# Supplementary material for: Quantitative imaging of transcription in living Drosophila embryos reveals the impact of core promoter motifs on promoter state dynamics
Source: Nat Commun. 2021 Jul 23;12:4504. doi: 10.1038/s41467-021-24461-6 (PMC8302612; doi:10.1038/s41467-021-24461-6)
Supplement: Supplementary file 13 — Source Data [file 41467_2021_24461_MOESM13_ESM.zip › NatComm Source Data/snaE-KrPr/KrPr M2 - DividedByBackground_SpatialSelected.xls]

## Sheet: Spots by Background
		Frame	Time	SptId_14	SptId_18	SptId_20	SptId_21	SptId_25	SptId_26	SptId_29	SptId_31	SptId_32	SptId_34	SptId_38	SptId_41	SptId_42	SptId_45	SptId_48	SptId_49	SptId_51	SptId_55	SptId_57	SptId_58	SptId_60	SptId_64	SptId_65	SptId_69	SptId_71	SptId_72	SptId_73	SptId_77	SptId_79	SptId_80	SptId_82	SptId_83	SptId_84	SptId_88	SptId_91	SptId_93	SptId_95	SptId_96	SptId_99	SptId_100	SptId_101	SptId_105	SptId_106	SptId_109	SptId_112	SptId_115
		0	115.8	0	0	0	0	0	0	0	0	0	0	0	0	0	0	0	0	0	0	0	0	0	0	0	0	0	0	0	0	0	0	0	0	0	21.8414	0	0	0	0	0	0	0	0	0	0	0	0
		1	119.66	0	0	0	0	0	0	0	0	0	0	0	0	0	0	0	0	0	0	0	0	0	0	0	0	0	0	0	0	0	0	0	0	0	18.1832	0	0	0	0	0	0	0	0	0	0	0	0
		2	123.52	0	0	0	0	0	0	0	0	0	0	0	0	0	0	0	0	0	0	0	0	0	0	0	0	0	0	0	0	0	0	0	0	0	0	0	0	0	0	0	0	0	0	0	0	0	0
		3	127.38	0	0	0	0	0	0	0	0	0	0	0	0	0	0	0	0	0	0	0	0	0	0	0	0	0	0	0	0	0	0	0	0	0	0	0	0	0	0	0	0	0	0	0	0	0	0
		4	131.24	0	0	0	0	0	0	0	0	0	0	0	0	19.2254	0	0	0	0	0	0	0	0	0	0	0	0	0	0	0	0	0	0	0	0	41.624	0	0	0	0	0	0	0	0	0	0	0	0
		5	135.1	0	0	0	0	0	0	0	0	0	0	0	0	0	0	0	0	0	0	0	0	0	0	0	0	0	0	0	0	0	0	0	0	0	20.8988	0	0	0	0	0	0	0	0	0	0	0	0
		6	138.96	0	0	0	0	0	0	0	0	0	0	0	0	0	0	0	0	0	0	0	0	0	0	0	0	0	0	0	0	0	0	0	0	0	36.8231	0	0	0	0	0	0	0	0	0	0	0	0
		7	142.82	0	0	0	0	0	0	0	0	0	15.4573	0	0	0	0	0	0	0	0	0	0	0	0	0	0	0	0	0	0	0	0	0	0	0	82.5561	0	0	0	0	0	0	0	0	0	0	0	0
		8	146.68	0	0	0	0	0	0	0	0	0	0	0	0	0	0	0	0	0	0	0	0	0	0	0	0	0	0	0	0	0	0	0	0	0	54.3022	0	0	0	0	0	0	0	0	0	0	0	0
		9	150.54	0	0	0	0	0	0	0	0	0	0	0	0	0	0	0	0	0	0	0	0	0	0	20.1846	0	0	0	0	0	0	0	0	0	0	76.423	0	0	0	0	0	0	0	0	0	0	0	0
		10	154.4	0	0	0	0	0	0	0	0	0	0	0	0	0	0	0	0	0	0	0	0	0	0	0	0	0	0	0	0	0	0	0	0	0	45.0954	0	0	0	0	0	0	0	0	0	0	0	0
		11	158.26	0	0	0	0	0	0	0	0	0	0	0	0	0	0	0	0	0	0	0	0	0	0	0	0	0	0	0	0	0	0	0	0	0	40.1684	0	0	0	0	0	0	0	0	0	0	0	0
		12	162.12	0	0	0	0	0	0	0	0	0	0	0	0	0	0	0	0	0	0	0	0	0	0	0	0	0	0	0	0	0	0	0	0	0	40.4044	0	0	0	0	0	0	0	0	0	0	0	0
		13	165.98	0	0	0	0	0	0	0	0	0	0	0	0	0	0	0	0	0	0	0	0	0	0	0	0	0	0	0	0	0	0	0	0	0	40.2895	0	0	0	0	0	0	0	0	0	0	0	0
		14	169.84	0	0	0	0	0	0	0	0	0	0	0	0	0	0	0	0	0	0	0	0	0	0	0	0	0	0	0	0	0	0	0	0	0	38.1234	0	0	0	0	0	0	0	0	0	0	0	0
		15	173.7	0	0	0	0	0	0	0	0	0	0	0	0	0	0	0	0	0	0	0	0	0	0	0	0	0	0	0	0	0	0	0	0	0	32.3434	0	0	0	0	0	0	0	0	0	0	0	0
		16	177.56	0	0	0	0	0	0	0	0	0	0	0	0	0	0	0	0	0	0	0	0	0	0	0	0	0	0	0	0	0	0	0	0	0	60.6066	0	0	0	0	0	0	0	0	0	0	0	0
		17	181.42	0	0	0	0	0	0	0	0	0	0	0	0	0	0	0	0	0	0	0	0	0	0	0	0	0	0	0	0	0	0	0	0	0	0	0	0	0	0	0	0	0	0	0	0	0	0
		18	185.28	0	0	0	17.048	0	0	0	0	0	0	0	0	0	0	0	0	0	0	0	0	0	0	0	23.1419	0	0	0	0	0	0	0	0	0	0	0	0	0	0	0	0	0	0	0	0	0	0
		19	189.14	0	0	0	16.5353	0	0	0	0	0	0	0	0	0	0	0	0	0	0	0	0	0	0	0	0	0	0	0	0	0	0	0	0	0	24.4691	0	0	0	0	0	0	0	0	0	0	0	0
		20	193	0	0	0	0	0	0	0	0	0	0	0	0	0	0	0	0	0	0	0	0	0	0	0	0	0	0	0	0	0	0	0	0	0	39.4582	0	0	0	0	0	0	0	0	0	0	0	0
		21	196.86	0	0	0	0	0	0	0	0	0	0	0	0	0	0	0	0	0	0	0	0	0	0	0	0	0	0	0	0	0	0	0	0	0	0	0	0	0	0	0	0	0	0	0	0	0	0
		22	200.72	0	0	0	0	0	0	0	0	0	0	0	0	0	0	0	0	0	0	0	0	0	0	0	0	0	0	0	0	0	0	0	0	0	57.8	0	0	0	0	0	0	0	0	0	0	0	0
		23	204.58	0	0	0	0	0	0	0	0	0	0	0	0	0	0	0	0	0	0	0	0	0	0	0	0	0	0	0	0	0	0	0	0	15.0777	0	0	0	0	0	0	0	0	0	0	0	0	0
		24	208.44	0	0	0	0	0	0	0	0	0	0	0	0	0	0	0	0	0	0	0	0	0	0	0	0	0	0	0	0	0	0	0	0	0	46.9121	0	0	0	0	0	0	0	0	0	0	0	0
		25	212.3	0	0	0	0	0	0	0	0	0	0	0	0	0	0	0	0	0	0	17.9925	0	0	0	0	0	0	0	0	0	0	0	0	0	0	59.2977	0	0	0	0	0	0	0	0	0	0	0	0
		26	216.16	0	0	0	0	0	0	0	0	0	0	0	0	0	0	0	0	0	0	0	0	0	0	0	0	0	0	0	0	0	0	0	0	0	43.9265	0	18.8392	0	0	0	0	0	0	0	0	0	0
		27	220.02	0	0	0	0	0	0	0	0	0	0	0	0	0	0	0	0	0	0	0	0	0	0	25.7178	0	0	24.3017	0	0	0	0	0	0	0	53.7767	0	20.9411	0	0	0	0	0	0	0	0	0	0
		28	223.88	0	0	0	0	0	0	0	0	0	0	0	0	0	0	0	0	0	0	0	0	0	0	35.1371	0	0	20.8336	0	0	0	0	0	0	0	76.8876	0	34.2639	0	0	0	0	0	0	0	0	0	0
		29	227.74	0	0	0	0	0	0	0	0	0	0	0	0	0	0	0	0	0	0	0	0	0	0	35.0702	0	0	48.1917	0	0	0	0	0	0	0	38.5842	0	28.3596	0	0	0	0	0	0	0	0	0	0
		30	231.6	0	0	0	0	0	0	0	0	0	0	0	16.4637	0	0	0	0	0	0	0	0	0	0	18.3194	0	0	60.8808	0	0	0	0	0	0	0	34.0982	0	76.1781	0	0	0	0	0	0	0	0	0	0
		31	235.46	0	0	0	0	0	0	0	0	0	0	0	0	0	0	0	0	0	0	19.4275	0	0	0	36.1698	0	0	0	0	0	0	0	0	0	0	74.6816	0	43.7284	0	0	0	0	0	0	0	17.8464	0	0
		32	239.32	0	0	0	0	0	0	0	0	0	0	0	0	0	0	0	0	0	0	29.0447	0	0	0	83.1345	0	0	0	0	0	0	0	0	0	0	32.7828	0	61.374	0	0	0	0	0	0	0	0	0	0
		33	243.18	0	0	0	0	0	0	0	0	0	0	0	0	0	0	0	0	0	0	34.6943	0	0	0	115.359	0	0	50.8262	0	0	0	0	0	0	0	36.525	0	56.7164	0	0	0	0	0	0	0	0	0	0
		34	247.04	0	0	0	0	0	0	0	0	0	0	0	0	0	0	0	0	0	0	33.4866	0	0	18.9417	86.3737	0	0	72.0254	0	0	0	0	0	0	0	44.823	0	103.244	0	0	0	0	0	0	0	0	0	0
		35	250.9	0	0	0	0	0	0	0	0	0	0	0	0	0	0	0	0	0	0	0	0	0	24.8502	119.535	0	0	30.9189	0	0	0	0	0	0	0	26.6619	0	110.587	0	0	0	0	0	0	0	0	0	0
		36	254.76	0	0	0	0	0	0	0	0	0	0	0	0	0	0	0	0	0	0	0	0	0	0	117.86	0	0	35.3737	0	0	0	0	0	0	0	23.3567	0	98.8537	0	0	0	0	0	0	0	0	0	0
		37	258.62	0	0	0	0	0	0	0	60.1476	0	0	0	0	0	0	0	0	0	0	43.1391	0	0	0	146.568	0	0	73.942	0	0	0	0	0	0	0	46.114	0	124.166	0	0	0	0	0	0	0	0	0	0
		38	262.48	0	0	0	0	0	0	0	0	0	0	0	0	0	0	0	0	0	0	28.4147	0	0	0	218.827	0	0	50.598	0	0	0	0	0	0	0	39.7516	0	97.7593	18.5585	0	0	0	0	0	0	0	0	0
		39	266.34	0	0	0	0	0	0	0	34.5392	0	0	0	0	0	0	0	0	0	0	21.0705	0	0	0	176.496	0	0	84.3668	0	0	0	0	0	0	0	27.7548	0	126.419	0	0	0	0	0	0	0	0	0	0
		40	270.2	0	0	0	0	0	0	0	52.8985	0	0	0	0	0	0	0	0	0	0	0	0	0	0	162.562	0	0	26.6521	0	0	0	0	0	0	0	0	0	161.572	0	0	0	0	0	0	0	0	0	0
		41	274.06	0	0	0	0	0	0	0	93.6735	0	0	0	0	18.2724	0	0	0	0	0	53.8249	0	0	0	211.825	14.9693	0	0	0	0	0	0	0	0	0	0	0	143.473	0	0	0	0	0	0	0	0	0	0
		42	277.92	0	0	0	0	0	0	0	100.58	0	0	0	0	0	16.382	0	0	0	0	37.7824	0	0	0	185.877	0	0	42.5268	0	0	0	0	0	0	0	0	20.5364	138.341	0	0	0	0	0	0	0	0	0	0
		43	281.78	0	0	0	0	16.6375	0	0	83.6857	0	0	0	0	0	0	0	0	0	0	36.8563	0	0	0	246.482	0	0	68.8435	0	0	0	0	0	0	0	69.323	0	120.624	0	0	0	0	0	0	0	0	0	0
		44	285.64	0	0	0	0	0	0	0	74.6353	0	0	0	0	0	0	0	0	0	0	34.3423	0	0	0	216.493	16.3891	0	19.1091	0	0	0	0	0	0	0	48.4353	0	144.01	0	0	0	0	0	0	0	0	0	0
		45	289.5	0	0	0	0	0	0	0	86.2569	0	0	0	0	0	0	0	0	0	0	22.3265	0	0	0	247.208	0	0	23.6752	0	0	0	0	0	0	0	39.9067	0	151.557	0	0	0	0	0	0	0	0	0	0
		46	293.36	0	0	0	0	0	0	0	44.5141	0	19.0873	0	0	0	0	0	0	0	0	34.6805	0	0	0	269.801	0	0	40.0048	0	0	0	0	0	0	0	64.9024	0	152.71	0	0	0	0	0	0	17.3327	0	0	0
		47	297.22	0	0	0	0	0	0	0	97.5553	0	0	0	0	0	0	0	0	0	0	20.4565	0	0	0	212.293	0	0	54.1353	0	0	0	0	0	0	0	36.5208	0	111.198	0	0	0	0	0	0	0	0	0	0
		48	301.08	0	0	0	0	0	0	0	118.881	0	0	0	0	0	0	0	0	0	0	53.043	0	0	0	241.452	0	0	77.3108	0	0	0	0	0	0	0	29.3827	0	137.973	0	0	0	0	0	0	0	0	0	0
		49	304.94	0	0	0	0	0	0	0	105.744	0	0	0	0	0	0	0	0	0	0	25.4426	0	0	0	256.184	0	0	60.3433	0	0	0	0	0	0	0	46.0452	0	116.117	0	0	0	0	0	0	29.919	0	0	0
		50	308.8	0	0	0	0	0	0	0	41.9599	32.2632	0	0	0	0	0	0	0	0	0	0	17.943	0	0	205.138	0	0	78.1871	0	0	0	0	0	0	0	43.29	0	147.094	0	0	0	0	0	0	0	0	0	0
		51	312.66	0	0	0	0	0	0	0	59.5635	23.2667	0	0	0	0	0	0	0	0	0	0	33.5935	0	0	160.007	0	0	35.733	0	0	0	0	0	0	0	74.6421	0	93.8002	0	0	0	0	0	0	35.316	0	0	0
		52	316.52	0	0	0	0	0	0	0	88.3319	48.3516	0	0	0	0	0	0	0	0	0	26.5173	19.2986	0	0	229.76	0	0	44.2579	0	0	0	0	0	0	0	37.8827	0	105.115	0	0	0	0	0	0	41.4943	0	0	0
		53	320.38	0	0	0	0	0	0	0	107.619	48.6774	0	0	0	0	0	0	0	0	0	29.8064	47.5575	0	0	227.539	0	0	27.3155	0	0	0	0	0	0	0	47.8839	0	101.529	0	0	0	0	0	0	26.8177	0	0	0
		54	324.24	0	0	0	0	0	0	0	80.765	66.1064	0	0	0	0	0	0	0	0	0	0	39.7877	0	0	220.637	0	0	31.779	0	0	0	0	0	0	0	61.9637	0	95.3419	0	0	0	0	0	0	0	0	0	0
		55	328.1	0	0	0	0	0	0	0	95.1437	78.4354	0	0	0	0	0	0	0	0	0	0	45.76	0	0	215.4	0	0	43.5312	0	0	0	0	0	0	0	33.9385	0	118.473	0	0	0	0	0	0	51.6178	0	0	0
		56	331.96	0	0	0	0	0	0	0	95.6246	88.225	0	0	0	0	0	0	0	0	0	0	62.8672	0	0	222.013	0	0	27.3028	0	0	0	0	0	0	0	41.152	0	122.573	0	0	0	0	0	0	25.5356	0	0	0
		57	335.82	0	0	0	0	20.1761	0	0	106.291	49.4022	0	0	0	0	0	0	0	0	0	27.2927	55.1649	0	0	200.246	0	0	39.303	0	0	0	0	0	0	0	57.3447	0	182.18	0	0	0	0	0	0	80.2094	0	0	0
		58	339.68	0	0	0	0	0	0	0	82.4107	86.8021	0	0	0	0	0	0	0	0	0	0	58.4055	0	41.9871	218.809	0	0	47.5375	0	0	0	0	0	0	0	59.9581	0	190.11	0	0	0	0	0	0	113.223	0	0	0
		59	343.54	0	0	0	0	0	0	0	95.0345	107.933	0	0	0	0	0	0	0	15.4071	0	0	40.488	0	32.0435	152.23	0	0	0	0	0	0	0	0	0	0	52.4081	0	146.676	0	0	0	0	0	0	67.9142	0	0	0
		60	347.4	0	0	0	0	0	0	0	106.575	119.865	0	0	0	0	0	0	0	0	19.8063	0	90.5635	0	16.4497	202.584	0	0	60.0551	0	0	0	0	0	0	0	64.0684	0	179.705	0	0	0	0	0	0	61.6427	0	0	0
		61	351.26	0	0	0	0	24.3685	0	0	115.599	151.442	0	0	0	0	0	0	0	0	0	0	102.383	0	19.3642	179.781	0	0	0	0	0	0	0	0	0	0	86.8765	0	203.8	0	0	0	0	0	0	39.4319	0	0	0
		62	355.12	0	0	0	0	42.1187	0	0	100.446	140.93	0	0	0	0	0	0	14.9388	0	23.2086	0	123.521	0	25.6387	182.212	0	0	38.1976	0	0	0	0	0	0	0	83.0271	0	148.183	0	0	0	0	0	0	71.2701	0	0	0
		63	358.98	0	0	0	0	27.1891	0	0	100.12	147.724	0	0	0	0	0	0	0	0	48.1756	0	93.5412	0	0	219.822	0	0	0	0	0	0	0	0	0	0	59.5958	0	154.947	0	0	0	0	0	0	49.5751	0	0	0
		64	362.84	0	0	0	0	0	0	0	66.1525	178.809	0	0	0	0	0	0	0	0	42.7835	0	73.9611	0	40.5058	205.501	0	0	0	0	0	0	0	0	0	0	54.3964	0	211.423	0	0	0	0	0	0	30.5185	0	0	0
		65	366.7	0	0	0	0	0	0	0	55.6985	144.145	0	0	0	0	0	0	0	0	0	0	77.4622	0	19.4872	220.569	0	0	0	0	0	0	0	0	0	0	66.7282	0	188.56	0	0	0	0	0	0	77.7426	0	0	0
		66	370.56	0	0	0	0	46.4997	0	0	71.1704	209.63	0	0	0	0	0	0	0	0	65.8261	0	75.2429	0	58.9435	217.887	0	0	0	0	0	0	0	0	0	0	69.9684	0	168.173	0	0	0	0	0	0	87.9791	0	0	0
		67	374.42	0	0	0	0	0	0	0	46.675	160.721	0	0	0	0	0	0	0	0	26.0637	0	110.981	0	34.439	181.541	0	0	0	0	0	0	0	0	0	0	103.677	0	201.158	0	0	0	0	0	0	90.7594	0	0	0
		68	378.28	0	0	0	0	0	0	0	38.5165	145.254	0	0	0	0	0	0	0	0	78.7733	0	124.418	0	23.9525	205.853	0	0	0	0	0	0	0	0	0	0	98.167	0	197.263	0	0	0	0	0	0	67.0067	0	0	0
		69	382.14	0	0	17.8426	0	26.1876	0	0	41.692	222.788	0	0	0	0	0	0	0	0	40.9034	0	113.028	0	32.2464	214.315	0	0	0	0	0	0	0	0	0	0	100.122	0	213.031	0	0	0	0	0	0	53.6613	0	0	0
		70	386	0	0	0	0	0	0	0	0	137.141	0	0	0	0	0	0	0	0	72.2118	0	106.073	0	29.4398	178.392	0	0	0	0	0	0	0	0	0	0	72.0914	0	242.434	0	0	0	0	0	0	107.522	0	0	0
		71	389.86	0	0	0	0	0	0	0	26.4314	198.495	0	0	0	0	0	0	0	0	43.9697	0	153.147	0	42.9656	186.918	0	0	0	0	0	0	0	0	0	0	70.7709	0	194.449	0	0	0	0	0	0	67.1074	0	0	0
		72	393.72	0	0	0	0	0	0	0	0	157.221	0	0	0	0	0	0	0	0	46.6128	0	133.883	0	35.0694	206.272	0	0	0	0	0	0	0	0	0	0	83.7805	0	215.549	0	0	0	0	0	0	49.6238	0	0	0
		73	397.58	0	0	0	0	0	0	0	59.8535	149.15	0	0	0	0	0	0	0	0	52.9633	0	150.341	16.4347	32.3981	223.237	0	0	0	0	0	0	0	0	0	0	58.3338	0	286.464	0	0	0	0	0	0	88.2402	0	0	0
		74	401.44	0	0	0	0	0	19.0014	0	28.1272	131.101	0	0	0	0	0	0	0	0	51.6262	0	183.243	0	37.4206	192.785	0	0	0	0	0	0	0	0	0	0	38.4743	0	220.785	0	0	0	0	0	0	50.7178	0	0	0
		75	405.3	0	0	0	0	0	0	0	0	188.123	0	0	0	0	0	15.5125	0	0	37.1172	0	157.905	0	58.1106	167.623	0	0	0	0	0	0	0	0	0	0	17.3448	0	196.064	0	0	0	0	0	0	111.537	0	0	0
		76	409.16	0	0	0	0	0	0	0	0	153.852	0	0	0	0	0	0	0	0	48.5844	0	182.772	0	56.3788	197.685	0	0	0	0	0	0	0	0	0	0	67.1685	0	201.73	0	0	0	0	0	0	64.3812	0	0	0
		77	413.02	0	0	0	0	0	0	0	0	148.389	0	0	0	0	0	0	0	0	60.304	0	214.559	0	53.4513	173.612	0	0	0	0	0	0	0	0	0	0	58.4406	0	201.737	0	0	0	0	0	0	127.035	0	0	0
		78	416.88	0	0	0	0	0	0	0	0	163.528	0	0	0	0	0	0	0	0	0	0	124.97	0	59.5949	212.694	0	0	0	0	0	0	0	0	0	0	66.6062	0	222.242	0	0	0	0	0	0	83.3908	0	0	0
		79	420.74	0	0	0	0	0	0	0	0	155.471	0	0	0	0	0	0	0	0	33.2235	0	180.606	0	42.8766	184.36	0	0	0	0	0	0	0	0	0	0	68.8095	0	164.699	0	0	0	0	0	0	87.5148	0	0	0
		80	424.6	0	0	0	0	0	0	0	0	133.514	0	0	0	0	0	0	0	0	23.4852	0	178.485	0	50.984	207.558	0	0	0	0	0	0	0	0	0	0	49.4592	0	194.019	0	0	0	0	0	0	109.33	0	0	0
		81	428.46	0	0	0	0	0	0	0	0	152.635	0	0	0	0	0	0	0	0	0	0	198.222	0	22.1372	149.708	0	0	0	0	0	0	0	0	0	0	20.8304	0	220.606	0	0	0	0	0	0	131.219	0	0	0
		82	432.32	0	0	0	0	0	0	0	0	117.881	0	0	0	0	0	0	0	0	36.1344	0	141.399	0	41.308	215.227	0	0	0	0	0	0	0	0	0	0	54.7462	0	251.431	0	0	0	0	0	0	74.2268	0	0	0
		83	436.18	0	0	0	0	0	0	0	0	153.963	0	0	0	0	0	0	0	0	32.4068	0	151.262	0	59.9996	181.328	0	0	0	0	0	0	0	0	0	0	42.314	0	206.205	0	0	0	0	0	0	85.152	0	0	0
		84	440.04	0	0	0	0	0	0	0	0	133.021	0	0	0	0	0	0	0	0	29.7273	0	185.183	0	69.1316	193.871	0	0	0	0	0	0	0	0	0	0	53.1155	0	219.688	0	0	0	0	0	0	0	0	22.0969	0
		85	443.9	0	0	0	0	0	0	0	0	133.33	0	0	0	0	0	0	0	0	22.5946	0	194.799	0	79.8247	197.187	0	0	0	0	0	0	0	0	0	0	0	0	182.994	0	0	0	0	0	0	74.3193	0	0	0
		86	447.76	0	0	0	0	0	0	0	0	164.781	0	0	0	0	0	0	0	0	0	0	209.711	0	44.381	230.365	0	0	0	0	0	0	0	0	0	0	0	0	205.497	0	0	0	0	0	0	77.3798	0	46.3277	0
		87	451.62	0	0	0	0	0	0	0	0	169.472	0	0	0	0	0	0	0	0	18.6683	0	175.349	0	33.7391	259.692	0	0	0	0	0	0	0	0	0	0	0	0	207.134	0	0	0	0	0	0	72.9766	0	47.3462	0
		88	455.48	0	0	0	0	0	0	0	0	211.133	0	0	0	0	0	0	0	0	0	0	226.218	0	0	196.916	0	0	0	0	0	0	0	0	0	0	0	0	134.892	0	0	0	0	0	0	45.0794	0	0	0
		89	459.34	0	0	0	0	0	0	0	0	141.331	0	0	0	0	0	0	0	0	0	0	208.767	0	43.2781	152.647	0	0	0	0	0	0	0	0	0	0	18.5521	0	147.705	0	0	0	0	0	0	67.4284	0	21.4106	0
		90	463.2	0	0	0	0	0	0	0	0	126.912	0	0	0	0	0	0	0	0	0	0	208.333	0	24.6928	190.036	0	0	0	0	0	0	0	0	0	0	29.2377	0	233.94	0	0	0	0	0	0	75.2959	0	38.7944	0
		91	467.06	0	0	0	0	0	0	0	0	170.684	0	0	0	0	0	0	0	0	0	0	253.151	0	59.3571	265.493	0	0	0	0	0	0	0	0	0	0	20.3596	0	203.333	0	0	0	0	0	0	65.642	0	46.8456	0
		92	470.92	0	0	0	0	0	0	0	0	151.176	0	0	0	0	0	0	0	0	0	0	254.763	0	44.0465	181.039	0	0	0	0	0	0	0	0	0	0	0	0	222.933	0	0	0	0	0	0	37.5916	0	33.1845	0
		93	474.78	0	0	0	0	0	0	0	0	142.652	0	0	0	0	0	0	0	0	0	0	209.515	0	84.9491	194.142	0	0	0	0	0	0	0	0	0	0	0	0	221.123	0	0	0	0	0	0	0	0	54.1755	0
		94	478.64	0	0	0	0	0	0	0	0	184.803	0	0	0	0	0	0	0	0	0	0	208.809	0	21.5607	194.82	0	0	0	0	0	0	0	0	0	0	0	0	191.719	0	0	0	0	0	0	27.2838	0	44.1486	0
		95	482.5	0	0	0	0	0	0	0	0	206.27	0	0	0	0	0	0	0	0	0	0	195.995	0	65.7557	210.649	0	0	0	0	0	0	0	0	0	0	0	0	197.73	0	0	0	0	0	0	58.5441	0	70.7711	0
		96	486.36	0	0	0	0	0	0	0	0	226.103	0	0	0	0	0	0	0	0	38.2046	0	219.411	28.6575	67.9061	173.702	0	0	0	0	0	0	0	0	0	0	0	0	257.822	0	0	0	0	0	0	99.2128	0	85.0221	0
		97	490.22	0	0	0	0	0	0	0	0	187.825	0	0	0	0	0	0	0	0	17.8191	0	229.892	16.8413	50.8481	143.914	0	0	0	0	0	0	0	0	0	0	0	0	202.676	0	0	0	0	0	0	78.9184	0	85.7463	0
		98	494.08	0	0	0	0	0	0	0	0	190.747	0	0	0	0	0	0	0	0	0	0	210.686	0	46.3423	120.869	0	0	0	0	0	0	0	0	0	0	17.6186	0	254.856	0	0	0	0	0	0	93.1924	0	37.8185	0
		99	497.94	0	0	0	0	0	0	0	0	206.783	0	0	0	0	0	0	0	0	24.2443	0	161.956	0	63.3701	162.8	0	0	0	0	0	0	0	0	0	0	0	0	205.114	0	14.8159	0	0	0	0	73.5484	0	143.142	0
		100	501.8	0	0	0	0	0	0	0	0	203.829	0	0	0	0	0	0	0	0	40.7976	27.5006	191.598	0	53.0777	154.081	0	0	0	0	0	0	0	0	0	0	0	0	194.99	0	0	0	0	0	0	75.4276	0	119.702	0
		101	505.66	0	0	0	0	0	0	0	0	223.529	0	0	0	0	0	0	0	0	0	0	224.589	25.3516	98.6332	109.234	0	0	0	0	0	0	0	0	0	0	0	0	236.707	0	0	0	0	0	0	111.367	0	61.5097	0
		102	509.52	0	0	0	0	0	0	0	0	226.942	0	0	0	0	0	27.9209	0	0	0	0	179.208	0	78.997	113.56	0	0	0	0	0	0	0	0	0	0	0	0	238.604	0	0	0	0	0	0	75.1748	0	81.4141	0
		103	513.38	0	0	0	0	0	0	0	0	243.111	0	0	0	0	0	23.4158	0	0	0	70.0641	189.243	50.9258	103.413	135.655	0	0	0	0	0	0	0	0	0	0	0	0	206.25	0	0	0	0	0	0	82.09	0	120.74	0
		104	517.24	0	0	0	0	0	0	0	0	212.673	0	0	0	0	0	0	0	0	0	64.3393	167.128	31.8098	83.5221	182.598	0	0	0	0	0	0	0	0	0	0	0	0	142.062	0	0	0	0	0	0	106.671	0	94.3444	0
		105	521.1	0	0	0	0	0	0	0	0	237.924	0	0	0	0	0	0	0	0	0	0	197.766	21.8607	71.4209	146.838	0	0	0	0	0	0	0	0	0	0	0	0	198.494	0	0	0	0	0	0	87.961	0	88.0131	0
		106	524.96	0	0	0	0	0	0	0	0	220.797	0	0	0	0	0	30.9145	0	0	22.096	38.8322	208.684	45.2507	56.6478	123.4	0	0	0	0	0	0	0	0	0	0	0	0	198.373	0	0	0	0	0	0	66.5855	0	93.3383	0
		107	528.82	0	0	0	0	0	0	0	0	196.388	0	0	0	0	0	36.5923	0	0	29.6133	25.1742	170.311	45.5672	123.613	126.448	0	0	0	0	0	0	0	0	0	0	0	0	206.824	0	0	0	0	0	0	74.6536	0	113.506	0
		108	532.68	0	0	0	0	0	0	0	0	290.475	0	0	0	0	0	65.7612	0	0	62.335	55.8614	255.279	26.4685	93.0457	176.777	0	0	0	0	0	0	0	0	0	0	0	0	198.822	0	0	0	0	0	0	38.1932	0	81.3146	0
		109	536.54	0	0	0	0	0	0	0	0	222.206	0	0	0	0	0	47.8787	0	0	37.5144	25.848	229.77	30.7989	65.9596	156.568	0	0	0	0	0	0	0	0	0	0	0	0	180.017	0	0	0	0	0	0	69.7491	0	131.194	0
		110	540.4	0	0	0	0	0	0	0	0	204.713	0	0	0	0	0	78.8017	0	0	0	58.4387	250.122	28.7276	82.5136	84.8239	0	0	0	0	0	0	0	0	0	0	0	0	207.597	0	0	0	0	0	0	31.3708	0	120.365	0
		111	544.26	0	0	0	0	0	0	0	0	260.339	0	0	0	0	0	68.0322	0	0	48.4945	27.134	148.369	49.4222	48.7492	140.536	0	0	0	0	0	0	0	0	0	0	0	0	274.509	0	0	0	0	0	0	126.357	0	109.239	0
		112	548.12	0	0	0	0	0	0	0	0	255.077	0	0	0	0	0	114.154	0	0	84.2616	30.7036	228.468	89.8927	100.743	96.1843	0	0	0	0	0	0	0	0	0	0	0	0	174.87	0	0	0	0	0	0	102.544	0	65.6288	0
		113	551.98	0	0	0	0	0	0	0	0	297.589	0	0	0	0	0	88.4163	0	0	57.061	41.7102	290.665	97.6363	91.8813	174.377	0	0	0	0	0	0	0	0	0	0	0	0	199.067	0	0	0	0	0	0	90.389	0	36.3853	0
		114	555.84	0	0	0	0	0	0	0	0	237.235	0	0	0	16.6215	0	124.251	0	0	42.893	34.0297	239.933	63.5563	65.7839	130.461	0	0	0	0	0	0	0	0	0	0	0	0	217.534	0	0	0	0	0	0	65.3059	0	98.9525	0
		115	559.7	0	0	0	0	0	0	0	0	232.846	0	0	0	0	0	150.341	0	0	25.279	0	178.318	96.5018	93.7719	180.462	0	0	0	0	0	0	0	0	0	0	0	0	244.325	0	0	0	0	0	0	86.3383	0	114.599	0
		116	563.56	0	0	0	0	0	0	0	0	254.961	0	0	0	0	0	121.203	0	0	73.0606	54.9315	171.8	59.385	70.5558	169.335	0	0	0	0	0	0	0	0	0	0	0	0	183.943	0	0	0	0	0	0	124.032	0	133.124	0
		117	567.42	0	0	0	0	0	0	0	0	262.463	0	0	0	0	0	150.764	0	0	43.0559	57.7662	132.368	79.8954	125.992	213.881	0	0	0	0	49.2267	0	0	0	0	0	0	0	165.17	0	0	0	0	0	0	82.5909	0	48.8888	0
		118	571.28	0	0	0	0	0	0	0	0	265.322	0	0	0	0	0	190.866	0	0	73.2446	59.4889	142.695	49.9996	79.7212	175.801	0	0	0	0	23.498	0	0	0	0	0	0	0	125.794	0	0	0	0	0	0	84.6104	0	144.306	0
		119	575.14	0	0	0	0	0	0	0	0	261.193	0	0	0	0	0	195.342	0	0	66.2484	39.03	201.73	55.1364	92.8998	177.787	0	0	0	0	31.4241	0	0	0	0	0	0	0	108.198	0	0	0	0	0	0	65.6736	0	138.058	0
		120	579	0	0	0	0	0	0	0	0	201.891	0	0	0	0	0	203.786	0	0	72.1034	74.4098	156.222	70.7105	72.2502	121.362	0	0	0	0	27.8505	0	0	0	0	0	0	0	182.845	0	0	0	0	0	0	91.3816	0	94.159	0
		121	582.86	0	0	0	0	0	0	0	0	176.065	0	0	0	0	0	136.146	0	0	94.0114	27.4915	114.27	70.1846	112.27	161.696	0	0	0	0	31.2453	0	0	0	0	0	0	0	218.43	0	0	0	0	0	0	44.5534	0	157.827	0
		122	586.72	0	0	0	0	0	0	0	0	203.926	0	0	0	0	0	139.973	0	0	44.2313	56.9456	133.497	93.557	95.2513	170.504	0	0	26.1479	0	32.9251	0	0	0	0	0	0	0	169.885	0	0	0	0	0	0	90.225	0	118.504	0
		123	590.58	0	0	0	0	0	0	0	0	184.934	0	16.5676	0	0	0	193.61	0	0	83.4436	25.5469	153.643	57.082	99.6702	185.029	0	0	0	0	65.6585	0	0	0	0	0	0	0	167.031	0	0	0	0	0	0	105.978	0	112.565	0
		124	594.44	0	0	0	0	0	0	0	0	200.702	0	0	0	0	0	184.419	0	0	91.2088	51.5046	124.204	51.0077	102.348	128.677	0	0	0	0	63.7413	0	0	0	0	0	0	0	152.284	0	0	0	0	0	0	49.9519	0	127.715	0
		125	598.3	0	0	0	0	0	0	0	0	183.08	0	0	0	0	0	200.32	0	0	55.6062	24.5554	138.006	80.884	115.068	118.693	0	0	0	0	82.776	0	0	0	0	0	0	0	179.445	0	0	0	0	0	0	80.2193	0	128.538	0
		126	602.16	0	0	0	0	0	0	0	0	212.988	0	0	0	0	0	142.034	0	0	107.654	29.3367	100.961	76.0701	84.1514	136.457	0	0	25.8475	0	80.657	0	0	0	0	0	0	0	151.516	0	0	0	0	0	0	49.6466	0	150.801	0
		127	606.02	0	0	0	0	0	0	0	0	127.408	0	0	0	0	0	216.009	0	0	129.647	62.0184	80.0734	0	148.498	104.303	0	0	30.8647	0	65.6522	0	0	0	0	0	0	0	152.907	0	0	0	0	0	0	76.7783	0	108.252	0
		128	609.88	0	0	0	0	0	0	0	0	190.78	0	0	0	0	0	213.948	0	0	96.679	58.6687	94.0625	47.2055	49.6367	70.0972	0	0	0	0	101.317	0	0	0	0	0	0	0	220.819	0	0	0	0	0	0	57.5938	0	84.4011	0
		129	613.74	0	0	0	0	0	0	0	0	184.357	0	0	0	0	0	138.998	0	0	117.556	64.7386	175.273	53.7213	109.851	147.327	0	0	68.9426	0	69.8077	0	0	0	0	0	0	0	203.032	0	0	0	0	0	0	88.4846	0	114.846	0
		130	617.6	0	0	0	0	0	0	0	0	243.361	0	0	0	0	0	171.841	0	0	58.3665	46.1323	93.105	37.2342	134.421	100.349	0	0	30.9003	0	79.752	0	0	0	0	0	0	0	201.587	0	0	0	0	0	0	90.461	0	114.913	0
		131	621.46	0	0	0	0	0	0	0	0	185.434	0	0	0	0	0	229.216	0	0	89.1047	20.9506	144.159	49.2416	137.671	164.059	0	0	38.0728	0	74.878	0	0	0	0	0	0	0	192.624	0	0	0	0	0	0	102.358	0	107.377	0
		132	625.32	0	0	0	0	0	0	0	0	175.736	0	0	0	0	0	213.111	0	0	85.934	66.2562	166.701	55.4487	112.08	148.229	0	0	48.6427	0	34.4879	0	0	0	0	0	0	0	156.022	0	0	0	0	0	20.8844	85.479	0	128.056	0
		133	629.18	0	0	0	0	0	0	0	0	195.769	0	0	0	0	0	163.695	0	0	96.0823	59.9509	171.764	40.6071	98.6388	148.196	0	0	46.2964	0	68.2201	0	0	0	0	0	0	0	201.218	0	0	0	0	0	0	51.7679	0	132.858	0
		134	633.04	0	0	0	0	0	0	0	0	184.632	0	0	0	0	0	217.449	0	0	104.456	62.2479	134.133	43.5505	125.905	158.075	0	0	54.7075	0	94.0165	0	0	0	0	0	21.5147	0	166.45	0	0	16.1478	0	0	0	57.7854	0	114.56	0
		135	636.9	0	0	0	0	0	0	0	0	240.29	0	46.7196	0	0	20.9888	233.644	0	0	73.6253	62.3828	156.326	74.2226	110.819	178.467	0	0	64.0639	0	90.721	0	0	0	0	0	0	0	168.113	0	0	0	0	0	0	99.6328	0	102.668	0
		136	640.76	0	0	0	0	0	0	0	0	178.271	0	0	0	0	0	201.952	0	0	118.379	77.1544	150.912	23.7039	128.558	154.104	0	0	62.4109	0	102.102	18.234	0	0	0	0	0	0	122.194	0	0	0	0	0	0	84.9958	0	98.7512	0
		137	644.62	0	0	0	0	0	0	0	0	117.216	0	0	0	0	0	247.624	0	0	99.6177	59.4168	129.963	66.8194	109.499	111.456	0	0	29.8427	0	37.5378	19.3137	0	0	0	0	0	0	129.861	0	0	0	0	0	0	42.6961	0	87.3107	0
		138	648.48	0	0	0	0	0	0	0	0	141.986	0	18.0786	0	0	22.4507	192.053	0	0	63.311	57.6658	156.224	43.2459	114.431	148.365	0	0	74.1674	0	125.943	0	0	0	0	0	0	0	147.466	0	0	0	0	0	0	116.258	0	155.799	0
		139	652.34	0	0	0	0	0	0	0	0	188.362	0	25.2354	0	0	0	210.381	0	0	68.9136	70.0938	90.5304	44.5058	108.429	96.4979	0	0	94.5096	0	52.5416	57.9897	0	0	0	0	0	0	134.23	0	0	0	0	0	0	115.475	0	110.139	0
		140	656.2	0	0	0	0	0	0	0	0	169.357	0	21.4959	0	0	48.9813	343.371	0	0	47.3566	57.7858	174.675	79.8467	104.493	139.508	0	0	88.9814	0	56.2513	21.5079	0	0	0	0	0	0	161.736	0	0	0	0	0	0	71.3683	0	105.343	0
		141	660.06	0	0	0	0	0	0	0	0	167.413	0	75.8168	0	0	67.8093	289.726	0	0	70.9956	83.9698	128.009	74.1458	86.2436	116.142	0	0	30.2974	0	85.5548	53.6476	0	0	0	0	0	0	151.129	0	0	0	0	0	0	81.8673	0	101.746	0
		142	663.92	0	0	0	0	0	0	0	0	174.828	0	74.2843	0	0	31.8328	231.911	0	0	71.824	75.679	128.256	66.5767	136.908	163.246	0	0	83.5808	0	105.744	31.7915	0	0	0	0	0	0	164.046	0	0	0	0	0	0	45.5982	0	125.691	0
		143	667.78	0	0	0	0	0	0	0	0	145.082	0	58.992	0	0	32.0018	197.615	0	0	117.008	46.2979	176.405	74.559	180.184	137.122	0	0	74.7653	0	74.9862	82.2666	0	0	0	0	0	0	149.449	0	0	0	0	0	0	114.874	0	102.384	0
		144	671.64	0	0	0	0	0	0	0	0	147.61	0	83.7407	0	0	45.1021	264.793	0	0	72.8223	110.466	186.663	124.14	87.5099	106.314	0	0	116.585	0	44.4193	37.5792	0	0	0	0	0	0	185.112	0	0	0	0	0	0	86.1925	0	112.205	0
		145	675.5	0	0	0	0	0	0	0	0	207.694	0	29.1926	0	0	67.1033	211.464	0	0	104.744	65.9577	139.625	60.7999	131.006	162.941	0	0	52.9356	0	67.6345	17.6697	0	0	0	0	0	0	109.308	0	0	0	0	0	0	105.345	0	85.1422	0
		146	679.36	0	0	0	0	0	0	0	0	192.851	0	68.6212	0	0	59.2081	212.368	0	0	114.122	93.8726	122.564	113.273	119.736	95.6258	0	0	67.7909	0	43.3708	68.3734	0	0	0	0	0	0	137.415	0	0	0	0	0	0	46.9004	0	66.265	0
		147	683.22	0	0	0	0	0	0	0	0	173.984	0	54.9585	0	0	54.3517	203.961	0	0	76.5563	75.7353	143.897	45.3886	92.7201	175.006	0	0	88.2098	0	64.4157	58.3286	0	0	0	0	0	0	130.614	0	0	0	0	35.2441	0	76.2463	0	82.5949	0
		148	687.08	0	0	0	0	0	0	0	0	166.123	0	74.0308	0	0	80.4994	226.296	0	0	69.2343	115.239	136.939	76.6018	99.7618	111.91	0	0	85.6676	0	45.8494	66.0405	0	0	0	0	0	0	138.974	0	0	0	0	0	0	47.2732	0	98.9572	0
		149	690.94	0	0	0	16.2546	0	0	0	0	171.527	0	69.0303	0	0	59.8602	217.805	0	0	80.9279	151.921	168.308	104.504	140.123	192.604	0	0	41.8642	0	46.5586	0	0	0	0	0	0	0	169.236	0	0	0	0	0	0	70.2744	0	104.344	0
		150	694.8	0	0	0	0	0	0	0	0	256.219	0	90.6038	0	0	104.885	217.131	0	0	97.2502	123.811	139.102	51.2878	82.5615	182.603	0	0	69.114	0	56.6716	24.9854	0	0	0	0	0	0	119.002	0	0	0	0	0	0	60.7895	0	127.362	0
		151	698.66	0	0	0	33.1332	0	0	0	0	192.882	0	65.2625	0	0	107.391	240.618	0	0	74.1275	103.256	127.188	45.4713	85.6866	164.747	0	0	40.6029	0	23.6319	29.8964	0	0	0	0	0	0	101.865	0	0	0	0	0	0	76.854	0	101.65	0
		152	702.52	0	0	15.8827	21.9257	0	0	0	0	232.09	0	64.3506	0	0	69.5561	209.758	0	0	51.9059	122.322	136.728	93.8501	140.422	175.57	0	0	113.881	0	74.6328	40.309	0	0	0	0	0	0	121.236	0	0	0	0	43.5299	0	0	0	41.0838	0
		153	706.38	0	0	0	0	0	0	0	0	224.68	0	92.2584	0	0	70.6781	185.86	0	0	37.2673	176.602	143.258	23.3509	88.1442	225.871	0	0	90.8442	0	107.414	64.5842	0	0	0	0	0	0	114.882	0	0	0	0	0	0	151.073	0	99.839	0
		154	710.24	0	0	0	38.4853	0	0	0	0	190.801	0	77.7894	0	0	78.0596	222.719	0	0	43.2216	155.161	120.376	55.2693	92.3922	155.376	0	0	64.4169	0	44.7351	0	0	0	0	0	0	0	158.124	0	0	0	0	41.0407	0	79.6752	0	161.484	0
		155	714.1	0	0	0	87.4852	0	0	0	0	167.22	0	81.1006	0	0	42.7844	215.619	0	0	25.644	135.16	188.756	43.4995	113.167	211.684	0	0	69.2903	0	111.958	94.5211	0	0	0	0	0	0	130.619	0	0	0	0	22.6103	0	100.963	0	130.468	0
		156	717.96	0	0	23.3653	30.25	0	0	0	0	172.984	0	39.684	0	0	72.0768	190.761	0	0	58.2261	112.403	130.414	56.785	61.8396	189.295	0	0	39.9232	0	116.399	70.645	0	0	0	0	0	0	205.074	0	0	0	0	50.1995	0	67.804	0	153.455	0
		157	721.82	28.4123	0	31.9042	40.8877	0	0	0	0	189.17	0	55.269	0	0	124.629	219.658	0	0	113.151	158.035	132.613	65.8218	75.2026	175.187	0	0	127.354	0	71.0582	66.6175	0	0	0	0	0	0	136.097	45.931	0	0	0	44.38	0	52.0861	0	91.1187	0
		158	725.68	0	0	32.5093	32.2517	0	0	0	0	189.049	0	53.3975	0	0	98.2298	167.439	0	0	101.431	116.393	154.13	41.9563	89.7793	235.755	0	0	106.291	0	80.6514	83.5715	0	0	0	0	0	0	76.9021	0	0	0	0	48.8899	0	87.088	0	146.933	0
		159	729.54	17.244	0	40.8787	0	0	0	0	0	134.769	0	46.622	0	0	54.0559	221.322	0	0	63.8131	114.455	113.067	53.0508	70.4855	195.938	0	0	109.231	0	68.7259	53.1685	0	0	0	0	0	0	118.494	0	0	0	0	40.5373	0	87.488	0	184.562	0
		160	733.4	0	0	26.1643	37.1048	0	0	0	0	139.434	0	0	0	0	83.1121	213.33	0	0	40.1889	147.804	130.056	40.0648	79.2133	212.975	0	0	92.9772	0	68.2996	72.346	0	0	0	0	0	0	128.659	0	0	0	0	44.2627	0	68.0866	0	90.0634	0
		161	737.26	0	0	33.0946	61.1543	0	0	0	0	214.769	0	34.3033	0	0	98.0849	169.888	0	0	74.1854	135.329	142.846	35.4888	58.9612	211.254	0	0	60.3662	0	83.2434	78.8543	0	0	0	0	0	0	118.194	0	0	0	0	51.6593	0	72.3064	0	158.392	0
		162	741.12	0	0	52.513	59.2242	0	0	0	0	161.853	0	0	0	0	103.193	164.797	0	0	83.6133	126.052	120.538	51.2244	57.3554	222.275	0	0	53.1537	0	73.9407	25.2154	0	0	0	0	0	0	87.1097	38.4884	0	0	0	97.457	0	80.7028	0	204.666	0
		163	744.98	0	0	23.8567	109.415	0	0	0	0	241.469	0	61.0691	0	0	102.745	225.363	0	0	59.2963	138.331	88.995	0	68.8584	169.374	0	0	77.0589	0	83.9179	36.1874	0	0	0	0	0	0	128.577	42.5719	0	0	0	54.4466	0	81.394	0	136.406	0
		164	748.84	0	0	66.6426	69.614	0	0	0	0	152.282	0	57.5906	0	0	81.8278	151.721	0	0	101.1	162.023	91.0178	21.7877	47.8913	232.04	0	0	88.2494	0	102.281	33.8855	0	0	0	0	0	0	86.61	42.9449	0	0	0	56.6826	0	87.7527	0	129.673	0
		165	752.7	16.1915	0	38.051	93.6873	0	0	0	0	165.435	0	83.4861	0	0	68.551	188.035	0	0	104.484	133.371	130.945	29.3699	68.2924	207.184	0	0	53.9512	0	78.9539	76.1082	0	0	0	0	0	0	136.086	64.3136	0	0	0	105.797	0	116.922	0	172.147	0
		166	756.56	0	0	100.192	75.0528	0	0	0	0	161.403	0	75.929	0	0	71.5862	163.414	0	0	67.5157	130.727	127.328	21.4275	42.9906	186.961	0	0	97.9966	18.0478	76.6432	43.5912	0	0	0	0	0	0	160.457	0	0	0	0	74.7135	0	53.9462	0	170.407	0
		167	760.42	0	0	88.8409	52.1328	0	0	0	0	140.545	0	77.4127	0	0	57.3941	165.083	0	0	99.5621	160.889	84.5203	0	47.1972	191.339	0	0	104.412	0	94.9128	0	0	0	0	0	0	0	121.148	51.3012	0	0	0	60.2189	0	111.182	0	174.779	0
		168	764.28	0	0	94.9899	93.6383	0	0	0	0	128.392	0	88.0583	0	0	120.461	175.784	0	0	115.202	152.602	158.21	19.0389	30.9896	137.157	0	0	68.6488	0	97.0503	46.6881	0	0	0	0	0	0	137.107	113.026	0	0	0	45.7032	0	169.378	0	169.706	0
		169	768.14	0	0	66.7324	59.0693	0	0	0	0	141.199	0	63.4304	0	0	89.7789	126.151	16.735	0	139.06	157.085	145.454	0	26.2405	191.097	0	0	60.9581	0	83.832	21.0327	0	0	0	0	0	0	95.5416	50.8128	0	0	0	37.1653	0	101.826	0	151.984	0
		170	772	0	0	47.115	94.2876	0	0	0	0	180.814	0	51.1309	0	0	75.5925	248.278	0	0	85.0756	140.631	164.649	16.8501	31.5593	161.386	0	0	22.527	0	94.2549	20.1491	0	0	0	0	0	0	117.637	38.1512	0	0	0	87.1316	0	91.9744	0	242.336	0
		171	775.86	0	0	37.5991	165.68	0	0	0	0	135.706	0	104.1	0	0	89.371	185.498	0	0	151.7	155.637	104.089	0	36.7389	150.471	0	0	65.151	0	91.4314	53.6992	0	0	0	0	0	0	156.553	92.3787	0	0	0	124.748	0	101.883	0	186.666	0
		172	779.72	0	0	66.2264	0	0	0	0	0	143.004	0	121.504	0	0	110.066	230.554	0	0	137.84	104.559	51.4558	0	48.5702	201.09	0	0	60.3313	0	99.367	46.0492	0	0	0	0	0	0	106.231	58.8303	0	0	0	88.2668	0	81.6573	0	144.726	0
		173	783.58	0	0	85.8807	95.5803	0	0	0	0	139.864	0	106.92	0	0	92.767	201.074	0	0	120.136	160.637	122.338	0	64.4238	190.586	0	0	42.0219	0	91.8118	0	0	0	0	0	0	0	92.2282	99.538	0	0	0	148.876	0	109.64	0	218.986	0
		174	787.44	0	0	93.2293	70.5461	0	0	0	0	124.35	0	110.764	0	0	103.147	243.768	0	0	135.06	172.328	65.4332	0	49.1441	221.494	0	0	68.7415	0	84.4853	69.851	28.2115	0	0	0	0	0	137.717	118.413	0	0	0	108.938	0	95.4148	0	232.188	0
		175	791.3	0	0	88.1172	98.25	0	0	0	0	119.226	0	135.22	0	0	113.717	167.319	0	0	122.378	146.214	92.2474	0	37.6614	230.953	0	0	78.6423	0	85.165	45.8231	0	0	0	0	0	0	156.771	58.4246	0	0	0	99.5564	0	95.1741	0	188.902	0
		176	795.16	0	0	115.536	128.842	0	0	0	0	149.199	0	111.32	0	0	89.4036	207.036	0	0	120.519	158.338	175.387	0	70.7999	215.297	0	0	36.12	0	85.2839	54.2386	44.3617	0	0	0	0	0	114.59	54.6847	0	0	0	108.066	0	89.4946	0	176.345	17.4772
		177	799.02	0	0	114.192	89.5246	0	0	0	0	143.083	0	64.6158	0	0	76.0081	202.202	0	0	146.048	147.217	51.2448	0	50.9747	169.747	0	0	70.3358	0	86.0389	47.4497	43.071	0	0	0	0	0	81.2424	46.83	0	0	0	57.4747	0	86.5367	0	186.627	0
		178	802.88	0	0	109.572	95.6691	0	0	0	0	115.62	0	76.6116	0	0	92.6352	188.371	0	0	106.79	149.661	147.416	0	44.7386	174.953	0	0	46.067	0	59.7936	19.9658	0	0	0	0	0	0	90.4191	85.2443	0	0	0	87.7721	0	81.3275	0	176.429	0
		179	806.74	0	0	97.5736	57.4908	0	0	0	0	178.919	0	88.1711	0	0	115.285	195.896	0	0	150.192	124.594	164.013	0	26.5849	147.279	0	0	79.6702	0	70.0529	58.186	58.945	0	0	0	25.1419	0	76.0865	88.3402	0	0	0	117.283	0	57.946	0	193.705	0
		180	810.6	0	0	135.609	69.3337	0	0	0	0	128.621	0	134.238	0	0	78.0192	206.824	0	0	179.492	151.251	179.589	0	41.7275	218.44	0	0	0	0	76.6881	0	40.3938	0	0	0	0	0	65.0813	66.6945	0	0	0	86.1342	0	86.7408	0	162.135	0
		181	814.46	0	0	89.0421	50.8145	0	0	0	0	137.22	0	88.6876	0	0	56.1288	208.357	0	0	202.208	100.622	133.281	0	96.121	165.774	0	0	68.363	0	99.9481	46.3294	69.0798	0	0	0	44.8691	0	172.448	60.0619	0	0	0	114.724	0	70.9031	0	211.793	0
		182	818.32	26.6941	0	127.141	81.238	0	0	0	0	163.357	0	65.8574	0	0	89.1227	201.041	0	0	226.718	146.121	102.611	0	61.3288	227.685	0	0	34.2002	0	52.6134	46.0513	59.2581	0	0	0	33.5698	0	139.562	48.0663	0	0	0	98.6463	0	76.6517	0	248.835	0
		183	822.18	0	0	131.672	96.2733	0	0	0	0	165.034	0	52.9906	0	0	74.6027	156.62	0	0	210.296	127.212	113.533	0	43.2779	174.929	0	0	96.7367	0	68.3445	71.5935	38.948	0	18.6489	0	20.7947	0	132.439	51.5174	0	0	0	118.525	0	87.149	0	217.377	0
		184	826.04	0	0	103.654	33.8654	0	0	0	0	108.907	0	54.1842	0	0	46.8703	234.476	0	0	212.58	134.309	135.934	0	63.6283	182.354	0	0	48.0375	0	101.464	85.4919	54.8087	0	0	0	0	0	151.058	0	0	0	0	52.6028	0	46.6164	0	170.715	0
		185	829.9	0	0	92.3121	68.1821	0	0	0	0	126.441	0	73.4783	0	0	70.6103	144.871	0	0	214.669	146.864	132.107	0	0	211.98	0	0	44.0286	0	56.9116	50.7773	107.016	0	23.7714	0	31.941	0	123.947	20.82	0	0	0	100.081	0	73.1296	0	230.774	0
		186	833.76	0	0	148.591	63.26	0	0	0	0	159.282	0	73.6547	0	0	115.855	179.056	0	0	241.432	169.145	123.716	0	40.2985	211.668	0	0	55.45	0	86.3632	40.5908	97.7041	0	16.4508	0	36.8061	27.4088	91.4431	41.5468	0	0	0	90.0547	0	93.9381	0	249.717	0
		187	837.62	0	0	163.727	111.659	0	0	0	0	196.041	0	101.593	0	0	50.2504	144.513	0	0	220.466	66.7783	126.975	0	98.1471	166.535	0	0	0	0	78.3604	66.8937	99.1141	0	30.5249	0	96.5242	32.5706	127.989	55.763	0	0	16.3219	88.6836	0	98.4066	0	251.573	0
		188	841.48	0	0	160.835	86.0215	0	0	0	0	113.487	0	67.6263	0	0	101.184	187.526	0	0	173.671	153.683	124.334	0	60.1286	186.514	0	0	34.0085	0	33.5841	41.2548	44.7532	0	0	0	79.5447	33.6611	42.5473	77.7525	0	0	0	66.3705	0	67.3579	0	289.153	0
		189	845.34	0	0	119.45	119.985	0	0	0	0	167.637	0	83.3	0	0	96.3984	136.832	0	0	212.615	101.076	115.079	0	69.3547	167.387	0	0	71.9519	0	60.6696	46.5277	71.7519	0	22.005	0	71.3422	0	59.7196	34.0788	0	0	0	118.127	0	112.382	0	250.098	0
		190	849.2	0	0	76.2281	127.673	0	0	0	0	171.17	0	83.9973	0	0	87.7113	226.929	0	0	226.484	135.338	162.038	0	45.2512	209.691	0	0	58.4009	16.6159	31.0892	81.7504	79.3603	0	0	0	87.7727	39.025	78.891	73.076	0	0	0	99.6902	0	85.0828	0	227.179	0
		191	853.06	44.7362	0	98.3863	153.867	0	0	0	0	223.865	0	81.4901	0	0	68.2112	228.603	0	0	212.689	172.484	126.859	0	68.0016	150.592	0	0	66.4756	0	48.4116	72.299	51.9941	0	0	0	75.9683	22.6673	39.3773	79.3926	0	0	0	69.3612	0	40.4797	0	300.415	0
		192	856.92	17.2127	0	52.7295	82.3319	0	0	0	0	129.999	0	85.8256	0	0	101.869	208.569	0	0	194.191	137.405	164.186	0	109.625	178.238	0	0	68.0185	0	130.541	81.1815	71.9238	0	0	0	131.572	37.2922	61.8146	51.103	0	0	0	77.6742	0	91.7157	0	246.861	0
		193	860.78	0	0	65.6755	117.293	0	0	0	0	153.047	0	75.8007	0	0	86.8716	161.614	0	0	221.739	159.912	155.244	0	67.2705	170.852	0	0	43.2115	0	105.869	106.326	93.4595	0	29.0521	0	145.231	33.1642	57.7557	63.7212	0	0	0	31.6107	0	52.1627	0	301.426	0
		194	864.64	0	0	153.646	96.3552	0	0	0	0	147.082	0	75.6399	0	0	82.8916	148.51	0	0	202.445	116.842	142.874	0	73.4609	180.918	0	0	23.2263	0	37.2308	58.4461	69.3046	0	29.7736	0	119.415	79.9452	66.3369	86.5548	0	0	0	64.9775	0	100.397	0	231.733	0
		195	868.5	0	0	117.253	52.5959	0	0	0	0	112.302	0	68.0625	0	0	68.4562	113.038	0	0	184.301	157.596	130.261	0	91.4673	174.069	0	0	32.2192	0	59.0128	32.8728	45.878	0	29.5783	0	125.346	0	35.6179	47.4558	0	0	0	75.6541	0	72.0033	0	261.864	0
		196	872.36	0	0	121.365	115.793	0	0	0	0	178.672	0	114.523	0	0	105.014	170.123	0	0	192.085	122.77	115.486	0	77.8256	175.403	0	0	17.0997	0	94.848	56.0951	90.7427	0	21.6078	0	132.728	59.772	27.8905	0	0	0	0	107.574	0	55.3866	0	227.743	0
		197	876.22	0	0	174.278	83.5683	0	0	0	0	193.258	0	28.3982	0	0	124.896	194.152	0	0	161.301	133.756	143.945	0	93.5952	204.653	0	0	35.8054	0	120.469	45.5658	70.7792	0	63.3189	0	165.017	39.9513	16.3184	98.1263	0	0	0	100.726	0	90.2385	0	289.366	0
		198	880.08	0	0	128.28	60.8771	0	0	0	0	141.105	0	74.6293	0	0	81.7405	221.271	0	0	160.924	167.453	93.4558	0	64.8825	189.466	0	16.8433	0	0	85.6056	32.2499	73.2168	0	66.7498	0	194.05	42.0702	32.5567	53.7066	0	0	0	68.2777	0	58.6178	0	213.124	0
		199	883.94	0	30.138	154.183	81.0228	0	0	0	0	202.142	0	76.9592	0	0	66.272	144.001	0	0	267.452	119.912	169.047	0	82.9648	197.05	0	0	26.7711	0	97.4434	45.2009	36.8187	0	52.2323	0	166.228	16.0498	46.1845	86.4151	0	0	0	45.4941	0	40.0224	0	268.526	0
		200	887.8	0	20.0148	110.549	79.4041	0	0	0	0	188.681	0	70.5088	0	0	108.439	147.253	0	0	143.019	126.853	109.543	0	89.9412	142.937	0	0	27.8782	0	122.392	56.9281	87.6791	0	36.9501	0	165.893	0	50.6967	89.3	0	0	0	69.3778	0	39.8048	0	298.624	0
		201	891.66	0	22.3616	87.6638	75.0717	0	0	0	0	110.117	0	55.639	0	0	84.215	107.87	0	0	192.291	129.455	123.178	0	70.0856	210.814	0	0	25.6728	0	76.0629	78.1545	84.5136	0	89.25	0	200.453	0	38.6181	117.851	0	0	0	66.1792	0	60.6536	0	229.136	0
		202	895.52	0	0	149.542	83.4968	0	0	0	0	155.991	0	62.3838	0	0	97.9748	219.327	0	0	134.449	32.3622	132.433	0	111.176	207.251	0	0	69.9921	0	110.03	85.9274	97.9131	0	42.5292	0	171.787	0	22.414	168.745	0	0	0	30.2916	0	47.3138	0	232.795	0
		203	899.38	0	0	146.238	82.8429	23.1021	0	0	0	189.017	0	82.8912	0	0	66.1482	113.369	0	0	188.451	144.927	209.392	0	115.99	257.912	0	0	24.7581	0	100.662	61.0919	48.9128	0	57.1558	0	171.016	0	25.4923	146.532	0	0	0	64.7811	0	46.6567	0	209.862	0
		204	903.24	0	40.707	105.845	98.5181	0	0	0	0	194.309	0	56.1276	0	0	93.3439	134.071	0	0	148.471	119.245	194	0	73.9903	201.013	0	0	44.5609	0	77.1995	62.4083	63.8452	0	52.4995	0	251.544	38.2466	16.1561	102.84	0	0	0	66.6361	0	53.4992	0	217.405	0
		205	907.1	26.6318	0	139.199	38.8611	0	0	0	0	168.266	17.6215	106.26	0	0	102.788	130.651	0	0	144.424	164.61	165.991	0	72.4824	252.436	0	0	0	0	93.3966	38.6698	83.7196	0	115.183	0	208.919	0	0	151.857	0	0	0	70.8251	0	56.1777	0	276.727	0
		206	910.96	0	71.2285	178.837	65.5549	0	0	0	0	151.909	0	34.1004	0	17.6148	108.908	200.085	0	0	180.32	202.429	130.849	0	61.2088	190.642	0	0	35.4817	0	109.046	0	47.756	0	35.5534	0	195.956	0	57.868	142.456	0	0	0	67.11	0	73.4475	0	188.118	0
		207	914.82	18.0359	65.0869	123.195	59.9503	0	18.6846	0	0	172.3	0	60.98	0	17.2478	60.5217	190.224	0	0	87.2343	159.198	192.318	0	43.3312	194.648	0	0	50.3616	0	138.406	30.2528	36.0207	0	62.0332	0	219.839	0	83.0156	163.055	0	0	0	62.5257	0	100.595	0	199.789	0
		208	918.68	0	39.1558	166.411	94.334	0	35.1186	0	0	140.219	0	74.1283	0	48.5478	86.4282	146.44	0	0	166.876	56.2388	136.908	0	74.3926	174.995	0	0	41.3571	0	93.4137	64.129	64.1384	0	39.263	0	187.331	26.2167	67.783	176.612	0	0	0	99.8641	0	64.6923	0	173.967	0
		209	922.54	39.4158	50.2475	201.95	33.2049	24.656	0	0	0	184.248	0	58.8959	0	0	61.7604	212.43	0	0	124.721	175.854	143.488	0	38.4235	207.621	0	0	70.1085	0	85.8446	34.821	98.3738	0	66.7563	0	230.578	21.7179	34.15	192.677	0	0	0	99.1676	0	102.252	0	184.162	0
		210	926.4	27.8909	88.4316	115.833	87.234	0	0	0	0	160.423	0	65.4201	0	19.3622	66.0381	193.144	0	0	134.877	152.758	163.714	0	70.3823	183.808	0	0	30.6648	0	150.279	54.8415	49.5374	0	94.5956	0	237.038	0	41.2529	167.765	0	0	0	79.6567	0	130.667	0	239.121	0
		211	930.26	58.2066	102.998	191.113	117.385	38.1661	0	0	0	166.17	0	49.4263	0	29.6605	112.963	203.643	49.636	0	104.856	154.079	166.193	0	114.034	248.331	0	0	104.627	0	99.8784	51.2522	62.2778	0	99.6209	0	182.279	31.5375	82.2467	176.209	0	0	0	29.7725	0	92.7147	0	195.153	0
		212	934.12	116.184	61.3103	185.338	39.9358	0	27.636	0	0	129.651	0	94.3782	0	83.2782	82.8129	225.862	0	0	181.981	151.958	204.628	0	44.2481	200.906	0	0	54.5892	0	36.0444	32.6578	69.7545	0	61.5255	0	234.357	0	50.9383	244.369	0	0	0	76.0047	0	142.595	0	200.15	0
		213	937.98	54.554	56.9649	164.731	83.5643	0	62.7909	0	0	124.097	0	88.8633	0	27.4643	69.004	176.873	23.0328	0	115.201	100.42	158.668	0	85.098	201.598	0	0	90.1544	0	126.354	0	26.6984	0	97.3853	0	237.122	18.8213	80.3759	154.302	0	0	0	99.6781	0	117.615	0	198.785	0
		214	941.84	53.6057	49.9078	129.513	68.9549	15.2037	53.675	0	0	137.435	0	45.376	0	58.2908	106.173	196.879	30.9431	0	90.0937	132.404	205.755	0	100.413	244.814	0	0	67.5251	0	93.8641	59.6726	75.0348	0	48.5379	0	229.704	0	92.9944	177.993	0	0	0	73.7743	0	75.089	0	223.443	0
		215	945.7	36.0905	93.2735	204.97	82.1984	0	46.0836	0	0	88.5758	0	50.2717	0	56.069	76.8508	232.321	0	0	196.83	101.79	150.667	0	91.7013	237.2	0	0	73.983	0	73.4122	90.3319	57.6704	0	47.5538	0	207.515	0	66.3674	188.746	0	0	0	42.4001	0	154.399	0	140.272	0
		216	949.56	93.8447	58.8957	170.689	50.8967	0	49.1077	0	0	162.046	0	75.6117	0	88.4126	39.6393	190.532	37.0634	0	154.711	127.71	163.528	0	88.6801	140.639	0	0	52.7302	0	107.147	51.174	61.6927	0	89.896	0	238.812	0	93.1138	172.668	0	0	0	48.9811	0	119.967	0	118.402	0
		217	953.42	51.8165	121.6	196.478	40.5349	0	57.129	0	0	78.56	0	69.3521	0	0	91.9396	148.787	63.6276	0	158.068	62.9818	224.928	0	116.204	207.868	0	0	57.9226	0	76.92	48.9152	46.6412	0	80.2481	0	196.391	47.5551	58.4201	256.157	0	0	0	37.6198	0	92.1288	0	149.024	0
		218	957.28	73.9042	100.135	180.539	90.0474	0	36.552	0	0	118.377	0	65.0921	0	58.4223	86.538	192.641	0	0	163.045	181.381	219.499	0	101.969	181.602	0	0	96.7249	0	116.013	60.7189	86.9161	0	57.6038	0	160.399	20.0211	94.1988	246.276	0	0	0	34.4317	0	116.651	0	160.299	0
		219	961.14	58.6245	65.9729	261.011	58.1641	0	47.8779	0	0	89.9797	0	95.4051	0	65.6564	93.3941	195.377	29.6877	0	164.027	131.676	203.015	0	94.9035	156.193	0	0	84.4752	0	134.963	105.541	57.5065	0	105.201	0	219.911	53.6892	111.801	121.75	0	0	0	27.1256	0	85.9853	0	128.698	0
		220	965	42.925	77.3605	219.169	80.4916	0	36.1166	0	0	127.918	0	57.4678	0	75.1148	60.4721	150.269	69.9315	0	153.97	99.0064	203.267	0	107.41	244.377	0	0	107.167	0	124.456	74.9831	41.465	0	54.3083	0	189.772	54.2171	104.042	193.277	0	0	0	59.4922	0	82.1304	0	150.172	0
		221	968.86	86.0984	66.9472	260.98	62.5781	0	53.7609	0	0	81.9041	0	108.968	0	53.6836	58.5487	185.39	56.1133	0	185.372	119.316	271.242	0	110.526	180.169	0	0	68.7158	0	143.05	49.6664	90.7098	0	39.4523	0	244.909	0	187.835	175.874	0	0	0	63.1579	0	138.478	0	149.686	0
		222	972.72	76.9594	89.7936	171.57	59.9355	0	89.5192	0	0	138.829	0	75.634	0	84.0607	75.488	193.937	59.085	0	186.666	163.171	223.921	0	80.3608	116.48	0	0	45.4571	0	176.236	73.7315	56.008	0	48.4308	0	263.456	47.1383	139.819	165.536	0	0	0	41.4681	0	137.146	0	112.39	0
		223	976.58	56.9384	85.3623	224.327	82.9827	17.4358	81.7443	0	0	154.109	0	100.853	0	74.5305	63.2876	199.636	20.087	0	174.535	106.099	254.26	0	113.686	190.17	0	0	51.4981	0	26.651	104.473	49.3381	0	29.505	0	221.161	45.041	150.295	160.484	0	0	0	53.767	0	159.589	0	146.482	0
		224	980.44	64.7987	37.4539	187.22	71.8006	0	61.5261	0	0	101.553	0	93.5237	0	26.6721	116.581	231.179	30.8343	0	104.202	105.977	208.924	0	97.0849	137.162	0	0	69.645	0	93.1362	88.6687	40.9104	0	81.0487	0	243.043	105.264	122.143	259.643	0	0	0	59.6177	0	185.021	0	188.099	17.7396
		225	984.3	46.6447	59.6037	250.266	83.1267	0	33.0608	0	0	104.729	0	70.2576	0	76.492	79.2734	188.448	27.6197	0	174.752	133.346	198.813	0	104.8	217.445	0	0	60.7514	0	118.528	79.9313	76.1166	0	57.9996	0	163.264	56.2183	117.485	169.773	0	0	0	47.5091	0	174.536	0	166.043	41.916
		226	988.16	70.724	51.4892	279.104	89.9021	0	39.5481	0	0	142.85	0	69.9196	0	40.7986	77.5433	184.151	48.0855	0	155.955	118.373	210.038	0	113.185	184.385	0	0	26.9883	0	93.415	56.0473	54.0155	0	91.5526	0	176.131	74.1202	78.2657	149.86	0	0	0	65.9196	0	137.932	0	223.269	48.5052
		227	992.02	59.5827	52.9747	213.166	67.82	29.6821	98.2358	0	0	152.144	0	57.2359	0	53.4968	110.989	187.238	69.9566	0	203.567	131.834	319.403	0	69.9595	125.385	0	0	41.4033	0	175.826	63.1772	70.5168	0	61.6187	0	196.391	54.8772	149.318	237.609	0	0	0	21.7742	0	218.673	0	200.669	0
		228	995.88	22.5039	52.844	205.996	89.7361	28.2285	41.8762	0	0	144.03	0	84.8746	0	51.4732	108.831	80.5596	39.5699	0	130.285	123.865	206.019	0	77.6579	170.599	0	0	39.5554	0	198.167	113.252	76.3976	0	86.2475	0	177.763	0	213.164	207.164	0	0	0	31.6322	0	179.999	0	184.72	42.2036
		229	999.74	30.3472	37.961	317.914	73.8574	50.717	109.213	0	0	148.286	0	34.5916	0	20.1782	91.8739	198.494	88.5302	0	170.977	90.7341	273.357	0	80.7339	229.937	0	0	24.877	0	166.286	43.9433	52.7219	0	65.358	0	199.448	46.6121	50.3994	103.49	0	0	0	0	0	176.38	0	228.746	24.9697
		230	1003.6	81.298	54.3136	241.59	86.885	0	56.3638	0	0	151.883	0	59.1917	0	0	77.3321	189.98	60.7501	0	183.53	110.876	236.688	0	98.0141	142.095	0	0	71.8918	0	155.211	79.3158	35.636	0	39.7885	0	224.917	61.0869	97.3391	229.279	0	0	0	36.6352	0	169.14	0	221.325	34.4429
		231	1007.46	84.941	80.2981	239.293	105.074	17.7054	81.3302	0	0	189.741	0	31.5104	0	84.7642	112.476	141.542	57.8941	0	142.684	142.801	163.24	0	84.0322	211.465	0	0	57.0229	0	136.659	97.0535	88.8679	0	78.0364	0	160.794	41.3593	61.7001	162.582	0	0	0	64.5852	0	135.241	0	209.283	40.8796
		232	1011.32	17.4652	33.5521	227.271	79.6662	0	96.4684	0	0	131.285	0	83.0219	0	49.8459	53.548	190.281	39.1194	0	145.085	138.877	262.07	0	117.766	195.627	0	0	43.3448	0	143.615	98.3163	117.67	0	94.0984	0	231.112	0	119.349	172.236	0	0	0	0	0	92.124	0	191.869	26.9773
		233	1015.18	56.8934	45.2401	239.2	59.8618	71.3053	75.9733	0	0	183.676	0	28.522	0	57.0301	102.188	160.416	64.4363	0	248.208	69.3581	252.204	0	100.342	173.165	0	0	43.2695	0	151.516	91.7199	88.8611	0	77.7756	0	225.903	37.2572	44.6563	135.622	0	0	0	0	0	158.192	0	137.555	63.6957
		234	1019.04	33.6605	60.884	335.925	67.4673	65.2264	83.2995	0	0	215.549	0	90.9535	0	46.8718	86.1577	113.173	37.3435	0	142.149	89.3948	203.901	0	121.147	207.943	0	0	20.8427	0	138.981	77.0037	137.809	0	70.0918	0	219.366	29.2835	140.036	170.335	0	0	0	35.9619	0	157.762	0	235.777	63.8056
		235	1022.9	43.9486	83.9952	250.207	110.72	0	63.0223	0	0	236.237	0	105.31	0	96.0077	96.1038	156.807	24.2068	0	150.436	92.4335	254.332	0	122.993	202.308	0	0	50.4942	0	123.592	75.5377	141.312	0	45.4207	0	240.513	24.8215	82.7782	242.8	0	0	0	0	0	134.122	0	144.574	85.6702
		236	1026.76	47.5118	58.0332	234.217	74.5252	77.3789	92.5959	0	0	167.053	0	77.4451	0	133.124	132.192	160.303	39.7649	0	129.505	123.444	173.58	0	116.622	199.714	0	0	64.301	0	97.7514	94.2953	150.338	0	89.558	0	258.138	67.1419	99.5675	198.862	0	0	0	0	0	35.4202	0	196.362	67.4824
		237	1030.62	70.2563	72.4387	235.431	117.575	114.324	54.4037	0	0	159.734	0	75.7651	0	49.748	129.932	99.6096	97.1068	0	175.351	96.2859	162.878	0	113.742	162.471	0	0	73.6538	0	139.935	85.1381	143.197	0	89.8853	0	203.857	67.6486	95.0669	199.177	0	0	0	0	0	87.3232	0	218.604	66.0645
		238	1034.48	19.1847	28.9076	201.555	107.843	20.158	60.6321	0	0	187.459	0	88.7072	0	74.2577	114.97	120.079	30.2242	0	145.515	114.354	181.017	0	89.1686	188.178	0	0	75.954	0	92.4112	49.87	185.579	0	70.5019	0	188.738	64.7886	133.194	119.781	0	0	0	0	0	130.075	0	194.826	81.538
		239	1038.34	32.3294	69.1921	185.461	72.9208	63.1631	53.5502	0	0	269.43	0	91.5186	0	52.3241	123.997	142.8	57.7356	0	159.333	81.1009	131.752	0	67.6111	201.953	0	0	62.3767	0	129.703	73.7364	178.502	0	83.8228	0	200.172	85.1824	87.8412	216.021	0	0	0	0	0	157.271	0	198.106	81.8206
		240	1042.2	48.5341	52.3214	212.461	97.9272	51.6172	94.4886	0	0	205.473	0	98.9739	0	97.9229	136.543	190.551	85.47	0	124.803	95.5894	248.131	0	130.972	160.965	0	0	40.3037	0	139.607	71.0417	200.727	0	86.7753	0	207.421	87.1035	88.1783	197.437	0	0	0	27.7144	0	124.412	0	215.276	107.038
		241	1046.06	32.8993	101.733	162.906	74.2097	82.7147	83.4588	0	0	143.45	0	76.3378	0	70.3153	121.657	115.547	73.1093	29.4909	132.359	72.9103	156.993	0	97.3172	162.07	0	0	89.4236	0	178.226	52.2455	174.5	0	74.6041	0	249.859	31.7236	119.633	157.285	0	0	0	0	0	122.458	0	197.575	80.583
		242	1049.92	37.2264	103.453	188.071	125.414	69.3337	48.7427	0	0	205.855	0	96.7278	0	18.7152	123.263	226.578	100.545	0	104.08	73.4581	149.812	0	58.9439	144.422	0	0	58.1099	0	140.937	59.4371	190.24	0	54.4162	0	158.065	47.4826	161.897	173.995	0	0	0	0	0	124.442	0	193.877	70.8296
		243	1053.78	0	59.4217	171.058	93.8488	26.0536	75.7209	0	0	202.371	0	45.9735	0	68.1365	121.71	157.106	57.2063	23.5193	129.165	100.668	181.629	0	59.3135	233.632	0	0	52.5619	0	154.5	39.6426	228.692	0	86.957	0	181.199	104.292	166.502	266.689	0	0	0	0	35.221	73.0869	0	270.154	113.826
		244	1057.64	63.9198	49.5909	246.091	100.487	0	82.4114	0	0	118.438	0	46.1958	0	75.9009	104.396	155.618	66.7337	43.3295	152.866	82.8167	167.627	0	73.4937	180.086	0	0	58.2005	0	103.286	56.7205	211.119	0	52.9589	0	209.215	66.4908	134.54	195.434	0	0	0	0	22.3082	127.338	0	210.205	74.1575
		245	1061.5	72.3059	54.9016	197.734	148.438	0	54.1916	0	0	220.612	0	122.403	0	56.4318	66.7944	154.979	25.4498	25.297	176.628	103.43	187.574	0	59.2554	129.697	0	0	81.6213	0	134.274	39.2359	201.188	0	79.4603	0	209.325	43.1271	155.148	309.261	0	0	0	0	0	88.1079	0	239.898	92.119
		246	1065.36	43.8635	65.4495	217.503	146.67	28.9923	63.6206	0	0	148.799	0	69.6539	0	36.2805	70.6162	153.978	79.1968	26.3084	147.018	76.7022	155.633	0	107.599	158.151	0	0	43.0611	0	128.564	33.6371	241.545	0	94.1372	0	207.177	75.4595	126.276	210.951	0	0	0	19.0164	0	150.742	0	162.737	65.105
		247	1069.22	88.899	34.5627	179.137	152.512	29.2059	100.894	0	0	92.2299	0	108.644	0	38.3304	91.2014	130.025	98.5412	35.1532	139.57	97.0078	190.59	0	41.524	160.686	0	0	39.1864	0	106.834	57.4068	234.255	0	26.9794	0	203.867	38.4399	155.051	263.26	0	0	0	0	43.2802	174.901	0	243.539	109.317
		248	1073.08	63.8321	51.1505	236.149	166.193	0	81.2051	0	0	116.415	0	101.31	0	41.7233	49.8964	160.686	108.965	0	122.288	85.1573	107.84	0	103.262	125.538	0	0	40.2628	0	171.829	0	213.535	0	93.3784	0	188.815	59.8635	119.66	223.534	0	0	0	0	29.3507	122.3	0	235.851	108.901
		249	1076.94	67.7966	49.2279	193.723	131.364	29.0156	92.0107	0	0	156.078	0	115.159	0	60.3333	67.9459	197.926	133.281	0	95.8004	101.867	196.534	0	62.0314	159.734	0	0	36.449	0	132.882	59.8611	193.216	0	77.9689	0	183.986	57.7838	177.504	349.646	0	0	0	0	77.3797	174.958	0	228.855	57.04
		250	1080.8	58.056	38.4098	176.499	136.595	41.2417	63.1232	0	0	183.314	0	73.6492	0	55.6452	112.095	180.262	112.165	53.7062	146.813	114.159	201.25	0	80.9131	123.055	0	0	49.0541	0	71.6873	60.8904	193.385	0	54.7463	0	212.221	53.545	134.501	221.612	0	0	0	0	57.7785	98.6682	0	240.009	52.5587
		251	1084.66	40.9647	22.1731	226.589	137.561	0	100.43	0	0	158.113	0	108.171	0	85.6938	121.172	152.549	89.7004	67.7294	125.646	78.8243	116.198	0	95.4473	112.869	0	0	89.2755	0	87.3754	61.2144	220.916	0	45.3636	0	296.346	26.7196	162.292	238.681	0	0	0	0	71.5967	97.5924	0	274.374	57.4038
		252	1088.52	62.1907	54.1252	251.741	137.05	38.1004	110.19	0	0	128.54	0	96.548	0	61.6047	66.8479	196.747	116.031	69.4753	167.228	160.769	133.258	0	61.4297	88.6746	0	0	54.816	0	110.974	24.4888	234.297	0	67.0163	0	261.129	20.7334	98.4457	240.946	0	0	0	0	65.0338	106.774	0	269.343	73.7461
		253	1092.38	48.5406	46.7089	256.377	152.08	42.1812	81.8073	0	0	149.93	0	119.286	0	31.4687	84.7156	217.861	93.5554	64.9508	188.534	132.915	152.031	0	59.8389	101.692	0	0	122.462	0	120.941	60.4509	225.728	0	32.39	0	218.741	85.9688	84.5603	190.224	0	0	0	0	50.9764	100.327	0	228.951	94.0335
		254	1096.24	64.0027	28.2011	298.142	92.334	0	121.964	0	0	123.633	0	113.216	0	0	97.5477	192.442	55.5637	63.1444	120.715	156.798	152.341	0	60.0384	120.36	0	0	92.3516	0	56.503	64.0746	220.511	0	40.639	0	192.11	94.8923	96.4003	307.778	0	0	0	0	57.1182	123.425	0	217.574	64.9441
		255	1100.1	48.1711	71.0756	279.478	123.773	41.0677	99.3456	0	0	124.042	0	65.8363	0	28.0047	134.276	108.896	79.3381	70.383	147.378	105.335	94.1253	0	47.845	82.511	0	0	56.6984	0	148.053	62.5868	225.41	0	60.1563	0	223.846	43.7549	117.238	230.79	0	0	0	0	88.9173	184.951	0	225.81	35.1372
		256	1103.96	18.2186	56.9734	289.094	123.157	56.4553	117.023	0	0	143.291	0	65.2743	0	55.2024	167.591	215.65	65.4061	96.0592	107.472	102.267	196.184	0	53.3061	144.813	0	0	77.5652	0	141.733	42.1258	231.492	0	69.4972	0	222.055	0	83.7124	305.52	23.2796	0	0	19.379	80.4745	99.5059	0	232.23	73.3566
		257	1107.82	37.4045	47.5959	216.942	161.353	61.3298	117.324	0	0	179.906	0	73.2332	0	61.5819	130.96	176.192	79.9201	87.4613	120.819	77.0286	55.7708	0	82.3843	112.936	0	0	41.4035	0	108.524	82.5841	165.878	0	55.3582	0	203.497	0	49.9024	263.8	0	0	0	0	44.8139	129.272	0	176.734	95.6468
		258	1111.68	35.5731	38.8949	229.292	150.183	28.6878	146.13	0	0	194.2	0	102.006	0	36.85	99.5883	142.295	48.663	97.9992	125.911	119.547	182.119	0	85.145	176.89	0	0	132.94	0	87.6338	74.5614	232.496	0	30.2616	0	195.781	0	0	258.565	31.5622	0	0	18.4475	61.6225	52.601	0	179.063	99.0484
		259	1115.54	91.3323	59.7929	238.036	143.738	47.1461	134.346	25.9338	0	182.217	0	110.662	0	48.2229	80.7192	193.241	73.1331	83.6213	136.485	112.922	119.275	0	49.5425	151.619	0	0	0	0	34.5836	83.1185	251.827	0	80.597	0	199.218	0	85.8768	182.929	85.195	0	0	36.3576	61.3059	150.329	0	162.042	112.624
		260	1119.4	41.4963	0	204.75	133.733	50.027	132.704	25.8466	0	168.59	0	54.1917	0	0	97.0143	150.341	136.755	61.2465	125.597	101.367	189.989	0	62.8191	171.057	19.1295	0	92.1476	0	101.701	42.5996	253.139	0	69.326	0	246.712	0	80.0722	230.008	74.2275	0	0	0	104.529	108.299	0	189.246	64.4642
		261	1123.26	99.8693	49.7568	242.817	108.491	0	116.621	23.8186	0	146.722	0	69.0574	0	40.618	133.788	134.417	79.7112	119.173	84.3464	69.996	175.871	0	108.314	171.838	0	0	113.929	0	105.002	51.0663	268.483	0	40.8393	0	186.971	0	88.2863	163.726	35.1892	0	0	25.052	68.9644	84.8872	0	300.104	138.917
		262	1127.12	34.6921	49.2709	215.43	102.352	17.3153	125.061	62.9276	0	192.984	0	30.1309	0	0	115.811	182.974	65.3268	118.276	73.3008	112.874	152.637	0	40.6576	158.207	0	0	99.3713	0	91.0347	28.8912	234.831	0	63.2105	0	172.592	0	136.046	199.308	103.171	0	0	19.107	139.979	147.008	0	205.265	71.1493
		263	1130.98	0	91.9822	197.258	103.017	35.5421	149.006	0	0	151.196	0	47.8066	0	78.913	118.229	182.296	85.9575	96.6817	108.864	102.525	125.112	0	54.1164	178.138	0	0	101.338	0	151.168	0	129.299	0	70.6718	0	153.164	0	77.8304	226.976	61.8452	0	0	0	72.1254	63.9806	0	298.404	79.5632
		264	1134.84	74.947	65.8726	159.639	159.843	0	176.719	35.3177	0	160.229	0	96.6828	0	32.9526	52.988	166.518	72.512	87.5169	69.0903	121.317	186.674	0	66.2498	169.904	0	0	85.3273	0	115.757	123.355	169.537	0	76.2306	0	202.986	0	165.601	211.827	149.429	0	0	0	85.762	135.628	0	287.614	57.1603
		265	1138.7	37.1998	66.8854	238.881	132.089	70.5678	229.986	52.2881	0	179.12	0	66.1649	0	42.7704	105.297	166.404	126.111	71.5279	114.664	85.4333	186.792	0	54.9926	232.372	46.9985	0	111.585	0	73.455	78.8344	138.69	0	49.5207	0	143.335	0	85.2441	165.293	101.981	0	0	51.9769	90.9269	98.0131	0	228.043	82.5021
		266	1142.56	103.934	110.481	167.268	186.662	60.1084	102.77	88.3452	0	163.684	0	58.4424	0	21.9543	150.957	162.652	125.005	138.034	94.9938	96.2865	167.086	0	44.6215	120.445	24.3906	0	69.9948	0	135.321	29.0185	138.382	0	66.914	0	170.212	0	126.903	263.646	107.147	0	0	31.5469	136.129	74.265	0	290.735	73.9641
		267	1146.42	157.489	72.7575	148.062	138.326	57.5309	177.338	68.5791	0	164.223	0	48.6792	0	37.3065	186.107	112.714	78.9362	84.5286	105.323	145.38	173.04	0	46.283	173.673	50.9628	0	91.6698	0	72.3887	41.6005	160.553	0	58.9445	0	247.503	0	126.457	232.268	114.952	0	0	27.8142	60.5248	148.956	0	274.752	83.0169
		268	1150.28	110.274	103.112	170.112	218.964	94.9124	188.344	107.561	0	193.677	0	95.8642	0	0	137.275	163.286	121.013	114.167	128.015	147.663	132.374	0	68.9353	185.101	49.7753	0	102.15	0	70.8854	58.5238	133.093	0	33.0722	0	185.345	0	139.662	189.196	162.06	0	0	35.2136	40.3875	95.933	0	313.915	107.673
		269	1154.14	156.793	53.8084	172.32	209.217	36.9622	168.861	67.0178	0	159.912	0	74.5245	0	52.5445	183.626	186.839	138.537	113.933	120.627	128.29	156.992	0	66.8419	188.681	65.6514	0	45.948	0	76.1877	43.3017	127.988	0	84.1809	0	151.25	0	115.949	200.966	130.243	0	0	41.7042	55.8611	95.957	0	267.96	43.2427
		270	1158	89.9159	30.3801	168.549	95.1966	17.5272	227.799	159.558	0	214.839	0	52.0525	0	31.1113	145.293	135.517	114.132	113.043	37.3834	143.305	138.544	0	83.3119	167.08	40.9429	0	65.1342	0	98.9733	0	101.745	0	60.3018	0	176.646	0	58.8814	197.131	136.849	0	0	27.4266	103.686	96.5029	0	298.011	109.459
		271	1161.86	144.965	49.0588	165.889	106.521	40.6594	208.968	54.1156	0	177.092	0	57.9177	0	28.5263	161.163	131.89	129.674	132.483	100.682	114.755	187.403	0	55.1501	181.854	81.1179	0	48.927	0	53.6284	0	178.613	0	73.698	0	236.887	0	76.4951	134.419	202.909	0	0	0	70.0301	130.329	0	260.462	71.6104
		272	1165.72	131.128	60.8137	134.392	136.785	86.4823	196.571	79.1091	0	102.25	0	34.5073	0	47.6162	181.031	147.344	71.7057	175.416	122.081	174.594	135.784	0	47.7133	169.948	101.163	0	122.356	0	94.8442	0	222.864	0	88.3416	0	251.538	0	42.3345	196.921	166.087	0	0	41.373	98.446	126.711	0	185.284	98.3486
		273	1169.58	117.408	54.999	223.368	139.348	76.0084	218.739	96.3764	0	158.399	0	77.7914	0	60.2598	140.838	125.869	101.382	144.16	66.5186	155.662	124.711	0	59.1641	198.951	68.7746	0	100.523	0	113.355	0	217.549	0	33.6586	0	210.684	0	110.596	95.5931	100.811	0	0	20.4774	37.9198	113.248	0	257.988	84.4264
		274	1173.44	207.572	70.1339	188.993	96.2748	94.5314	216.276	90.25	29.4918	151.758	0	53.0634	0	67.351	180.85	149.286	153.278	121.049	76.068	134.687	131.066	0	35.4346	155.297	135.903	0	94.7503	0	138.82	36.9977	184.71	0	22.4951	0	197.659	0	101.752	186.819	137.159	0	0	0	78.0272	149.678	0	228.315	63.5382
		275	1177.3	151.325	37.099	208.08	175.415	104.878	166.534	116.987	0	83.0096	0	80.2198	0	90.3777	185.086	194.664	206.895	161.717	41.2103	116.739	104.029	26.1584	55.1149	194.751	99.0354	0	155.425	0	171.237	0	210.82	0	76.7161	0	146.402	0	79.5909	162.205	168.664	0	0	0	65.8315	136.964	0	212.456	41.4313
		276	1181.16	202.814	43.5926	177.292	127.027	29.832	172.279	80.4844	26.1268	150.688	0	102.374	0	43.5124	197.711	123.469	184.357	128.875	83.1695	129.067	155.851	18.4384	48.406	211.186	33.7472	0	28.3319	0	79.6014	0	269.735	0	86.0406	0	208.806	0	115.183	183.282	155.476	0	0	0	73.4678	90.01	0	207.539	93.0392
		277	1185.02	155.025	71.6081	166.856	169.22	62.3103	252.378	97.0158	44.8499	188.792	0	99.1401	0	77.8054	167.632	117.588	206.3	107.423	68.5185	99.1744	122.531	40.7525	100.107	201.47	84.7551	0	102.608	0	109.467	0	240.15	0	113.979	0	223.309	0	118.843	257.124	160.402	0	0	0	46.5868	77.8981	0	251.678	41.0382
		278	1188.88	200.898	60.7923	163.513	107.43	48.9701	209.471	81.1233	19.7742	143.251	0	52.0539	0	37.6666	139.291	131.594	256.919	99.1037	104.655	77.2482	177.08	0	19.583	226.916	87.314	0	75.9378	0	67.3718	0	161.459	0	23.1421	0	184.015	0	116.597	223.533	171.286	0	0	0	70.4307	138.063	0	180.531	70.8645
		279	1192.74	126.844	99.2237	215.991	181.48	58.1183	166.3	51.524	56.4804	129.959	0	55.0106	0	67.2658	187.275	118.714	182.739	112.071	49.4525	188.466	122.688	73.2542	63.6244	164.456	97.271	0	101.655	0	133.102	0	247.962	0	74.2155	0	200.169	0	59.2279	169.812	166.73	0	0	20.2854	59.303	122.36	0	154.691	58.2626
		280	1196.6	173.971	65.3284	230.846	204.901	24.9202	239.153	80.6126	48.7786	113.676	0	106.904	0	81.1924	108.838	162.107	158.64	131.526	47.4234	46.9909	208.687	45.1778	55.5225	245.881	65.9274	0	93.2393	0	153.542	21.5804	197.079	0	74.4795	0	206.019	0	20.4527	207.43	147.763	0	0	0	60.1034	168.916	0	120.016	71.0476
		281	1200.46	113.175	33.3754	158.221	182.426	74.6267	215.883	69.7948	37.0184	185.554	25.5597	74.4673	0	71.0268	174.669	189.421	202.362	139.103	47.6596	113.402	165.133	67.0095	73.7403	152.964	72.9262	0	67.9032	0	127.795	0	199.308	0	90.4163	0	195.223	0	97.6038	187.974	182.154	0	0	0	99.192	131.326	0	158.613	0
		282	1204.32	107.17	75.491	165.518	156.483	76.051	123.472	43.2673	21.2195	118.417	31.0187	119.848	0	93.3251	188.703	173.439	164.518	106.608	57.0982	107.077	178.882	55.0087	48.5095	184.621	83.2029	0	128.556	0	137.331	0	201.55	0	0	0	271.721	0	108.334	169.287	185.761	0	0	0	75.7736	200.3	0	151.002	30.2969
		283	1208.18	144.607	157.419	212.424	124.839	37.5912	196.46	43.2313	65.6309	119.262	30.8704	60.5389	0	65.7418	197.836	153.147	224.41	155.228	85.3899	59.3443	162.606	44.5461	83.3361	172.768	88.7228	0	53.7797	0	115.086	0	219.756	0	47.305	0	217.369	0	146.91	177.691	172.617	0	0	23.9707	68.7932	115.343	0	213.81	48.5786
		284	1212.04	136.767	77.5463	204.46	160.611	48.6333	116.623	45.884	75.5047	105.003	43.631	82.5962	0	76.1198	188.991	143.455	233.395	209.903	48.0593	88.5285	164.399	24.7885	28.6992	191.775	105.72	0	158.512	0	126.619	0	207.709	0	43.5439	0	181.122	0	77.9951	276.672	154.119	0	0	0	67.366	118.846	0	160.184	27.4074
		285	1215.9	165.418	118.808	183.141	103.143	71.7777	190.854	33.6966	54.7298	169.531	45.804	129.947	0	158.303	141.313	120.934	228.55	176.872	53.5254	105.052	150.764	53.4835	76.2928	150.939	122.861	0	136.322	0	124.696	0	187.911	0	87.7781	0	237.119	0	102.959	185.586	184.519	0	0	0	52.6205	75.6661	0	158.807	47.8158
		286	1219.76	101.452	128.56	202.628	232.754	93.1375	248.831	0	33.8017	76.6336	18.8281	94.7712	0	109.169	192.545	209.869	204.664	145.136	65.1792	95.7591	178.019	40.46	91.3792	183.684	64.145	0	146.544	0	129.445	0	181.141	0	37.5044	0	200.317	0	107.612	229.527	198.389	0	0	0	25.0258	91.1557	0	197.053	56.111
		287	1223.62	91.4628	72.2115	225.624	56.7471	127.579	185.753	40.6097	45.8698	139.971	0	64.251	0	96.1777	111.07	127.152	285.116	260.728	144.525	129.541	135.634	71.5106	47.4792	182.273	67.595	0	181.815	0	72.3182	0	208.9	0	59.8115	0	186.832	0	139.357	186.361	182.994	0	0	0	49.1095	93.8676	0	140.454	31.1219
		288	1227.48	101.932	109.636	195.379	177.747	118.04	165.48	27.7592	70.5386	199.52	50.3176	61.8602	0	130.938	138.302	131.217	196.225	207.995	110.539	68.5219	145.354	62.9175	50.017	198.631	103.937	0	104.002	0	130.233	36.5468	254.022	0	46.4811	0	180.852	39.3677	89.8126	199.876	237.957	0	0	0	54.0754	84.7977	0	106.061	32.5258
		289	1231.34	142.533	161.489	228.426	108.042	142.737	169.413	43.9692	23.9587	180.642	20.3935	89.4955	0	96.471	135.841	162.277	236.637	195.05	134.761	73.0831	135.446	84.7219	85.4513	143.007	82.7807	0	110.673	0	57.5258	0	160.517	0	46.8101	0	156.322	0	121.749	143.577	141.421	0	0	0	45.4047	105.591	0	142.692	36.7118
		290	1235.2	145.714	147.247	186.039	154.326	74.638	160.243	45.683	85.5806	119.514	35.1061	75.4748	0	104.286	139.126	123.711	217.484	197.633	163.958	87.7078	168.277	61.5573	45.7711	151.023	89.2722	0	173.621	0	135.327	29.5235	247.341	0	52.395	0	179.767	0	151.322	193.56	135.822	0	0	0	46.8922	115.033	0	112.81	30.9683
		291	1239.06	63.9094	153.89	209.892	119.498	127.074	193.44	75.6444	40.4156	142.562	62.1061	74.6838	0	88.7656	155.407	107.763	204.991	153.749	132.129	105.864	146.669	91.1729	60.9012	183.807	115.57	0	164.727	0	151.931	0	198.619	0	72.0298	0	161.909	47.5106	106.852	130.429	169.457	0	0	0	71.7218	84.5486	0	148.187	0
		292	1242.92	136.703	96.1806	144.823	105.048	147.051	189.009	55.4862	103.346	156.783	56.1522	79.9617	0	96.2949	156.33	120.357	171.849	211.668	97.9869	114.838	194.512	95.854	28.4023	144.482	121.78	0	167.406	0	144.298	0	200.553	0	61.5274	0	205.798	0	140.741	142.296	226.471	0	0	0	77.1954	52.132	0	187.593	0
		293	1246.78	165.077	120.508	149.616	97.1007	123.857	212.24	54.9053	45.1232	137.548	95.4334	52.3576	0	132.189	115.266	162.854	215.119	159.405	125.467	137.049	171.548	105.28	71.2925	202.782	77.722	0	229.549	0	137.162	0	263.816	0	64.3471	0	178.764	0	155.539	212.281	132.549	0	0	0	67.6775	105.442	0	172.724	0
		294	1250.64	136.821	90.2141	149.933	99.075	90.1615	168.427	85.362	68.6215	145.592	67.6724	66.7399	0	148.067	124.927	141.02	180.758	190.294	159.571	132.034	166.099	89.0983	46.8429	194.058	52.4351	0	173.779	0	86.6963	0	239.568	0	33.9367	0	179.459	37.3016	180.911	187.152	154.493	0	0	0	80.7941	59.2356	0	144.616	0
		295	1254.5	185.779	126.687	140.968	118.008	154.637	195.51	70.8728	42.0144	107.426	87.6666	36.4688	0	129.831	236.049	128.815	218.323	157.047	140.287	129.38	113.863	115.491	89.6992	102.548	103.517	0	158.146	0	112.886	58.3861	277.832	0	25.0828	0	204.537	0	167.605	162.478	181.637	0	0	0	75.2589	63.7116	0	145.04	19.2506
		296	1258.36	151.164	120.122	163.836	137.203	157.931	185.311	56.1638	60.8615	96.8183	69.652	48.2324	0	119.662	145.177	136.24	174.078	195.51	152.824	68.3314	189.499	89.4766	49.0824	187.31	88.3554	0	148.446	0	144.982	0	235.131	0	42.7209	0	169.204	33.9314	162.555	198.83	203.881	0	0	0	92.4224	69.532	0	200.645	0
		297	1262.22	156.145	124.812	188.231	163.23	106.278	175.711	80.3018	102.29	73.6312	105.763	22.6042	0	121.788	181.61	169.067	160.49	169.174	165.644	122.956	149.288	50.7708	40.8181	185.756	98.8736	0	210.397	0	134.021	27.189	169.368	0	70.4706	0	230.426	34.7832	157.307	190.705	147.467	0	0	0	73.6251	50.738	0	169.492	41.8868
		298	1266.08	145.567	99.3947	165.505	112.314	175.271	190.603	131.817	81.6954	156.673	146.594	33.5517	0	160.526	154.909	175.564	168.468	181.449	153.949	137.151	153.438	46.3893	73.5301	201.867	100.321	0	195.501	0	207.525	18.8373	240.035	0	52.9878	0	172.635	59.3495	160.092	173.247	228.429	0	0	0	76.6492	70.8592	18.8189	203.79	0
		299	1269.94	195.768	110.767	195.041	142.506	125.237	175.703	145.375	79.2723	125.127	75.4984	21.6319	0	138.067	163.162	111.468	293.28	164.797	170.788	114.185	182.919	92.4921	55.9271	147.861	194.974	0	154.647	0	76.735	33.9863	181.53	0	24.2013	0	163.535	25.3331	146.737	179.702	224.604	0	0	0	44.2787	41.3626	19.6899	211.098	28.7831
		300	1273.8	211.59	90.4964	203.749	151.212	153.455	185.974	136.391	29.9935	143.863	66.8152	26.5661	0	165.406	197.589	144.191	209.274	106.388	146.376	118.355	142.034	81.618	58.2502	144.557	107.233	0	175.972	0	141.802	32.4895	197.934	0	36.8108	0	155.223	30.0081	136.069	229.027	238.066	0	0	0	44.5377	75.5892	23.8841	201.038	61.2698
		301	1277.66	155.494	155.144	202.755	123.923	191.972	134.827	153.231	79.8167	104.236	88.1054	95.6451	0	156.442	88.8904	149.531	186.865	171.926	144.461	185.46	159.689	63.3289	91.7445	170.296	113.868	0	189.841	0	146.036	53.6627	257.654	19.1836	59.4042	0	256.946	84.0671	156.042	229.703	190.76	0	0	0	69.9241	126.859	35.4521	198.635	71.0986
		302	1281.52	179.952	99.2987	163.08	91.1828	208.265	190.005	224.188	102.023	149.129	60.9026	60.5931	0	129.434	216.835	182.911	179.533	112.008	135.464	171.676	141.364	89.1281	47.0854	185.805	119.945	0	138.171	0	143.594	25.6877	235.251	0	89.6616	0	140.146	87.8467	153.653	143.522	167.946	0	0	0	39.6032	82.482	0	265.755	27.2727
		303	1285.38	219.132	191.449	227.771	138.796	180.56	168.358	84.3746	66.6623	149.99	129.081	62.4918	0	155.899	185.782	188.944	210.376	83.1582	150.002	115.123	131.055	50.4623	30.6293	226.455	110.499	0	227.325	0	107.697	62.0536	257.671	29.6305	83.7858	0	201.916	50.2581	106.229	203.448	181.269	0	0	0	46.7538	60.3956	0	211.44	46.8944
		304	1289.24	276.136	164.521	127.265	91.1537	204.882	190.135	201.933	20.8062	142.369	86.686	40.2656	0	152.565	227.137	129.114	135.945	194.321	152.509	107.809	161.693	92.1736	42.3453	229.595	79.5433	0	167.051	0	67.2891	70.018	265.152	42.5502	63.3802	0	168.335	39.7641	127.872	216.593	179.761	0	0	0	88.1557	147.501	45.2051	227.856	35.9264
		305	1293.1	156.945	193.51	298.568	142.754	199.121	149.831	168.147	70.1955	122.327	155.25	69.304	0	156.205	236.123	172.911	113.167	117.199	114.639	119.847	167.387	96.9933	34.3952	229.419	76.5467	0	149.765	0	90.6077	41.751	156.887	0	54.1503	0	198.171	112.375	138.428	174.697	161.069	0	0	0	54.7665	99.0351	0	187.07	103.577
		306	1296.96	145.243	95.1556	221.943	133.237	114.975	182.066	181.31	24.6413	148.682	161.873	31.0725	0	162.815	201.719	175.298	144.233	122.124	143.126	180.295	146.888	80.7684	43.7249	188.863	66.1275	0	149.563	0	70.7004	84.7649	197.941	32.3241	38.7721	0	210.478	48.4681	136.172	182.444	202.511	0	0	0	63.6258	48.6025	25.2211	269.329	94.1708
		307	1300.82	184.899	111.048	278.331	76.096	164.158	171.371	201.828	67.39	147.785	129.13	61.4717	0	157.654	207.54	99.454	113.792	98.8935	154.991	151.866	170.534	39.7818	66.4848	182.858	116.213	0	176.691	0	75.3995	98.4909	178.826	0	43.1643	0	155.246	81.5218	131.766	239.88	168.13	0	0	0	100.663	57.5067	34.1365	203.715	105.75
		308	1304.68	174.91	142.011	247.026	145.674	207.215	149.976	158.426	20.9985	135.868	102.767	30.3035	0	126.025	200.194	124.53	73.9304	100.504	148.155	133.722	121.569	69.3931	60.9728	210.352	115.397	0	110.949	0	152.495	65.608	170.139	48.7505	65.198	0	149.462	66.7415	128.386	179.643	222.034	0	0	0	31.8669	64.4556	43.9515	157.232	77.9391
		309	1308.54	192.052	141.346	199.75	113.268	193.349	169.013	161.009	71.1753	135.155	158.814	44.5188	0	176.735	209.852	140.655	67.842	173.995	126.393	116.902	156.75	86.717	23.3289	266.352	105.744	0	125.198	0	80.8489	28.0551	190.393	37.4065	46.8738	0	183.611	102.806	172.98	209.844	198.335	0	0	0	94.3106	51.3031	79.7265	261.392	42.5654
		310	1312.4	219.513	163.505	207.652	124.577	147.785	181.368	175.336	69.7017	198.166	156.46	68.4817	0	163.96	140.622	125.386	106.472	107.277	66.6545	154.376	45.9161	37.2853	62.3015	227.624	89.7464	0	155.157	0	90.9056	29.0451	233.282	39.8687	86.4692	0	157.388	67.4239	121.161	211.442	139.946	0	0	23.9154	80.874	84.1576	64.0923	193.574	129.101
		311	1316.26	170.144	122.132	168.302	187.745	101.45	142.012	240.029	44.603	245.769	116.115	44.831	0	153.044	200.507	148.38	66.663	110.05	129.02	161.318	113.609	51.8159	68.5516	175.691	76.1767	0	96.1049	0	79.0241	0	165.773	24.177	69.5603	0	139.758	50.6924	127.565	224.89	202.522	0	0	23.1954	70.0574	82.6398	47.5564	281.057	72.8315
		312	1320.12	220.138	79.1964	247.666	178.574	157.063	143.678	228.959	46.8867	211.168	186.693	71.2383	0	162.772	173.953	110.257	27.901	92.1773	84.0865	120.375	105.065	82.7766	68.1753	204.761	86.7368	0	91.072	0	60.6637	85.6074	165.855	60.3654	67.8336	0	195.971	59.4653	143.834	191.287	144.493	0	0	0	87.0668	69.5592	77.2729	172.466	52.6541
		313	1323.98	236.353	144.922	199.156	180.898	244.795	154.698	212.033	37.432	239.984	154.603	47.1592	0	179.855	232.925	153.126	62.5957	158.037	86.3976	167.634	94.9093	57.8551	65.2429	226.585	102.502	0	88.4645	0	24.4019	48.6981	204.209	73.8541	56.392	0	180.266	56.0133	147.721	231.187	165.536	0	0	26.5686	22.8539	84.6822	58.526	209.7	80.1778
		314	1327.84	197.41	112.623	178.243	152.642	131.253	142.809	190.454	76.9615	211.293	218.326	46.3911	0	142.24	217.735	133.591	31.8092	116.4	85.0955	201.595	89.0358	56.9473	31.0177	139.408	96.4213	0	131.823	0	59.6741	62.2351	156.216	59.7774	77.5447	0	198.796	59.9288	215.6	204.974	183.475	0	0	24.5764	27.2365	74.0138	86.8668	148.66	84.2914
		315	1331.7	193.78	116.227	209.715	168.263	116.081	142.585	228.903	81.4251	217.421	298.607	39.9086	0	214.208	213.778	122.729	85.283	156.334	97.9139	126.784	103.312	73.1789	80.6321	183.511	88.1394	0	72.3053	23.1527	89.4495	49.3074	178.645	91.1837	64.4229	0	175.507	31.2018	129.573	142.924	214.519	0	0	31.1242	35.7816	132.777	54.2916	155.168	102.08
		316	1335.56	208.038	150.318	225.925	171.723	147.659	152.828	210.992	88.1275	209.77	200.474	27.496	0	176.729	211.015	106.458	104.087	187.576	58.728	157.226	113.238	17.9217	63.2054	238.483	107.162	0	131.268	0	0	68.2339	139.737	46.2022	67.16	0	185.888	75.0666	175.569	198.768	188.581	0	0	23.7327	65.011	75.0946	0	106.535	74.4126
		317	1339.42	226.285	174.634	164.184	107.107	188.605	141.331	231.38	63.0869	184.205	190.543	35.4981	0	133.563	201.767	184.224	144.705	136.277	74.4996	147.595	161.537	81.0209	38.5302	217.429	134.729	0	105.761	0	100.617	84.117	116.08	74.2122	74.0722	0	210.098	68.8169	156.44	187.44	130.871	0	0	31.6395	68.6298	45.832	53.9151	193.941	81.516
		318	1343.28	223.607	170.164	178.751	160.869	178.125	124.808	173.097	104.673	201.513	163.729	36.9568	0	206.586	202.328	165.418	97.3242	99.6867	18.5324	132.074	184.113	44.5393	60.0884	189.548	102.39	0	81.6673	51.1947	49.5645	72.1289	169.57	99.624	95.43	0	176.041	68.5593	196.957	189.789	175.81	0	0	48.2268	77.7498	114.39	40.1575	179.463	93.6509
		319	1347.14	153.353	136.385	185.814	194.787	194.953	110.366	190.35	71.0581	245.746	132.662	0	0	150.652	251.356	157.52	55.0197	149.931	111.971	130.606	124.476	98.2177	44.9834	179.118	94.2472	0	112.678	48.9081	100.227	45.6486	111.996	45.0865	62.9806	0	175.887	42.7773	185.795	195.075	121.361	0	0	21.7629	55.17	80.2754	51.5341	127.064	86.7528
		320	1351	145.112	176.063	181.172	146.183	181.729	102.372	185.229	109.665	191.473	150.61	42.7061	0	177.594	205.37	141.597	88.9393	194.197	25.142	86.2979	117.83	106.569	35.3757	187.427	108.298	0	168.134	0	78.1206	77.4408	213.128	80.6061	81.8702	0	248.66	31.5955	147.965	174.307	122.2	0	0	16.8979	51.5563	122.506	0	120.952	97.7207
		321	1354.86	140.311	165.776	179.41	90.8954	170.201	114.516	260.884	61.4541	215.344	203.925	25.3454	0	174.003	216.538	178.663	91.2376	105.927	87.9364	91.7141	159.046	64.5642	88.6329	189.669	87.0755	0	165.073	0	131.598	60.7571	72.9539	57.493	0	0	172.491	64.3751	215.274	271.034	163.873	0	0	102.396	15.8103	85.5017	33.0452	220.163	97.6182
		322	1358.72	181.822	210.557	147.251	99.4597	167.017	151.447	213.872	47.5093	189.037	234.648	28.2974	0	190.808	173.852	140.273	78.3699	115.656	125.424	118.097	194.387	132.297	68.6127	167.079	107.506	0	160.232	52.2372	100.187	107.499	158.457	81.4941	43.303	0	109.088	88.9872	168.603	228.484	174.717	0	0	74.7716	27.6696	102.866	27.2176	201.269	54.0693
		323	1362.58	124.885	154.42	173.998	157.292	220.859	83.7701	199.123	111.86	208.392	186.685	49.2207	0	134.039	173.297	179.4	85.8772	206.298	108.305	137.407	166.55	92.1397	38.6443	188.009	96.9376	0	210.898	60.0089	61.6602	95.0934	157.278	97.9499	75.3188	0	168.885	35.5719	143.508	191.281	249.711	0	0	69.4924	60.5575	171.746	40.125	162.173	92.2613
		324	1366.44	108.475	214.669	149.752	176.38	158.789	108.738	194.882	65.8815	169.171	209.084	70.8055	0	113.168	218.427	179.5	118.761	176.953	136.452	110.065	153.55	75.6096	43.598	148.115	108.394	0	148.873	48.5289	86.7419	89.2507	172.978	39.7345	79.5955	0	225.939	64.9138	155.271	179.361	146.12	0	0	68.4803	58.2545	105.58	38.6261	199.785	97.8866
		325	1370.3	104.922	205.242	166.291	140.46	201.385	162.261	178.863	117.558	212.799	172.455	0	0	194.164	112.672	148.021	135.386	207.074	106.442	106.956	151.523	101.44	51.4623	192.454	109.31	40.3331	137.885	0	87.9015	145.967	104.751	29.9843	50.5406	0	175.946	78.7569	160.05	183.177	206.55	0	0	51.3612	31.3725	120.306	0	165.233	64.555
		326	1374.16	139.717	196.505	89.4358	160.167	150.482	99.3421	175.055	149.875	203.485	195.821	0	0	175.702	125.315	154.038	167.228	175.412	134.302	163.155	218.322	93.4351	79.6358	185.63	129.675	0	203.049	31.124	97.3582	50.1174	161.501	43.935	104.926	0	162.989	68.9159	150.253	153.654	128.124	0	0	88.7922	43.5168	142.501	53.0117	175.739	64.9836
		327	1378.02	162.277	215.863	214.138	162.269	214.48	167.915	211.775	122.834	185.943	193.138	26.6593	0	208.111	131.49	160.263	141.601	119.239	128.088	143.118	164.603	82.6142	69.5761	155.187	59.2251	0	223.204	85.9911	65.4942	93.6252	205.975	43.2494	60.3616	0	171.921	109.695	207.595	185.681	175.478	0	0	48.8522	22.6269	129.54	21.9404	141.263	88.9318
		328	1381.88	63.6898	251.136	207.086	153.203	108.629	112.067	171.609	81.7923	221.249	190.36	33.5997	0	126.685	106.64	198.23	169.45	167.782	154.194	145.688	187.084	182.786	100.188	170.013	74.5103	33.5804	153.552	40.6677	78.1119	30.7514	236.462	53.8152	65.5599	0	194.819	70.7038	198.909	214.554	141.722	0	0	80.9503	19.007	161.916	22.3737	185.728	75.3696
		329	1385.74	155.285	211.773	217.042	187.316	168.578	109.204	156.051	92.9356	185.436	194.498	43.7798	0	177.826	180.656	186.876	166.168	196.304	140.602	142.269	167.695	108.824	63.2755	153.176	63.5394	0	133.952	0	104.963	104.277	210.211	86.0882	98.6468	0	204.673	111.139	102.801	209.382	134.543	0	0	24.5478	66.294	121.804	0	192.787	79.9005
		330	1389.6	74.1849	220.119	209.95	123.381	147.892	117.676	182.853	148.362	256.186	213.182	0	0	135.909	237.298	213.664	122.232	161.949	122.136	101.998	148.855	99.4308	47.132	158.393	90.6727	59.6581	154.132	67.8465	76.8078	128.438	192.072	75.159	67.9672	0	155.781	109.061	125.177	124.995	165.966	0	0	38.7722	31.3833	145.973	0	176.268	69.3444
		331	1393.46	217.841	254.036	209.597	106.627	179.302	120.969	249.96	139.59	140.684	181.219	57.378	0	147.633	162.132	183.739	166.016	160.911	236.338	131.06	142.266	107.13	69.7773	172.987	124.989	52.0489	162.718	56.2005	121.36	74.0685	202.587	60.1613	59.5438	0	217.36	78.4135	147.734	117.781	130.586	0	0	20.1728	50.3766	139.998	40.3382	183.804	84.6809
		332	1397.32	152.442	177.887	181.819	163.936	209.936	119.897	204.155	105.026	222.543	184.921	35.4019	0	145.365	184.839	184.84	118.342	200.363	206.548	163.76	156.959	183.483	75.7352	120.785	79.6805	44.7196	128.691	65.4703	152.222	111.607	95.6352	111.527	0	0	211.289	111.925	167.057	166.808	138.065	0	0	49.2283	63.1392	172.698	34.4959	214.966	77.8694
		333	1401.18	212.72	175.866	160.991	111.054	184.223	122.35	147.557	139.401	172.967	161.047	53.104	0	189.431	98.956	127.463	124.996	159.962	152.486	149.216	167.876	105.018	28.1665	152.867	117.565	21.2926	187.529	108.172	126.349	71.712	158.861	27.3356	81.6973	0	154.376	96.4472	97.8854	172.584	190.238	0	0	69.5647	33.986	136.022	24.842	205.962	67.5292
		334	1405.04	158.176	174.985	218.113	199.129	163.84	74.0904	201.553	108.203	156.578	169.841	25.3166	0	174.989	124.11	235.131	138.38	149.847	133.936	135.572	175.65	125.174	70.3219	214.49	128.626	0	97.1195	117.815	48.9046	89.7402	215.441	92.0619	0	0	219.319	89.31	161.09	159.391	234.861	0	0	0	82.278	133.02	43.2543	223.235	22.8376
		335	1408.9	238.214	138.487	244.095	132.076	157.082	113.315	216.43	119.625	139.537	231.15	85.5608	0	101.389	171.288	155.696	168.779	157.739	167.293	95.0383	163.531	138.584	70.3483	113.792	114.251	0	261.348	118.618	131.689	126.435	231.11	31.1291	34.5095	0	188.558	86.1353	171.334	197.177	134.028	0	0	0	42.7601	200.902	0	203.388	0
		336	1412.76	163.06	210.021	209.916	129.393	114.997	146.259	174.636	144.596	136.425	204.384	56.301	0	166.363	148.498	173.34	226.332	170.08	166.157	159.949	149.802	75.6792	67.6807	82.2362	138.203	29.0756	175.363	43.8904	101.048	48.5186	216.705	37.7167	76.0988	0	218.369	95.3103	180.888	194.247	188.113	0	0	35.6182	67.3502	109.921	0	165.708	69.2136
		337	1416.62	157.918	171.977	190.306	96.9096	187.219	110.67	164.675	147.729	134.328	217.363	71.1984	0	159.53	180.448	152.934	175.261	95.8689	126.187	164.006	116.136	57.4651	0	145.586	122.124	27.0374	173.593	73.4993	87.0106	113.915	217.612	85.4956	63.4344	0	180.137	58.0862	178.913	188.199	148.74	0	0	81.2687	66.7221	125.35	32.7003	188.711	53.8592
		338	1420.48	192.041	257.432	147.735	107.268	141.894	116.189	198.104	127.269	120.399	213.71	54.6278	0	156.102	164.767	210.038	163.779	177.975	114.301	147.25	210.554	172.684	47.0044	111.805	136.914	64.2997	124.191	49.5695	78.639	235.09	199.264	95.718	54.4228	0	178.142	86.0882	211.312	180.326	127.985	0	18.6851	46.1091	69.8204	159.688	39.6765	193.242	49.4363
		339	1424.34	167.373	188.582	190.533	184.112	157.095	110.922	138.499	113.752	177.845	277.318	54.4606	0	172.719	181.374	164.637	126.258	209.442	193.185	84.1925	170.352	126.844	76.2769	195.671	154.689	17.1665	35.4739	80.1143	122.706	149.92	184.364	76.6925	20.6357	0	175.905	145.437	121.848	151.029	64.8571	0	0	30.5482	44.6974	219.373	47.7434	156.794	0
		340	1428.2	188.265	211.588	156.823	163.277	118.248	136.131	172.682	143.314	105.576	148.678	0	0	187.553	178.509	194.385	170.603	208.499	154.594	136.83	100.32	108.193	101.226	164.239	150.377	0	153.976	36.7576	91.8485	158.53	228.628	73.1133	27.6718	0	216.838	96.6924	178.644	153.584	152.458	0	0	62.5288	39.3262	221.055	71.5925	208.554	30.4913
		341	1432.06	146.539	174.714	191.193	81.636	157.98	129.591	159.213	99.9577	139.325	272.192	36.337	0	145.962	157.235	228.659	161.185	131.45	124.815	127.695	172.508	114.514	48.7643	138.653	162.336	56.5378	111.016	49.674	74.4595	137.061	228.632	82.9045	85.8326	0	167.747	82.1294	164.068	103.49	137.114	0	0	40.4759	88.5555	238.027	58.9837	126.153	60.2911
		342	1435.92	116.715	186.576	172.536	77.6151	159.572	124.004	119.947	118.463	134.156	333.973	58.3691	0	179.947	136.86	129.831	159.373	181.638	183.807	132.309	185.88	123.757	85.9669	109.145	133.381	43.392	78.5115	85.2884	127.414	144.811	233.45	0	86.7986	0	189.456	71.0062	151.764	146.733	147.218	0	0	97.3407	56.5133	175.866	68.9591	188.759	33.6074
		343	1439.78	149.861	152.189	122.23	203.832	157.906	123.171	93.8106	100.311	66.0693	278.858	93.0109	0	106.274	134.379	198.042	192.223	123.598	112.358	123.717	91.4926	127.957	74.3422	143.02	128.22	53.8706	102.295	29.9042	140.03	141.976	225.388	28.7655	57.8805	0	164.605	121.377	141.91	167.33	133.153	0	0	28.1184	34.4087	109.007	67.2855	164.987	81.6917
		344	1443.64	151.447	143.709	150.162	136.662	82.1139	122.848	110.96	19.4833	131.694	246.808	67.3623	0	135.244	188.787	211.457	177.89	164.942	173.052	110.418	129.593	136.927	67.8025	144.428	152.515	0	127.337	43.5147	100.275	164.213	136.645	0	51.603	0	144.925	98.1911	190.059	177.824	143.049	0	0	64.6543	61.6689	200.346	86.2389	182.569	64.731
		345	1447.5	125.164	114.344	161.791	136.038	99.9388	156.759	194.124	163.27	121.025	288.541	93.7391	0	197.292	134.169	152.598	188.985	122.104	157.385	176.058	157.494	104.742	34.3109	121.73	152.195	0	140.051	58.5218	84.5766	249.371	252.361	26.6865	51.2831	0	129.832	80.0629	184.886	146.429	138.478	0	15.9721	84.998	71.3971	178.078	111.571	204.468	46.5566
		346	1451.36	104.808	164.258	122.939	143.08	127.849	127.346	137.929	63.7092	134.428	328.734	94.6968	0	153.39	153.186	162.939	167.073	139.632	181.766	132.404	148.921	146.301	32.5078	181.507	150.803	58.9902	42.4477	0	113.82	110.37	267.792	23.111	29.5464	0	165.842	60.5597	129.047	162.057	165.632	0	0	119.273	57.1077	161.322	126.504	100.751	60.3393
		347	1455.22	158.582	180.18	155.04	218.012	112.423	129.414	113.559	99.8594	143.017	210.975	68.0368	0	150.133	165.975	177.166	215.08	165.58	141.118	132.228	119.458	84.5104	59.0514	140.937	176.451	46.0166	47.6181	34.1834	174.327	160.772	284.917	0	35.7398	0	139.241	129.059	204.632	144.889	140.335	0	0	46.5828	0	186.733	122.56	169.09	42.647
		348	1459.08	98.3409	108.587	181.535	110.665	79.7328	121.897	119.077	141.122	143.375	208.687	78.6126	0	165.145	207.883	144.344	189.529	163.734	149.008	122.116	129.173	136.363	52.8087	167.445	202.333	34.4396	71.4026	40.7457	77.4582	176.368	192.625	0	76.8424	0	210.455	104.943	128.876	126.89	136.934	0	0	75.4763	48.9237	169.976	85.6753	152.311	22.3462
		349	1462.94	130.212	192.512	118.04	126.811	98.6402	141.283	123.556	127.967	144.618	260.717	78.1371	0	166.482	207.31	150.503	212.745	186.019	161.368	156.8	160.565	186.444	64.8017	183.21	167.439	0	77.1347	56.1278	77.7443	159.946	269.689	49.6751	80.2659	0	172.603	35.4649	175.777	176.675	110.189	0	0	56.2197	43.1863	101.327	102.655	185.806	41.5837
		350	1466.8	104.857	187.751	130.994	136.337	102.745	168.46	120.641	144.357	201.959	275.304	44.8983	0	195	177.816	171.44	168.188	153.575	164.754	97.9589	161.677	45.1908	48.1463	148.495	121.024	0	117.732	53.4887	151.868	133.293	186.025	38.5107	68.908	0	162.549	40.6639	102.654	171.194	82.7468	0	0	25.0282	51.8954	153.399	134.77	193.641	77.3346
		351	1470.66	149.597	105.511	136.469	139.458	66.1057	114.814	51.744	101.741	99.0388	228.099	147.81	0	141.955	205.421	140.765	146.966	178.621	185.147	114.009	116.719	117.491	106.236	133.372	200.657	0	141.943	99.2615	106.647	160.138	245.757	0	87.1596	0	158.063	57.6612	108.598	102.716	149.461	18.9223	0	35.6884	71.9664	158.834	174.061	219.113	82.4619
		352	1474.52	161.097	204.425	100.165	129.043	135.457	156.888	43.8186	28.9348	142.725	212.454	140.102	0	191.23	241.34	180.736	160.582	98.1906	188.85	129.336	143.736	144.346	40.1111	159.603	133.452	0	150.955	84.9159	120.75	89.0745	145.307	0	80.1229	0	168.982	60.638	168.89	172.37	115.029	0	0	60.2689	50.35	116.937	139.055	232.54	75.509
		353	1478.38	128.646	199.978	158.801	235.714	79.9659	151.198	31.154	61.2609	117.705	175.614	85.6647	0	183.242	149.174	155.642	136.259	162.778	170.597	107.194	154.842	143.874	51.4806	152.526	178.571	0	136.566	35.5821	93.9195	147.087	260.877	0	35.7044	0	164.956	65.5221	195.003	145.793	83.2971	0	0	27.5033	73.3906	209.38	121.201	207.804	45.0063
		354	1482.24	147.082	223.036	150.215	243.283	198.77	164.012	74.1903	51.845	218.353	188.434	55.7059	0	120.025	121.87	115.419	161.646	160.652	108.038	103.712	198.354	91.6033	40.4565	120.344	125.218	0	179.511	77.0241	90.3469	76.7852	183.597	0	72.1763	0	140.264	39.3857	128.782	215.638	123.67	0	0	30.8863	68.4115	210.475	235.022	177.413	55.0326
		355	1486.1	130.854	175.769	160.738	257.086	104.461	140.028	72.1323	109.189	180.803	182.169	90.8586	0	94.507	206.974	180.655	100.308	144.681	97.3148	164.117	114.37	135.536	41.8161	190.56	136.706	0	88.8865	79.1213	137.773	99.2676	161.457	0	62.1022	0	161.464	50.0593	155.154	189.363	64.0086	0	0	20.2138	23.3079	186.17	187.129	190.704	37.504
		356	1489.96	120.829	142.708	113.691	175.43	108.818	144.384	98.375	115.781	182.655	201.739	139.168	0	167.975	173.356	163.165	110.636	45.2616	146.77	120.845	82.7627	152.944	100.118	117.012	206.985	0	131.052	56.0571	82.4723	43.8036	88.9771	0	143.784	0	219.863	41.3067	144.878	190.64	59.8015	37.6168	16.2277	57.1415	42.1279	179.375	197.248	175.655	55.9514
		357	1493.82	120.491	127.385	172.242	160.886	91.7169	137.718	103.709	95.8275	147.026	138.488	94.13	0	112.927	212.692	136.785	150.533	126.059	86.8577	109.406	133.533	126.743	54.5514	133.794	143.525	0	149.298	26.1503	81.7488	59.7832	193.043	0	29.1934	0	165.15	36.7909	131.341	119	105.54	0	23.4743	66.5327	59.2191	163.376	192.969	195.283	86.2201
		358	1497.68	133.909	140.371	226.995	188.803	135.713	128.435	106.954	157.166	167.739	116.547	68.938	0	166.877	228.227	59.7967	113.944	137.249	127.622	183.139	92.9856	65.7382	97.7248	137.152	205.112	0	119.933	36.6701	169.335	117.07	189.26	0	84.8309	0	177.379	69.9671	127.347	123.091	132.624	0	41.7427	39.6405	120.633	172.276	188.682	192.294	49.6793
		359	1501.54	145.712	189.734	158.622	155.395	84.1347	119.046	100.675	74.9544	219.804	98.3456	104.893	0	169.484	154.844	133.827	181.72	130.207	89.6644	153.407	107.585	143.941	59.0342	124.217	119.752	0	143.222	0	107.361	90.5222	127.583	0	180.205	0	173.992	127.363	192.722	150.296	84.0746	0	30.2529	49.0794	86.3648	196.136	175.525	171.609	72.3374
		360	1505.4	138.255	193.008	165.763	161.521	90.7716	126.494	115.387	128.351	185.231	124.747	22.0247	0	112.669	172.425	165.545	93.1741	140.891	116.53	114.044	94.867	127.308	0	127.95	158.689	0	106.038	60.4936	114.301	100.53	112.941	0	155.535	0	184.108	116.542	155.904	186.061	104.668	31.3405	50.0144	36.3632	80.7011	172.784	196.297	179.23	70.9907
		361	1509.26	117.654	165.75	145.762	156.061	128.188	138.083	109.754	153.036	192.099	160.477	75.8007	0	154.148	171.458	137.262	120.114	122.986	121.867	144.758	140.68	84.3168	56.8547	163.313	141.407	0	79.5273	60.0153	66.679	83.0886	138.183	0	161.484	0	189.193	78.7449	158.007	161.469	82.8255	0	24.1006	26.0525	68.0925	172.956	108.506	126.427	63.4873
		362	1513.12	148.262	158.159	176.842	202.165	172.225	138.96	120.907	102.701	111.861	88.2673	166.821	0	174.255	154.836	153.089	111.965	127.267	139.446	138.657	101.23	141.843	60.1094	133.728	125.6	0	113.25	0	79.2822	55.273	95.5046	0	97.7521	0	119.685	52.1577	163.064	155.73	86.6247	35.6798	31.0215	33.3297	45.7716	141.472	135.769	204.468	94.9317
		363	1516.98	171.884	104.059	127.344	181.848	118.587	106.975	155.842	188.692	204.813	113.829	106.384	0	160.047	152.229	99.3999	149.248	179.4	106.748	128.791	183.8	109.077	44.5617	175.629	181.632	0	39.0909	64.8467	117.39	108.026	114.585	0	77.3324	0	170.473	51.2722	83.9768	194.829	118.285	23.2313	33.8246	35.3618	58.0688	124.787	128.204	163.171	86.7105
		364	1520.84	142.239	101.037	194.473	155.668	111.684	102.368	139.855	114.368	219.639	202.338	106.564	0	167.028	155.906	55.9542	123.331	140.904	135.028	90.3594	145.048	163.642	73.0082	129.608	128.756	0	62.2288	24.2526	86.8612	94.6533	92.5191	0	126.167	0	157.032	36.5368	127.048	146.804	102.388	0	81.3116	32.9214	47.2935	152.237	158.617	176.859	62.1082
		365	1524.7	140.053	71.9335	130.37	129.133	204.504	171.269	120.976	133.851	183.674	73.5253	99.3482	0	131.139	113.971	120.35	201.873	175.064	135.279	97.4995	173.261	60.8469	39.0112	237.332	133.754	0	112.362	56.5848	41.2601	49.4089	157.916	0	129.54	0	229.645	92.3791	164.924	158.031	115.699	0	53.6568	50.5654	63.8979	147.6	181.052	188.17	36.157
		366	1528.56	173.369	200.431	143.896	174.816	107.213	104.739	148.68	141.934	176.784	57.7516	91.2697	0	153.007	246.722	58.5317	149.388	133.105	77.0409	27.8636	150.084	88.709	37.9254	219.494	107.735	0	107.585	134.611	112.569	68.6492	132.674	0	121.803	0	155.721	25.189	184.915	146.206	92.1113	27.2522	82.6829	35.0724	56.1972	197.42	241.297	164.826	82.128
		367	1532.42	155.185	121.444	131.728	137.288	159.026	159.234	96.5014	124.161	165.289	35.6289	83.2862	0	131.977	161.527	52.4329	125.163	89.2233	81.041	66.7679	169.354	113.411	75.8046	171.714	147.109	0	89.8362	93.6747	65.5089	83.4546	110.678	0	101.834	0	162.4	35.0917	149.585	191.332	98.3879	68.2421	82.9578	28.9939	74.632	172.259	201.927	131.563	95.3249
		368	1536.28	174.365	80.0625	166.11	140.183	99.4083	126.912	75.683	200.164	152.076	84.6353	82.1384	0	134.635	143.063	104.097	54.8179	116.261	82.8786	104.694	183.232	81.2427	28.9467	221.977	163.976	0	121.68	66.0087	93.5137	123.411	152.744	0	97.5334	0	169.62	40.6268	204.272	203.84	82.9324	24.6646	86.1631	56.2621	60.9077	128.696	147.782	168.341	113.029
		369	1540.14	149.556	128.696	162.897	150.101	110.399	144.27	129.488	170.392	99.3282	133.26	104.236	0	145.256	193.675	102.877	118.939	113.966	50.563	130.077	87.7493	136.689	39.1078	238.722	160.769	0	64.1536	101.451	94.0816	97.6873	69.9639	0	128.199	0	139.467	31.4627	156.596	209.034	70.7466	0	66.8326	22.7732	64.3618	131.521	137.372	179.98	98.2822
		370	1544	188.175	180.177	153.953	110.539	140.584	121.013	99.4668	142.142	130.634	137.251	82.1942	0	136.984	197.938	84.2429	183.85	59.0232	76.5888	83.7858	83.5442	87.5973	0	169.247	130.78	0	105.521	173.605	107.724	139.022	106.783	0	116.398	0	239.946	0	156.696	141.375	85.6511	68.3875	78.6393	76.4324	71.0745	121.334	189.192	173.34	53.1589
		371	1547.86	133.746	112.458	154.347	164.494	106.553	101.6	97.5793	180.14	120.267	83.7358	124.005	0	152.188	177.95	128.539	96.4131	83.7748	36.6405	0	41.9522	83.3605	0	201.932	114.066	0	79.4572	76.6652	143.824	75.1997	59.2374	0	160.903	0	163.281	77.0551	133.812	190.376	87.8853	33.7819	79.2555	42.8656	48.2357	154.51	177.941	193.946	85.2889
		372	1551.72	163.747	104.116	144.609	142.661	122.301	104.696	145.252	164.372	158.913	99.473	64.4094	0	154.469	171.13	121.358	124.805	133.886	169.624	92.2935	168.052	180.424	32.4638	120.152	108.091	0	37.4954	98.3999	116.191	95.0796	172.306	0	175.879	0	158.331	40.4266	225.803	140.124	36.23	0	34.9498	82.4363	88.1064	180.402	106.502	154.136	75.4903
		373	1555.58	139.68	77.7107	174.594	86.0465	152.479	141.813	126.533	168.481	206.18	144.467	123.616	0	88.0258	171.769	54.0413	124.896	85.66	172.847	84.0364	134.316	147.734	19.7759	196.272	129.609	0	49.0851	100.721	99.2996	52.5835	166.719	20.2351	173.077	0	193.942	41.5208	147.314	259.515	86.5519	24.0092	44.5187	54.3321	66.071	200.466	152.133	174.491	86.9165
		374	1559.44	146.22	106.773	167.684	132.308	98.429	156.554	120.213	101.273	204.185	187.194	66.9788	0	118.239	180.578	102.395	159.966	115.784	145.404	93.0485	149.024	111.731	49.6861	206.587	133.813	0	54.9725	33.8561	111.485	84.5958	136.532	0	181.571	0	142.661	0	124.699	194.569	121.964	41.8355	79.2353	65.204	127.743	159.018	131.027	236.53	108.597
		375	1563.3	108.702	130.243	196.671	118.782	131.004	131.536	167.619	100.772	173.197	192.192	66.0174	0	163.912	203.019	112.171	178.762	109.458	144.323	65.788	117.683	92.8917	51.6616	181.777	147.969	31.2291	38.1902	81.6149	167.661	57.7955	170.476	0	82.6375	0	201.806	62.5905	165.571	156.91	86.8787	0	74.8216	37.1951	42.6963	130.372	175.034	195.469	101.595
		376	1567.16	140.483	71.0848	134.831	113.927	148.326	138.245	158.962	137.925	231.426	186.41	43.9587	0	149.975	169.745	120.518	142.83	122.826	154.076	101.535	98.2352	172.413	48.3194	193.078	141.598	18.4953	58.2605	65.1431	134.371	36.4061	160.01	0	143.271	0	161.181	28.3272	127.404	201.469	93.7406	0	82.4553	94.4352	83.6007	175.564	92.5799	136.167	93.5745
		377	1571.02	170.338	71.1844	156.339	101.651	103.16	112.028	165.688	124.697	277.688	196.349	31.2172	0	118.036	247.867	91.9858	145.321	175.904	88.1582	57.3663	125.83	96.6201	49.4025	209.288	210.818	33.5658	73.0219	77.0415	167.338	81.5452	163.415	0	214.426	0	170.202	42.1119	188.62	218.656	62.3277	20.0015	59.8638	55.1978	58.4532	229.601	121.688	175.755	78.9397
		378	1574.88	112.766	139.843	187.295	72.9533	136.422	139.818	164.68	93.9618	219.448	129.146	47.8063	0	110.985	182.767	122.416	138.604	107.066	169.005	149.04	91.7776	140.401	53.8918	190.116	163.619	35.2419	66.855	0	144.59	48.4913	196.676	0	209.885	0	165.131	38.2225	147.306	185.327	76.5943	48.9544	37.813	74.6324	41.5516	138.533	82.8178	201.619	51.7635
		379	1578.74	162.378	135.288	141.194	100.346	154.101	156.891	184.374	130.209	185.724	203.948	51.8273	0	124.481	123.148	130.241	150.543	156.882	129.611	128.476	93.9985	101.72	46.3861	212.169	123.558	49.6243	66.5797	110.22	184.092	72.0219	122.038	0	172.457	0	159.736	52.0371	193.513	179.531	127.57	36.2402	0	62.4092	94.3019	148.686	63.0039	203.251	36.5651
		380	1582.6	119.711	134.332	152.388	139.007	140.389	170.03	203.092	141.536	252.525	210.321	47.3074	0	175.122	129.45	161.709	165.171	38.8377	113.166	133.936	137.263	121.758	25.5907	166.297	160.964	55.6206	65.7709	155.167	72.8886	62.8119	97.7432	27.7344	179.443	0	145.967	61.9109	63.2353	142.358	79.3868	27.1609	29.2967	23.0385	78.7884	174.532	96.8193	191.768	61.653
		381	1586.46	154.316	101.894	172.865	132.466	123.804	118.118	128.787	170.36	224.539	203.27	0	0	110.066	139.987	93.3392	150.691	52.289	64.4781	129.193	135.606	139.432	62.3326	196.391	230.423	48.2803	96.0772	57.1596	166.044	68.584	134.44	40.4826	180.769	0	141.682	47.3968	159.83	217.639	126.139	18.0174	74.9925	48.9798	87.5629	158.061	68.422	193.004	27.4667
		382	1590.32	161.095	126.576	111.264	52.2728	87.0054	102.287	117.428	117.906	147.054	153.512	63.006	0	144.023	125.913	150.664	136.54	151.394	158.649	121.679	53.3141	69.6652	51.8136	217.515	167.449	63.0913	41.9999	113.118	91.4708	20.9129	196.076	49.9947	126.686	0	190.098	47.8141	174.943	168.357	98.8392	47.1358	64.382	0	83.0465	179.603	96.0297	170.28	39.8135
		383	1594.18	145.224	124.485	135.411	92.3186	127.813	83.9918	170.641	93.8684	185.766	199.071	50.0169	0	110.899	201.434	192.42	139.129	115.893	142.219	128.802	101.293	28.3683	64.8804	216.732	236.848	72.4381	75.6669	115.295	138.415	30.3843	221.423	0	142.01	0	119.817	34.9483	146.876	174.251	107.624	0	76.4348	54.1616	65.5378	83.1084	20.4305	203.994	20.4519
		384	1598.04	204.173	155.891	183.51	125.854	117.345	60.4232	218.733	86.0592	128.231	165.087	64.5705	0	141.753	117.054	126.171	145.294	131.604	176.105	137.177	90.4208	106.67	60.5021	153.645	147.329	61.4109	122.702	114.756	150.372	79.2522	144.017	69.6772	153.466	0	178.753	40.1318	143.211	125.926	148.592	77.5923	65.9488	93.1232	70.6383	144.169	75.3032	193.512	91.5763
		385	1601.9	165.435	115.071	178.119	132.262	108.73	109.117	181.845	107.392	206.728	130.293	32.2919	0	80.4501	219.998	165.998	149.383	45.4446	174.189	165.901	126.064	136.97	25.0568	222.797	154.455	67.447	77.8493	77.6707	115.598	51.8914	136.323	37.1398	133.078	0	208.809	18.1474	159.422	205.682	91.8129	35.4797	0	55.2072	54.2135	134.066	105.808	246.343	89.0464
		386	1605.76	216.719	181.279	215.993	58.474	65.401	91.7029	145.706	75.3476	182.535	183.656	72.6307	0	154.025	147.313	156.881	97.986	27.8131	138.13	127.431	117.385	121.701	67.4512	143.885	162.051	105.21	117.475	109.23	140.783	69.3128	125.77	27.5833	135.011	0	88.1298	0	96.9705	183.813	126.016	43.2506	26.6606	135.599	29.238	132.317	67.4474	215.262	44.9282
		387	1609.62	37.1827	161.901	173.833	72.9306	74.4518	89.6434	140.66	60.8112	165.651	200.112	77.7153	0	133.408	142.144	113.268	95.0704	92.9376	156.912	146.651	50.5446	219.98	94.0654	161.568	190.211	85.7601	109.351	48.4775	144.159	51.217	140.851	57.1494	183.05	0	193.187	107.842	137.409	183.686	125.406	0	43.5346	50.6691	82.6974	176.931	43.839	247.441	0
		388	1613.48	161.788	155.69	197.122	95.1373	106.631	121.093	120.155	61.2213	209.355	178.375	0	0	174.997	202.684	109.588	139.263	57.2578	144.701	106.283	181.238	145.903	36.7505	150.403	160.879	76.6245	62.8957	171.962	183.997	105.58	225.472	89.6281	88.6391	0	199.741	62.2205	178.207	160.443	50.6683	60.0711	0	171.008	62.8297	132.847	96.8378	202.886	75.7565
		389	1617.34	112.138	162.431	207.264	147.037	98.6871	67.8454	127.343	144.308	148.266	153.766	72.2952	0	145.702	133.833	143.098	106.341	66.3274	148.963	166.952	92.2795	227.338	110.975	161.65	165.82	66.875	77.1245	171.74	161.647	65.972	144.208	0	138.555	24.8189	254.041	60.1907	102.257	112.928	90.3823	62.1968	25.2356	133.472	39.9081	157.729	45.8118	251.289	35.4567
		390	1621.2	145.129	84.5177	197.993	135.936	69.578	91.4641	149.124	111.522	200.113	232.523	74.6146	0	148.268	202.284	99.6887	96.7365	112.482	98.7918	164.785	132.602	176.446	68.4722	165.293	172.086	104.966	112.763	145.036	37.0143	103.821	140.748	0	119.078	56.3448	157.41	47.0537	151.196	110.375	65.6204	53.5579	21.5583	128.104	48.038	122.55	74.1798	216	43.4538
		391	1625.06	122.798	172.773	230.728	157.902	86.5841	102.49	145.6	104.125	173.307	248.899	68.3319	0	152.775	177.374	78.1773	146.607	113.12	167.656	95.7359	96.659	129.216	28.6633	153.99	174.371	34.522	105.842	98.0811	96.8441	26.7812	216.605	52.964	121.083	24.673	160.536	50.8194	183.981	185.398	29.4458	61.938	38.1674	134.768	105.374	134.114	102.395	177.693	62.1552
		392	1628.92	99.5143	156.74	154.035	78.1734	94.4057	90.1647	126.885	79.4601	148.362	212.232	64.961	0	185.716	138.271	109.177	63.0829	69.5167	114.955	145.328	81.349	121.55	61.3332	169.529	148.342	84.4014	84.342	171.115	66.3626	0	148.395	59.7952	149.294	0	164.746	73.9319	130.153	200.748	58.9109	67.9124	78.7428	145.635	86.8193	168.918	144.571	193.473	60.1799
		393	1632.78	109.388	186.604	176.268	141.145	88.1226	117.81	148.782	74.8817	232.77	250.728	108.191	0	158.812	168.452	132.759	180.125	117.756	102.908	94.354	113.983	192.668	90.4866	187.515	147.712	68.467	165.448	48.1442	124.877	45.5627	144.602	0	150.844	0	241.835	36.3167	165.266	118.253	105.326	26.9085	28.5317	168.336	51.9836	152.62	132.293	199.923	23.654
		394	1636.64	169.172	157.777	106.959	84.771	106.021	158.693	136.249	126.686	251.157	257.917	81.791	0	172.694	183.393	130.017	119.701	89.7639	109.293	140.099	67.2657	134.148	87.4992	163.391	169.849	81.832	122.585	99.7172	27.964	19.3077	148.539	56.6542	169.373	38.6295	239.93	72.7391	138.67	90.4208	54.2364	38.8414	91.4241	124.119	48.5794	160.076	92.7742	192.233	44.9328
		395	1640.5	151.634	135.407	103.13	111.266	98.6582	94.2968	157.937	84.1244	186.26	245.951	76.7577	0	123.307	171.145	71.3773	146.686	157.207	134.669	34.7242	105.736	188.442	71.8868	156.263	101.72	81.6288	173.21	196.648	134.342	43.2304	127.392	63.5663	162.315	0	211.388	74.2046	176.297	191.4	39.9214	65.0857	77.0242	110.028	21.154	154.379	134.928	182.349	17.3213
		396	1644.36	145.236	88.7643	149.576	138.56	134.718	105.17	170.921	84.8222	215.476	294.738	40.0193	0	199.112	175.042	96.4229	142.685	70.6184	134.182	50.3217	44.4892	150.533	57.9928	151.064	152.538	85.6941	130.074	153.391	58.6181	50.2172	136.488	20.5016	184.174	52.2998	205.206	67.4014	171.209	156.876	61.8501	57.3621	92.7417	64.5886	67.5648	130.861	100.685	179.263	0
		397	1648.22	230.269	186.384	155.87	62.7677	85.8349	113.423	164.055	43.5732	210.003	296.502	100.813	0	114.164	151.246	140.459	143.537	153.663	42.1002	76.2187	153.986	125.615	70.4792	128.503	196.368	67.9765	161.028	156.146	156.837	42.0741	227.078	36.6361	120.266	82.5086	163.03	60.7146	145.767	121.848	64.45	91.8226	75.154	76.6861	62.0612	150.639	118.202	128.82	63.7197
		398	1652.08	153.153	172.89	237.024	195.647	104.579	60.0239	101.454	60.0534	110.71	185.781	85.262	0	128.236	132.22	147.536	125.931	79.2297	78.701	120.906	118.505	115.613	41.1356	148.303	172.086	71.2343	127.714	167.657	141.189	38.4282	208.902	37.4152	99.9811	50.0536	223.32	72.8616	154.173	134.953	94.7563	103.233	50.5783	144.846	0	174.26	126.686	188.706	74.8339
		399	1655.94	171.931	116.023	242.331	108.892	135.981	95.6347	151.102	128.817	148.623	278.821	52.9502	0	173.762	141.305	140.239	116.602	59.4087	121.085	75.3023	67.6814	76.7548	60.7608	167.013	231.563	79.3016	123.185	165.991	113.767	34.1885	174.452	40.0946	147.982	52.0537	242.362	78.6081	252.975	153.606	0	101.1	64.3893	135.502	89.8775	123.669	207.359	126.5	0
		400	1659.8	161.382	152.883	218.533	189.503	154.309	70.1799	156.166	95.5332	134.318	269.603	48.7545	0	114.769	176.618	129.656	124.88	121.808	151.95	71.9067	105.298	130.177	55.4557	226.527	167.299	89.9837	51.6345	199.625	126.347	80.16	223.67	31.8805	179.041	38.2163	263.254	84.138	94.6828	189.36	142.615	31.246	22.4173	120.972	63.0123	85.6929	111.52	209.741	40.7022
		401	1663.66	156.276	108.894	183.357	150.366	109.768	99.442	143.799	94.178	176.446	257.968	89.8061	0	124.726	122.71	195.347	118.215	157.813	122.092	75.7439	89.571	138.773	84.8055	179.609	102.68	0	95.3103	157.536	104.746	26.7207	208.393	69.8227	152.042	49.8103	204.853	24.4857	180.689	195.795	46.4891	71.2677	18.9889	144.715	68.5541	76.8344	168.411	197.293	53.9993
		402	1667.52	121.429	126.641	153.101	93.8018	96.3283	102.218	189.797	59.6788	152.835	242.562	62.8467	0	131.198	119.473	144.884	90.364	73.3111	65.3829	82.9574	61.0008	134.606	87.4466	193.601	219.665	47.704	124.559	115.08	156.694	0	184.701	66.8092	164.65	82.9533	226.768	0	216.66	164.021	85.7665	43.2005	0	132.95	47.3267	122.425	134.345	219.253	58.7188
		403	1671.38	175.343	92.0228	183.764	115.211	80.5655	142.32	192.306	61.5421	162.5	234.734	54.4924	0	99.7551	130.26	169.616	67.1728	134.966	127.163	50.8148	63.4274	163.11	56.2247	228.881	124.073	63.8148	79.6711	158.006	181.455	53.3244	193.4	86.5915	117.613	107.088	285.413	48.2242	133.219	161.714	91.6582	103.267	89.8797	166.068	43.1098	92.175	140.044	230.508	86.0864
		404	1675.24	168.766	143.505	227.522	118.035	119.417	37.3837	171.571	100.324	150.681	300.185	82.3624	0	148.915	50.0925	94.0543	143.565	132.036	104.286	54.7814	89.1183	166.353	87.3624	201.939	189.646	43.9403	88.8619	212.818	168.805	73.7646	160.627	63.8959	177.007	65.8447	256.716	55.6703	200.36	130.15	116.824	46.3837	73.6908	162.687	0	134.838	217.522	217.752	75.6877
		405	1679.1	181.58	95.2189	208.187	143.684	73.0142	77.3842	185.06	105.804	224.301	253.698	44.3153	0	147.674	147.861	121.931	142.218	104.322	78.3488	45	134.18	202.516	94.3048	213.48	184.744	103.277	139.001	167.703	224.817	69.2855	176.231	126.688	126.115	0	253.094	0	234.341	176.146	20.9597	92.6788	67.2884	190.308	29.6612	151.599	101.547	219.332	34.0486
		406	1682.96	171.847	125.198	194.356	168.564	134.164	115.712	191.948	123.645	172.097	258.702	51.915	0	160.684	141.42	128.504	148.853	107.76	50.3032	54.6097	155.085	181.199	83.4794	207.057	193.234	99.6456	118.731	134.506	186.617	89.4878	195.317	75.1569	136.593	60.1005	285.753	23.9072	153.043	143.777	59.1754	58.0832	58.7258	118.772	86.8546	124.197	184.122	184.794	57.5676
		407	1686.82	163.896	149.852	159.684	186.57	123.612	112.163	162.907	113.447	134.845	220.611	88.9225	0	163.462	121.608	208.763	172.842	197.26	53.6845	63.0407	41.2381	109.765	59.8484	181.196	180.002	52.1827	133.5	176.679	122.174	96.3359	235.985	0	136.692	95.6568	298.69	0	210.498	181.938	108.392	38.3124	96.4562	151.509	41.2255	131.957	197.715	188.524	40.8972
		408	1690.68	176.45	137.421	207.592	208.824	83.3113	96.2416	235.446	131.532	131.056	240.481	62.6692	0	129.473	185.914	133.625	147.799	73.974	34.6597	71.2274	149.269	168.386	85.4006	289.34	168.672	68.9676	145.579	125.105	168.562	128.286	195.34	33.9831	182.545	73.3208	215.201	0	208.136	203.269	82.1007	47.4006	61.6548	109.381	33.4063	98.9773	254.708	237.875	95.6456
		409	1694.54	145.151	114.088	223.676	184.847	102.084	159.943	193.7	128.338	224.966	252.982	50.9415	0	126.949	143.093	167.42	165.948	145.52	149.689	92.8452	129.081	154.205	69.5182	278.616	223.213	72.7628	165.393	115.185	76.0069	87.6681	234.562	43.2614	165.522	84.1218	193.424	0	184.747	208.046	134.877	59.8315	82.1195	76.2292	59.1698	157.564	194.51	250.789	45.3937
		410	1698.4	195.649	151.092	217.133	204.718	69.7879	114.433	187.571	127.1	145.428	235.63	64.6004	0	92.219	131.609	135.073	217.714	165.888	165.618	93.9737	70.9594	180.513	38.554	267.991	228.544	36.0426	118.359	100.182	116.962	135.648	229.695	51.6809	173.756	94.5798	211.202	0	130.867	183.185	86.5014	55.1662	30.9726	88.4626	41.9897	79.8546	196.373	269.859	99.4178
		411	1702.26	217.748	130.127	161.277	139.34	124.441	122.344	296.567	115.103	138.965	261.595	75.4651	0	93.6677	199.891	178.818	180.026	207.856	160.833	86.6474	141.91	82.5128	73.6033	281.075	202.359	39.3106	147.235	116.628	117.368	74.6245	189.502	31.6106	199.266	64.5175	191.012	0	190.158	225.991	71.3059	103.289	65.1323	83.6714	46.5346	117.162	127.087	249.299	97.754
		412	1706.12	152.344	110.474	158.977	117.91	106.744	169.356	238.59	144.893	217.06	249.101	82.3969	0	115.209	105.381	132.18	160.782	169.222	102.586	115.234	137.8	128.987	0	195.278	204.183	0	162.064	115.672	106.994	28.8324	210.163	35.304	191.199	114.046	168.376	0	267.673	100.395	54.3425	94.7736	86.5667	103.172	69.7989	131.028	154.833	185.51	86.9474
		413	1709.98	175.506	94.2414	146.394	130.632	117.182	130.72	248.699	141.637	172.315	248.143	60.9283	0	135.887	105.234	141.842	115.499	143.127	137.48	64.6127	156.896	122.545	48.7233	158.364	147.134	29.7275	149.72	192.923	87.6785	32.7746	229.446	51.2084	42.8705	65.5064	139.395	0	113.754	171.429	70.9792	55.1395	39.0501	156.239	83.8094	131.859	160.986	231.51	113.803
		414	1713.84	180.014	149.96	228.569	114.741	122.394	126.276	176.847	158.425	194.463	260.441	66.9906	0	124.109	82.3849	142.585	170.974	170.299	94.2069	117.552	165.579	143.39	56.682	237.049	195.185	0	105.138	120.654	90.995	82.0523	134.935	116.494	139.642	62.9734	142.779	37.8639	194.698	211.828	199.85	65.7073	60.0504	59.7924	67.2962	97.9644	133.635	291.405	90.4466
		415	1717.7	200.805	211.278	204.843	141.94	97.4242	113.892	187.502	108.871	175.691	193.308	26.89	0	94.8343	167.97	100.464	171.528	165.038	122.472	137.384	178.526	167.089	71.754	247.659	149.664	26.3256	145.081	83.8921	63.2123	51.9726	140.728	41.4002	150.92	40.8287	129.293	0	162.295	170.032	107.882	74.633	46.3692	94.3066	68.3041	71.0489	161.454	224.549	80.6072
		416	1721.56	220.162	141	187.966	94.82	122.767	149.493	207.923	104.392	184.772	192.766	55.6189	0	93.9679	76.5311	135.468	176.976	157.638	122.552	165.945	157.905	126.182	79.7384	205.456	164.509	0	157.954	99.7776	88.3731	70.3458	127.101	54.8771	82.4187	74.3649	138.423	0	185.516	133.623	97.2737	95.0949	45.1389	85.0343	110.463	95.2763	177.274	239.597	68.4346
		417	1725.42	186.48	114.891	155.232	75.8592	106.173	91.8219	293.653	152.805	147.842	161.426	0	0	142.652	40.7078	98.3429	82.4079	185.186	74.7212	143.289	89.4285	107.083	48.3388	218.897	241.725	0	158.529	186.73	59.0125	84.2838	216.477	33.5311	136.3	132.397	141.13	0	164.323	165.04	77.8616	67.8332	41.2269	130.784	87.4684	172.023	142.951	244.786	48.6385
		418	1729.28	186.603	133.359	156.713	69.2631	94.5255	171.805	211.884	156.347	211.345	192.709	61.0644	0	113.971	94.4115	208	132.609	149.247	124.047	123.21	177.461	156.191	71.1421	217.222	243.285	0	131.636	133.822	32.6827	105.754	155.631	66.0631	115.707	39.919	163.152	24.5597	236.183	136.654	88.083	112.829	40.0806	124.481	68.7302	79.3913	175.243	277.545	91.1665
		419	1733.14	182.478	161.344	207.952	126.153	105.753	159.178	207.261	159.66	198.35	190.528	37.7572	0	130.428	105.394	122.194	176.656	204.582	113.561	171.912	150.193	123.615	73.4227	168.324	233.39	25.8559	131.472	230.393	79.3574	30.2817	163.295	71.3649	106.814	64.4281	115.145	50.3843	151.296	178.846	62.8139	119.961	53.142	108.61	54.3849	142.192	124.021	261.927	115.068
		420	1737	160.596	46.493	116.598	163.556	127.116	143.529	176.874	87.812	198.235	125.976	0	0	70.9374	98.2677	146.808	136.213	145.024	107.65	128.485	185.754	151.509	101.482	147.242	166.365	0	129.693	200.7	70.0387	67.6454	193.253	33.0884	110.46	120.7	167.339	21.6138	209.197	182.749	88.3915	64.5602	36.2642	160.689	52.7123	234.08	130.798	166.435	89.1343
		421	1740.86	235.02	116.053	185.079	116.818	107.636	103.642	226.835	72.3065	189.319	167.037	0	0	109.757	133.685	157.564	111.979	103.402	51.0478	155.271	137.367	76.6518	47.7617	241.443	100.942	21.4284	166.989	237.734	97.7394	98.5617	198.333	63.4887	167.772	52.6924	130.856	0	212.393	183.339	77.498	77.4615	26.6102	137.032	62.6596	114.962	112.23	221.17	54.609
		422	1744.72	191.974	76.401	196.868	52.4583	94.7493	120.365	194.409	93.8813	169.867	190.317	68.8898	0	105.404	85.5314	190.639	184.383	179.857	64.8301	168.593	202.958	138.525	91.6076	144.964	154.834	0	159.951	132.135	135.828	0	208.163	33.5038	199.896	69.4941	89.676	38.5605	196.068	230.675	35.1281	45.4999	42.1379	99.464	68.5715	178.587	165.333	188.932	131.335
		423	1748.58	117.6	49.562	134.1	172.157	86.03	149.091	144.542	74.3494	191.681	274.579	78.132	0	45.7831	62.88	163.656	169.13	165.854	41.7001	133.003	178.855	198.945	82.8465	135.282	112.487	0	130.165	142.246	27.663	65.5795	173.95	40.7939	155.465	89.4709	108.581	45.2163	112.446	217.334	118.043	118.526	67.7885	105.586	83.0344	196.537	172.447	230.574	71.3289
		424	1752.44	222.645	208.989	128.462	122.955	118.86	138.334	139.822	80.8005	210.145	190.131	65.9109	0	65.782	65.0876	115.747	124.493	131.543	21.6971	182.778	237.261	181.626	42.923	139.027	116.973	0	115.483	109.494	89.0561	0	168.424	25.497	105.255	82.8413	69.021	21.6334	198.764	266.024	73.9934	0	33.7386	85.1554	0	137.79	186.698	143.829	71.2797
		425	1756.3	269.325	229.986	197.06	167.199	0	135.149	208.024	102.005	185.63	246.037	81.213	0	77.8946	96.7341	148.072	210.488	126.499	52.6439	149.739	145.977	140.167	67.8667	89.9028	176.098	0	94.1973	111.868	25.3378	0	152.69	28.8567	108.127	60.6494	41.0663	25.345	173.129	220.194	64.2996	107.616	39.6125	74.4322	75.2476	146.964	203.774	179.217	82.5998
		426	1760.16	180.567	138.488	210.447	211.966	56.7023	123.768	217.298	133.379	174.731	164.85	86.8761	0	94.5564	62.7762	174.199	181.379	233.107	40.5912	155.965	192.301	174.108	47.6703	118.088	168.464	0	110.777	95.3327	53.2689	54.2804	157.708	38.6505	88.3118	56.2564	32.3009	20.5485	174.356	220.818	0	117.424	49.7231	133.211	82.4909	193.01	207.769	158.616	102.3
		427	1764.02	132.895	108.868	175.053	118.501	48.9653	175.616	209.165	67.0466	135.795	189.746	120.911	0	130.75	80.0101	96.3567	178.032	221.69	44.286	156.912	138.363	155.035	47.2259	146.772	142.683	0	96.3745	138.99	86.7324	32.6565	224.103	44.6826	98.5447	81.0476	51.3191	24.3876	138.754	192.649	109.679	153.826	59.4629	152.274	61.9938	154.476	169.301	235.716	84.487
		428	1767.88	215.006	177.387	157.559	159.258	31.5666	184.735	154.811	88.437	131.103	115.669	66.593	0	52.7301	42.499	158.774	116.683	193.036	0	82.8359	220.472	157.745	52.8371	170.953	199.237	0	90.774	136.15	159.403	110.983	118.494	47.1465	154.27	53.0304	62.145	27.4183	211.168	160.431	36.9705	138.091	90.469	109.173	30.8527	148.752	157.798	205.226	67.4246
		429	1771.74	229.962	147.711	167.903	125.892	98.192	133.536	145.583	66.258	89.8893	166.989	74.8146	0	94.5111	121.194	133.05	112.674	136.135	25.3781	130.321	139.662	141.691	56.6633	187.962	115.113	0	101.066	138.891	98.53	60.0398	171.929	23.3136	122.116	38.0499	74.2282	57.8694	138.369	165.327	24.3379	178.841	49.4315	167.223	23.2314	137.969	185.953	172.489	54.5033
		430	1775.6	139.272	182.329	147.527	133.294	94.292	143.696	182.855	109.705	124.277	172.17	42.3784	0	121.985	146.368	182.574	67.9512	175.612	38.9346	82.5337	217.079	145.102	52.8219	204.18	170.453	0	89.4566	138.012	106.297	81.2389	135.18	33.3588	170.283	49.4327	69.3952	74.5674	106.382	176.583	29.8641	93.7385	46.1589	171.18	107.353	105.642	155.377	231.633	50.0242
		431	1779.46	206.112	98.3419	140.783	98.4521	104.867	205.586	209.267	78.0502	55.3925	144.556	37.8157	0	153.139	127.322	114.265	76.9543	137.497	25.0207	156.426	217.724	126.769	90.1693	88.4104	170.138	0	66.3431	131.323	103.584	68.746	195.434	0	113.865	51.4099	96.5566	64.8209	170.934	283.633	88.3843	127.398	81.4682	128.599	64.1367	159.241	190.996	203.994	44.0504
		432	1783.32	211.913	110.253	153.89	116.663	26.5183	211.385	174.972	79.8016	166.783	155.288	119.667	0	110.756	105.746	191.432	153.285	128.241	25.3689	111.63	204.482	68.0494	95.5776	107.38	138.839	0	94.5749	186.771	75.5019	66.6605	130.773	25.1556	111.189	38.7919	77.4289	40.6253	191.971	216.346	0	79.5701	48.5693	177.37	17.4975	165.252	220.323	211.436	83.6984
		433	1787.18	205.149	115.876	197.464	210.138	77.3555	111.648	208.416	50.5448	104.486	177.883	26.371	0	71.8525	111.368	169.862	159.701	178.74	49.5526	116.661	167.028	123.385	100.304	137.914	139.503	0	65.4734	208.289	106.958	57.7119	156.653	25.398	155.748	56.6246	111.807	74.2384	117.645	171.449	57.2751	111.572	72.4758	102.579	76.4928	184.073	146.129	279.068	35.4299
		434	1791.04	130.051	95.1085	163.488	86.8266	93.6091	146.688	211.696	64.0306	141.831	167.209	55.1469	33.3357	130.845	59.952	185.562	174.578	104.078	131.892	130.559	175.608	84.4706	67.3021	136.397	150.025	0	63.6307	180.828	51.593	114.384	157.673	65.0224	160.375	0	143.023	88.1741	163.839	200.629	70.4532	184.224	101.267	168.655	37.1805	132.753	182.059	262.625	41.8384
		435	1794.9	139.975	98.2255	175.67	111.519	77.6256	103.469	190.693	81.1931	119.011	152.568	67.6012	0	116.266	79.2803	169.689	107.516	53.606	99.446	134.959	116.217	203.653	41.2482	125.68	114.287	0	101.154	176.218	135.2	73.6938	170.043	50.5977	120.94	72.2669	108.698	82.6884	106.834	171.479	74.8925	86.0512	49.6219	122.109	60.8707	132.476	164.854	199.711	0
		436	1798.76	167.467	116.919	193.331	171.262	60.8644	96.6947	154.964	60.26	118.939	155.57	83.9797	0	51.688	35.7963	174.803	79.6047	85.0853	62.7917	112.934	132.655	95.2893	79.1992	178.734	142.215	36.8503	76.2547	177.794	103.837	31.465	143.344	18.5695	164.832	26.8696	129.191	88.6207	156.014	194.275	64.2627	186.114	41.762	114.435	57.7529	159.579	163.618	214.732	42.6699
		437	1802.62	173.32	61.7516	166.094	68.1944	83.4066	141.687	116.949	92.4165	131.218	152.29	96.4369	0	89.6467	182.596	155.139	90.3082	153.993	77.5848	97.9125	132.459	108.02	86.342	163.522	175.993	0	92.4743	137.492	88.7766	102.678	158.551	21.278	135.065	32.9319	143.892	55.4654	149.079	159.968	68.3775	76.9869	44.957	152.128	17.6712	165.303	150.757	193.224	58.3334
		438	1806.48	141.035	81.8869	150.247	45.3129	71.6441	75.2202	114.719	97.8384	64.5819	182.283	68.7453	0	109.36	117.094	155.825	108.749	124.083	95.7071	67.4351	139.996	131.996	129.581	168.112	114.985	21.4194	58.9086	142.202	114.735	60.9565	169.313	75.65	151.245	27.4511	119.268	69.0337	119.61	201.454	59.8743	115.637	57.8446	166.012	75.3938	136.57	166.649	237.34	0
		439	1810.34	209.166	64.7169	185.728	92.7054	60.4316	144.662	147.876	78.2909	104.843	141.036	35.4127	27.2288	129.332	183.397	179.578	113.254	89.6356	104.742	103.659	164.548	116.932	72.772	132.27	164.112	28.3024	104.394	203.991	97.8659	95.2172	156.45	20.0223	138.143	35.7224	169.771	83.8025	87.634	223.017	86.563	159.907	23.6162	129.574	0	235.216	264.845	233.315	58.1905
		440	1814.2	181.134	82.0017	171.431	80.3962	115.703	152.903	132.379	97.4767	120.823	211.356	49.996	29.4198	125.281	67.2806	182.71	185.482	0	96.999	119.44	191.272	169.402	119.059	139.512	148.536	0	20.6341	122.721	126.777	87.8224	201.256	84.3125	192.373	25.7753	115.222	113.412	93.5252	153.248	85.4093	112.469	42.2884	92.9369	72.3452	187.681	218.579	207.992	52.5729
		441	1818.06	212.165	36.8867	165.634	162.856	114.625	120.973	210.298	122.178	96.2937	217.764	119.004	31.5152	138.858	64.3615	180.148	92.7506	127.747	82.3026	114.813	119.699	126.494	96.4511	151.365	168.911	41.5402	57.7737	199.872	126.349	86.2725	153.83	37.2527	126.265	35.4354	108.505	103.193	114.823	231.459	69.0173	96.6587	40.0584	125.729	104.321	160.563	297.365	181.025	47.57
		442	1821.92	166.255	99.4117	99.9753	170.55	95.1155	103.65	130.451	128.617	125.303	136.487	78.4484	34.1991	102.575	112.732	171.199	90.6844	98.5757	79.8682	61.4767	118.575	199.092	122.24	165.943	163.761	0	36.5308	179.457	128.787	88.9787	160.477	88.2857	131.26	58.3252	120.444	103.097	162.785	217.007	59.9929	165.94	49.5358	125.651	40.3934	171.069	207.839	175.075	62.8303
		443	1825.78	158.085	65.5809	65.694	141.726	73.0138	120.312	137.484	78.0373	54.0032	194.574	63.4843	67.6565	86.292	77.6391	153.136	57.6421	136.039	135.533	53.9156	162.042	156.607	79.557	160.029	159.843	36.6302	74.7469	168.079	142.412	121.429	157.822	129.172	113.5	86.6491	145.849	151.286	100.234	153.793	96.5384	165.571	69.228	80.3291	41.0783	164.787	226.865	189.314	45.4417
		444	1829.64	118.412	66.8903	37.1545	124.376	113.641	149.477	131.284	125.01	118.107	192.622	75.7436	29.0195	80.0785	101.231	126.762	113.414	39.9205	76.5607	22.3506	140.036	208.416	97.7783	154.597	203.52	50.3238	49.3157	77.3873	147.341	93.2856	223.321	37.841	129.001	48.5822	167.601	114.227	37.3268	192.427	41.3155	181.529	59.4324	137.921	50.8882	119.193	165.798	125.255	56.3054
		445	1833.5	133.505	82.3027	94.2924	184.45	0	83.444	145.521	134.055	118.571	223.341	68.6051	90.2711	118.28	73.8856	140.282	156.67	66.4865	126.406	81.5632	155.802	130.405	68.2774	120.115	180.1	56.5639	93.2003	123.18	103.378	129.93	139.765	56.324	164.186	57.6087	138.841	134.603	126.651	209.414	67.3401	193.632	0	106.48	93.0363	229.976	234.94	169.202	82.912
		446	1837.36	128.06	49.0076	150.2	267.712	98.0522	128.427	124.9	103.867	101.214	154.424	99.9565	96.403	119.893	106.998	182.201	147.849	147.431	132.498	52.9576	164.616	193.664	70.8279	210.659	142.167	49.3764	48.416	185.138	177.473	103.079	175.665	0	131.817	41.3206	168.618	149.518	124.741	136.201	54.0921	85.0034	45.946	109.729	44.4471	178.002	97.4251	200.506	36.4332
		447	1841.22	150.277	50.2889	147.273	198.375	85.8249	178.923	127.85	85.7517	103.988	193.741	58.2372	42.4837	123.471	116.786	130.768	124.033	111.272	148.544	118.157	99.4393	146.843	72.385	142.427	209.067	63.7648	69.7133	132.762	121.607	77.8398	187.071	51.1733	111.589	38.0277	193.431	181.167	136.585	200.873	59.4411	71.7798	19.4406	181.439	54.5825	145.396	176.355	125.36	39.6955
		448	1845.08	194.866	53.275	115.559	161.328	61.453	199.839	99.3786	107.303	124.885	180.104	111.183	66.2376	108.809	143.045	204.642	128.714	84.3914	99.7771	42.03	123.714	103.446	82.9102	138.929	132.467	59.6377	56.0721	103.231	156.325	81.641	137.476	43.5157	58.2471	80.0414	199.789	85.838	152.493	177.526	0	176.628	45.9912	99.7331	80.156	141.342	127.038	135.106	21.8643
		449	1848.94	178.194	0	202.84	156.556	67.7388	129.829	167.195	136.404	100.904	199.025	147.255	0	141.187	53.6844	153.72	175.686	102.272	117.938	129.816	138.128	151.184	128.116	192.143	192.638	65.4139	52.4197	125.048	123.886	146.361	163.478	34.052	41.1057	0	218.222	100.799	77.1758	168.953	84.5246	159.833	0	171.616	71.5502	173.034	109.437	155.277	0
		450	1852.8	172.281	44.4571	102.903	133.115	55.8143	146.203	138.959	209.615	145.12	262.046	149.058	34.9094	80.0809	124.492	126.308	189.218	113.654	87.4061	115.843	45.5366	124.661	60.8851	132.575	141.301	74.5908	23.1535	164.128	146.956	102.504	217.356	33.491	140.548	78.089	207.853	151.692	118.589	194.318	45.9476	205.48	31.4602	135.697	97.4496	189.413	186.131	114.358	59.5377
		451	1856.66	212.859	0	189.354	71.8247	56.1652	168.998	105.437	137.538	196.256	248.603	108.604	98.5912	134.161	116.757	158.794	134.061	94.3367	114.567	124.589	87.2313	139.936	55.8023	130.992	201.335	78.8028	65.4492	62.2876	130.112	99.6189	91.3178	54.5171	104.182	60.1556	191.257	129.588	153.619	160.929	65.9278	144.927	0	177.345	67.8548	178.435	154.769	233.125	37.2754
		452	1860.52	157.298	94.0299	103.649	131.349	106.718	168.454	137.004	126.443	188.88	264.778	119.362	22.638	111.35	117.738	123.324	209.609	31.3453	134.629	101.458	108.929	73.979	106.454	141.908	137.069	68.3415	90.8264	61.9341	133.183	54.4207	171.244	31.6604	131.625	30.4546	183.316	122.192	93.1801	135.066	69.6643	129.761	0	121.152	106.319	199.657	190.844	156.507	0
		453	1864.38	113.699	92.9643	170.862	54.3737	36.7785	139.806	130.084	148.523	159.132	193	86.4864	69.1107	98.5839	55.8232	107.977	163.101	94.4303	163.048	120.358	125.189	79.838	68.6906	142.169	198.135	83.4139	75.8945	95.6158	153.622	78.1471	114.21	51.5301	128.05	71.6969	151.73	112.513	155.339	258.928	93.2623	183.215	39.1227	109.34	76.0064	177.584	157.738	197.294	24.4606
		454	1868.24	146.305	56.1421	121.155	117.277	59.1247	89.5745	71.5117	137.207	161.447	215.513	135.664	61.0702	99.1361	81.4854	177.16	174.88	104.15	124.466	152.567	140.6	83.4503	63.917	188.108	110.303	103.851	26.3395	60.5952	172.431	86.198	142.884	27.2282	139.466	70.1643	215.889	122.398	143.537	206.801	78.1504	145.894	54.0528	52.7269	135	198.033	132.19	192.53	33.7717
		455	1872.1	132.096	53.5728	177.964	80.864	42.1958	86.8917	83.0674	111.587	140.302	217.824	126.439	0	112.419	64.1575	104.246	123.214	153.552	119.381	57.1367	149.852	109.036	52.3897	190.413	188.649	26.9972	88.0429	105.399	102.894	86.6188	150.078	59.0404	147.555	69.2729	209.408	44.4646	170.698	158.987	130.075	144.222	0	90.2114	60.6843	142.831	138.418	228.562	26.4748
		456	1875.96	80.7552	58.8507	128.516	138.663	89.365	136.916	125.561	165.607	185.348	160.072	169.73	94.2695	144.958	79.8294	142.088	175.075	169.311	119.772	128.88	166.902	116.421	48.3711	115.101	111.283	109.26	34.1827	111.568	83.8342	50.6725	139.382	34.1297	103.012	93.3929	200.55	142.294	156.32	157.908	123.69	108.358	35.3458	131.491	22.6362	206.559	126.239	188.883	56.9757
		457	1879.82	152.706	92.9809	142.847	115.7	89.5207	107.428	130.632	186.924	137.634	132.112	91.4086	36.3069	100.377	70.9169	158.982	155.289	105.227	76.948	131.054	128.1	120.996	84.2726	229.25	214.188	121.995	63.8349	120.882	110.139	75.826	141.437	61.9552	150.007	128.199	209.08	124.8	125.164	97.1716	69.3681	86.0586	0	126.758	42.916	164.934	122.591	144.681	40.6333
		458	1883.68	158.253	65.1761	136.144	122.548	45.5429	93.8488	157.346	155.819	218.195	201.594	150.797	90.1194	162.624	110.11	156.488	154.079	139.118	110.924	77.6877	132.811	124.504	65.9768	158.112	128.187	71.7177	77.2773	115.098	116.505	78.9273	159.311	40.481	65.2833	108.3	159.7	143.334	138.788	149.473	30.6613	130.228	50.0456	130.853	0	145.825	134.98	177.267	86.6458
		459	1887.54	186.848	69.7725	143.268	127.944	83.2683	84.8658	168.631	105.296	141.242	204.884	91.2072	0	125.636	149.695	225.848	154.974	128.686	138.535	111.111	195.504	86.5479	101.335	143.75	128.967	74.0878	35.9381	141.518	136.979	105.645	166.506	0	147.596	173.845	179.59	118.991	150.175	157.018	106.058	115.597	29.433	143.462	76.6946	185.097	179.097	174.629	33.9212
		460	1891.4	156.063	113.338	234.591	45.0445	76.2803	105.316	143.655	145.61	189.976	228.013	84.1894	76.4165	146.644	134.364	187.857	161.054	206.979	165.172	134.568	144.929	115.151	100.888	121.273	147.679	60.9445	59.5742	131.954	206.355	65.1434	92.0744	55.7068	90.6164	79.5205	154.971	227.803	119.943	91.4222	74.2662	128.971	26.2542	188.042	60.1772	202.439	96.0229	145.222	0
		461	1895.26	177.49	64.9771	227.189	126.913	89.6287	201.032	114.803	62.0009	170.448	170.715	91.5788	96.8833	62.0627	86.2714	227.591	158.817	121.858	153.838	95.6986	198.599	83.4798	29.6898	74.7505	129.046	69.6765	41.1715	212.728	136.215	86.6908	89.3814	48.2181	137.46	115.094	150.014	121.47	79.7518	189.449	88.6868	150.55	55.1487	113.11	27.6022	195.148	150.749	177.725	40.4037
		462	1899.12	134.284	47.8468	231.544	104.709	43.2188	167.463	153.692	123.31	154.882	200.922	145.337	99.1132	127.635	121.767	138.089	205.677	168.863	175.792	104.311	170.303	119.99	86.9551	154.861	144.874	77.5645	24.751	97.6408	101.259	127.925	176.563	62.4169	99.5886	154.505	188.455	193.891	81.6416	205.483	134.37	136.292	64.7628	131.74	60.0566	189.155	117.096	161.944	43.2631
		463	1902.98	129.557	70.8729	218.584	89.2189	83.9457	156.448	173.22	208.18	87.3981	196.292	136.527	116.917	118.029	143.939	155.638	200.823	114.237	127.435	82.0336	143.708	60.1737	128.925	166.031	128.795	89.2856	0	133.19	139.493	126.929	148.539	0	112.038	70.4346	201.483	164.508	90.6206	210.938	97.8784	106.299	75.6525	182.64	78.3561	178.475	135.671	156.7	59.8882
		464	1906.84	161.702	74.2374	240.33	81.31	140.819	168.121	110.444	169.488	132.946	239.073	133.338	117.861	116.569	121.808	176.605	175.017	180.396	149.768	104.016	163.28	134.752	50.953	199.081	135.854	101.289	19.2965	165.083	26.0055	151.056	52.8781	49.4583	85.9478	108.147	200.335	169.864	100.522	179.79	105.066	212.738	32.6558	125.493	49.351	181.169	113.432	168.862	73.5049
		465	1910.7	165.32	37.9743	190.617	97.6527	91.249	131.469	114.219	119.137	166.589	203.915	118.689	102.868	136.106	150.649	189.633	185.081	201.02	135.322	79.602	162.191	137.947	60.4032	159.045	118.98	129.122	38.2575	163.627	101.062	116.234	89.8115	27.871	109.836	132.261	208.126	156.475	121.963	241.022	99.4455	121.86	62.1834	136.371	77.6343	139.2	153.217	161.43	34.8799
		466	1914.56	143.058	24.7976	111.508	130.859	76.9785	101.218	220.048	124.575	143.305	211.424	145.974	106.209	99.1343	98.2363	195.542	148.404	227.891	125.136	83.8407	129.889	184.63	78.1929	187.914	145.428	99.2421	0	128.314	51.0053	117.266	111.058	0	109.401	106.957	185.939	80.8678	137.767	161.167	71.4541	100.053	18.448	180.058	70.5276	140.092	169.695	199.046	74.0334
		467	1918.42	127.423	40.1037	166.397	69.8714	50.3518	116.458	120.413	128.779	87.0721	202.892	177.468	125.678	135.631	162.175	126.72	191.458	183.15	151.709	102.301	182.495	135.507	66.8359	142.026	164.066	103.335	0	96.7758	144.923	168.848	133.017	22.0184	93.6838	125.618	178.647	153.468	112.029	180.606	92.2323	159.935	28.7234	159.158	59.8885	180.776	56.005	159.632	117.06
		468	1922.28	188.511	41.4344	181.831	121.922	71.0694	101.223	183.804	114.776	154.34	239.596	124.665	67.0351	83.4327	174.199	195.734	80.5793	208.472	143.243	145.808	180.196	157.984	91.2796	221.154	131.616	137.71	0	153.204	110.58	101.563	125.796	34.5084	116.113	120.455	113.07	164.213	109.757	207.828	64.8	143.477	48.2878	193.111	53.4844	176.236	77.234	209.119	74.2265
		469	1926.14	129.978	54.3996	198.54	144.353	84.2499	111.84	180.095	102.718	151.407	154.13	164.904	98.636	177.646	82.2783	172.753	109.276	163.528	144.09	178.46	149.901	129.114	23.631	126.987	157.428	151.008	0	136.658	123.119	120.359	132.371	20.9763	101.834	142.918	189.861	119.333	119.914	128.572	128.478	105.722	52.9892	174.151	82.742	214.528	113.804	180.948	68.2823
		470	1930	129.42	49.5357	160.694	127.853	94.7527	146.287	83.5918	176.679	114.877	131.222	196.802	72.2661	118.983	37.5274	136.228	86.1432	115.732	167.511	129.39	182.467	161.7	56.9565	168.839	150.72	174.262	0	107.344	100.464	51.2933	60.4744	28.186	40.1948	112.843	262.301	200.245	167.751	91.6298	135.205	52.282	67.0334	204.824	20.4	217.822	125.362	168.979	72.2395
		471	1933.86	131.622	22.3602	195	96.2259	98.0007	181.02	180.853	156.404	170.948	170.832	158.99	40.4763	151.8	79.9225	202.323	163.811	173.628	100.502	154.114	225.206	139.576	35.6293	143.502	114.75	151.337	0	73.7278	143.996	49.5224	149.239	0	25.4055	102.062	189.877	168.931	77.6068	136.804	119.033	120.787	44.1056	174.898	32.5964	209.198	142.275	205.27	48.9539
		472	1937.72	82.9583	73.8238	224.275	117.012	80.1201	180.556	157.13	106.014	155.714	204.913	156.634	83.2782	151.224	102.174	232.006	158.899	112.872	147.245	109.352	185.672	185.941	43.4484	128.928	166.997	170.445	0	122.175	141.738	112.528	164.874	22.8917	42.8642	141.91	151.465	154.619	151.987	159.873	103.28	85.0883	57.1797	171.802	56.3313	219.429	127.266	145.702	83.6146
		473	1941.58	124.606	31.012	158.413	148.545	89.1456	189.577	176.682	147.16	248.104	163.968	202.277	88.9466	189.7	131.378	218.357	109.771	131.553	176.605	163.608	161.443	159.852	46.4481	102.21	133.345	135.894	0	76.9014	180.981	85.6097	152.015	54.0652	86.7332	163.174	153.221	152.115	109.001	148.41	71.9878	107.957	69.1929	174.013	98.715	243.826	177.025	141.822	64.5964
		474	1945.44	81.4968	60.9694	178.547	139.386	99.3389	193.37	155.299	139.571	215.55	201.642	101.894	85.5453	132.195	158.588	137.079	111.062	118.246	133.036	164.711	119.983	149.99	0	171.48	181.521	106.496	0	139.073	108.458	0	179.375	44.3189	102.981	87.2261	112.752	202.417	151.197	117.071	78.8513	111.035	53.7676	48.9848	34.9915	196.255	119.898	106.574	77.7892
		475	1949.3	130.828	0	217.948	190.478	93.3629	120.348	207.317	159.29	166.715	188.123	159.216	78.3249	146.971	143.908	163.89	120.139	124.659	123.464	147.643	218.432	84.4013	85.2559	156.331	188.773	144.36	0	132.762	137.909	138.765	109.36	0	81.97	115.877	185.241	53.457	123.916	170.408	58.8794	80.0045	67.926	136.339	38.5929	150.107	180.466	174.875	93.0031
		476	1953.16	102.499	25.4937	170.893	135.363	65.5789	153.735	124.337	200.054	113.634	176.683	165.48	91.2187	150.996	97.9666	143.761	92.8091	61.8532	160.492	88.577	185.275	90.1168	42.8595	153.865	129.193	190.383	0	164.11	156.212	127.169	146.953	29.805	87.0866	137.151	135.555	90.8436	127.415	133.524	85.7633	124.399	42.2487	152.248	60.9907	236.77	141.191	130.904	85.3375
		477	1957.02	119.633	63.5263	151.29	148.234	74.6987	241.597	180.439	184.701	159.179	154.306	146.122	53.7852	161.437	120.219	140.244	101.297	102.779	77.2551	107.725	156.604	81.5544	47.3626	125.448	164.89	112.091	0	154.495	145.296	90.1598	59.7737	27.0598	143.939	108.105	248.192	176.539	156.091	130.593	58.9319	92.3784	29.954	175.042	71.0215	215.277	122.642	139.938	48.6374
		478	1960.88	108.587	104.924	198.721	155.699	125.229	109.373	164.303	142.996	159.715	175.532	119.256	60.8728	77.5102	148.076	138.879	65.0398	121.425	45.3207	81.2879	133.214	98.8949	64.446	103.407	109.851	119.392	0	146.207	133.525	100.097	92.8456	0	91.264	179.5	238.055	214.093	154.424	36.355	92.6926	85.4171	66.6482	147.19	76.9255	165.946	201.853	97.2255	80.7569
		479	1964.74	121.348	88.5494	192.406	116.616	125.771	91.8622	188.19	184.602	176.987	166.274	111.315	78.4239	106.356	150.04	89.2469	117.934	102.051	127.907	118.232	207.824	101.99	0	128.002	143.596	104.458	0	204.569	154.833	100.222	156.003	49.174	101.284	103.762	146.307	140.254	147.945	87.781	82.3139	126.085	34.8136	103.369	76.0052	161.2	227.059	131.633	92.3928
		480	1968.6	151.751	110.677	190.47	142.461	77.1236	107.381	233.33	223.722	133.281	254.332	141.621	63.4977	100.154	90.0145	99.4524	102.219	120.085	202.974	118.049	166.544	45.4252	92.2227	154.682	112.885	133.608	0	157.835	89.0073	89.5827	159.078	40.4267	182.712	68.7396	190.355	187.049	210.938	96.4226	114.532	136.975	37.1076	106.397	75.9652	94.2585	197.808	123.769	38.4134
		481	1972.46	116.76	37.12	149.272	177.619	131.063	118.987	141.166	159.674	122.575	219.075	131.94	116.114	112.373	122.596	25.738	54.4433	92.882	76.5241	103.755	188.138	126.677	71.7976	182.815	111.78	131.603	0	160.664	129.983	70.4641	184.255	23.5953	91.5876	107.615	134.255	123.825	118.604	68.9678	68.5565	172.177	26.2699	74.2936	64.0057	184.711	137.901	198.402	71.5779
		482	1976.32	106.112	70.4493	153.912	152.502	163.731	151.944	184.499	136.286	132.234	135.618	118.862	66.8004	121.834	106.834	132.898	55.521	77.5388	120.35	117.346	170.156	113.162	79.4331	185.181	149.446	143.259	0	150.812	158.772	53.3261	188.99	62.7119	117.659	111.482	149.194	146.236	81.4512	119.875	98.9365	126.51	33.8081	133.877	54.3573	150.373	170.439	84.2737	75.8313
		483	1980.18	106.216	92.5523	232.4	135.214	91.6312	134.981	173.914	65.4912	154.326	191.248	172.556	80.569	128.243	87.1153	143.476	74.5534	83.6756	90.0196	105.203	148.132	102.755	66.6684	156.865	78.6261	149.12	0	128.844	139.098	67.5694	157.982	55.4172	106.427	117.435	247.577	144.705	201.593	143.244	120.639	157.102	26.7863	141.651	64.4789	129.106	133.996	77.3508	68.3757
		484	1984.04	102.089	112.579	161.007	206.503	115.753	48.3864	164.304	114.184	147.395	157.41	91.3956	73.7951	158.974	165.816	53.7094	58.7491	99.5044	102.45	88.3643	136.488	107.53	76.8247	169.711	156.968	139.437	0	148.838	133.313	111.278	238.2	0	190.517	88.0875	156.869	89.3105	161.942	144.453	94.5813	68.5794	43.8201	121.965	35.1395	144.192	211.851	142.449	39.8424
		485	1987.9	134.773	121.729	127.53	187.403	100.715	121.53	179.344	178.357	102.156	168.767	80.9428	68.874	73.8102	89.2912	113.734	56.2702	104.635	134.149	157.991	162.181	107.813	112.212	204.383	94.7381	134.553	0	143.538	194.121	88.7567	201.647	48.15	142.985	102.231	175.928	118.748	198.538	179.874	78.9248	76.7544	60.4013	116.334	51.5115	52.5967	201.824	161.295	96.6292
		486	1991.76	86.7367	96.1949	212.97	138.059	82.3451	107.363	164.948	142.688	166.062	170.104	92.3306	85.3352	124.752	98.8822	96.2581	69.601	143.829	156.654	112.459	110.56	97.4432	48.8685	251.432	156.559	152.27	0	148.413	126.192	85.0612	210.598	30.702	191.549	105.802	149.847	147.826	209.83	125.053	52.6359	168.007	53.9613	141.597	125.081	198.273	232.855	77.8919	55.4455
		487	1995.62	140.154	76.5806	173.358	159.55	65.8933	122.24	208.1	155.305	117.633	145.444	44.494	86.4062	82.0289	121.668	81.2377	109.426	109.183	105.076	139.268	145.573	109.816	76.4618	177.239	131.505	207.436	0	42.0565	230.332	0	144.424	0	128.555	66.7754	146.159	213.752	171.007	146.5	68.2089	117.437	81.6824	162.519	91.89	157.129	261.467	194.568	55.5336
		488	1999.48	149.045	98.4273	135.624	198.107	41.7338	105.197	109.597	161.536	155.164	142.744	28.0977	37.097	103.144	126.647	104.459	59.1033	0	63.345	100.526	167.135	110.049	72.9075	146.851	108.011	147.032	0	85.6593	138.359	23.7007	173.913	18.3184	147.442	90.3372	132.042	81.3459	165.144	142.119	22.3991	114.279	0	84.9571	87.9415	148.915	159.69	183.096	103.27
		489	2003.34	96.3445	97.6146	243.111	221.949	63.8918	20.241	207.256	126.616	157.012	224.397	57.1546	81.3672	103.063	77.7258	75.0221	112.588	141.175	76.4032	133.808	149.163	80.7981	22.2928	141.166	136.344	190.766	0	122.158	176.604	40.818	197.657	0	163.731	134.376	185.994	153.717	128.216	185.379	94.1937	137.541	28.2168	136.222	69.0759	89.9422	214.393	106.932	65.6475
		490	2007.2	85.921	96.9742	165.688	167.025	90.4743	96.3153	139.28	158.926	113.955	139.811	103.363	100.866	159.972	129.446	101.434	74.3288	122.053	108.981	106.951	120.066	88.0838	127.033	142.717	140.335	211.254	0	129.12	124.403	42.4137	137.763	18.6834	96.5268	78.2324	191.5	110.673	236.689	181.114	62.5774	116.808	83.507	169.601	88.7783	144.286	187.373	132.845	125.283
		491	2011.06	107.179	192.235	140.674	140.798	95.9077	120.145	230.576	140.357	92.2387	142.698	60.4254	49.4577	83.0108	125.602	61.8726	94.6449	56.4644	0	111.3	167.675	80.3165	87.3218	121.374	52.6373	136.673	33.5525	99.0848	168.029	97.9551	192.654	40.3474	43.9883	53.3281	170.066	194.799	155.627	190.172	34.8548	114.415	22.743	107.288	108.46	135.728	235.153	75.8705	93.6046
		492	2014.92	120.481	128.96	162.631	171.15	88.3208	118.909	188.642	84.7436	131.05	131.451	22.7147	88.2546	97.1377	109.686	114.363	76.962	0	109.261	140.346	175.759	76.4047	111.739	169.128	145.847	187.528	24.5917	148.269	122.246	110.803	190.789	38.9618	157.058	79.1191	159.331	118.373	236.363	132.411	72.8058	135.635	0	138.166	62.2186	100.645	172.666	86.1469	148.946
		493	2018.78	90.6413	88.3238	261.96	149.723	80.3986	136.538	158.676	99.7213	61.1594	189.957	76.0218	98.0965	78.5257	138.877	170.032	82.6976	77.0874	109.369	85.2122	149.8	85.9585	99.2089	182.289	110.891	176.538	0	112.591	112.839	92.5497	152.767	59.2382	151.766	54.5777	198.262	172.144	237.075	147.997	86.2201	126.333	0	125.983	110.914	136.338	130.84	196.053	87.9431
		494	2022.64	128.805	91.8638	171.864	216.002	106.721	98.9865	128.858	195.495	119.541	161.065	141.106	114.186	120.607	134.226	101.738	77.272	65.971	164.66	97.2388	205.098	113.394	80.4702	231.564	112.026	155.939	21.4727	128.241	109.447	103.739	218.551	64.9126	142.121	49.6967	149.629	111.339	198.639	167.794	56.367	170.694	0	101.23	133.726	174.706	207.146	134.403	94.3249
		495	2026.5	134.841	104.886	145.155	179.802	113.829	171.89	180.014	152.987	116.124	134.535	122.843	66.4781	44.7301	140.685	189.072	136.329	93.0437	112.073	107.418	109.286	73.5541	80.0934	150.368	64.0397	130.362	0	145.68	156.454	101.713	175.229	0	130.852	68.4897	100.478	212.581	142.216	192.542	98.0621	137.249	34.0699	69.9319	112.724	156.805	155.863	108.071	91.5279
		496	2030.36	137.297	138.394	218.835	150.12	95.6108	86.6126	224.679	125.387	123.827	195.7	56.3049	67.3856	95.2219	133.681	128.442	56.8926	124.002	96.0699	132.757	119.197	48.3095	91.0255	186.886	140.798	116.112	28.1045	156.588	107.591	142.236	214.54	54.1451	186.596	82.8038	153.854	206.58	172.98	182.149	65.8794	123.052	24.0002	117.544	89.4471	156.263	201.692	120.026	116.463
		497	2034.22	105.042	191.087	188.979	179.34	167.391	50.9915	185.816	165.62	136.33	82.3618	0	102.107	83.4816	173.972	210.283	112.622	165.381	101.168	195.26	160.468	76.072	119.652	198.753	124.308	212.741	42.7509	128.943	127.831	0	191.736	103.501	62.5322	105.331	195.655	194.053	175.337	230.499	82.8631	130.645	72.2423	113.04	93.0229	113.866	193.112	87.052	128.569
		498	2038.08	102.52	187.493	156.156	194.074	48.7991	118.224	249.89	152.643	105.726	138.092	82.2292	78.5281	100.693	174.658	165.523	111.445	168.991	49.5601	60.4558	180.235	26.8858	121.201	151.47	140.308	161.971	0	211.5	103.888	103.074	153.358	22.0609	0	51.027	169.578	163.246	179.917	210.46	154.227	236.021	37.5244	155.386	72.944	210.435	180.112	107.329	132.157
		499	2041.94	86.3061	121.096	155.48	164.737	154.089	120.15	142.431	138.315	131.788	152.645	55.9392	56.6161	80.8079	171.824	221.102	98.6027	152.209	51.6149	113.449	143.877	129.878	128.458	165.882	124.318	124.381	82.3606	191.438	96.5456	76.4923	159.943	36.003	136.606	112.74	180.031	192.285	164.04	195.537	40.3233	148.183	0	140.37	63.6861	179.749	196.937	103.694	109.685
		500	2045.8	143.363	93.3003	172.468	137.528	108.179	155.751	163.064	60.4591	102.323	141.288	20.2541	68.1765	75.6934	123.854	175.266	79.6816	59.5499	152.526	75.7219	141.375	70.8298	84.9842	77.3558	147.451	123.751	37.4067	146.734	109.205	70.8451	99.4738	0	116.749	29.9064	180.895	164.037	156.274	203.141	66.2608	201.639	43.8836	151.104	125.46	140.913	199.494	123.05	171.191
		501	2049.66	124.356	98.9514	171.701	152.526	101.603	94.6685	137.302	144.882	207.291	177.952	53.0372	52.9372	108.898	77.0562	162.978	100.103	87.7203	116.551	64.0488	119.698	33.7483	79.9371	74.0665	87.221	113.168	33.592	122.764	0	95.1313	155.503	23.9969	154.116	104.76	163.827	242.973	157.71	130.527	37.2516	180.044	19.3809	153.811	0	142.118	159.17	79.4652	159.166
		502	2053.52	112.208	168.307	113.644	144.108	140.779	158.645	139.833	99.6821	129.626	129.953	39.9208	64.0746	131.627	71.0318	188.628	51.0598	172.124	66.3665	94.4954	173.594	79.3266	123.153	108.866	95.6056	130.939	74.084	153.048	91.0801	109.444	140.652	0	117.923	88.0975	168.031	187.759	237.434	230.699	28.2369	146.005	50.5008	144.115	54.3729	141.781	174.013	125.257	108.432
		503	2057.38	65.645	174.098	135.685	136.089	100.397	95.5857	136.536	99.1774	158.073	169.433	38.2294	51.1855	82.9042	77.6428	243.231	98.1969	113.617	92.7436	139.001	127.72	53.0416	44.7182	52.3854	126.879	165.797	28.6641	174.694	94.2805	58.8559	146.732	44.4524	97.7735	106.091	173.196	191.552	197.353	158.941	0	140.465	60.9506	140.739	90.2545	225.698	213.226	131.211	162.5
		504	2061.24	93.0193	106.14	213.352	120.366	72.9908	141.451	165.481	107.86	93.8666	177.783	0	75.1765	141.409	75.5745	110.914	104.304	201.1	112.782	33.9682	136.124	48.9872	61.3198	117.752	111.941	179.787	0	60.5784	43.6019	115.472	140.378	46.1531	90.2902	103.559	120.408	171.031	170.808	186.744	145.168	128.961	59.3807	159.05	25.3491	187.708	166.476	107.564	100.512
		505	2065.1	137.919	135.429	210.442	176.705	98.162	103.319	167.483	89.5814	90.5977	135.501	0	105.885	126.337	80.1282	199.02	127.201	171.118	143.273	22.7446	143.035	0	66.9188	114.443	126.575	188.941	100.063	197.962	0	124.981	77.2379	71.7818	150.649	129.476	167.119	211.476	130.277	179.296	132.467	165.759	69.845	127.279	0	179.532	132.229	217.768	138.248
		506	2068.96	90.5211	120.81	154.407	89.4706	80.9988	65.6532	160.443	94.0432	87.1168	182.706	77.4435	80.1049	102.531	110.263	145.891	87.8539	173.532	152.454	122.399	156.782	47.9724	43.9093	180.202	207.046	119.858	86.0926	183.977	67.0971	123.404	112.898	0	161.287	129.264	154.406	210.65	158.285	158.489	70.6146	202.733	55.3809	88.0143	58.316	151.141	82.9701	170.797	162.765
		507	2072.82	156.462	143.948	185.786	97.2203	84.729	30.5374	140.736	79.4043	53.2492	200.201	61.35	57.2634	29.5274	102.345	184.499	100.774	81.5719	123.964	75.942	152.827	130.795	104.673	194.131	116.825	153.294	95.3799	155.606	97.2325	148.733	163.485	33.3302	155.847	129.274	150.355	177.537	125.217	195.137	53.5401	159.3	67.561	103.406	76.1821	204.531	162.471	163.977	154.386
		508	2076.68	139.819	228.353	124.724	0	64.5496	119.699	170.442	109.971	136.369	180.792	26.1126	78.547	148.524	107.133	180.258	149.023	23.6841	96.6063	83.0287	149.151	107.058	84.2348	160.54	115.272	125.527	116.51	164.728	0	87.3897	99.4904	37.2739	109.523	139.316	180.108	221.341	118.761	132.318	28.9751	113.811	33.1368	100.121	64.3929	233.383	145.532	132.048	93.1367
		509	2080.54	150.996	185.713	175.648	145.769	81.7434	82.2007	143.075	143.568	137.005	144.418	0	57.1318	179.897	83.523	164.982	112.98	35.9276	110.436	108.529	133.361	61.8722	53.1386	161.519	142.598	132.262	122.553	184.303	0	78.1654	200.86	54.8923	112.737	149.302	159.476	250.713	197.678	152.503	89.7828	125.677	56.8822	202.097	63.9854	204.892	227.624	155.983	143.203
		510	2084.4	150.821	156.734	147.381	150.311	53.599	107.008	168.798	92.5112	114.38	196.545	102.16	78.7907	124.651	50.2813	203.337	163.414	158.601	123.239	64.3671	103.792	46.8953	47.0083	133.241	175.911	158.084	96.8648	140.809	32.0687	0	51.6203	57.1371	83.0863	95.0664	152.704	195.215	127.457	158.857	44.989	89.1411	47.7673	121.993	58.2108	213.853	175.498	166.062	94.2808
		511	2088.26	128.01	120.577	219.656	81.9632	129.369	48.8002	220.406	135.406	176.172	186.55	85.7967	54.7299	144.191	23.0119	155.535	118.729	193.091	151.814	69.3589	128.52	112.451	60.3523	126.298	154.494	169.628	137.362	209.366	37.9901	81.5816	137.788	31.9625	97.3756	110.265	155.098	149.355	150.306	147.142	80.131	141.589	33.6594	89.7025	40.2559	135.354	147.029	166.434	83.1443
		512	2092.12	130.01	143.095	192.73	107.446	142.67	30.6301	239.169	97.8221	158.833	122.622	44.1113	0	122.179	120.682	193.444	101.688	99.224	157.021	52.0026	173.973	94.7685	29.3226	102.66	161.161	140.781	152.214	177.585	22.367	53.6902	49.8047	58.0838	125.795	117.878	140.301	176.98	120.94	133.04	55.7379	132.373	22.1739	117.752	106.109	243.863	176.797	204.999	75.6649
		513	2095.98	148.555	126.699	102.918	138.696	106.558	64.1736	112.595	91.6402	77.4547	142.468	67.6844	26.8615	146.062	112.11	171.094	92.7093	190.698	132.444	65.9441	154.379	77.6853	55.2092	155.822	123.703	134.861	135.093	183.346	36.7269	106.658	57.2105	58.5759	95.3126	133.517	168.42	154.232	140.512	145.869	84.2187	128.371	33.3295	180.686	37.7845	232.346	190.669	180.671	153.095
		514	2099.84	134.19	29.4029	55.1493	125.896	114.836	35.9501	114.575	89.7333	0	188.421	54.9168	56.7371	114.937	54.9627	184.72	147.136	76.5674	115.184	80.7529	167.835	88.8331	86.9595	47.2297	160.916	138.429	123.912	176.654	89.011	143.576	77.7947	26.6898	160.162	127.019	168.239	209.299	114.999	234.322	77.7246	158.296	31.6756	123.961	52.3525	183.608	192.436	116.395	124.707
		515	2103.7	127.118	99.8474	209.053	104.51	107.534	94.0956	169.111	148.192	138.1	94.2163	56.2609	22.7324	104.589	47.4975	147.266	168.546	82.9247	91.4093	62.2781	108.568	81.1576	51.5521	120.854	174.177	153.653	134.044	143.219	43.3172	131.459	95.3531	0	100.766	159.37	152.554	244.197	42.3427	138.47	67.9841	136.588	40.965	149.189	55.863	191.324	170.179	159.909	128.87
		516	2107.56	132.284	146.577	160.316	93.6528	90.972	71.7547	143.476	115.556	0	99.5683	37.1763	89.1656	123.67	163.011	141.508	159.69	110.745	125.855	97.9609	145.336	70.6349	57.6546	116.976	194.249	153.737	187.724	158.05	98.179	95.6436	69.9444	45.8611	93.5485	178.062	174.087	187.863	113.35	193.241	83.913	147.091	38.8674	71.6598	79.1071	174.565	195.222	192.389	172.203
		517	2111.42	136.432	129.613	208.233	156.699	92.3097	26.5519	178.417	128.742	0	130.68	51.5253	87.771	91.9305	116.815	189.633	132.292	140.85	142.832	96.8538	143.597	87.4994	25.824	97.0795	114.821	140.257	178.409	148.715	78.7236	141.847	159.396	52.1242	93.0783	120.457	168.174	133.335	127.127	163.478	73.0225	159.154	25.9111	100.655	78.3116	226.773	130.294	68.5252	131.363
		518	2115.28	158.628	145.054	120.151	101.897	77.602	99.321	114.065	54.3671	0	159.953	99.6585	38.7775	98.0971	197.011	151.009	133.109	31.0281	98.2907	115.281	39.8241	72.3436	32.3379	102.133	148.806	177.838	181.776	89.3928	120.207	71.5701	84.4353	38.0935	156.789	188.693	187.148	180.534	148.318	198.976	113.523	102.599	0	164.115	28.7336	204.057	140.393	204.855	175.689
		519	2119.14	178.968	178.162	110.658	133.299	117.804	54.9633	145.882	61.8362	211.885	206.358	45.7167	86.2693	84.0493	123.242	195.792	115.029	63.3692	141.185	80.5747	43.5022	74.1282	71.9341	145.652	180.211	156.334	153.912	167.596	89.4472	165.414	127.671	62.8867	111.447	139.523	101.76	184.223	143.422	196.004	70.5226	163.482	37.0943	185.243	61.9656	186.774	142.148	104.745	159.017
		520	2123	137.943	94.3209	191.055	115.063	48.9496	60.1907	243.401	120.406	0	167.797	79.251	58.009	135.611	99.9485	153.984	177.803	103.254	123.232	134.486	127.207	64.7412	33.8155	91.1385	194.811	141.74	185.413	135.768	108.42	123.063	114.543	0	130.015	151.055	147.356	140.422	111.576	222.209	74.1382	115.897	32.3046	157.221	38.8137	170.286	154.416	99.8671	154.414
		521	2126.86	148.403	157.167	118.028	42.8328	98.8889	54.6981	223.684	120.236	183.705	116.753	54.203	54.5584	144.953	129.585	142.109	168.549	74.0544	134.739	118.724	115.795	107.565	65.0362	94.3228	167.756	171.572	91.7185	75.4574	134.64	129.38	120.033	132.61	98.0203	152.337	150.296	152.343	165.351	152.037	62.5273	163.439	54.7387	143.759	67.5021	177.289	169.386	120.21	151.113
		522	2130.72	186.804	101.154	185.719	110.56	31.1827	97.8078	98.1905	156.197	0	127.016	104.413	110.358	117.502	89.5987	82.231	140.971	25.4674	116.331	91.2898	100.542	54.5777	40.076	75.8488	109.329	190.509	125.165	153.379	63.3495	157.485	110.455	105.493	49.2952	159.892	124.62	230.211	123.804	172.18	85.1014	156.384	0	153.601	17.7722	222.741	148.852	177.871	232.141
		523	2134.58	159.837	157.601	179.553	73.4285	78.2514	34.026	64.6719	121.003	156.336	94.6767	105.741	40.2972	143.988	117.482	172.864	123.611	27.19	90.4664	95.6942	59.7742	55.8535	81.6071	102.179	105.811	173.616	229.962	149.072	90.625	100.047	77.7273	116.905	158.397	144.438	130.376	162.753	107.895	191.822	108.241	114.08	39.0446	111.995	73.8881	205.292	218.985	167.716	129.741
		524	2138.44	141.13	107.652	162.234	121.78	40.925	80.8609	108.793	128.087	228.408	69.4585	67.3038	0	120.313	142.12	225.657	145.153	126.002	94.7164	117.179	83.5649	72.2811	42.2315	114.213	122.516	171.063	108.503	144.529	91.6913	99.8367	55.9273	133.232	121.32	96.6793	146.699	137.465	98.9753	170.432	57.9126	100.562	44.0514	176.446	19.4243	202.696	180.818	174.213	173.92
		525	2142.3	168.006	77.3919	204.201	42.287	106.98	0	173.481	169.498	170.766	117.638	97.8636	49.967	126.251	90.7575	185.975	169.324	112.395	123.602	118.924	106.231	64.4349	64.8792	159.28	146.888	142.972	199.396	103.743	115.127	76.1745	106.685	67.7065	68.407	208.743	124.844	171.172	97.7042	204.455	81.2411	137.507	74.4782	91.8979	73.2302	241.123	149.021	166.428	228.772
		526	2146.16	113.673	88.4026	186.853	133.837	48.9171	58.8479	149.53	130.821	0	129.524	96.3072	61.7994	133.635	59.9521	171.951	174.755	88.9234	130.139	90.2135	70.5019	113.622	101.094	47.4623	80.6429	202.623	140.698	112.079	62.8456	63.818	71.4515	92.4581	157.646	76.0458	91.0095	203.2	132.445	149.706	142.868	137.803	0	157.638	72.5102	208.406	132.272	158.965	145.477
		527	2150.02	151.044	102.974	128.222	146.574	75.9336	59.6886	183.637	184.824	214.636	96.6271	139.401	28.4331	98.4241	114.664	190.489	74.4105	121.314	112.081	59.8814	123.877	77.7245	67.6046	127.381	115.095	166.107	157.222	108.242	182.249	27.5882	80.2185	96.9877	86.0253	186.097	201.527	127.166	170.798	169.441	117.257	169.663	38.0833	163.393	89.0928	177.97	227.912	235.836	179.758
		528	2153.88	202.113	112.626	83.4696	83.0165	71.5614	76.7832	125.863	114.84	201.968	134.226	153.87	60.735	182.204	101.79	120.628	203.075	98.4273	142.421	97.4657	104.71	84.6451	98.0555	94.8159	97.3783	167.958	113.173	79.5964	131.702	52.4869	126.086	110.249	103.144	114.524	198.338	200.21	162.901	169.044	28.5751	159.406	55.5182	155.375	60.8733	249.6	159.11	173.344	188.363
		529	2157.74	241.737	92.3794	143.228	83.5161	54.7751	63.3045	104.751	117.991	251.929	98.4276	109.061	66.2863	178.335	93.9538	120.307	230.726	92.4605	153.94	103.65	168.663	90.635	70.0076	83.4436	75.5532	151.789	57.5001	99.9295	204.558	77.3294	111.493	75.9231	130.893	151.163	147.024	149.777	159.932	151.566	75.9443	39.8152	63.7609	153.251	50.3168	209.629	161.432	149.838	207.142
		530	2161.6	188.523	132.967	124.315	129.17	100.236	53.8221	125.349	96.9261	0	89.7281	77.1604	58.5741	111.106	145.487	142.34	116.558	91.8316	84.5968	119.455	144.957	83.7066	39.6367	34.5535	89.872	136.669	126.26	101.764	110.77	38.301	97.4252	104.809	104.857	120.566	191.87	174.863	116.863	143.59	114.699	188.037	51.3996	62.8665	100.814	199.509	198.952	151.159	273.458
		531	2165.46	152.832	94.6369	102.061	93.0907	89.2968	63.2221	155.886	128.202	0	126.89	111.295	39.379	158.605	109.581	102.174	75.5123	0	141.407	83.9763	112.453	147.137	116.583	125.508	91.5579	190.022	96.7688	41.2857	120.992	88.7772	47.5539	83.0347	121.841	169.996	155.709	151.885	79.8813	230.792	21.0104	91.3801	53.3042	139.426	108.049	200.514	196.367	171.464	133.888
		532	2169.32	176.233	132.951	90.0601	130.148	27.7394	103.856	171.703	83.3944	0	92.7173	123.342	50.0557	142.349	153.649	178.667	192.142	146.846	223.87	102.76	153.544	31.6249	156.403	34.9117	71.0281	193.214	140.779	58.0091	184.778	68.3513	68.8811	147.989	118.854	122.198	164.812	150.414	145.302	134.225	117.304	174.344	0	121.802	61.5436	198.32	158.096	107.686	194.592
		533	2173.18	185.363	137.692	130.459	117.401	43.2093	82.5089	133.91	129.631	0	112.938	73.1318	67.9418	155.645	173.945	125.029	197.528	104.023	154.91	89.663	149.343	96.1432	151.908	23.859	75.9915	210.284	87.9152	128.925	151.066	63.6601	43.3284	109.636	64.9624	145.806	140.21	186.532	144.738	175.665	142.309	155.974	83.754	109.098	83.3594	196.17	186.926	205.731	198.081
		534	2177.04	246.526	101.82	123.417	70.5828	31.1324	142.279	99.4391	183.774	0	158.921	86.4294	74.3662	158.128	170.831	146.505	155.641	106.714	114.121	96.6084	75.6181	102.647	75.9035	24.4746	59.4004	219.724	0	84.2663	178.875	76.858	135.482	110.408	86.0131	109.766	177.229	120.895	190.044	214.36	74.6271	190.576	38.7635	69.7115	68.5303	223.592	192.444	165.057	259.96
		535	2180.9	216.482	106.66	89.6634	121.702	34.6134	108.658	193.353	138.31	0	81.6874	45.9883	67.7276	104.788	147.698	150.765	124.44	136.198	151.163	110.609	98.4859	73.7377	146.859	50.968	54.685	226.324	122.305	61.4282	198.39	45.3466	106.498	174.087	143.967	192.304	124.861	228.934	167.924	188.159	129.609	129.07	27.4742	82.933	90.1113	186.123	254.764	183.943	112.005
		536	2184.76	198.737	111.072	90.9781	104.584	56.9136	138.655	208.661	95.0336	0	125.406	106.805	95.4029	120.895	166.49	148.523	140.135	176.129	117.447	96.7743	199.621	118.237	167.691	58.6079	140.019	243.412	130.891	43.9085	141.874	52.3068	139.544	141.146	101.136	115.418	157.381	234.252	144.077	133.395	113.191	143.182	52.3923	116.255	68.0855	257.842	214.502	199.035	176.494
		537	2188.62	217.161	69.8495	91.0493	119.344	67.7315	102.484	224.992	147.357	0	96.7967	121.807	35.6841	116.372	205.614	166.027	164.842	154.003	89.9619	90.646	90.4731	116.949	208.721	71.2901	71.176	183.843	116.566	0	183.183	51.2383	91.8645	95.4889	70.8206	119.185	166.686	164.571	125.027	140.215	123.595	164.015	44.2788	128.288	82.9275	320.259	253.014	173.032	210.493
		538	2192.48	197.894	112.977	164.325	43.1248	89.2099	140.971	185.77	115.66	0	207.543	171.681	0	125.396	173.622	134.313	199.648	230.618	95.2553	74.0234	141.325	157.363	133.504	53.2913	73.1978	199.184	55.6743	71.761	159.667	0	44.8824	123.024	195.149	129.844	139.365	215.254	165.77	137.274	73.7196	103.893	37.2908	84.983	45.0932	180.757	248.581	167.897	109.921
		539	2196.34	183.295	23.3507	67.0326	90.5079	39.9795	23.7917	127.098	117.709	0	40.271	168.964	41.2606	97.0044	160.243	140.574	136.748	167.984	103.8	103.675	154.194	138.404	185.912	63.6668	103.855	246.657	133.257	52.3562	119.08	37.7729	92.2112	116.581	172.082	100.618	140.541	187.625	158.68	135.464	96.2046	127.227	67.4231	134.343	110.559	167.435	176.933	100.656	113.665
		540	2200.2	169.821	63.4985	120.176	69.19	47.5138	172.26	115.692	135.026	0	141.974	137.763	100.565	129.389	181.87	142.151	119.92	0	109.65	146.701	179.709	101.115	157.53	69.4932	44.7844	255.514	127.159	24.9127	152.167	97.4214	94.0049	143.635	100.604	81.6238	142.855	202.115	167.229	163.171	59.9664	98.28	62.353	229.766	79.6003	217.299	215.302	146.626	136.518
		541	2204.06	122.406	69.7234	72.0183	106.521	81.1473	192.154	127.955	128.11	0	154.327	168.546	81.1687	86.224	176.844	133.742	144.49	0	93.1918	83.1166	154.283	127.961	171.841	55.0158	95.2241	164.894	89.9714	85.1675	190.66	78.1124	88.4865	148.267	108.442	90.9536	120.284	215.986	128.371	101.571	150.638	143.961	76.0128	106.819	56.6163	238.464	134.827	136.518	171.265
		542	2207.92	175.079	104.23	95.5984	97.0298	100.23	150.753	131.109	188.84	0	165.386	151.761	39.7515	114.746	100.266	179.581	137.537	86.5977	128.791	119.666	89.562	48.7061	172.277	63.2564	77.881	186.332	127.991	98.957	203.293	49.3319	88.3305	134.229	177.216	85.946	152.315	235.169	121.45	111.338	115.072	108.733	68.2906	72.0906	58.0676	166.953	206.461	113.677	125.692
		543	2211.78	71.8856	73.0145	85.2531	103.642	116.514	118.456	122.37	126.024	0	149.984	181.871	30.2755	104.164	138.161	143.78	119.542	160.609	56.2625	100.085	160.338	145.058	163.741	63.49	110.779	161.178	115.642	96.948	226.733	79.0068	139.158	98.9019	126.004	140.422	107.953	200.007	243.639	135.05	85.6878	184.867	51.3371	103.208	50.9928	202.06	184.015	123.214	149.093
		544	2215.64	205.623	42.105	94.2997	151.52	90.1186	139.851	144.428	110.006	0	133.47	161.293	0	133.132	92.0199	203.182	143.766	0	70.5944	139.54	131.629	112.412	193.727	40.9287	86.3586	147.422	0	74.7635	157.25	51.011	104.345	79.8159	130.307	119.856	123.121	210.909	154.976	59.8799	125.777	132.568	37.3271	101.073	98.5946	158.827	228.342	127.377	66.8182
		545	2219.5	173.131	35.5443	127.627	111.889	79.2429	104.175	131.562	194.962	0	122.621	213.064	38.4693	88.0417	114.616	168.895	162.016	113.169	81.6886	116.944	114.559	165.43	250.856	83.5154	59.9328	136.253	40.9624	93.3979	128.471	32.8092	99.3264	34.9303	95.5439	123.711	174.74	214.897	138.881	107.424	120.123	123.153	34.9022	90.435	64.5847	181.196	178.839	161.047	165.32
[truncated: 10 more columns]

## Sheet: Average Background
				SptId_14	SptId_18	SptId_20	SptId_21	SptId_25	SptId_26	SptId_29	SptId_31	SptId_32	SptId_34	SptId_38	SptId_41	SptId_42	SptId_45	SptId_48	SptId_49	SptId_51	SptId_55	SptId_57	SptId_58	SptId_60	SptId_64	SptId_65	SptId_69	SptId_71	SptId_72	SptId_73	SptId_77	SptId_79	SptId_80	SptId_82	SptId_83	SptId_84	SptId_88	SptId_91	SptId_93	SptId_95	SptId_96	SptId_99	SptId_100	SptId_101	SptId_105	SptId_106	SptId_109	SptId_112	SptId_115
		0	115.8	0	0	0	0	0	0	0	0	0	0	0	0	0	0	0	0	0	0	0	0	0	0	0	0	0	0	0	0	0	0	0	0	0	215.966	0	0	0	0	0	0	0	0	0	0	0	0
		1	119.66	0	0	0	0	0	0	0	0	0	0	0	0	0	0	0	0	0	0	0	0	0	0	0	0	0	0	0	0	0	0	0	0	0	214.263	0	0	0	0	0	0	0	0	0	0	0	0
		2	123.52	0	0	0	0	0	0	0	0	0	0	0	0	0	0	0	0	0	0	0	0	0	0	0	0	0	0	0	0	0	0	0	0	0	0	0	0	0	0	0	0	0	0	0	0	0	0
		3	127.38	0	0	0	0	0	0	0	0	0	0	0	0	0	0	0	0	0	0	0	0	0	0	0	0	0	0	0	0	0	0	0	0	0	0	0	0	0	0	0	0	0	0	0	0	0	0
		4	131.24	0	0	0	0	0	0	0	0	0	0	0	0	172.636	0	0	0	0	0	0	0	0	0	0	0	0	0	0	0	0	0	0	0	0	219.897	0	0	0	0	0	0	0	0	0	0	0	0
		5	135.1	0	0	0	0	0	0	0	0	0	0	0	0	0	0	0	0	0	0	0	0	0	0	0	0	0	0	0	0	0	0	0	0	0	212.644	0	0	0	0	0	0	0	0	0	0	0	0
		6	138.96	0	0	0	0	0	0	0	0	0	0	0	0	0	0	0	0	0	0	0	0	0	0	0	0	0	0	0	0	0	0	0	0	0	216.223	0	0	0	0	0	0	0	0	0	0	0	0
		7	142.82	0	0	0	0	0	0	0	0	0	222.355	0	0	0	0	0	0	0	0	0	0	0	0	0	0	0	0	0	0	0	0	0	0	0	217.21	0	0	0	0	0	0	0	0	0	0	0	0
		8	146.68	0	0	0	0	0	0	0	0	0	0	0	0	0	0	0	0	0	0	0	0	0	0	0	0	0	0	0	0	0	0	0	0	0	215.056	0	0	0	0	0	0	0	0	0	0	0	0
		9	150.54	0	0	0	0	0	0	0	0	0	0	0	0	0	0	0	0	0	0	0	0	0	0	228.738	0	0	0	0	0	0	0	0	0	0	216.977	0	0	0	0	0	0	0	0	0	0	0	0
		10	154.4	0	0	0	0	0	0	0	0	0	0	0	0	0	0	0	0	0	0	0	0	0	0	0	0	0	0	0	0	0	0	0	0	0	210.864	0	0	0	0	0	0	0	0	0	0	0	0
		11	158.26	0	0	0	0	0	0	0	0	0	0	0	0	0	0	0	0	0	0	0	0	0	0	0	0	0	0	0	0	0	0	0	0	0	216.09	0	0	0	0	0	0	0	0	0	0	0	0
		12	162.12	0	0	0	0	0	0	0	0	0	0	0	0	0	0	0	0	0	0	0	0	0	0	0	0	0	0	0	0	0	0	0	0	0	209.952	0	0	0	0	0	0	0	0	0	0	0	0
		13	165.98	0	0	0	0	0	0	0	0	0	0	0	0	0	0	0	0	0	0	0	0	0	0	0	0	0	0	0	0	0	0	0	0	0	218.692	0	0	0	0	0	0	0	0	0	0	0	0
		14	169.84	0	0	0	0	0	0	0	0	0	0	0	0	0	0	0	0	0	0	0	0	0	0	0	0	0	0	0	0	0	0	0	0	0	217.662	0	0	0	0	0	0	0	0	0	0	0	0
		15	173.7	0	0	0	0	0	0	0	0	0	0	0	0	0	0	0	0	0	0	0	0	0	0	0	0	0	0	0	0	0	0	0	0	0	217.231	0	0	0	0	0	0	0	0	0	0	0	0
		16	177.56	0	0	0	0	0	0	0	0	0	0	0	0	0	0	0	0	0	0	0	0	0	0	0	0	0	0	0	0	0	0	0	0	0	211	0	0	0	0	0	0	0	0	0	0	0	0
		17	181.42	0	0	0	0	0	0	0	0	0	0	0	0	0	0	0	0	0	0	0	0	0	0	0	0	0	0	0	0	0	0	0	0	0	0	0	0	0	0	0	0	0	0	0	0	0	0
		18	185.28	0	0	0	187.881	0	0	0	0	0	0	0	0	0	0	0	0	0	0	0	0	0	0	0	221.028	0	0	0	0	0	0	0	0	0	0	0	0	0	0	0	0	0	0	0	0	0	0
		19	189.14	0	0	0	205.681	0	0	0	0	0	0	0	0	0	0	0	0	0	0	0	0	0	0	0	0	0	0	0	0	0	0	0	0	0	214.066	0	0	0	0	0	0	0	0	0	0	0	0
		20	193	0	0	0	0	0	0	0	0	0	0	0	0	0	0	0	0	0	0	0	0	0	0	0	0	0	0	0	0	0	0	0	0	0	225.884	0	0	0	0	0	0	0	0	0	0	0	0
		21	196.86	0	0	0	0	0	0	0	0	0	0	0	0	0	0	0	0	0	0	0	0	0	0	0	0	0	0	0	0	0	0	0	0	0	0	0	0	0	0	0	0	0	0	0	0	0	0
		22	200.72	0	0	0	0	0	0	0	0	0	0	0	0	0	0	0	0	0	0	0	0	0	0	0	0	0	0	0	0	0	0	0	0	0	217.682	0	0	0	0	0	0	0	0	0	0	0	0
		23	204.58	0	0	0	0	0	0	0	0	0	0	0	0	0	0	0	0	0	0	0	0	0	0	0	0	0	0	0	0	0	0	0	0	200.628	0	0	0	0	0	0	0	0	0	0	0	0	0
		24	208.44	0	0	0	0	0	0	0	0	0	0	0	0	0	0	0	0	0	0	0	0	0	0	0	0	0	0	0	0	0	0	0	0	0	216.554	0	0	0	0	0	0	0	0	0	0	0	0
		25	212.3	0	0	0	0	0	0	0	0	0	0	0	0	0	0	0	0	0	0	214.201	0	0	0	0	0	0	0	0	0	0	0	0	0	0	216.737	0	0	0	0	0	0	0	0	0	0	0	0
		26	216.16	0	0	0	0	0	0	0	0	0	0	0	0	0	0	0	0	0	0	0	0	0	0	0	0	0	0	0	0	0	0	0	0	0	221.552	0	220.498	0	0	0	0	0	0	0	0	0	0
		27	220.02	0	0	0	0	0	0	0	0	0	0	0	0	0	0	0	0	0	0	0	0	0	0	212.305	0	0	217.762	0	0	0	0	0	0	0	210.928	0	229.788	0	0	0	0	0	0	0	0	0	0
		28	223.88	0	0	0	0	0	0	0	0	0	0	0	0	0	0	0	0	0	0	0	0	0	0	218.088	0	0	212.637	0	0	0	0	0	0	0	216.68	0	222.129	0	0	0	0	0	0	0	0	0	0
		29	227.74	0	0	0	0	0	0	0	0	0	0	0	0	0	0	0	0	0	0	0	0	0	0	211.319	0	0	213.336	0	0	0	0	0	0	0	217.472	0	223.558	0	0	0	0	0	0	0	0	0	0
		30	231.6	0	0	0	0	0	0	0	0	0	0	0	213.804	0	0	0	0	0	0	0	0	0	0	224.134	0	0	209.606	0	0	0	0	0	0	0	217.665	0	222.768	0	0	0	0	0	0	0	0	0	0
		31	235.46	0	0	0	0	0	0	0	0	0	0	0	0	0	0	0	0	0	0	209.806	0	0	0	217.585	0	0	0	0	0	0	0	0	0	0	217.175	0	228.593	0	0	0	0	0	0	0	228.225	0	0
		32	239.32	0	0	0	0	0	0	0	0	0	0	0	0	0	0	0	0	0	0	216.012	0	0	0	219.536	0	0	0	0	0	0	0	0	0	0	221.579	0	224.101	0	0	0	0	0	0	0	0	0	0
		33	243.18	0	0	0	0	0	0	0	0	0	0	0	0	0	0	0	0	0	0	220.411	0	0	0	213.715	0	0	216.621	0	0	0	0	0	0	0	220.589	0	221.488	0	0	0	0	0	0	0	0	0	0
		34	247.04	0	0	0	0	0	0	0	0	0	0	0	0	0	0	0	0	0	0	217.58	0	0	166.828	214.695	0	0	222.158	0	0	0	0	0	0	0	218.482	0	224.875	0	0	0	0	0	0	0	0	0	0
		35	250.9	0	0	0	0	0	0	0	0	0	0	0	0	0	0	0	0	0	0	0	0	0	191.91	211.285	0	0	213.203	0	0	0	0	0	0	0	221.289	0	221.464	0	0	0	0	0	0	0	0	0	0
		36	254.76	0	0	0	0	0	0	0	0	0	0	0	0	0	0	0	0	0	0	0	0	0	0	216.936	0	0	213.379	0	0	0	0	0	0	0	221.864	0	229.43	0	0	0	0	0	0	0	0	0	0
		37	258.62	0	0	0	0	0	0	0	212.876	0	0	0	0	0	0	0	0	0	0	219.894	0	0	0	215.286	0	0	224.487	0	0	0	0	0	0	0	214.859	0	219.818	0	0	0	0	0	0	0	0	0	0
		38	262.48	0	0	0	0	0	0	0	0	0	0	0	0	0	0	0	0	0	0	227.946	0	0	0	228.162	0	0	216.827	0	0	0	0	0	0	0	218.407	0	223.539	220.816	0	0	0	0	0	0	0	0	0
		39	266.34	0	0	0	0	0	0	0	222.501	0	0	0	0	0	0	0	0	0	0	220.973	0	0	0	215.325	0	0	221.047	0	0	0	0	0	0	0	230.663	0	223.258	0	0	0	0	0	0	0	0	0	0
		40	270.2	0	0	0	0	0	0	0	213.919	0	0	0	0	0	0	0	0	0	0	0	0	0	0	219.319	0	0	219.982	0	0	0	0	0	0	0	0	0	212.122	0	0	0	0	0	0	0	0	0	0
		41	274.06	0	0	0	0	0	0	0	219.208	0	0	0	0	189.575	0	0	0	0	0	215.216	0	0	0	218.756	214.239	0	0	0	0	0	0	0	0	0	0	0	227.694	0	0	0	0	0	0	0	0	0	0
		42	277.92	0	0	0	0	0	0	0	224.935	0	0	0	0	0	234.099	0	0	0	0	221.109	0	0	0	216.358	0	0	215.323	0	0	0	0	0	0	0	0	169.163	220.969	0	0	0	0	0	0	0	0	0	0
		43	281.78	0	0	0	0	221.307	0	0	215.831	0	0	0	0	0	0	0	0	0	0	230.924	0	0	0	216.876	0	0	213.484	0	0	0	0	0	0	0	213.623	0	230.287	0	0	0	0	0	0	0	0	0	0
		44	285.64	0	0	0	0	0	0	0	218.395	0	0	0	0	0	0	0	0	0	0	225.407	0	0	0	217.296	210.078	0	221.203	0	0	0	0	0	0	0	216.949	0	225.297	0	0	0	0	0	0	0	0	0	0
		45	289.5	0	0	0	0	0	0	0	226.173	0	0	0	0	0	0	0	0	0	0	224.621	0	0	0	210.114	0	0	217.992	0	0	0	0	0	0	0	226.954	0	219.481	0	0	0	0	0	0	0	0	0	0
		46	293.36	0	0	0	0	0	0	0	221.503	0	215.484	0	0	0	0	0	0	0	0	227.563	0	0	0	226.563	0	0	207.225	0	0	0	0	0	0	0	229.175	0	225.146	0	0	0	0	0	0	211.912	0	0	0
		47	297.22	0	0	0	0	0	0	0	223.217	0	0	0	0	0	0	0	0	0	0	214.015	0	0	0	220.182	0	0	205.411	0	0	0	0	0	0	0	218.505	0	223.178	0	0	0	0	0	0	0	0	0	0
		48	301.08	0	0	0	0	0	0	0	225.637	0	0	0	0	0	0	0	0	0	0	222.122	0	0	0	222.313	0	0	208.186	0	0	0	0	0	0	0	220.47	0	215.426	0	0	0	0	0	0	0	0	0	0
		49	304.94	0	0	0	0	0	0	0	224.722	0	0	0	0	0	0	0	0	0	0	218.256	0	0	0	213.967	0	0	212.534	0	0	0	0	0	0	0	213.616	0	222.793	0	0	0	0	0	0	216.952	0	0	0
		50	308.8	0	0	0	0	0	0	0	215.563	216.16	0	0	0	0	0	0	0	0	0	0	226.885	0	0	218.925	0	0	221.98	0	0	0	0	0	0	0	225.78	0	211.348	0	0	0	0	0	0	0	0	0	0
		51	312.66	0	0	0	0	0	0	0	217.23	215.329	0	0	0	0	0	0	0	0	0	0	215.697	0	0	221.84	0	0	208.911	0	0	0	0	0	0	0	219.126	0	230.607	0	0	0	0	0	0	202.543	0	0	0
		52	316.52	0	0	0	0	0	0	0	222.389	214.45	0	0	0	0	0	0	0	0	0	212.691	207.217	0	0	223.646	0	0	205.997	0	0	0	0	0	0	0	223.981	0	216.811	0	0	0	0	0	0	216.198	0	0	0
		53	320.38	0	0	0	0	0	0	0	215.891	214.966	0	0	0	0	0	0	0	0	0	222.369	214.582	0	0	222.63	0	0	212.077	0	0	0	0	0	0	0	218.55	0	211.122	0	0	0	0	0	0	217.841	0	0	0
		54	324.24	0	0	0	0	0	0	0	221.073	218.572	0	0	0	0	0	0	0	0	0	0	209.537	0	0	214.791	0	0	218.037	0	0	0	0	0	0	0	229.247	0	227.277	0	0	0	0	0	0	0	0	0	0
		55	328.1	0	0	0	0	0	0	0	220.256	213.628	0	0	0	0	0	0	0	0	0	0	212.587	0	0	222.066	0	0	217.729	0	0	0	0	0	0	0	223.758	0	221.663	0	0	0	0	0	0	203.825	0	0	0
		56	331.96	0	0	0	0	0	0	0	219.902	210.553	0	0	0	0	0	0	0	0	0	0	221.228	0	0	215.397	0	0	215.179	0	0	0	0	0	0	0	229.904	0	221.305	0	0	0	0	0	0	207.553	0	0	0
		57	335.82	0	0	0	0	207.82	0	0	215.323	213.432	0	0	0	0	0	0	0	0	0	217.201	208.919	0	0	228.763	0	0	219.831	0	0	0	0	0	0	0	230.606	0	220.073	0	0	0	0	0	0	208.442	0	0	0
		58	339.68	0	0	0	0	0	0	0	220.724	210.214	0	0	0	0	0	0	0	0	0	0	213.404	0	220.496	221.933	0	0	222.561	0	0	0	0	0	0	0	219.053	0	213.134	0	0	0	0	0	0	212.687	0	0	0
		59	343.54	0	0	0	0	0	0	0	216.311	217.745	0	0	0	0	0	0	0	235.087	0	0	213.94	0	211.119	213.907	0	0	0	0	0	0	0	0	0	0	229.564	0	213.756	0	0	0	0	0	0	207.085	0	0	0
		60	347.4	0	0	0	0	0	0	0	211.88	208.526	0	0	0	0	0	0	0	0	214.124	0	210.571	0	215.201	218.531	0	0	211.489	0	0	0	0	0	0	0	223.043	0	224.484	0	0	0	0	0	0	210.812	0	0	0
		61	351.26	0	0	0	0	206.66	0	0	220.313	204.013	0	0	0	0	0	0	0	0	0	0	216.598	0	215.036	229.441	0	0	0	0	0	0	0	0	0	0	228.969	0	217.051	0	0	0	0	0	0	213.634	0	0	0
		62	355.12	0	0	0	0	210.334	0	0	215.498	222.536	0	0	0	0	0	0	235.427	0	213.627	0	208.887	0	210.229	228.102	0	0	214.83	0	0	0	0	0	0	0	222.157	0	224.115	0	0	0	0	0	0	213.231	0	0	0
		63	358.98	0	0	0	0	205.597	0	0	209.967	221.698	0	0	0	0	0	0	0	0	208.591	0	213.489	0	0	229.809	0	0	0	0	0	0	0	0	0	0	223.304	0	227.232	0	0	0	0	0	0	204.558	0	0	0
		64	362.84	0	0	0	0	0	0	0	215.85	206.958	0	0	0	0	0	0	0	0	206.996	0	212.828	0	217.475	221.595	0	0	0	0	0	0	0	0	0	0	217.9	0	214.47	0	0	0	0	0	0	209.316	0	0	0
		65	366.7	0	0	0	0	0	0	0	210.742	209.671	0	0	0	0	0	0	0	0	0	0	209.612	0	215.578	216.998	0	0	0	0	0	0	0	0	0	0	217.21	0	219.591	0	0	0	0	0	0	213.551	0	0	0
		66	370.56	0	0	0	0	199.227	0	0	208.598	212.445	0	0	0	0	0	0	0	0	214.246	0	220.074	0	218.107	224.378	0	0	0	0	0	0	0	0	0	0	213.425	0	226.131	0	0	0	0	0	0	200.627	0	0	0
		67	374.42	0	0	0	0	0	0	0	217.247	209.294	0	0	0	0	0	0	0	0	215.817	0	211.126	0	213.682	224.82	0	0	0	0	0	0	0	0	0	0	210.259	0	214.081	0	0	0	0	0	0	212.76	0	0	0
		68	378.28	0	0	0	0	0	0	0	221.204	214.28	0	0	0	0	0	0	0	0	207.52	0	216.897	0	214.633	224.622	0	0	0	0	0	0	0	0	0	0	217.619	0	218.794	0	0	0	0	0	0	213.038	0	0	0
		69	382.14	0	0	218.13	0	198.873	0	0	222.009	209.688	0	0	0	0	0	0	0	0	224.7	0	208.151	0	211.187	221.958	0	0	0	0	0	0	0	0	0	0	220.342	0	224.156	0	0	0	0	0	0	212.742	0	0	0
		70	386	0	0	0	0	0	0	0	0	219.533	0	0	0	0	0	0	0	0	210.755	0	216.418	0	220.858	225.593	0	0	0	0	0	0	0	0	0	0	214.741	0	224.452	0	0	0	0	0	0	205.735	0	0	0
		71	389.86	0	0	0	0	0	0	0	210.885	204.136	0	0	0	0	0	0	0	0	210.258	0	201.5	0	221.689	219.486	0	0	0	0	0	0	0	0	0	0	213.506	0	218.53	0	0	0	0	0	0	203.718	0	0	0
		72	393.72	0	0	0	0	0	0	0	0	208.681	0	0	0	0	0	0	0	0	210.886	0	209.907	0	215.744	218.91	0	0	0	0	0	0	0	0	0	0	224.324	0	217.741	0	0	0	0	0	0	210.645	0	0	0
		73	397.58	0	0	0	0	0	0	0	212.001	220.878	0	0	0	0	0	0	0	0	211.75	0	222.155	221.909	213.654	221.468	0	0	0	0	0	0	0	0	0	0	222.375	0	218.54	0	0	0	0	0	0	210.652	0	0	0
		74	401.44	0	0	0	0	0	210.563	0	222.134	213.286	0	0	0	0	0	0	0	0	210.765	0	210.409	0	213.145	220.811	0	0	0	0	0	0	0	0	0	0	217.626	0	214.553	0	0	0	0	0	0	209.236	0	0	0
		75	405.3	0	0	0	0	0	0	0	0	206.44	0	0	0	0	0	219.758	0	0	214.24	0	213.989	0	211.51	231.078	0	0	0	0	0	0	0	0	0	0	219.49	0	218.934	0	0	0	0	0	0	211.07	0	0	0
		76	409.16	0	0	0	0	0	0	0	0	204.268	0	0	0	0	0	0	0	0	212.023	0	213.682	0	214.424	226.041	0	0	0	0	0	0	0	0	0	0	212.808	0	222.123	0	0	0	0	0	0	211.102	0	0	0
		77	413.02	0	0	0	0	0	0	0	0	201.43	0	0	0	0	0	0	0	0	214.53	0	216.626	0	217.525	224.385	0	0	0	0	0	0	0	0	0	0	214.029	0	223.96	0	0	0	0	0	0	216.271	0	0	0
		78	416.88	0	0	0	0	0	0	0	0	208.209	0	0	0	0	0	0	0	0	0	0	217.485	0	219.583	220.862	0	0	0	0	0	0	0	0	0	0	207.518	0	220.161	0	0	0	0	0	0	207.949	0	0	0
		79	420.74	0	0	0	0	0	0	0	0	211.024	0	0	0	0	0	0	0	0	209.641	0	216.355	0	214.639	217.167	0	0	0	0	0	0	0	0	0	0	217.383	0	223.141	0	0	0	0	0	0	214.558	0	0	0
		80	424.6	0	0	0	0	0	0	0	0	209.687	0	0	0	0	0	0	0	0	214.348	0	220.449	0	216.891	220.276	0	0	0	0	0	0	0	0	0	0	217.614	0	220.452	0	0	0	0	0	0	202.955	0	0	0
		81	428.46	0	0	0	0	0	0	0	0	205.772	0	0	0	0	0	0	0	0	0	0	210.275	0	218.591	214.497	0	0	0	0	0	0	0	0	0	0	218.095	0	218.099	0	0	0	0	0	0	214.633	0	0	0
		82	432.32	0	0	0	0	0	0	0	0	196.215	0	0	0	0	0	0	0	0	220.233	0	211.53	0	220.175	221.961	0	0	0	0	0	0	0	0	0	0	214.371	0	215.936	0	0	0	0	0	0	212.497	0	0	0
		83	436.18	0	0	0	0	0	0	0	0	206.706	0	0	0	0	0	0	0	0	221.466	0	217.253	0	218.135	218.174	0	0	0	0	0	0	0	0	0	0	218.178	0	224.126	0	0	0	0	0	0	212.549	0	0	0
		84	440.04	0	0	0	0	0	0	0	0	205.298	0	0	0	0	0	0	0	0	221.85	0	215.22	0	222.691	215.902	0	0	0	0	0	0	0	0	0	0	216.152	0	228.078	0	0	0	0	0	0	0	0	203.83	0
		85	443.9	0	0	0	0	0	0	0	0	203.075	0	0	0	0	0	0	0	0	218.636	0	220.509	0	223.402	216.759	0	0	0	0	0	0	0	0	0	0	0	0	220.434	0	0	0	0	0	0	214.884	0	0	0
		86	447.76	0	0	0	0	0	0	0	0	204.308	0	0	0	0	0	0	0	0	0	0	207.214	0	226.471	208.53	0	0	0	0	0	0	0	0	0	0	0	0	219.881	0	0	0	0	0	0	219.553	0	213.63	0
		87	451.62	0	0	0	0	0	0	0	0	214.402	0	0	0	0	0	0	0	0	215.713	0	219.79	0	215.388	208.227	0	0	0	0	0	0	0	0	0	0	0	0	216.391	0	0	0	0	0	0	204.298	0	204.937	0
		88	455.48	0	0	0	0	0	0	0	0	205.363	0	0	0	0	0	0	0	0	0	0	210.217	0	0	212.349	0	0	0	0	0	0	0	0	0	0	0	0	220.488	0	0	0	0	0	0	202.576	0	0	0
		89	459.34	0	0	0	0	0	0	0	0	200.388	0	0	0	0	0	0	0	0	0	0	215	0	212.394	220.26	0	0	0	0	0	0	0	0	0	0	214.154	0	222.667	0	0	0	0	0	0	210.045	0	206.346	0
		90	463.2	0	0	0	0	0	0	0	0	209.089	0	0	0	0	0	0	0	0	0	0	212.203	0	216.419	216.828	0	0	0	0	0	0	0	0	0	0	210.106	0	218.702	0	0	0	0	0	0	211.844	0	216.965	0
		91	467.06	0	0	0	0	0	0	0	0	205.227	0	0	0	0	0	0	0	0	0	0	211.328	0	220.109	213.825	0	0	0	0	0	0	0	0	0	0	211.399	0	223.309	0	0	0	0	0	0	209.226	0	216.883	0
		92	470.92	0	0	0	0	0	0	0	0	202.452	0	0	0	0	0	0	0	0	0	0	214.494	0	215.613	218.107	0	0	0	0	0	0	0	0	0	0	0	0	226.01	0	0	0	0	0	0	213.319	0	209.857	0
		93	474.78	0	0	0	0	0	0	0	0	213.631	0	0	0	0	0	0	0	0	0	0	219.674	0	223.122	224.882	0	0	0	0	0	0	0	0	0	0	0	0	217.707	0	0	0	0	0	0	0	0	214.396	0
		94	478.64	0	0	0	0	0	0	0	0	202.215	0	0	0	0	0	0	0	0	0	0	205.441	0	211.404	215.045	0	0	0	0	0	0	0	0	0	0	0	0	219.091	0	0	0	0	0	0	205.873	0	208.296	0
		95	482.5	0	0	0	0	0	0	0	0	201.692	0	0	0	0	0	0	0	0	0	0	204.117	0	211.313	217.409	0	0	0	0	0	0	0	0	0	0	0	0	221.631	0	0	0	0	0	0	206.545	0	200.831	0
		96	486.36	0	0	0	0	0	0	0	0	203.226	0	0	0	0	0	0	0	0	215.785	0	220.992	209.474	216.637	224.707	0	0	0	0	0	0	0	0	0	0	0	0	219.721	0	0	0	0	0	0	213.45	0	213.709	0
		97	490.22	0	0	0	0	0	0	0	0	213.561	0	0	0	0	0	0	0	0	213.479	0	211.604	204.32	221.267	217.463	0	0	0	0	0	0	0	0	0	0	0	0	227.615	0	0	0	0	0	0	207.543	0	210.598	0
		98	494.08	0	0	0	0	0	0	0	0	204.501	0	0	0	0	0	0	0	0	0	0	204.498	0	215.634	205.281	0	0	0	0	0	0	0	0	0	0	215.455	0	226.045	0	0	0	0	0	0	212.721	0	207.491	0
		99	497.94	0	0	0	0	0	0	0	0	208.16	0	0	0	0	0	0	0	0	210.606	0	216.176	0	216.585	212.445	0	0	0	0	0	0	0	0	0	0	0	0	219.176	0	240.755	0	0	0	0	212.472	0	210.008	0
		100	501.8	0	0	0	0	0	0	0	0	194.894	0	0	0	0	0	0	0	0	216.973	209.268	203.374	0	216.155	217.795	0	0	0	0	0	0	0	0	0	0	0	0	225.253	0	0	0	0	0	0	208.849	0	209.763	0
		101	505.66	0	0	0	0	0	0	0	0	206.068	0	0	0	0	0	0	0	0	0	0	212.388	196.95	226.09	212.517	0	0	0	0	0	0	0	0	0	0	0	0	229.355	0	0	0	0	0	0	214.921	0	214.665	0
		102	509.52	0	0	0	0	0	0	0	0	208.56	0	0	0	0	0	213.245	0	0	0	0	216.28	0	223.717	211.571	0	0	0	0	0	0	0	0	0	0	0	0	225.159	0	0	0	0	0	0	205.987	0	209.313	0
		103	513.38	0	0	0	0	0	0	0	0	212.035	0	0	0	0	0	214.684	0	0	0	216.473	211.131	211.818	225.359	219.285	0	0	0	0	0	0	0	0	0	0	0	0	219.176	0	0	0	0	0	0	211.232	0	218.833	0
		104	517.24	0	0	0	0	0	0	0	0	212.457	0	0	0	0	0	0	0	0	0	208.318	209.779	206.854	222.528	214.23	0	0	0	0	0	0	0	0	0	0	0	0	218.982	0	0	0	0	0	0	213.928	0	206.361	0
		105	521.1	0	0	0	0	0	0	0	0	204.301	0	0	0	0	0	0	0	0	0	0	217.848	211.887	222.778	216.906	0	0	0	0	0	0	0	0	0	0	0	0	223.019	0	0	0	0	0	0	215.084	0	208.48	0
		106	524.96	0	0	0	0	0	0	0	0	204.862	0	0	0	0	0	207.443	0	0	220.538	203.311	211.511	216.638	223.398	213.322	0	0	0	0	0	0	0	0	0	0	0	0	221.371	0	0	0	0	0	0	203.393	0	217.928	0
		107	528.82	0	0	0	0	0	0	0	0	211.276	0	0	0	0	0	201.791	0	0	213.856	212.758	217.995	211.27	227.363	215.827	0	0	0	0	0	0	0	0	0	0	0	0	231.931	0	0	0	0	0	0	211.028	0	209.187	0
		108	532.68	0	0	0	0	0	0	0	0	207.629	0	0	0	0	0	206.748	0	0	218.946	211.899	215.168	209.457	221.805	218.321	0	0	0	0	0	0	0	0	0	0	0	0	225.654	0	0	0	0	0	0	221.27	0	212.692	0
		109	536.54	0	0	0	0	0	0	0	0	215.282	0	0	0	0	0	209.926	0	0	212.052	209.107	212.621	201.078	226.048	219.515	0	0	0	0	0	0	0	0	0	0	0	0	227.557	0	0	0	0	0	0	215.028	0	207.456	0
		110	540.4	0	0	0	0	0	0	0	0	210.783	0	0	0	0	0	205.49	0	0	0	206.866	215.647	215.159	225.005	216.059	0	0	0	0	0	0	0	0	0	0	0	0	222.287	0	0	0	0	0	0	207.072	0	207.419	0
		111	544.26	0	0	0	0	0	0	0	0	207.925	0	0	0	0	0	201.125	0	0	214.973	211.764	205.427	213.871	222.404	217.126	0	0	0	0	0	0	0	0	0	0	0	0	214.525	0	0	0	0	0	0	207.144	0	211.875	0
		112	548.12	0	0	0	0	0	0	0	0	212.426	0	0	0	0	0	208.237	0	0	212.98	208.737	216.757	210.918	218.308	219.942	0	0	0	0	0	0	0	0	0	0	0	0	229.805	0	0	0	0	0	0	219.495	0	203.219	0
		113	551.98	0	0	0	0	0	0	0	0	207.76	0	0	0	0	0	203.187	0	0	213.789	204.506	216.741	223.196	209.956	211.851	0	0	0	0	0	0	0	0	0	0	0	0	219.057	0	0	0	0	0	0	218.323	0	215.444	0
		114	555.84	0	0	0	0	0	0	0	0	216.33	0	0	0	216.046	0	218.864	0	0	210.547	206.555	212.985	217.524	225.496	213.121	0	0	0	0	0	0	0	0	0	0	0	0	210.974	0	0	0	0	0	0	213.365	0	223.612	0
		115	559.7	0	0	0	0	0	0	0	0	216.233	0	0	0	0	0	213.695	0	0	212.667	0	214.37	206.784	228.405	217.099	0	0	0	0	0	0	0	0	0	0	0	0	210.846	0	0	0	0	0	0	218.432	0	226.687	0
		116	563.56	0	0	0	0	0	0	0	0	206.652	0	0	0	0	0	211.926	0	0	212.317	206.439	209.738	213.977	222.689	205.385	0	0	0	0	0	0	0	0	0	0	0	0	218.051	0	0	0	0	0	0	214.421	0	202.917	0
		117	567.42	0	0	0	0	0	0	0	0	213.329	0	0	0	0	0	208.041	0	0	214.907	206.003	212.914	208.923	221.227	212.057	0	0	0	0	205.255	0	0	0	0	0	0	0	218.157	0	0	0	0	0	0	211.525	0	213.239	0
		118	571.28	0	0	0	0	0	0	0	0	219.043	0	0	0	0	0	211.772	0	0	216.467	207.938	219.279	216.162	220.644	216.989	0	0	0	0	207.422	0	0	0	0	0	0	0	212.99	0	0	0	0	0	0	206.818	0	208.01	0
		119	575.14	0	0	0	0	0	0	0	0	217.207	0	0	0	0	0	212.51	0	0	212.881	209.044	212.1	206.542	209.236	210.747	0	0	0	0	205.606	0	0	0	0	0	0	0	206.038	0	0	0	0	0	0	219.845	0	215.619	0
		120	579	0	0	0	0	0	0	0	0	217.097	0	0	0	0	0	213.758	0	0	213.333	211.881	220.27	211.27	214.186	216.485	0	0	0	0	210.481	0	0	0	0	0	0	0	215.472	0	0	0	0	0	0	209.09	0	214.329	0
		121	582.86	0	0	0	0	0	0	0	0	209.025	0	0	0	0	0	221.865	0	0	206.167	200.899	207.01	211.684	220.37	205.725	0	0	0	0	208.479	0	0	0	0	0	0	0	208.218	0	0	0	0	0	0	219.197	0	212.948	0
		122	586.72	0	0	0	0	0	0	0	0	206.491	0	0	0	0	0	210.634	0	0	212.497	203.598	215.488	212.373	221.782	222.951	0	0	210.571	0	207.987	0	0	0	0	0	0	0	214.333	0	0	0	0	0	0	217.789	0	218.431	0
		123	590.58	0	0	0	0	0	0	0	0	214.893	0	235.098	0	0	0	210.201	0	0	219.861	209.888	216.228	209.12	218.611	213.151	0	0	0	0	210.681	0	0	0	0	0	0	0	210.913	0	0	0	0	0	0	212.714	0	212.571	0
		124	594.44	0	0	0	0	0	0	0	0	211.667	0	0	0	0	0	209.442	0	0	212.326	208.098	208.64	215.987	219.32	216.123	0	0	0	0	214.555	0	0	0	0	0	0	0	223.858	0	0	0	0	0	0	204.557	0	214.65	0
		125	598.3	0	0	0	0	0	0	0	0	205.036	0	0	0	0	0	219.684	0	0	215.48	212.336	221.976	206.654	220.609	217.039	0	0	0	0	210.218	0	0	0	0	0	0	0	217.866	0	0	0	0	0	0	208.828	0	223.505	0
		126	602.16	0	0	0	0	0	0	0	0	209.28	0	0	0	0	0	203.959	0	0	211.753	207.999	212.706	210.477	211.737	209.582	0	0	209.343	0	208.265	0	0	0	0	0	0	0	201.075	0	0	0	0	0	0	214.114	0	207.578	0
		127	606.02	0	0	0	0	0	0	0	0	208.873	0	0	0	0	0	205.913	0	0	205.412	212.695	208.609	0	209.443	229.16	0	0	202.529	0	207.472	0	0	0	0	0	0	0	213.927	0	0	0	0	0	0	213.563	0	211.784	0
		128	609.88	0	0	0	0	0	0	0	0	207.91	0	0	0	0	0	211.196	0	0	211.349	211.203	214.432	214.318	217.42	217.084	0	0	0	0	202.977	0	0	0	0	0	0	0	211.508	0	0	0	0	0	0	211.429	0	211.715	0
		129	613.74	0	0	0	0	0	0	0	0	205.894	0	0	0	0	0	211.982	0	0	218.049	214.74	210.101	214.775	218.852	219.715	0	0	207.448	0	201.926	0	0	0	0	0	0	0	216.803	0	0	0	0	0	0	215.563	0	212.232	0
		130	617.6	0	0	0	0	0	0	0	0	210.318	0	0	0	0	0	207.25	0	0	209.384	218.892	206.058	208.088	216.268	217.172	0	0	205.662	0	208.747	0	0	0	0	0	0	0	213.58	0	0	0	0	0	0	209.228	0	214.248	0
		131	621.46	0	0	0	0	0	0	0	0	213.084	0	0	0	0	0	214.043	0	0	212.604	210.4	207.742	214.798	216.182	214.374	0	0	204.319	0	198.75	0	0	0	0	0	0	0	221.764	0	0	0	0	0	0	215.45	0	214.245	0
		132	625.32	0	0	0	0	0	0	0	0	211.624	0	0	0	0	0	214.536	0	0	209.405	217.7	210.119	215.983	216.345	219.02	0	0	203.011	0	213.437	0	0	0	0	0	0	0	223.559	0	0	0	0	0	212.263	212.204	0	211.891	0
		133	629.18	0	0	0	0	0	0	0	0	213.492	0	0	0	0	0	218.046	0	0	216.221	207.586	209.025	220.651	217.795	213.96	0	0	208.915	0	202.052	0	0	0	0	0	0	0	227.858	0	0	0	0	0	0	206.151	0	208.388	0
		134	633.04	0	0	0	0	0	0	0	0	209.508	0	0	0	0	0	209.152	0	0	211.266	216.361	209.874	216.645	208.061	216.77	0	0	209.057	0	209.442	0	0	0	0	0	214.597	0	219.021	0	0	223.932	0	0	0	214.31	0	214.682	0
		135	636.9	0	0	0	0	0	0	0	0	212.909	0	218.431	0	0	211.255	214.493	0	0	209.452	214.931	207.713	216.592	217.545	209.316	0	0	205.326	0	208.188	0	0	0	0	0	0	0	222.737	0	0	0	0	0	0	212.601	0	206.958	0
		136	640.76	0	0	0	0	0	0	0	0	206.539	0	0	0	0	0	223.488	0	0	209.167	226.338	206.716	218.783	211.896	214.783	0	0	206.342	0	212.659	205.988	0	0	0	0	0	0	224.823	0	0	0	0	0	0	219.564	0	211.623	0
		137	644.62	0	0	0	0	0	0	0	0	203.111	0	0	0	0	0	220.265	0	0	209.892	217.716	197.31	215.282	214.477	208.163	0	0	213.218	0	207.258	204.88	0	0	0	0	0	0	225.38	0	0	0	0	0	0	218.053	0	219.183	0
		138	648.48	0	0	0	0	0	0	0	0	199.956	0	209.474	0	0	210.773	219.189	0	0	211.717	207.836	201.3	211.211	217.887	216.668	0	0	211.589	0	203.496	0	0	0	0	0	0	0	225.591	0	0	0	0	0	0	217.98	0	208.333	0
		139	652.34	0	0	0	0	0	0	0	0	214.565	0	214.184	0	0	0	216.859	0	0	208.449	215.468	213.619	205.344	215.606	219.487	0	0	211.725	0	208.558	201.174	0	0	0	0	0	0	223.379	0	0	0	0	0	0	206.563	0	213.603	0
		140	656.2	0	0	0	0	0	0	0	0	213.495	0	213.157	0	0	200.791	209.068	0	0	208.609	214.084	209.223	201.987	219.029	223.234	0	0	211.134	0	206.697	209.365	0	0	0	0	0	0	221.472	0	0	0	0	0	0	213.134	0	211.851	0
		141	660.06	0	0	0	0	0	0	0	0	212.128	0	217.933	0	0	205.813	222.79	0	0	207.731	223.128	213.134	209.735	216.294	217.819	0	0	208.664	0	209.947	205.545	0	0	0	0	0	0	216.352	0	0	0	0	0	0	211.318	0	218.535	0
		142	663.92	0	0	0	0	0	0	0	0	212.552	0	207.285	0	0	212.265	215.785	0	0	207.117	217.286	211.833	211.636	216.759	215.197	0	0	207.308	0	204.002	197.568	0	0	0	0	0	0	225.626	0	0	0	0	0	0	219.658	0	213.674	0
		143	667.78	0	0	0	0	0	0	0	0	204.146	0	210.74	0	0	207.363	209.23	0	0	196.217	218.843	208.599	216.902	209.136	216.136	0	0	218.243	0	202.264	201.601	0	0	0	0	0	0	220.785	0	0	0	0	0	0	221.12	0	219.253	0
		144	671.64	0	0	0	0	0	0	0	0	202.093	0	213.576	0	0	208.527	218.521	0	0	212.325	216.192	199.493	208.804	212.867	210.979	0	0	214.831	0	206.419	204.98	0	0	0	0	0	0	213.492	0	0	0	0	0	0	216.55	0	207.789	0
		145	675.5	0	0	0	0	0	0	0	0	209.957	0	215.329	0	0	211.167	213.894	0	0	196.746	216.017	215.377	211.957	215.471	223.111	0	0	217.245	0	203.668	204.192	0	0	0	0	0	0	224.98	0	0	0	0	0	0	212.388	0	211.528	0
		146	679.36	0	0	0	0	0	0	0	0	213.17	0	205.447	0	0	210.715	216.911	0	0	205.07	224.134	208.691	211.798	219.248	220.558	0	0	214.026	0	196.699	204.963	0	0	0	0	0	0	216.526	0	0	0	0	0	0	223.175	0	207.44	0
		147	683.22	0	0	0	0	0	0	0	0	206.979	0	213.525	0	0	202.588	204.75	0	0	205.235	212.279	208.128	216.111	214.225	227.483	0	0	207.8	0	207.154	202.457	0	0	0	0	0	0	218.606	0	0	0	0	214.306	0	213.295	0	212.217	0
		148	687.08	0	0	0	0	0	0	0	0	205.023	0	199.525	0	0	202.076	216.371	0	0	211.875	214.832	204.711	204.173	227.121	229.042	0	0	213.091	0	201.856	197.106	0	0	0	0	0	0	223.697	0	0	0	0	0	0	217.755	0	214.113	0
		149	690.94	0	0	0	215.078	0	0	0	0	213.313	0	197.667	0	0	213.765	216.804	0	0	215.476	213.467	208.189	215.61	216.937	219.222	0	0	215.196	0	204.967	0	0	0	0	0	0	0	227.558	0	0	0	0	0	0	215.583	0	210.353	0
		150	694.8	0	0	0	0	0	0	0	0	209.887	0	199.727	0	0	203.727	218.288	0	0	210.385	210.57	208.272	208.588	210.449	220.127	0	0	210.478	0	199.641	212.564	0	0	0	0	0	0	220.081	0	0	0	0	0	0	213.145	0	212.559	0
		151	698.66	0	0	0	217.848	0	0	0	0	218.585	0	201.908	0	0	210.706	204.552	0	0	211.919	216.24	211.506	207.758	217.432	217.158	0	0	218.359	0	201.465	202.7	0	0	0	0	0	0	226.181	0	0	0	0	0	0	216.449	0	205.697	0
		152	702.52	0	0	223.702	211.122	0	0	0	0	203.964	0	212.321	0	0	213.942	212.116	0	0	207.067	197.447	215.632	221.779	207.197	224.788	0	0	203.485	0	197.286	201.667	0	0	0	0	0	0	219.977	0	0	0	0	204.044	0	0	0	213.612	0
		153	706.38	0	0	0	0	0	0	0	0	204.914	0	198.215	0	0	214.352	206.516	0	0	213.807	205.321	202.662	207.144	218.109	214.472	0	0	222.788	0	217.346	199.259	0	0	0	0	0	0	219.242	0	0	0	0	0	0	217.252	0	213.374	0
		154	710.24	0	0	0	201.038	0	0	0	0	216.724	0	199.847	0	0	214.605	208.177	0	0	204.897	211.393	214.652	220.52	205.872	221.058	0	0	205.552	0	212.361	0	0	0	0	0	0	0	218.418	0	0	0	0	196.342	0	214.345	0	211.308	0
		155	714.1	0	0	0	195.873	0	0	0	0	209.808	0	206.608	0	0	209.095	208.02	0	0	214.28	212.999	210.61	217.221	210.044	213.573	0	0	218.761	0	210.4	202.526	0	0	0	0	0	0	225.633	0	0	0	0	203.491	0	207.987	0	214.421	0
		156	717.96	0	0	220.027	192.132	0	0	0	0	209.783	0	204.238	0	0	206.28	210.216	0	0	205.355	207.255	202.923	214.722	214.992	215.082	0	0	209.503	0	204.616	207.12	0	0	0	0	0	0	224.88	0	0	0	0	192.054	0	219.869	0	214.533	0
		157	721.82	213.359	0	224.61	197.272	0	0	0	0	206.058	0	201.705	0	0	210.817	199.205	0	0	206.981	202.462	215.25	213.06	216.083	214.256	0	0	202.482	0	209.406	199.527	0	0	0	0	0	0	223.591	211.186	0	0	0	214.804	0	218.369	0	217.068	0
		158	725.68	0	0	216.03	197.912	0	0	0	0	206.894	0	190.627	0	0	214.365	212.961	0	0	199.18	213.183	201.414	211.339	216.353	225.021	0	0	213.913	0	205.378	195.988	0	0	0	0	0	0	233.908	0	0	0	0	207.773	0	210.649	0	208.926	0
		159	729.54	221.353	0	229.141	0	0	0	0	0	209.595	0	201.836	0	0	212.41	204.458	0	0	205.804	208.562	211.644	214.266	213.008	222.51	0	0	210.453	0	198.891	211.14	0	0	0	0	0	0	234.754	0	0	0	0	207.513	0	213.846	0	224.472	0
		160	733.4	0	0	228.708	200.864	0	0	0	0	210.457	0	0	0	0	234.791	200.675	0	0	203.439	217.449	213.823	214.378	206.278	217.532	0	0	221.947	0	209.123	205.194	0	0	0	0	0	0	216.471	0	0	0	0	222.829	0	217.62	0	212.872	0
		161	737.26	0	0	225.989	205.268	0	0	0	0	216.018	0	200.914	0	0	220.513	204.682	0	0	207.318	215.792	200.475	219.477	219.517	227.343	0	0	216.827	0	202.503	193.864	0	0	0	0	0	0	221.687	0	0	0	0	213.611	0	218.321	0	221.893	0
		162	741.12	0	0	232.019	205.237	0	0	0	0	210.506	0	0	0	0	202.465	203.086	0	0	207.359	208.429	207.486	215.503	218.218	219.143	0	0	215.056	0	203.568	199.561	0	0	0	0	0	0	217.634	204.763	0	0	0	211.878	0	208.989	0	219.059	0
		163	744.98	0	0	229.244	203.574	0	0	0	0	202.895	0	201.28	0	0	215.806	202.199	0	0	207.804	203.707	217.911	0	219.61	216.279	0	0	207.296	0	200.184	208.664	0	0	0	0	0	0	223.228	204.83	0	0	0	210.702	0	214.082	0	215.438	0
		164	748.84	0	0	227.452	195.263	0	0	0	0	207.038	0	204.426	0	0	219.155	211.48	0	0	206.31	209.668	208.509	207.365	223.485	217.618	0	0	222.812	0	205.982	206.047	0	0	0	0	0	0	213.855	215.02	0	0	0	212.34	0	216.882	0	212.458	0
		165	752.7	219.003	0	231.242	199.28	0	0	0	0	208.692	0	205.04	0	0	212.207	199.144	0	0	206.204	216.621	209.371	207.457	213.728	216.344	0	0	213.359	0	210.097	197.259	0	0	0	0	0	0	215.246	207.623	0	0	0	210.782	0	210.328	0	223.483	0
		166	756.56	0	0	221.086	202.817	0	0	0	0	214.556	0	199.831	0	0	217.765	210.038	0	0	203.982	223.84	215.757	207.21	222.444	215.008	0	0	214.191	190.882	197.108	199.581	0	0	0	0	0	0	215.61	0	0	0	0	208.932	0	215.937	0	208.12	0
		167	760.42	0	0	211.558	216.255	0	0	0	0	216.33	0	202.396	0	0	211.538	201.892	0	0	205.54	208.734	208.589	0	213.699	221.011	0	0	219.659	0	203.102	0	0	0	0	0	0	0	212.071	209.8	0	0	0	206.115	0	217.697	0	207.016	0
		168	764.28	0	0	218.613	205.535	0	0	0	0	211.462	0	203.365	0	0	212.159	200.974	0	0	198.469	211.996	199.02	210.568	219.654	223.831	0	0	210.827	0	209.427	193.004	0	0	0	0	0	0	215.897	208.828	0	0	0	211.604	0	222.059	0	219.668	0
		169	768.14	0	0	214.064	205.268	0	0	0	0	207.99	0	206.194	0	0	211.921	202.392	216.373	0	199.224	216.647	209.015	0	217.679	227.026	0	0	203.911	0	213.582	195.647	0	0	0	0	0	0	220.396	206.838	0	0	0	213.452	0	203.769	0	216.181	0
		170	772	0	0	217.956	201.14	0	0	0	0	202.263	0	207.291	0	0	216.953	209.1	0	0	205.723	207.358	208.523	214.48	222.439	225.261	0	0	218.849	0	201.984	205.469	0	0	0	0	0	0	226.06	206.023	0	0	0	198.263	0	209.993	0	215.791	0
		171	775.86	0	0	228.091	198.654	0	0	0	0	210.168	0	209.933	0	0	213.559	203.495	0	0	205.268	226.932	206.65	0	219.413	223.937	0	0	219.183	0	202.884	198.774	0	0	0	0	0	0	224.058	203.391	0	0	0	203.915	0	204.312	0	208.962	0
		172	779.72	0	0	226.103	0	0	0	0	0	204.715	0	203.244	0	0	207.903	195.702	0	0	205.39	215.495	209.461	0	218.467	237.864	0	0	211.234	0	207.393	201.415	0	0	0	0	0	0	216.528	204.657	0	0	0	209.354	0	216.159	0	217.065	0
		173	783.58	0	0	223.671	204.823	0	0	0	0	203.926	0	213.104	0	0	220.563	206.944	0	0	208.123	202.823	207.851	0	218.739	225.358	0	0	209.272	0	210.583	0	0	0	0	0	0	0	212.028	206.424	0	0	0	206.105	0	205.599	0	209.722	0
		174	787.44	0	0	221.583	207.708	0	0	0	0	210.109	0	200.499	0	0	211.844	202.385	0	0	209.515	216.906	214.051	0	215.387	218.543	0	0	204.476	0	203.609	204.607	206.547	0	0	0	0	0	220.125	201.98	0	0	0	218.013	0	210.324	0	209.434	0
		175	791.3	0	0	228.979	197.924	0	0	0	0	197.927	0	202.818	0	0	215.807	199.918	0	0	208.035	208.558	215.117	0	223.518	217.819	0	0	203.885	0	206.951	211.684	0	0	0	0	0	0	229.806	205.855	0	0	0	214.974	0	207.01	0	215.297	0
		176	795.16	0	0	217.058	202.845	0	0	0	0	202.401	0	207.591	0	0	208.683	195.961	0	0	205.967	210.328	209.576	0	221.215	214.467	0	0	203.599	0	209.922	198.069	204.095	0	0	0	0	0	223.431	199.05	0	0	0	211.5	0	208.158	0	211.795	216.053
		177	799.02	0	0	222.283	206.424	0	0	0	0	200.582	0	216.526	0	0	216.714	206.981	0	0	214.833	208.101	203.006	0	218.363	217.818	0	0	205.059	0	204.071	199.517	199.786	0	0	0	0	0	219.134	203.118	0	0	0	210.893	0	219.433	0	211.957	0
		178	802.88	0	0	221.763	201.497	0	0	0	0	198.841	0	209.015	0	0	214.767	210.68	0	0	214.253	214.772	203.33	0	212.166	210.748	0	0	208.87	0	197.111	193.33	0	0	0	0	0	0	227.496	209.398	0	0	0	209.6	0	219.962	0	219.232	0
		179	806.74	0	0	215.847	197.058	0	0	0	0	204.26	0	215.978	0	0	212.092	205.231	0	0	216.004	211.43	205.429	0	217.529	219.787	0	0	209.15	0	200.192	214.571	199.101	0	0	0	210.366	0	213.349	213.051	0	0	0	216.869	0	208.021	0	223.732	0
		180	810.6	0	0	230.494	201.475	0	0	0	0	210.417	0	205.008	0	0	214.242	217.161	0	0	211.726	211.179	193.03	0	214.798	209.962	0	0	0	0	196.054	0	207.928	0	0	0	0	0	222.829	207.573	0	0	0	213.678	0	219.113	0	223.011	0
		181	814.46	0	0	227.87	196.814	0	0	0	0	198.381	0	211.766	0	0	209.019	211.272	0	0	210.258	215.28	204.65	0	215.52	223.992	0	0	202.156	0	198.953	201.816	196.975	0	0	0	203.815	0	226.619	207.785	0	0	0	212.162	0	241.146	0	221.991	0
		182	818.32	220.498	0	216.878	194.675	0	0	0	0	207.362	0	210.606	0	0	215.848	198.516	0	0	212.559	211.236	210.611	0	212.836	224.732	0	0	203.157	0	210.935	208.962	205.474	0	0	0	217.01	0	224	204.01	0	0	0	216.653	0	217.36	0	215.701	0
		183	822.18	0	0	221.05	195.225	0	0	0	0	202.673	0	202.96	0	0	222.673	205.35	0	0	211.064	204.58	203.526	0	217.363	218.643	0	0	209.352	0	208.225	198.887	209.767	0	212.077	0	213.612	0	226.006	212.569	0	0	0	197.435	0	231.753	0	215.814	0
		184	826.04	0	0	228.135	203.187	0	0	0	0	206.874	0	207.145	0	0	215.744	206.848	0	0	206.12	214.119	201.112	0	221.835	227.584	0	0	208.754	0	194.866	199.75	208.598	0	0	0	0	0	223.92	0	0	0	0	216.452	0	222.969	0	218.586	0
		185	829.9	0	0	220.015	198.073	0	0	0	0	211.212	0	206.047	0	0	225.647	206.894	0	0	211.688	213.518	206.597	0	0	219.95	0	0	211.953	0	204.212	198.317	213.575	0	205.121	0	215.585	0	230.38	198.319	0	0	0	204.684	0	217.19	0	217.611	0
		186	833.76	0	0	221.716	205.58	0	0	0	0	201.517	0	202.852	0	0	225.955	206.042	0	0	212.611	212.363	214.855	0	218.742	216.816	0	0	213.075	0	200.49	204.184	205.764	0	211.843	0	215.426	197.126	218.726	206.394	0	0	0	207.063	0	219.943	0	207.727	0
		187	837.62	0	0	221.442	199.554	0	0	0	0	206.722	0	207.624	0	0	227.341	205.753	0	0	200.947	206.789	202.512	0	214.678	230.324	0	0	0	0	203.036	201.738	219.636	0	194.759	0	214.506	200.15	226.16	217.295	0	0	243.783	220.311	0	220.381	0	211.537	0
		188	841.48	0	0	216.868	206.379	0	0	0	0	203.591	0	208.439	0	0	217.83	200.655	0	0	211.187	211.468	210.513	0	213.559	222.535	0	0	206.007	0	196.105	207.685	211.27	0	0	0	224.05	203.618	220.649	210.231	0	0	0	211.148	0	216.337	0	215.979	0
		189	845.34	0	0	233.203	204.834	0	0	0	0	204.352	0	207.515	0	0	212.265	205.112	0	0	206.354	216.421	205.416	0	210.93	232.958	0	0	213.726	0	204.27	200.848	210.447	0	197.682	0	217.445	0	219.342	210.248	0	0	0	209.47	0	217.899	0	221.137	0
		190	849.2	0	0	225.678	201.593	0	0	0	0	209.873	0	199.685	0	0	215.252	197.361	0	0	203.674	218.741	204.217	0	217.873	218.751	0	0	214.568	188.313	200.166	203.497	202.141	0	0	0	217.209	197.54	218.542	207.619	0	0	0	207.493	0	209.678	0	218.25	0
		191	853.06	198.341	0	221.942	204.593	0	0	0	0	197.462	0	207.645	0	0	220.712	202.425	0	0	212.644	207.683	204.708	0	221.627	218.518	0	0	209.49	0	197.019	206.932	210.601	0	0	0	225.173	199.097	220.152	204.276	0	0	0	204.466	0	220.778	0	221.913	0
		192	856.92	206.707	0	229.189	196.753	0	0	0	0	208.594	0	210.66	0	0	220.225	205.299	0	0	207.672	211.449	203.288	0	211.092	214.696	0	0	210.604	0	193.172	201.573	201.366	0	0	0	210.181	198.406	214.205	211.357	0	0	0	212.413	0	221.827	0	220.982	0
		193	860.78	0	0	225.563	194.598	0	0	0	0	201.644	0	217.333	0	0	221.833	200.521	0	0	210.427	200.561	204.02	0	216.336	222.257	0	0	214.966	0	196.242	208.227	210.005	0	194.96	0	220.753	200.397	215.563	222.956	0	0	0	207.366	0	212.451	0	216.143	0
		194	864.64	0	0	222.621	196.513	0	0	0	0	201.874	0	210.696	0	0	223.014	208.222	0	0	203.359	216.48	214.07	0	208.22	216.816	0	0	207.911	0	202.198	204.154	210.679	0	199.808	0	220.726	204.115	211.888	211.924	0	0	0	206.656	0	219.798	0	226.049	0
		195	868.5	0	0	226.024	191.631	0	0	0	0	214.512	0	205.326	0	0	219.775	205.17	0	0	206.608	225.031	210.078	0	215.192	222.107	0	0	215.058	0	194.873	212.182	211.866	0	204.068	0	216.783	0	217.222	201.366	0	0	0	197.782	0	218.879	0	219.587	0
		196	872.36	0	0	224.777	200.21	0	0	0	0	208.023	0	209.801	0	0	216	199.944	0	0	215.545	209.79	216.841	0	210.689	222.048	0	0	214.448	0	202.872	200.606	205.725	0	193.449	0	224.075	194.941	228.429	0	0	0	0	196.21	0	214.528	0	231.392	0
		197	876.22	0	0	218.043	205.497	0	0	0	0	205.394	0	217.725	0	0	217.806	199.267	0	0	215.634	212.215	210.927	0	221.432	228.123	0	0	209.437	0	201.836	205.154	227.284	0	191.349	0	220.377	208.404	216.75	210.178	0	0	0	204.347	0	222.721	0	220.302	0
		198	880.08	0	0	211.88	201.948	0	0	0	0	212.083	0	216.202	0	0	224.65	196.415	0	0	209.279	210.423	207.264	0	212.276	218.793	0	196.755	0	0	198.597	196.094	207.043	0	202.098	0	221.644	210.101	219.801	210.924	0	0	0	210.142	0	235.747	0	223.147	0
		199	883.94	0	208.906	217.455	198.45	0	0	0	0	206.043	0	215.088	0	0	232.089	204.179	0	0	205.846	214.306	211.119	0	205.545	222.071	0	0	205.482	0	199.572	212.053	210.301	0	207.19	0	212.78	205.174	219.792	203.529	0	0	0	210.863	0	223.825	0	214.4	0
		200	887.8	0	203.4	223.015	197.521	0	0	0	0	202.681	0	211.534	0	0	219.606	189.192	0	0	213.593	220.01	217.914	0	212.917	232.102	0	0	203.744	0	190.976	199.058	207.051	0	196.211	0	205.891	0	212.992	216.092	0	0	0	204.287	0	223.415	0	216.834	0
		201	891.66	0	208.035	219.555	192.749	0	0	0	0	212.828	0	219.019	0	0	227.489	199.944	0	0	207.545	217.242	213.44	0	218.975	222.476	0	0	210.456	0	192.669	195.971	208.31	0	203.563	0	210.473	0	207.442	216.528	0	0	0	205.472	0	226.516	0	220.785	0
		202	895.52	0	0	220.112	194.666	0	0	0	0	218.801	0	217.765	0	0	214.392	197.313	0	0	207.298	210.462	214.13	0	206.546	216.535	0	0	210.409	0	195.864	193.838	208.369	0	202.567	0	217.135	0	209.78	209.784	0	0	0	201.805	0	228.707	0	214.902	0
		203	899.38	0	0	221.228	198.158	199.376	0	0	0	213.631	0	202.157	0	0	212.326	203.258	0	0	220.111	213.963	215.538	0	217.528	217.698	0	0	206.276	0	187.946	197.244	200.99	0	205.421	0	216.5	0	220.42	201.417	0	0	0	213.951	0	221.383	0	217.009	0
		204	903.24	0	199.72	218.744	200.603	0	0	0	0	207.216	0	218.431	0	0	227.846	204.049	0	0	219.35	208.444	214.098	0	213.731	220.488	0	0	212.047	0	190.649	198.323	203.899	0	203.259	0	217.322	202.031	213.912	211.999	0	0	0	205.924	0	227.76	0	210.349	0
		205	907.1	202.052	0	216.926	198.373	0	0	0	0	205.163	213.829	213.835	0	0	217.875	198.56	0	0	215.455	215.199	210.819	0	210.037	213.686	0	0	0	0	203.016	200.389	209.64	0	198.883	0	221.004	0	0	206.497	0	0	0	203.6	0	222.508	0	211.346	0
		206	910.96	0	203.669	224.618	206.56	0	0	0	0	209.23	0	219.88	0	192.509	220.442	201.654	0	0	206.333	209.437	213.308	0	208.402	218.105	0	0	205.571	0	205.555	0	207.01	0	203.722	0	221.575	0	223.941	207.742	0	0	0	196.126	0	234.562	0	211.053	0
		207	914.82	208.695	201.93	226.234	198.664	0	203.59	0	0	212.832	0	212.168	0	206.461	229.372	206.977	0	0	212.52	212.076	209.383	0	208.926	226.809	0	0	202.674	0	195.267	214.591	209.491	0	192.864	0	216.927	0	222.753	211.695	0	0	0	208.202	0	230.15	0	217.975	0
		208	918.68	0	198.821	223.351	206.034	0	199.923	0	0	201.292	0	211.04	0	193.541	219.315	201.748	0	0	210.114	221.395	209.71	0	214.672	221.269	0	0	212.394	0	205.912	199.691	214.739	0	207.829	0	221.181	204.793	227.387	195.428	0	0	0	205.72	0	233.644	0	209.735	0
		209	922.54	206.187	198.179	221.45	199.247	196.342	0	0	0	201.902	0	210.694	0	0	222.424	196.111	0	0	212.811	213.746	210.854	0	207.894	228.859	0	0	209.176	0	206.047	202.694	218.656	0	193.615	0	218.824	195.967	229.019	202.183	0	0	0	216.563	0	226.803	0	209.484	0
		210	926.4	207.953	201.41	213.246	200.014	0	0	0	0	199.896	0	206.848	0	203.335	214.997	199.141	0	0	211.273	208.801	209.017	0	210.28	220.224	0	0	206.882	0	199.142	199.119	201.605	0	205.876	0	220.939	0	219.548	203.939	0	0	0	204.904	0	226.606	0	221.841	0
		211	930.26	206.763	200.333	224.835	205.528	201.907	0	0	0	207.174	0	211.102	0	201.109	219.78	199.261	217.524	0	214.923	207.919	204.101	0	203.73	224.789	0	0	197.827	0	199.523	190.919	206.013	0	191.837	0	214.639	205.311	214.173	211.51	0	0	0	206.801	0	225.833	0	215.886	0
		212	934.12	203.789	208.986	215.185	198.819	0	198.581	0	0	209.3	0	210.123	0	202.694	219.048	196.306	0	0	205.505	204.629	211.555	0	201.432	219.635	0	0	209.126	0	200.614	203.381	208.617	0	197.414	0	216.764	0	219.226	207.298	0	0	0	205.645	0	223.381	0	210.667	0
		213	937.98	220.827	203.494	214.289	204.525	0	194.98	0	0	205.911	0	208.815	0	199.677	212.959	197.311	212.784	0	214.156	202.431	214.239	0	208.889	219.417	0	0	209.674	0	201.197	0	199.338	0	199.856	0	215.586	198.446	216.843	208.046	0	0	0	208.802	0	222.429	0	218.795	0
		214	941.84	211.302	208.344	207.74	206.193	210.015	198.957	0	0	207.08	0	208.899	0	193.409	210.232	196.237	215.751	0	209.282	213.846	209.264	0	220.777	217.238	0	0	206.916	0	196.018	204.667	202.959	0	205.221	0	218.076	0	221.271	208.874	0	0	0	222.977	0	223.122	0	219.407	0
		215	945.7	213.103	213.662	208.357	209.274	0	206.364	0	0	208.127	0	201.207	0	199.094	224.643	204.11	0	0	206.773	210.394	202.672	0	210.193	215.801	0	0	204.344	0	209.611	195.623	205.045	0	203.601	0	217.58	0	207.436	211.554	0	0	0	213.702	0	220.59	0	212.836	0
		216	949.56	206.788	209.591	226.37	209.188	0	197.444	0	0	201.715	0	206.674	0	198.06	219.908	198.319	225.235	0	213.158	202.459	207.946	0	214.885	221.886	0	0	213.9	0	201.321	198.909	209.879	0	198.83	0	213.356	0	209.872	200.94	0	0	0	213.817	0	217.035	0	217.345	0
		217	953.42	223.269	196.374	213.973	208.314	0	204.222	0	0	201.909	0	210.707	0	0	208.985	195.689	211.921	0	208.068	210.648	215.793	0	212.722	213.029	0	0	215.788	0	203.744	202.227	207.649	0	191.992	0	209.755	202.859	212.735	201.755	0	0	0	200.214	0	228.561	0	213.02	0
		218	957.28	212.64	212.913	217.814	203.548	0	210.221	0	0	204.38	0	202.621	0	207.969	209.758	196.002	0	0	208.924	197.578	212.889	0	200.982	218.792	0	0	219.819	0	199.322	196.232	219.419	0	203.737	0	225.556	206.133	214.068	198.359	0	0	0	198.277	0	228.528	0	219.558	0
		219	961.14	208.002	211.572	214.006	209.648	0	202.452	0	0	215.26	0	210.335	0	195.685	217.412	196.026	217.464	0	214.465	203.53	207.763	0	202.89	215.438	0	0	219.094	0	204.109	200.207	211.872	0	196.271	0	210.767	213.619	209.739	209.742	0	0	0	207.405	0	223.061	0	211.915	0
		220	965	219.15	210.198	211.869	199.499	0	197.222	0	0	204.124	0	209.961	0	195.74	212.214	198.104	213.28	0	216.789	212.784	213.803	0	197.021	213.064	0	0	208.571	0	200.995	198.391	206.367	0	190.431	0	214.821	201.302	211.856	205.239	0	0	0	201.404	0	222.658	0	220.288	0
		221	968.86	222.908	214.333	208.783	196.267	0	214.952	0	0	208.695	0	213.677	0	200.769	218.126	196.218	215.083	0	208.855	204.7	210.712	0	209.461	231.399	0	0	213.503	0	206.48	200.538	202.238	0	207.288	0	212.83	0	218.511	198.841	0	0	0	206.229	0	218.504	0	216.28	0
		222	972.72	211.644	204.658	228.88	198.63	0	205.386	0	0	205.619	0	207.684	0	210.467	217.823	195.507	216.129	0	206.138	210.148	210.436	0	206.27	217.514	0	0	216.05	0	199.12	201.962	201.096	0	193.431	0	218.8	203.104	215.7	205.006	0	0	0	210.21	0	218.33	0	217.262	0
		223	976.58	205.556	202.912	222.247	199.078	202.686	207.268	0	0	205.99	0	216.384	0	202.575	216.63	197.454	215.014	0	214.782	215.119	204.224	0	202.55	214.351	0	0	217.096	0	194.589	195.801	210	0	193.696	0	211.488	196.154	217.16	199.49	0	0	0	204.047	0	229.101	0	223.03	0
		224	980.44	214.68	207.081	214.785	206.168	0	213.243	0	0	214.253	0	213.807	0	194.811	216.785	193.954	224.004	0	218.854	213.34	212.896	0	204.326	224.472	0	0	206.102	0	201.597	194.24	196.258	0	202.027	0	214.81	193.123	220.783	200.872	0	0	0	199.337	0	207.452	0	207.784	218.776
		225	984.3	212.35	205.474	212.694	204.447	0	202.657	0	0	213.772	0	207.124	0	193.301	226.217	196.547	214.992	0	213.639	213.557	209.091	0	210.973	219.66	0	0	211.896	0	203.04	195.093	205.934	0	199.725	0	220.606	203.99	221.858	202.293	0	0	0	193.037	0	214.718	0	220.521	224.33
		226	988.16	216.815	197.672	208.944	198.049	0	209.972	0	0	211.509	0	202.261	0	206.674	224.417	198.147	219.962	0	211.106	207.885	211.076	0	208.26	229.612	0	0	213.426	0	198.33	200.42	194.463	0	192.359	0	227.064	206.799	221.055	209.976	0	0	0	200.016	0	218.658	0	213.245	212.081
		227	992.02	220.131	215.65	217.554	210.572	198.537	203.174	0	0	210.13	0	210.585	0	206.181	209.318	199.19	222.667	0	216.322	209.84	207.957	0	217.798	214.619	0	0	214.186	0	195.011	201.671	204.476	0	201.189	0	217.469	203.454	220.235	200.06	0	0	0	203.406	0	222.355	0	213.74	0
		228	995.88	218.495	214.462	224.723	201.792	206.104	205.988	0	0	206.971	0	204.148	0	201.891	214.185	212.079	213.445	0	209.939	215.702	214.849	0	214.763	224.907	0	0	219.464	0	194.235	199.512	203.213	0	196.4	0	216.13	0	217.574	204.533	0	0	0	202.8	0	217.018	0	211.601	224.222
		229	999.74	211.058	211.032	214.331	204.258	210.856	205.947	0	0	209.494	0	209.01	0	206.46	216.122	202.117	214.944	0	205.268	210.219	217.752	0	220.267	226.236	0	0	215.581	0	198.141	197.687	210.254	0	205.193	0	222.063	204.346	214.07	210.601	0	0	0	0	0	226.641	0	214.994	215.461
		230	1003.6	209.599	213.611	215.273	212.269	0	203.943	0	0	209.793	0	209.455	0	0	215.409	201.643	213.349	0	207.819	205.076	204.725	0	210.388	235.856	0	0	202.485	0	201.409	188.26	198.283	0	204.934	0	218.027	209.898	218.669	205.383	0	0	0	198.061	0	222.265	0	215.308	218.913
		231	1007.46	204.448	202.894	216.263	203.199	201.915	206.073	0	0	210.508	0	208.63	0	199.624	215.611	209.79	209.486	0	203.898	199.473	212.129	0	219.63	236.999	0	0	219.614	0	192.347	197.437	204.72	0	208.697	0	222.421	200.559	219.011	203.282	0	0	0	198.606	0	215.171	0	213.133	220.966
		232	1011.32	209.502	202.193	216.53	208.169	0	202.678	0	0	207.465	0	204.898	0	192.513	223.127	197.356	205.704	0	214.061	220.08	211.303	0	214.391	224.902	0	0	212.367	0	198.636	201.93	210.657	0	204.711	0	214.298	0	208.062	211.367	0	0	0	0	0	216.447	0	218.602	203.504
		233	1015.18	214.225	207.227	206.668	201.013	210.616	203.664	0	0	208.247	0	209.032	0	195.248	215.69	200.635	218.154	0	211.56	210.574	196.706	0	219.807	228.523	0	0	221.796	0	192.825	204.045	199.333	0	210.979	0	222.17	199.21	210.34	200.351	0	0	0	0	0	213.614	0	231.26	212.51
		234	1019.04	208.375	200.907	211.759	197.058	206.465	208.921	0	0	206.941	0	205.775	0	203.022	219.597	190.69	212.594	0	210.272	218.189	196.022	0	214.096	233.108	0	0	222.236	0	196.79	210.574	206.315	0	199.767	0	214.477	202.913	218.823	203.464	0	0	0	199.823	0	218.506	0	225.816	217.144
		235	1022.9	205.012	205.583	219.294	206.521	0	198.025	0	0	199.723	0	199.811	0	197.547	219.065	198.193	214.898	0	206.567	214.154	199.939	0	217.369	223.402	0	0	220.164	0	203.298	204.851	203.663	0	207.636	0	216.387	200.713	224.383	200.449	0	0	0	0	0	219.703	0	217.646	209.676
		236	1026.76	200.203	202.918	217.055	198.846	202.497	199.415	0	0	243.3	0	210.045	0	202.991	215.429	186.29	213.505	0	211.76	203.549	203.416	0	212.379	219.359	0	0	217.228	0	202.841	199.967	201.433	0	209.864	0	218.391	198.877	216.758	198.811	0	0	0	0	0	219.253	0	215.373	205.713
		237	1030.62	228.791	208.977	222.277	194.905	194.438	213.258	0	0	208.572	0	205.279	0	197.917	211.673	188.074	205.938	0	205.735	219.679	208.192	0	216.824	211.016	0	0	206.914	0	189.967	206.864	204.913	0	207.932	0	217.564	211.061	213.113	202.317	0	0	0	0	0	220.045	0	216.844	209.916
		238	1034.48	211.888	199.221	208.871	207.672	208.354	205.238	0	0	211.726	0	216.589	0	207.952	216.717	190.325	210.361	0	209.264	209.927	205.107	0	222.388	220.823	0	0	208.258	0	184.285	191.658	206.888	0	205.427	0	218.08	205.159	207.058	204.882	0	0	0	0	0	218.028	0	218.426	205.683
		239	1038.34	209.5	209.273	215.905	210.941	198.265	207.413	0	0	205.934	0	208.876	0	195.703	219.167	195.861	207.463	0	207.534	199.665	203.542	0	227.862	215.729	0	0	206.648	0	210.304	189.432	202.799	0	203.358	0	219.032	209.409	224.769	194.157	0	0	0	0	0	219.691	0	216.334	207.637
		240	1042.2	211.13	206.952	213.475	204.039	193.986	199.315	0	0	202.323	0	204.246	0	191.385	210.322	193.596	215.9	0	207.286	209.553	211.194	0	209.152	215.774	0	0	214.124	0	196.079	196.476	199.629	0	210.959	0	214.472	206.237	220.394	205.377	0	0	0	202.566	0	223.299	0	212.95	210.449
		241	1046.06	213.257	205.057	217.285	209.501	204.256	204.448	0	0	205.765	0	211.154	0	205.859	203.713	206.919	211.464	202.944	214.167	215.127	213.793	0	217.844	214.26	0	0	198.303	0	194.534	192.629	201.364	0	213.514	0	221.593	207.385	220.265	202.982	0	0	0	0	0	233.549	0	214.5	205.813
		242	1049.92	216.459	206.626	218.652	208.135	197.523	200.953	0	0	201.73	0	208.058	0	200.852	207.548	196.864	188.939	0	213.94	217.907	209.068	0	218.615	221.351	0	0	212.7	0	188.517	192.876	204.526	0	214.348	0	217.518	202.937	223.673	201.454	0	0	0	0	0	221.91	0	221.883	217.818
		243	1053.78	0	205.8	218.078	196.689	205.423	206.588	0	0	206.64	0	210.208	0	198.058	205.522	207.732	207.879	197.072	212.1	209.4	204.951	0	220.169	221.369	0	0	207.869	0	205.055	188.333	202.937	0	202.364	0	218.097	198.942	219.806	206.323	0	0	0	0	219.244	219.177	0	221.081	214.537
		244	1057.64	213.705	216.229	223.97	203.886	0	204.814	0	0	203.051	0	213.98	0	202.725	204.921	193.133	209.549	196.748	206.247	210.984	217.268	0	216.372	217.763	0	0	213.16	0	196.231	197.636	202.318	0	214.355	0	225.118	201.517	217.408	213.151	0	0	0	0	212.837	213.133	0	225.652	213.802
		245	1061.5	226.565	205.276	222.966	203.378	0	198.702	0	0	198.552	0	207.242	0	194.057	200.705	200.479	217.133	201.289	204.628	217.47	210.402	0	211.812	223.513	0	0	209.811	0	189.21	197.676	198.948	0	209.904	0	221.712	198.251	210.676	204.869	0	0	0	0	0	222.977	0	212.34	212.215
		246	1065.36	215.281	205.96	215.183	204.445	219.714	200.533	0	0	208.429	0	215.063	0	196.8	208.437	200.678	209.137	195.337	210.471	202.615	211.427	0	210.55	232.354	0	0	202.712	0	200.056	196.004	207.356	0	209.705	0	215.289	192.739	217.136	216.737	0	0	0	195.411	0	226.161	0	222.174	219.354
		247	1069.22	197.73	210.256	221.417	204.607	207.629	197.049	0	0	212.99	0	212.934	0	198.902	208.418	196.169	211.597	194.918	205.352	203.592	204.575	0	216.55	231.189	0	0	213.722	0	189.818	189.803	203.44	0	211.384	0	215.857	201.9	209.963	211.688	0	0	0	0	216.658	217.431	0	218.84	210.05
		248	1073.08	206.855	208.795	219.214	197.054	0	197.34	0	0	208.865	0	215.506	0	203.148	206.468	190.975	207.397	0	212.523	217.174	210.914	0	219.907	227.843	0	0	217.248	0	179.486	0	203.367	0	202.991	0	219.824	196.046	224.126	204.171	0	0	0	0	215.907	222.494	0	216.819	212.753
		249	1076.94	205.895	211.222	217.848	204.159	211.266	197.803	0	0	199.111	0	204.36	0	200.652	212.537	199.822	218.77	0	208.955	201.429	208.284	0	218.647	235.992	0	0	202.475	0	191.831	195.519	203.72	0	208.16	0	219.028	201.614	218.254	198.295	0	0	0	0	227.463	220.316	0	222.656	206.434
		250	1080.8	216.05	209.947	225.117	195.973	206.078	193.495	0	0	203.455	0	211.041	0	202.012	211.463	201.828	209.914	199.511	210.785	215.112	201.997	0	216.615	227.434	0	0	213.641	0	203.076	201.97	201.107	0	196.232	0	216.755	201.475	227.619	215.588	0	0	0	0	213.99	225.513	0	214.121	208.072
		251	1084.66	213.965	210.435	225.668	208.947	0	202.569	0	0	204.866	0	205.952	0	194.005	213.886	197.478	218.606	200.77	213.792	218.194	200.296	0	215.616	228.415	0	0	204.379	0	198.374	195.526	198.456	0	212.726	0	212.545	205.654	207.7	210.293	0	0	0	0	217.007	218.828	0	211.019	212.373
		252	1088.52	200.77	207.648	222.276	207.625	199.919	203.848	0	0	206.1	0	213.003	0	195.164	207.486	195.231	212.28	208.52	216.225	209.854	214.028	0	212.405	228.521	0	0	209.574	0	183.466	203.481	206.793	0	207.338	0	219.351	195.386	204.813	209.628	0	0	0	0	219.609	225.804	0	222.482	215.361
		253	1092.38	214.583	203.623	228.628	200.402	205.803	205.434	0	0	200.4	0	209.798	0	203.409	208.285	191.338	213.585	203.123	212.937	208.742	209.55	0	216.682	221.217	0	0	207.804	0	181.535	200.824	201.406	0	207.564	0	221.276	203.015	226.016	207.834	0	0	0	0	212.294	212.964	0	224.319	204.044
		254	1096.24	195.836	194.886	221.703	198.085	0	207.413	0	0	199.049	0	202.02	0	0	214.51	197.4	209.435	198.83	214.258	199.696	208.644	0	217.611	229.145	0	0	212.2	0	191.831	202.467	211.477	0	197.766	0	217.266	197.961	214.761	203.682	0	0	0	0	214.695	217.67	0	219.75	219.05
		255	1100.1	203.504	208.904	213.942	199.131	202.836	200.995	0	0	204.697	0	214.289	0	205.429	214.03	201.45	210.87	203.913	217.183	201.576	200.286	0	209.74	221.316	0	0	204.732	0	199.841	196.128	205.683	0	206.612	0	218.458	204.046	217.045	203.891	0	0	0	0	214.761	218.998	0	211.027	207.7
		256	1103.96	219.116	202.621	224.394	197.439	206.464	198.559	0	0	210.481	0	211.569	0	203.198	208.585	188.977	203.238	197.274	209.106	212.394	196.453	0	212.49	215.229	0	0	215.225	0	190.16	200.186	205.005	0	204.569	0	218.779	0	227.923	206.537	191.369	0	0	190.567	222.17	217.836	0	211.364	220.839
		257	1107.82	213.129	205.459	222.557	195.689	200.408	204.877	0	0	203.506	0	211.694	0	208.503	211.454	199.101	205.368	188.369	220.512	212.233	199.101	0	207.867	223.852	0	0	211.48	0	183.683	196.721	204.891	0	208.641	0	219.478	0	213.316	216.546	0	0	0	0	217.031	217.812	0	207.402	216.798
		258	1111.68	207.207	201.877	222.515	199.41	204.791	206.556	0	0	209.114	0	207.242	0	205.4	208.609	194.912	208.29	192.889	212.245	214.56	201.599	0	221.035	213.42	0	0	207.68	0	185.591	188.744	195.612	0	198.998	0	220.307	0	0	202.955	183.606	0	0	196.558	214.354	216.156	0	220.694	209.847
		259	1115.54	222.276	206.312	223.618	187.647	211.767	206.758	220.677	0	208.911	0	202.842	0	199.262	210.706	197.318	213.542	191.064	205.906	205.947	206.178	0	209.699	219.366	0	0	0	0	188.297	192.099	209.171	0	209.177	0	215.985	0	210.895	207.6	188.884	0	0	190.854	216.146	209.819	0	224.379	206.528
		260	1119.4	217.923	0	219.639	204.025	210.346	198.985	218.869	0	213.126	0	208.408	0	0	209.01	196.194	203.766	202.003	207.139	211.498	208.407	0	212.658	199.764	215.218	0	208.709	0	187.608	189.556	207.143	0	197.429	0	217.695	0	216.867	207.093	192.557	0	0	0	218.207	212.015	0	222.361	222.558
		261	1123.26	209.534	195.611	218.63	197.427	0	196.217	209.207	0	207.072	0	205.496	0	202.078	203.329	201.761	212.906	197.906	194.578	215.784	203.217	0	205.902	205.833	0	0	206.347	0	171.139	195.883	206.091	0	202.354	0	229.667	0	215.968	202.106	199.919	0	0	192.24	217.17	219.656	0	218.028	214.934
		262	1127.12	215.351	199.205	219.399	198.443	206.118	204.316	208.239	0	200.623	0	205.869	0	0	211.69	194.793	209.409	198.772	207.051	213.831	203.051	0	215.015	220.636	0	0	209.859	0	185.27	191.2	206.23	0	205.013	0	216.603	0	223.139	207.508	186.283	0	0	185.482	213.218	215.525	0	215.775	221.253
		263	1130.98	0	202.289	218.708	199.21	210.933	197.958	0	0	203.881	0	204.93	0	201.323	214.702	195.824	211.849	195.135	212.863	211.918	211.722	0	217.864	206.369	0	0	213.848	0	188.042	0	203.845	0	205.089	0	216.637	0	222.985	216.644	193.127	0	0	0	224.609	215.894	0	214.504	217.714
		264	1134.84	210.816	195.392	210.192	205.652	0	204.584	219.465	0	204.845	0	211.01	0	195.523	210.708	201.803	208.09	195.22	205.109	221.93	218.798	0	216.846	215.887	0	0	218.992	0	180.438	187.97	202.422	0	206.466	0	222.045	0	222.154	210.191	196.441	0	0	0	223.747	211.91	0	215.462	221.237
		265	1138.7	208.173	206.906	218.448	210.866	198.859	203.656	219.4	0	212.617	0	213.119	0	192.586	215.371	201.281	205.699	200.593	211.148	208.467	212.166	0	217.957	221.464	221.348	0	210.87	0	188.319	186.746	204.42	0	195.05	0	221.44	0	230.644	209.409	194.713	0	0	199.646	220.243	221.909	0	214.653	214.891
		266	1142.56	215.551	209.494	216.544	193.629	202.9	206.412	215.28	0	216.472	0	209.985	0	199.414	209.146	200.391	209.455	193.974	197.402	213.664	213.321	0	215.748	214.181	215.616	0	203.072	0	186.697	189.465	201.673	0	197.238	0	216.524	0	223.273	209.247	183.672	0	0	183.473	228.18	229.247	0	207.354	214.55
		267	1146.42	218.676	203.704	212.486	198.589	200.484	198.096	216.261	0	208.157	0	208.364	0	206.988	212.271	205.131	207.826	196.135	201.627	213.07	206.94	0	215.652	224.468	218.964	0	214.367	0	185.982	184.95	200.389	0	199.493	0	217.638	0	214.42	211.217	184.207	0	0	191.126	225.874	217.144	0	214.765	211.403
		268	1150.28	218.239	206.301	219.819	204.271	205.221	209.138	216.827	0	200.741	0	211.852	0	0	207.977	195.779	216.952	197.01	213.436	210.114	220.24	0	210.444	213.035	209.903	0	208.85	0	185.638	184.506	200.229	0	212.323	0	208.843	0	218.549	211.643	187.424	0	0	192.88	225.738	220.174	0	214.036	209.941
		269	1154.14	213.912	208.889	211.606	201.815	197.851	212.625	218.434	0	207.201	0	212.803	0	200.173	213.009	193.187	213.682	189.34	217.29	210.406	212.272	0	217.962	221.93	220.285	0	211.87	0	185.306	173.804	201.362	0	200.39	0	205.858	0	222.969	208.816	182.105	0	0	179.814	217.325	211.011	0	222.97	217.517
		270	1158	212.354	189.861	216.311	194.03	201.629	200.172	212.55	0	201.365	0	208.847	0	195.202	209.777	190.648	216.25	196.864	215.336	218.039	207.775	0	215.912	227.227	218.109	0	216.707	0	175.906	0	207.106	0	204.521	0	210.947	0	219.169	211.828	190.611	0	0	192.441	215.371	218.025	0	223.502	207.64
		271	1161.86	209.133	209.177	219.032	197.951	197.986	212.272	208.775	0	202.737	0	218.655	0	204.338	213.976	192.6	218.887	201.513	209.561	225.523	199.356	0	213.708	210.004	222.442	0	209.925	0	183.354	0	195.282	0	196.396	0	198.728	0	227.518	207.299	185.28	0	0	0	216.407	209.547	0	208.948	210.067
		272	1165.72	213.287	197.472	218.109	200.921	205.268	200.101	209.04	0	210.23	0	217.49	0	196.341	219.659	203.884	204.391	196.351	213.13	213.592	205.01	0	213.19	214.56	216.679	0	202.793	0	182.078	0	208.068	0	209.245	0	203.85	0	215.475	208.018	187.968	0	0	198.27	213.03	210.787	0	229.292	210.649
		273	1169.58	208.358	205.058	214.198	190.538	206.148	211.261	211.328	0	202.716	0	206.462	0	198.806	214.885	198.023	213.914	201.582	205.161	215.768	204.882	0	218.004	210.438	217.071	0	211.116	0	189.237	0	208.04	0	202.504	0	215.313	0	225.488	213.865	188.789	0	0	196.802	220.175	207.978	0	221.851	206.132
		274	1173.44	207.032	215.26	219.013	194.007	203.424	201.072	211.856	220.231	196.161	0	210.785	0	196.33	210.08	204.956	211.055	196.252	219.961	212.797	204.668	0	221.112	207.544	217.515	0	206.005	0	180.349	180.552	210.162	0	213.114	0	207.145	0	225.056	201.698	191.515	0	0	0	217.142	211.261	0	212.29	211.322
		275	1177.3	214.585	207.715	223.601	198.33	195.798	205.003	210.22	0	206.952	0	217.004	0	197.471	222.503	201.085	209.082	195.279	219.751	216.595	203.02	213.048	215.568	225.699	215.448	0	208.254	0	191.227	0	202.158	0	200.675	0	208.229	0	211.921	203.279	189.649	0	0	0	218.725	207.463	0	225.599	208.948
		276	1181.16	208.181	213.477	215.21	199.177	209.071	201.725	206.611	209.785	199.061	0	198.801	0	200.655	209.088	206.57	210.043	203.677	213.504	216.446	211.362	213.359	210.862	221.056	227.16	0	212.517	0	192.886	0	203.563	0	215.41	0	211.689	0	223.296	203.457	188.871	0	0	0	217.429	218.587	0	223.215	209.922
		277	1185.02	207.567	211.345	215.911	194.717	205.006	210.252	209.255	211.728	197.609	0	207.182	0	202.917	220.023	205.556	211.988	194.772	208.528	211.758	213.293	221.434	223.891	218.379	220.105	0	204.8	0	187.435	0	204.28	0	203.985	0	207.023	0	216.302	210.556	179.592	0	0	0	216.22	205.396	0	213.479	220.818
		278	1188.88	205.313	209.27	217.005	201.815	207.065	203.803	216.313	207.138	208.975	0	216.237	0	198.505	219.992	199.128	200.464	195.977	214.169	216.562	207.63	0	226.574	215.864	221.843	0	208.803	0	187.512	0	209.391	0	204.951	0	219.232	0	221.593	212.993	187.47	0	0	0	221.892	203.704	0	220.172	204.785
		279	1192.74	210.629	213.245	221.014	191.228	205.151	204.005	209.805	209.595	196.838	0	212.559	0	208.724	217.22	201.779	209.014	203.8	224.721	214.548	207.869	215.851	216.914	225.768	218.164	0	204.22	0	190.282	0	199.978	0	205.186	0	208.538	0	225.401	220.915	192.413	0	0	198.665	210.343	216.402	0	220.556	213.568
		280	1196.6	214.737	210.169	223.833	185.538	210.432	209.833	209.669	210.933	207.308	0	215.847	0	204.514	216.074	228.769	197.119	196.12	220.271	215.02	200.257	220.285	217.732	208.503	216.238	0	216.668	0	199.588	177.29	205.724	0	208.42	0	218.208	0	229.212	224.567	190.528	0	0	0	214.148	210.4	0	225.369	201.175
		281	1200.46	208.182	205.81	221.013	191.853	203.386	204.731	213.254	207.248	207.034	198.79	213.221	0	200.671	213.466	200.68	203.858	195.438	212.172	218.7	198.367	212.91	208.149	215.685	211.735	0	198.871	0	182.839	0	199.345	0	209.332	0	221.793	0	220.637	216.44	193.342	0	0	0	217.467	216.759	0	215.733	0
		282	1204.32	218.997	209.164	226.942	197.613	195.014	198.62	205.282	205.519	200.537	189.66	221.672	0	200.418	215.265	197.545	203.649	199.909	212.476	213.725	203	211.348	225.337	216.546	217.312	0	204.122	0	199.685	0	205.447	0	0	0	208.217	0	219.275	220.058	197.318	0	0	0	214.151	211.438	0	214.01	209.361
		283	1208.18	205.183	209.059	221.91	191.15	199.408	201.431	211.629	204.005	205.791	196.726	210.195	0	200.512	217.387	205.018	211.421	189.843	211.84	221.504	211.266	210.815	217.541	215.023	224.396	0	207.42	0	186.364	0	205.301	0	206.976	0	219.595	0	225.567	218.447	185.712	0	0	196.99	223.234	208.768	0	227.099	220.241
		284	1212.04	206.819	211.242	213.078	193.897	206.772	198.238	214.062	210.013	202.223	190.874	218.593	0	195.797	221.889	208.776	198.004	193.58	225.513	220.878	203.578	208.121	213.037	223.006	222.182	0	207	0	182.785	0	204.406	0	201.429	0	212.664	0	218.693	220.651	185.24	0	0	0	212.941	210.962	0	211.669	205.382
		285	1215.9	208.187	215.836	227.732	202.573	198.488	202.081	216.075	204.715	202.045	189.612	212.802	0	187.217	220.058	205.277	210.532	197.872	237.737	219.539	211.151	209.13	225.08	231.365	216.237	0	198.912	0	200.753	0	201.984	0	195.071	0	208.71	0	223.108	213.809	184.306	0	0	0	218.869	213.596	0	219.569	203.531
		286	1219.76	202.717	208.074	215.108	208.306	202.732	200.308	0	210.345	196.441	198.215	210.823	0	193.196	216.557	201.259	213.765	200.22	220.715	216.533	224.212	219.476	223.092	232.214	216.307	0	212.401	0	193.989	0	210.24	0	208.749	0	214.095	0	219.622	217.927	196.916	0	0	0	213.42	224.945	0	219.753	207.232
		287	1223.62	204.99	214.952	220.043	202.601	205.003	200.906	208.374	207.914	207.05	0	207.467	0	198.903	220.077	199.273	202.988	192.024	216.253	206.074	210.832	216.024	212.03	223.461	216.673	0	209.482	0	190.104	0	209.114	0	213.387	0	218.399	0	218.783	212.088	192.443	0	0	0	221.403	220.566	0	222.251	211.169
		288	1227.48	209.944	212.55	215.264	195.953	209.538	196.659	222.737	206.369	194.823	193.531	222.146	0	203.928	216.7	210.08	206.182	188.889	215.815	215.026	221.316	211.165	218.066	226.47	223.818	0	205.9	0	192.356	176.431	203.014	0	207.116	0	222.109	206.464	215.827	201.17	192.758	0	0	0	219.878	211.35	0	215.98	207.958
		289	1231.34	206.907	204.781	209.288	206.447	199.303	194.359	213.035	210.654	197.562	189.325	211.798	0	199.314	222.046	211.238	210.352	192.919	216.457	215.905	208.127	220.828	219.353	222.731	220.667	0	210.946	0	190.958	0	203.187	0	210.104	0	215.939	0	211.222	212.646	198.422	0	0	0	221.893	215.473	0	238.836	196.177
		290	1235.2	207.351	217.063	216.605	201.496	192.248	197.663	215.704	211.368	201.298	194.553	215.662	0	188.894	214.259	203.854	212.669	206.443	218.116	213.801	210.564	210.974	212.842	225.383	226.207	0	217.295	0	186.326	178.028	208.263	0	200.534	0	202.884	0	221.791	208.896	192.354	0	0	0	224.792	209.948	0	219.909	208.019
		291	1239.06	203.726	204.158	224.411	202.681	195.563	202.937	217.994	210.859	203.379	196.309	206.725	0	205.237	212.713	199.939	210.346	194.59	218.227	208.333	208.592	212.081	212.82	222.266	224.668	0	216.145	0	198.215	0	205.126	0	205.193	0	210.606	217.593	223.281	208.911	194.392	0	0	0	215.513	216.515	0	221.179	0
		292	1242.92	210.324	207.994	220.96	199.88	191.846	189.012	215.225	215.258	191.238	185.496	219.68	0	204.247	214.386	200.512	215.864	210.448	212.416	210.505	206.836	207.837	216.285	220.989	218.369	0	217.591	0	184.839	0	196.258	0	214.831	0	200.439	0	223.07	201.966	191.994	0	0	0	221.853	222.109	0	222.658	0
		293	1246.78	200.525	211.247	231.72	205.313	202.54	190.883	203.842	203.199	192.573	194.313	215.518	0	205.078	209.507	211.748	206.89	202.98	207.983	214.083	213.724	200.807	216.46	222.954	227.555	0	214.686	0	199.954	0	209.233	0	220.352	0	206.955	0	219.276	215.487	191.363	0	0	0	225.57	219.419	0	219.547	0
		294	1250.64	200.904	211.253	225.287	203.078	206.751	205.116	212.167	220.47	203.727	199.49	213.261	0	201.665	217.03	205.382	206.187	194.352	217.665	220.323	212.945	208.489	220.78	220.192	225.917	0	210.48	0	195.545	0	196.596	0	219.791	0	220.445	203.101	220.573	204.486	187.711	0	0	0	226.749	215.192	0	212.189	0
		295	1254.5	206.1	203.225	233.848	197.944	206.445	203.381	204.62	200.526	202.892	196.677	215.197	0	205.675	217.604	204.969	206.497	197.202	214.702	213.889	208.189	210.319	207.627	227.026	220.505	0	208.396	0	195.834	186.705	194.934	0	203.526	0	203.895	0	221.807	212.361	181.714	0	0	0	217.37	211.72	0	215.133	207.266
		296	1258.36	206.094	208.23	230.199	191.49	204	204.019	214.23	204.004	209.382	198.214	206.334	0	194.749	213.815	201.85	202.318	206.434	215.031	220.133	205.331	217.889	210.666	217.49	219.409	0	208.069	0	196.507	0	199.047	0	204.841	0	218.311	196.75	222.78	204.084	189.008	0	0	0	223.561	208.364	0	218.371	0
		297	1262.22	209.235	204.003	223.348	189.303	212.585	198.172	223.283	213.228	193.885	201.072	220.711	0	204.643	210.286	208.52	198.449	202.531	221.131	204.529	210.332	209.944	228.845	221.957	227.179	0	203.881	0	195.2	184.891	201.266	0	207.704	0	214.164	201.333	215.191	210.509	196.111	0	0	0	213.949	209.429	0	216.429	206.222
		298	1266.08	222.31	202.626	218.422	190.253	200.872	202.898	226.693	205.409	195.745	193.882	209.975	0	203.998	212.137	216.997	207.392	204.174	217.254	212.023	209.596	219.21	212.824	219.655	216.833	0	210.7	0	194.411	185.961	211.678	0	213.408	0	217.511	197.441	219.599	199.606	196.258	0	0	0	211.483	216.472	209.895	222.925	0
		299	1269.94	214.172	208.79	220.713	189.263	208.278	201.476	220.685	199.982	196.144	197.316	216.578	0	195.086	221.97	202.911	192.454	206.272	222.346	214.162	209.273	214.105	221.377	222.202	218.234	0	201.595	0	196.221	190.841	205.492	0	203.295	0	213.557	204.673	222.425	219.029	189.849	0	0	0	216.876	215.315	212.647	218.311	215.96
		300	1273.8	216.717	209.202	220.05	196.089	207.487	198.071	228.71	203.711	201.191	195.674	216.328	0	197.913	220.366	207.46	195.954	199.843	227.264	207.739	208.162	213.531	219.639	220.633	226.125	0	205.845	0	194.736	186.922	219.654	0	213.361	0	211.838	202.978	225.562	210.333	190.489	0	0	0	216.626	219.357	218.765	229.037	207.623
		301	1277.66	218.742	206.73	216.971	190.965	212.078	213.637	214.513	204.23	196.736	198.66	204.861	0	202.056	228	209.201	200.808	201.145	215.99	220.77	204.717	211.973	219.937	214.08	213.694	0	205.662	0	196.301	177.199	200.396	191.101	220.169	0	214.442	198.972	227.016	197.725	191.015	0	0	0	216.907	212.409	208.056	229.662	220.989
		302	1281.52	220.976	196.699	222.344	192.811	201.094	192.063	214.334	200.778	197.439	192.865	209.776	0	196.641	207.914	202.574	201.975	211.173	219.35	208.031	198.232	219.807	217.371	216.081	207.571	0	209.987	0	194.179	189.702	195.514	0	209.142	0	214.348	204.561	229.647	210.491	195.212	0	0	0	209.124	222.521	0	222.581	209.624
		303	1285.38	215.304	195.316	228.739	189.35	213.624	202.58	218.549	212.264	207.347	190.501	207.035	0	199.917	223.386	202.965	202.338	207.712	215.45	217.915	205.051	209.364	219.463	215.522	218.301	0	206.946	0	191.742	187.322	204.206	182.684	221.29	0	207.384	196.406	225.672	202.066	187.467	0	0	0	217.843	209.452	0	219.003	216.23
		304	1289.24	209.654	201.688	216.736	182.472	205.792	190.943	215.492	205.275	202.157	198.002	202.853	0	207.774	213.242	211.952	207.805	195.985	219.666	211.068	200.064	218.36	226.92	223.585	222.52	0	201.148	0	191.695	194.222	196.993	190.457	218.002	0	213.657	200.03	219.719	211.692	191.282	0	0	0	215.8	210.751	207.145	220.49	202.247
		305	1293.1	209.386	203.044	217.444	187.666	207.361	193.358	213.396	200.455	200.374	188.457	215.053	0	197.664	218.005	208.466	209.355	211.819	225.709	210.994	207.113	225.077	215.96	221.821	216.73	0	200.894	0	183.627	187.876	215.659	0	214.717	0	206.352	207.556	217.008	215.425	189.552	0	0	0	215.205	217.155	0	221.757	205.055
		306	1296.96	215.535	208.007	219.385	180.55	211.576	193.611	220.705	207.416	190.487	193.639	209.768	0	210.005	209.336	205.57	205.507	201.688	222.231	217.598	202.725	213.673	213.494	222.193	229.995	0	194.359	0	189.957	188.781	201.99	186.579	214.045	0	214.098	204.114	210.08	210.119	192.34	0	0	0	217.71	213.939	198.802	219.274	207.984
		307	1300.82	219.985	207.974	219.415	187.145	216.608	205.811	211.948	209.022	194.817	204.793	211.723	0	204.023	218.541	207.905	202.096	193.774	219.749	211.259	202.745	212.71	213.538	218.694	217.626	0	205.03	0	195.598	187.692	207.621	0	213.07	0	223.375	204.62	211.367	218.172	197.46	0	0	0	215.977	220.183	208.955	213.17	205.068
		308	1304.68	214.053	207.969	202.853	184.261	217.885	196.871	224.432	207.919	200.452	204.453	207.699	0	207.88	204.782	210.247	219.571	193.227	223.313	215.081	217.76	213.811	211.832	212.596	222.259	0	208.826	0	177.855	180.557	213.02	194.377	197.23	0	214.596	206.783	219.573	218.099	184.125	0	0	0	216.934	220.229	202.382	225.52	208.394
		309	1308.54	212.443	202.815	216.146	191.987	216.458	200.003	217.218	209.483	199.252	195.909	205.598	0	209.229	217.501	208.674	218.891	189.506	213.003	212.597	215.023	208.748	210.983	207.226	220.704	0	205.715	0	182.884	205.488	204.986	193.817	198.448	0	218.037	202.273	209.325	212.934	185.298	0	0	0	224.609	221.176	218.51	227.402	214.141
		310	1312.4	205.419	200.086	211.652	194.619	214.921	200.851	212.581	208.402	194.761	199.943	210.465	0	208.081	207.328	206.474	207.143	198.301	224.681	199.992	213.716	211.88	216.142	213.462	213.234	0	198.058	0	185.929	177.138	206.75	193.335	203.448	0	212.799	209.021	220.293	211.122	188.844	0	0	190.881	217.969	211.841	215.767	217.855	214.863
		311	1316.26	205.773	206.228	216.831	183.52	205.056	203.286	211.058	203.327	196.701	198.432	211.283	0	212.815	210.103	212.974	206.846	193.221	222.639	207.906	204.49	206.404	225.596	229.267	227.707	0	204.787	0	188.74	0	212.484	196.798	200.646	0	223.981	202.496	219.081	215.354	188.518	0	0	196.591	211.141	214.667	201.613	219.4	210.074
		312	1320.12	210.995	208.772	212.625	187.972	211.96	202.717	213.392	201.294	196.734	203.056	220.528	0	202.952	207.309	211.94	215.619	190.492	220.571	219.156	206.101	210.059	220.476	213.962	225.187	0	198.766	0	188.976	187.542	208.224	187.955	198.81	0	205.51	201.412	212.475	220.183	197.56	0	0	0	225.505	216.564	207.783	218.733	204.391
		313	1323.98	210.748	204.952	218.452	190.577	224.804	204.036	217.452	205.172	196.409	190.054	214.614	0	202.274	210.634	211.682	214.136	190.651	227.854	214.002	201.266	208.59	219.932	205.278	228.346	0	207.552	0	188.018	185.777	209.374	191.932	203.611	0	211.848	202.113	217.524	213.476	188.594	0	0	186.837	224.076	219.562	211.427	217.973	208.886
		314	1327.84	209.391	208.101	219.049	189.679	226.769	196.311	210.97	202.283	199.093	194.617	210.601	0	199.276	210.434	193.644	213.492	194.69	225.593	219.46	201.481	224.348	208.945	206.954	223.364	0	197.174	0	194.54	182.55	220.483	190.724	204.708	0	212.675	203.174	211.466	210.89	200.731	0	0	194.495	224.808	218.919	206.857	211.126	202.891
		315	1331.7	206.822	206.321	214.982	193.311	213.282	206.74	222.95	204.667	204.134	183.194	216.019	0	198.069	205.124	190.59	214.826	189.159	226.669	222.614	203.702	222.496	215.956	208.571	224.122	0	197.275	178.338	191.404	180.338	201.489	187.49	212.937	0	204.755	209.155	215.623	203.723	185.993	0	0	192.391	221.175	217.96	215.116	213.794	202.038
		316	1335.56	226.156	220.977	217.669	187.604	207.809	194.65	208.876	204.806	200.858	197.477	212.613	0	201.823	207.9	193.231	214.878	189.283	228.256	213.997	197.24	221.352	202.372	209.101	228.682	0	201.215	0	0	179.427	212.592	179.797	205.747	0	216.996	201.128	213.66	207.272	188.513	0	0	204.738	214.625	222.133	0	217.995	206.323
		317	1339.42	220.094	219.224	222.001	182.771	213.881	194.225	204.698	198.155	197.149	192.167	207.532	0	200.594	206.754	199.707	212.605	191.609	232.068	218.849	205.569	210.551	213.651	216.071	231.048	0	200.424	0	182.096	184.172	213.302	196.005	201.439	0	204.981	206.228	221.606	212.175	188.048	0	0	201.078	217.661	218.865	213.206	211.621	215.234
		318	1343.28	220.293	213.106	218.813	182.683	213.306	208.656	214.643	206.28	194.523	197.973	212.627	0	196.659	207.979	195.251	216.195	204.852	221.504	225.562	194.316	220.592	222.156	218.73	216.916	0	202.358	167.303	189.289	178.458	205.944	187.344	208.991	0	200.652	196.881	210.965	197.836	187.099	0	0	200.366	222.11	217.886	209.799	211.169	213.879
		319	1347.14	210.064	221.22	227.195	180.684	220.438	206.197	211.075	201.047	198.733	196.649	0	0	199.885	210.741	196.896	212.233	195.383	223.87	216	216.083	216.886	225.394	218.448	217.534	0	202.817	175.84	190.467	179.962	205.775	188.327	200.538	0	204.011	209.434	227.008	204.116	190.984	0	0	205.763	211.818	217.015	212.947	227.744	206.449
		320	1351	205.475	210.6	217.931	191.438	218.441	196.069	223.237	202.271	202.593	186.09	203.694	0	198.859	210.551	193.485	213.37	199.674	223.57	218.325	215.548	224.888	222.865	209.842	212.09	0	206.977	0	187.659	181.958	212.061	191.722	206.449	0	205.988	194.426	207.651	210.801	196.456	0	0	202.215	224.745	214.055	0	213.663	210.416
		321	1354.86	217.161	206.942	219.548	181.208	209.67	201.77	221.585	202.753	185.995	189.354	215.266	0	195.526	205.973	201.452	221.17	195.626	209.924	219.094	209.983	209.869	211.129	212.771	221.05	0	215.099	0	191.135	182.563	208.241	188.562	0	0	207.512	201.942	214.354	204.731	198.111	0	0	205.702	224.474	207.902	211.105	220.687	208.434
		322	1358.72	211.245	222.263	223.38	179.882	219.115	203.279	212.931	200.255	192.058	185.968	202.457	0	200.311	209	188.254	217.698	199.081	221.162	214.511	208.789	215.417	226.853	211.721	220.137	0	210.452	179.987	183.866	186.886	208.429	189.584	210.193	0	204.495	202.13	209.676	204.015	188.247	0	0	204.382	218.941	221.405	206.153	218.215	211.636
		323	1362.58	221.924	219.596	212.778	183.595	214.925	200.621	211.015	204.551	198.4	192.131	212.187	0	194.913	200.465	199.961	207.191	191.321	209.178	213.898	206.251	220.025	222.413	211.543	221.565	0	209.134	180.057	181.414	184.366	217.945	188.29	207.783	0	208.301	210.953	216.051	202.017	190.488	0	0	205.663	212.079	213.811	210.268	227.362	203.39
		324	1366.44	215.735	207.566	212.712	181.585	206.96	200.684	212.872	209.467	204.255	195.314	209.447	0	204.997	206.037	195.576	211.155	196.159	212.617	209.867	201.876	218.398	224.712	216.373	228.26	0	211.785	175.607	191.107	189.063	208.899	187.847	214.61	0	206.472	202.623	220.562	210.341	201.383	0	0	217.274	215.932	205.739	213.664	238.202	202.99
		325	1370.3	229.619	225.723	207.558	180.093	209.851	185.979	211.374	205.278	198.657	211.551	0	0	192.595	204.584	195.81	213.774	182.669	219.058	213.04	196.598	212.569	223.231	214.348	225.725	190.637	202.262	0	193.569	182.967	206.796	194.035	208.941	0	209.582	194.421	220.112	206.434	204.764	0	0	193.317	220.926	219.931	0	218.679	202.169
		326	1374.16	221.87	222.86	206.864	184.12	205.526	206.71	202.656	206.438	201.966	197.445	0	0	203.042	212.178	201.281	208.434	191.629	209.394	214.134	203.873	207.106	216.598	210.725	230.191	0	199.455	179.829	182.922	182.372	215.317	202.913	205.841	0	216.518	205.323	210.737	205.423	196.022	0	0	193.519	217.227	209.851	201.993	219.912	205.021
		327	1378.02	221.474	214.335	222.795	183.116	210.089	207.409	203.144	204.625	204.084	192.034	206.944	0	199.096	212.83	188.091	213.798	194.601	208.942	216.856	201.588	212.506	223.927	220.372	218.843	0	196.667	181.356	186.078	180.582	213.132	193.621	207.831	0	202.924	200.419	213.868	199.045	197.483	0	0	195.283	224.556	216.119	199.449	225.629	195.015
		328	1381.88	211.871	209.675	225.916	184.631	206.87	209.553	212.011	209.763	195.59	196.071	208.544	0	205.178	207.146	198.612	215.58	189.477	219.853	210.217	210.013	214.47	222.242	216.954	218.184	181.296	206.659	178.889	195.975	186.528	210.41	200.278	200.641	0	207.85	200.23	213.042	206.21	199.644	0	0	196.59	218.131	211.72	209.487	219.773	207.312
		329	1385.74	217.303	216.789	218.644	189.883	199.545	201.22	207.208	202.947	196.154	192.65	212.175	0	197.98	207.576	190.131	216.233	187.204	214.584	213.61	202.851	209.219	214.949	219.78	217.644	0	212.045	0	194.764	182.936	212.334	196.833	202.835	0	205.493	206.282	205.776	195.8	201.147	0	0	193.215	209.023	212.398	0	219.04	199.773
		330	1389.6	220.288	218.227	209.893	195.742	210.816	204.995	204.525	212.143	188.792	193.661	0	0	206.174	208.021	189.106	219.378	191.437	222.301	218.003	205.771	205.791	222.206	217.465	215.478	196.268	208.931	181.306	198.066	179.666	204.449	199.71	202.259	0	213.005	200.016	203.976	208.025	196.71	0	0	201.665	215.879	216.896	0	218.02	200.189
		331	1393.46	235.631	212.253	217.35	191.489	202.953	214.104	206.109	216.083	208.41	192.463	213.374	0	197.462	208.152	193.154	222.123	193.84	220.921	218.61	201.58	205.489	214.396	211.039	213.402	189.303	207.236	175.853	190.953	181.076	209.343	193.33	206.672	0	210.986	208.076	210.296	205.279	196.131	0	0	213.852	211.09	212.538	201.967	229.734	203.127
		332	1397.32	222.623	207.345	214.757	194.685	206.225	213.141	210.913	214.538	198.555	197.013	209.141	0	197.703	221.766	187.151	218.537	191.348	217.659	222.167	197.109	214.56	211.79	226.146	221.786	200.046	213.426	176.783	189.243	169.882	212.066	195.01	0	0	215.894	193.844	209.629	198.312	199.79	0	0	204.963	214.589	217.929	206.46	223.445	189.561
		333	1401.18	227.769	206.072	219.179	193.15	202.634	214.712	205.981	205.45	198.055	189.373	213.261	0	200.205	210.386	188.627	212.438	204.68	210.537	220.6	201.285	213.81	213.622	224.986	218.134	195.89	213.199	174.112	187.339	183.679	212.425	188.619	205.992	0	212.579	201.779	214.496	197.672	191.744	0	0	199.57	204.408	215.487	198.857	215.341	191.636
		334	1405.04	234.568	218.739	223.788	190.143	202.575	210.108	202.264	210.346	198.38	195.601	217.051	0	211.574	214.495	186.943	217.199	201.478	223.891	211.157	201.628	209.772	211.598	217.95	217.545	0	210.555	180.418	184.073	174.314	220.951	191.545	0	0	218.549	196.025	207.996	201.924	190.253	0	0	0	216.473	227.222	194.131	221.485	204.837
		335	1408.9	229.734	212.309	225.593	190.08	202.34	211.657	207.924	204.548	194.401	194.38	198.911	0	199.074	212.666	198.021	223.126	199.437	217.379	229.676	199.839	209.88	213.623	219.796	223.456	0	208.679	178.717	190.061	179.009	211.225	193.003	194.816	0	215.148	202.182	209.818	196.904	197.355	0	0	0	212.955	211.735	0	222.349	0
		336	1412.76	228.934	199.694	221.27	190.945	201.649	220.581	212.705	210.248	196.672	191.512	199.694	0	207.071	212.616	192.979	207.306	205.621	205.938	208.716	195.272	212.634	222.294	228.756	217.934	195.834	207.558	175.961	191.533	177.952	212.58	188.961	198.124	0	221.116	198.971	209.683	206.659	198.179	0	0	203.492	207.75	210.432	0	223.055	198.863
		337	1416.62	215.093	208.249	221.637	200.94	211.518	218.424	210.657	206.669	187.348	197.527	202.828	0	195.762	214.322	208.038	217.824	206.052	221.108	210.987	200.301	214.565	0	218.056	215.74	190.033	203.033	176.097	190.655	182.154	214.014	193.109	217.122	0	227.604	199.462	205.295	206.419	187.528	0	0	201.75	226.717	220.175	200.365	216.299	186.245
		338	1420.48	233.664	210.285	213.267	203.313	203.406	213.126	208.935	205.73	197.701	199.532	207.367	0	204.129	208.166	207.801	214.472	194.876	222.937	215.409	197.446	199.451	214.98	202.666	217.984	192.598	215.047	175.209	189.702	181.714	217.471	185.19	211.29	0	215.755	195.718	214.006	195.951	181.896	0	196.52	203.474	212.76	219.083	202.941	224.247	196.333
		339	1424.34	231.334	213.885	224.565	180.559	197.434	205.703	209.236	208.225	196.486	183.789	211.199	0	202.114	211.723	203.035	210.458	191.389	222.062	211.218	206.472	202.446	215.399	213.031	226.494	198.235	203.333	179.543	183.626	185.906	222.738	194.53	204.548	0	217.884	198.897	206.158	201.02	192.917	0	0	201.125	222.116	213.477	200.572	212.993	0
		340	1428.2	229.374	206.113	224.992	195.557	197.313	208.497	209.692	199.38	191.105	199.881	0	0	197.491	205.827	205.726	210.999	193.137	221.212	209.997	212.152	198.968	217.473	198.364	222.235	0	202.304	176.725	192.24	177.412	222.886	191.702	217.044	0	205.591	194.265	219.907	204.52	192.394	0	0	209.104	215.683	213.539	207.368	211.916	206.944
		341	1432.06	222.474	208.701	221.331	194.73	204.684	217.554	213.011	199.024	196.569	188.316	208.961	0	199.552	209.489	201.65	210.373	188.543	213.139	210.274	193.382	209.669	207.857	207.937	214.321	199.424	199.494	179.631	184.503	182.065	213.929	188.47	204.992	0	219.58	191.49	212.131	207.788	189.55	0	0	206.469	201.388	208.644	205.938	225.576	203.297
		342	1435.92	228.822	218.914	220.336	190.826	193.963	211.065	208.892	203.11	194.729	192.157	210.008	0	197.813	203.88	202.155	219.348	193.17	220.617	223.484	217.129	209.346	215.362	219.69	213.854	196.926	207.205	183.225	180.105	179.676	219.931	0	212.227	0	215.169	199.884	203.474	207.813	193.475	0	0	208.495	212.534	204.468	199.684	227.407	204.509
		343	1439.78	223.26	211.369	219.34	196.563	205.388	205.267	210.392	205.51	197.581	194.396	207.384	0	212.103	211.276	203.26	216.177	190.675	211.342	222.977	196.027	213.869	216.136	208.537	215.762	193.816	197.801	184.422	182.646	177.212	214.368	185.778	203.16	0	212.314	195.532	202.622	202.893	188.603	0	0	202.252	213.638	216.674	206.627	217.399	210.841
		344	1443.64	224.501	216.409	221.38	192.745	207.444	208.11	210.968	206.998	195.567	190.877	199.399	0	208.364	207.404	201.961	215.268	198.331	209.533	218.126	206.316	209.929	219.785	207.447	209.081	0	209.885	183.938	189.29	174.706	221.055	0	230.743	0	221.107	190.598	212.597	205.608	190.956	0	0	193.321	215.911	213.895	200.768	219.791	208.849
		345	1447.5	220.878	219.81	221.44	189.153	203.785	212.543	216.227	203.074	210.625	188.237	202.487	0	203.496	207.634	203.134	210.52	201.713	223.681	210.004	202.147	207.157	207.922	208.543	218.227	0	214.03	184.102	186.434	183.518	222.621	188.185	207.632	0	215.594	200.143	204.596	205.8	188.276	0	231.216	202.358	215.989	211.06	215.038	207.695	215.093
		346	1451.36	225.947	217.263	221.841	192.892	200.275	209.444	209.992	206.689	195.732	195.505	231.465	0	205.443	204.419	203.512	212.057	190.265	223.303	214.208	205.069	213.266	208.904	222.09	210.871	195.948	198.597	0	175.462	183.202	209.622	181.255	205.846	0	208.307	189.103	197.285	210.882	194.015	0	0	196.909	219.077	228.5	205.148	222.558	198.593
		347	1455.22	224.237	212.232	229.064	194.718	211.86	207.434	214.796	206.19	196.368	191.444	202.64	0	205.577	205.85	202.664	220.453	191.69	220.95	212.92	201.083	208.329	201.621	217.146	212.364	199.276	219.518	181.082	183.076	180.249	217.636	0	212.312	0	221.25	192.393	201.523	211.686	192.746	0	0	195.201	0	209.149	205.001	211.066	206.369
		348	1459.08	229.04	229.724	215.038	193.901	210.716	198.324	197.644	203.271	196.757	189.576	216.632	0	203.826	198.131	202.205	217.418	194.022	215.15	204.616	213.163	212.088	201.406	226.528	215.017	202.441	216.225	178.669	189.793	180.985	218.518	0	215.063	0	208.866	195.963	204.127	208.725	183.125	0	0	193.743	210.307	214.477	213.224	213.084	199.855
		349	1462.94	236.306	208.35	222.383	192.121	212.287	204.646	204.474	197.785	200.12	199.369	209.683	0	198.298	217.095	205.949	215.672	190.223	218.309	201.639	200.411	210.219	196.631	212.515	213.583	0	209.802	175.083	175.524	178.104	213.942	195.43	210.002	0	208.837	202.595	200.948	219.89	184.883	0	0	185.487	207.219	222.082	213.298	213.96	216.936
		350	1466.8	228.159	210.518	219.735	194.196	203.008	213.22	210.633	205.192	201.1	192.551	221.545	0	197.646	210.048	189.53	211.615	189.582	213.664	220.449	210.846	205.75	207.139	220.296	216.75	0	214.707	180.019	172.966	184.848	220.869	187.506	206.594	0	208.072	202.465	197.586	205.936	185.917	0	0	192.942	205.105	220.04	210.433	219.974	207.811
		351	1470.66	225.94	211.636	220.937	196.912	210.375	203.625	201.009	196.548	196.186	190.558	206.535	0	198.077	211.078	207.921	208.525	187.929	214.29	211.22	205.828	213.165	206.52	210.772	215.497	0	218.102	185.218	180.005	184.66	224.042	0	205.038	0	205.456	211.147	196.098	208.847	189.541	185.495	0	194.853	204.735	215.136	200.97	227.933	212.619
		352	1474.52	229.732	216.515	221.734	196.872	212.68	194.316	205.415	199.449	200.588	190.286	202.638	0	203.546	201.927	207.258	213.231	194.846	212.084	212.099	203.665	216.3	205.504	220.058	219.061	0	202.735	183.723	189.764	184.969	210.809	0	214.233	0	212.727	208.038	197.412	209.654	185.944	0	0	189.882	211.46	217.715	210.449	221.459	209.644
		353	1478.38	234.317	206.868	213.866	190.888	205.813	204.136	201.194	193.304	199.422	189.876	205.919	0	195.79	211.953	198.225	212.537	195.402	212.043	222.045	200.533	217.162	205.223	209.931	218.333	0	209.298	177.927	178.121	185.693	213.058	0	201.936	0	207.856	197.552	194.1	208.179	184.592	0	0	187.941	210.545	218.364	214.816	206.588	208.504
		354	1482.24	226.044	209.899	222.7	204.186	216.567	212.296	208.531	192.323	195.775	200.043	203.174	0	192.91	213.071	210.069	214.104	184.866	202.392	213.929	205.571	216.237	203.33	221.457	219.889	0	207.436	191.563	180.836	187.953	210.793	0	207.298	0	207.701	198.625	205.324	203.442	184.055	0	0	188.886	204.805	217.518	206.963	221.832	204.17
		355	1486.1	221.614	217.263	213.708	190.314	213.946	215.906	197.581	191.98	200.218	194.199	217.217	0	199.975	210.578	209.692	224.608	195.16	206.423	202.892	192.445	216.061	213.243	212.637	211.696	0	212.439	216.414	174.614	181.761	218.466	0	203.262	0	202.194	204.597	207.626	205.949	188.24	0	0	190.117	209.028	213.714	205.698	226.598	202.058
		356	1489.96	212.921	214.697	210.773	192.606	219.008	196.816	204.94	198.902	190.78	188.333	204.71	0	188.475	213.134	206.46	217.895	185.146	216.999	224.246	202.773	205.304	206.187	226.036	223.17	0	208.475	188.237	178.424	186.629	210.751	0	202.498	0	210.608	195.15	205.2	203.389	183.49	196.162	204.958	191.227	207.274	206.929	198.745	222.459	219.78
		357	1493.82	218.207	220.253	225.904	191.366	213.091	204.019	208.535	200.871	192.184	198.263	215.277	0	188.9	209.641	206.236	220.198	179.282	219.601	220.902	198.199	218.315	192.278	213.657	223.195	0	192.065	187.417	190.437	191.492	209.005	0	204.909	0	202.458	201.354	207.4	202.101	175.867	0	199.239	193.333	203.701	218.783	201.53	219.124	209.707
		358	1497.68	228.61	208.518	223.3	200.362	209.936	205.63	212.334	194.184	197.95	192.978	204.038	0	199.207	207.832	195.847	215.835	182.159	218.772	214.417	187.373	221.074	196.501	219.005	220.329	0	209.558	192.173	192.334	186.102	209.558	0	207.389	0	211.417	198.15	202.297	206.571	183.105	0	197.088	199.972	205.45	212.137	209.543	220.975	214.637
		359	1501.54	230.722	212.845	230.207	193.03	195.163	210.364	210.856	195.092	199.127	187.39	215.895	0	194.414	199.904	196.395	219.772	185.474	221.504	218.158	196.588	204.389	203.983	224.091	215.053	0	209.479	0	190.609	186.573	211.705	0	196.848	0	204.515	194.169	204.491	209.154	184.491	0	204.311	193.686	212.61	212.97	210.557	220.857	199.869
		360	1505.4	223.79	209.105	218.716	192.217	204.491	197.124	213.265	198.199	208.092	181.086	211.671	0	202.753	208.583	212.015	217.561	176.37	212.761	210.05	194.251	215.839	0	225.798	219.43	0	212.084	191.822	182.667	177.838	213.519	0	203.292	0	208.437	199.603	201.926	195.313	178.946	193.52	197.563	184.83	211.509	211.553	192.891	216.437	200.632
		361	1509.26	224.439	212.356	219.378	187.299	199.645	194.724	212.977	208.174	201.725	191.541	200.697	0	204.596	211.539	207.064	220.94	183.069	211.624	214.704	205.858	215.722	203.308	214.747	218.829	0	210.481	188.169	200.978	175.403	208.138	0	212.454	0	212.994	197.956	201.82	204.56	187.394	0	197.879	189.54	209.847	212.916	199.427	226.177	204.072
		362	1513.12	229.843	209.505	218.048	186.373	213.97	192.551	215.009	198.761	194.526	179.987	202.079	0	192.746	209.997	203.986	203.822	185.625	207.184	221.259	195.555	217.48	200.301	216.626	213.742	0	206.287	0	197.144	175.909	210.639	0	203.545	0	198.262	212.509	197.701	215.225	186.356	212.417	196.896	188.21	215.898	210.494	202.093	220.91	197.194
		363	1516.98	221.557	212.379	230.595	183.752	205.241	192.616	219.691	194.152	199.577	190.725	209.185	0	197.286	200.198	204.769	204.667	194.247	221.119	213.936	195.049	214.407	202.573	215.801	208.163	0	209.614	190.896	209.949	183.594	207.593	0	199.27	0	210.755	205.94	212.428	203.209	182.753	202.356	194.415	180.647	215.727	199.9	202.677	212.434	202.363
		364	1520.84	219.96	212.546	222.407	185.402	214.686	186.826	216.596	202.364	195.667	179.21	206.186	0	197.105	201.076	208.724	211.764	193.061	219.614	214.942	195.707	216.356	194.786	210.497	212.402	0	204.086	182.496	195.519	189.396	221.003	0	208.216	0	212.874	200.045	198.397	208.946	188.762	0	191.916	189.876	219.29	200.799	197.016	216.308	203.355
		365	1524.7	212.548	200.546	219.514	180.991	203.815	185.889	205.958	196.032	198.118	173.967	201.906	0	195.35	197.638	197.756	214.72	193.033	211.282	215.939	197.003	212.353	195.303	225.183	216.688	0	211.904	185.933	196.461	185.857	212.404	0	204.408	0	202.495	202.037	204.04	220.989	190.313	0	189.091	191.119	209.584	200.102	200.008	220.279	199.076
		366	1528.56	227.763	204.07	223.619	175.064	198.987	190.158	213.21	193.005	198.633	185.744	196.495	0	194.573	200.177	210.997	215.666	190.338	221.687	216.232	200.081	218.444	196.676	217.728	221.21	0	209.35	184.644	203.626	188.655	215.935	0	195.487	0	207.615	197.467	200.346	216.51	186.98	194.517	198.493	195.082	219.53	201.099	191.001	221.725	199.688
		367	1532.42	229.268	206.112	211.14	190.272	205.016	185.972	219.282	205.451	202.652	187.713	212.556	0	198.739	206.244	213.244	223.972	193.122	224.318	209.966	204.436	212.343	199.289	220.699	221.407	0	209.214	180.593	202.675	196.658	210.557	0	197.626	0	203.609	196.827	195.588	210.404	194.78	184.856	195.389	196.869	218.016	195.654	198.166	215.144	199.245
		368	1536.28	233.04	205.602	207.014	192.442	205.255	184.592	216.852	203.553	196.889	189.803	209.05	0	199.696	210.264	216.73	221.734	189.669	209.258	227.443	193.111	213.398	201.232	215.382	228.039	0	201.027	181.173	187.609	194.067	202.404	0	199.409	0	209.132	195.634	187.97	208.845	185.5	203.693	194.921	183.036	222.156	202.944	195.985	221.016	205.957
		369	1540.14	220.452	206.16	208.826	181.458	208.689	180.253	222.314	196.899	197.537	183.379	202.578	0	195.957	199.932	208.199	214.824	186.108	208.453	220.015	198.771	211.063	202.083	209.943	214.954	0	204.166	184.838	193.354	189.093	209.451	0	196.538	0	195.408	196.359	190.79	207.019	185.097	0	196.341	188.994	225.025	201.74	186.508	210.735	199.67
		370	1544	216.963	205.831	211.778	188.612	203.274	195.905	209.849	201.714	201.066	192.254	206.182	0	200.315	201.598	211.804	207.947	187.333	222.108	230.373	204.993	215.007	0	203.111	219.199	0	205.778	184.886	199.584	183.97	204.911	0	211.352	0	212.311	0	198.403	206.366	194.428	201.543	194.178	191.803	222.569	202.573	197.815	218.668	197.841
		371	1547.86	231.296	207.553	213.881	191.071	205.25	204.085	208.313	198.724	202.424	190.062	209.563	0	200.883	192.301	214.939	213.425	183.396	214.49	0	194.078	210.399	0	209.818	213.394	0	215.009	179.208	196.476	184.323	209.462	0	198.934	0	211.041	196.652	197.568	190.144	189.281	191.463	202.283	181.964	218.282	210.388	187.984	219.154	201.023
		372	1551.72	223.046	218.66	212.014	177.89	204.463	202.194	217.766	203.642	203.716	191.248	209.209	0	196.745	196.242	204.214	209.462	183.933	218.542	216.169	201.997	209.046	195.634	228.661	220.454	0	220.08	191.291	199.937	183.962	213.155	0	208.882	0	214.285	210.283	193.434	205.774	175.462	0	193.392	190.608	230.165	207.093	194.972	221.518	193.336
		373	1555.58	210.553	210.923	212.882	172.081	202.855	192.14	211.992	199.394	197.532	193.435	206.356	0	191.739	188.864	204.14	205.059	189.54	214.172	210.159	188.719	215.164	203.177	226.869	213.905	0	217.765	176.388	202.035	193.407	217.179	194.513	214.453	0	218.875	206.138	187.389	201.136	178.598	193.301	202.993	199.146	206.732	213.353	194.902	210.189	200.491
		374	1559.44	219.463	211.402	205.351	185.174	203.985	192.898	217.172	201.672	213.919	193.479	202.094	0	190.52	193.03	204.474	209.457	184.232	205.42	211.932	201.901	218.193	200.982	228.868	217.071	0	203.975	173.972	194.699	192.043	205.49	0	208.613	0	218.812	0	198.164	203.598	179.061	197.44	199.356	193.485	220.803	214.378	197.028	216.801	192.805
		375	1563.3	221.33	207.274	214.093	178.133	198.429	198.485	217.905	206.287	210.609	183.723	209.732	0	191.499	203.478	204.287	212.691	196.23	213.528	203.061	202.306	209.341	197.981	213.581	213.369	190.624	223.854	184.109	204.085	184.911	212.311	0	200.551	0	220.112	203.769	180.92	211.892	178.157	0	196.053	192.444	222.9	211.188	179.806	213.404	196.909
		376	1567.16	225.23	214.111	201.882	193.124	201.158	192.108	211.937	191.336	199.866	189.019	199.164	0	204.428	205.768	210.457	210.621	185.286	210.831	215.393	195.989	209.833	209.088	214.876	213.272	187.993	215.309	176.995	184.794	186.974	210.894	0	196.516	0	213.083	194.301	193.77	202.443	185.917	0	197.622	184.878	211.757	216.114	187.784	224.644	198.259
		377	1571.02	225.281	198.442	213.785	184.179	200.949	190.015	215.29	191.64	187.635	188.904	207.066	0	190.942	202.21	228.677	214.724	188.381	213.752	218.578	195.971	214.169	212.702	215.01	210.058	180.72	213.388	179.189	202.799	179.14	206.762	0	201.435	0	217.471	207.756	186.444	210.646	179.519	192.835	191.952	195.461	219.509	209.276	189.608	221.946	209.996
		378	1574.88	223.49	202.42	206.583	186.146	204.659	187.443	221.74	201.039	202.996	188.229	197.045	0	205.983	196.863	220.486	215.362	189.052	206.65	215.767	202.283	209.514	201.292	210.329	210.544	178.282	219.026	0	196.141	176.918	203.624	0	202.563	0	208.634	194.833	191.703	213.056	172.232	203.679	196.361	193.602	212.242	212.086	182.28	218.937	209.781
		379	1578.74	231.331	206.167	211.114	201.164	207.215	197.347	218.225	197.053	205.121	190.99	208.481	0	189.587	194.79	206.839	217.652	183.654	207.537	225.871	194.865	205.073	203.207	218.557	204.082	183.338	213.939	187.906	204.093	180.848	202.895	0	196.884	0	207.592	198.896	194.503	212.632	166.889	202.703	0	203.271	218.447	208.614	193.718	210.818	200.929
		380	1582.6	220.214	203.414	216.296	187.358	210.743	193.978	222.028	203.432	204.665	179.73	205.782	0	200.786	198.077	209.506	214.747	186.34	210.39	222.748	201.606	211.83	209.295	215.398	214.502	183.331	221.298	180.419	194.475	186.398	208.679	192.396	207.531	0	202.58	204.261	190.036	203.023	177.611	188.801	191.182	199.405	216.707	208.799	184.385	206.51	213.858
		381	1586.46	227.85	205.272	208.811	200.527	188.168	195.424	213.236	200.511	194.572	185.374	0	0	202.733	192.747	210.747	211.446	186.961	204.969	218.905	187.336	210.948	205.478	225.117	220.785	189.974	218.533	185.166	182.036	180.465	203.556	184.005	199.542	0	201.437	203.432	191.316	215.954	183.663	201.139	192.353	188.976	206.971	206.755	188.624	216.689	206.395
		382	1590.32	222.75	201.121	218.481	197.655	198.298	193.289	206.459	196.216	196.785	198.701	214.043	0	199.072	203.236	210.707	213.6	192.623	206.291	210.784	203.492	206.416	207.803	225.483	221.727	191.754	213.5	189.828	201.124	178.646	212.203	198.881	209.099	0	212.196	206.362	203.803	216.772	174.86	189.389	201.702	0	217.023	202.692	197.366	221.623	190.689
		383	1594.18	238.384	206.965	214.938	185.347	195.661	193.805	207.687	197.425	190.503	195.538	200.172	0	214.79	215.103	209.407	216.871	185.775	206.787	212.194	210.262	212.068	210.248	213.489	216.941	197.866	215.312	180.529	180.746	179.468	211.681	0	206.795	0	218.876	201.555	196.71	208.292	175.927	0	195.552	178.207	217.752	204.468	185.018	220.942	201.644
		384	1598.04	230.902	202.391	212.833	182.967	190.515	194.942	211.313	196.957	188.73	184.945	203.39	0	201.795	206.093	217.339	211.543	185.146	209.738	221.16	200.385	217.455	211.348	215.555	221.463	193.011	209.972	183.668	193.155	184.121	213.127	195.875	199.985	0	215.376	209.311	189.916	211.649	170.575	197.223	194.075	191.316	214.43	210.462	189.301	206.607	196.929
		385	1601.9	227.962	208.967	208.844	183.462	183.104	197.852	210.371	191.765	196.316	190.946	204.045	0	202.424	198.657	223.949	206.704	188.383	214.623	218.823	192.625	210.462	210.083	224.46	233.078	195.902	212.988	194.539	189.485	188.74	200.268	194.589	191.782	0	211.48	211.05	198.881	215.648	176.119	200.396	0	182.603	213.895	216.028	190.449	215.674	219.414
		386	1605.76	215.953	211.608	216.789	183.415	176.404	197.344	211.708	201.559	188.189	199.759	209.443	0	194.508	202.21	213.716	207.397	177.434	202.722	212.46	202.385	212.308	213.666	216.98	212.865	195.513	211.364	186.762	185.826	181.813	224.641	185.076	201.91	0	206.899	0	201.391	209.724	176.795	191.003	205.021	183.106	209.214	213.849	180.051	223.351	205.595
		387	1609.62	210.582	217.052	215.937	187.301	192.299	183.851	208.794	197.743	184.52	191.088	198.326	0	201.817	209.499	216.831	209.003	189.17	206.078	212.764	192.859	204.278	219.9	215.526	208.889	190.427	221.195	188.892	188.424	192.846	198.537	182.959	200.448	0	226.538	213.413	194.937	209.275	185.199	0	198.807	187.747	215.823	212.032	184.083	216.415	0
		388	1613.48	222.446	201.105	228.067	180.623	181.167	187.162	209.129	200.715	189.29	193.054	0	0	204.849	209.76	211.657	202.502	197.755	211.194	214.427	192.454	207.309	210.827	221.485	235.724	189.039	216.167	187.181	175.59	180.11	207.72	185.567	206.173	0	217.607	199.002	199.206	199.666	187.178	188.876	0	189.682	220.135	211.235	183.843	221.602	202.927
		389	1617.34	220.399	209.51	217.096	184.96	195.03	195.931	204.511	196.739	193.193	195.642	215.215	0	199.207	207.803	201.533	205.33	187.765	201.687	216.003	202.569	208.404	206.308	215.657	213.606	196.546	214.523	187.021	185.664	187.777	209.621	0	198.455	172.207	215.623	207.839	229.432	207.122	180.024	196.264	191.713	181.102	221.609	217.227	190.126	225.366	199.285
		390	1621.2	223.629	197.828	217.528	191.509	194.947	192.502	208.035	194.042	191.636	193.985	207.037	0	197.191	210.783	215.551	203.625	195.018	203.539	221.119	203.051	214.751	211.896	221.57	227.374	188.814	215.168	195.952	178.958	179.974	215.363	0	201.432	179.147	215.996	209.675	195.435	200.035	175.068	193.939	186.192	194.709	217.515	205.785	192.397	221.222	198.21
		391	1625.06	220.093	200.447	223.271	183.702	185.935	190.341	208.874	193.019	193.691	185.489	216.736	0	195.687	199.245	209.588	210.924	194.104	214.761	209.357	199.216	211.53	213.095	209.267	213.934	196.455	221.028	178.322	179.856	184.308	211.491	188.279	199.111	188.344	209.648	206.004	184.992	210.952	176.63	192.079	190.241	188.191	215.318	202.731	195.526	216.694	198.117
		392	1628.92	228.972	199.969	225.884	183.988	232.369	193.435	199.985	198.993	200.005	199.447	212.358	0	202.804	205.538	226.514	207.869	195.507	204.175	207.262	193.549	210.004	225.555	199.718	217.551	181.596	211.65	181.486	181.518	0	223.674	182.088	205.366	0	211.551	207.799	195.232	211.23	172.684	191.07	194.722	181.042	227.853	207.177	196.194	219.762	198.189
		393	1632.78	238.757	208.827	225.157	179.97	200.709	196.604	209.32	204.469	201.212	178.157	216.553	0	209.424	209.394	209.025	208.855	190.445	210.46	213.059	188.424	206.542	208.307	202.394	214.025	195.087	208.996	174.227	174.964	178.655	213.863	0	207.406	0	211.822	191.84	186.535	203.809	181.227	183.845	194.941	183.841	209.393	202.444	202.928	215.953	197.049
		394	1636.64	223.039	198.242	212.988	175.083	192.745	180.222	205.792	199.139	198.306	190.894	204.057	0	202.977	206.371	208.349	213.39	182.289	214.443	217.531	193.204	215.404	211.27	219.229	218.241	189.009	212.995	193.407	183.343	188.681	201.214	178.998	199.783	186.541	221.844	207.742	202.574	214.497	177.814	192.14	190.486	186.313	211.592	205.747	200.196	225.092	195.781
		395	1640.5	223.341	196.068	232.513	180.9	188.52	188.935	205.55	190.313	185.101	184.089	213.92	0	208.771	202.366	216.778	212.372	190.373	209.633	218.522	189.955	208.887	214.156	211.599	218.778	190.276	212.119	191.27	182.474	182.95	221.309	181.055	197.955	0	212.424	207.939	195.33	206.003	174.668	178.687	191.303	184.998	223.409	210.831	192.88	217.297	203.276
		396	1644.36	226.184	202.987	217.174	181.518	185.528	193.934	208.805	199.582	192.411	175.671	213.697	0	204.282	199.055	212.813	215.299	179.288	194.117	212.334	188.608	214.431	217.303	219.444	209.568	184.517	202.023	185.852	181.787	171.356	214.649	179.596	202.233	187.419	216.295	199.966	190.691	204.984	173.322	196.088	191.435	192.263	214.402	200.724	195.879	227.252	0
		397	1648.22	217.216	197.957	200.083	193.045	192.334	185.801	202.701	199.733	192.873	182.791	209.308	0	200.237	211.126	211.463	207.458	190.886	202.897	207.403	194.174	210.732	227.727	212.75	201.932	187.594	217.931	177.994	182.291	182.583	205.757	179.168	202.243	180.927	229.712	212.074	188.526	213.273	174.74	188.592	192.192	181.728	222.216	208.797	187.137	218.003	203.563
		398	1652.08	218.154	193.227	207.46	187.593	183.345	190.108	211.909	190.78	177.355	183.146	211.923	0	194.305	197.845	203.543	206.462	190.396	210.633	204.01	209.603	209.578	226.859	205.917	202.73	190.049	217.023	189.298	194.271	177.474	204.588	187.036	209.22	185.022	220.746	204.552	183.404	213.503	178.131	196.187	188.955	186.549	0	200.683	188.363	219.224	212.751
		399	1655.94	222.724	205.097	218.384	177.267	184.916	189.994	204.445	197.023	182.798	183.864	206.402	0	200.147	215.958	205.463	197.621	194.904	195.202	215.598	197.218	220.638	220.126	207.744	207.667	187.121	206.373	187.058	192.288	174.474	205.163	190.475	203.775	183.484	213.804	205.106	199.522	211.411	0	190.455	186.382	173.658	215.293	200.009	198.593	211.874	0
		400	1659.8	221.728	205.334	214.855	184.588	179.335	196.096	203.45	192.436	175.063	182.453	204.084	0	200.045	197.392	209.122	207.512	195.579	208.898	209.23	209.443	214.155	216.732	223.642	217.635	189.745	215.186	187.933	191.259	175.337	208.785	186.886	203.847	180.63	213.163	195.488	207.26	206.062	174.162	189.24	177.14	181.033	216.069	204.976	185.464	227.419	208.391
		401	1663.66	217.551	205.189	224.104	184.783	198.582	196.979	203.992	201.13	187.298	184.829	209.975	0	208.433	198.183	206.192	211.556	195.598	203.076	204.611	204.843	217.514	225.587	210.134	212.671	0	217.332	179.058	177.744	174.397	206.758	188.248	208.239	185.142	222.242	203.833	196.719	206.389	173.568	182.425	197.852	184.929	215.99	212.47	193.859	223.292	198.743
		402	1667.52	225.275	206.664	215.061	188.323	189.799	190.015	206.71	186.063	186.614	188.03	209.287	0	200.917	206.265	209.375	218.926	183.41	210.269	206.359	197.243	220.503	215.354	217.504	213.926	200.13	209.491	189.051	176.752	0	212.143	184.286	200.352	182.862	220.595	0	188.71	204.816	173.751	185.091	0	187.394	219.58	213.028	200.342	214.529	194.946
		403	1671.38	218.309	205.764	229.294	186.449	184.124	189.06	209.38	191.251	179.513	178.18	208.543	0	206.185	212.169	217.881	211.782	201.221	205.516	205.846	201.222	215.885	223.621	216.895	221.184	191.899	217.519	177.386	190.322	181.512	213.924	184.614	195.931	193.429	215.603	205.498	192.668	205.691	175.227	192.25	190.299	190.982	212.852	205.522	196.596	220.561	195.141
		404	1675.24	209.426	211.303	217.271	187.317	184.606	196.877	201.112	191.359	196.813	188.95	213.083	0	199.04	218.037	216.768	214.162	198.15	200.871	197.238	213.424	214.49	229.286	222.746	220.179	183.863	210.585	182.898	173.531	183.937	212.361	190.763	206.478	186.742	228.311	196.227	193.806	202.06	169.477	199.359	202.644	186.616	0	199.129	201.359	214.717	186.331
		405	1679.1	213.928	198.175	226.58	175.664	193.99	191.305	201.788	202.044	192.402	194.428	202.616	0	200.902	224.164	221.716	214.741	201.903	205.198	204.311	194.612	227.513	215.249	221.243	212.916	176.565	223.725	180.11	186.023	181.986	213.804	182.29	200.809	0	222.632	0	186.92	208.151	167.798	192.989	192.336	185.299	217.759	206.657	198.893	214.178	194.634
		406	1682.96	227.888	199.221	219.875	183.746	193.376	196.496	206.822	190.732	190.543	186.747	203.929	0	201.053	211.505	214.834	208.105	203.702	205.434	209.596	221.033	217.176	220.294	217.25	217.467	180.881	212.969	195.047	187.877	183.03	211.553	182.485	194.11	189.366	217.198	203.077	192.332	207.336	166.471	197.096	199.708	186.761	214.945	195.27	195.637	225.851	202.162
		407	1686.82	220.646	212.689	222.114	169.626	182.652	189.822	196.278	197.448	196.136	201.776	209.497	0	199.771	220.511	208.883	208.289	199.529	200.821	205.486	201.003	213.666	227.842	224.364	229.997	191.251	205.086	178.488	186.267	174.162	210.513	0	195.03	179.872	226.121	0	194.866	208.192	175.17	190.382	184.934	181.712	214.479	205.56	200.066	215.368	223.389
		408	1690.68	222.323	213.431	213.712	179.63	177.851	192.515	208.481	191.702	192.086	189.287	196.301	0	201.262	226.74	208.217	214.731	196.177	195.876	198.477	202.896	208.985	226.45	208.139	223.143	190.8	199.383	188.466	187.279	182.872	225.279	179.972	189.51	191.76	227.583	0	199.941	207.09	166.113	206.79	190.691	189.823	208.224	213.736	189.076	211.128	193.642
		409	1694.54	225.6	196.927	234.026	177.958	182.684	187.841	200.862	187.154	201.386	190.693	206.669	0	198.851	224.141	202.299	228.024	187.384	201.444	202.003	204.585	217.191	227.365	222.101	216.793	191.554	204.441	189.095	190.562	180.202	217.184	187.604	184.573	187.336	233.632	0	187.722	210.588	169.636	205.962	190.71	187.776	207.826	203.568	200.128	210.942	202.737
		410	1698.4	233.438	200.818	221.785	191.068	187.396	197.024	200.02	192.525	187.701	193.443	202.955	0	198.983	226.809	203.904	228.01	187.572	199.054	204.195	194.308	219.812	220.885	215.981	222.592	190.663	200.28	176.857	179.212	178.662	220.632	195.566	203.492	184.352	235.022	0	202.305	208.276	171.893	194.902	195.818	181.512	212.219	204.346	197.522	217.313	189.614
		411	1702.26	228.144	204.838	219.727	178.154	182.432	200.083	206.904	203.271	207.542	197.511	193.573	0	198.937	228.17	207.457	223.557	197.473	205.256	215.252	200.917	217.275	214.949	212.392	224.635	184.301	205.195	179.408	188.194	176.122	215.338	186.488	199.543	183.656	228.682	0	195.121	206.712	169.649	202.276	196.554	186.444	203.612	211.443	198.25	227.546	187.542
		412	1706.12	227.847	201.947	221.561	182.996	181.641	184.924	216.895	202.108	197.204	197.145	196.634	0	196.52	232.49	211.537	219.03	188.693	199.443	207.031	202.997	217.937	0	218.233	217.051	0	202.352	186	184.955	177.093	215.547	193.689	194.792	180.489	214.235	0	208.542	198.646	173.051	202.662	197.466	179.758	216.063	206.094	192.711	225.761	202.64
		413	1709.98	227.229	209.059	224.245	181.441	181.717	202.823	220.242	205.793	211.439	200.67	199.464	0	203.463	218.609	211.326	211.24	191.368	197.076	211.677	206.876	210.273	213.184	203.992	217.128	185.99	205.049	196.923	187.652	188.347	214.534	199.577	196.825	186.134	228.079	0	196.881	201.313	168.627	187.434	187.221	174.572	216.694	202.118	189.153	223.071	196.604
		414	1713.84	228.177	195.426	225.004	177.33	182.019	186.013	213.189	195.096	202.563	204.499	204.043	0	197.215	216.872	206.775	219.97	181.146	198.86	208.835	195.314	214.268	212.607	227.4	215.662	0	196.588	206.441	197.813	189.209	209.523	191.22	188.195	193.383	216.159	191.951	194.501	200.724	170.283	193.144	191.373	183.585	215.584	202.012	191.253	215.339	199.941
		415	1717.7	221.967	203.145	213.92	166.232	184.02	193.666	214.073	197.96	203.955	203.949	192.339	0	188.518	217.325	197.543	216.035	195.707	203.941	214.442	205.606	220.744	224.21	213.318	228.926	182.598	203.086	198.338	191.798	189.985	219.472	197.898	195.289	183.964	227.399	0	203.149	195.04	172.3	196.12	197.48	177.05	214.174	201.706	193.715	216.844	207.227
		416	1721.56	222.414	205.525	221.806	165.492	178.07	190.545	211.511	186.892	205.253	197.987	193.1	0	190.118	217.245	208.788	225.053	179.354	202.811	211.136	198.993	213.747	213.849	215.277	205.612	0	204.389	192.137	181.639	190.189	222.153	197.988	194.47	185.424	225.591	0	189.784	196.68	167.209	205.816	187.355	173.812	216.217	200.816	193.711	218.696	187.391
		417	1725.42	229.22	194.793	230.803	189.496	181.177	187.929	201.415	183.809	210.19	196.741	0	0	190.344	217.059	200.421	220.428	180.564	206.073	214.775	199.399	212.191	213.99	210.254	211.96	0	208.316	198.694	187.418	195.21	209.893	195.222	199.816	190.488	225.119	0	193.74	203.041	173.526	214.526	197.032	177.01	212.477	202.427	189.177	213.517	195.791
		418	1729.28	228.592	204.081	222.266	169.167	177.529	202.357	199.161	191.503	185.852	193.385	201.378	0	187.065	213.713	192.183	221.772	182.363	207.97	209.788	205.155	218.246	208.54	205.002	219.713	0	211.043	186.853	190.498	176.901	217.855	195.237	199.012	187.806	213.838	196.501	193.612	203.719	171.066	190.608	195.032	182.574	215.524	206.949	201.183	217.654	192.516
		419	1733.14	227.621	205.902	214.66	178.07	189.384	184.844	210.541	189.314	186.382	204.322	201.127	0	197.366	217.223	198.398	227.465	188.042	204.552	209.427	220.023	217.417	209.99	202.508	207.263	200.341	205.474	187.058	195.508	187.605	205.842	198.081	197.447	194.092	239.369	202.067	200.442	217.98	169.66	192.012	190.301	173.944	220.503	206.854	197.224	217.102	197.996
		420	1737	224.022	206.16	213.331	169.575	189.505	194.253	198.542	180.533	192.791	194.656	0	0	180.638	210.853	192.462	222.292	180.37	204.106	205.277	217.723	215.796	212.906	204.181	217.023	0	214.993	188.914	200.561	181.062	219.701	177.676	200.127	178.252	226.08	186.918	201.15	206.775	166.294	196.623	197.136	181.96	207.731	205.362	201.088	235.773	196.871
		421	1740.86	226.602	190.042	225.985	172.054	193.624	199.108	201.939	193.039	186.115	190.814	0	0	189.072	231.694	197.545	223.739	184.416	195.327	214.966	203.527	209.245	204.096	201.555	209.398	199.641	203.846	184.669	193.77	181.785	217.487	190.522	191.462	184.011	218.782	0	188.363	207.523	169.604	184.879	199.397	181.687	213.631	203.754	190.51	222.367	206.431
		422	1744.72	226.203	198.675	219.442	171.279	187.442	202.036	212.47	194.149	191.344	210.528	197.402	0	186.738	223.731	195.726	217.823	181.044	210.334	207.938	206.599	206.497	214.065	212.073	209.637	0	201.774	190.434	197.707	0	222.566	187.381	202.57	183.455	213.368	187.731	193.489	201.322	162.178	182.484	204.187	176.235	215.279	207.636	205.76	221.449	196.977
		423	1748.58	226.429	188.774	220.717	178.459	188.644	187.429	204.342	198.159	190.728	195.288	207.457	0	191.599	215.235	201.893	220.699	192.253	208.057	226.544	208.639	217.332	213.298	204.772	221.768	0	198.119	187.928	189.423	185.5	223.507	194.269	201.287	184.954	220.618	192.674	201.323	210.22	166.066	186.01	197.467	179.663	217.38	219.872	193.682	228.686	198.643
		424	1752.44	222.098	194.584	214.087	184.002	183.317	205.742	203.652	182.61	189.731	189.822	209.844	0	182.694	204.079	211.306	227.361	175.471	208.276	213.795	206.751	219.699	205.298	207.615	214.622	0	202.038	191.636	188.993	0	218.775	185.551	204.446	181.818	222.541	186.009	196.715	213.124	171.961	0	190.642	176.066	0	216.547	190.184	190.149	194.614
		425	1756.3	219.374	202.347	216.837	184.679	0	196.376	203.044	198.51	196.169	192.548	200.842	0	187.805	203.196	199.963	219.889	180.918	204.734	218.988	218.973	214.944	217.043	203.631	206.765	0	201.662	192.728	196.228	0	215.3	196.28	204.371	175.665	217.77	203.748	195.461	202.522	171.976	191.644	199.179	194.58	215.063	207.493	191.261	238.308	195
		426	1760.16	217.093	197.901	207.321	184.355	194.066	202.557	204.015	186.896	195.935	200.419	196.003	0	197.512	220.179	196.632	221.018	177.056	206.966	216.632	218.46	217.112	216.046	202.891	212.384	0	194.527	177.106	193.809	185.979	218.758	189.286	198.331	180.797	205.505	189.162	203.727	202.71	0	191.928	191.923	176.982	205.404	217.833	187.323	220.009	194.242
		427	1764.02	212.28	190.111	213.93	191.518	188.97	194.726	214.075	202.217	202.606	198.149	194.705	0	187.563	218.935	207.78	223.067	168.325	209.773	218.925	219.849	222.77	206.899	198.955	219.318	0	210.356	177.761	200.018	177.882	217.003	181.614	201.411	187.088	217.326	181.814	183.432	200.5	169.841	192.939	189.866	192.863	207.279	210.382	187.199	221.041	199.179
		428	1767.88	216.756	184.411	212.048	179.137	168.057	200.455	213.344	190.475	189.394	205.007	207.965	0	189.835	234.57	188.45	222.707	181.448	0	217.599	215.039	223.284	211.139	220.177	209.865	0	203.891	186.919	191.834	189.137	221.75	188.667	203.935	172.995	218.087	187.429	189.172	206.108	169.081	182.278	190.75	184.396	213.855	219.963	184.039	218.164	194.172
		429	1771.74	217.501	197.324	206.34	180.6	198.061	206.334	208.617	189.758	202.349	211.643	204.746	0	190.115	218.18	196.475	221.134	187.725	203.601	209.728	211.991	215.525	207.242	213.033	207.657	0	205.647	185.145	195.108	178.798	219.672	186.586	212.765	176.216	221.964	186.212	190.975	199.761	174.419	185.836	192.468	182.822	220.951	219.274	197.324	240.021	199.933
		430	1775.6	216.921	197.138	210.395	185.545	191.787	184.814	216.926	191.349	189.335	196.556	191.607	0	191.318	208.297	195.658	223.175	187.766	200.593	223.569	205.501	229.391	216.047	208.532	215.033	0	202.199	173.051	198.821	187.115	218.517	186.247	205.693	174.783	217.623	183.297	193.331	205.999	173.988	193.122	193.202	181.23	221.521	220.47	197.816	216.847	197.404
		431	1779.46	211.012	190.529	217.023	177.558	206.062	185.859	221.359	193.452	202.013	203.423	206.343	0	187.098	225.687	206.161	216.076	179.865	204.071	205.732	208.401	223.722	208.086	210.801	202.783	0	207.331	183.152	194.778	186.469	212.215	0	216.15	189.535	204.916	180.42	188.734	214.95	170.211	195.513	183.2	179.138	216.444	218.022	202.858	224.727	203.313
		432	1783.32	209.477	198.679	217.902	184.231	194.545	204.437	209.233	188.643	202.281	207.736	206.139	0	187.105	220.084	197.48	213.68	166.257	208.247	222.799	225.555	220.311	211.137	215.981	205.093	0	213.809	178.202	194.313	185.792	215.985	190.137	202.106	171.376	219.311	192.983	183.252	211.716	0	192.736	174.287	182.759	212.145	226.236	185.115	214.297	195.44
		433	1787.18	224.525	187.71	215.852	179.625	191.932	212.212	208.045	190.366	206.783	199.642	206.515	0	192.422	212.521	210.665	210.005	182.12	198.799	221.043	207.617	208.518	208.258	211.95	210.942	0	209.306	189.453	191.43	188.904	211.665	198.401	207.296	188.734	223.358	195.465	196.796	204.224	167.874	189.752	183.965	189.24	222.505	219.016	192.521	215.682	204.234
		434	1791.04	223.173	194.946	210.474	175.246	195.333	195.858	215.814	190.721	203.298	193.507	217.873	178.308	190.676	235.088	209.105	214.999	178.001	209.224	223.431	209.164	209.647	194.897	217.578	207.325	0	209.301	202.004	194.154	188.592	221.242	191.703	206.161	0	214.811	186.268	203.731	203.988	175.422	194.855	198.1	183.73	215.705	218.804	186.588	206.237	203.736
		435	1794.9	211.544	189.157	215.819	175.316	196.495	199.693	204.937	190.028	204.477	193.389	199.434	0	184.44	217.053	206.566	215.01	177.033	201.567	214.22	214.358	207.544	201.924	225.779	211.231	0	202.691	180.998	209.26	174.289	225.055	194.673	209.839	177.066	211.301	191.877	197.269	199.948	160.911	187.725	200.113	185.653	222.8	220.191	178.424	202.032	0
		436	1798.76	217.547	191.364	222.313	181.313	190.423	196.474	207.919	185.961	200.531	191.277	204.609	0	184.318	231.588	205.958	218.869	185.59	215.22	184.675	208.21	207.242	206.088	209.87	212.538	195.195	218.596	172.301	200.708	196.631	216.933	198.605	213.472	174.993	226.874	186.412	196.207	208.71	162.474	182.759	204.755	183.492	221.997	214.151	192.772	208.493	208.765
		437	1802.62	216.247	192.141	215.716	180.645	195.608	187.145	215.052	199.131	215.939	197.242	196.616	0	185.149	219.353	200.136	213.347	176.723	206.69	228.674	206.54	207.6	208.948	211.788	214.361	0	210.426	176.221	200.334	176.59	212.342	196.588	196.713	166.677	214.188	194.247	201.034	221.119	160.096	180.005	197.566	180.775	216.114	214.969	189.384	205.016	203.948
		438	1806.48	216.612	176.878	219.631	183.347	196.276	191.092	205.467	192.45	209.176	197.835	190.18	0	191.076	229.021	196.284	223.229	175.608	201.354	201.305	207.72	216.015	206.141	221.311	206.557	182.684	199.716	190.834	193.472	176.06	211.879	198.295	202.652	170.412	214.063	185.388	198.771	205.437	153.639	186.567	194.21	186.866	214.381	215.896	186.962	200.114	0
		439	1810.34	213.586	184.249	215.003	189.104	192.548	187.831	208.316	190.316	199.614	198.212	194.139	184.107	184.858	209.665	194.116	214.925	180.788	206.45	216.162	204.354	220.932	196.435	203.123	215.566	182.882	210.337	180.16	183.465	181.816	209.933	208.867	208.733	170.201	217.304	193.682	194.536	201.94	164.609	185.408	196.222	188.048	0	217.264	200.495	199.408	204.896
		440	1814.2	219.501	189.691	217.907	177.757	201.283	193.411	215.91	195.585	204.472	185.786	206.477	172.673	196.007	212.067	202.594	228.702	0	217.146	206.154	207.772	215.582	204.201	223.134	215.645	0	209.799	189.063	203.768	178.018	219.696	195.439	200.48	174.431	220.157	187.944	182.699	219.402	157.313	188.922	194.143	202.126	214.555	219.431	187.8	205.917	206.665
		441	1818.06	222.685	184.944	218.349	192.213	181.775	193.605	210.525	193.578	207.251	187.336	197.725	175.756	178.701	211.617	201.406	226.92	182.259	211.816	209.374	209.342	209.678	199.044	224.451	219.144	183.75	197.789	185.503	195.15	178.898	207.71	196.254	207.618	175.898	223.353	188.676	189.666	221.525	170.928	187.764	198.985	189.78	204.293	224.522	186.215	210.247	212.214
		442	1821.92	213.401	184.978	218.904	182.328	178.541	196.604	212.693	196.211	187.274	199.258	200.909	189.712	192.299	213.648	196.287	225.651	184.011	212.3	208.095	214.589	213.49	203.281	222.275	222.679	0	202.98	181.558	192.559	183.516	208.099	187.04	208.351	182.511	222.194	205.146	183.174	210.408	169.187	194.98	187.602	193.13	220.432	223.857	188.982	207.431	211.984
		443	1825.78	217.396	183.376	224.876	175.72	190.348	191.744	204.846	199.289	203.599	199.739	192.992	185.318	188.233	205.528	200.691	221.245	172.34	204.71	216.19	206.052	221.044	202.722	216.936	228.581	187.577	202.751	182.391	198.86	182.032	200.669	201.119	200.863	181.814	220.481	191.889	193.646	208.593	166.131	194.291	196.12	190.442	226.324	219.739	191.466	208.648	196.56
		444	1829.64	220.264	190.685	220.162	173.257	183.992	190.765	204.747	187.689	196.263	199.551	201.073	187.563	182.883	210.389	191.453	217.575	176.576	218.271	204.29	203.79	215.919	203.91	210.301	223.06	188.042	199.571	184.01	206.995	188.754	215.936	181.866	205.316	180.148	215.702	195.76	189.194	221.237	170.009	192.493	195.449	190.602	228.894	212.706	194.393	210.707	204.208
		445	1833.5	218.561	183.615	211.576	180.07	0	193.879	213.728	199.94	190.25	182.613	201.632	186.35	181.129	202.137	195.392	210.596	175.434	207.925	196.167	198.149	211.778	205.265	208.275	227.246	176.72	208.98	187.059	204.889	192.935	198.891	186.386	194.76	190.7	225.631	200.761	186.133	215.368	171.443	184.933	0	183.489	221.548	218.37	194.462	203.638	203.746
		446	1837.36	207.386	192.072	218.195	177.22	184.432	188.909	215.98	187.577	193.905	193.104	192.884	190.067	198.186	201.835	176.821	221.361	182.784	205.376	194.816	218.71	211.521	197.62	202.194	231.439	180.349	188.14	181.383	197.535	185.606	202.926	0	197.637	187.195	216.585	196.103	183.356	221.864	174.129	187.557	192.705	189.211	224.222	210.071	199.456	207.699	199.241
		447	1841.22	233.076	193.979	216.265	172.275	190.807	197.929	205.255	191.425	197.831	196.035	198.172	191.109	187.518	197.772	183.784	228.924	175.939	209.096	203.246	213.899	211.594	203.578	207.981	224.631	185.384	205.599	180.601	189.866	182.349	202.912	184.784	209.349	183.682	222.074	196.117	189.07	216.898	176.36	190.304	192.638	185.924	214.996	222.812	195.725	200.439	195.337
		448	1845.08	216.539	188.794	220.536	189.403	192.407	191.419	203.585	193.397	204.972	190.773	201.884	192.474	191.445	203.732	185.827	219.215	180.208	209.768	214.989	214.025	205.054	211.313	210.87	224.909	187.499	206.591	177.94	193.77	176.333	193.932	183.865	201.057	184.804	223.576	212.318	187.149	213.518	0	185.678	193.515	186.578	212.698	213.426	204.129	211.286	192.506
		449	1848.94	220.557	0	210.609	173.439	199.236	188.803	198.241	194.474	198.742	195.177	204.53	0	192.504	208.254	191.166	218.822	170.672	225.449	198.827	217.421	205.696	195.909	217.504	232.69	171.584	201.108	173.605	180.247	181.647	209.882	181.634	208.122	0	221.728	195.528	184.449	219.759	172.127	181.984	0	183.06	213.011	227.042	199.731	206.56	0
		450	1852.8	219.827	184.222	215.173	179.95	189.987	194.039	200.944	193.02	214.712	189.924	200.089	183.99	192.331	200.912	194.541	216.824	170.297	219.39	192.839	212.467	203.801	203.137	209.769	220.862	176.242	189.086	180.616	197.263	178.052	218.278	191.992	201.155	186.889	219.622	205.028	192.379	206.929	181.446	177.793	181.976	183.062	210.632	219.546	206.07	218.42	197.707
		451	1856.66	212.502	0	213.79	177.167	179.488	191.091	199.626	196.034	203.53	190.199	203.768	190.027	197.144	200.383	195.914	221.765	170.634	207.539	211.977	208.469	215.656	199.49	213.12	218.442	176.428	194.258	180.871	190.152	184.403	211.799	190.894	202.577	189.293	222.025	205.436	184.235	210.105	169.883	188.336	0	183.45	215.401	219.233	203.097	213.885	209.414
		452	1860.52	215.05	201.936	212.632	178.052	176.736	192.955	199.454	194.807	208.069	201.712	204.663	187.252	178.733	215.122	198.923	222.356	172.275	209.033	210.147	195.907	209.505	194.761	213.476	231.22	180.183	201.869	182.29	185.977	180.152	211.791	191.059	197.812	165.394	215.971	212.453	197.929	219.662	175.025	187.869	0	177.86	220.46	207.04	203.779	211.512	0
		453	1864.38	227.699	189.363	210.878	176.629	179.996	193.367	210.687	190.414	203.253	195.907	206.992	194.89	181.277	228.041	201.358	221.409	167.669	207.191	211.569	211.808	215.111	204.118	213.591	213.854	177.141	198.934	187.49	192.68	183.551	202.364	188.977	207.888	185.643	221.097	205.514	193.571	206.972	171.741	186.224	193.545	182.358	226.02	210.852	195.939	217.726	190.388
		454	1868.24	207.991	193.046	210.705	176.726	188.145	194.564	204.694	201.769	197.371	192.495	212.709	197.805	189.497	205.939	191.866	215.364	185.406	203.453	203.642	214.672	208.028	204.672	215.083	219.623	173.036	196.359	187.078	196.189	188.566	201.115	186.351	203.131	183.199	225.569	203.688	191.24	204.245	177.248	197.63	198.639	191.876	216.851	214.091	213.466	213.577	194.72
		455	1872.1	219.946	198.926	209.418	168.456	179.141	195.255	198.297	202.999	200.831	196.035	194.071	0	183.02	209.78	194.626	215.795	193.029	213.535	194.884	206.544	206.574	212.313	218.992	213.778	177.833	195.359	178.371	191.789	177.664	200.903	195.442	205.625	185.917	213.746	200.811	191.01	199.418	169.826	184.757	0	183.569	222.677	223.621	208.398	209.82	194.26
		456	1875.96	216.692	188.936	201.881	177.394	190.69	179.738	202.236	201.495	205.235	194.025	202.786	194.358	190.089	205.538	192.029	221.402	200.211	211.452	201.614	205.39	203.821	198.135	205.663	221.319	185.246	198.58	183.861	196.662	175.381	205.112	199.621	212.023	178.74	230.929	198.427	191.844	205.943	171.784	186.383	192.159	176.194	219.869	213.654	202.591	221.826	188.8
		457	1879.82	230.554	191.33	210.813	179.214	172.273	176.146	206.711	196.208	195.227	194.858	191.262	183.161	186.128	211.938	197.349	218.722	185.959	200.876	205.297	210.319	197.568	209.285	214.059	215.287	175.089	200.439	176.304	187.499	179.213	191.534	195.819	212.417	179.9	216.941	201.57	190.031	202.487	172.428	189.139	0	183.965	209.642	221.712	199.501	233.652	189.032
		458	1883.68	217.152	193.092	209.462	174.446	187.691	199.598	204.848	198.146	199.308	190.542	204.899	192.323	187.66	204.141	198.68	223.554	174.786	205.618	201.718	202.437	213.005	203.647	199.592	222.05	180.248	193.783	174.112	190.627	183.004	204.399	197.204	208.078	181.265	220.056	202.269	188.54	206.338	178.042	185.759	194.942	184.413	0	212.022	206.082	231.667	186.53
		459	1887.54	220.96	199.276	199.298	181.861	186.193	190.159	202.804	190.073	206.511	191.533	203.789	0	178.651	204.222	199.94	215.056	170.952	207.442	201.204	205.602	209.422	204.016	202.316	221.227	169.717	199.482	179.885	190.927	175.938	196.432	0	200.202	178.314	235.842	207.403	191.75	208.332	172.105	205.852	192.539	187.444	216.313	216.324	211.689	224.116	195.099
		460	1891.4	219.322	183.645	213.585	184.174	185.919	185.509	200.682	200.447	203.126	182.753	188.907	196.725	186.452	209.893	207.061	219.821	169.485	202.45	205.643	208.772	190.411	204.296	202.329	215.393	183.675	192.701	185.655	195.726	188.661	196.634	201.358	194.578	175.816	223.972	192.025	194.75	190.72	170.024	193.811	200.577	177.859	217.076	210.058	209.554	221.53	0
		461	1895.26	227.421	188.805	214.341	197.955	194.536	184.811	208.811	200.078	206.597	190.926	200.035	192.995	184.732	215.216	202.701	210.305	185.642	205.99	202.009	214.241	218.197	206.03	211.851	226.5	175.267	191.929	167.702	198.429	180.331	191.807	195.197	194.02	186.421	229.372	203.531	194.441	196.242	168.481	187.399	197.303	183.477	223.461	210.794	202.005	231.048	199.115
		462	1899.12	228.293	195.854	218.326	185.141	178.371	180.23	204.884	198.824	199.811	189.691	202.343	193.768	188.216	208.496	206.186	205.536	183.675	207.245	200.026	197.067	202.417	202.771	205.358	217.852	179.528	204.517	182.915	202.037	186.054	194.463	187.689	200.585	181.93	223.561	216.054	186.486	192.084	169.063	186.343	207.125	177.903	212.3	205.588	209.324	216.488	194.091
		463	1902.98	221.879	190.736	210.692	186.126	198.676	188.254	212.752	190.379	203.517	192.29	196.752	190.007	188.098	216.856	190.263	210.071	179.609	204.417	194.225	203.976	203.328	201.341	206.238	219.216	170.834	0	194.842	199.666	180.809	193.242	0	190.239	177.328	222.118	213.96	181.217	209.364	166.758	193.096	212.22	185.972	217.316	209.576	218.094	229.407	185.679
		464	1906.84	223.998	180.502	213.798	189.694	192.892	191.571	207.156	202.551	201.78	192.092	192.593	186.431	188.035	211.307	198.929	211.437	174.35	205.531	193.883	207.594	200.591	200.656	203.34	212.986	172.744	204.234	175.173	210.801	186.97	205.851	191.798	189.382	168.336	227.19	202.556	190.656	200.823	183.342	183.945	211.326	176.145	210.897	216.947	202.5	229.134	189.647
		465	1910.7	207.265	190.392	217.058	195.356	198.556	187.717	203.329	192.114	210.356	195.042	186.016	194.813	190.528	206.587	196.791	203.392	173.808	202.561	203.764	211.307	203.911	201.893	201.648	222.566	178.498	180.121	170.926	199.077	174.2	208.648	191.167	193.261	167.359	214.49	211.344	183.588	203.591	169.51	184.654	196.676	186.366	214.48	217.4	193.752	229.096	194.811
		466	1914.56	221.043	195.14	220.011	183.549	198.497	190.826	213.589	199.197	213.677	191.554	191.493	192.282	183.418	201.962	197.165	212.475	180.595	196.667	200.022	200.317	193.354	210.428	210.293	218.514	188.106	0	172.701	201.41	190.26	206.74	0	190.465	182.783	227.435	204.012	189.842	201.282	170.599	185.482	207.502	183.735	214.001	219.071	192.987	232.971	187.145
		467	1918.42	212.764	189.21	216.127	180.646	195.723	188.687	197.719	200.398	204.026	199.944	192.024	197.545	178.89	207.14	207.173	210.187	174.818	209.816	196.01	198.384	196.581	202.152	202.583	219.711	186.694	0	170.549	216.163	186.558	209.281	189.478	194.356	166.306	226.804	199.814	182.337	206.361	172.174	185.144	206.904	184.672	221.879	211.621	210.017	224.154	189.774
		468	1922.28	211.112	202.103	216.624	185.676	200.902	189.126	200.545	197.821	216.988	188.922	185.063	189.468	182.434	200.11	210.536	214.968	178.571	207.026	194.064	206.569	195.919	207.297	200.634	218.879	187.045	0	173.755	195.397	187.124	215.413	184.477	189.108	177.237	212.974	198.669	181.338	211.579	174.861	192.065	198.539	180.777	224.121	218.247	202.579	224.743	190.309
		469	1926.14	221.277	188.31	216.324	176.698	201.496	184.926	201.971	193.432	216.008	192.357	191.123	184.051	184.119	205.279	201.316	215.537	175.645	210.771	190.984	205.975	209.217	209.597	200.422	223.803	187.758	0	171.442	198.434	183.02	207.794	182.634	200.09	169.104	220.856	200.757	184.298	213.009	179.471	193.196	198.909	176.984	218.535	215.081	220.081	217.759	186.813
		470	1930	220.692	190.792	217.394	174.928	193.535	188.623	209.47	199.368	202.321	187.994	203.835	183.184	187.573	207.821	215.851	213.377	183.571	208.387	202.999	205.637	201.874	197.467	209.312	222.446	184.366	0	188.162	196.458	188.972	211.015	177.038	185.447	173.711	222.927	204.694	195.826	210.215	185.77	186.45	197.871	189.958	215.54	213.633	204.391	227.182	198.174
		471	1933.86	213.391	207.959	216.652	183.381	206.152	184.146	202.258	192.162	209.275	188.583	184.289	196.115	184.585	208.84	204.504	220.852	183.467	201.061	207.873	205.225	205.601	195.597	208.687	219.678	183.095	0	176.948	193.159	184.26	203.962	0	191.612	174.492	212.563	199.247	185.422	218.232	173.129	191.129	198.478	177.407	219.135	221.766	204.126	225.118	180.884
		472	1937.72	211.311	192.634	206.175	191.894	179.144	192.871	208.808	194.485	196.02	184.605	190.188	194.421	185.169	210.161	205.977	213.947	174.101	204.604	209.149	209.784	211.701	199.225	219.068	222.561	183.232	0	183.712	200.109	187.998	201.02	179.541	200.027	175.886	214.301	194.019	193.516	216.716	176.473	182.164	201.418	178.968	227.618	212.761	205.271	224.081	186.893
		473	1941.58	225.992	197.085	215.538	180.813	193.593	181.134	207.327	203.601	207.232	186.884	181.197	197.759	181.581	198.982	200.089	209.39	178.939	207.01	188.665	212.217	208.117	202.376	198.073	211.811	185.688	0	187.526	203.629	177.527	217.176	187.2	189.835	177.406	214.833	203.885	203.595	214.299	179.725	185.129	201.943	194.348	222.134	216.359	196.888	218.957	197.472
		474	1945.44	214.708	198.362	210.068	188.405	195.935	184.997	199.995	204.592	211.95	190.104	190.874	184.522	190.907	204.095	197.747	221.389	178.324	197.398	197.333	210.98	198.313	0	214.655	223.869	203.923	0	193.345	191.392	0	209.193	176.358	193.832	167.645	222.276	202.765	186.022	225.299	160.01	190.615	204.919	185.037	219.225	218.553	205.4	220.833	185.18
		475	1949.3	228.002	0	210.078	189.965	188.672	192.807	197.591	210.258	227.035	188.913	192.393	192.008	202.713	201.858	203.826	212.229	169.767	199.175	195.776	202.919	207.769	197.511	215.319	208.282	186.735	0	185.422	200.813	185.09	219.495	0	194.815	177.645	213.387	203.64	187.49	225.26	166.204	187.939	205.65	197.5	222.71	211.989	202.703	220.243	189.091
		476	1953.16	212.138	185.889	219.453	192.926	184.846	193.918	198.034	198.336	220.806	179.972	193.359	188.777	187.263	205.213	198.134	212.296	165.844	200.851	204.5	202.52	201.805	198.696	216.442	206.628	187.669	0	195.253	200.087	187.27	201.922	173.763	191.568	171.329	228.549	203.25	186.768	223.87	169.047	191.377	195.249	182.866	218.673	204.971	203.654	215.899	183.073
		477	1957.02	218.994	177.958	200.066	187.373	186.79	194.563	193.916	205.175	222.786	183.473	196.534	187.803	190.434	203.778	196.778	211.27	182.304	192.453	203.546	211.872	205.507	197.012	207.759	205.01	199.908	0	190.809	198.932	182.077	225.25	176.572	190.344	178.021	223.516	206.243	202.061	221.405	232.743	187.923	202.644	188.869	231.521	212.252	212.179	223.699	179.738
		478	1960.88	218	177.614	206.088	187.843	192.75	181.141	203.337	201.453	208.885	178.002	187.32	201.584	180.634	202.491	202.305	217.497	174.899	204.233	194.875	208.551	209.798	205.754	209.705	205.816	194.702	0	194.649	197.281	182.722	206.601	0	204.44	166.769	219.58	193.145	209.876	212.158	162.839	190.419	199.465	180.202	224.399	216.564	217.619	225.414	184.665
		479	1964.74	206.34	181.718	210.258	192.555	193.988	191.504	198.767	201.173	218.343	183.198	188.286	195.132	191.283	204.265	201.957	214.62	175.177	196.901	194.491	204.769	208.882	0	203.825	213.404	199.028	0	182.902	195.107	184.28	202.856	168.565	191.807	171.21	226.661	202.489	199.695	236.167	165.659	193.314	203.426	177.277	223.656	210.168	218.802	217.87	188.976
		480	1968.6	216.533	185.594	205.76	203.025	172.347	175.189	188.343	199.65	211.665	176.816	183.32	199.566	195.48	213.455	195.692	217.963	165.8	192.448	205.975	208.012	198.04	199.3	205.997	219.187	186.965	0	187.956	191.771	175.424	210.909	183.492	203.785	183.359	216.806	195.724	194.298	219.554	168.634	186.866	198.666	183.295	222.115	214.485	212.343	227.157	196.78
		481	1972.46	221.162	195.366	205.906	176.384	190.763	178.7	201.316	195.06	213.78	174.351	192.3	193.784	180.951	214.142	196.752	224.399	168.601	198.879	207.179	208.061	195.158	196.525	205.76	211.674	190.968	0	195.526	180.769	181.383	210.122	178.129	201.523	173.2	216.029	187.99	181.393	236.212	165.703	187.401	194.938	181.671	223.293	215.163	210.906	218.909	189.626
		482	1976.32	214.585	175.53	219.457	179.827	181.139	183.791	198.082	198.854	210.4	175.692	190.869	194.235	185.072	208.997	189.13	220.871	176.686	199.502	197.944	206.464	196.913	200.911	198.384	209.367	187.172	0	191.609	196.024	177.361	208.852	196.008	197.052	186.192	213.071	191.382	198.941	228.83	168.795	197.581	202.437	174.668	212.74	225.146	200.617	228.838	196.502
		483	1980.18	219.186	176.257	198.606	200.881	187.785	177.269	197.908	197.385	216.12	185.681	191.335	193.015	175.682	210.331	183.786	222.029	163.596	200.612	197.219	216.455	203.893	197.59	210.315	213.631	184.208	0	195.01	187.249	185.084	204.156	190.32	192.911	177.239	227.4	194.727	198.941	235.515	164.192	181.341	203.649	175.424	210.177	217.821	210.252	225.091	192.217
		484	1984.04	218.025	171.799	215.226	187.29	192.341	181.869	194.433	189.553	214.431	189.575	208.588	206.016	179.268	198.147	187.975	207.748	169.721	202.976	206.407	218.144	200.864	198.139	205.008	209.559	193.736	0	191.202	183.629	184.699	210.121	0	190.277	180.48	221.388	207.893	185.881	225.139	162.527	178.479	199.201	178.92	227.863	214.964	210.672	226.643	198.407
		485	1987.9	213.165	188.559	202.242	187.083	185.821	174.986	197.893	194.038	214.769	183.75	194.001	200.613	191.505	200.098	172.63	216.154	172.304	200.172	201.03	212.436	199.855	205.459	207.664	200.563	196.874	0	188.842	203.384	186.228	199.125	179.066	189.341	168.021	229.293	199.297	186.594	218.986	163.041	188.146	196.121	179.871	216.243	213.379	208.9	221.911	198.843
		486	1991.76	213.255	197.703	199.991	188.985	185.658	173.384	194.261	195.602	219.622	196.904	194.085	196.531	183.885	215.054	178.821	229.997	168.144	203.519	203.381	207.552	199.48	199.106	213.434	208.886	194.648	0	197.982	202.422	187.394	208.174	182.854	194.655	171.841	216.221	193.491	200.777	229.998	157.915	175.219	192.082	182.476	225.894	212.656	211.376	229.292	189.736
		487	1995.62	224.867	187.75	213.84	204.644	193.813	179.008	198.866	205.621	211.896	183.061	191.059	199.152	194.139	199.312	178.328	216.165	169.926	207.65	215.275	210.76	206.172	200.348	207.325	208.349	187.446	0	201.919	194.462	0	206.226	0	200.53	180.95	205.611	199.835	199.378	230.389	167.603	197.843	196.138	174.238	223.038	209.942	213.033	226.183	190.173
		488	1999.48	226.824	189.744	206.025	199.311	194.566	166.611	203.764	202.023	217.995	186.005	188.912	195.757	195.843	206.606	183.786	217.585	0	208.477	200.624	222.91	207.198	202.174	209.879	202.674	185.932	0	198.729	201.794	178.771	198.979	192.212	208.041	175.365	218.704	201.731	202.69	224.375	162.775	180.462	0	173.429	215.382	210.67	203.876	219.491	197.888
		489	2003.34	209.322	181.786	209.423	205.078	195.111	184.971	197.041	194.438	211.85	191.411	187.229	195.398	198.839	212.298	169.683	216.48	167.466	209.154	211.018	205.989	198.977	202.935	205.673	199.958	201.891	0	186.062	193.495	182.714	200.134	0	203.438	184.355	215.082	201.351	196.091	219.987	161.89	196.989	193.644	176.66	216.096	215.294	208.51	226.163	199.855
		490	2007.2	213.743	180.007	212.242	201.078	191.027	192.285	201.781	193.952	214.663	178.612	196.009	191.829	184.632	213.023	176.469	217.076	169.943	191.3	203.644	209.669	205.168	196.445	203.605	212.107	197.927	0	194.107	188.967	168.625	202.1	181.338	199.996	194.037	215.504	206.897	195.408	224.809	158.604	182.959	198.031	183.024	216.776	215.821	210.292	218.133	198.494
		491	2011.06	212.541	187.791	206.953	201.047	194.969	188.463	202.12	191.369	205.391	185.644	192.949	191.436	191.12	198.412	183.264	220.202	167.132	0	193.972	206.877	195.352	205.997	210.86	211.485	188.486	199.866	188.636	196.639	174.029	205.508	187.794	194.302	181.368	219.074	193.8	214.918	229.808	157.396	186.47	190.74	182.705	211.533	206.317	201.307	220.178	190.642
		492	2014.92	213.071	187.811	215.138	192.527	192.695	188.699	201.149	195.826	203.533	199.892	184.814	196.862	189.967	208.331	184.649	212.598	0	200.51	196.621	203.876	198.77	197.72	205.36	198.009	187.295	190.227	188.65	187.131	178.506	205.499	188.184	192.515	176.266	227.4	190.998	211.386	224.808	161.429	180.764	0	181.608	224.21	213.185	204.279	222.678	189.431
		493	2018.78	202.237	179.363	189.663	207.523	200.949	189.464	204.473	200.529	201.637	185.368	184.21	195.348	181.788	207.327	180.949	206.778	181.366	209.647	204.419	201.355	195.315	198.299	207.862	211.64	175.985	0	194.18	197.218	173.831	209.443	193.439	191.485	173.862	212.699	200.332	210.245	235.227	158.061	181.457	0	192.668	219.134	218.391	206.573	221.247	195.263
		494	2022.64	212.787	195.474	208.066	210.883	184.613	186.823	203.674	192.823	198.694	194.772	188.135	198.431	177.294	197.66	177.996	209.856	171.03	196.842	188.186	223.424	204.428	199.44	202.298	209.791	183.604	190.428	192.419	191.755	171.064	202.049	181.536	191.134	188.765	217.852	197.945	205.166	229.674	159.828	178.788	0	178.11	218.888	218.624	208.987	226.944	177.779
		495	2026.5	207.051	189.368	209.555	206.755	180.595	178.702	193.235	193.827	197.9	189.015	179.107	194.621	183.747	204.002	179.545	207.234	176.121	195.417	203.848	210.073	202.518	206.122	210.716	200.641	177.444	0	203.282	190.637	186.475	210.873	0	198.783	187.05	214.426	186.306	197.777	227.706	157.278	177.137	195.07	183.521	219.688	217.678	202.492	232.107	196.639
		496	2030.36	222.801	185.47	208.856	198.341	185.178	175.482	207.518	198.25	217.36	185.682	176.308	189.744	172.859	200.379	183.616	212.013	170.103	221.995	194.461	208.764	201.161	197.187	211.701	206.167	182.212	192.175	196.886	196.968	176.96	205.277	178.89	182.592	185.68	223.81	186.586	202.104	217.783	157.667	184.093	191.415	189.793	216.038	225.338	214.465	221.161	183.277
		497	2034.22	208.431	195.639	212.58	212.379	170.917	187.11	202.199	193.129	209.433	185.389	0	198.086	175.428	209.137	185.003	214.79	170.636	210.451	197.997	206.265	206.975	199.762	213.793	191.492	188.008	189.517	198.692	198.411	0	196.108	169.661	195.451	186.573	218.415	184.068	188.916	225.047	162.75	182.992	203.247	180.971	214.237	222.903	218.448	223.395	195.723
		498	2038.08	221.634	196.76	206.749	218.484	179.348	172.165	207.007	191.637	200.472	188.613	177.589	193.421	184.85	198.044	185.25	203.373	167.157	211.602	195.581	208.649	206.503	199.306	209.942	199.625	179.316	0	195.834	193.207	187.264	210.429	198.314	0	187.998	218.843	188.947	194.257	220.279	164.336	177.751	202.562	182.784	203.307	226.92	221.179	232.742	198.363
		499	2041.94	215.489	202.377	213.133	198.741	175.775	189.913	213.128	196.61	212.812	188.385	177.621	200.402	186.058	209.743	189.885	210.298	169.931	192.444	202.611	207.281	193.798	195.582	209.962	200.052	179.215	187.456	189.774	185.612	190.268	196.933	185.124	187.928	179.856	222.645	179.093	204.931	223.845	159.982	177.625	0	192.939	215.903	225.981	218.623	227.545	193.8
		500	2045.8	216.848	201.125	217.322	206.437	192.699	178.875	205.901	205.097	200.688	182.4	185.296	184.36	185.129	211.29	181.718	202.97	162.721	198.884	188.545	188.676	198.702	199.614	213.662	215.888	184.192	183.55	196.404	179.882	177.782	213.584	0	175.573	189.123	226.015	188.64	195.906	219.395	157.363	174.371	183.645	176.568	210.904	230.298	205.705	232.768	186.692
		501	2049.66	212.978	188.082	214.291	199.441	183.125	192.429	203.566	195.966	205.817	190.09	176.103	194.154	187.147	203.89	180.484	211.313	173.084	203.422	190.417	199.561	199.921	200.32	208.11	195.457	179.918	191.028	192.378	0	177.733	203.051	180.606	183.758	188.593	224.23	192.82	184.409	224.145	163.698	183.106	191.116	188.03	0	230.049	217.723	236.38	190.65
		502	2053.52	222.034	186.534	214.256	210.516	172.945	185.307	195.512	199.745	202.158	196.278	172.767	187.609	193.106	206.682	186.791	213.828	185.018	205.571	186.168	195.952	192.067	201.01	206.161	190.125	182.008	195.211	191.359	177.734	182.085	210.975	0	182.356	191.867	223.513	195.175	192.395	217.522	160.322	178.192	204.274	194.136	205.323	230.764	215.937	233.752	186.513
		503	2057.38	226.552	186.097	217.763	209.871	190.354	186.21	202.98	195.841	193.935	197.211	178.58	191.929	187.096	218.977	187.168	209.701	175.555	199.895	191.315	184.764	213.342	199.337	215.423	196.691	173.767	188.598	197.27	186.826	170.603	200.018	172.657	183.874	195.398	229.711	190.298	191.818	219.893	0	176.364	195.437	188.867	217.629	223.077	212.854	226.124	183.421
		504	2061.24	219.083	188.76	212.864	211.663	181.941	188.503	208.102	193.278	191.207	193.697	0	199.743	186.573	210.283	204.52	212.159	169.816	211.523	188.971	189.217	195.888	199.707	216.286	189.099	182.283	0	203.884	183.501	176.312	206.506	178.536	185.535	188.859	218.947	197.052	197.884	221.539	176.313	181.861	187.165	190.664	216.299	222.159	215.07	229.092	195.519
		505	2065.1	215.699	182.332	204.564	206.061	179.795	200.544	205.012	190.118	198.537	204.582	0	197.374	191.749	221.77	186.298	205.305	169.28	204.093	199.432	192.275	0	201.886	206.173	187.161	177.378	184.043	197.942	0	181.075	215.904	185.59	182.005	187.997	224.739	189.743	191.861	223.502	176.942	181.764	184.022	190.644	0	226.5	206.09	219.086	196.879
		506	2068.96	224.876	185.572	218.098	204	192.941	187.439	203.618	198.707	197.758	204.689	179.641	204.994	176.669	213.044	193.837	214.504	169.664	208.804	190.058	200.674	199.886	196.268	219.043	196.285	176.134	189.122	202.33	189.978	175.076	205.105	0	183.741	190.85	229.525	198.077	191.856	220.709	169.922	183.359	196.331	195.025	213.578	217.903	210.003	224.723	190.674
		507	2072.82	222.699	195.73	216.911	208.475	177.802	201.327	202.756	195.443	192.059	203.705	178.826	198.94	179.291	212.702	187.438	213.993	180.896	200.793	193.477	199.873	207.568	194.3	214.464	193.417	185.872	181.422	194.029	195.881	170.958	216.252	182.057	178.72	184.36	215.404	188.547	182.819	220.983	160.982	174.708	191.516	189.719	204.838	231.857	218.014	223.891	193.995
		508	2076.68	220.199	181.329	214.53	0	173.619	181.196	200.889	189.732	185.716	202.006	180.564	200.962	183.121	216.898	196.58	215.685	167.159	197.099	190.428	192.221	220.684	194.682	208.316	197.256	178.989	182.173	195.353	0	179.014	213.86	180.716	188.728	204.003	216.565	200.799	202.163	220.808	169.766	175.923	191.75	187.304	212.135	212.804	216.805	221.14	193.468
		509	2080.54	217.893	193.907	216.137	202.848	182.033	188.271	203.649	192.396	186.607	203.936	0	202.059	178.158	216.922	192.59	210.958	156.203	210.42	190.263	201.153	206.91	190.972	204.576	204.919	183.394	181.864	195.911	0	172.48	201.808	187.44	182.681	194.03	218.917	193.457	199.987	222.363	160.298	175.76	178.439	190.28	203.531	213.327	217.231	216.3	190.96
		510	2084.4	217.987	195.86	214.872	206.372	192.485	187.836	206.312	200.408	178.423	199.466	184.681	194.033	185.028	224.318	187.04	210.159	163.99	199.944	192.552	195.054	209.808	201.326	209.62	189.346	185.75	188.954	192.054	199.447	0	199.185	174.563	177.731	194.001	211.415	189.944	183.646	217.856	168.93	170.662	188.078	181.535	208.088	211.061	212.578	221.664	196
		511	2088.26	222.974	181.237	209.614	189.268	187.255	186.065	202.064	187.473	183.809	201.452	186.429	187.466	177.126	215.41	191.006	219.913	169.231	194.337	197.581	198.731	198.308	199.744	204.224	198.085	180.23	182.831	186.673	189.523	165.957	207.638	179.742	189.452	184.383	216.206	189.087	192.727	231.967	160.275	173.65	197.924	185.736	213.087	218.457	214.992	223.578	185.533
		512	2092.12	221.714	191.53	212.198	203.208	181.215	193.144	206.686	195.406	184.288	196.905	199.563	0	177.502	212.957	186.721	209.474	180.259	203.641	185.606	191.616	198.927	197.322	211.991	202.369	180.366	189.93	194.33	190.236	170.515	184.902	185.25	184.673	196.703	210.497	177.263	196.288	222.083	163.408	189.487	191.261	195.759	221.687	221.239	203.346	217.771	182.132
		513	2095.98	213.854	188.131	217.833	199.356	201.149	193.506	198.739	189.087	185.992	195.384	189.852	199.356	190.611	212.024	197.71	216.106	175.267	193.101	199.108	189.501	206.847	203.191	212.402	194.926	180.72	186.346	192.101	195.769	175.589	190.419	174.509	184.75	185.977	225.989	188.255	182.86	225.942	157.958	175.881	187.041	187.109	219.64	233.807	211.093	229.406	182.005
		514	2099.84	227.693	191.716	208.579	202.588	183.957	189.93	198.568	186.319	0	195.653	192.182	200.592	181.482	210.488	184.88	202.14	172.684	199.836	189.306	196.782	209.021	197.839	209.085	195.5	181.357	180.725	193.281	192.785	174.451	210.619	176.097	172.144	180.051	212.21	195.849	184.315	224.439	162.96	181.091	187.21	187.64	209.063	211.124	210.397	231.523	178.418
		515	2103.7	224.445	189.82	207.474	209.005	182.5	200.456	200.756	190.888	183.288	203.51	186.115	198.308	178.48	219.254	187.429	208.382	173.664	190.681	197.983	188.453	206.364	200.729	194.235	204.292	184.344	182.791	200.783	179.582	174.275	208.593	0	175.247	192.815	222.04	190.613	197.295	236.449	152.506	177.168	189.308	181.715	212.484	215.128	217.506	227.141	188.446
		516	2107.56	218.508	193.605	208.551	192.851	185.958	201.102	200.932	198.294	0	196.538	192.273	200.167	175.718	196.526	184.385	201.716	159.212	197.704	173.835	201.726	210.462	199.516	208.119	192.093	173.498	213.814	184.675	181.22	172.129	197.6	177.296	168.864	186.548	219.637	186.157	197.573	215.901	151.133	178.162	190.803	188.907	205.544	225.996	214.146	225.507	184.178
		517	2111.42	232.167	188.4	213.573	193.971	186.568	194.939	188.217	179.902	0	187.03	177.777	202.607	180.31	217.439	185.432	209.998	178.438	201.894	181.531	198.995	206.641	198.187	206.439	200.199	184.639	184.571	194.371	187.275	174.984	208.845	175.869	169.535	185.17	214.172	178.04	187.129	221.657	157.239	191.105	194.665	193.573	202.065	225.154	218.237	217.964	190.586
		518	2115.28	229.437	179.409	208.455	196.728	187.134	195.608	195.528	187.687	0	181.265	182.363	198.93	184.501	207.821	191.843	206.642	174.422	210.518	178.824	202.114	205.381	209.816	195.334	207.525	182.919	184.447	195.899	176.77	169.414	201.397	176.854	175.114	178.412	224.154	181.523	189.431	224.118	152.031	176.278	0	189.051	209.267	218.615	218.073	229.909	186.205
		519	2119.14	237.641	185.409	220.968	203.341	192.277	185.924	193.794	192.04	191.906	187.649	184.462	197.185	185.475	208.313	192.123	212.59	173.318	202.344	196.464	187.737	206.912	194.275	203.121	207.735	176.456	184.937	195.16	188.726	171.806	203.515	180.96	178.884	189.797	224.028	200.974	188.912	220.383	158.361	191.587	187.765	185.573	208.358	222.114	218.906	216.421	189.471
		520	2123	234.865	189.873	217.099	190.825	188.336	194.897	193.204	193.811	0	183.37	185.966	197.107	194.645	194.57	190.306	221.498	177.146	194.098	188.198	193.001	200.274	193.284	204.48	190.312	176.689	177.301	188.079	183.564	169.124	210.751	0	184.801	182.437	217.799	189.593	180.639	228.015	166.27	180.652	200.281	196.73	209.437	219.496	221.551	219.952	189.368
		521	2126.86	240.865	185.033	212.103	190.205	189.839	182.895	189.933	178.508	184.067	189.606	178.791	210.307	197.278	201.52	194.745	205.205	183.973	195.215	176.174	207.246	213.825	192.37	212.79	198.55	176.311	176.355	197.078	188.139	164.152	188.323	178.358	190.287	193.236	222.974	190.505	173.522	226.024	154.892	193.674	195.858	186.333	213.341	235.402	214.292	215.123	196.449
		522	2130.72	233.389	184.916	207.69	185.907	190.426	184.024	197.219	186.527	0	198.715	186.165	205.295	194.61	198.976	190.159	217.428	168.136	197.875	174.499	195.937	204.992	200.444	203.655	194.78	179.43	169.376	189.836	192.961	171.197	183.74	186.761	197.22	185.801	213.24	190.256	179.194	230.758	159.116	187.545	0	189.667	211.342	225.536	204.129	206.74	193.912
		523	2134.58	237.687	183.654	202.955	200.74	189.07	185.358	222.399	195.558	190.461	193.786	181.462	206.416	192.488	198.762	195.391	217.4	179.772	199.091	191.746	194.95	213.201	191.05	208.037	195.48	181.429	176.985	189.297	183.47	170.83	198.63	185.912	184.707	185.006	215.315	191.179	175.106	230.02	163.893	184.931	182.561	182.25	206.136	223.19	207.608	220.081	187.057
		524	2138.44	226.033	194.488	197.098	186.025	188.076	186.617	200.49	184.007	188.29	191.827	187.582	0	192.93	203.631	202.693	214.381	168.846	200.747	195.317	195.237	201.865	193.836	199.513	193.942	192.374	175.498	195.851	181.937	162.515	189.174	191.118	186.919	189.017	211.391	191.882	190.603	212.625	165.042	185.865	182.287	188.086	212.775	229.753	208.22	223.45	193.75
		525	2142.3	226.39	196.17	199.647	188.71	180.707	0	199.463	178.958	186.718	186.274	184.44	201.953	192.315	202.231	199.613	208.033	171.386	192.157	182.806	198.153	209.591	199.278	206.724	199.547	185.12	177.321	202.993	192.205	163.939	189.698	178.181	192.042	185.031	218.713	185.276	183.329	225.982	172.413	180.602	187.437	195.946	208.097	231.422	220.842	205.578	187.068
		526	2146.16	218.012	190.119	205.535	185.546	191.589	196.201	188.845	186.301	0	185.996	186.404	191.927	185.393	196.707	196.3	204.922	176.77	198.58	189.672	192.732	201.404	200.269	190.762	196.471	174.141	189.392	204.437	182.686	175.687	180.766	170.423	180.841	179.629	220.384	182.293	182.725	223.765	174.581	179.371	0	190.271	212.977	221.87	221.083	217.179	191.762
		527	2150.02	228.013	190.572	217.319	187.898	181.659	180.085	206.658	191.025	190.881	194.221	187.882	207.856	184.65	203.69	179.721	215.238	159.033	197.581	179.989	194.467	201.339	192.102	225.245	192.137	186.44	185.146	202.917	178.003	168.551	195.429	185.384	185.538	179.014	220.422	186.449	187.256	240.543	178.01	192.022	196.096	181.409	209.467	230.488	216.838	202.764	186.111
		528	2153.88	228.194	199.492	217.229	195.563	183.563	176.328	197.842	182.392	188.154	196.46	184.89	202.404	183.767	198.635	189.624	219.466	167.494	192.886	179.048	194.996	201.949	192.768	208.33	197.775	190.238	180.547	197.986	190.597	160.402	178.593	174.478	180.048	179.788	227.233	193.312	183.106	234.14	191.53	189.109	196.206	190.745	205.082	226.823	226.108	217.798	183.54
		529	2157.74	225.22	203.086	212.242	197.71	176.066	183.905	196.217	186.167	188.668	187.864	181.999	203.375	173.045	213.616	186.756	213.37	164.178	191.425	177.887	200.044	199.669	191.779	209.387	200.309	188.419	190.104	201.052	184.779	166.884	176.064	177.456	183.31	183.147	221.624	197.62	193.951	227.808	171.046	182.041	190.65	187.92	210.725	221.405	213.867	203.546	177.487
		530	2161.6	234.571	196.989	215.976	195.038	189.992	183.549	200.599	181.891	0	189.506	192.158	200.618	213.202	207.221	182.689	235.496	164.007	196.402	186.439	204.343	203.771	208.922	214.189	194.677	189.238	180.366	189.262	184.074	167.489	170.623	180.891	195.533	173.855	215.098	203.743	186.758	233.31	177.987	179.853	194.223	182.832	205.03	219.9	221.28	217.063	178.101
		531	2165.46	236.848	206.568	208.758	198.785	186.031	186.849	198.921	182.079	0	178.674	183.314	205.77	187.654	205.181	188.884	220.308	0	201.822	189.553	200.173	207.833	194.324	202.354	193.812	185.811	176.741	200.457	189.872	166.428	165.959	180.31	186.145	182.693	210.303	182.335	195.903	232.578	177.436	185.96	177.472	179.73	213.126	221.201	215.602	217.136	179.948
		532	2169.32	224.794	204.602	206.196	190.192	177.545	179.903	193.212	183.897	0	171.662	180.919	201.596	198.906	200.405	185.216	231.501	164.159	198.441	194.151	197.312	199.4	203.384	214.627	187.799	185.075	182.172	193.401	199.391	169.872	176.449	180.906	180.23	180.207	211.114	206.962	192.51	236.789	171.367	187.675	0	188.232	217.212	225.565	215.015	214.959	181.76
		533	2173.18	230.558	203.831	209.851	193.261	185.007	175.193	203.935	188.026	0	172.483	180.359	211.063	184.825	204.565	177.311	222.485	170.25	195.508	187.814	202.266	197.913	206.75	209.23	182.442	186.614	175.59	234.694	209.749	171.944	173.073	189.636	184.414	187.407	221.276	192.788	198.394	236.012	174.149	178.101	174.189	181.608	209.419	224.448	210.025	216.025	182.915
		534	2177.04	230.621	205.884	201.107	198.193	179.877	182.852	212.542	177.462	0	167.75	182.357	204.206	184.187	203.365	181.434	235.279	165.527	207.325	191.194	197.479	195.058	206.67	212.669	187.002	190.512	0	209.372	191.861	174.751	179.677	183.384	192.61	175.537	215.727	196.063	180.096	234.465	186.286	186.126	175.087	180.329	219.757	223.77	209.563	204.633	184.855
		535	2180.9	228.024	202.128	209.695	184.228	185.939	185.389	196.894	186.559	0	174.139	178.415	210.948	190.88	198.561	184.652	239.273	166.133	199.831	192.525	196.982	211.113	207.45	209.111	181.787	181.355	178.472	197.466	178.073	169.252	169.092	179.336	188.141	166.928	205.869	184.275	198.674	235.449	186.16	180.987	185.447	182.822	205.046	223.642	224.71	204.629	181.188
		536	2184.76	223.753	189.264	213.546	189.971	189.586	176.863	202.956	187.502	0	181.538	178.137	207.184	179.015	192.336	183.486	228.379	164.737	201.001	169.105	191.568	200.538	192.706	206.696	193.402	181.709	185.216	193.356	180.928	162.445	174.705	193.318	178.602	164.255	225.917	195.589	194.631	231.875	174.97	186.449	193.101	179.588	210.059	214.585	212.324	212.505	185.344
		537	2188.62	223.908	195.563	221.122	187.147	185.881	185.824	198.451	180.263	0	196.918	178.11	210.374	187.528	201.422	173.809	231.749	161.782	187.646	170.565	202.381	196.333	194.422	196.002	196.836	194.704	175.051	0	185.819	163.764	185.414	192.295	177.477	167.555	225.55	197.338	196.733	232.264	183.681	170.094	187.945	186.464	216.9	226.467	213.652	204.285	186.871
		538	2192.48	241.953	200.084	209.889	189.636	189.721	181.732	212.112	179.232	0	180.358	178.913	0	193.89	192.982	192.096	230.451	160.963	199.768	173.756	196.179	207.857	196.908	207.445	201.399	187.922	180.891	195.217	182.016	0	187.401	197.344	171.915	164.598	227.626	188.935	196.887	224.544	166.102	181.274	181.412	182.636	214.157	217.79	220.902	192.445	189.955
		539	2196.34	219.22	189.502	210.569	201.308	179.467	188.007	199.641	180.003	0	176.827	181.819	205.814	187.394	220.047	198.998	225.824	169.588	187.244	166.626	200.474	211.778	201.606	200.952	197.842	196.418	175.51	216.078	194.198	162.894	194.38	195.606	181.913	173.309	215.874	206.289	193.162	236.624	187.153	178.358	186.168	176.258	213.559	224.606	221.038	207.679	181.34
		540	2200.2	213.642	195.202	208.22	184.477	188.072	176.332	207.102	181.566	0	181.061	182.668	215.931	183.895	205.927	188.969	235.724	0	189.083	187.238	191.693	193.731	198.527	219.201	176.021	197.817	174.592	195.683	189.365	168.833	187.352	198.169	184.992	170.257	219.649	201.583	181.566	231.022	184.136	188.411	189.486	174.799	219.647	224.53	213.672	201.533	193.33
		541	2204.06	225.944	190.567	203.92	186.199	196.914	185.695	205.768	176.02	0	181.458	184.33	213.789	186.189	196.88	185.148	227.074	0	188.836	181.636	205.383	196.825	195.925	211.521	184.239	194.149	179.813	220.612	181.643	164.737	194.03	193.435	181.858	165.062	213.278	197.179	189.45	221.638	166.598	192.558	185.166	224.642	227.885	223.787	220.119	204.947	183.674
		542	2207.92	225.269	196.739	209.962	191.364	186.99	193.191	198.568	176.673	0	182.179	178.84	206.005	183.649	207.159	174.879	219.606	169.75	195.775	179.382	188.785	203.753	194.083	208.327	180.275	187.391	174.824	222.147	177.359	162.613	187.138	191.009	182.783	176.18	217.831	191.518	187.922	209.102	171.258	193.078	186.175	164.446	220.639	213.479	224.425	215.681	197.768
		543	2211.78	229.156	201.713	205.787	202.65	188.416	197.981	208.5	168.579	0	186.614	177.29	208.089	189.529	206.794	186.799	217.982	160.315	193.593	169.616	193.834	193.75	196.713	212.915	187.689	184.491	182.891	232.826	179.405	169.213	182.57	188.561	186.875	168.876	222.495	197.288	195.51	231.759	169.954	179.167	185.051	176.168	223.541	220.9	224.412	204.944	197.682
		544	2215.64	222.427	191.545	209.28	195.043	183.591	190.246	200.495	185.217	0	184.018	173.356	0	195.904	202.195	179.504	219.656	0	188.131	172.066	195.125	194.339	192.178	218.575	186.93	189.972	0	228.44	182.117	167.885	180.344	188.283	181.832	174.968	217.21	203.419	196.527	221.043	180.86	185.739	179.387	170.698	213.896	225.139	214.91	204.527	190.891
		545	2219.5	233.43	175.809	198.493	183.914	185.972	191.793	199.26	181.533	0	180.76	173.366	199.614	184.685	203.575	183.902	221.78	170.594	187.456	172.177	212.669	198.235	197.22	212.272	185.174	189.434	178.115	219.127	176.585	180.467	185.771	179.73	181.812	168.595	213.094	194.745	194.57	221.105	181.248	179.281	187.037	162.813	214.571	229.155	215.384	234.236	190.443
[truncated: 10 more columns]

## Sheet: Background Std
				SptId_14	SptId_18	SptId_20	SptId_21	SptId_25	SptId_26	SptId_29	SptId_31	SptId_32	SptId_34	SptId_38	SptId_41	SptId_42	SptId_45	SptId_48	SptId_49	SptId_51	SptId_55	SptId_57	SptId_58	SptId_60	SptId_64	SptId_65	SptId_69	SptId_71	SptId_72	SptId_73	SptId_77	SptId_79	SptId_80	SptId_82	SptId_83	SptId_84	SptId_88	SptId_91	SptId_93	SptId_95	SptId_96	SptId_99	SptId_100	SptId_101	SptId_105	SptId_106	SptId_109	SptId_112	SptId_115
		0	115.8	0	0	0	0	0	0	0	0	0	0	0	0	0	0	0	0	0	0	0	0	0	0	0	0	0	0	0	0	0	0	0	0	0	75.5265	0	0	0	0	0	0	0	0	0	0	0	0
		1	119.66	0	0	0	0	0	0	0	0	0	0	0	0	0	0	0	0	0	0	0	0	0	0	0	0	0	0	0	0	0	0	0	0	0	76.153	0	0	0	0	0	0	0	0	0	0	0	0
		2	123.52	0	0	0	0	0	0	0	0	0	0	0	0	0	0	0	0	0	0	0	0	0	0	0	0	0	0	0	0	0	0	0	0	0	0	0	0	0	0	0	0	0	0	0	0	0	0
		3	127.38	0	0	0	0	0	0	0	0	0	0	0	0	0	0	0	0	0	0	0	0	0	0	0	0	0	0	0	0	0	0	0	0	0	0	0	0	0	0	0	0	0	0	0	0	0	0
		4	131.24	0	0	0	0	0	0	0	0	0	0	0	0	79.0427	0	0	0	0	0	0	0	0	0	0	0	0	0	0	0	0	0	0	0	0	70.2733	0	0	0	0	0	0	0	0	0	0	0	0
		5	135.1	0	0	0	0	0	0	0	0	0	0	0	0	0	0	0	0	0	0	0	0	0	0	0	0	0	0	0	0	0	0	0	0	0	75.3785	0	0	0	0	0	0	0	0	0	0	0	0
		6	138.96	0	0	0	0	0	0	0	0	0	0	0	0	0	0	0	0	0	0	0	0	0	0	0	0	0	0	0	0	0	0	0	0	0	72.8045	0	0	0	0	0	0	0	0	0	0	0	0
		7	142.82	0	0	0	0	0	0	0	0	0	74.1049	0	0	0	0	0	0	0	0	0	0	0	0	0	0	0	0	0	0	0	0	0	0	0	73.0564	0	0	0	0	0	0	0	0	0	0	0	0
		8	146.68	0	0	0	0	0	0	0	0	0	0	0	0	0	0	0	0	0	0	0	0	0	0	0	0	0	0	0	0	0	0	0	0	0	73.1726	0	0	0	0	0	0	0	0	0	0	0	0
		9	150.54	0	0	0	0	0	0	0	0	0	0	0	0	0	0	0	0	0	0	0	0	0	0	73.9865	0	0	0	0	0	0	0	0	0	0	72.7469	0	0	0	0	0	0	0	0	0	0	0	0
		10	154.4	0	0	0	0	0	0	0	0	0	0	0	0	0	0	0	0	0	0	0	0	0	0	0	0	0	0	0	0	0	0	0	0	0	69.2575	0	0	0	0	0	0	0	0	0	0	0	0
		11	158.26	0	0	0	0	0	0	0	0	0	0	0	0	0	0	0	0	0	0	0	0	0	0	0	0	0	0	0	0	0	0	0	0	0	77.595	0	0	0	0	0	0	0	0	0	0	0	0
		12	162.12	0	0	0	0	0	0	0	0	0	0	0	0	0	0	0	0	0	0	0	0	0	0	0	0	0	0	0	0	0	0	0	0	0	75.0421	0	0	0	0	0	0	0	0	0	0	0	0
		13	165.98	0	0	0	0	0	0	0	0	0	0	0	0	0	0	0	0	0	0	0	0	0	0	0	0	0	0	0	0	0	0	0	0	0	72.0049	0	0	0	0	0	0	0	0	0	0	0	0
		14	169.84	0	0	0	0	0	0	0	0	0	0	0	0	0	0	0	0	0	0	0	0	0	0	0	0	0	0	0	0	0	0	0	0	0	71.0021	0	0	0	0	0	0	0	0	0	0	0	0
		15	173.7	0	0	0	0	0	0	0	0	0	0	0	0	0	0	0	0	0	0	0	0	0	0	0	0	0	0	0	0	0	0	0	0	0	72.2242	0	0	0	0	0	0	0	0	0	0	0	0
		16	177.56	0	0	0	0	0	0	0	0	0	0	0	0	0	0	0	0	0	0	0	0	0	0	0	0	0	0	0	0	0	0	0	0	0	73.3424	0	0	0	0	0	0	0	0	0	0	0	0
		17	181.42	0	0	0	0	0	0	0	0	0	0	0	0	0	0	0	0	0	0	0	0	0	0	0	0	0	0	0	0	0	0	0	0	0	0	0	0	0	0	0	0	0	0	0	0	0	0
		18	185.28	0	0	0	87.8093	0	0	0	0	0	0	0	0	0	0	0	0	0	0	0	0	0	0	0	74.9289	0	0	0	0	0	0	0	0	0	0	0	0	0	0	0	0	0	0	0	0	0	0
		19	189.14	0	0	0	72.2164	0	0	0	0	0	0	0	0	0	0	0	0	0	0	0	0	0	0	0	0	0	0	0	0	0	0	0	0	0	73.2983	0	0	0	0	0	0	0	0	0	0	0	0
		20	193	0	0	0	0	0	0	0	0	0	0	0	0	0	0	0	0	0	0	0	0	0	0	0	0	0	0	0	0	0	0	0	0	0	73.5266	0	0	0	0	0	0	0	0	0	0	0	0
		21	196.86	0	0	0	0	0	0	0	0	0	0	0	0	0	0	0	0	0	0	0	0	0	0	0	0	0	0	0	0	0	0	0	0	0	0	0	0	0	0	0	0	0	0	0	0	0	0
		22	200.72	0	0	0	0	0	0	0	0	0	0	0	0	0	0	0	0	0	0	0	0	0	0	0	0	0	0	0	0	0	0	0	0	0	72.2967	0	0	0	0	0	0	0	0	0	0	0	0
		23	204.58	0	0	0	0	0	0	0	0	0	0	0	0	0	0	0	0	0	0	0	0	0	0	0	0	0	0	0	0	0	0	0	0	80.3848	0	0	0	0	0	0	0	0	0	0	0	0	0
		24	208.44	0	0	0	0	0	0	0	0	0	0	0	0	0	0	0	0	0	0	0	0	0	0	0	0	0	0	0	0	0	0	0	0	0	75.9108	0	0	0	0	0	0	0	0	0	0	0	0
		25	212.3	0	0	0	0	0	0	0	0	0	0	0	0	0	0	0	0	0	0	70.3656	0	0	0	0	0	0	0	0	0	0	0	0	0	0	75.8177	0	0	0	0	0	0	0	0	0	0	0	0
		26	216.16	0	0	0	0	0	0	0	0	0	0	0	0	0	0	0	0	0	0	0	0	0	0	0	0	0	0	0	0	0	0	0	0	0	74.665	0	75.7354	0	0	0	0	0	0	0	0	0	0
		27	220.02	0	0	0	0	0	0	0	0	0	0	0	0	0	0	0	0	0	0	0	0	0	0	72.1359	0	0	69.0048	0	0	0	0	0	0	0	69.0379	0	78.036	0	0	0	0	0	0	0	0	0	0
		28	223.88	0	0	0	0	0	0	0	0	0	0	0	0	0	0	0	0	0	0	0	0	0	0	75.1817	0	0	71.7328	0	0	0	0	0	0	0	70.9382	0	75.1747	0	0	0	0	0	0	0	0	0	0
		29	227.74	0	0	0	0	0	0	0	0	0	0	0	0	0	0	0	0	0	0	0	0	0	0	68.0366	0	0	71.3213	0	0	0	0	0	0	0	72.3875	0	70.6503	0	0	0	0	0	0	0	0	0	0
		30	231.6	0	0	0	0	0	0	0	0	0	0	0	72.8233	0	0	0	0	0	0	0	0	0	0	75.6785	0	0	69.5863	0	0	0	0	0	0	0	72.3374	0	73.1507	0	0	0	0	0	0	0	0	0	0
		31	235.46	0	0	0	0	0	0	0	0	0	0	0	0	0	0	0	0	0	0	72.1795	0	0	0	71.5695	0	0	0	0	0	0	0	0	0	0	73.9528	0	74.6233	0	0	0	0	0	0	0	71.7344	0	0
		32	239.32	0	0	0	0	0	0	0	0	0	0	0	0	0	0	0	0	0	0	69.6852	0	0	0	72.0471	0	0	0	0	0	0	0	0	0	0	72.192	0	72.0698	0	0	0	0	0	0	0	0	0	0
		33	243.18	0	0	0	0	0	0	0	0	0	0	0	0	0	0	0	0	0	0	70.7045	0	0	0	71.4485	0	0	71.4664	0	0	0	0	0	0	0	72.6243	0	72.7865	0	0	0	0	0	0	0	0	0	0
		34	247.04	0	0	0	0	0	0	0	0	0	0	0	0	0	0	0	0	0	0	72.3284	0	0	80.9841	67.2586	0	0	77.0086	0	0	0	0	0	0	0	74.5389	0	74.9316	0	0	0	0	0	0	0	0	0	0
		35	250.9	0	0	0	0	0	0	0	0	0	0	0	0	0	0	0	0	0	0	0	0	0	82.5293	72.2017	0	0	73.6439	0	0	0	0	0	0	0	73.3448	0	73.9173	0	0	0	0	0	0	0	0	0	0
		36	254.76	0	0	0	0	0	0	0	0	0	0	0	0	0	0	0	0	0	0	0	0	0	0	69.3572	0	0	71.9904	0	0	0	0	0	0	0	72.5985	0	74.4382	0	0	0	0	0	0	0	0	0	0
		37	258.62	0	0	0	0	0	0	0	70.7998	0	0	0	0	0	0	0	0	0	0	72.3312	0	0	0	72.9591	0	0	76.9599	0	0	0	0	0	0	0	70.4788	0	71.0056	0	0	0	0	0	0	0	0	0	0
		38	262.48	0	0	0	0	0	0	0	0	0	0	0	0	0	0	0	0	0	0	73.6105	0	0	0	74.207	0	0	68.0962	0	0	0	0	0	0	0	74.4452	0	71.7516	70.8361	0	0	0	0	0	0	0	0	0
		39	266.34	0	0	0	0	0	0	0	74.6343	0	0	0	0	0	0	0	0	0	0	72.0999	0	0	0	70.9606	0	0	76.6378	0	0	0	0	0	0	0	73.872	0	73.0539	0	0	0	0	0	0	0	0	0	0
		40	270.2	0	0	0	0	0	0	0	72.3739	0	0	0	0	0	0	0	0	0	0	0	0	0	0	71.8541	0	0	73.8288	0	0	0	0	0	0	0	0	0	68.1857	0	0	0	0	0	0	0	0	0	0
		41	274.06	0	0	0	0	0	0	0	75.1467	0	0	0	0	83.4759	0	0	0	0	0	70.7974	0	0	0	71.881	77.298	0	0	0	0	0	0	0	0	0	0	0	79.3902	0	0	0	0	0	0	0	0	0	0
		42	277.92	0	0	0	0	0	0	0	69.8469	0	0	0	0	0	72.1516	0	0	0	0	76.0502	0	0	0	70.3757	0	0	71.0846	0	0	0	0	0	0	0	0	88.438	72.6858	0	0	0	0	0	0	0	0	0	0
		43	281.78	0	0	0	0	71.9705	0	0	70.8392	0	0	0	0	0	0	0	0	0	0	74.0401	0	0	0	69.3446	0	0	71.0066	0	0	0	0	0	0	0	72.805	0	75.547	0	0	0	0	0	0	0	0	0	0
		44	285.64	0	0	0	0	0	0	0	73.6052	0	0	0	0	0	0	0	0	0	0	75.6628	0	0	0	76.2067	75.3704	0	69.0303	0	0	0	0	0	0	0	70.4021	0	76.1365	0	0	0	0	0	0	0	0	0	0
		45	289.5	0	0	0	0	0	0	0	75.0087	0	0	0	0	0	0	0	0	0	0	73.69	0	0	0	71.2979	0	0	71.6792	0	0	0	0	0	0	0	72.8927	0	73.6672	0	0	0	0	0	0	0	0	0	0
		46	293.36	0	0	0	0	0	0	0	72.5633	0	72.0255	0	0	0	0	0	0	0	0	74.9388	0	0	0	71.5964	0	0	68.1215	0	0	0	0	0	0	0	71.9001	0	73.2215	0	0	0	0	0	0	78.0169	0	0	0
		47	297.22	0	0	0	0	0	0	0	72.0633	0	0	0	0	0	0	0	0	0	0	69.9626	0	0	0	70.8572	0	0	70.0282	0	0	0	0	0	0	0	72.8399	0	73.2957	0	0	0	0	0	0	0	0	0	0
		48	301.08	0	0	0	0	0	0	0	74.7177	0	0	0	0	0	0	0	0	0	0	68.8357	0	0	0	72.7193	0	0	69.0547	0	0	0	0	0	0	0	70.776	0	69.8586	0	0	0	0	0	0	0	0	0	0
		49	304.94	0	0	0	0	0	0	0	74.4881	0	0	0	0	0	0	0	0	0	0	69.7797	0	0	0	72.3377	0	0	68.7621	0	0	0	0	0	0	0	70.436	0	76.4277	0	0	0	0	0	0	75.6848	0	0	0
		50	308.8	0	0	0	0	0	0	0	74.0526	72.9873	0	0	0	0	0	0	0	0	0	0	81.3847	0	0	75.4563	0	0	75.7172	0	0	0	0	0	0	0	73.7407	0	70.3407	0	0	0	0	0	0	0	0	0	0
		51	312.66	0	0	0	0	0	0	0	73.9992	71.126	0	0	0	0	0	0	0	0	0	0	78.0669	0	0	71.229	0	0	74.3142	0	0	0	0	0	0	0	73.1726	0	74.3605	0	0	0	0	0	0	73.0494	0	0	0
		52	316.52	0	0	0	0	0	0	0	74.8649	69.2116	0	0	0	0	0	0	0	0	0	67.4104	68.0228	0	0	73.7375	0	0	71.8024	0	0	0	0	0	0	0	75.5665	0	74.6684	0	0	0	0	0	0	82.6044	0	0	0
		53	320.38	0	0	0	0	0	0	0	73.4882	72.0773	0	0	0	0	0	0	0	0	0	71.1642	72.1553	0	0	72.5824	0	0	70.2255	0	0	0	0	0	0	0	75.4508	0	70.1703	0	0	0	0	0	0	72.9653	0	0	0
		54	324.24	0	0	0	0	0	0	0	70.6563	71.5081	0	0	0	0	0	0	0	0	0	0	69.7226	0	0	70.8382	0	0	76.838	0	0	0	0	0	0	0	76.0248	0	74.644	0	0	0	0	0	0	0	0	0	0
		55	328.1	0	0	0	0	0	0	0	73.56	69.5119	0	0	0	0	0	0	0	0	0	0	71.731	0	0	71.6292	0	0	71.6888	0	0	0	0	0	0	0	74.2553	0	68.8655	0	0	0	0	0	0	68.1791	0	0	0
		56	331.96	0	0	0	0	0	0	0	74.1897	74.1951	0	0	0	0	0	0	0	0	0	0	73.9145	0	0	71.3303	0	0	73.0825	0	0	0	0	0	0	0	72.4168	0	73.9495	0	0	0	0	0	0	70.6237	0	0	0
		57	335.82	0	0	0	0	70.6308	0	0	71.7212	73.5515	0	0	0	0	0	0	0	0	0	70.878	68.4844	0	0	77.3092	0	0	72.206	0	0	0	0	0	0	0	77.1103	0	69.5113	0	0	0	0	0	0	71.5817	0	0	0
		58	339.68	0	0	0	0	0	0	0	73.6893	70.2661	0	0	0	0	0	0	0	0	0	0	70.3929	0	71.9202	76.8976	0	0	72.4563	0	0	0	0	0	0	0	71.6597	0	68.8112	0	0	0	0	0	0	76.0768	0	0	0
		59	343.54	0	0	0	0	0	0	0	70.1166	73.0624	0	0	0	0	0	0	0	75.0478	0	0	71.1596	0	70.2603	71.2788	0	0	0	0	0	0	0	0	0	0	75.4458	0	72.9503	0	0	0	0	0	0	74.1341	0	0	0
		60	347.4	0	0	0	0	0	0	0	69.2908	69.8269	0	0	0	0	0	0	0	0	72.4512	0	65.7335	0	72.878	70.1001	0	0	65.8899	0	0	0	0	0	0	0	69.6166	0	75.6754	0	0	0	0	0	0	72.7382	0	0	0
		61	351.26	0	0	0	0	71.0702	0	0	74.0183	72.511	0	0	0	0	0	0	0	0	0	0	71.6964	0	74.8921	74.7978	0	0	0	0	0	0	0	0	0	0	79.645	0	75.8955	0	0	0	0	0	0	71.1838	0	0	0
		62	355.12	0	0	0	0	71.1498	0	0	72.994	75.5267	0	0	0	0	0	0	70.5727	0	71.6106	0	67.5895	0	71.0487	72.419	0	0	71.6432	0	0	0	0	0	0	0	74.7711	0	74.2869	0	0	0	0	0	0	74.2379	0	0	0
		63	358.98	0	0	0	0	70.7441	0	0	68.0465	69.9583	0	0	0	0	0	0	0	0	69.3655	0	71.0343	0	0	77.6488	0	0	0	0	0	0	0	0	0	0	74.1153	0	70.3834	0	0	0	0	0	0	73.0712	0	0	0
		64	362.84	0	0	0	0	0	0	0	69.2041	70.3959	0	0	0	0	0	0	0	0	72.4954	0	72.9223	0	73.0105	69.785	0	0	0	0	0	0	0	0	0	0	72.4048	0	74.433	0	0	0	0	0	0	69.9232	0	0	0
		65	366.7	0	0	0	0	0	0	0	70.2226	72.473	0	0	0	0	0	0	0	0	0	0	73.6019	0	70.1263	69.5657	0	0	0	0	0	0	0	0	0	0	72.3092	0	72.1486	0	0	0	0	0	0	75.7172	0	0	0
		66	370.56	0	0	0	0	70.544	0	0	70.9478	69.8615	0	0	0	0	0	0	0	0	72.0185	0	73.0878	0	69.4961	74.5603	0	0	0	0	0	0	0	0	0	0	69.1227	0	74.7474	0	0	0	0	0	0	69.4993	0	0	0
		67	374.42	0	0	0	0	0	0	0	75.1396	72.777	0	0	0	0	0	0	0	0	71.6037	0	72.5967	0	70.9334	76.105	0	0	0	0	0	0	0	0	0	0	68.3735	0	72.0119	0	0	0	0	0	0	70.5381	0	0	0
		68	378.28	0	0	0	0	0	0	0	76.5535	71.4144	0	0	0	0	0	0	0	0	68.6923	0	74.6577	0	72.507	71.9714	0	0	0	0	0	0	0	0	0	0	73.0056	0	75.9132	0	0	0	0	0	0	70.9612	0	0	0
		69	382.14	0	0	74.2639	0	70.4964	0	0	77.0218	69.938	0	0	0	0	0	0	0	0	71.0477	0	71.8753	0	70.8266	71.2916	0	0	0	0	0	0	0	0	0	0	73.6467	0	76.467	0	0	0	0	0	0	73.5294	0	0	0
		70	386	0	0	0	0	0	0	0	0	72.8816	0	0	0	0	0	0	0	0	69.7543	0	73.3529	0	71.6698	72.3616	0	0	0	0	0	0	0	0	0	0	72.7249	0	75.4245	0	0	0	0	0	0	71.8479	0	0	0
		71	389.86	0	0	0	0	0	0	0	72.3019	70.4881	0	0	0	0	0	0	0	0	67.0026	0	69.331	0	72.5484	73.5596	0	0	0	0	0	0	0	0	0	0	71.6773	0	77.0111	0	0	0	0	0	0	67.7847	0	0	0
		72	393.72	0	0	0	0	0	0	0	0	67.7238	0	0	0	0	0	0	0	0	74.7585	0	73.2721	0	71.547	71.418	0	0	0	0	0	0	0	0	0	0	73.1787	0	72.2571	0	0	0	0	0	0	72.0814	0	0	0
		73	397.58	0	0	0	0	0	0	0	70.5001	73.805	0	0	0	0	0	0	0	0	70.4067	0	69.8524	75.4864	71.8078	73.2588	0	0	0	0	0	0	0	0	0	0	72.8285	0	75.4169	0	0	0	0	0	0	74.5526	0	0	0
		74	401.44	0	0	0	0	0	73.6788	0	73.4612	70.759	0	0	0	0	0	0	0	0	70.9392	0	71.2848	0	71.4969	74.134	0	0	0	0	0	0	0	0	0	0	76.5955	0	72.4495	0	0	0	0	0	0	73.0825	0	0	0
		75	405.3	0	0	0	0	0	0	0	0	71.6942	0	0	0	0	0	73.5845	0	0	74.6899	0	73.5689	0	73.6869	74.6018	0	0	0	0	0	0	0	0	0	0	79.194	0	71.3277	0	0	0	0	0	0	71.1235	0	0	0
		76	409.16	0	0	0	0	0	0	0	0	66.4835	0	0	0	0	0	0	0	0	70.1878	0	72.205	0	73.3931	76.5088	0	0	0	0	0	0	0	0	0	0	73.4536	0	75.4656	0	0	0	0	0	0	74.0122	0	0	0
		77	413.02	0	0	0	0	0	0	0	0	71.2552	0	0	0	0	0	0	0	0	71.0483	0	69.8145	0	72.2534	72.6698	0	0	0	0	0	0	0	0	0	0	71.9858	0	78.0438	0	0	0	0	0	0	73.4774	0	0	0
		78	416.88	0	0	0	0	0	0	0	0	72.2368	0	0	0	0	0	0	0	0	0	0	72.8388	0	71.9788	73.4883	0	0	0	0	0	0	0	0	0	0	72.0371	0	73.0159	0	0	0	0	0	0	72.68	0	0	0
		79	420.74	0	0	0	0	0	0	0	0	69.953	0	0	0	0	0	0	0	0	71.3061	0	70.2694	0	68.9672	73.8349	0	0	0	0	0	0	0	0	0	0	70.6378	0	74.8606	0	0	0	0	0	0	72.0842	0	0	0
		80	424.6	0	0	0	0	0	0	0	0	74.0935	0	0	0	0	0	0	0	0	72.4662	0	74.6473	0	73.614	70.534	0	0	0	0	0	0	0	0	0	0	69.5598	0	72.9252	0	0	0	0	0	0	66.1977	0	0	0
		81	428.46	0	0	0	0	0	0	0	0	71.9043	0	0	0	0	0	0	0	0	0	0	71.7062	0	73.028	71.8916	0	0	0	0	0	0	0	0	0	0	73.0231	0	75.0604	0	0	0	0	0	0	75.426	0	0	0
		82	432.32	0	0	0	0	0	0	0	0	68.6271	0	0	0	0	0	0	0	0	75.0958	0	68.7217	0	75.8131	72.8181	0	0	0	0	0	0	0	0	0	0	68.3903	0	75.2793	0	0	0	0	0	0	69.3145	0	0	0
		83	436.18	0	0	0	0	0	0	0	0	71.8483	0	0	0	0	0	0	0	0	71.9995	0	76.0141	0	71.6675	73.476	0	0	0	0	0	0	0	0	0	0	74.431	0	71.4875	0	0	0	0	0	0	71.7155	0	0	0
		84	440.04	0	0	0	0	0	0	0	0	68.4427	0	0	0	0	0	0	0	0	72.2917	0	73.7759	0	74.3435	72.4296	0	0	0	0	0	0	0	0	0	0	69.6933	0	79.9953	0	0	0	0	0	0	0	0	68.08	0
		85	443.9	0	0	0	0	0	0	0	0	69.017	0	0	0	0	0	0	0	0	72.2973	0	72.4962	0	71.8566	72.8903	0	0	0	0	0	0	0	0	0	0	0	0	70.7315	0	0	0	0	0	0	75.5644	0	0	0
		86	447.76	0	0	0	0	0	0	0	0	70.7358	0	0	0	0	0	0	0	0	0	0	74.0523	0	77.8737	69.8389	0	0	0	0	0	0	0	0	0	0	0	0	76.1042	0	0	0	0	0	0	71.5953	0	71.6274	0
		87	451.62	0	0	0	0	0	0	0	0	71.2096	0	0	0	0	0	0	0	0	72.949	0	70.3358	0	73.158	72.02	0	0	0	0	0	0	0	0	0	0	0	0	74.1661	0	0	0	0	0	0	70.5195	0	68.6784	0
		88	455.48	0	0	0	0	0	0	0	0	67.9738	0	0	0	0	0	0	0	0	0	0	68.5632	0	0	74.5684	0	0	0	0	0	0	0	0	0	0	0	0	72.946	0	0	0	0	0	0	72.1362	0	0	0
		89	459.34	0	0	0	0	0	0	0	0	69.3407	0	0	0	0	0	0	0	0	0	0	70.7483	0	70.4165	69.8945	0	0	0	0	0	0	0	0	0	0	73.1672	0	76.7972	0	0	0	0	0	0	70.6182	0	71.3505	0
		90	463.2	0	0	0	0	0	0	0	0	72.575	0	0	0	0	0	0	0	0	0	0	71.5745	0	71.7892	73.4271	0	0	0	0	0	0	0	0	0	0	70.5617	0	73.971	0	0	0	0	0	0	73.4963	0	77.3828	0
		91	467.06	0	0	0	0	0	0	0	0	69.2516	0	0	0	0	0	0	0	0	0	0	73.0616	0	69.9482	71.6247	0	0	0	0	0	0	0	0	0	0	72.2927	0	75.3879	0	0	0	0	0	0	72.0343	0	74.6814	0
		92	470.92	0	0	0	0	0	0	0	0	75.0039	0	0	0	0	0	0	0	0	0	0	69.7059	0	70.1495	75.0628	0	0	0	0	0	0	0	0	0	0	0	0	75.8148	0	0	0	0	0	0	74.3149	0	76.2364	0
		93	474.78	0	0	0	0	0	0	0	0	73.3288	0	0	0	0	0	0	0	0	0	0	71.5966	0	78.216	72.4825	0	0	0	0	0	0	0	0	0	0	0	0	71.589	0	0	0	0	0	0	0	0	73.6276	0
		94	478.64	0	0	0	0	0	0	0	0	72.8028	0	0	0	0	0	0	0	0	0	0	65.242	0	73.3311	73.5694	0	0	0	0	0	0	0	0	0	0	0	0	70.4434	0	0	0	0	0	0	73.5794	0	66.138	0
		95	482.5	0	0	0	0	0	0	0	0	69.728	0	0	0	0	0	0	0	0	0	0	69.7591	0	72.4132	73.8672	0	0	0	0	0	0	0	0	0	0	0	0	76.5364	0	0	0	0	0	0	70.8109	0	70.8618	0
		96	486.36	0	0	0	0	0	0	0	0	73.9828	0	0	0	0	0	0	0	0	72.2983	0	75.5458	69.2494	73.4279	77.1939	0	0	0	0	0	0	0	0	0	0	0	0	75.0605	0	0	0	0	0	0	75.3472	0	75.9167	0
		97	490.22	0	0	0	0	0	0	0	0	74.9306	0	0	0	0	0	0	0	0	71.1056	0	68.3802	64.7223	76.3069	73.6299	0	0	0	0	0	0	0	0	0	0	0	0	79.054	0	0	0	0	0	0	68.9574	0	71.7553	0
		98	494.08	0	0	0	0	0	0	0	0	73.6033	0	0	0	0	0	0	0	0	0	0	70.4884	0	71.8537	73.1957	0	0	0	0	0	0	0	0	0	0	72.3996	0	70.8282	0	0	0	0	0	0	68.8319	0	70.2998	0
		99	497.94	0	0	0	0	0	0	0	0	72.4136	0	0	0	0	0	0	0	0	74.3558	0	72.6769	0	70.7382	74.9833	0	0	0	0	0	0	0	0	0	0	0	0	76.2586	0	72.7099	0	0	0	0	70.3331	0	76.2969	0
		100	501.8	0	0	0	0	0	0	0	0	67.1294	0	0	0	0	0	0	0	0	74.9326	68.4038	72.0913	0	72.4916	79.7547	0	0	0	0	0	0	0	0	0	0	0	0	72.3896	0	0	0	0	0	0	72.6116	0	68.4806	0
		101	505.66	0	0	0	0	0	0	0	0	68.4412	0	0	0	0	0	0	0	0	0	0	67.6862	66.2623	73.8321	72.9875	0	0	0	0	0	0	0	0	0	0	0	0	76.5001	0	0	0	0	0	0	71.7759	0	74.3233	0
		102	509.52	0	0	0	0	0	0	0	0	73.3658	0	0	0	0	0	71.6481	0	0	0	0	76.3455	0	69.469	79.3309	0	0	0	0	0	0	0	0	0	0	0	0	73.451	0	0	0	0	0	0	70.979	0	69.2706	0
		103	513.38	0	0	0	0	0	0	0	0	77.9	0	0	0	0	0	67.2927	0	0	0	71.9323	73.571	70.8193	73.9349	74.8379	0	0	0	0	0	0	0	0	0	0	0	0	73.1838	0	0	0	0	0	0	69.8814	0	73.464	0
		104	517.24	0	0	0	0	0	0	0	0	72.0213	0	0	0	0	0	0	0	0	0	69.5814	71.9519	67.7234	73.6608	71.0177	0	0	0	0	0	0	0	0	0	0	0	0	71.7101	0	0	0	0	0	0	73.8051	0	73.2642	0
		105	521.1	0	0	0	0	0	0	0	0	70.6428	0	0	0	0	0	0	0	0	0	0	75.4597	70.2129	70.7151	72.0524	0	0	0	0	0	0	0	0	0	0	0	0	72.97	0	0	0	0	0	0	77.905	0	71.3199	0
		106	524.96	0	0	0	0	0	0	0	0	69.0768	0	0	0	0	0	70.4174	0	0	72.508	67.7815	69.811	77.3837	70.921	72.231	0	0	0	0	0	0	0	0	0	0	0	0	76.0804	0	0	0	0	0	0	68.4913	0	71.9917	0
		107	528.82	0	0	0	0	0	0	0	0	71.3888	0	0	0	0	0	68.052	0	0	69.7799	68.4505	70.1345	73.0368	73.5952	73.1365	0	0	0	0	0	0	0	0	0	0	0	0	73.5908	0	0	0	0	0	0	74.1493	0	70.6344	0
		108	532.68	0	0	0	0	0	0	0	0	70.1994	0	0	0	0	0	72.2617	0	0	75.1719	69.9057	67.1141	73.732	70.7085	75.1627	0	0	0	0	0	0	0	0	0	0	0	0	74.6511	0	0	0	0	0	0	76.4036	0	71.2773	0
		109	536.54	0	0	0	0	0	0	0	0	74.6338	0	0	0	0	0	67.8994	0	0	68.2254	70.8315	68.9375	65.7833	74.7371	74.1002	0	0	0	0	0	0	0	0	0	0	0	0	73.5302	0	0	0	0	0	0	72.4333	0	69.9999	0
		110	540.4	0	0	0	0	0	0	0	0	72.0702	0	0	0	0	0	68.9842	0	0	0	67.0208	74.3102	70.0637	72.8757	73.8037	0	0	0	0	0	0	0	0	0	0	0	0	74.482	0	0	0	0	0	0	71.1907	0	66.776	0
		111	544.26	0	0	0	0	0	0	0	0	71.8073	0	0	0	0	0	63.5169	0	0	73.2126	71.0877	66.698	72.1983	81.2745	70.565	0	0	0	0	0	0	0	0	0	0	0	0	70.6382	0	0	0	0	0	0	73.6595	0	70.1147	0
		112	548.12	0	0	0	0	0	0	0	0	70.6413	0	0	0	0	0	72.545	0	0	72.4481	69.106	71.0031	73.8504	73.9546	73.9711	0	0	0	0	0	0	0	0	0	0	0	0	76.8542	0	0	0	0	0	0	72.4741	0	66.0655	0
		113	551.98	0	0	0	0	0	0	0	0	73.0208	0	0	0	0	0	69.9585	0	0	71.0952	66.6935	69.7116	75.2671	70.4334	70.2493	0	0	0	0	0	0	0	0	0	0	0	0	73.0494	0	0	0	0	0	0	71.6368	0	72.9765	0
		114	555.84	0	0	0	0	0	0	0	0	75.2792	0	0	0	69.6195	0	71.7792	0	0	70.9106	70.8691	70.4455	70.6834	76.1151	70.4989	0	0	0	0	0	0	0	0	0	0	0	0	73.6575	0	0	0	0	0	0	75.4907	0	74.7071	0
		115	559.7	0	0	0	0	0	0	0	0	74.297	0	0	0	0	0	74.7712	0	0	73.4291	0	72.9415	69.832	73.9039	75.3158	0	0	0	0	0	0	0	0	0	0	0	0	75.8055	0	0	0	0	0	0	73.1951	0	74.499	0
		116	563.56	0	0	0	0	0	0	0	0	76.6332	0	0	0	0	0	71.608	0	0	73.4565	68.9341	72.3158	69.2123	72.5008	71.0143	0	0	0	0	0	0	0	0	0	0	0	0	70.1873	0	0	0	0	0	0	67.8313	0	69.2845	0
		117	567.42	0	0	0	0	0	0	0	0	70.978	0	0	0	0	0	66.8555	0	0	71.7355	70.231	73.1673	69.0998	72.8547	73.5138	0	0	0	0	72.3798	0	0	0	0	0	0	0	72.3322	0	0	0	0	0	0	70.8084	0	72.1965	0
		118	571.28	0	0	0	0	0	0	0	0	77.475	0	0	0	0	0	72.6648	0	0	74.9549	67.6594	74.6667	73.1616	75.25	74.5213	0	0	0	0	73.7668	0	0	0	0	0	0	0	78.1752	0	0	0	0	0	0	69.4077	0	67.1329	0
		119	575.14	0	0	0	0	0	0	0	0	75.9498	0	0	0	0	0	70.1819	0	0	71.5615	70.167	73.7327	68.7591	68.3042	69.6362	0	0	0	0	69.4449	0	0	0	0	0	0	0	75.7157	0	0	0	0	0	0	80.4587	0	74.8181	0
		120	579	0	0	0	0	0	0	0	0	74.3068	0	0	0	0	0	70.3129	0	0	71.6018	71.8815	72.3303	70.5372	68.7947	75.7418	0	0	0	0	70.1522	0	0	0	0	0	0	0	78.8247	0	0	0	0	0	0	68.0186	0	74.9063	0
		121	582.86	0	0	0	0	0	0	0	0	73.7503	0	0	0	0	0	75.3308	0	0	67.4614	70.7133	67.0033	75.3072	73.9666	72.3755	0	0	0	0	71.0186	0	0	0	0	0	0	0	74.7739	0	0	0	0	0	0	74.3751	0	68.4795	0
		122	586.72	0	0	0	0	0	0	0	0	69.1845	0	0	0	0	0	70.1206	0	0	69.7889	68.9283	74.4698	71.3487	77.137	74.8075	0	0	72.1534	0	72.2115	0	0	0	0	0	0	0	73.1067	0	0	0	0	0	0	70.0859	0	73.2744	0
		123	590.58	0	0	0	0	0	0	0	0	74.8683	0	76.8707	0	0	0	71.3215	0	0	74.0433	71.1716	71.7218	71.7517	75.4467	73.7976	0	0	0	0	70.9695	0	0	0	0	0	0	0	68.6435	0	0	0	0	0	0	70.1362	0	67.4353	0
		124	594.44	0	0	0	0	0	0	0	0	70.3477	0	0	0	0	0	70.1226	0	0	71.9885	67.134	70.8297	72.4456	77.2268	73.5497	0	0	0	0	74.9758	0	0	0	0	0	0	0	75.3133	0	0	0	0	0	0	70.0659	0	70.9331	0
		125	598.3	0	0	0	0	0	0	0	0	71.1162	0	0	0	0	0	77.0656	0	0	70.1464	72.2009	77.9131	70.0461	76.8827	74.5346	0	0	0	0	76.5662	0	0	0	0	0	0	0	76.6151	0	0	0	0	0	0	76.3049	0	76.4637	0
		126	602.16	0	0	0	0	0	0	0	0	72.9101	0	0	0	0	0	72.4097	0	0	69.4457	68.2559	73.7734	70.0992	71.1532	75.5069	0	0	75.6312	0	69.1111	0	0	0	0	0	0	0	71.7545	0	0	0	0	0	0	72.1075	0	70.6446	0
		127	606.02	0	0	0	0	0	0	0	0	70.936	0	0	0	0	0	72.0157	0	0	70.4806	74.1794	71.5462	0	69.0829	75.959	0	0	67.4096	0	71.9412	0	0	0	0	0	0	0	74.6368	0	0	0	0	0	0	74.6509	0	67.395	0
		128	609.88	0	0	0	0	0	0	0	0	69.3834	0	0	0	0	0	75.2203	0	0	72.4438	70.5182	69.6779	71.8094	72.9568	73.7039	0	0	0	0	68.1577	0	0	0	0	0	0	0	75.5605	0	0	0	0	0	0	71.632	0	68.3386	0
		129	613.74	0	0	0	0	0	0	0	0	68.162	0	0	0	0	0	69.3728	0	0	68.9597	69.611	73.2011	70.856	70.0825	72.2623	0	0	73.2575	0	70.2857	0	0	0	0	0	0	0	73.3064	0	0	0	0	0	0	74.3015	0	70.0055	0
		130	617.6	0	0	0	0	0	0	0	0	73.634	0	0	0	0	0	67.6328	0	0	71.0342	68.232	69.8684	72.1436	70.3433	73.0763	0	0	68.8235	0	74.5545	0	0	0	0	0	0	0	78.0284	0	0	0	0	0	0	71.4357	0	68.4031	0
		131	621.46	0	0	0	0	0	0	0	0	73.4281	0	0	0	0	0	68.1423	0	0	70.6385	70.5907	68.5758	68.6443	70.902	71.5193	0	0	69.3793	0	68.7453	0	0	0	0	0	0	0	82.1874	0	0	0	0	0	0	70.0665	0	70.9131	0
		132	625.32	0	0	0	0	0	0	0	0	73.9938	0	0	0	0	0	72.1672	0	0	68.4675	69.3212	72.5187	72.805	72.5242	76.3464	0	0	67.5999	0	71.3253	0	0	0	0	0	0	0	77.9021	0	0	0	0	0	71.2548	71.4182	0	71.3369	0
		133	629.18	0	0	0	0	0	0	0	0	73.5265	0	0	0	0	0	72.0646	0	0	71.0569	71.4123	70.4158	73.3381	74.6992	73.9158	0	0	68.9961	0	68.6599	0	0	0	0	0	0	0	78.4034	0	0	0	0	0	0	71.8969	0	72.4327	0
		134	633.04	0	0	0	0	0	0	0	0	71.0329	0	0	0	0	0	70.6675	0	0	70.1477	71.8064	69.4449	75.0879	71.9387	69.1941	0	0	70.4092	0	71.5684	0	0	0	0	0	72.8393	0	72.4719	0	0	77.4319	0	0	0	74.5315	0	74.048	0
		135	636.9	0	0	0	0	0	0	0	0	73.4052	0	74.9939	0	0	68.8101	73.2897	0	0	73.2452	70.824	67.988	73.3399	72.6468	73.5558	0	0	68.3678	0	72.4396	0	0	0	0	0	0	0	76.0222	0	0	0	0	0	0	75.7449	0	68.5268	0
		136	640.76	0	0	0	0	0	0	0	0	67.9569	0	0	0	0	0	71.4361	0	0	67.7167	76.7071	69.9737	71.7149	70.7894	77.278	0	0	72.628	0	72.1281	68.3353	0	0	0	0	0	0	75.9809	0	0	0	0	0	0	77.4417	0	69.2878	0
		137	644.62	0	0	0	0	0	0	0	0	69.1154	0	0	0	0	0	72.1535	0	0	68.4315	70.8013	66.2146	73.3451	73.3519	71.7566	0	0	71.0358	0	72.5701	69.6016	0	0	0	0	0	0	80.4597	0	0	0	0	0	0	73.5108	0	71.6204	0
		138	648.48	0	0	0	0	0	0	0	0	69.3632	0	70.7026	0	0	70.0902	68.3447	0	0	71.3301	74.0013	68.0471	69.1273	72.204	68.7373	0	0	67.4984	0	66.9725	0	0	0	0	0	0	0	71.8594	0	0	0	0	0	0	72.7316	0	68.885	0
		139	652.34	0	0	0	0	0	0	0	0	74.3085	0	73.0688	0	0	0	73.5654	0	0	73.3067	74.0155	71.4285	67.5391	69.7123	75.1161	0	0	70.938	0	68.3799	68.3055	0	0	0	0	0	0	79.1922	0	0	0	0	0	0	72.0748	0	71.9019	0
		140	656.2	0	0	0	0	0	0	0	0	74.5598	0	72.4728	0	0	70.0787	73.0578	0	0	72.0651	71.6931	69.7312	69.7989	69.533	77.3451	0	0	70.0463	0	69.6623	70.3729	0	0	0	0	0	0	75.5823	0	0	0	0	0	0	75.0308	0	72.8287	0
		141	660.06	0	0	0	0	0	0	0	0	76.2088	0	69.9619	0	0	69.7874	72.9957	0	0	69.1806	72.7472	73.4904	72.0009	72.1167	72.6356	0	0	72.8437	0	74.419	69.1042	0	0	0	0	0	0	74.9903	0	0	0	0	0	0	77.4586	0	71.1366	0
		142	663.92	0	0	0	0	0	0	0	0	73.6707	0	68.3298	0	0	70.698	70.3635	0	0	65.1426	73.3446	73.7799	73.4539	74.7678	73.8291	0	0	68.2155	0	72.4064	69.5176	0	0	0	0	0	0	76.6002	0	0	0	0	0	0	73.7485	0	70.1087	0
		143	667.78	0	0	0	0	0	0	0	0	72.7382	0	74.8579	0	0	69.3696	68.4129	0	0	67.9187	73.1363	70.4025	75.2779	71.9197	75.6586	0	0	69.813	0	71.4114	67.6856	0	0	0	0	0	0	74.2905	0	0	0	0	0	0	74.5688	0	72.7699	0
		144	671.64	0	0	0	0	0	0	0	0	70.0506	0	70.8576	0	0	71.3317	76.0788	0	0	75.303	69.5687	69.8383	71.2244	73.7376	72.2997	0	0	71.4998	0	72.3121	64.2845	0	0	0	0	0	0	75.6847	0	0	0	0	0	0	70.4911	0	73.3836	0
		145	675.5	0	0	0	0	0	0	0	0	72.7889	0	72.0087	0	0	73.6696	75.9193	0	0	65.0631	72.5907	73.7897	73.8088	72.2241	76.8682	0	0	70.9281	0	72.2817	69.4839	0	0	0	0	0	0	76.3246	0	0	0	0	0	0	70.721	0	71.9746	0
		146	679.36	0	0	0	0	0	0	0	0	74.2142	0	69.3491	0	0	68.7745	79.3088	0	0	68.7838	74.0068	73.1676	71.8336	77.3794	76.5013	0	0	68.9387	0	70.7278	70.4311	0	0	0	0	0	0	73.285	0	0	0	0	0	0	72.4542	0	70.5275	0
		147	683.22	0	0	0	0	0	0	0	0	72.8454	0	75.613	0	0	69.9026	67.9394	0	0	69.3395	68.4745	69.4066	67.1686	67.8884	76.8303	0	0	69.8582	0	71.4087	72.3504	0	0	0	0	0	0	76.3848	0	0	0	0	70.0055	0	72.01	0	68.8152	0
		148	687.08	0	0	0	0	0	0	0	0	72.6392	0	69.8373	0	0	68.3543	72.1931	0	0	71.7141	70.2567	70.4599	69.7362	75.9872	76.0071	0	0	68.475	0	68.7413	68.1955	0	0	0	0	0	0	79.7166	0	0	0	0	0	0	72.8361	0	74.2694	0
		149	690.94	0	0	0	75.6805	0	0	0	0	72.5048	0	66.7747	0	0	71.7243	70.0813	0	0	74.1287	73.7843	73.5439	73.9951	71.888	73.946	0	0	68.8859	0	72.4866	0	0	0	0	0	0	0	79.4872	0	0	0	0	0	0	69.5083	0	70.0292	0
		150	694.8	0	0	0	0	0	0	0	0	72.3722	0	67.1975	0	0	67.8321	72.9659	0	0	68.9264	70.9122	66.5118	66.345	70.9692	72.485	0	0	68.4441	0	73.8143	74.321	0	0	0	0	0	0	71.6694	0	0	0	0	0	0	68.8123	0	71.1727	0
		151	698.66	0	0	0	71.8492	0	0	0	0	71.7093	0	69.9343	0	0	69.3658	69.4309	0	0	73.3564	73.6527	75.08	70.1352	68.3978	75.8094	0	0	75.2416	0	69.7842	71.4883	0	0	0	0	0	0	75.296	0	0	0	0	0	0	73.4567	0	65.4973	0
		152	702.52	0	0	69.5577	71.821	0	0	0	0	75.1593	0	75.6049	0	0	73.7409	69.8413	0	0	66.1026	68.6209	73.5136	74.0415	66.9985	75.0574	0	0	66.9816	0	69.1844	71.1549	0	0	0	0	0	0	70.4432	0	0	0	0	75.1957	0	0	0	72.7522	0
		153	706.38	0	0	0	0	0	0	0	0	70.494	0	69.368	0	0	74.9004	70.1018	0	0	70.202	70.4347	70.9822	70.6864	70.3505	72.5201	0	0	76.8416	0	74.9484	69.3317	0	0	0	0	0	0	71.9338	0	0	0	0	0	0	72.9639	0	70.846	0
		154	710.24	0	0	0	69.1836	0	0	0	0	76.7744	0	70.9232	0	0	73.0673	71.6738	0	0	72.4318	77.3626	69.3134	68.2495	68.9012	72.8743	0	0	68.5584	0	72.699	0	0	0	0	0	0	0	74.34	0	0	0	0	70.2195	0	74.0245	0	73.5884	0
		155	714.1	0	0	0	71.3991	0	0	0	0	71.5413	0	69.0604	0	0	73.2214	72.6646	0	0	75.6625	70.5421	70.1715	71.4501	71.8395	73.3532	0	0	67.2042	0	70.455	69.6425	0	0	0	0	0	0	74.0446	0	0	0	0	72.1533	0	69.6417	0	71.0869	0
		156	717.96	0	0	72.2189	67.2857	0	0	0	0	72.3955	0	70.3726	0	0	73.1414	69.3376	0	0	71.4019	69.3046	71.6758	69.6379	72.134	72.339	0	0	73.6253	0	73.7277	69.1859	0	0	0	0	0	0	75.5945	0	0	0	0	68.407	0	73.2977	0	70.7284	0
		157	721.82	78.936	0	71.8913	68.7869	0	0	0	0	68.2719	0	70.076	0	0	74.0889	70.4648	0	0	73.3837	72.9771	77.709	71.0265	74.179	72.3313	0	0	68.7644	0	72.6086	69.2949	0	0	0	0	0	0	73.6937	71.0282	0	0	0	75.1004	0	72.0918	0	72.3111	0
		158	725.68	0	0	72.3163	70.6329	0	0	0	0	65.62	0	65.7625	0	0	70.1351	73.3881	0	0	69.0089	72.5585	72.5465	68.3451	74.8763	75.5335	0	0	72.5069	0	66.9852	70.88	0	0	0	0	0	0	80.2308	0	0	0	0	77.1811	0	75.9789	0	73.5887	0
		159	729.54	75.5191	0	73.38	0	0	0	0	0	76.633	0	70.7424	0	0	70.3709	71.8626	0	0	70.6284	70.4457	75.3679	72.4208	69.315	73.5754	0	0	68.8413	0	68.2985	70.681	0	0	0	0	0	0	76.5606	0	0	0	0	69.4934	0	75.5517	0	74.953	0
		160	733.4	0	0	77.2631	67.9077	0	0	0	0	71.214	0	0	0	0	85.9369	66.9205	0	0	68.5041	73.6058	75.0396	74.892	70.4361	73.3241	0	0	72.7677	0	74.3338	70.7675	0	0	0	0	0	0	72.6978	0	0	0	0	70.7873	0	74.8949	0	70.5413	0
		161	737.26	0	0	75.3755	70.8062	0	0	0	0	70.4897	0	68.0645	0	0	73.3902	68.6493	0	0	69.0695	72.5509	72.5781	69.7543	72.1476	78.8099	0	0	70.9764	0	70.2124	67.6454	0	0	0	0	0	0	70.0476	0	0	0	0	69.8899	0	70.458	0	75.7042	0
		162	741.12	0	0	76.081	72.6062	0	0	0	0	72.7272	0	0	0	0	67.8265	69.6348	0	0	68.4374	71.5799	74.9782	77.8748	70.9784	74.9449	0	0	68.8587	0	70.4332	68.0596	0	0	0	0	0	0	75.8673	71.0513	0	0	0	73.1863	0	71.8454	0	73.1963	0
		163	744.98	0	0	77.3608	70.2116	0	0	0	0	67.1233	0	71.0566	0	0	72.457	69.9298	0	0	67.2423	70.59	76.2866	0	75.7369	74.5279	0	0	72.4445	0	68.8053	69.5436	0	0	0	0	0	0	78.4925	70.0229	0	0	0	72.6505	0	73.4538	0	72.8852	0
		164	748.84	0	0	75.6454	68.5575	0	0	0	0	70.5403	0	67.0893	0	0	72.9824	72.9646	0	0	73.6753	66.6287	72.9517	68.1837	74.9846	74.9455	0	0	74.0022	0	67.7982	69.5202	0	0	0	0	0	0	70.3319	72.5246	0	0	0	72.1455	0	74.9944	0	73.6788	0
		165	752.7	68.9215	0	77.6381	68.3789	0	0	0	0	71.8144	0	68.7709	0	0	72.1003	73.0371	0	0	69.4751	72.4421	71.081	72.533	74.9537	75.398	0	0	74.3058	0	70.4951	66.5741	0	0	0	0	0	0	72.2699	70.7832	0	0	0	74.3367	0	73.9869	0	77.0286	0
		166	756.56	0	0	69.8387	69.7376	0	0	0	0	77.7543	0	69.6898	0	0	77.8261	72.4063	0	0	71.2755	79.2804	74.2879	69.4724	76.4271	73.1606	0	0	73.0896	64.7716	67.2336	68.6062	0	0	0	0	0	0	73.5819	0	0	0	0	70.9866	0	73.8586	0	67.2559	0
		167	760.42	0	0	72.9551	73.8449	0	0	0	0	74.3991	0	65.4574	0	0	71.2468	69.0762	0	0	68.961	71.5331	71.4515	0	71.2258	73.8491	0	0	68.1592	0	71.143	0	0	0	0	0	0	0	71.7898	71.1821	0	0	0	71.7045	0	74.3761	0	67.5472	0
		168	764.28	0	0	76.4538	68.0426	0	0	0	0	70.7688	0	71.0585	0	0	68.7974	67.4488	0	0	69.7447	68.9589	69.6191	68.8544	76.5777	76.6997	0	0	70.2326	0	75.1892	68.1039	0	0	0	0	0	0	77.0707	72.6463	0	0	0	74.178	0	77.2618	0	70.9455	0
		169	768.14	0	0	72.6549	69.4235	0	0	0	0	73.3866	0	71.4547	0	0	70.7469	68.4615	78.2976	0	67.6305	69.4641	69.0144	0	74.274	75.7339	0	0	70.941	0	73.4213	67.6487	0	0	0	0	0	0	74.703	74.3805	0	0	0	74.4421	0	71.7272	0	73.3023	0
		170	772	0	0	77.383	74.6022	0	0	0	0	69.9184	0	68.3703	0	0	70.3563	74.2337	0	0	71.3607	70.2654	71.4821	72.4048	77.4581	75.906	0	0	76.4657	0	66.9374	69.4723	0	0	0	0	0	0	77.3029	74.1779	0	0	0	67.9358	0	69.5314	0	68.8544	0
		171	775.86	0	0	76.8102	70.6143	0	0	0	0	77.6925	0	71.2057	0	0	76.8801	72.4884	0	0	67.6957	71.2783	70.9463	0	75.6139	77.8593	0	0	73.5127	0	71.8829	66.4367	0	0	0	0	0	0	79.1424	69.5631	0	0	0	68.7287	0	70.5574	0	67.3538	0
		172	779.72	0	0	76.0412	0	0	0	0	0	71.3013	0	69.6795	0	0	67.815	67.5695	0	0	72.0535	75.1209	70.8624	0	70.8337	79.2862	0	0	70.6862	0	73.8736	70.0952	0	0	0	0	0	0	75.1547	74.6652	0	0	0	78.2857	0	71.9044	0	71.8509	0
		173	783.58	0	0	73.8583	72.4149	0	0	0	0	74.8499	0	72.9452	0	0	74.3747	70.1644	0	0	70.8199	69.7683	77.1025	0	78.0887	78.7871	0	0	70.5013	0	69.3039	0	0	0	0	0	0	0	72.6448	68.9761	0	0	0	69.8249	0	71.6063	0	74.8919	0
		174	787.44	0	0	67.2968	74.1097	0	0	0	0	71.7427	0	70.5235	0	0	69.5758	68.9471	0	0	72.0212	73.1421	70.4224	0	71.409	75.6293	0	0	71.382	0	72.781	69.6245	72.1866	0	0	0	0	0	71.6503	71.3889	0	0	0	71.9871	0	69.5834	0	73.4339	0
		175	791.3	0	0	72.1047	69.1742	0	0	0	0	69.9847	0	68.1889	0	0	72.6762	68.7467	0	0	72.3927	72.6883	74.3998	0	76.2508	75.1641	0	0	72.7536	0	72.3665	70.5165	0	0	0	0	0	0	74.4938	66.706	0	0	0	74.1628	0	70.0094	0	71.3961	0
		176	795.16	0	0	72.4227	71.9638	0	0	0	0	76.035	0	67.0651	0	0	68.9565	66.6101	0	0	70.1911	71.8886	73.517	0	74.8554	72.9431	0	0	66.2359	0	70.1753	71.0437	68.0134	0	0	0	0	0	76.5555	71.1098	0	0	0	68.4146	0	74.9843	0	75.2058	75.7884
		177	799.02	0	0	72.566	68.7675	0	0	0	0	73.6562	0	76.3195	0	0	72.0086	72.7678	0	0	70.4406	68.7735	65.1895	0	70.9733	71.0722	0	0	72.3291	0	71.3085	68.3431	68.8077	0	0	0	0	0	78.4677	72.2359	0	0	0	72.7977	0	75.3727	0	71.5149	0
		178	802.88	0	0	74.972	76.022	0	0	0	0	71.5648	0	72.824	0	0	68.8404	68.2025	0	0	75.8153	73.8884	69.2664	0	71.0087	71.9251	0	0	70.2581	0	69.641	69.3631	0	0	0	0	0	0	72.8079	71.6836	0	0	0	70.9927	0	75.5874	0	77.3629	0
		179	806.74	0	0	68.6745	70.6334	0	0	0	0	73.7701	0	70.2639	0	0	66.847	72.9302	0	0	72.9471	71.8992	71.9863	0	71.8802	76.7322	0	0	71.4811	0	69.3958	71.8897	67.1326	0	0	0	70.861	0	71.5866	70.5651	0	0	0	71.4795	0	68.0405	0	75.7497	0
		180	810.6	0	0	73.3188	72.4537	0	0	0	0	71.732	0	69.2485	0	0	70.4514	72.46	0	0	76.5263	72.5555	68.984	0	74.0738	70.1629	0	0	0	0	69.7191	0	69.9776	0	0	0	0	0	75.1817	71.428	0	0	0	74.9899	0	74.3424	0	76.8914	0
		181	814.46	0	0	73.4954	71.8143	0	0	0	0	69.2798	0	75.0948	0	0	72.2887	72.7937	0	0	75.1772	70.6572	70.0542	0	73.6748	77.2474	0	0	67.2572	0	69.6217	68.7643	71.5042	0	0	0	70.8372	0	78.2574	68.4616	0	0	0	68.7294	0	79.1265	0	69.079	0
		182	818.32	75.4558	0	70.0245	68.1129	0	0	0	0	68.898	0	72.1366	0	0	74.3575	67.5097	0	0	71.4411	69.9089	75.4863	0	69.5125	74.0652	0	0	74.6543	0	71.2278	69.2147	70.3721	0	0	0	76.5253	0	74.4133	70.123	0	0	0	73.1913	0	76.1053	0	70.8935	0
		183	822.18	0	0	71.0179	69.8132	0	0	0	0	71.4392	0	69.7803	0	0	72.2039	72.4064	0	0	69.4463	70.3698	71.6572	0	70.7631	72.7517	0	0	72.5254	0	71.0744	67.0048	71.4905	0	70.325	0	73.258	0	71.5024	72.4731	0	0	0	67.4522	0	78.1725	0	75.6512	0
		184	826.04	0	0	73.9005	70.5211	0	0	0	0	73.9306	0	68.8871	0	0	75.0237	70.8848	0	0	68.3537	67.7306	71.0586	0	74.9853	75.9024	0	0	67.8777	0	72.6942	70.1493	69.6309	0	0	0	0	0	76.0503	0	0	0	0	71.1504	0	74.964	0	73.312	0
		185	829.9	0	0	78.1862	69.2346	0	0	0	0	72.6155	0	71.9889	0	0	76.7401	70.7604	0	0	70.9423	73.4304	73.4184	0	0	74.4076	0	0	70.7533	0	70.4892	68.4742	71.5893	0	72.5467	0	73.0063	0	75.8533	71.2653	0	0	0	71.6833	0	73.8084	0	74.7292	0
		186	833.76	0	0	68.8522	71.2266	0	0	0	0	71.1424	0	74.8557	0	0	78.5264	67.8782	0	0	75.1393	71.4328	78.2993	0	71.731	78.8785	0	0	69.7834	0	71.2043	66.8575	72.753	0	70.9338	0	71.8607	68.7305	72.589	71.9037	0	0	0	72.0434	0	74.5059	0	66.9341	0
		187	837.62	0	0	72.5615	69.266	0	0	0	0	72.3341	0	71.5725	0	0	71.8956	71.319	0	0	67.363	69.3355	69.1862	0	72.9228	78.2536	0	0	0	0	75.913	69.2476	77.1544	0	73.4031	0	69.3562	67.0583	77.0938	74.9614	0	0	77.1905	76.4701	0	75.684	0	74.0287	0
		188	841.48	0	0	75.0102	71.5364	0	0	0	0	71.4789	0	71.526	0	0	71.7899	68.3099	0	0	70.8038	74.3155	69.7459	0	70.5245	76.0963	0	0	68.9138	0	65.1606	67.3751	73.3307	0	0	0	76.38	74.496	76.3077	72.414	0	0	0	68.4702	0	72.6622	0	71.3184	0
		189	845.34	0	0	74.2003	72.588	0	0	0	0	73.8613	0	79.36	0	0	68.2969	69.6261	0	0	70.933	70.7331	71.6671	0	76.0156	76.5374	0	0	70.7987	0	74.3492	69.4507	72.7805	0	67.1516	0	72.7856	0	77.4501	70.7431	0	0	0	75.7721	0	74.3541	0	78.5206	0
		190	849.2	0	0	73.4366	72.8738	0	0	0	0	71.3694	0	74.2032	0	0	70.513	65.7228	0	0	68.1223	70.6074	66.1797	0	74.6463	74.8281	0	0	73.7999	67.7312	69.8417	65.2005	68.3946	0	0	0	71.4932	68.8107	75.2139	71.468	0	0	0	70.6118	0	67.4699	0	72.0764	0
		191	853.06	66.8444	0	68.9725	70.7587	0	0	0	0	69.8175	0	71.3611	0	0	71.2252	67.1826	0	0	69.7961	65.78	76.2793	0	73.9194	75.1976	0	0	70.7427	0	63.5765	70.7088	70.7556	0	0	0	76.3701	69.4661	74.4521	68.955	0	0	0	72.2831	0	71.3223	0	71.2299	0
		192	856.92	71.8781	0	74.0088	69.3966	0	0	0	0	71.7686	0	71.32	0	0	73.6636	68.7374	0	0	72.4579	73.6006	72.1613	0	72.6056	76.5089	0	0	70.8636	0	70.7727	69.474	70.9361	0	0	0	67.2454	70.0141	73.8304	71.7745	0	0	0	75.3514	0	72.0628	0	71.8195	0
		193	860.78	0	0	73.1847	71.3465	0	0	0	0	72.116	0	75.6551	0	0	71.3866	71.2387	0	0	70.133	67.0664	70.7756	0	75.8992	74.1562	0	0	72.4914	0	70.2096	70.3224	68.7374	0	70.0195	0	74.0906	69.5207	76.8841	75.1648	0	0	0	71.9667	0	69.4299	0	71.6699	0
		194	864.64	0	0	70.0747	69.966	0	0	0	0	69.9585	0	74.0425	0	0	72.8734	69.721	0	0	69.304	74.6371	71.0137	0	74.7387	73.254	0	0	69.4493	0	70.2139	69.7992	73.5834	0	69.9636	0	72.9687	71.9875	73.1655	68.3326	0	0	0	72.5829	0	73.0824	0	71.2835	0
		195	868.5	0	0	75.1242	67.0769	0	0	0	0	70.2047	0	67.3495	0	0	73.6991	66.5157	0	0	69.4811	76.4455	70.5968	0	70.2755	74.0344	0	0	72.9243	0	68.0367	73.0208	75.0756	0	67.8157	0	71.0103	0	76.4703	67.7588	0	0	0	69.0213	0	75.1208	0	70.2667	0
		196	872.36	0	0	71.0083	74.5188	0	0	0	0	70.5351	0	73.9226	0	0	74.4589	72.5487	0	0	73.6741	71.381	73.2737	0	71.4793	74.5895	0	0	71.4319	0	69.799	70.1151	67.6712	0	69.9683	0	75.4141	69.0619	78.1121	0	0	0	0	72.1975	0	71.7153	0	75.5546	0
		197	876.22	0	0	70.7681	72.3223	0	0	0	0	74.8352	0	72.464	0	0	74.1144	70.1027	0	0	69.3003	69.1084	71.5288	0	77.4424	73.56	0	0	68.3243	0	69.0933	67.7124	79.0557	0	66.3315	0	76.2111	70.0901	71.5284	75.8125	0	0	0	71.038	0	75.2465	0	72.0888	0
		198	880.08	0	0	70.6889	77.0395	0	0	0	0	75.5243	0	75.1271	0	0	77.9909	67.0779	0	0	71.3467	71.4553	72.6202	0	72.2391	75.8508	0	69.6799	0	0	74.3169	66.6217	70.1645	0	72.2044	0	69.6181	72.6298	77.5034	71.3508	0	0	0	75.7162	0	78.0894	0	69.5138	0
		199	883.94	0	74.5564	73.7677	67.5161	0	0	0	0	74.3274	0	70.889	0	0	79.1024	68.291	0	0	70.7069	74.9966	78.2162	0	72.3788	76.3122	0	0	75.7877	0	73.0402	71.3297	72.8622	0	72.6037	0	73.7816	69.2635	80.3199	67.6682	0	0	0	75.3906	0	78.7505	0	70.4993	0
		200	887.8	0	70.1327	71.4879	69.7366	0	0	0	0	73.3294	0	75.5394	0	0	74.4779	64.3859	0	0	77.8395	71.2945	73.2544	0	74.2128	80.9461	0	0	72.6337	0	66.925	71.5801	67.2653	0	73.3333	0	70.5108	0	79.2447	71.5411	0	0	0	73.1982	0	73.2765	0	71.6219	0
		201	891.66	0	69.4537	73.4118	66.8733	0	0	0	0	75.4743	0	74.0929	0	0	72.4289	67.6173	0	0	69.2964	74.3099	72.987	0	70.1985	80.5069	0	0	70.9259	0	68.8032	68.6052	73.5729	0	73.883	0	72.5251	0	75.7692	71.3566	0	0	0	71.6408	0	75.3966	0	76.5009	0
		202	895.52	0	0	71.9286	70.2236	0	0	0	0	75.3808	0	73.0875	0	0	67.3115	69.9708	0	0	69.397	71.815	73.5039	0	69.4721	76.8904	0	0	72.3213	0	66.1596	69.1587	72.5586	0	70.5355	0	71.7753	0	70.6654	69.5042	0	0	0	68.932	0	76.7633	0	68.6815	0
		203	899.38	0	0	75.8231	69.2345	65.2873	0	0	0	73.0288	0	71.1077	0	0	71.4125	68.3046	0	0	72.7372	71.7374	73.6667	0	72.7593	77.6526	0	0	72.1864	0	68.1124	69.8011	72.788	0	67.0009	0	73.2115	0	74.0927	69.2595	0	0	0	76.5066	0	76.8723	0	72.5053	0
		204	903.24	0	69.5205	69.5393	70.6989	0	0	0	0	76.2149	0	71.9697	0	0	74.321	71.5746	0	0	75.8925	71.9403	69.8013	0	73.6203	77.8262	0	0	75.7813	0	72.8646	73.2965	73.3076	0	69.7813	0	74.8448	70.4788	76.6658	75.3009	0	0	0	74.8301	0	76.9669	0	72.0645	0
		205	907.1	67.9069	0	71.1599	71.9047	0	0	0	0	72.5072	69.4393	71.1863	0	0	77.6796	72.3478	0	0	75.1983	73.4898	74.7546	0	77.496	74.8777	0	0	0	0	68.8106	69.2636	72.3317	0	71.1787	0	74.4231	0	0	68.6941	0	0	0	72.8631	0	74.0155	0	73.0176	0
		206	910.96	0	70.0235	71.7025	70.0153	0	0	0	0	72.8612	0	73.1485	0	67.8365	70.7195	69.1513	0	0	70.5384	73.851	69.7271	0	68.3973	76.8426	0	0	70.7985	0	70.1706	0	71.324	0	70.2339	0	74.0796	0	77.7621	75.5731	0	0	0	66.5441	0	77.1289	0	71.4947	0
		207	914.82	68.2633	70.4858	72.4694	71.4258	0	69.2697	0	0	73.1345	0	71.2412	0	73.8559	76.2705	76.5418	0	0	70.4937	70.3439	70.6921	0	68.5178	77.9449	0	0	70.4531	0	70.644	71.6936	72.9298	0	66.1388	0	71.803	0	74.8031	70.8578	0	0	0	75.8757	0	73.9214	0	68.902	0
		208	918.68	0	70.2986	72.9464	72.7484	0	67.4404	0	0	69.7992	0	73.0684	0	70.209	73.4814	71.7158	0	0	75.4664	73.4719	73.7212	0	73.2916	77.0982	0	0	74.0737	0	69.453	70.6921	72.8007	0	72.0557	0	73.3998	71.3384	79.5224	67.0342	0	0	0	78.4303	0	76.1109	0	70.7426	0
		209	922.54	71.0049	66.7162	76.5223	69.2716	69.4619	0	0	0	72.395	0	72.6045	0	0	73.2293	66.2971	0	0	72.4171	68.0904	73.2918	0	71.0224	79.2506	0	0	75.1212	0	72.4323	69.1829	78.6454	0	68.4884	0	75.0809	70.2942	74.0642	68.0233	0	0	0	74.7431	0	74.3137	0	67.7946	0
		210	926.4	73.1988	63.7772	68.2465	72.7646	0	0	0	0	71.6063	0	71.6393	0	71.6496	68.8073	68.7724	0	0	69.7881	71.7221	72.486	0	69.3852	76.4207	0	0	67.8327	0	68.6215	65.701	66.717	0	67.889	0	72.807	0	76.1461	72.6376	0	0	0	68.7131	0	75.0704	0	69.5433	0
		211	930.26	71.067	68.9395	75.5061	74.5572	71.2611	0	0	0	75.2133	0	70.2391	0	64.7142	75.5963	69.8128	74.1208	0	71.1371	71.5755	68.3847	0	69.9903	78.5573	0	0	67.474	0	69.0142	62.7669	72.8085	0	70.1216	0	74.7929	70.919	71.401	71.1966	0	0	0	72.826	0	78.6413	0	72.0475	0
		212	934.12	69.9185	74.3517	71.0726	68.5557	0	66.5559	0	0	68.3744	0	72.5345	0	70.0368	74.5801	72.1	0	0	68.8424	72.5262	70.6125	0	66.7673	80.2603	0	0	68.4324	0	70.74	72.4084	68.5403	0	70.978	0	70.808	0	79.3348	73.7101	0	0	0	73.8088	0	73.8776	0	72.3224	0
		213	937.98	71.156	69.7834	73.1909	74.0636	0	68.245	0	0	73.4952	0	72.1118	0	69.3026	72.4814	68.0274	69.1286	0	77.3347	66.4612	78.4583	0	73.3192	79.2378	0	0	70.1351	0	75.1297	0	66.0164	0	71.4661	0	73.4661	67.5163	79.4361	70.3342	0	0	0	74.2832	0	76.6845	0	74.7177	0
		214	941.84	73.5826	71.5459	71.8565	70.6543	75.4749	69.9659	0	0	71.483	0	69.0768	0	73.0066	67.634	69.4617	72.4729	0	72.7389	70.9113	67.7682	0	74.2923	77.275	0	0	70.3847	0	68.7953	68.1681	69.4481	0	74.5495	0	75.7799	0	71.6221	69.1978	0	0	0	79.5119	0	78.6373	0	72.6592	0
		215	945.7	80.0802	71.8234	74.5609	73.0419	0	67.745	0	0	73.7997	0	67.9382	0	70.7788	74.8814	74.9447	0	0	70.5894	71.3839	69.687	0	67.6841	78.7652	0	0	66.5455	0	75.7519	71.8894	69.7039	0	69.7098	0	75.5347	0	72.3144	71.2327	0	0	0	73.3287	0	71.5368	0	74.3317	0
		216	949.56	71.2045	70.1153	73.931	73.7505	0	69.8788	0	0	71.7284	0	72.3866	0	67.3349	68.8386	69.097	74.7846	0	68.3434	70.1394	72.716	0	69.8789	78.5663	0	0	69.936	0	68.875	68.3984	71.2581	0	71.0054	0	70.2845	0	76.7512	71.8783	0	0	0	76.0562	0	74.2843	0	69.3823	0
		217	953.42	97.2931	65.2914	73.5807	72.6954	0	66.5952	0	0	65.8821	0	73.6495	0	0	73.8819	72.4157	76.0647	0	67.3631	73.8808	76.8817	0	74.531	76.2586	0	0	70.1003	0	75.1058	68.8767	72.4917	0	66.2604	0	71.2956	68.9949	76.0937	71.5111	0	0	0	73.9039	0	72.5838	0	72.5265	0
		218	957.28	84.3137	70.7174	73.2003	69.5701	0	71.1104	0	0	71.8554	0	67.0274	0	70.3732	68.7074	68.149	0	0	69.934	67.5632	73.9403	0	67.1644	76.0539	0	0	71.7082	0	70.9671	69.9353	75.6038	0	67.719	0	76.3322	73.0438	78.4915	72.7475	0	0	0	75.51	0	75.9003	0	72.1462	0
		219	961.14	74.3957	71.0805	74.172	71.2291	0	70.6142	0	0	72.2555	0	72.2133	0	64.8614	72.2317	70.5156	70.6173	0	71.6123	72.9685	69.8281	0	67.2036	75.6897	0	0	76.0598	0	69.139	66.5236	72.1551	0	70.0518	0	76.6379	72.4218	75.7745	72.6047	0	0	0	67.2222	0	73.554	0	69.6715	0
		220	965	105.571	71.3241	71.2224	71.7945	0	69.0384	0	0	75.3608	0	71.851	0	71.105	73.2279	65.2487	68.7126	0	76.8857	71.1899	76.4132	0	67.413	74.9745	0	0	71.1761	0	69.7199	66.4701	69.415	0	66.6736	0	69.8104	69.3795	74.0872	67.4596	0	0	0	72.0107	0	77.7819	0	70.9568	0
		221	968.86	82.1619	74.605	74.8353	69.1955	0	72.2882	0	0	73.2386	0	70.8778	0	70.0232	74.9145	69.5795	68.9057	0	68.6329	70.4564	71.9052	0	71.865	78.6232	0	0	72.6161	0	72.2772	67.0405	70.8927	0	72.9623	0	73.3684	0	77.4302	71.5506	0	0	0	70.2125	0	73.5378	0	70.3834	0
		222	972.72	80.4798	72.5903	77.5387	67.8497	0	73.512	0	0	71.1431	0	69.4395	0	72.7604	73.3844	67.9797	73.7278	0	67.9295	70.4283	74.2982	0	71.125	76.932	0	0	72.4999	0	74.3617	70.2338	66.2186	0	68.7287	0	73.3674	72.4675	78.148	67.5971	0	0	0	73.621	0	74.9319	0	70.2055	0
		223	976.58	72.1725	66.1793	72.3015	70.308	70.3547	73.7271	0	0	72.3235	0	73.7976	0	68.7667	72.3943	72.1056	70.3258	0	76.4712	72.7338	72.0667	0	67.5514	75.7183	0	0	75.7015	0	69.9952	69.6789	75.2913	0	68.9186	0	71.1728	65.4097	74.7879	67.1042	0	0	0	70.4016	0	74.0255	0	72.8949	0
		224	980.44	74.0942	70.221	72.2999	72.0954	0	72.8622	0	0	78.4744	0	72.257	0	69.0471	71.5399	67.191	74.1699	0	71.3674	73.8309	76.0016	0	71.6418	76.1578	0	0	67.9496	0	71.4763	68.6656	67.1866	0	70.1331	0	75.2665	70.6084	78.2978	65.2153	0	0	0	70.3591	0	70.6472	0	70.6465	73.9287
		225	984.3	75.774	70.684	69.6067	73.4034	0	70.8064	0	0	72.8023	0	71.321	0	68.8224	76.4726	68.8667	74.6584	0	69.784	72.9768	74.3338	0	74.555	75.7867	0	0	71.4757	0	71.5882	64.2111	71.4856	0	68.5478	0	72.5101	70.659	76.3296	70.1271	0	0	0	67.3767	0	74.2823	0	75.0583	73.2982
		226	988.16	89.5166	69.8873	69.2993	68.1581	0	73.0125	0	0	78.712	0	68.4139	0	68.2147	76.5194	69.1628	75.7084	0	66.7178	70.4835	70.6334	0	72.7873	76.7032	0	0	68.5178	0	67.7005	73.6545	68.0266	0	67.1611	0	77.0298	68.596	79.359	70.1815	0	0	0	70.4499	0	71.5049	0	71.5743	71.6341
		227	992.02	98.1214	69.9287	75.4489	74.6898	70.3566	69.4466	0	0	74.6727	0	70.4324	0	69.0721	69.3532	72.2952	73.8858	0	71.8935	69.7424	72.6999	0	71.5812	74.8614	0	0	68.8811	0	67.4781	74.4581	69.7528	0	71.5623	0	77.1984	70.1579	72.691	68.9304	0	0	0	72.7265	0	69.2724	0	71.2883	0
		228	995.88	90.3416	73.284	77.4025	72.4543	74.2037	70.0254	0	0	74.6493	0	71.7393	0	71.9236	67.8244	76.7641	68.9557	0	72.5325	73.5743	78.1863	0	73.4727	80.6081	0	0	74.8912	0	64.656	68.2266	67.7867	0	68.719	0	67.9646	0	78.5324	69.1701	0	0	0	73.9196	0	70.7122	0	73.4092	71.1869
		229	999.74	77.6323	69.7626	70.4891	70.2135	73.0754	69.4003	0	0	72.2268	0	71.9464	0	69.8764	69.838	70.634	73.3845	0	69.0616	72.2884	75.7948	0	74.4542	75.4076	0	0	75.6093	0	69.9981	69.8206	74.3415	0	70.5366	0	73.7448	72.5776	71.8225	75.081	0	0	0	0	0	73.0636	0	73.186	70.4873
		230	1003.6	77.5038	74.1594	72.5056	71.8424	0	67.9081	0	0	75.0009	0	71.8199	0	0	72.9028	73.1173	74.8599	0	68.1341	72.7341	71.5627	0	77.0826	78.7228	0	0	70.7142	0	70.2	65.7427	68.9202	0	71.7286	0	74.2254	73.2511	71.9105	70.8472	0	0	0	71.5766	0	72.7709	0	74.353	70.5349
		231	1007.46	71.0444	70.6202	69.5289	70.5486	70.753	72.8029	0	0	70.3861	0	70.0742	0	69.1216	76.6104	72.3307	69.5689	0	70.9449	66.9502	76.432	0	74.2912	82.1029	0	0	76.0315	0	67.4567	67.5164	70.7509	0	67.6683	0	78.1528	69.2244	76.0369	67.7444	0	0	0	71.7016	0	69.4829	0	70.9755	72.072
		232	1011.32	73.5262	69.7581	74.8231	71.5223	0	67.095	0	0	71.9245	0	69.699	0	65.6126	80.4909	65.6555	68.7526	0	72.5877	70.9186	74.6786	0	74.5485	80.1347	0	0	72.4767	0	69.5008	69.7549	69.1884	0	71.5324	0	75.1832	0	78.0668	73.0636	0	0	0	0	0	75.0363	0	72.9399	67.5651
		233	1015.18	77.6564	70.0986	71.1094	71.0362	74.0191	70.9652	0	0	75.8391	0	70.2044	0	68.1334	74.276	71.7198	73.1877	0	72.6936	72.3695	73.2905	0	71.1208	80.3561	0	0	72.5598	0	70.9618	71.2035	72.3222	0	72.7485	0	74.0478	66.3078	74.9832	67.3226	0	0	0	0	0	69.6153	0	77.054	72.9015
		234	1019.04	74.0813	65.3384	72.4709	72.7245	69.9465	72.8648	0	0	69.8999	0	69.2376	0	70.3662	71.6077	68.617	70.5191	0	65.4075	74.0158	67.1626	0	73.2524	79.6755	0	0	71.4598	0	69.8147	73.9149	69.1411	0	68.5448	0	72.5923	69.2184	81.9841	70.1952	0	0	0	74.3486	0	75.1494	0	71.0353	72.111
		235	1022.9	77.5834	72.797	76.1481	71.7693	0	65.5231	0	0	65.4381	0	73.0119	0	72.9479	70.4771	67.9744	75.9877	0	68.5148	74.7013	66.7164	0	76.4589	75.0385	0	0	75.0833	0	69.6041	67.7324	72.0784	0	70.9896	0	72.3633	70.7193	79.962	70.5259	0	0	0	0	0	76.4431	0	73.4703	72.3338
		236	1026.76	71.0947	69.4478	72.4513	69.4761	70.1581	69.0651	0	0	115.097	0	71.2145	0	70.3654	72.2903	66.7779	73.3165	0	71.0426	70.6009	70.5766	0	73.9137	75.9847	0	0	71.6042	0	72.3341	69.8921	70.2071	0	68.9011	0	73.389	66.4834	76.1807	65.829	0	0	0	0	0	74.0948	0	69.7746	69.2714
		237	1030.62	91.4968	70.7021	77.0947	68.9329	65.7373	67.1789	0	0	73.675	0	73.0339	0	68.8445	69.1469	65.5208	70.5549	0	73.6123	75.584	72.7823	0	72.7798	74.3045	0	0	70.7239	0	68.9107	70.1597	70.6826	0	71.1895	0	78.4053	72.2385	76.4329	72.6413	0	0	0	0	0	72.9993	0	73.8084	73.1491
		238	1034.48	76.9037	68.3333	70.4069	71.5473	67.6643	68.9253	0	0	73.1407	0	76.4125	0	73.308	76.5153	70.0052	68.3558	0	73.6101	68.1609	76.4479	0	76.2415	81.3391	0	0	70.2815	0	69.0238	71.3619	72.9821	0	71.2446	0	73.1972	71.7639	71.6886	70.4331	0	0	0	0	0	70.3412	0	75.6969	70.3305
		239	1038.34	75.8724	72.0002	70.7222	69.0941	67.7877	71.2577	0	0	71.3068	0	75.9848	0	68.5773	72.1875	70.376	70.2452	0	69.195	67.6182	75.0175	0	72.393	79.9555	0	0	70.2309	0	71.5822	65.1574	68.8338	0	70.44	0	76.011	70.0166	75.0546	66.7475	0	0	0	0	0	72.0866	0	73.8593	70.6996
		240	1042.2	75.7457	68.8045	73.324	72.0244	67.5313	74.1369	0	0	71.0003	0	68.6967	0	66.3217	65.724	69.6516	74.2663	0	70.0726	73.1444	75.3234	0	67.6532	76.9386	0	0	76.5981	0	70.3979	68.0979	71.5853	0	68.5893	0	71.7732	68.4808	77.4387	74.4073	0	0	0	70.7319	0	77.5098	0	69.9634	70.3186
		241	1046.06	73.6038	69.0121	72.2818	68.8321	70.1397	69.4598	0	0	72.2044	0	75.501	0	66.8192	68.7715	72.4054	71.6437	70.9489	70.4255	70.8044	77.6176	0	71.5406	78.7813	0	0	67.8183	0	69.9558	70.6146	71.9514	0	73.6633	0	73.417	69.9642	77.6872	67.7421	0	0	0	0	0	81.193	0	69.618	69.7151
		242	1049.92	75.2132	74.7732	69.9385	73.4534	68.4544	72.0525	0	0	70.3983	0	75.0093	0	68.7909	69.5595	71.7437	64.9826	0	73.3955	72.8876	70.1051	0	71.0928	76.0303	0	0	75.4313	0	67.9097	67.9834	72.7087	0	72.1435	0	75.2003	73.2034	74.0078	69.1138	0	0	0	0	0	74.461	0	70.9414	70.9052
		243	1053.78	0	65.2278	74.0061	68.2546	69.2262	72.7674	0	0	71.8948	0	72.8018	0	70.3977	72.5677	73.8717	73.7389	70.7526	75.4202	72.1636	67.9863	0	72.6202	83.3358	0	0	69.403	0	71.2679	68.2061	72.1361	0	69.6601	0	69.3621	73.2153	78.0929	71.7848	0	0	0	0	72.5295	76.4838	0	77.9681	73.2617
		244	1057.64	74.1944	74.1849	76.822	71.2109	0	74.848	0	0	74.5556	0	75.2617	0	72.1382	65.0418	74.2124	72.9419	69.5505	70.1351	73.5548	75.3754	0	72.6449	77.4302	0	0	71.296	0	71.2971	69.2507	74.563	0	72.0576	0	74.8525	71.7467	73.7037	72.2896	0	0	0	0	74.8911	69.592	0	75.9222	72.7409
		245	1061.5	71.3113	73.6356	71.3194	68.7145	0	70.8924	0	0	72.8508	0	72.032	0	66.6725	72.4849	70.5594	76.1091	68.6684	71.9218	73.5853	74.2149	0	67.1143	75.8038	0	0	70.5913	0	68.4281	68.1281	71.5615	0	72.7979	0	73.2525	73.2775	73.791	73.0269	0	0	0	0	0	73.7719	0	69.7489	70.5329
		246	1065.36	80.2943	68.9041	73.1361	74.4036	76.1613	68.5347	0	0	75.2151	0	73.8156	0	67.6751	75.8958	70.9411	75.1466	72.8855	75.3253	69.8183	73.2287	0	72.5325	80.1256	0	0	71.9457	0	76.1034	68.3641	69.5993	0	72.0355	0	72.6128	69.4228	77.9809	75.2208	0	0	0	77.1667	0	77.6048	0	75.4551	76.4708
		247	1069.22	85.1419	70.0012	77.2825	70.6585	73.0164	68.1077	0	0	73.255	0	71.6592	0	71.8139	69.0468	70.0205	71.459	70.6001	69.9741	69.193	71.85	0	76.1306	77.367	0	0	73.2966	0	69.6524	67.3547	68.5085	0	71.0996	0	72.4238	72.1897	70.2348	68.9201	0	0	0	0	70.2648	73.5085	0	69.981	69.5218
		248	1073.08	71.7257	69.2442	71.0974	70.7813	0	66.8298	0	0	72.5781	0	75.5756	0	72.0365	68.5991	70.6915	67.8112	0	73.897	74.5943	70.7681	0	75.1501	78.204	0	0	70.6811	0	64.5478	0	69.6891	0	69.9172	0	71.9942	68.4026	81.7539	73.4697	0	0	0	0	72.5796	74.5743	0	73.314	72.4555
		249	1076.94	79.0087	67.9738	74.5208	72.8347	74.6827	68.1558	0	0	68.7371	0	71.1965	0	72.3098	68.0299	69.4793	73.4649	0	75.8228	69.5627	74.4293	0	71.7806	77.4954	0	0	68.8057	0	70.1467	72.2371	68.8037	0	71.1105	0	72.5871	70.1625	73.8922	69.5577	0	0	0	0	73.7661	75.0278	0	73.7594	69.4008
		250	1080.8	74.7558	72.2654	74.0459	73.4941	72.6386	69.62	0	0	71.7624	0	71.4546	0	69.8329	73.5685	71.139	68.4508	68.7849	71.706	69.6723	73.8527	0	73.0496	79.0548	0	0	70.8896	0	71.4334	64.3705	66.5412	0	65.9613	0	76.1266	72.7384	75.5312	79.5363	0	0	0	0	71.0446	76.2319	0	71.6043	69.2775
		251	1084.66	73.7705	73.649	73.8446	70.3626	0	71.4104	0	0	72.3095	0	69.1652	0	68.1436	73.5401	70.925	77.2032	70.2008	74.8453	71.2726	69.8898	0	74.326	80.0028	0	0	67.8938	0	74.1462	70.5086	71.117	0	75.7356	0	84.2101	72.0543	71.9792	70.2329	0	0	0	0	72.5907	76.3511	0	71.8807	70.4205
		252	1088.52	70.4572	70.6943	71.6379	71.5367	68.1578	71.9957	0	0	71.1232	0	74.2483	0	66.2298	72.8529	70.665	64.8794	73.3046	69.7774	69.3965	74.0622	0	69.123	79.4785	0	0	74.5943	0	65.6826	66.0426	73.089	0	69.8494	0	73.8188	69.8637	68.6108	69.5186	0	0	0	0	70.9618	75.1953	0	76.8149	72.4234
		253	1092.38	74.0163	71.3611	78.7518	73.933	72.9809	73.9979	0	0	65.0481	0	75.3622	0	72.163	73.4067	69.6673	70.3364	71.1794	70.9258	71.6367	73.5419	0	70.6909	76.091	0	0	71.8468	0	66.3951	69.4895	68.9716	0	70.5785	0	74.6842	70.5882	76.8385	72.4236	0	0	0	0	69.8855	71.7494	0	73.8011	69.1914
		254	1096.24	70.1089	70.4815	75.7121	69.6696	0	72.7661	0	0	74.2656	0	72.2572	0	0	76.8035	69.7887	72.2933	71.4345	74.9515	70.2472	73.6678	0	75.1288	82.347	0	0	72.7267	0	71.9154	71.6072	71.9281	0	68.7045	0	74.3612	72.7254	75.5257	71.7613	0	0	0	0	69.8482	70.6866	0	73.7018	73.987
		255	1100.1	65.645	72.6285	72.6824	66.9659	67.0303	66.1199	0	0	71.6521	0	73.1686	0	74.3088	71.3954	72.2573	73.492	66.0663	70.2853	67.0054	74.6809	0	67.2903	75.0269	0	0	71.9196	0	71.9809	67.7276	68.8255	0	68.0523	0	75.1796	68.6071	73.2116	73.6217	0	0	0	0	72.0021	70.8299	0	70.3158	68.7461
		256	1103.96	79.1001	73.0103	75.2664	70.4104	67.4743	69.2783	0	0	70.3142	0	70.5849	0	72.5631	72.2814	69.3369	69.3189	70.7472	72.4869	74.5482	67.661	0	69.9881	79.5102	0	0	74.4769	0	64.8244	70.3002	71.44	0	69.9627	0	73.3842	0	76.3233	68.7768	72.1283	0	0	69.5039	71.055	75.8553	0	70.5086	73.8417
		257	1107.82	74.273	70.0446	79.4266	67.9488	68.6728	72.7297	0	0	71.9592	0	72.5459	0	70.4859	72.0803	68.1811	73.6422	65.7959	72.5896	70.2511	69.191	0	71.7394	80.9355	0	0	70.6205	0	69.6199	66.1529	69.5933	0	70.6188	0	74.4514	0	76.8682	73.0846	0	0	0	0	69.5817	72.2588	0	68.2665	76.4976
		258	1111.68	70.3092	69.8286	75.6605	71.9444	71.5042	70.5066	0	0	71.1742	0	71.7845	0	70.5504	72.9159	70.0303	73.3872	66.2299	72.3829	72.3844	67.2773	0	74.2365	83.272	0	0	73.9426	0	71.4438	65.0268	70.9405	0	71.0978	0	76.6532	0	0	68.2571	63.2747	0	0	71.4109	71.4524	74.5516	0	68.479	68.1455
		259	1115.54	75.6107	73.566	75.4295	69.5907	76.2143	65.9135	73.1807	0	71.8689	0	67.8472	0	66.719	70.039	70.3262	71.1416	69.3993	72.6609	71.861	71.4273	0	70.6644	76.1743	0	0	0	0	65.7019	69.1333	71.7021	0	72.575	0	70.8936	0	71.4279	71.5196	68.5866	0	0	65.3724	74.2889	68.783	0	76.497	72.5944
		260	1119.4	73.547	0	72.8194	74.2981	72.1939	67.9844	75.7616	0	75.6694	0	72.1702	0	0	72.5484	69.4622	69.0548	68.3386	72.847	72.9101	78.2108	0	76.9849	70.3401	73.8409	0	74.7274	0	69.5508	71.7929	69.1295	0	67.0525	0	74.9654	0	73.4067	69.0207	69.6325	0	0	0	73.4425	70.5036	0	77.4332	70.7503
		261	1123.26	71.6271	68.7956	75.2689	65.5724	0	67.685	71.3058	0	75.3494	0	69.4083	0	67.8373	68.772	75.0786	69.2647	72.3757	69.6784	74.1939	77.6171	0	71.8478	72.7159	0	0	74.0705	0	64.3118	69.3521	72.2951	0	70.2903	0	74.1924	0	73.7509	72.2601	70.9605	0	0	69.7712	68.2022	72.9773	0	76.0504	71.5243
		262	1127.12	67.8823	73.9532	76.8786	70.0416	69.0958	72.6723	74.4669	0	69.1291	0	71.4703	0	0	70.4137	73.5293	65.8748	66.6013	75.3902	73.4767	73.1104	0	73.6273	77.9811	0	0	70.0554	0	69.0103	71.2899	71.7203	0	67.1458	0	75.4604	0	72.3601	72.1297	68.3722	0	0	69.8726	69.8668	73.1096	0	70.8989	74.5155
		263	1130.98	0	74.271	75.6651	72.9746	74.1746	65.7096	0	0	73.5592	0	69.2581	0	66.3562	71.02	67.8867	71.1537	70.5639	73.684	72.273	74.183	0	74.2355	75.4341	0	0	74.5492	0	65.077	0	70.5788	0	66.3923	0	74.9718	0	74.4653	75.0537	69.9786	0	0	0	77.7842	76.4972	0	66.3746	74.0721
		264	1134.84	71.741	69.9702	68.2378	70.8512	0	72.312	76.8823	0	71.6454	0	73.1015	0	69.1508	67.9427	69.5616	68.7847	70.1247	71.9495	72.0705	74.9617	0	73.1425	78.7353	0	0	73.6317	0	66.9864	66.6573	68.9784	0	71.8742	0	74.6739	0	71.8914	72.6404	70.2888	0	0	0	76.8648	74.6206	0	71.4878	76.7427
		265	1138.7	72.2856	67.0122	76.1262	73.453	67.9116	71.593	76.652	0	73.6025	0	73.1586	0	71.4525	75.2297	70.2342	65.6205	70.6757	72.1332	73.5492	74.2874	0	72.1659	74.294	75.6861	0	69.5389	0	70.5588	65.6566	71.6329	0	65.3759	0	75.9741	0	77.0601	74.6736	68.7781	0	0	72.2531	72.922	79.8502	0	69.0867	76.1298
		266	1142.56	69.7412	67.3699	71.8497	71.1853	70.2309	73.1132	77.2666	0	75.474	0	67.3038	0	64.6547	70.528	70.1904	67.9392	68.0033	68.2457	69.3328	74.5445	0	74.6917	71.2446	75.384	0	68.2893	0	65.671	67.8875	69.1954	0	71.2727	0	77.9281	0	78.204	75.6829	62.3643	0	0	68.6804	73.1758	74.0032	0	74.5538	66.8907
		267	1146.42	72.4373	70.4048	72.9296	67.6766	68.6091	68.659	70.0336	0	73.0065	0	74.277	0	71.7117	74.2739	68.8134	74.9345	71.7916	65.3727	69.5826	69.4829	0	69.9481	77.9699	76.5351	0	69.6654	0	68.9731	66.0682	70.5223	0	70.5489	0	74.6294	0	71.2288	71.7014	71.7195	0	0	73.2525	75.4241	72.0246	0	71.4549	72.1576
		268	1150.28	71.6166	71.4797	73.1402	74.4922	71.8497	71.3643	73.0528	0	73.7781	0	70.5471	0	0	73.5695	72.6491	73.0336	70.3958	72.2962	67.4206	74.2435	0	72.253	69.5948	70.9067	0	70.3906	0	69.6723	67.354	70.5247	0	75.4434	0	73.8442	0	77.6037	71.8746	70.4085	0	0	68.8456	73.8902	79.0072	0	74.7344	72.3396
		269	1154.14	75.5128	70.5833	69.9867	71.8551	70.3853	73.0961	74.4416	0	73.7033	0	74.3055	0	67.625	73.5795	67.4027	72.3862	65.5605	73.1102	69.7087	74.891	0	69.8333	77.0987	77.8029	0	72.0469	0	68.5028	64.6228	71.4651	0	68.7309	0	71.1874	0	76.0928	69.8266	69.1961	0	0	70.3881	70.4922	73.805	0	72.617	70.5747
		270	1158	76.2213	66.6739	77.2065	71.4462	68.361	68.8816	73.0132	0	72.5769	0	69.9125	0	70.5436	68.8108	64.8145	72.3046	70.3887	73.3741	73.4867	73.6799	0	75.1353	76.5818	70.3484	0	71.0061	0	67.7857	0	68.8534	0	69.9962	0	72.6712	0	81.3006	73.5646	70.3933	0	0	70.6204	73.0717	72.0407	0	77.7124	70.1796
		271	1161.86	71.6768	71.5276	71.3463	66.6909	70.1257	72.6411	69.6998	0	72.5691	0	75.1871	0	72.4141	73.3201	70.6251	75.0044	72.1113	69.5787	76.5029	67.9303	0	71.1681	73.065	74.6309	0	72.47	0	66.2892	0	69.4178	0	67.9214	0	69.5732	0	76.6833	75.1518	71.2263	0	0	0	72.628	72.4686	0	70.0153	72.9381
		272	1165.72	73.7443	67.832	75.0699	70.6049	71.9355	72.0962	74.3904	0	72.7361	0	77.0751	0	68.0958	71.5574	71.9089	69.9834	71.705	69.6243	72.3203	72.134	0	72.773	74.2333	73.4648	0	73.0237	0	69.4423	0	70.2135	0	73.3582	0	69.606	0	73.9197	74.6567	67.1533	0	0	79.1413	72.5165	72.3218	0	72.8849	69.1115
		273	1169.58	75.2811	68.6513	72.1672	70.7697	70.3779	73.401	76.385	0	70.4742	0	70.4902	0	68.2065	69.5014	69.9935	67.7958	69.9419	68.8209	70.8429	77.0241	0	72.4215	71.5089	72.9894	0	73.3637	0	70.0599	0	71.9202	0	70.7037	0	75.3032	0	78.7191	75.7338	69.5031	0	0	67.8562	71.188	66.0048	0	74.6818	71.0324
		274	1173.44	69.4334	76.8216	71.5153	70.626	72.7252	67.1965	71.7397	79.6311	73.3383	0	73.7964	0	67.9366	71.7655	75.552	67.3805	72.4724	73.7995	70.6461	71.6314	0	71.7609	72.9996	74.6887	0	72.6571	0	70.1259	67.0985	73.0381	0	73.8437	0	70.8169	0	75.7166	69.4716	69.0817	0	0	0	73.057	70.8049	0	72.4061	73.2701
		275	1177.3	71.6215	68.7374	72.2377	71.8535	67.7495	72.8907	72.1075	0	76.4332	0	74.0711	0	69.335	70.2743	66.9379	71.536	68.6738	71.5426	73.6076	73.8231	67.9885	76.0711	79.0418	70.3964	0	70.8899	0	70.2172	0	72.2272	0	70.5868	0	69.162	0	70.9397	71.9628	67.5773	0	0	0	78.4251	68.9347	0	72.735	72.6414
		276	1181.16	74.9283	76.3025	68.3597	74.1289	68.1435	71.7261	73.163	73.8976	69.9956	0	64.4316	0	71.2931	71.4134	74.9849	71.0129	68.5732	69.9887	71.559	72.9472	69.8874	72.2226	79.5992	74.4754	0	73.1558	0	67.0216	0	69.8464	0	74.9999	0	74.3636	0	78.698	70.2916	67.3667	0	0	0	68.8839	73.6069	0	74.2828	70.3674
		277	1185.02	72.5174	73.7355	73.5216	67.6462	72.1975	71.8529	72.2228	70.2869	69.444	0	67.9234	0	67.0878	74.6744	73.7082	71.8007	70.5145	69.8018	70.3799	73.6108	76.1063	74.1846	78.0623	73.8771	0	70.0762	0	72.9175	0	72.3287	0	70.7058	0	70.3788	0	74.549	73.557	65.5004	0	0	0	70.6751	72.9196	0	73.3847	71.9419
		278	1188.88	67.8475	67.9291	72.0269	72.4698	71.3477	72.0859	73.0943	68.2458	71.5492	0	72.3555	0	69.588	73.7186	68.0398	68.0214	71.0834	69.7295	70.1583	70.6728	0	74.4054	79.4696	73.5244	0	72.9425	0	72.6807	0	71.1063	0	74.856	0	75.7145	0	76.1494	71.3312	69.4532	0	0	0	76.5771	71.9725	0	73.8391	70.6209
		279	1192.74	74.0136	74.7675	74.5807	68.3267	73.3194	71.3267	70.8704	73.4056	66.9567	0	71.1695	0	75.019	72.0231	70.4688	74.1475	68.9755	73.1643	71.0342	74.9093	72.9503	77.2902	77.6743	72.4467	0	71.2256	0	72.3046	0	71.4277	0	71.168	0	69.7011	0	78.2171	73.9541	66.3799	0	0	68.6605	70.134	72.4017	0	73.1848	72.2289
		280	1196.6	73.5879	69.232	75.5741	69.1307	72.0337	73.6292	76.4381	71.2605	72.5812	0	72.8705	0	74.3848	70.0436	96.0463	71.3011	67.7756	70.6487	75.9932	76.4902	71.3953	72.9868	69.4122	69.9437	0	71.4823	0	72.6125	64.6507	72.6675	0	71.4376	0	73.9154	0	79.4866	75.2679	67.9969	0	0	0	73.9493	76.5389	0	76.7138	68.5909
		281	1200.46	75.6801	69.1481	71.9537	66.9084	70.7446	73.4008	75.756	74.6527	72.6946	66.3068	69.8746	0	70.4225	71.0077	71.2862	69.2744	69.8244	71.1098	76.2524	72.9793	71.5758	71.0716	77.4239	72.6217	0	68.2084	0	70.275	0	69.9207	0	70.8188	0	74.2325	0	75.424	69.9169	73.0407	0	0	0	74.7879	73.0806	0	72.7502	0
		282	1204.32	74.5694	74.0682	72.5408	68.4755	69.6159	69.2543	71.1817	65.131	70.2297	68.5024	77.2234	0	71.7414	70.9977	70.4479	69.1847	69.136	67.3823	70.1372	72.3232	72.1381	75.6221	76.3828	71.7331	0	68.7733	0	72.014	0	71.9609	0	0	0	73.2706	0	72.5168	72.8176	72.5473	0	0	0	72.4288	73.4894	0	75.0808	72.403
		283	1208.18	74.698	71.6386	68.0989	66.2706	72.0838	71.9259	72.4415	68.5747	72.6749	70.1969	71.9709	0	68.7045	71.7245	73.019	74.7084	65.2316	75.5957	72.4818	76.8832	72.6167	72.3228	77.5326	74.4485	0	69.3591	0	70.2391	0	70.5893	0	68.5596	0	71.763	0	79.3433	74.2405	69.3449	0	0	70.857	73.6539	70.7642	0	75.1025	71.6071
		284	1212.04	74.0268	70.9183	69.0527	69.0893	77.7474	69.7658	72.083	74.364	75.0876	66.0071	75.9039	0	69.9566	72.7753	72.565	70.0838	64.7312	71.8849	73.8698	72.1319	69.0066	70.1745	80.446	75.036	0	71.0876	0	68.6998	0	73.8772	0	70.0929	0	70.2489	0	81.3308	71.261	68.6634	0	0	0	73.159	71.7671	0	68.5873	71.3752
		285	1215.9	72.9343	72.1852	75.0129	72.3553	71.4833	72.2766	72.4486	70.1339	72.6465	64.6442	73.2547	0	66.5667	76.2057	71.0484	72.6717	69.5984	80.5095	71.0546	73.0801	67.9843	78.0148	82.6553	74.3595	0	68.0788	0	73.1243	0	72.9186	0	67.0633	0	74.6048	0	80.0154	70.8539	67.8556	0	0	0	74.9486	76.6178	0	74.2653	70.5686
		286	1219.76	69.3722	73.0712	71.1935	73.6185	66.9692	69.6731	0	71.7211	71.8331	69.3962	72.9067	0	69.553	73.8406	68.5321	72.1261	68.2866	70.8217	73.005	72.0791	73.8539	72.1977	79.2581	74.1047	0	72.7603	0	71.2897	0	76.1266	0	71.4745	0	74.1025	0	75.2401	78.5915	72.8214	0	0	0	68.4294	74.1045	0	75.3037	70.4351
		287	1223.62	71.5344	70.5686	74.0308	72.2706	67.9005	71.8886	73.0846	69.9746	72.4998	0	72.9587	0	66.8309	72.3427	66.9905	73.8507	67.5113	72.3357	71.7082	74.9504	70.9354	69.1651	76.2027	69.9139	0	70.9072	0	67.8719	0	71.1799	0	72.6466	0	78.7521	0	75.819	73.6455	68.6055	0	0	0	75.5891	70.3437	0	71.2138	72.0879
		288	1227.48	71.2456	72.3368	75.0929	72.1745	70.0937	66.2839	72.7134	70.5749	73.9083	72.6837	72.9594	0	70.4114	70.039	75.6364	73.4395	68.7475	71.3812	71.6135	77.9095	71.5216	74.1	75.2999	73.5503	0	70.9019	0	71.7815	64.6666	68.4587	0	73.5885	0	75.9684	74.3505	72.3914	67.077	67.4829	0	0	0	73.8532	74.213	0	73.2854	70.3869
		289	1231.34	68.8175	70.0564	70.1007	68.1143	67.6129	68.4107	70.3554	70.8865	72.9497	63.678	74.0974	0	71.7055	71.0331	75.24	71.9026	66.8839	76.3764	76.8415	68.9129	73.4786	70.616	80.6644	73.1807	0	73.5654	0	71.6383	0	70.1247	0	71.3466	0	75.7936	0	76.0087	67.7895	69.1314	0	0	0	75.4643	69.5103	0	82.3144	69.9461
		290	1235.2	75.6313	70.7806	75.4458	69.6094	66.4621	70.6158	71.5277	75.6164	75.5539	69.7399	75.6658	0	66.7051	71.9162	73.712	72.9783	70.7586	73.9643	71.4025	74.3993	70.9483	71.9007	75.1398	76.5727	0	75.3983	0	70.6508	71.9358	68.638	0	67.7623	0	74.9194	0	78.4242	72.1772	69.48	0	0	0	74.4546	72.902	0	75.3042	74.1135
		291	1239.06	73.6967	72.8497	74.1318	72.8408	66.0594	73.3726	70.2712	65.7281	72.9568	71.265	71.5898	0	71.2441	71.8775	68.4235	71.8778	67.2576	72.0149	69.3341	73.1977	70.6488	72.7157	80.0749	75.5537	0	71.2548	0	72.1596	0	70.2559	0	68.6885	0	73.0158	75.9124	76.8208	71.0315	67.462	0	0	0	70.3745	73.1357	0	80.6184	0
		292	1242.92	74.6407	67.9886	74.4621	72.6623	66.7492	67.576	74.9218	70.7328	71.4308	67.2673	75.4285	0	69.6051	73.4618	68.8071	75.5046	70.4231	72.4921	65.8635	72.1972	72.8986	70.977	77.5434	72.7071	0	74.8948	0	67.0844	0	69.8411	0	72.1942	0	71.4624	0	79.52	69.3929	67.9593	0	0	0	76.5428	72.4906	0	76.1603	0
		293	1246.78	71.3124	71.8524	76.7459	72.2867	70.399	67.5253	68.1686	69.5982	70.3274	69.1432	71.6971	0	73.5185	73.1853	72.2737	75.6062	71.8398	69.4802	71.8511	76.3561	72.4577	73.5992	76.6434	74.1705	0	71.4883	0	72.7924	0	71.1449	0	77.4069	0	68.5717	0	77.1527	73.7495	70.1107	0	0	0	72.7059	75.0763	0	74.6985	0
		294	1250.64	69.7448	72.8029	71.0552	74.3513	70.2467	71.2655	71.5679	75.3097	75.655	66.7985	70.7859	0	68.7774	75.9521	71.9832	71.788	73.0656	74.8668	72.0411	76.8114	68.7093	75.5597	77.6176	74.5982	0	69.9031	0	69.4454	0	71.2026	0	75.9974	0	74.9078	68.7812	77.4249	72.0857	65.1025	0	0	0	70.6449	77.7914	0	73.7292	0
		295	1254.5	71.6819	70.3284	77.3804	70.6076	73.2939	69.82	69.2546	73.2684	73.2562	69.4651	73.4801	0	71.8041	75.3329	71.3363	71.3637	64.4902	68.0645	72.5728	77.2077	71.8669	71.894	77.9238	68.6583	0	70.3969	0	67.5538	73.8886	70.0525	0	70.0025	0	70.2115	0	73.8707	72.0448	67.3451	0	0	0	72.6519	76.0829	0	70.3919	73.0825
		296	1258.36	70.7903	71.8284	74.982	66.2188	71.9615	71.4834	73.0639	72.5096	71.2906	66.633	72.2567	0	65.5913	76.8417	69.1637	68.2525	72.4775	73.207	75.938	78.5911	72.7264	69.9724	76.3351	73.9644	0	70.6286	0	70.3208	0	70.7123	0	73.1386	0	80.3182	74.813	81.0749	69.6264	71.0988	0	0	0	77.9269	67.4049	0	75.5793	0
		297	1262.22	75.2692	71.9373	73.7875	70.7816	72.1584	71.7215	72.8127	72.6874	75.0714	68.1564	74.4113	0	76.7745	70.0133	73.7588	72.0982	73.0446	76.5256	68.4045	70.4809	69.6707	76.7171	74.3194	72.7787	0	67.3963	0	75.5858	67.2778	69.877	0	71.7975	0	75.1198	71.8144	75.0729	76.8352	67.7955	0	0	0	71.4645	74.6689	0	73.07	68.0013
		298	1266.08	75.1846	74.2267	73.7564	68.6021	70.4605	70.7842	76.1132	70.3525	70.1951	68.5858	67.916	0	75.0001	68.1855	75.6624	70.179	71.6447	71.9703	70.061	76.1219	74.4355	73.8561	75.3124	71.9504	0	73.4126	0	70.4203	70.1553	70.4132	0	71.8186	0	79.1058	67.1732	73.9068	72.2212	68.2555	0	0	0	70.155	72.2312	70.8132	70.8375	0
		299	1269.94	76.9572	75.1786	72.9943	64.2583	72.8859	69.6548	74.0521	69.1495	67.9796	71.1532	71.9448	0	67.8382	76.5376	72.8811	62.68	71.4985	71.3793	73.3444	71.0196	72.2993	73.7538	72.7539	74.8886	0	67.9128	0	69.5817	68.216	68.3511	0	71.8658	0	78.8209	70.6461	80.1069	75.4268	67.9242	0	0	0	72.1159	73.4081	72.9533	76.0249	71.2101
		300	1273.8	80.1987	75.3258	73.1076	70.3736	67.3857	69.0675	73.4207	67.2659	71.0585	69.1425	73.3856	0	69.6734	74.1788	70.4962	68.1919	68.6248	72.4017	69.0381	77.5035	72.8571	71.7088	79.9333	79.1525	0	72.0787	0	74.2853	69.7565	70.1235	0	66.6161	0	76.9066	72.5224	77.3433	71.8883	70.5116	0	0	0	75.2742	72.4411	72.1518	77.6198	68.972
		301	1277.66	74.0574	66.6076	71.472	67.3313	72.8659	72.6152	70.7728	69.9876	73.6947	67.435	73.8654	0	69.9185	74.5406	71.9646	70.3018	69.5233	73.4452	74.7873	75.6135	72.4057	73.9148	75.7583	70.3462	0	73.4841	0	70.86	66.4088	65.536	66.7721	73.2901	0	78.1482	67.223	80.1362	70.8033	72.17	0	0	0	71.0289	74.0426	70.298	76.614	75.3639
		302	1281.52	74.5361	71.9417	78.7913	70.1654	68.7298	69.4948	69.2701	68.0033	69.2793	66.2781	69.6673	0	75.0393	69.6469	72.3043	73.7482	71.4772	73.3751	72.2012	71.7209	74.242	73.9288	78.8027	69.7834	0	78.9854	0	71.624	70.2598	62.6373	0	69.3998	0	82.4012	68.9225	78.7849	74.2137	66.6773	0	0	0	68.9026	75.9351	0	73.8597	72.0904
		303	1285.38	71.9349	65.4566	72.8681	69.7696	74.5603	71.2407	69.4965	70.3999	74.8151	67.2943	71.1785	0	73.0257	70.5688	72.7972	76.4583	74.7595	76.1537	71.0009	70.5127	71.602	70.7413	75.5166	73.8384	0	70.827	0	70.8476	65.3526	70.4915	66.7429	73.2714	0	75.7563	68.4946	78.7973	70.285	68.7246	0	0	0	74.4273	67.8253	0	74.2495	72.1398
		304	1289.24	73.7587	72.0358	70.4671	68.4432	68.2895	66.7932	75.4504	70.3766	73.6677	69.9759	68.2959	0	74.3752	77.5685	72.9728	72.5876	67.8916	73.8369	68.9208	68.2945	73.8293	73.9162	80.7005	76.4532	0	66.8755	0	73.6407	70.2399	66.6754	65.9957	69.1699	0	71.3518	68.8333	73.2863	77.7022	66.192	0	0	0	69.931	71.1203	71.6716	74.2854	69.3049
		305	1293.1	75.0491	69.3453	71.8285	70.5832	70.4974	70.0677	73.2011	70.7748	75.4723	66.9009	77.4899	0	67.1981	75.2998	74.7077	71.2493	74.4591	70.7933	73.0054	74.221	70.9424	72.3819	74.7344	71.8915	0	70.6042	0	69.7648	65.6641	72.5929	0	70.7177	0	75.3026	74.4021	75.92	73.6554	65.5663	0	0	0	71.343	72.9591	0	73.6292	67.5762
		306	1296.96	72.1128	71.6183	74.0926	67.5378	73.3185	65.7697	73.7925	72.2398	66.2336	69.5447	70.3988	0	74.1758	71.2616	76.2297	70.9539	66.886	72.5019	72.7732	69.8302	72.4017	73.037	75.9097	74.3182	0	68.0817	0	67.5961	65.6301	71.7191	64.779	75.5667	0	74.8846	70.7776	72.0351	70.1517	72.2123	0	0	0	72.3754	73.6954	69.6475	71.7481	72.3589
		307	1300.82	77.6622	70.2945	75.0474	70.4924	74.7487	69.2296	71.0973	71.4533	71.5504	68.4623	73.032	0	68.6743	75.9434	72.349	68.2826	73.2839	77.4931	72.1917	77.2495	72.147	74.0244	76.7747	71.5042	0	74.5568	0	66.1043	65.5652	72.2056	0	76.4223	0	76.678	72.4201	73.9185	73.9952	69.2382	0	0	0	69.215	75.0105	70.2868	71.751	71.7077
		308	1304.68	72.4315	70.286	68.2184	71.3906	74.383	69.3452	75.502	71.8305	73.9785	72.4337	74.5347	0	71.9537	67.7036	75.874	71.1136	65.854	71.7361	69.6811	75.3715	69.7862	76.09	77.1387	72.938	0	71.6329	0	63.4003	67.8215	70.5501	68.3139	67.9452	0	73.7503	75.0788	75.8538	75.9338	69.1184	0	0	0	70.0762	72.4674	71.4229	76.8651	72.7767
		309	1308.54	72.0295	73.5918	75.0151	74.7555	70.5643	66.2816	72.0266	75.5469	70.7787	68.7227	73.1708	0	74.8639	75.8565	72.1028	72.6822	66.9419	73.0354	74.6468	74.4399	69.8037	73.6428	73.5125	74.0791	0	70.6979	0	67.0256	74.4026	73.6854	66.3881	69.6618	0	73.2523	70.7825	76.0007	75.4442	66.4744	0	0	0	71.6026	74.2361	71.0975	74.629	71.813
		310	1312.4	71.7817	67.1624	72.8737	67.9375	74.9566	70.4805	69.7458	67.613	72.213	70.8277	71.0979	0	73.5661	71.9173	72.4568	71.6378	72.9477	76.742	66.22	74.754	70.2395	69.2724	79.1431	70.8775	0	70.9201	0	69.1676	64.8066	70.255	68.7761	73.4808	0	72.0293	71.0429	79.0445	69.4064	68.4549	0	0	74.1488	71.0891	68.6524	74.7166	74.4083	68.6721
		311	1316.26	75.8758	67.4396	73.8807	72.9609	67.496	72.3749	74.5324	70.2295	69.7171	68.0612	75.7194	0	72.0931	71.546	73.3375	68.5375	64.9931	73.6234	73.725	67.6201	71.2257	76.89	79.326	76.2619	0	71.1284	0	71.7105	0	74.0567	68.1273	68.0747	0	79.3416	71.0806	78.1529	75.5799	70.6785	0	0	73.6402	71.7294	70.2897	67.3774	70.4405	69.0706
		312	1320.12	74.7385	69.801	74.6401	73.361	70.0405	73.2841	74.8865	70.4806	72.4894	68.9958	76.8802	0	69.8494	74.627	77.9338	67.6556	67.5591	73.7041	71.4107	76.8506	67.2858	72.9328	72.6335	71.5763	0	71.6233	0	74.4058	64.533	70.398	60.9725	67.4972	0	69.669	66.5472	75.6324	72.5363	73.3672	0	0	0	73.2812	72.3028	70.6343	77.4863	69.3088
		313	1323.98	71.0738	66.1425	75.7948	66.7984	76.1891	71.582	70.1526	69.3364	77.738	65.4112	73.5671	0	69.3698	75.0323	77.4615	70.3666	67.5767	72.3207	71.0486	68.6018	72.9653	73.2118	72.7025	71.5804	0	69.0478	0	68.7134	68.0186	69.582	70.0076	66.8546	0	74.4808	69.2646	75.5791	77.2277	70.9634	0	0	72.0213	76.0178	72.7381	72.8022	69.1086	73.8469
		314	1327.84	71.4856	69.2923	75.0618	68.156	73.3847	67.5791	70.6069	74.782	74.8371	66.2164	70.2768	0	66.764	69.8239	68.2913	71.5391	74.832	78.1832	69.6657	70.0702	76.1058	70.2673	73.7006	70.2398	0	64.5706	0	70.6175	62.0239	75.8302	67.2478	71.8922	0	72.2725	74.9078	75.4859	74.0542	73.6819	0	0	75.3565	74.1694	75.8391	71.8918	69.8917	71.7797
		315	1331.7	75.4972	67.9646	69.8478	68.4946	78.0126	76.8294	69.3812	68.3637	71.7131	65.8104	73.8922	0	71.8652	69.6481	71.0944	71.7174	68.6919	73.5055	73.9647	75.4523	73.0829	74.2121	74.1026	73.576	0	66.1324	68.756	70.1372	71.9123	68.901	66.8321	74.1789	0	75.2206	72.9976	74.3182	72.9734	70.4803	0	0	71.3097	69.0834	73.591	73.2972	72.334	69.3708
		316	1335.56	80.0735	71.3405	75.8459	68.0645	70.9696	71.7868	71.0228	71.4238	70.9957	69.7393	71.2888	0	66.4083	72.2046	69.5182	71.8112	65.735	78.2443	73.6317	73.8166	70.2617	67.9419	73.9725	78.0088	0	70.4367	0	0	62.8152	76.1717	68.5859	68.2743	0	74.5972	72.1329	70.0624	78.6561	65.3663	0	0	76.5009	69.3926	75.0405	0	69.9328	69.2547
		317	1339.42	74.4899	72.5786	79.3223	68.6615	70.8124	67.6415	69.5385	69.7889	73.6622	71.85	69.6681	0	68.7837	72.3627	68.6854	69.595	65.0839	73.8159	72.7825	73.0736	69.8975	72.7242	75.4153	72.9613	0	70.5204	0	67.143	67.9946	74.36	70.4285	70.4795	0	72.2913	70.8929	77.3737	76.2292	71.4911	0	0	71.2013	70.6097	72.0083	72.5397	69.9171	73.2582
		318	1343.28	74.1133	73.8366	77.2569	67.9884	73.4329	67.7992	69.4832	69.861	67.819	65.9864	69.6573	0	69.2644	72.4029	71.0823	70.5096	71.0335	74.5464	76.2041	71.6309	71.7203	71.7177	76.4944	73.322	0	69.4568	63.8258	66.8703	62.5161	72.3904	69.0463	74.3581	0	72.1979	71.2799	70.2921	67.5918	72.8261	0	0	69.8126	76.8799	75.6889	74.6379	73.9395	72.7954
		319	1347.14	73.9085	72.3374	79.1428	69.9342	76.3775	65.5462	74.9289	70.7424	70.425	70.8936	0	0	72.0592	72.3048	72.8527	72.4583	71.2294	72.7669	71.0475	75.1459	76.0452	75.8143	79.3283	75.7817	0	71.0726	67.0602	69.7684	67.1571	70.7874	67.0935	69.7703	0	76.2801	74.5081	80.1775	69.4538	67.7669	0	0	72.7368	69.6887	70.3865	75.4113	75.9023	68.6676
		320	1351	69.4452	69.5588	71.2063	72.7856	72.3183	69.4836	73.6567	68.4018	74.5543	70.0408	68.2712	0	65.2066	70.7459	71.763	69.9416	71.7874	76.0264	72.0649	75.8553	72.1967	75.1674	69.7052	71.6477	0	68.0035	0	70.2784	69.8494	68.17	67.6722	73.4592	0	73.7209	68.7124	65.8687	73.879	69.6602	0	0	73.5205	77.9981	75.6411	0	71.4082	72.0038
		321	1354.86	74.4561	71.7492	77.4371	65.0263	71.363	71.8344	76.932	71.223	69.0386	69.4544	75.002	0	70.0187	71.1129	71.7135	75.227	66.9505	73.2615	75.1067	75.2336	68.7574	72.3392	70.8582	74.4892	0	70.788	0	69.6688	64.9491	72.934	64.7989	0	0	77.822	68.8817	72.2602	69.622	71.2082	0	0	72.2468	73.6477	70.829	71.085	70.7518	72.0075
		322	1358.72	74.5053	74.0684	75.5571	69.5001	72.0361	73.1376	70.85	70.6086	71.2306	62.8042	69.9356	0	65.3833	72.2621	67.5455	74.6237	68.4013	74.8821	75.0138	75.844	67.2772	74.8057	74.5378	68.3678	0	72.6402	66.0063	71.2424	68.0128	72.3277	65.1845	76.7392	0	75.4557	70.8585	77.0394	75.387	68.5484	0	0	76.9582	71.7792	74.0049	71.2919	72.3259	73.9405
		323	1362.58	73.2737	73.945	77.1941	68.6918	75.8669	67.3145	72.6054	69.5818	70.4175	70.8225	73.6373	0	71.4843	71.3227	69.3717	65.4512	71.4191	75.7056	69.8175	71.1338	72.8978	72.9466	78.0053	72.4186	0	69.8816	64.2706	68.538	64.6767	72.8224	68.0093	70.37	0	74.6263	72.3843	75.2599	75.2462	67.3679	0	0	68.9982	68.2397	70.0314	68.3749	77.7707	67.5395
		324	1366.44	74.3546	67.9355	73.0833	67.9387	70.259	68.4901	71.03	69.4672	74.745	70.8064	73.51	0	71.8424	72.8661	73.47	72.2177	68.1904	69.612	70.0239	69.2816	75.0776	78.4849	71.8291	74.1682	0	71.0296	63.3671	70.7455	69.41	72.4244	62.8755	72.8557	0	73.9986	69.1738	74.8978	73.585	74.7516	0	0	72.6547	73.1711	72.2845	76.0999	85.2876	69.3611
		325	1370.3	75.7162	73.8336	74.621	68.8632	71.4354	70.4155	72.7727	71.7821	70.233	69.8921	0	0	72.7319	72.3534	73.2884	72.104	64.9789	72.9541	70.2075	67.8245	67.8827	72.442	74.7554	74.4162	69.8675	68.1058	0	73.3375	71.796	70.7673	67.5357	71.3506	0	72.9361	70.5744	78.5203	68.3527	73.5248	0	0	71.4723	76.4448	74.6734	0	72.9859	70.69
		326	1374.16	71.2134	73.5326	69.6105	68.1482	66.5862	74.5172	70.2421	69.6057	77.1747	68.5189	0	0	65.2264	72.6702	71.2022	72.8776	67.0175	70.9892	72.3581	73.7653	68.6404	73.3504	73.8279	74.2202	0	70.4216	66.0907	73.9045	68.2481	69.687	69.5417	69.2477	0	76.497	75.0955	78.8771	72.2744	70.2192	0	0	70.7035	76.4499	74.1173	72.0132	74.883	72.2001
		327	1378.02	72.8909	72.3715	77.1329	63.2014	75.1877	74.9916	68.9735	72.2678	73.6173	70.2658	71.855	0	72.7287	72.3176	65.7695	71.1642	69.1343	69.4741	72.4496	69.7993	72.2259	77.0398	78.0834	71.4047	0	74.8236	68.2536	66.5194	63.2886	74.4876	68.4552	72.5563	0	69.5698	69.5307	72.0718	72.1	72.5888	0	0	70.5973	73.04	70.7296	74.9622	76.3063	66.1946
		328	1381.88	76.7331	64.0959	77.1167	64.3677	68.759	73.5218	74.3804	75.0584	74.0177	70.384	72.0779	0	73.7935	67.7655	70.9255	74.1697	67.6578	76.9834	71.7724	77.9334	73.5036	76.1567	77.601	76.2876	70.4461	69.1251	66.5273	73.998	67.1257	71.9285	73.9112	70.2189	0	78.8582	71.435	73.1852	73.9639	72.4449	0	0	72.6047	71.5559	73.4867	72.3414	72.028	71.4945
		329	1385.74	70.748	73.911	76.66	67.6833	70.8254	70.5767	70.3311	70.6387	74.5277	65.6403	72.4209	0	72.8886	70.3627	72.5982	71.3679	71.9829	70.8644	72.9204	70.1427	69.5472	74.6313	76.2272	72.4466	0	70.6147	0	79.246	65.4805	71.5179	72.0771	71.1412	0	73.9913	71.4455	72.6277	67.8612	72.4583	0	0	67.6551	67.4542	75.414	0	70.792	70.8565
		330	1389.6	76.2476	70.8132	73.7389	70.2166	71.9593	70.5587	71.2488	71.5322	67.6859	68.2565	0	0	73.8808	69.3524	71.1209	73.0243	66.17	71.8205	72.2973	70.5925	72.9671	74.4876	76.525	69.2619	68.9927	72.5812	65.7718	72.7945	67.0347	69.5758	69.2502	70.463	0	74.6816	66.7826	74.9335	69.5435	67.4674	0	0	69.7101	76.8899	72.2198	0	73.4253	71.4987
		331	1393.46	79.9967	73.0831	72.1762	67.2689	69.2955	70.8022	71.6725	71.3438	76.8226	70.1958	72.9295	0	71.1806	71.9253	70.3427	75.6214	69.6155	68.9258	76.2391	75.364	69.5923	73.5697	70.4792	70.2647	68.9393	70.2704	66.1267	69.4764	69.6792	74.2898	71.2362	70.798	0	75.5201	76.7005	72.6586	76.3443	71.4073	0	0	72.3131	73.6443	73.0495	68.0759	78.2658	72.5359
		332	1397.32	74.3679	71.6194	73.533	69.9369	74.9046	73.187	72.8115	72.145	72.0047	67.8334	70.6813	0	71.0462	72.3607	71.0169	76.2733	73.6761	72.0313	74.5683	74.9017	72.4606	73.238	76.1008	71.3636	70.5075	75.3618	65.6526	70.5169	63.9005	75.2227	69.0317	0	0	75.8929	68.3501	71.3698	66.7684	70.7838	0	0	66.5463	74.1176	77.9493	70.8912	74.7296	67.4191
		333	1401.18	75.3405	71.0423	74.53	71.8914	69.9	75.2476	70.8426	67.6726	72.0143	68.836	73.9227	0	70.9427	70.9761	67.9836	70.3813	72.1112	78.0194	75.1336	72.4364	70.4247	69.0901	77.158	73.2193	67.2984	72.3484	71.5349	69.7762	64.8469	77.6403	67.7034	71.9449	0	75.268	70.2393	74.1131	66.2546	72.2883	0	0	68.7366	72.6034	75.3546	72.2754	70.2329	66.1357
		334	1405.04	77.1884	73.1306	77.4375	70.5515	68.2726	68.4471	68.9304	69.4856	69.1532	71.1802	71.374	0	74.6463	69.9659	66.6199	78.0313	70.8364	72.1464	76.2023	75.5909	73.975	70.64	76.7936	75.8176	0	71.6878	73.194	65.7709	71.662	76.0465	66.7059	0	0	76.249	69.369	73.2531	70.8189	67.8644	0	0	0	79.2182	78.5615	66.3342	76.0869	69.7507
		335	1408.9	74.3593	68.0451	77.0501	68.4325	71.8313	73.4123	73.5829	74.2106	72.5562	67.9695	72.1979	0	69.0241	74.0711	74.184	72.2282	67.3976	75.2689	71.6745	70.68	68.6062	73.176	74.7116	73.7134	0	71.8961	67.4731	69.5934	64.8294	75.95	65.2469	67.2291	0	73.4014	68.7813	73.211	72.7127	69.4148	0	0	0	76.7724	80.9102	0	78.2696	0
		336	1412.76	76.1138	68.0973	78.8679	67.378	70.2087	75.0307	71.5777	69.4028	69.5961	68.5805	69.26	0	70.3091	72.3324	65.013	71.1834	71.7687	71.4069	71.7499	74.5367	71.446	76.4327	77.5457	77.1608	66.2692	75.2954	70.6531	70.1343	61.7665	73.0367	65.7088	66.0668	0	76.2239	71.3257	73.235	72.0456	71.6597	0	0	72.5674	72.9251	69.5071	0	72.846	71.643
		337	1416.62	75.2254	71.3343	73.4435	71.1662	70.1954	71.5902	71.2013	72.7649	71.6389	69.9767	74.0275	0	71.5095	77.5023	71.2127	74.2995	74.9523	70.441	67.8126	79.2611	71.8924	0	80.636	73.3724	68.4522	71.022	63.7766	70.906	65.6749	73.9627	66.7969	72.3418	0	78.7315	68.0969	74.8145	70.9023	63.4926	0	0	68.6569	81.9165	72.0438	71.3398	71.1114	66.0525
		338	1420.48	76.8364	74.3177	74.6442	70.2271	68.21	72.7152	70.9453	74.3374	67.8522	68.6499	73.9031	0	68.8858	69.9965	70.3265	72.3563	69.0463	73.29	70.3703	77.0647	67.567	74.0311	72.02	74.9791	71.58	73.0316	63.3495	68.5046	67.271	70.4061	65.8644	73.0292	0	77.2448	69.1833	76.6875	69.9127	65.1245	0	68.2819	67.8166	74.0332	74.6325	76.9254	77.6281	68.7894
		339	1424.34	78.6215	74.4703	77.3645	68.6774	71.0514	73.0377	70.0873	76.209	68.5896	64.099	74.1773	0	72.7078	73.356	70.5292	73.1147	67.0235	71.0952	68.0347	75.8767	67.8094	71.8361	76.665	74.7714	71.6626	70.3184	66.412	68.7577	68.1891	78.12	69.0014	71.8309	0	72.7834	66.4036	72.8606	71.9253	69.4107	0	0	68.6623	69.0859	73.5913	73.8192	74.1662	0
		340	1428.2	75.5914	71.5845	75.8293	71.027	68.7206	74.7226	70.9443	72.3725	66.9599	74.8841	0	0	71.6846	71.382	73.9964	71.932	69.8109	75.9834	70.8137	75.5775	67.8255	74.8953	71.1574	74.4725	0	70.9044	66.3058	69.7358	67.7661	78.4691	68.4776	69.0164	0	72.9464	71.1862	75.9862	71.741	73.8484	0	0	74.1473	78.3439	73.4313	71.8389	74.2823	71.2963
		341	1432.06	72.0572	71.6104	73.9049	73.0531	73.7238	72.1962	76.5154	68.8371	73.7813	63.7862	71.921	0	73.492	70.3947	70.4512	70.946	67.3947	68.0686	70.8182	68.4035	73.2061	67.6095	72.6142	72.112	72.1509	68.4386	67.2951	69.4374	61.2037	70.4778	68.4825	69.4121	0	76.6645	66.4021	73.4005	73.4877	67.7802	0	0	74.5045	71.4452	75.9305	74.8283	75.9267	74.8508
		342	1435.92	80.4073	73.0076	75.1715	72.1101	67.6086	71.6838	69.6773	69.6834	66.958	69.4036	71.3993	0	70.5228	69.4507	68.599	72.0953	66.6198	70.7162	74.5321	72.4243	74.4157	71.6065	77.415	72.1872	71.6131	67.1444	71.2611	71.7436	65.1939	75.4977	0	74.7142	0	71.3904	68.1983	80.0834	71.6795	70.2244	0	0	73.8078	70.8021	73.8909	70.4375	74.5776	71.753
		343	1439.78	74.8629	71.2756	75.519	68.1436	71.5469	69.1413	68.3046	71.0213	73.3348	73.4894	72.0401	0	70.1418	77.5331	73.5696	73.1915	70.1241	71.5417	73.1857	73.7716	70.1764	75.0775	75.2291	71.2708	71.0656	67.8677	67.4599	66.1656	60.0354	68.4322	64.6262	71.045	0	68.7476	72.8784	71.6793	68.8483	73.0653	0	0	70.4313	73.5381	76.3166	68.967	76.5081	71.8666
		344	1443.64	76.0479	71.4354	73.71	67.0816	72.2134	69.5168	78.0277	70.9054	67.3818	68.4641	67.7367	0	70.8977	72.4086	70.983	67.2187	67.224	77.8822	71.7697	76.9019	69.925	76.3939	73.4776	69.5023	0	73.6879	69.3498	68.5565	63.1375	72.4705	0	79.8029	0	69.5674	68.9395	71.2322	73.57	67.9292	0	0	72.3634	73.0492	73.3379	71.9246	74.3216	68.7982
		345	1447.5	81.023	70.9292	76.1545	75.859	70.1989	71.6936	74.4416	68.5278	72.6825	65.6023	69.2496	0	73.1693	75.0984	73.9636	73.2201	69.7999	76.948	68.99	69.0725	69.2884	71.3561	76.2277	74.0076	0	73.1754	64.0288	71.5679	67.4406	73.84	67.0509	68.6478	0	76.1762	71.5617	74.5961	72.1787	67.3612	0	72.3171	70.9267	69.1636	71.5539	70.3929	70.8849	72.2938
		346	1451.36	73.7942	73.4777	76.4389	76.191	68.1616	70.7168	74.1021	72.8089	69.4405	70.9873	80.8356	0	72.3014	70.6373	74.3743	69.4434	68.0018	72.4717	74.4444	70.8243	70.8272	74.2459	75.4001	69.8333	69.8333	69.8573	0	69.4733	63.1286	76.6067	67.3471	67.7347	0	70.6115	69.4158	81.3977	75.7898	67.0821	0	0	68.9063	72.2189	77.6878	73.0888	74.0562	69.8319
		347	1455.22	75.5006	73.4146	73.9989	71.8451	72.4706	68.1791	71.7207	69.3341	71.8165	69.0904	72.5388	0	72.4045	71.7391	72.5235	69.4606	69.2451	71.8834	71.7467	76.3859	67.4573	67.3603	73.6474	71.653	68.3766	75.4687	67.9575	66.7837	64.6964	77.0109	0	70.641	0	77.5762	70.1606	73.0537	74.645	67.2255	0	0	70.5581	0	75.4905	70.9087	67.8561	71.2827
		348	1459.08	72.2202	75.9667	69.2091	70.6525	73.5006	69.2022	75.1819	71.5622	76.5605	68.0169	76.2164	0	71.7138	68.4334	73.1608	77.6269	69.5305	75.0476	69.6039	75.1832	69.5826	71.2318	78.9503	73.5601	76.6248	69.4872	69.1427	72.313	70.5158	71.4878	0	72.2595	0	70.6979	69.713	73.8054	71.8893	69.8687	0	0	72.603	69.3214	74.814	77.0304	74.8931	67.8527
		349	1462.94	81.205	69.6143	76.6581	72.1812	75.7799	72.3397	70.461	70.2436	68.6347	70.6518	74.2842	0	69.6821	74.0116	70.8097	71.9908	70.3891	73.6265	69.8842	69.1992	71.3985	69.3836	74.7253	74.8652	0	75.2804	67.2062	66.0085	68.701	71.5593	70.9558	70.3605	0	73.5852	72.5218	74.5691	72.6052	65.7936	0	0	71.1145	71.1011	75.349	71.4877	71.3396	71.6059
		350	1466.8	76.3476	72.8178	74.5588	69.7485	69.8968	73.762	74.6852	70.6341	73.4139	73.146	76.2889	0	71.6909	74.4712	70.0239	71.1731	69.6014	71.0067	73.7012	78.8895	66.5097	73.4023	75.773	75.007	0	72.0022	65.6493	67.1502	70.0201	75.5571	63.2737	74.517	0	72.8278	69.3696	74.2125	68.3438	70.0822	0	0	71.2373	69.9065	74.8525	70.0547	75.1351	69.2546
		351	1470.66	74.3135	71.4516	76.3252	72.8902	70.4831	71.6505	69.1333	68.7491	71.1509	68.4977	70.238	0	67.0086	72.6885	73.6091	71.7287	69.4149	75.3678	70.9541	71.6658	70.5787	73.1414	74.3085	77.3899	0	75.6904	73.2078	68.1149	67.0623	74.582	0	68.7688	0	72.9907	70.9554	73.164	76.0963	69.5123	65.7967	0	72.5952	72.0514	70.6301	67.3888	80.438	74.012
		352	1474.52	77.0294	72.1904	73.264	69.6207	72.2286	71.4054	69.1308	69.3385	68.0316	64.7119	75.4367	0	70.6369	70.4755	76.8646	68.2608	71.006	71.0346	70.2997	71.2144	72.2337	70.5503	76.9534	71.6815	0	73.0328	67.4422	78.6445	65.2402	73.6167	0	74.3741	0	75.8327	72.5425	72.4479	72.7813	66.6096	0	0	69.0932	75.998	71.4418	69.1516	79.819	75.1864
		353	1478.38	78.0959	68.9603	75.9085	67.247	71.5825	67.7094	69.0659	68.3093	75.5726	69.3143	73.8522	0	68.7713	68.5259	69.5679	71.0127	68.0559	74.3791	74.0909	74.0905	69.7549	73.7036	73.3724	71.8082	0	71.2271	67.9127	69.817	68.9103	71.608	0	66.9188	0	74.2249	70.9961	72.6642	76.0213	65.797	0	0	71.8262	73.3343	75.4095	71.1065	74.7362	73.6436
		354	1482.24	76.2071	71.3759	73.9468	71.8452	71.6105	72.6169	74.9813	69.0731	70.1247	73.6086	72.7489	0	70.2891	72.1585	75.6934	76.1066	67.7449	68.1723	70.8008	71.7134	70.5643	68.7098	80.9112	74.1698	0	73.3512	73.7046	68.0332	67.3321	77.4167	0	71.8668	0	73.795	70.1043	72.3881	73.3003	65.2553	0	0	71.5384	67.4037	75.8572	73.8447	77.3757	69.3789
		355	1486.1	75.8224	76.4971	70.6243	69.9456	75.5621	75.8775	68.6563	65.2791	77.4139	72.312	72.0348	0	67.3316	75.3854	79.6492	72.7408	69.8753	73.6134	70.3508	65.9159	71.0118	74.0524	78.3439	69.1602	0	73.2659	73.416	70.3569	65.0773	76.3305	0	69.982	0	70.6933	68.4119	73.7453	76.4515	68.6548	0	0	67.0606	72.6208	72.5894	70.8083	74.7981	71.4702
		356	1489.96	74.5897	72.7888	73.3223	68.7249	73.437	67.689	70.6082	70.2065	70.0376	70.0779	67.3467	0	73.2134	72.4817	74.7486	71.9248	69.4206	72.8662	75.943	69.3324	66.0058	72.5343	77.9246	76.7342	0	72.9117	72.6437	66.55	68.9122	78.3167	0	69.3006	0	73.0801	71.2368	78.8628	70.2241	68.3554	70.0018	65.3513	66.9108	76.0013	68.5803	72.2828	71.2611	74.7338
		357	1493.82	74.3975	76.1436	80.2705	73.3646	75.0952	71.6421	72.2352	70.5295	73.8369	73.2104	67.8708	0	68.456	74.9971	71.8075	73.9624	66.1278	76.5349	73.5586	68.9444	80.055	67.4953	72.4049	76.6889	0	70.9182	68.5052	71.256	67.501	75.2874	0	67.3066	0	73.3487	71.7217	69.6305	77.5668	66.5517	0	68.1934	71.0098	71.72	73.5659	68.7958	72.0282	74.4843
		358	1497.68	75.8702	70.1032	78.0026	72.0924	70.9025	72.4433	77.6054	66.8919	73.7975	69.2833	72.0506	0	72.8601	75.8108	70.5856	74.0633	66.4008	75.5817	70.9916	68.7536	75.7444	71.7971	74.0806	79.3119	0	74.8828	71.4732	68.1706	65.2339	69.1406	0	77.2331	0	82.1771	68.6375	73.6738	73.2725	72.1648	0	66.3883	67.876	73.5579	71.0479	73.2226	77.8246	70.9614
		359	1501.54	77.5419	75.4095	79.8522	69.5002	72.0828	74.975	71.0647	70.4753	71.1099	69.8514	76.331	0	70.0304	71.1226	69.0658	75.3056	70.0638	71.6385	74.7545	70.1285	66.4935	68.46	81.5083	72.5882	0	69.9221	0	73.0448	66.5643	72.7657	0	68.1236	0	70.2011	72.5668	74.5366	73.6173	69.8343	0	70.9488	72.1452	73.184	74.6763	74.9124	76.5882	71.2979
		360	1505.4	76.1205	73.296	74.8727	66.9616	72.3774	74.2154	74.4462	68.2583	77.6146	69.2861	74.7095	0	67.7664	72.7593	74.1036	74.7768	66.783	74.0332	70.9937	74.4413	71.672	0	76.114	74.6034	0	74.3448	68.3346	65.3093	66.2334	72.6254	0	69.9423	0	77.8369	66.9241	71.1593	70.9787	69.9846	71.6395	71.6669	71.5136	72.8186	71.7585	70.9011	75.0208	67.7007
		361	1509.26	75.2131	74.9979	73.4104	67.3395	70.7515	70.2464	72.3991	73.7881	71.2047	71.3353	66.941	0	73.5401	77.0747	69.7608	73.3736	69.8003	76.857	68.6432	72.0937	70.6569	70.2387	77.1526	76.6606	0	73.7736	65.7348	73.3644	66.5387	69.83	0	74.5463	0	75.5776	67.8504	76.7261	74.641	72.158	0	70.3015	71.9593	73.2673	73.2708	68.6208	76.0823	73.257
		362	1513.12	80.1307	71.2497	72.3662	68.8388	70.064	70.7378	78.5854	68.4358	71.5204	65.5239	68.5076	0	71.2019	74.6271	75.8503	73.3321	65.458	71.0421	73.3625	73.0476	70.5042	72.3252	75.8408	71.4994	0	76.9206	0	74.1419	62.4987	71.6785	0	70.9342	0	73.4655	72.0044	72.5865	75.8495	71.2978	74.9325	69.5793	68.1466	70.1121	71.9887	73.7608	77.6983	70.411
		363	1516.98	76.2039	75.7441	78.3419	70.8383	72.4153	69.8739	74.0129	66.8339	69.826	66.6263	72.3238	0	73.1061	72.8108	74.7762	66.4701	70.6192	73.3443	69.8298	71.6588	72.6228	72.7323	76.739	68.9583	0	75.5313	67.5331	79.897	70.3279	70.6566	0	70.3606	0	74.5762	75.0482	79.3487	71.5731	69.4612	72.721	66.2584	70.5918	72.9586	68.9277	72.0865	73.6083	67.8663
		364	1520.84	79.2664	69.9467	78.1517	69.9132	74.3929	75.4189	76.5254	73.1512	72.9011	67.3199	73.6326	0	68.8646	71.582	74.0912	69.0627	67.937	75.0802	70.4364	69.892	69.1186	66.715	73.3353	71.2733	0	73.6284	70.1828	69.5814	66.9084	74.1137	0	70.242	0	79.924	74.4406	74.5552	75.2101	66.9114	0	69.9496	73.3615	72.9055	73.5742	73.4485	77.5721	73.5004
		365	1524.7	71.3632	67.1373	80.0411	71.3696	70.2077	67.8584	68.5565	70.3485	72.4154	64.0184	71.6546	0	71.9263	74.7706	73.0586	73.0542	67.5375	65.9678	69.3768	69.4022	73.186	69.7792	80.9124	71.9611	0	73.6071	69.871	73.5855	64.5157	70.1004	0	70.776	0	72.6705	72.4333	71.3139	78.1942	69.5528	0	64.6574	69.5264	71.3714	74.0523	72.4531	82.8527	66.0831
		366	1528.56	76.4474	72.7259	74.0256	67.7844	72.2442	71.6634	72.2566	68.3994	72.2173	67.4174	66.6605	0	70.3763	73.7669	72.6481	74.1962	69.4761	74.598	71.7385	68.8501	71.4912	69.3492	79.015	74.7512	0	71.1183	72.1882	76.4642	67.7458	70.8605	0	69.8876	0	77.47	72.4846	71.755	73.3024	69.9697	72.3968	66.8354	73.6091	74.6393	70.8122	69.0435	75.9566	68.2018
		367	1532.42	77.3457	75.3563	75.397	65.5781	69.5075	71.6749	76.61	72.9562	73.0964	69.2081	73.5872	0	70.1143	75.5578	75.6349	74.5535	66.1086	75.2934	75.9134	70.8332	71.2131	70.1145	75.8354	74.4112	0	69.0333	71.4018	75.032	68.3535	70.8791	0	67.4488	0	74.2699	70.3606	72.4764	77.2087	73.9739	65.874	68.4558	70.3294	70.9317	69.745	72.5135	74.8195	71.3106
		368	1536.28	75.3177	70.0194	74.0191	72.4124	71.1332	68.6361	74.1871	73.4111	75.2977	68.1171	75.0734	0	67.8903	72.9614	74.9789	73.7822	69.5886	70.7184	73.2588	72.264	72.4253	70.7836	76.2177	74.5282	0	71.4468	66.9782	67.1265	67.7821	70.8334	0	73.9712	0	72.9275	71.5001	68.698	72.8174	65.4458	79.6581	73.0598	73.7079	72.3352	71.1393	73.6486	76.4129	76.7108
		369	1540.14	73.9026	73.5713	73.2946	67.3313	70.3307	67.4023	73.8422	69.2456	73.16	64.2731	69.5543	0	71.7436	69.8425	72.5974	69.5893	67.7364	72.1453	71.5525	70.9553	70.5666	69.545	74.8781	73.7448	0	73.8474	72.1823	69.5606	68.3282	75.1101	0	68.6017	0	68.8801	69.6184	71.0735	77.8848	70.28	0	67.9783	66.1711	76.8265	70.8872	67.4388	72.0214	66.0203
		370	1544	68.7243	75.6849	72.2353	68.7399	69.572	78.0668	75.3078	65.5247	70.3276	72.0768	71.6203	0	70.4883	71.7759	73.2464	73.1945	69.8044	74.9787	73.2176	69.1112	71.6232	0	74.5916	76.1799	0	70.1152	69.1395	73.8186	67.6191	68.5332	0	73.4214	0	80.5638	0	72.7065	72.0022	70.9732	70.5077	67.6984	72.2097	77.021	69.4672	73.3247	79.9806	69.1036
		371	1547.86	72.6805	71.7561	74.629	70.6281	72.6992	71.9459	69.8687	71.6374	74.9124	67.7686	72.451	0	74.3972	70.0933	71.1351	75.0552	68.6227	73.5246	0	72.4888	71.9416	0	77.5728	73.0511	0	75.4462	67.8498	72.3574	69.4153	70.5627	0	75.0266	0	75.1076	70.1925	74.9552	69.4434	62.9554	66.2355	73.0551	68.6685	75.9357	74.0308	66.8249	75.1711	65.156
		372	1551.72	72.1959	74.6515	74.7197	68.6129	68.9262	70.2343	75.8594	67.7794	74.6428	71.042	75.0279	0	70.315	72.5876	77.1822	72.7052	70.89	76.6391	75.9874	78.4226	72.3366	71.2845	81.6727	71.254	0	75.88	70.0844	69.8416	73.1756	76.4234	0	71.2389	0	81.6087	75.3696	70.2415	73.6479	68.4708	0	64.8798	68.7539	74.9964	74.1073	72.8253	71.5036	67.6486
		373	1555.58	71.5238	70.0395	73.867	66.4287	66.1856	68.6724	68.7854	70.0103	75.062	71.3809	76.6367	0	71.4484	69.8455	75.899	72.6857	71.1858	70.7326	74.3787	71.3844	69.3167	73.4726	83.8622	70.7315	0	72.2132	66.4514	69.6404	72.8092	73.7065	67.4576	72.3922	0	75.9174	73.6346	69.5019	70.3526	68.0891	67.8553	72.4787	72.1602	70.4655	76.53	74.6218	73.4395	69.8685
		374	1559.44	72.8792	69.8871	72.312	68.3375	69.1021	70.2063	73.0993	72.5914	75.8431	71.5079	74.7361	0	69.5965	70.2887	74.1364	74.618	66.4731	70.5354	68.2162	72.4028	68.8447	70.4969	78.7025	72.3825	0	69.8156	65.7757	72.4743	67.821	74.7119	0	76.4472	0	72.8112	0	71.201	70.5972	66.1515	68.4655	67.2926	68.5251	73.8052	74.8382	76.6866	73.8507	66.5365
		375	1563.3	73.8271	71.3675	78.6325	65.3996	72.2106	73.6838	73.1865	68.6819	72.3164	69.7979	71.5895	0	69.5894	68.3872	72.3812	69.6022	74.7111	68.5177	70.1377	77.7498	72.2999	69.4738	75.0958	71.7732	74.1982	75.4963	70.0655	71.5585	66.534	78.0858	0	69.9762	0	76.7573	71.0445	67.6443	71.9713	65.8017	0	70.661	71.3335	70.2274	69.9114	68.2541	69.7019	66.2871
		376	1567.16	75.6561	73.7715	74.7408	72.303	71.2932	72.1773	74.1556	69.9534	69.0016	71.7523	75.2376	0	74.6996	71.059	76.4603	74.2773	71.5354	69.8215	75.1212	69.0057	70.7008	72.7144	75.7411	75.3915	69.6664	71.423	70.5494	71.7628	72.1607	70.2383	0	68.9523	0	74.0423	71.0702	71.2027	71.2268	70.7544	0	70.3034	71.2492	71.0166	75.3842	66.3883	79.1494	68.0906
		377	1571.02	77.3523	71.9225	75.908	70.0968	70.3564	67.7109	74.9658	72.8646	69.5591	68.6544	72.314	0	67.3828	69.7684	74.424	69.4439	73.1127	72.3338	75.8601	71.6726	69.9665	73.4113	79.9334	76.7098	65.4683	72.0155	65.2952	75.0631	65.8275	68.9421	0	71.4377	0	78.4323	77.1556	70.1052	72.7218	66.3455	66.5786	70.8468	69.8987	72.4248	74.3942	67.951	76.0276	71.9299
		378	1574.88	73.6502	70.1775	74.4306	66.9953	68.854	69.1918	76.1365	68.2491	70.1862	67.099	68.638	0	73.5898	70.6233	75.8399	75.3374	69.0195	74.6559	69.1845	71.2938	71.7477	70.4898	74.762	72.6011	62.7862	72.3758	0	72.8545	68.2978	67.9611	0	67.7844	0	71.641	69.8356	70.6079	76.124	70.0335	68.7229	72.8824	72.3784	70.8754	72.2614	70.4687	76.1381	75.2302
		379	1578.74	79.3116	75.3986	74.0636	78.5378	75.9804	73.9787	77.9897	69.2094	69.7078	70.2273	76.5149	0	69.2587	71.3885	71.3046	74.1535	69.1675	76.9885	74.7282	72.9527	70.4681	69.8646	80.9213	69.1324	68.0675	72.9741	75.5827	73.9035	66.0885	72.1026	0	72.5592	0	73.2282	72.4766	74.5291	72.9739	67.3143	68.6531	0	74.455	72.6748	76.9302	73.5323	76.3028	72.7106
		380	1582.6	72.1917	71.9451	79.5002	68.922	73.9291	69.7222	78.6595	67.5492	73.0613	67.1457	73.3874	0	67.6841	77.0994	78.5295	71.1546	72.2794	76.4917	72.5182	80.2647	72.1462	72.759	76.2113	69.5449	69.7192	71.1059	69.6965	72.9808	66.4678	73.9951	69.8384	73.0243	0	71.2077	71.457	72.3504	69.9295	68.6656	68.8095	66.557	72.2988	73.6653	74.41	69.4562	74.2874	73.0543
		381	1586.46	77.0611	74.082	74.9639	70.0002	65.8024	70.8403	73.961	69.1242	72.6826	65.2193	0	0	73.4777	68.8723	73.5706	72.4955	72.5044	67.5783	73.528	72.4536	73.3986	73.6202	76.6798	70.9763	72.1703	71.766	71.5423	71.1713	65.8341	75.5254	66.1255	69.7859	0	73.6576	73.2871	70.8054	77.4765	76.6207	66.0362	68.6227	70.5266	70.1074	71.184	69.1418	77.1453	78.098
		382	1590.32	74.5621	74.7697	75.8878	73.8134	72.9177	67.9782	67.5602	70.1623	71.3114	71.0645	74.084	0	73.4175	70.8896	71.7817	73.3746	69.6209	68.2467	71.0401	75.3493	69.9748	74.6709	77.0754	73.4746	65.5701	71.8987	72.3073	81.5965	66.631	70.645	65.059	75.6171	0	79.3305	69.602	70.5054	78.1194	65.7954	69.4836	70.366	0	72.5738	68.4573	74.119	73.504	69.981
		383	1594.18	76.7156	69.8353	74.2816	72.1818	69.2826	65.9918	69.6112	69.7958	68.0755	72.4192	74.0562	0	76.8046	73.6599	73.5621	77.3721	72.1852	72.0497	74.0233	75.3856	72.4518	71.5978	75.1369	71.5224	69.9798	71.1069	72.1031	69.8525	68.5449	76.2278	0	70.9648	0	79.4387	67.8192	72.8641	73.1259	67.4683	0	68.8268	64.9097	73.2769	75.5357	66.8049	76.835	71.9452
		384	1598.04	77.6953	73.1865	70.8574	68.7425	65.4206	70.7826	73.071	68.7385	67.8141	70.9957	66.9549	0	72.2486	75.051	72.7167	71.3584	67.1919	71.5892	73.2469	74.7632	73.3474	79.0415	74.6994	77.2839	72.9888	72.485	72.2413	71.8601	70.527	79.409	67.3334	67.0239	0	69.224	76.2979	71.5656	72.6644	64.6421	70.9711	65.7199	72.3214	72.8589	76.9617	67.9614	72.8018	71.449
		385	1601.9	71.8111	79.2013	74.2903	69.1558	67.3718	73.7468	76.4765	72.0842	77.2035	69.1931	73.372	0	72.7003	76.128	76.8152	72.021	70.8827	71.2298	71.2053	70.0851	70.3689	71.488	78.1114	95.6794	73.6575	70.0507	73.7246	72.8655	68.8948	74.6531	67.1596	69.4688	0	73.8193	76.7026	71.5073	74.9791	64.4854	69.0109	0	70.8704	74.2234	74.8326	69.3855	78.8801	76.8622
		386	1605.76	75.1208	69.3974	77.7976	71.5914	63.0716	69.5396	75.6635	72.3526	74.3416	71.1031	73.1892	0	65.7755	73.6168	71.9261	74.3644	72.19	71.2928	71.7098	74.9476	74.2583	74.9565	74.8523	71.9888	70.0337	71.5358	69.6963	69.0856	66.4247	76.573	63.9853	71.4532	0	71.7187	0	74.1545	72.7833	67.5502	66.0672	70.584	67.5441	71.4464	77.9578	64.9359	74.3941	72.0401
		387	1609.62	72.6374	73.0579	81.6835	73.9631	68.9029	68.7215	75.6415	70.4126	68.2187	67.7488	68.7173	0	71.9554	74.4903	76.5986	78.9163	71.1699	74.1819	72.2252	70.3293	68.8619	73.6405	74.8582	72.5954	66.9309	76.6693	71.9064	72.1106	69.3269	68.8411	66.4362	71.521	0	76.2602	72.5847	75.0755	78.0975	71.6821	0	71.0038	73.8839	72.1664	71.7539	69.3194	72.5829	0
[truncated: 158 more rows]
[truncated: 10 more columns]

## Sheet: Average Spots by Background
				SptId_14	SptId_18	SptId_20	SptId_21	SptId_25	SptId_26	SptId_29	SptId_31	SptId_32	SptId_34	SptId_38	SptId_41	SptId_42	SptId_45	SptId_48	SptId_49	SptId_51	SptId_55	SptId_57	SptId_58	SptId_60	SptId_64	SptId_65	SptId_69	SptId_71	SptId_72	SptId_73	SptId_77	SptId_79	SptId_80	SptId_82	SptId_83	SptId_84	SptId_88	SptId_91	SptId_93	SptId_95	SptId_96	SptId_99	SptId_100	SptId_101	SptId_105	SptId_106	SptId_109	SptId_112	SptId_115
[truncated: 546 more rows]
[truncated: 10 more columns]
