# Supplementary material for: Quantitative imaging of transcription in living Drosophila embryos reveals the impact of core promoter motifs on promoter state dynamics
Source: Nat Commun. 2021 Jul 23;12:4504. doi: 10.1038/s41467-021-24461-6 (PMC8302612; doi:10.1038/s41467-021-24461-6)
Supplement: Supplementary file 13 — Source Data [file 41467_2021_24461_MOESM13_ESM.zip › NatComm Source Data/snaE-KrPr/KrPr M3 - DividedByBackground_SpatialSelected.xls]

## Sheet: Spots by Background
		Frame	Time	SptId_21	SptId_22	SptId_23	SptId_26	SptId_27	SptId_29	SptId_30	SptId_31	SptId_32	SptId_33	SptId_35	SptId_36	SptId_37	SptId_40	SptId_42	SptId_43	SptId_44	SptId_45	SptId_46	SptId_47	SptId_48	SptId_51	SptId_53	SptId_56	SptId_57	SptId_58	SptId_59	SptId_60	SptId_61	SptId_62	SptId_64	SptId_66	SptId_67	SptId_68	SptId_71	SptId_73	SptId_74	SptId_75	SptId_76	SptId_77	SptId_80	SptId_82	SptId_83	SptId_86	SptId_88	SptId_89
		0	189.14	0	0	0	0	0	0	0	0	0	0	0	0	0	0	0	0	0	0	0	0	0	0	0	0	0	0	0	0	0	0	0	0	0	0	0	0	0	0	0	0	0	0	0	0	0	0
		1	193	0	0	0	0	0	0	0	0	0	0	0	0	0	0	0	0	0	0	0	0	0	0	0	0	0	0	0	0	0	0	0	0	0	0	0	0	0	0	0	0	0	0	0	0	0	0
		2	196.86	0	0	0	0	0	0	0	0	0	0	0	0	0	0	0	0	0	0	0	0	0	0	0	0	0	0	0	0	0	0	0	0	0	0	0	0	0	0	0	0	0	0	0	0	0	0
		3	200.72	0	0	0	0	0	0	0	0	0	0	0	0	0	0	0	0	0	0	0	0	0	0	0	0	0	0	0	0	0	0	0	0	0	0	0	0	0	0	0	0	0	0	0	0	0	0
		4	204.58	0	0	0	0	0	0	0	0	0	0	0	0	0	0	0	0	0	0	0	0	0	0	14.7577	0	0	0	0	0	0	0	0	0	0	0	0	0	0	0	0	0	0	0	0	0	0	0
		5	208.44	0	0	0	0	0	0	0	0	0	0	0	0	0	0	0	0	0	0	0	0	0	0	0	0	0	0	0	0	0	0	0	0	0	0	0	0	0	0	0	0	0	0	0	0	0	0
		6	212.3	0	0	0	0	0	0	0	0	0	0	0	0	0	0	0	0	0	0	0	0	0	0	0	0	0	0	0	0	0	0	0	0	0	0	0	0	0	0	0	0	0	0	0	0	0	0
		7	216.16	0	0	0	0	0	0	0	0	0	0	0	0	0	0	0	0	0	0	0	0	0	0	0	0	0	0	0	0	0	0	0	0	0	0	0	0	0	0	0	0	0	17.5728	0	0	0	0
		8	220.02	0	0	0	0	0	0	0	0	0	0	0	0	0	0	0	0	0	0	0	0	0	0	0	0	0	0	0	0	0	0	0	0	0	0	0	0	0	0	0	0	0	0	0	0	0	0
		9	223.88	0	0	0	0	0	0	0	0	0	0	0	0	0	0	0	0	0	0	0	0	0	0	0	0	0	0	0	0	0	0	0	0	0	0	0	0	0	0	0	0	0	0	0	0	0	0
		10	227.74	0	0	0	0	0	0	0	0	0	0	0	0	0	0	0	0	0	0	0	0	0	0	0	0	0	0	0	0	0	0	0	0	0	0	0	0	0	0	0	0	0	0	0	0	0	0
		11	231.6	0	0	0	0	0	0	0	0	0	0	0	0	0	0	0	0	0	0	0	0	0	0	0	0	0	0	0	0	0	0	0	0	0	0	0	0	0	0	0	0	0	0	0	0	0	0
		12	235.46	0	0	0	0	0	0	0	0	0	0	0	0	0	0	0	0	0	0	0	0	0	0	0	0	0	0	0	0	0	0	0	0	0	0	0	0	0	0	0	0	0	0	0	0	0	0
		13	239.32	0	0	0	0	0	0	0	0	0	0	0	0	0	0	0	0	0	0	0	0	0	26.3578	0	0	0	0	0	0	0	0	0	0	0	0	0	0	0	0	0	0	0	0	0	0	0	0
		14	243.18	0	0	0	0	0	0	0	0	0	0	38.1579	0	0	0	0	0	0	0	0	0	0	44.655	0	0	0	0	0	0	0	0	0	0	0	0	0	0	0	0	0	0	0	0	0	0	0	0
		15	247.04	0	0	0	0	0	0	0	0	0	0	0	0	0	0	0	0	0	0	0	0	0	33.48	0	0	0	0	0	0	0	0	0	0	0	0	0	0	0	0	0	0	0	0	0	0	0	0
		16	250.9	0	0	0	0	0	0	0	0	0	0	0	0	0	0	0	0	0	0	0	0	0	79.1611	0	0	0	0	0	0	0	0	0	0	0	0	0	0	0	0	0	0	0	0	0	0	0	0
		17	254.76	0	0	0	0	0	0	0	0	0	0	0	0	0	0	0	0	0	0	0	0	0	94.8594	0	0	0	0	0	0	0	0	0	0	0	0	0	0	0	0	0	0	0	0	0	0	0	0
		18	258.62	0	0	0	0	0	0	0	0	0	0	30.0092	0	0	0	0	0	0	0	0	0	0	80.1871	0	0	0	0	0	0	0	0	0	0	0	0	0	0	0	0	0	0	0	0	0	0	0	16.1461
		19	262.48	0	0	0	0	0	0	0	0	0	0	47.7937	0	0	0	0	0	0	0	0	0	15.5781	89.3338	0	0	0	0	0	0	0	0	0	0	0	0	0	0	0	0	0	0	0	0	18.8759	0	0	0
		20	266.34	0	0	0	0	0	0	0	0	0	0	0	0	0	0	0	0	0	0	0	0	0	70.5491	0	0	0	0	0	0	0	0	0	0	0	0	0	0	0	0	0	0	0	0	0	0	0	0
		21	270.2	0	0	0	0	0	0	0	0	0	0	18.2768	0	0	0	0	0	0	0	0	0	0	73.3048	0	0	0	0	0	0	0	0	0	0	0	0	0	0	0	0	0	0	0	0	0	0	0	0
		22	274.06	0	0	0	0	0	0	0	0	15.4874	0	21.6355	0	0	0	0	0	0	16.5198	0	0	0	113.534	0	0	0	0	0	0	0	0	0	0	0	0	0	0	0	0	0	0	0	0	0	0	0	0
		23	277.92	0	0	0	0	0	0	0	0	0	0	40.6248	0	0	0	0	0	0	0	0	0	0	110.547	0	0	0	0	0	0	0	0	0	0	0	0	0	0	0	0	0	0	0	0	0	0	0	0
		24	281.78	0	0	0	0	0	22.768	0	0	0	0	0	0	0	0	0	0	0	0	0	0	0	96.1962	0	0	0	0	0	0	0	0	0	0	0	0	0	0	15.4682	0	0	0	0	0	0	0	0	0
		25	285.64	0	0	0	0	0	0	0	0	0	0	74.2637	0	0	0	0	0	0	0	0	0	0	126.92	0	0	0	0	0	0	0	0	0	0	0	0	0	0	0	0	0	0	0	0	0	0	0	0
		26	289.5	0	0	0	0	0	0	0	0	0	0	68.6981	0	0	0	0	0	0	0	0	0	0	59.2467	0	0	0	0	0	0	0	0	0	0	0	0	0	0	0	0	0	0	0	0	0	0	0	0
		27	293.36	0	0	0	0	0	0	0	0	0	0	64.9515	0	0	0	0	0	0	0	0	0	0	131.641	0	0	0	0	0	0	0	0	0	0	0	0	0	0	0	0	0	0	0	0	0	0	0	0
		28	297.22	0	0	0	0	0	0	0	0	0	0	35.7138	0	0	0	0	0	0	0	0	0	0	102.218	0	0	0	0	0	0	0	0	0	0	0	0	0	0	0	0	0	0	0	18.3831	0	0	0	0
		29	301.08	0	0	0	0	0	0	0	17.1816	0	0	66.2469	0	0	0	0	0	0	0	0	0	0	136.443	0	0	0	0	0	0	0	0	0	0	0	0	0	0	0	0	0	0	0	0	0	0	0	0
		30	304.94	0	0	0	0	0	0	0	0	0	0	55.5286	0	0	0	0	0	0	0	0	0	0	117.966	0	0	0	0	0	0	0	0	0	0	0	0	0	0	0	0	0	0	0	0	0	0	0	0
		31	308.8	0	0	0	0	0	0	0	0	0	0	52.6006	0	0	0	0	0	0	0	0	0	0	127.468	0	0	0	0	0	0	0	0	0	0	0	0	0	0	0	0	0	0	0	0	0	0	0	0
		32	312.66	0	0	0	0	0	0	0	0	0	0	0	0	0	0	0	0	0	0	0	0	0	137.754	0	0	0	0	0	0	0	0	0	0	0	0	0	0	0	16.8155	0	0	0	0	0	0	0	0
		33	316.52	21.7267	0	0	0	0	0	0	0	0	0	73.683	0	0	0	0	0	0	0	0	0	0	133.082	0	0	0	0	0	0	0	0	0	0	0	0	0	0	0	0	0	0	0	36.5176	0	0	0	0
		34	320.38	20.1442	0	0	0	0	0	0	0	0	0	62.1158	0	0	0	0	0	0	0	0	0	0	201.475	0	0	0	0	0	0	0	0	0	0	0	0	0	0	0	31.573	0	0	0	55.7414	0	0	0	0
		35	324.24	52.0028	0	0	0	0	0	0	0	0	0	39.8805	0	0	0	0	0	0	0	0	0	0	162.818	0	0	0	0	0	0	0	0	0	0	0	0	0	0	0	35.4367	0	0	0	55.2485	0	0	0	0
		36	328.1	0	0	0	0	0	15.9228	0	0	0	0	68.2606	0	0	0	0	0	0	0	0	0	0	165.581	0	0	0	0	0	0	0	0	0	0	0	0	0	0	0	64.4456	0	0	0	33.275	0	0	0	0
		37	331.96	39.3742	0	0	0	0	0	0	0	0	0	86.3382	0	0	0	0	0	0	0	0	0	0	243.538	0	0	0	0	0	0	0	0	0	0	0	0	0	0	0	103.123	0	0	0	36.1835	0	0	0	0
		38	335.82	70.697	0	0	0	0	0	0	0	0	0	55.3298	0	0	0	0	0	0	0	0	0	0	213.742	0	0	0	0	0	0	0	0	0	0	0	0	0	0	0	62.7151	0	0	0	81.7974	0	0	0	0
		39	339.68	37.6742	0	0	0	0	0	0	0	0	0	162.446	0	0	0	0	0	0	0	0	0	0	210.017	0	0	0	0	0	0	0	0	0	0	0	0	0	0	0	105.956	0	0	0	75.3874	0	0	0	0
		40	343.54	43.8824	0	0	0	0	0	0	0	0	0	113.947	0	0	0	0	0	0	0	0	0	0	188.602	0	0	0	0	0	0	0	0	0	0	0	0	0	0	0	79.871	0	0	0	89.7076	0	0	0	0
		41	347.4	76.1273	0	0	0	0	0	0	0	0	0	135.247	0	0	0	0	0	0	0	0	0	0	260.244	0	0	0	0	0	0	0	0	0	0	0	0	0	0	0	75.831	0	0	0	80.0081	0	0	0	0
		42	351.26	69.1562	0	0	0	0	0	0	0	0	0	91.5763	0	0	0	0	0	0	0	0	0	0	221.723	0	0	0	19.4123	0	0	0	0	0	0	0	0	0	0	15.9222	99.3358	0	0	0	87.7173	0	0	0	0
		43	355.12	89.2753	0	0	0	0	0	0	0	0	0	81.2416	0	0	0	0	0	0	0	0	0	0	266.726	0	0	0	0	0	0	0	0	0	0	0	0	0	0	64.4186	112.943	0	0	0	119.466	0	0	0	0
		44	358.98	90.6843	0	0	0	0	0	0	0	0	0	91.0049	22.7981	0	0	0	0	0	0	0	0	0	150.593	0	0	0	0	0	0	0	0	0	0	0	0	0	0	17.0571	70.2213	0	0	0	91.5	0	0	0	0
		45	362.84	88.8934	0	0	0	0	0	0	0	0	0	189.252	26.1421	0	0	0	0	0	0	0	0	0	223.548	0	0	0	0	0	0	0	0	0	0	0	0	0	0	67.0533	56.0801	0	0	0	119.359	0	0	0	0
		46	366.7	92.4726	0	0	0	0	0	0	0	0	0	62.0984	16.5933	43.5399	0	0	0	0	0	0	0	0	195.319	0	0	0	0	0	0	0	0	0	0	0	0	0	0	84.328	138.606	0	0	0	107.953	0	0	0	0
		47	370.56	93.6842	0	0	0	0	0	0	0	0	0	107.007	78.835	0	0	0	0	0	0	0	0	0	221.317	0	0	16.9436	0	0	0	0	0	0	0	0	0	0	0	84.4821	132.534	0	0	0	163.144	0	0	0	0
		48	374.42	70.7855	0	0	0	0	0	0	0	0	0	131.727	76.2046	0	0	0	0	0	0	0	0	0	204.266	0	0	0	0	0	0	0	0	0	0	0	0	0	0	101.068	117.019	0	0	0	103.307	0	0	0	0
		49	378.28	165.584	0	0	0	0	0	0	0	0	0	143.326	59.3023	22.8008	0	0	0	0	0	0	0	0	196.63	0	0	0	0	0	0	0	0	0	0	0	0	0	0	143.295	123.049	0	0	0	128.868	0	0	0	0
		50	382.14	71.0495	0	0	0	0	0	0	0	0	0	163.754	83.7079	20.6666	0	0	0	0	0	0	0	0	177.182	0	0	0	0	0	0	0	0	0	0	0	0	0	0	140.245	104.859	0	0	0	151.153	0	0	0	0
		51	386	121.52	0	0	0	0	0	0	0	0	0	173.454	85.6904	0	0	27.3212	0	0	0	0	0	0	204.075	0	0	31.9636	0	0	0	0	0	0	0	0	0	0	0	119.819	100.556	0	0	0	128.363	0	0	0	0
		52	389.86	109.737	0	0	0	0	0	0	0	0	0	154.73	116.539	0	0	39.8808	0	0	0	0	0	0	178.913	0	0	0	0	0	0	0	0	0	0	0	0	0	0	153.744	112.529	0	0	0	111.328	0	0	0	0
		53	393.72	69.7056	0	0	0	0	0	0	0	0	0	163.366	82.127	0	0	37.3921	0	0	0	0	0	0	160.026	0	0	0	0	0	0	0	0	0	0	0	0	0	0	111.667	97.9459	0	0	0	157.691	0	0	0	0
		54	397.58	102.982	0	0	0	0	0	0	0	0	0	173.674	95.6262	0	0	24.1482	0	0	0	0	0	0	135.418	0	0	0	0	0	0	0	0	0	0	0	0	0	0	157.617	115.448	0	0	0	148.559	0	0	0	0
		55	401.44	105.267	0	0	0	0	0	0	0	0	0	96.8404	129.181	0	0	43.6498	0	0	0	0	0	0	193.329	0	0	27.2665	0	0	0	0	0	0	0	0	0	0	0	164.782	50.7944	0	0	0	120.248	0	0	0	0
		56	405.3	94.3194	0	0	0	0	0	0	0	0	0	182.118	144.649	0	0	44.1435	0	0	0	0	0	0	159.438	0	0	0	0	0	0	0	0	0	0	0	0	0	0	164.638	138.732	0	0	0	89.4133	0	0	0	0
		57	409.16	67.4506	0	0	0	0	0	0	0	0	0	37.9072	132.744	0	0	22.7968	0	0	0	0	0	0	165.415	0	0	19.5946	0	0	0	0	0	0	0	0	0	0	0	167.568	130.98	0	0	0	158.254	0	0	0	0
		58	413.02	86.7371	0	0	0	0	0	0	0	0	0	204.417	124.345	0	0	79.5075	0	0	16.2638	0	0	0	134.784	0	0	25.9978	0	0	0	0	0	0	15.6812	0	0	0	0	196.063	148.105	0	0	0	116.768	0	0	0	0
		59	416.88	63.1189	0	0	0	0	0	0	0	0	0	139.526	117.4	0	0	34.7833	0	0	0	0	0	0	147.733	0	0	33.5603	0	0	0	0	0	0	0	0	0	0	0	175.437	129.41	0	0	0	139.079	0	0	0	0
		60	420.74	120.914	0	0	0	0	0	0	0	16.4731	0	113.155	128.081	0	0	73.419	0	0	0	0	0	0	133.946	0	0	0	0	0	0	0	0	0	16.4298	0	0	0	0	216.608	121.215	0	0	0	127.309	0	0	0	0
		61	424.6	85.546	0	0	0	0	0	0	0	0	0	130.603	141.251	0	0	25.0227	0	0	0	0	0	0	136.187	0	0	39.4808	0	0	0	0	0	0	0	0	0	0	0	207.405	142.199	0	0	0	112.546	0	0	0	0
		62	428.46	85.6776	0	0	0	0	0	0	0	0	0	131.474	186.708	0	0	57.9226	0	0	0	0	0	0	147.526	0	0	37.1056	0	0	0	0	0	0	26.4798	0	0	0	0	225.247	128.143	0	0	0	74.437	0	0	0	0
		63	432.32	131.661	0	0	0	0	0	0	0	0	0	103.436	183.883	0	0	55.117	0	0	0	0	0	0	95.931	0	0	0	0	0	0	0	0	0	0	0	0	0	0	218.863	111.756	0	0	0	162.176	0	0	0	0
		64	436.18	82.1521	0	0	0	0	0	0	0	0	0	152.467	212.058	0	0	91.2775	0	0	0	0	0	0	89.3072	0	0	0	0	0	0	0	0	0	61.0474	0	0	0	0	257.403	122.382	0	0	0	170.452	0	0	0	0
		65	440.04	124.04	0	0	0	0	0	0	0	36.6098	0	140.383	207.403	0	0	95.655	0	0	0	0	0	0	98.7281	0	0	52.2639	0	22.2391	0	0	0	0	21.6113	0	0	0	0	243.696	120.132	0	0	0	122.001	0	0	0	0
		66	443.9	134.701	0	0	0	0	0	0	0	0	0	82.1096	187.67	0	0	121.645	0	0	0	0	0	0	114.406	0	0	47.08	0	0	0	0	0	0	57.3359	0	0	0	0	214.769	136.446	0	0	0	186.654	0	0	0	0
		67	447.76	140.288	0	0	0	0	0	0	0	22.7344	0	188.825	237.39	0	0	107.533	0	0	0	0	0	0	57.0303	0	0	61.9169	0	41.5357	0	0	0	0	53.1935	0	0	0	0	250.852	126.601	0	0	0	121.102	0	0	0	0
		68	451.62	124.325	0	0	0	0	0	0	0	67.0662	0	150.137	225.605	0	0	74.118	0	0	0	0	0	0	123.726	0	0	53.4891	0	0	0	0	0	0	28.7467	0	0	0	0	242.27	129.78	0	0	0	174.912	0	0	0	0
		69	455.48	93.6653	0	0	0	0	0	0	0	31.4412	0	168.771	222.504	0	0	151.631	0	0	0	0	0	0	110.311	0	0	94.1707	0	42.9075	0	0	0	0	45.6806	0	0	0	0	285.882	133.108	0	0	0	86.0088	0	0	0	0
		70	459.34	130.397	0	0	0	0	0	0	0	21.0529	0	145.289	229.213	0	0	96.4839	0	0	0	0	0	0	149.001	0	0	71.1419	0	23.1264	0	0	0	0	70.7268	0	0	0	0	269.089	140.362	0	0	0	119.993	0	0	0	0
		71	463.2	133.384	0	0	0	0	0	0	0	48.9611	0	189.573	226.208	0	0	102.763	0	0	0	0	0	0	166.802	0	0	83.2429	0	54.7447	0	0	0	0	70.0317	0	0	0	0	214.387	160.524	0	0	0	157.618	0	0	0	0
		72	467.06	77.5278	0	0	0	0	0	0	0	0	0	186.61	187.793	0	0	117.385	0	0	0	0	0	0	107.454	0	0	76.5665	0	32.2779	0	0	0	0	46.3588	0	0	0	0	291.263	183.656	0	0	0	91.984	0	0	0	0
		73	470.92	54.8335	0	0	0	0	0	0	0	53.563	0	235.436	304.555	0	0	57.5361	0	0	0	0	0	0	144.535	0	0	91.4221	0	0	0	0	0	0	75.5271	0	0	0	0	242.289	158.101	0	0	0	88.2703	0	0	0	0
		74	474.78	92.7022	0	0	0	0	0	0	0	0	0	260.043	243.221	0	0	73.9434	0	0	0	0	0	0	73.1317	0	0	82.7029	0	29.9713	0	0	0	0	76.6205	0	0	0	0	265.071	141.597	0	0	0	122.69	0	0	0	0
		75	478.64	138.113	0	0	0	0	0	0	0	22.1842	0	219.314	243.965	0	0	84.2808	0	0	0	0	0	0	154.134	0	0	152.22	0	0	0	0	0	0	98.1716	0	0	0	0	251.93	170.386	0	0	0	120.275	0	0	0	0
		76	482.5	94.2021	0	0	0	0	0	0	0	0	0	138.51	262.432	0	0	65.3428	0	0	0	0	0	0	195.186	0	0	131.57	0	0	0	0	0	0	74.3756	0	0	0	0	281.768	189.108	0	0	0	79.3105	0	0	0	0
		77	486.36	120.542	0	0	0	0	0	0	0	0	0	118.72	244.588	0	0	73.9995	0	0	0	0	0	0	124.131	0	0	102.347	0	0	0	0	0	0	116.788	0	0	0	0	272.334	185.095	0	0	0	82.8913	0	0	0	0
		78	490.22	113.606	0	0	0	0	0	0	0	21.1462	0	147.677	179.594	0	0	104.016	0	0	0	0	0	0	118.538	0	0	195.116	0	37.1858	0	0	0	0	89.424	0	0	0	0	251.317	111.321	0	0	0	106.874	0	0	0	0
		79	494.08	123.256	0	0	0	0	0	0	0	0	0	139.34	248.343	0	0	59.3571	0	0	0	0	0	0	179.313	0	0	87.4743	0	28.8763	0	0	0	0	108.787	0	0	0	0	282.919	136.304	0	0	0	126.756	0	0	0	0
		80	497.94	131.981	0	0	0	0	0	0	0	20.269	0	196.516	222.033	0	0	95.0276	0	0	0	0	0	0	158.394	0	0	175.399	0	0	0	0	0	0	108.955	0	0	0	0	285.675	156.782	0	0	0	142.761	0	0	0	0
		81	501.8	108.894	0	0	0	0	0	0	0	0	0	154.072	179.865	0	0	21.2046	0	0	0	0	0	0	182.915	0	0	154.44	0	16.2893	0	0	0	0	97.3978	0	0	0	0	233.298	193.234	0	0	0	63.9347	0	0	0	0
		82	505.66	128.884	0	0	0	0	0	0	0	0	0	215.89	251.967	0	0	77.8881	0	0	0	0	0	0	187.531	0	0	123.137	0	48.3574	0	0	0	0	100.016	0	0	0	0	273.16	151.272	0	0	0	125.621	0	0	0	0
		83	509.52	59.4216	0	0	0	0	0	0	0	42.3861	0	194.912	179.492	0	0	89.6026	0	0	0	0	0	0	233.343	0	0	93.9918	0	29.2522	26.2721	32.6534	0	0	99.2243	0	0	0	0	223.253	126.761	0	0	0	109.792	21.4098	0	0	0
		84	513.38	138.465	0	0	0	0	0	0	0	0	0	118.691	259.063	0	0	58.7721	0	0	0	0	0	0	189.801	0	0	98.889	0	20.2342	40.4041	39.5161	0	0	123.526	0	0	0	0	229.338	109.621	0	0	0	136.87	19.517	0	0	0
		85	517.24	119.473	0	0	0	0	0	0	0	0	0	216.942	242.891	16.3372	0	85.2518	0	0	0	0	0	0	242.319	0	0	106.346	0	27.2285	19.8983	34.4058	0	0	115.494	0	0	0	0	287.85	98.948	0	0	0	122.149	0	0	0	0
		86	521.1	120.576	0	0	0	0	0	0	0	0	0	182.201	258.679	0	0	61.3952	0	0	0	0	0	0	212.837	0	0	111.656	0	0	71.3582	36.9895	0	0	145.717	0	0	0	0	194.66	149.344	0	0	0	116.678	27.1963	0	0	0
		87	524.96	45.6624	0	0	0	0	0	0	0	0	0	219.687	280.204	0	0	36.3583	0	0	0	0	0	0	184.69	0	0	178.583	0	21.0491	49.7753	64.8613	0	0	171.613	0	0	0	0	262.2	125.707	0	0	0	113.806	0	0	0	0
		88	528.82	69.5388	0	0	0	0	0	0	0	0	0	239.15	260.126	0	0	29.1333	0	0	0	0	0	0	227.315	0	0	154.119	0	0	107.381	34.2976	0	0	151.84	0	0	0	0	307.284	154.8	0	0	0	71.9041	72.8205	0	0	0
		89	532.68	99.5771	0	0	0	0	0	0	0	0	0	246.785	246.375	28.1881	0	105.293	0	0	0	0	0	0	215.603	0	0	143.813	0	0	56.5332	84.0696	0	0	149.137	0	0	0	0	252.916	101.82	0	0	0	171.817	19.6228	0	0	0
		90	536.54	30.2605	0	0	0	0	0	0	0	0	0	189.125	273.581	37.2032	0	31.7743	0	0	0	0	0	0	262.647	0	0	160.377	0	35.4369	100.083	111.87	0	0	158.268	0	0	0	0	220.905	167.455	0	0	0	129.623	51.1732	0	0	0
		91	540.4	33.9854	0	0	0	0	0	0	0	0	0	212.16	245.441	34.5942	0	65.4304	0	0	0	0	0	0	155.916	0	0	179.71	0	0	115.667	38.0701	0	0	179.648	0	0	0	0	366.317	96.3365	0	0	0	115.913	70.9956	0	0	0
		92	544.26	34.0546	0	0	0	0	0	0	0	0	0	111.235	271.636	19.8247	0	66.9912	0	0	0	0	0	14.0012	189.214	0	0	186.976	0	0	86.7242	95.6603	0	0	137.611	0	0	0	0	226.695	107.844	0	0	0	173.323	58.9629	0	0	0
		93	548.12	40.9178	0	0	0	0	0	0	0	0	0	128.431	286.42	22.4253	0	139.894	0	0	0	0	0	0	192.862	0	0	155.334	0	0	73.9594	57.0195	0	0	157.397	0	0	0	0	287.188	125.233	0	0	0	171.817	50.3451	0	0	0
		94	551.98	43.5722	0	0	0	0	0	0	0	41.4582	0	159.629	326.668	23.5955	0	119.694	0	0	0	0	0	0	233.333	0	0	150.501	0	27.3182	132.226	33.6109	0	0	121.617	0	0	0	0	265.937	119.492	0	0	0	170.068	74.2129	0	0	0
		95	555.84	31.6586	0	0	0	0	0	0	0	0	0	160.434	294.464	40.669	0	77.2205	0	0	0	0	0	0	182.172	0	0	137.376	0	0	181.698	76.0192	0	0	125.772	0	0	0	0	275.786	119.504	0	0	0	141.045	93.2779	0	16.9217	0
		96	559.7	42.9375	0	0	0	0	0	0	0	0	0	136.676	315.01	75.6225	0	101.435	0	0	0	0	0	0	204.484	0	0	244.047	0	20.7522	111.485	71.3271	0	0	190.067	0	0	0	0	279.09	82.6417	0	0	0	208.717	41.6072	0	0	0
		97	563.56	57.5383	0	0	0	0	0	0	0	0	0	163.554	284.105	38.2357	0	142.572	0	0	0	0	0	0	160.836	0	0	233.78	0	0	182.825	83.8911	0	0	141.372	0	0	0	0	255.012	92.4677	0	0	0	160.8	79.4065	0	0	0
		98	567.42	41.3973	0	0	0	0	0	0	0	42.5501	0	174.971	331.941	30.8062	0	60.1638	0	0	0	0	0	0	160.714	0	0	245.721	0	0	139.6	94.1664	0	0	148.369	0	0	0	0	282.09	93.6269	0	0	0	125.511	79.1881	0	0	0
		99	571.28	35.3615	0	0	0	0	0	0	0	18.5851	0	111.507	374.616	65.4798	0	119.312	0	0	0	0	0	0	256.952	0	0	178.989	0	0	157.923	99.5253	0	0	169.249	0	0	0	0	259.743	106.428	0	0	0	139.8	90.0109	0	0	0
		100	575.14	37.2884	0	0	0	0	0	0	0	80.7775	0	108.981	275.672	34.2528	0	99.4802	0	0	0	0	0	0	250.773	0	0	207.52	0	0	141.042	87.1919	0	0	210.877	0	0	0	0	279.474	114.718	0	0	0	123.009	136.153	0	0	0
		101	579	56.5564	0	0	0	0	0	0	0	55.4497	0	174.607	315.867	36.9278	0	103.382	0	0	0	0	0	0	195.626	0	0	240.565	0	0	159.924	116.076	0	0	187.946	0	0	0	0	289.269	121.222	0	0	0	141.821	113.204	0	0	0
		102	582.86	0	37.3277	0	0	0	0	0	0	30.4801	0	178.926	334.713	67.5962	0	133.903	0	0	0	0	0	0	212.528	0	0	170.229	0	0	227.317	102.642	0	0	159.35	0	0	0	0	289.457	100.471	0	0	0	166.431	68.2001	0	0	0
		103	586.72	0	34.8235	0	0	0	0	0	0	36.8697	0	158.525	265.845	70.8191	0	97.3238	0	0	0	0	0	0	243.364	0	0	255.15	0	0	169.087	101.29	0	0	171.606	0	0	0	0	338.89	146.775	0	0	0	238.666	61.407	0	0	0
		104	590.58	26.2465	52.0064	0	0	0	0	0	0	39.8386	0	232.404	327.208	71.1477	0	102.822	0	0	0	0	0	0	254.846	0	0	236.113	0	0	168.613	93.7741	0	0	154.918	0	0	0	0	243.069	137.229	0	0	0	222.44	126.737	0	0	0
		105	594.44	41.475	50.4209	0	0	0	0	0	0	85.6775	0	211.708	220.654	65.4043	0	161.138	0	0	0	0	0	0	210.329	0	0	230.736	0	0	163.428	118.596	0	0	146.914	0	0	0	0	263.068	151.322	0	0	0	198.297	92.1345	0	0	0
		106	598.3	26.1743	0	0	0	0	0	0	0	78.7745	0	147.508	286.388	57.7551	0	118.547	0	0	0	0	0	0	212.088	0	0	246.696	0	0	239.224	94.8224	0	0	161.986	0	0	0	0	265.298	96.1879	0	0	0	133.198	119.313	0	0	0
		107	602.16	0	79.3388	0	0	0	0	0	0	73.9165	0	172.352	264.899	63.4913	0	137.725	0	0	0	0	0	0	304.979	0	0	230.292	0	0	152.548	87.863	0	0	143.763	0	0	0	0	291.395	37.7827	0	0	0	118.366	87.37	0	0	0
		108	606.02	0	74.2381	0	0	0	0	0	0	52.3704	0	211.079	269.448	62.8925	0	130.584	0	0	0	0	0	0	240.449	0	0	217.535	0	0	159.556	103.437	0	0	210.74	0	0	0	0	234.611	70.6225	0	0	0	143.439	48.6357	0	0	0
		109	609.88	60.6389	67.0571	0	33.7797	0	0	0	0	108.582	0	160.777	315.354	91.8219	0	152.398	0	0	0	0	0	52.4548	293.113	0	0	200.472	0	0	215.69	116.217	0	0	180.672	0	0	0	0	207.933	43.4694	0	0	0	177.846	116.934	0	0	0
		110	613.74	57.3166	64.6731	0	21.1367	0	0	18.1866	0	89.437	0	135.398	285.028	73.2478	0	173.45	0	0	0	0	0	15.3856	231.021	0	0	211.356	0	27.666	199.04	121.67	0	0	139.78	0	0	0	0	316.075	93.8334	0	0	0	190.415	81.4331	0	0	0
		111	617.6	37.6339	124.936	0	26.7002	0	0	0	0	77.292	0	170.006	263.922	65.5529	0	119.461	0	0	0	0	0	0	266.401	0	0	196.287	0	0	198.164	121.413	0	0	134.701	0	0	0	0	245.543	38.162	0	0	0	218.062	95.9363	0	0	0
		112	621.46	33.1988	120.532	0	50.7235	0	0	22.0588	0	53.3327	0	143.117	291.782	92.2217	0	151.146	0	0	0	0	0	71.7014	298.836	0	0	276.046	0	25.3911	213.389	98.3359	0	0	165.883	0	0	0	0	253.02	125.8	0	0	0	140.085	83.504	0	0	0
		113	625.32	57.5158	109.058	0	22.8646	0	0	0	0	95.1227	0	154.18	249.238	72.5916	0	143.163	0	0	0	0	0	67.9374	261.236	0	26.0603	223.622	0	28.4281	144.427	107.724	0	0	259.452	0	0	0	0	227.468	55.02	0	0	0	136.545	82.8737	0	0	0
		114	629.18	45.3535	83.3009	0	47.4331	0	0	37.6985	0	101.233	0	180.184	316.21	109.277	0	139.636	0	0	0	0	0	47.973	243.174	0	23.855	245.633	0	0	229.226	137.195	0	0	189.088	0	0	0	0	289.717	24.1862	0	0	0	105.243	74.9269	0	0	0
		115	633.04	64.4213	116.046	0	61.9782	0	0	19.8465	0	54.5354	0	172.513	290.614	97.7862	0	156.973	0	0	0	0	0	45.6156	221.874	0	19.2584	210.194	0	0	191.252	95.9488	0	0	189.935	0	37.5711	0	0	277.918	29.0587	0	0	0	156.585	78.7158	0	0	0
		116	636.9	34.6386	114.885	0	96.7257	0	0	30.8555	0	96.1568	0	196.508	208.297	91.4891	0	135.599	0	0	0	0	0	100.497	197.25	0	34.7469	268.093	0	28.3065	195.001	120.777	0	0	133.172	0	30.9912	0	0	268.58	103.958	0	0	0	167.181	61.6812	0	0	0
		117	640.76	44.6769	120.519	0	97.9642	0	0	24.9213	0	115.653	0	184.74	221.209	114.729	0	139.11	0	0	0	0	0	69.0179	207.244	0	20.2351	235.172	0	21.0228	218.332	118.323	0	0	190.265	0	39.736	0	0	289.99	67.3284	0	0	0	155.136	109.719	0	0	0
		118	644.62	70.4438	98.5636	0	57.84	0	0	40.6287	0	164.279	0	201.145	282.755	88.1802	0	135.539	0	0	0	0	0	75.5333	273.717	0	66.9462	306.267	0	0	292.5	64.1577	0	0	165.497	0	57.3176	0	0	246.809	35.1373	0	0	0	122.809	77.6237	0	0	0
		119	648.48	106.759	159.65	0	59.7868	0	0	38.9422	0	96.9199	0	199.049	266.575	90.3043	0	118.152	25.9556	0	0	0	0	74.7473	234.977	0	0	275.499	0	33.7643	202.896	111.428	0	0	181.156	0	49.8404	0	0	251.867	33.3833	0	0	0	91.9821	82.4827	0	0	0
		120	652.34	54.4863	160.009	0	83.8704	0	0	23.4667	0	84.51	0	172.157	245.813	126.624	0	133.461	69.2353	0	0	0	0	80.0127	260.195	0	59.3817	216.104	0	0	209.587	157.27	0	0	169.353	0	53.6579	0	0	242.147	71.2637	0	0	0	84.2825	73.1343	0	0	0
		121	656.2	63.7948	99.6497	0	50.8921	0	0	77.6551	0	145.169	0	253.543	310.646	115.905	0	106.848	53.0674	0	0	0	0	79.5542	200.667	0	46.0119	205.149	0	24.2734	181.512	102.817	0	0	104.166	0	41.8334	0	0	301.987	68.379	0	0	0	57.299	64.1458	0	0	0
		122	660.06	110.927	65.0119	0	89.5454	0	0	63.5756	0	133.331	0	207.151	244.106	140.314	0	110.849	52.189	0	0	0	0	80.0182	232.134	0	53.3795	229.502	0	22.0368	150.834	122.039	0	0	105.641	0	61.2949	0	0	203.915	31.5358	0	0	0	110.984	62.0696	0	0	0
		123	663.92	93.8327	118.804	0	81.1722	0	0	17.7251	0	139.743	0	246.893	236.699	107.821	0	111.325	29.0595	0	0	0	0	118.157	206.815	0	48.5868	210.981	0	0	194.536	137.446	0	0	90.3897	0	74.4543	0	0	328.266	22.6512	0	0	0	151.05	81.8617	0	0	0
		124	667.78	120.039	132.473	0	91.9943	0	0	91.08	0	97.8507	0	68.3621	237.717	142.701	0	113.929	44.5864	0	0	0	0	110.782	222.234	0	91.083	198.529	0	0	153.529	55.6637	0	0	103.438	0	98.4163	0	0	246.189	71.7807	0	0	0	114.683	24.5101	0	0	0
		125	671.64	74.3395	88.6653	0	40.0528	0	0	63.3777	0	105.265	0	214.719	303.153	125.209	0	58.2291	38.6402	0	0	0	0	102.302	197.27	0	63.6017	271.776	0	38.1226	207.13	44.9518	0	0	105.071	0	90.9233	0	0	283.192	53.1354	0	0	0	127.88	92.0966	0	0	0
		126	675.5	60.8819	138.72	0	114.463	0	0	75.7381	0	82.0227	0	214.516	242.255	88.4478	0	83.8655	35.5805	0	0	0	0	117.157	201.192	0	41.8024	239.593	0	25.1611	205.029	105.792	0	24.0337	135.698	0	110.587	0	0	202.65	75.1751	0	0	0	107.113	78.6139	0	0	0
		127	679.36	93.3917	140.618	0	74.4853	0	0	70.8729	0	94.3028	0	225.186	260.82	131.701	0	87.4692	60.4568	0	0	0	0	103.303	169.468	0	82.5572	208.544	0	43.69	275.555	56.358	0	23.1873	118.665	0	78.92	0	0	290.142	109.928	0	0	27.6321	57.1595	23.588	0	0	0
		128	683.22	52.2461	135.063	0	100.906	0	0	119.306	0	92.2848	0	158.038	253.902	132.301	0	114.38	60.4366	0	0	0	0	70.1934	149.5	0	80.1013	172.467	0	49.4499	261.098	93.5943	0	62.9796	107.516	0	81.6492	0	0	292.306	101.401	0	0	0	97.0625	17.4431	0	0	0
		129	687.08	79.0667	117.34	0	71.9319	0	0	112.833	0	156.855	0	123.775	218.456	154.833	0	76.3613	75.5989	0	0	0	0	93.5186	151.296	0	86.3122	155.224	26.4305	55.3164	189.267	60.6225	0	43.7755	172.409	0	84.3916	0	0	242.824	87.1367	0	0	0	102.317	71.2808	0	0	0
		130	690.94	106.439	137.576	0	41.686	0	0	69.0128	0	55.5089	0	179.292	311.198	138.671	0	87.7997	25.4994	0	0	0	0	88.9328	240.291	0	90.9441	197.284	18.1609	57.9882	167.39	68.1444	0	83.7208	105.982	0	139.004	0	0	315.226	74.8465	0	0	39.3221	32.2623	76.2043	0	0	0
		131	694.8	113.249	164.097	0	49.5477	0	0	91.0135	0	92.6618	0	160.961	255.046	168.209	0	33.0234	74.1457	0	0	0	0	91.2685	249.491	0	63.143	231.635	38.0542	64.0859	202.84	35.0821	0	27.4121	141.182	0	28.5782	0	0	232.427	69.0419	0	0	19.2502	85.1913	51.6592	0	0	0
		132	698.66	126.346	114.993	0	42.7823	0	0	118.767	0	83.7197	0	147	279.211	70.0516	0	75.8681	98.6227	0	0	0	0	103.329	222.238	0	88.5811	204.393	0	75.3615	168.373	51.2755	0	41.6294	94.9787	0	88.5787	0	0	250.07	49.6161	0	0	0	108.875	111.967	0	0	0
		133	702.52	111.373	147.639	0	85.0152	0	0	109.543	0	108.474	0	171.951	256.998	131.723	0	46.3104	76.0643	0	0	0	0	79.3686	194.139	0	75.1764	281.677	41.4871	96.5097	216.942	97.9082	0	35.8693	75.4513	0	92.1979	0	0	201.449	71.2848	20.3508	0	0	30.8182	102.968	0	0	0
		134	706.38	93.0072	103.892	20.5921	96.3922	0	0	111.051	0	70.1574	0	174.303	262.678	138.41	0	58.608	54.9869	0	0	22.2423	0	129.804	234.425	0	80.0588	218.053	32.6919	73.034	246.463	68.185	0	21.4059	87.5808	0	99.8314	0	0	193.084	78.5333	0	0	30.4279	54.9903	56.7514	0	0	0
		135	710.24	101.674	61.5212	31.3718	71.1965	0	0	117.646	0	145.604	0	139.819	203.207	136.87	0	65.2032	50.7543	0	0	35.9292	0	55.2924	179.151	0	95.6176	269.659	43.3841	100.561	203.782	76.6191	0	79.4771	48.633	0	122.135	0	0	241.032	86.613	22.0937	0	0	86.3361	110.112	0	0	0
		136	714.1	134.817	92.0305	0	129.873	0	0	86.1706	0	116.183	0	169.112	213.008	116.97	0	63.2116	83.1453	0	0	16.6538	0	118.011	155.866	0	94.9733	186.594	50.1029	117.207	210.55	48.8094	0	58.2338	82.7481	0	109.29	0	0	266.509	68.1426	26.0193	0	0	124.965	91.5759	0	0	0
		137	717.96	92.7608	105.91	0	46.7941	0	0	97.3934	0	107.714	0	158.689	183.33	103.752	0	56.6052	105.872	0	0	0	0	98.5141	187.467	0	63.6226	209.408	19.2165	150.555	196.114	54.9315	0	98.9474	122.491	0	47.8408	0	16.9637	271.258	95.6213	44.1978	0	0	77.9124	59.4881	0	0	0
		138	721.82	191.867	62.2723	19.0484	73.0243	0	0	153.468	0	109.244	0	174.093	263.929	128.958	31.4248	52.4751	80.2221	0	0	26.0421	0	140.675	246.054	0	69.0351	258.801	41.8641	123.389	245.171	51.6292	59.349	95.3495	111.407	0	84.646	0	0	236.127	95.002	74.6101	0	0	65.3571	119.179	0	0	0
		139	725.68	100.711	104.739	51.9016	106.539	0	0	81.6981	0	136.859	0	166.069	219.279	80.6801	62.2052	109.093	73.6255	0	0	25.731	0	130.984	193.114	0	82.2515	177.184	90.3565	92.3345	221.97	68.2525	0	48.4242	110.103	0	86.0269	0	0	296.316	110.192	0	0	31.397	86.5654	75.1183	0	0	0
		140	729.54	140.299	135.685	51.2879	77.8992	0	0	113.698	0	122.568	0	147.457	229.074	112.182	28.9776	64.6296	90.1651	0	0	40.0119	0	72.9031	226.377	0	93.7319	198.275	58.7876	215.518	184.649	40.3825	0	87.1438	152.086	0	112.86	0	0	246.068	27.8021	36.7354	0	28.8522	111.209	65.2804	0	0	0
		141	733.4	110.382	105.003	39.3651	55.1423	0	0	128.483	0	117.039	0	202.266	228.089	129.088	37.428	77.0201	122.129	0	0	23.513	0	87.1981	216.352	0	50.3111	191.161	42.5367	166.09	184.673	52.2713	0	87.2564	106.155	0	84.0856	0	0	214.288	134.392	68.6444	0	22.2668	77.1541	79.4321	0	0	0
		142	737.26	183.914	80.7617	58.6679	75.7304	0	0	200.614	0	123.014	0	148.085	174.704	125.516	0	75.8361	103.682	0	0	54.4802	0	99.0522	209.994	0	57.3314	292.486	40.2427	187.026	226.042	49.5772	0	96.1437	185.407	0	101.94	0	0	253.431	103.788	34.7004	0	0	39.43	55.7538	0	44.048	0
		143	741.12	165.792	60.6221	45.4065	60.6171	0	0	202.298	0	125.226	0	190.886	185.305	169.307	45.809	88.3368	111.385	0	0	42.6875	0	122.508	200.294	0	111.057	169.905	88.0933	213.059	192.675	20.1701	0	118.635	130.627	0	73.8055	0	0	248.255	80.4044	72.684	0	0	84.0895	95.6733	0	22.1362	0
		144	744.98	178.089	79.142	108.862	83.3454	0	0	232.29	0	163.706	0	157.298	160.054	138.289	35.4247	35.7804	124.445	0	0	60.5586	0	98.9021	154.917	0	90.5037	259.05	26.9577	187.897	216.639	60.1505	0	130.969	145.391	0	121.307	0	0	272.897	164.744	96.8417	0	0	95.933	130.508	0	35.0911	0
		145	748.84	180.884	58.4786	44.2355	60.5515	0	0	170.271	0	134.735	0	172.988	205.71	109.94	61.5953	81.5841	61.9013	0	0	57.2732	0	100.573	199.21	0	83.2168	202.268	55.9226	191.728	244.019	48.9516	0	101.672	154.161	0	58.8799	0	0	325.29	183.222	100.728	0	0	94.4401	101.568	0	48.3805	0
		146	752.7	221.555	82.309	41.2008	51.5522	0	0	142.153	0	53.3806	0	132.164	180.756	162.95	44.7042	50.0323	94.5312	0	0	61.5499	0	97.5097	221.236	0	61.8075	219.584	148.874	192.466	253.494	63.9935	0	113.685	165.693	0	140.818	0	0	235.044	125.394	60.1649	0	0	38.6625	70.1349	0	54.8003	0
		147	756.56	166.794	98.2548	55.0908	59.1483	0	0	212.264	0	105.47	0	128.492	191.882	172.452	74.7948	77.3027	104.845	0	0	60.304	0	164.369	172.991	0	103.98	191.012	71.0833	184.921	177.966	25.235	0	150.988	211.401	0	89.8446	0	0	298.541	143.687	53.7711	0	0	94.5288	86.4379	0	61.7472	0
		148	760.42	161.493	99.8069	0	109.325	0	0	201.854	0	72.6567	0	159.104	236.685	150.006	99.3759	59.8258	100.936	0	0	36.3632	0	135.302	214.117	0	106.262	189.969	66.7285	187.985	232.143	52.2	0	95.4174	189.037	0	62.1029	0	0	267.711	190.554	56.6439	0	0	52.6281	118.141	0	79.869	0
		149	764.28	175.387	75.2987	77.3366	81.7852	0	0	230.913	0	90.2144	0	138.233	156.167	106.172	89.4259	99.6642	99.1704	0	0	46.9851	0	78.4379	238.019	0	104.672	177.371	62.6083	159.527	185.261	0	0	112.628	234.217	0	85.2305	0	0	271.11	84.3879	83.473	0	0	48.8158	59.5735	0	16.8413	0
		150	768.14	206.692	67.6028	33.6302	71.8981	0	0	262.007	0	88.1559	0	142.363	166.445	93.051	84.0181	82.7112	117.732	0	0	82.6919	0	104.54	153.292	0	71.8834	245.057	48.7818	134.004	260.89	48.1671	0	124.934	182.032	0	52.2445	0	0	240.668	130.328	27.9669	0	28.6498	134.613	101.923	0	80.0606	0
		151	772	242.277	92.9561	45.7829	133.149	0	0	268.819	0	109.15	0	158.741	223.34	122.847	108.77	105.279	125.208	0	0	85.5549	0	149.216	200.252	0	78.0273	266.3	109.256	221.4	190.947	35.6053	0	145.86	162.006	0	64.7182	0	0	253.328	117.455	96.7236	0	40.5333	172.178	75.8829	0	139.506	0
		152	775.86	203.044	92.287	41.0908	93.6937	0	0	277.513	0	77.3702	0	132.563	161.483	140.46	125.02	61.1196	78.9889	0	0	58.4442	0	157.689	236.973	0	74.519	249.042	104.188	170.195	184.536	57.3311	0	138.186	162.146	0	101.699	0	0	230.169	148.294	103.145	0	19.4684	140.368	114.628	0	100.891	0
		153	779.72	221.472	111.182	70.9665	157.861	0	0	258.523	0	87.8171	0	128.933	128.455	138.053	95.9219	28.6543	100.2	0	0	56.5518	0	158.652	215.267	0	71.8972	232.974	115.575	164.541	154.76	65.6823	0	127.838	233.175	0	67.1987	0	0	242.203	147.336	73.7344	0	0	95.8116	114.329	0	90.4956	0
		154	783.58	195.141	73.4479	40.4752	71.4244	0	0	240.55	0	42.7501	0	203.53	159.356	135.561	132.815	46.4996	104.921	0	0	59.1996	0	154.783	193.224	0	67.63	244.654	130.203	206.573	179.159	48.1588	0	124.954	238.44	0	75.457	0	0	181.37	141.106	67.2181	0	37.2876	128.282	64.1404	0	109.58	0
		155	787.44	216.196	122.345	82.0765	73.9023	0	0	215.755	0	64.7162	0	185.259	111.529	130.727	138.968	40.9148	137.939	0	0	61.9959	0	100.569	222.109	0	42.6956	247.944	109.659	221.003	190.501	75.7268	0	115.215	243.146	0	83.2887	0	0	163.473	112.32	91.8697	0	0	173.858	98.3072	0	86.5588	0
		156	791.3	182.442	101.574	53.6597	76.3886	0	0	303.292	0	51.1972	0	144.948	164.105	198.058	170.164	93.7552	157.658	0	0	74.1315	0	170.681	218.366	0	65.7038	173.131	76.6565	204.924	216.312	46.1382	0	91.1905	230.483	0	92.8541	0	0	195.495	195.627	92.796	0	41.0053	98.66	74.7246	0	101.005	0
		157	795.16	228.138	93.8295	106.513	99.3021	0	0	244.978	0	40.841	0	166.244	107.509	149.016	76.9222	91.628	118.754	0	0	53.1397	0	88.0298	192.565	0	90.2876	273.911	124.859	202.006	216.831	46.8315	0	107.702	259.557	0	85.49	0	0	275.063	169.209	70.6968	0	33.0259	164.208	120.596	0	116.988	0
		158	799.02	185.195	146.455	54.2037	68.1649	0	0	277.454	0	59.4526	0	183.633	167.383	224.378	164.531	46.4692	75.9375	0	0	91.4622	0	128.19	161.324	0	74.0978	214.18	148.655	216.651	210.615	61.9593	0	145.726	262.472	0	66.7266	0	0	264.198	106.218	81.1321	0	27.1971	202.405	105.021	0	138.427	0
		159	802.88	250.331	65.2242	74.5853	88.8075	0	0	293.946	0	58.4145	0	189.742	161.385	225.201	125.535	43.7048	90.0163	0	0	39.3982	0	98.9317	262.293	0	99.032	195.95	120.06	182.499	247.595	29.0786	0	88.6072	234.451	0	83.5044	0	0	222.692	101.602	82.9097	0	67.9617	175.517	58.8825	0	98.0023	0
		160	806.74	175.643	101.676	132.205	75.9535	0	0	228.745	0	42.1238	0	101.461	199.728	171.326	151.474	82.7225	137.102	0	0	81.0417	0	176.272	226.199	0	70.9436	206.016	139.699	208.709	155.031	37.8533	0	83.7529	326.265	0	96.6696	0	0	220.173	130.675	78.5586	0	62.4412	190.133	100.67	0	162.128	0
		161	810.6	191.859	97.446	101.058	93.7548	0	0	212.565	0	91.0255	0	126.803	159.269	154.298	201.27	87.1362	112.753	0	0	56.7133	0	132.638	200.166	0	65.4898	198.711	162.664	242.405	211.309	47.717	0	103.782	299.03	0	67.2272	0	0	197.653	102.222	123.768	0	53.5882	131.738	84.9258	0	177.772	0
		162	814.46	203.104	71.4554	114.042	83.497	0	0	192.189	0	88.927	0	185.165	218.494	220.685	194.86	60.2527	61.4525	0	0	30.263	0	140.485	219.451	0	72.1093	270.539	221.564	192.977	191.93	27.8235	0	77.2554	242.523	0	66.865	0	0	230.295	132.025	74.1935	0	42.2785	125.907	60.1334	0	209.296	0
		163	818.32	219.108	81.5496	123.012	90.2487	0	0	224.132	0	112.632	0	199.527	126.113	192.761	147.202	66.4807	91.5255	0	0	94.2881	0	111.97	201.909	0	50.5218	190	151.094	167.745	219.688	16.3174	0	60.2895	274.027	0	88.1506	0	0	184.739	146.686	100.76	0	65.4354	141.547	51.5285	0	157.396	0
		164	822.18	292.031	96.9716	91.4217	36.2635	0	0	220.992	0	61.6106	0	134.538	192.236	175.397	196.043	118.159	111.558	0	0	77.2961	0	110.548	212.021	0	98.0611	136.212	171.987	213.012	183.413	0	0	136.134	318.411	0	95.0908	0	0	171.989	188.421	57.7562	0	118.976	158.296	56.0514	0	199.374	0
		165	826.04	180.322	73.9333	105.189	84.5708	0	0	274.562	0	82.2549	0	187.13	208.52	149.436	185.298	70.0232	79.6074	0	0	89.869	0	76.3435	175.501	0	88.6926	213.484	164.538	219.397	241.809	0	0	60.8136	350.986	0	81.2001	0	0	172.81	112.348	82.1471	0	71.5092	156.397	72.7055	0	216.74	0
		166	829.9	276.53	56.6952	104.632	34.9359	0	0	134.572	0	60.9223	0	177.91	151.369	165.046	187.536	86.933	79.9785	0	0	107.551	0	96.8874	196.598	0	89.2238	164.618	178.591	208.605	175.653	16.8867	0	44.753	312.08	0	68.7704	0	0	207.82	122.052	47.5835	0	49.3001	181.758	93.3065	0	166.155	0
		167	833.76	232.434	77.6586	150.387	84.6105	0	0	151.471	0	103.868	0	175.951	149.266	157.25	242.775	99.0331	58.303	0	0	65.9837	0	104.293	248.742	0	107.162	180.875	127.712	209.434	220.578	22.2627	0	84.6329	305.087	0	39.7265	0	0	168.044	162.646	95.1535	0	126.543	167.906	68.9619	0	194.659	0
		168	837.62	280.255	68.7431	110.6	90.8688	0	0	211.635	0	57.3555	0	131.016	189.062	96.6161	166.347	94.4308	68.6299	0	0	53.5737	0	81.9118	213.146	0	152.895	244.165	170.04	182.937	215.294	37.4137	0	105.399	346.667	0	80.3235	0	0	217.872	162.015	46.6996	0	75.3411	218.458	68.172	0	188.68	0
		169	841.48	251.644	77.411	76.1113	55.3872	0	0	219.826	0	72.7229	0	200.805	226.299	216.103	184.262	87.1448	116.699	0	0	117.771	0	80.3866	181.156	0	78.9273	167.718	190.566	176.821	148	0	0	78.4883	333.97	0	72.0881	0	0	172.536	178.741	71.28	0	64.5168	177.46	41.117	0	193.056	0
		170	845.34	221.756	142.048	110.107	82.5538	0	0	199.636	0	0	0	145.306	192.889	226.032	272.129	72.7477	71.4734	0	0	54.6907	0	92.8194	210.128	0	94.4001	169.468	161.547	184.873	192.505	44.4611	0	52.9107	258.423	0	117.075	0	0	187.844	101.928	57.4634	0	75.4876	196.741	23.9629	0	204.706	0
		171	849.2	242.538	179.65	92.7618	55.8539	0	0	199.058	0	85.3467	0	155.486	212.024	170.69	180.383	92.0785	100.623	0	0	82.0456	0	103.746	176.028	0	84.86	186.973	180.83	134.544	184.146	26.2166	0	90.3186	255.738	0	80.9423	0	0	176.869	68.1439	29.2314	0	111.507	214.464	46.7776	0	209.002	0
		172	853.06	205.984	134.215	96.4654	80.1739	0	0	167.332	0	89.7014	0	168.486	239.443	225.54	126.638	93.7427	97.3345	0	0	86.2741	0	102.443	159.155	0	50.0983	197.83	105.062	175.762	195.572	19.5735	0	55.2613	289.145	0	75.5773	0	0	141.434	110.443	53.134	0	81.0077	198.594	98.1993	0	270.823	0
		173	856.92	252.553	122.323	94.0833	97.6368	0	0	181.415	0	88.3152	0	142.042	212.99	169.488	140.46	38.4072	75.6009	0	0	119.882	0	109.647	135.899	0	100.758	176.009	71.0737	147.079	150.455	29.7941	0	82.371	250.531	23.8262	67.3272	0	0	167.843	195.293	50.1181	0	107.138	139.225	82.8499	0	269.456	0
		174	860.78	163.071	159.012	79.3343	88.8229	0	0	191.341	0	68.8379	0	133.326	288.782	219.823	220.059	28.6457	110.379	0	0	131.553	0	88.1977	165.85	0	53.1166	128.287	158.053	161.882	206.327	69.1229	0	145.546	303.643	26.297	71.4847	0	0	132.328	130.672	48.7493	0	39.2357	197.291	85.4435	0	286.447	0
		175	864.64	241.765	137.347	107.968	55.3105	0	0	149.128	0	53.4632	0	102.178	280.385	205.071	150.847	81.7564	96.0404	0	0	106.373	0	114.179	162.273	0	155.688	113.697	102.544	158.336	209.992	15.2068	0	47.2891	219.23	30.1886	79.8073	0	0	136.083	149.619	44.8656	0	41.7509	146.606	50.4717	0	237.439	0
		176	868.5	177.433	133.922	82.4904	36.4052	0	0	182.979	0	70.1578	0	179.612	256.774	193.727	160.994	41.0885	42.2022	0	0	103.683	0	57.3922	226.322	0	92.8579	147.816	134.982	123.355	202.809	50.1253	0	96.1649	295.345	35.4834	42.779	0	0	138.569	166.129	57.748	0	32.352	135.609	60.0324	0	248.443	0
		177	872.36	168.993	203.313	70.2272	47.6695	0	0	206.936	0	50.3509	0	212.419	262.65	240.662	185.943	85.6327	92.9518	0	0	104.657	0	107.913	176.161	0	85.5229	224.67	90.3546	230.445	129.414	71.9673	0	118.024	222.136	0	35.9502	0	0	149.955	166.336	38.2612	0	52.2401	169.337	67.2853	0	236.22	0
		178	876.22	166.553	184.594	80.8056	40.5182	0	0	207.72	0	75.6747	0	159.239	193.906	164.618	197.319	0	85.7433	0	0	165.154	0	137.497	208.427	0	123.693	184.281	140.505	129.366	159.264	24.8784	0	44.7623	320.648	39.2531	76.0944	0	0	176.372	154.793	59.6619	0	91.9697	194.45	57.0922	0	295.077	0
		179	880.08	115.252	165.058	77.7506	71.704	0	0	131.425	0	60.3644	0	167.923	221.929	179.463	186.679	45.4708	97.4048	0	0	141.212	0	120.678	210.773	0	102.762	241.077	156.647	99.8707	167.662	41.0681	0	124.727	309.553	29.8897	24.2888	0	0	138.138	117.262	119.396	0	28.9115	176.255	52.5291	0	266.842	0
		180	883.94	174.317	205.416	95.8069	35.9403	0	0	138.639	0	81.2216	0	118.134	256.097	149.941	211.913	39.5215	106.749	0	0	112.262	0	96.4218	164.578	0	147.577	206.459	117.694	126.043	207.953	47.0068	0	79.9041	241.537	54.4543	55.6847	0	0	123.87	155.049	72.0214	0	74.6165	113.91	58.1998	0	242.772	0
		181	887.8	185.934	207.263	97.7363	50.8399	0	0	176.087	0	70.6762	0	190.013	233.401	147.704	201.144	52.003	90.8438	0	0	115.691	0	128.87	212.799	0	115.753	131.864	120.943	215.994	173.096	45.0968	0	49.9373	283.684	34.0696	61.8528	0	0	131.008	219.597	91.8624	0	54.8852	193.592	43.4046	0	266.254	0
		182	891.66	173.732	193.498	67.6818	82.4097	0	0	212.111	0	113.531	0	183.851	293.709	107.482	176.603	80.0999	59.1093	0	0	102.579	0	141.625	235.163	0	80.7655	174.707	87.3076	159.895	143.317	74.0356	0	87.7354	225.851	36.9751	49.7289	0	15.2909	108.849	224.553	78.5257	0	91.1717	172.049	100.317	0	289.445	0
		183	895.52	178.913	170.419	126.39	90.4019	0	0	203.89	0	57.6919	0	181.305	225.03	170.921	192.818	61.5061	52.6688	0	0	140.42	0	125.804	194.41	0	94.695	260.156	128.325	173.574	213.593	78.3604	0	53.3831	255.413	0	24.1508	0	0	102.186	184.937	98.1123	0	50.157	155.244	53.2143	0	290.506	0
		184	899.38	144.382	210.903	75.1778	69.07	0	0	182.723	0	53.5354	0	163.529	222.082	168.099	159.531	17.9282	96.7103	0	0	139.744	0	80.4322	236.115	0	41.2872	187.862	136.085	227.233	152.383	76.5751	0	70.9533	280.093	95.3993	65.7654	0	0	122.469	192.418	105.442	0	28.3794	206.78	85.0847	0	273.154	36.5962
		185	903.24	182.702	177.677	77.2256	98.6363	0	0	164.268	0	79.2418	0	137.798	252.04	136.27	172.301	43.5189	96.8931	0	0	89.0201	0	75.8259	178.485	0	119.073	193.073	138.943	180.467	202.16	68.2826	0	67.4113	270.316	48.7975	53.6454	0	0	136.299	121.211	81.0927	0	55.4797	202.954	58.7679	0	213.864	0
		186	907.1	189.107	209.724	91.4359	62.4175	0	0	160.464	0	83.7536	0	201.551	186.913	95.2665	133.453	80.317	50.8706	0	0	97.741	0	100.877	164.435	0	102.298	166.192	135.428	170.146	193.534	46.882	0	97.28	218.816	57.6839	71.4742	0	0	120.095	200.739	70.564	0	96.6581	158.973	77.2416	0	257.645	0
		187	910.96	205.588	255.577	55.8314	50.8875	0	0	193.436	0	81.2177	0	195.958	131.393	138.69	164.715	92.9591	93.5013	0	0	138.621	0	67.7805	163.405	19.2929	98.6553	208.622	82.9084	174.927	176.246	45.4241	0	117.934	255.397	85.1927	43.1467	0	0	97.8042	194.915	55.2471	0	53.4078	194.981	31.582	0	269.919	0
		188	914.82	140.687	232.934	77.5918	69.3844	0	0	207.291	0	77.3531	0	176.672	174.295	90.9283	104.767	49.7343	28.311	0	0	139.587	0	96.0185	237.763	0	58.6907	229.416	102.954	153.65	183.277	58.9652	0	54.0296	234.336	91.6083	66.7216	0	0	142.842	261.307	84.2752	0	102.808	182.778	82.1625	0	169.126	0
		189	918.68	164.841	156.587	89.0562	122.023	0	0	140.689	0	61.7971	0	229.784	160.347	128.469	227.443	0	55.9863	0	0	102.433	0	33.3002	220.234	0	86.5415	209.739	119.432	67.9674	107.306	101.386	0	66.4046	242.458	101.728	69.4931	0	0	205.158	217.125	98.6169	0	64.2273	195.832	28.4317	0	173.873	56.4285
		190	922.54	165.798	216.067	46.0077	59.7434	0	0	154.536	0	63.3618	0	131.286	119.437	71.2721	153.648	52.899	73.8716	0	0	92.0846	0	74.5738	213.427	0	69.5358	222.149	125.984	187.814	181.161	37.015	0	97.3324	265.8	62.5095	37.8406	0	0	126.69	228.031	117.094	0	67.9996	207.608	59.9525	0	238.139	0
		191	926.4	110.214	242.504	56.6103	29.4911	0	0	136.251	0	0	0	116.496	184.858	93.3005	118.4	48.4058	49.9388	0	0	167.971	0	84.2739	168.985	0	54.5089	183.206	100.413	189.758	142.109	96.8077	0	55.8081	256.188	44.945	53.1335	0	0	134.149	265.283	74.9855	0	62.5551	142.737	81.2081	0	227.012	26.3542
		192	930.26	144.682	273.673	71.1671	85.51	0	0	159.224	0	64.9402	0	172.127	172.835	119.344	99.9658	37.9276	78.602	0	0	70.7161	0	60.3417	199.403	31.6634	65.063	201.268	108.594	180.73	107.982	66.081	0	48.9861	268.904	69.0901	82.6187	0	0	170.482	322.025	58.2015	0	29.3139	137.57	60.1454	0	192.566	0
		193	934.12	167.234	258.229	0	73.953	0	0	174.61	0	51.5893	0	195.874	201.458	63.1939	150.475	48.9824	52.032	0	0	122.609	0	86.4929	193.265	0	101.54	118.692	150.478	149.496	113.287	86.0201	0	79.1334	249.438	48.9445	74.4212	0	0	164.134	172.071	110.484	0	37.3304	117.722	64.5788	0	186.128	0
		194	937.98	134.99	260.694	77.6175	86.7404	0	0	183.337	0	42.2534	0	206.357	100.806	73.8342	160.687	64.4313	88.1191	0	0	102.332	0	76.0445	190.48	0	72.6361	231.86	140.424	159.055	131.834	75.1505	0	80.1777	205.761	88.4953	70.6738	0	0	93.5898	147.863	103.77	0	46.6486	146.154	69.0082	0	192.833	0
		195	941.84	154.773	245.976	67.2971	61.6319	0	0	158.16	0	66.9537	0	152.58	172.663	76.2701	75.6577	69.1513	107.435	0	0	89.2586	0	73.129	191.601	25.3585	61.1587	170.327	201.163	118.424	80.8205	61.6377	0	129.464	232.937	76.1441	0	0	0	84.6493	229.512	104.446	0	73.965	161.628	64.4766	0	172.426	35.8205
		196	945.7	138.634	213.494	118.092	65.1642	0	0	171.717	0	31.3072	26.3084	191.681	197.487	90.8807	102.092	104.183	105.612	0	0	139.927	0	117.024	211.246	0	97.7781	131.972	90.0898	155.914	99.6646	98.7596	0	79.8197	314.175	54.4345	24.5875	0	0	136.155	221.552	85.6189	0	72.5207	116.129	109.435	0	96.6132	31.8125
		197	949.56	155.894	220.953	49.2732	82.8658	24.2157	0	170.508	0	45.8251	25.7807	188.709	165.24	89.1529	86.2337	102.421	117.18	0	0	95.6377	0	64.8023	144.997	58.2793	54.7826	127.09	158.231	156.817	129.835	83.8846	0	87.4777	211.887	46.4049	42.001	0	0	148.732	169.796	46.3961	0	115.966	146.947	58.7725	0	157.356	62.0738
		198	953.42	122.447	186.635	69.3313	56.4875	38.7951	0	207.798	0	46.646	33.6005	255.173	138.744	119.068	132.684	82.3763	108.516	0	0	74.2971	0	46.491	191.66	54.0673	41.968	153.396	97.6227	148.016	122.76	46.4583	0	80.5676	238.883	46.4504	55.0066	0	0	159.855	183.765	71.7606	0	72.051	130.316	79.8231	0	177.949	41.6227
		199	957.28	134.908	172.221	21.9619	64.9858	0	0	124.349	0	38.3092	0	142.224	165.247	113.414	111.209	104.135	64.7445	0	0	101.505	0	77.3325	161.297	30.4722	130.716	152.354	139.489	135.001	132.423	100.181	0	69.5756	202.454	37.8894	37.876	0	0	157.42	150.946	59.4702	0	31.6733	158.352	45.8582	0	128.059	79.0294
		200	961.14	155.791	203.559	46.2961	58.2135	0	0	186.477	0	29.8336	42.6294	148.924	137.741	82.1402	88.7182	52.0122	59.0358	0	0	93.1343	0	82.1572	246.064	37.3833	85.4009	167.049	78.9587	160.153	140.733	74.4489	0	118.032	247.082	0	27.3022	0	0	165.023	200.161	47.2385	0	102.355	87.8565	60.6835	0	188.618	57.3906
		201	965	99.5818	219.257	70.5034	96.4789	40.8091	0	149.43	0	65.0165	59.869	139.415	152.834	81.3321	127.486	75.4621	22.3477	0	0	118.166	0	71.6432	217.617	41.0324	93.4541	116.594	235.966	117.889	169.242	67.1223	0	70.5307	214.434	63.3666	58.6763	0	0	177.628	139.13	57.4955	0	82.3922	88.9922	48.5355	0	156.171	35.6843
		202	968.86	122.897	174.763	51.4132	40.61	41.3688	0	260.924	0	60.2518	50.4916	127.558	108.23	74.3853	153.55	44.4076	29.0746	0	0	90.6756	0	89.1936	174.857	87.3395	74.6885	69.0879	190.156	94.4562	131.681	66.7067	0	92.4267	233.825	0	80.8933	0	0	146.121	157.127	38.7854	0	71.9103	111.99	51.6761	0	151.486	100.575
		203	972.72	112.463	200.344	61.4666	67.9352	37.2271	0	190.913	0	46.8975	75.6919	126.689	166.06	69.9973	139.648	51.3682	97.7707	0	0	104.71	0	106.267	242.899	69.5037	46.0505	125.294	165.479	129.302	139.731	75.8734	0	54.9547	263.924	36.6565	105.262	0	0	188.335	122.45	61.2628	0	61.6025	118.754	29.1224	0	192.94	77.5537
		204	976.58	159.813	204.061	47.127	30.1011	33.1066	0	171.198	0	28.8481	86.848	136.95	146.241	78.1893	93.6355	105.446	58.2524	0	0	63.0451	0	58.0242	227.533	118.678	75.591	134.815	192.842	87.6008	144.082	102.054	0	55.3327	186.77	25.2012	53.4878	0	0	155.541	212.753	46.1253	0	68.3392	105.855	36.5798	0	164.096	95.9484
		205	980.44	146.412	185.611	55.2179	46.1346	84.41	0	216.786	0	62.6624	111.628	162.166	146.935	72.7176	106.117	87.8479	73.4742	0	0	94.4158	0	91.4093	155.943	44.2124	31.8115	106.66	175.839	82.0304	121.745	76.5559	0	113.848	226.831	39.7029	62.7026	0	31.6393	103.309	171.836	19.7087	0	70.2179	143.722	0	0	221.654	131.365
		206	984.3	162.542	240.281	86.2259	63.4108	32.9437	0	181.88	0	49.6142	118.839	168.811	132.207	81.2035	89.9571	54.2836	85.4246	0	0	73.3667	0	42.9566	142.533	39.6376	38.3516	102.254	176.848	112.616	175.161	40.8041	0	108.243	209.298	43.4468	83.2671	0	0	143.888	127.326	31.2397	0	75.8864	103.536	0	0	211.751	96.351
		207	988.16	145.975	158.876	49.294	59.0393	25.72	0	150.768	0	55.1923	88.7437	125.071	165.252	68.7375	83.0088	44.3226	54.3178	0	0	103.599	0	103.35	164.527	49.9746	71.9008	52.8483	196.895	98.3818	136.674	75.5809	0	92.5514	278.289	34.8299	76.8605	0	0	118.463	127.959	15.7412	0	65.6754	120.474	0	0	163.687	92.9419
		208	992.02	150.381	253.171	20.8885	39.5591	67.9965	0	235.217	0	78.9135	154.606	134.746	143.16	75.1179	71.6758	68.3823	91.9982	0	0	49.8989	0	97.8038	224.022	42.5347	48.1443	93.6519	212.829	110.814	135.291	124.728	0	95.2072	249.188	65.2195	100.532	0	42.7361	166.571	145.885	53.3286	0	107.969	85.8947	0	0	134.639	92.1788
		209	995.88	159.314	192.787	44.3384	57.2597	45.5452	0	211.282	0	53.9179	126.841	117.643	118.552	49.3475	186.335	33.1084	94.2238	0	0	36.9141	0	166.59	190.575	72.6116	15.7819	119.051	212.14	86.0215	183.947	79.394	0	103.52	225.418	46.4244	108.153	0	0	149.555	210.394	25.8074	0	145.92	100.816	0	0	197.058	90.8811
		210	999.74	167.78	290.356	21.8128	68.3444	77.2489	0	126.72	0	127.911	129.655	89.9053	126.497	36.5231	38.8469	61.424	83.9881	0	0	100.576	0	121.552	208.886	31.1961	59.6216	98.3696	120.1	123.411	147.7	108.332	0	81.0915	225.242	44.3872	91.3502	0	0	132.537	141.184	60.6293	0	96.2867	144.131	0	0	144.999	126.235
		211	1003.6	156.192	268.569	101.594	37.2662	80.4569	0	137.486	0	89.4092	121.241	164.044	135.399	31.1037	59.4111	47.0266	24.0058	0	0	80.3668	0	46.7963	244.06	44.1786	54.9426	129.459	170.677	121.329	163.664	105.077	0	102.415	252.477	81.1341	83.7843	0	0	137.727	155.065	54.5149	0	143.622	74.9012	18.8148	0	132.752	92.2153
		212	1007.46	160.077	180.78	32.3098	39.0115	57.3222	0	141.985	0	87.3535	59.8739	117.659	132.21	69.9357	59.8504	27.9947	50.0563	0	0	95.0276	0	120.232	161.459	50.136	21.8447	82.0786	131.18	114.914	144.012	75.051	0	106.329	219.99	71.8526	105.995	0	35.7764	177.952	158.662	57.8921	0	64.0617	127.73	0	0	135.515	57.7735
		213	1011.32	158.147	159.936	51.2642	0	67.3055	0	166.158	0	103.379	147.243	130.495	115.281	43.7143	153.376	35.7901	67.1913	0	0	81.7786	0	133.402	179.966	49.0694	51.9273	100.657	167.541	113.977	182.848	134.372	0	109.879	221.535	64.5204	75.2905	0	0	170.336	168.205	0	0	70.2659	153.699	0	0	175.696	123.671
		214	1015.18	226.261	242.828	70.6501	22.6933	104.594	0	146.347	0	157.262	168.356	135.797	112.373	25.1709	95.6939	36.3355	62.583	0	0	59.9142	0	106.198	176.662	52.1771	56.8979	123.838	138.535	126.8	162.305	111.439	0	147.108	187.389	72.4942	80.9299	0	29.9484	140.572	83.3589	53.3362	0	82.9913	178.662	0	0	105.53	138.397
		215	1019.04	220.596	246.643	35.4603	50.1369	66.1962	0	187.369	0	73.6724	204.889	70.0702	133.973	39.5166	64.3339	0	72.8474	0	0	78.8916	0	76.8163	233.841	36.0307	71.717	106.808	111.773	94.0567	144.498	96.0156	0	119.902	231.291	68.2556	79.5798	0	0	104.889	111.873	72.5284	0	41.4619	151.916	0	0	151.157	71.6371
		216	1022.9	236.396	209.225	28.7408	94.5309	89.0172	0	159.886	0	87.8141	193.903	137.589	101.11	52.5904	51.5797	26.8551	46.5294	0	0	0	0	118.014	161.601	32.1383	69.1746	177.155	193.302	151.876	179.669	66.11	0	143.154	304.415	86.8945	100.472	0	44.277	142.102	158.228	80.9763	0	32.4962	125.243	0	0	113.013	89.1626
		217	1026.76	168.198	184.515	30.3784	63.3545	95.3736	0	201.507	0	123.87	199.044	148.519	98.8589	73.7355	159.441	35.8383	91.0273	0	0	59.4683	0	104.792	219.016	0	49.4127	138.043	116.328	141.535	181.677	107.67	0	180.751	201.166	56.8816	92.4562	0	48.8854	166.976	181.997	55.2154	0	30.0415	105.866	0	0	134.437	46.6308
		218	1030.62	179.957	253.328	65.7971	109.069	96.7985	0	191.88	0	62.8448	226.437	129.354	106.153	62.2725	128.779	50.8609	106.878	0	0	53.8874	0	98.0473	243.911	35.0364	64.0874	159.526	164.528	168.513	140.406	115.382	0	164.882	170.909	87.082	78.559	0	43.5913	124.361	177.118	64.0697	0	49.8919	135.769	0	0	114.023	65.943
		219	1034.48	204.324	182.367	65.1333	88.4672	42.7285	0	233.855	0	100.907	163.588	174.393	99.0146	53.3071	165.898	0	110.343	0	0	35.105	0	142.318	217.425	44.3907	65.2317	128.861	114.558	141.213	238.037	125.703	0	133.454	185.304	48.3494	39.8251	0	49.5692	159.091	198.394	95.5068	0	46.9385	93.1556	0	0	151.362	58.0985
		220	1038.34	215.643	166.442	34.121	83.8761	24.7427	0	206.408	0	155.068	219.65	106.117	69.5275	58.8202	88.5517	22.4058	101.115	0	0	36.1855	0	184.948	137.538	0	23.4942	161.541	148.711	111.823	142.101	99.2053	0	118.102	127.245	63.0493	49.1446	0	56.2566	201.962	173.246	34.0572	0	83.618	135.382	0	0	131.191	27.1243
		221	1042.2	177.693	174.553	22.0195	119.003	33.1211	0	228.317	0	155.414	194.644	151.814	63.0946	60.7	189.101	54.4967	111.067	0	0	21.5898	0	121.65	167.964	0	35.7956	135.392	103.723	116.347	154.178	130.43	0	139.283	171.798	52.9218	90.2869	0	56.7966	139.781	185.514	100.091	0	78.6542	35.7694	34.3414	0	88.7078	69.9137
		222	1046.06	183.408	181.019	0	119.584	94.2616	0	164.496	0	153.377	182.008	225.64	91.4995	77.548	110.602	30.8399	117.265	0	0	48.9358	0	168.575	186.546	16.568	35.7127	210.345	121.549	106.936	156.818	121.724	0	164.052	130.826	55.8986	103.966	0	36.4997	129.404	200.774	54.1533	0	68.5369	44.0477	0	0	72.5695	21.5863
		223	1049.92	129.62	200.952	0	35.7877	47.4068	0	174.532	0	81.9836	196.504	182.059	77.5192	131.554	158.019	18.0675	123.886	0	0	56.5993	0	139.524	179.091	39.1877	94.3079	185.78	103.667	121.842	136.847	48.8985	0	171.593	176.687	77.64	101.784	0	28.9197	156.56	122.045	75.0327	0	34.4262	107.265	0	0	91.0031	88.8787
		224	1053.78	185.434	194.632	24.6472	122.974	64.3105	0	147.224	0	168.502	274.042	178.312	24.2092	116.767	139.604	35.7592	114.812	0	0	44.2037	0	145.29	185.108	0	56.846	212.273	109.464	175.727	198.942	119.839	0	129.489	199.033	65.3807	70.9502	0	58.2021	77.8747	209.438	77.4731	0	54.5565	81.9185	0	0	90.8425	39.6371
		225	1057.64	248.805	159.193	31.3675	33.9449	43.2182	0	173.299	0	93.4936	186.66	137.962	48.1532	92.7844	165.487	25.684	66.9199	0	0	80.2618	0	115.783	195.829	45.2033	95.4149	159.667	149.937	125.432	190.819	52.4623	0	89.34	183.088	62.9697	63.9865	0	86.1629	105.557	202.204	43.499	0	36.0395	87.2728	15.3008	0	143.576	43.9743
		226	1061.5	203.837	203.741	24.7012	74.9958	20.1631	0	170.993	0	181.259	193.015	123.775	20.216	90.6596	157.456	32.7258	117.453	0	0	46.0383	0	114.139	240.059	0	58.7716	151.94	132.654	180.017	175.413	143.811	0	129.032	204.5	60.5245	53.6449	0	97.6956	108.294	175.515	66.3853	0	63.8961	95.8286	0	0	90.2892	35.0813
		227	1065.36	238.176	110.946	0	125.929	29.9845	0	199.884	0	167.232	212.419	174.862	57.2959	131.666	131.362	0	68.9861	0	0	85.3848	0	80.1602	185.963	21.88	58.8421	95.2709	126.004	159.761	80.6161	123.986	0	118.359	256.795	30.0679	103.737	0	77.6583	93.2704	223.959	100.927	0	74.0284	127.096	0	0	96.8812	65.4082
		228	1069.22	198.234	131.937	0	0	0	0	136.205	0	130.812	203.429	130.248	75.9255	119.379	191.751	27.3425	137.79	0	0	30.5492	0	105.246	243.092	42.9781	83.1824	138.133	162.705	119.546	169.843	114.57	0	112.365	207.876	30.0662	64.9126	0	64.7973	121.002	134.577	118.221	0	34.4868	76.7275	19.1657	0	111.993	95.2788
		229	1073.08	202.213	144.163	40.8727	43.3225	34.523	0	154.027	0	185.625	271.131	132.003	35.7504	77.3334	157.968	63.1945	117.065	0	0	69.7719	0	70.881	236.046	24.5885	70.8725	154.735	139.473	157.468	137.061	150.776	39.1996	135.33	160.993	56.378	88.5272	0	104.388	181.901	168.48	71.5768	0	62.1373	96.6523	42.0173	0	101.728	40.4669
		230	1076.94	196.621	129.965	51.756	54.1084	30.6665	0	165.155	0	145.648	264.365	86.7696	104.732	111.533	162.949	29.9677	126.621	0	0	84.1007	0	80.3807	213.12	74.222	122.804	232.07	118.12	127.048	175.977	109.643	0	148.089	167.95	27.2061	70.1318	0	55.3759	169.911	182.916	114.548	0	62.5356	122.964	39.6871	0	91.0382	82.0192
		231	1080.8	223.165	161.355	45.394	83.0342	41.7678	0	138.371	0	228.964	199.452	127.79	113.785	141.819	167.16	21.8556	122.096	0	0	81.5103	0	75.7285	223.095	57.1093	81.2157	165.42	106.702	113.688	140.488	129.166	0	96.5767	141.624	75.7862	121.788	0	104.462	126.384	203.276	105.134	0	95.3052	144.069	57.6816	0	177.001	62.2557
		232	1084.66	222.455	90.0517	23.8304	81.6213	60.0838	0	148.714	0	135.194	262.389	99.154	81.3787	101.477	221.765	44.5666	125.943	0	0	82.5538	0	95.7831	210.49	65.1039	61.2493	192.584	157.734	118.752	150.82	67.299	0	130.688	150.727	18.4327	45.9055	0	77.0565	168.196	235.213	133.084	0	68.3042	173.39	44.4159	0	105.3	0
		233	1088.52	185.855	163.797	0	52.0735	0	0	104.022	0	97.2998	235.049	159.488	38.4778	103.225	218.515	38.8758	127.196	0	0	124.081	0	111.061	281.749	39.639	79.4901	123.017	123.999	122.623	231.077	84.5379	33.0544	41.704	212.835	68.0433	117.893	0	33.2432	167.488	124.303	112.867	19.0952	111.054	127.795	47.7842	0	154.123	71.8636
		234	1092.38	188.728	165.232	40.7269	54.1397	40.4165	0	174.774	0	135.044	182.591	86.886	47.6238	127.067	237.464	38.0687	133.371	0	0	131.849	0	144.404	183.633	32.6463	76.7205	199.698	104.838	138.995	134.155	107.321	0	160.765	122.622	37.9263	108.162	0	79.1232	154.685	172.434	154.556	0	83.1897	128.826	27.9303	0	123.703	82.2542
		235	1096.24	169.96	101.817	47.803	38.7911	0	0	172.393	0	105.007	143.475	144.315	65.6998	110.947	255.429	30.1377	114.227	0	0	115.169	0	131.607	226.562	70.4354	112.724	181.036	133.182	77.9784	173.093	111.21	44.7821	147.27	189.456	39.8593	76.4624	0	95.8833	139.678	113.556	172.445	23.619	65.6843	135.334	23.1577	0	173.369	38.9975
		236	1100.1	172.15	171.157	46.4747	76.0952	23.7356	0	209.801	0	107.443	190.037	147.378	70.003	108.483	186.762	73.459	67.7245	0	0	122.019	0	134.358	209.755	42.0641	65.5218	180.245	73.6211	116.176	233.12	114.22	0	203.343	272.567	52.9902	53.7738	0	53.8424	119.951	127.454	194.934	21.3708	41.9374	182.982	28.3494	0	124.089	119.146
		237	1103.96	199.067	166.19	45.0611	45.4129	0	0	200.087	0	65.0299	220.702	182.724	100.926	131.886	185.698	89.4094	119.684	0	0	154.834	0	134.187	157.395	55.8779	91.6554	165.69	174.449	183.076	208.529	92.293	47.0077	183.987	286.654	52.3703	79.4724	0	68.5852	170.945	194.923	183.273	41.8276	59.5663	112.706	44.409	0	173.163	65.6607
		238	1107.82	173.507	137.235	31.2238	70.4078	41.1928	0	156.563	0	80.942	154.945	165.393	82.9125	101.253	218.603	23.7637	93.7437	0	0	153.221	0	159.533	202.419	72.5913	93.1119	145.408	149.484	163.127	162.642	76.1521	0	110.992	313.557	49.253	69.6891	0	34.0992	131.854	173.385	133.399	18.9298	118.424	192.767	31.0617	0	183.771	67.2671
		239	1111.68	236.075	165.795	50.7005	41.8875	39.6499	0	197.77	0	88.7004	220.772	178.493	70.675	121.366	188.279	48.5739	92.4699	0	0	194.151	0	140.505	169.083	57.3324	94.6912	142.869	104.015	170.266	182.106	120.393	42.488	152.972	266.809	27.3915	63.7769	0	41.5704	138.99	73.5021	109.128	23.218	68.2261	199.218	28.9604	0	177.074	48.1843
		240	1115.54	203.548	139.807	27.964	72.5856	30.4517	0	158.242	0	114.483	191.711	160.342	146.47	103.17	186.375	69.3512	85.079	0	0	170.47	0	137.944	145.381	65.2093	96.4798	116.429	119.612	169.447	186.804	71.3616	40.1375	120.283	295.206	45.2079	55.2156	0	62.0681	139.394	104.45	135.931	37.5507	62.2863	226.491	92.9566	0	179.413	70.6986
		241	1119.4	121.159	198.993	28.8504	68.1743	32.4348	0	130.596	0	102.693	248.867	123.974	45.0116	150.063	201.656	24.458	82.2125	0	0	203.982	0	119.04	165.744	91.9672	80.3576	128.808	107.056	134.386	172.459	97.7053	31.0769	59.7861	258.799	51.3459	59.5773	0	0	143.742	147.161	219.377	19.8805	101.245	146.714	35.8244	0	152.489	41.3249
		242	1123.26	162.575	228.735	31.0475	73.9147	41.3492	0	158.036	0	176.997	274.642	180.545	98.2076	99.0545	185.306	79.1881	98.0183	0	0	157.059	0	141.373	220.135	28.1558	72.0992	126.142	136.979	172.03	174.183	75.3541	0	94.9867	260.557	82.2169	74.8498	0	0	115.652	193.895	123.322	67.6287	69.491	237.559	86.3995	0	149.355	72.3321
		243	1127.12	156.873	157.487	20.4376	37.2069	20.5322	0	135.394	0	115.253	210.381	126.567	80.7487	102.276	262.708	55.7901	0	0	0	183.094	0	151.875	213.485	27.2228	125.94	146.188	112.924	216.198	135.159	83.1571	0	158.859	216.628	38.6399	68.8446	0	30.9922	165.166	105.128	136.855	24.1897	124.289	186.486	72.3474	0	183.488	69.0447
		244	1130.98	168.441	189.343	0	0	59.4975	0	118.321	0	59.5166	144.084	189.485	141.636	129.778	221.558	21.3507	77.7154	0	0	159.093	0	73.0233	218.34	26.4586	42.046	98.2621	111.79	160.978	192.537	118.541	25.2595	138.918	277.322	63.8983	129.796	0	94.9021	154.068	194.432	161.321	44.7149	89.8513	167.361	31.5016	0	127.951	45.108
		245	1134.84	163.808	159.986	0	36.0725	108.207	0	72.7535	0	110.719	175.24	172.492	163.742	177.05	221.972	88.8839	88.1551	0	0	164.018	0	93.7536	201.254	51.6853	72.9651	73.0577	116.528	228.313	179.617	86.7189	0	147.773	243.512	55.991	28.9437	0	41.8614	141.151	188.73	262.753	26.9801	117.529	173.958	82.1465	0	154.262	87.8497
		246	1138.7	170.061	196.641	25.7467	68.6356	65.2529	0	117.225	0	108.268	176.174	121.168	117.914	176.543	184.898	49.1284	72.1967	0	0	215.289	0	90.7141	184.28	51.0264	54.3558	112.656	66.6727	180.842	154.034	75.0761	24.4066	80.8249	266.336	58.0438	29.2332	0	62.8995	124.807	159.81	202.642	0	87.9845	172.104	81.607	0	223.018	52.9602
		247	1142.56	177.437	214.048	43.8938	90.027	70.806	0	131.501	0	101.322	168.365	204.748	122.223	219.135	145.42	50.6911	58.2995	0	0	201.231	0	92.2476	197.056	34.8763	83.7406	178.946	122.505	156.578	175.881	82.7855	37.6218	157.736	272.92	56.2332	59.0877	0	0	184.267	180.172	211.397	45.6433	97.0489	198.961	91.4875	0	158.694	54.6333
		248	1146.42	201.615	156.908	0	93.9135	66.0015	0	101.139	0	131.559	182.33	162.464	106.128	115.757	212.311	64.8729	114.375	0	0	192.242	0	134.657	230.126	25.8646	53.0492	93.0196	154.726	197.255	224.178	117.47	27.8495	136.535	283.942	51.7575	18.383	0	42.1153	96.8944	183.965	310.512	82.2201	61.1605	127.313	108.433	0	156.108	72.385
		249	1150.28	239.465	190.767	0	71.1726	47.4837	0	132.813	0	118.216	157.929	173.902	136.438	135.112	207.89	0	95.966	0	0	243.83	0	82.6208	215.667	0	57.1353	165.939	128.498	136.816	126.499	84.417	59.5486	149.851	200.025	56.1575	19.0077	0	33.4071	134.215	177.306	281.618	71.9828	72.8423	177.354	99.8592	0	145.367	35.2018
		250	1154.14	174.437	160.205	0	21.2784	91.5362	0	64.972	0	153.374	126.273	148.037	152.218	217.619	232.694	42.7416	106.485	0	0	186.376	0	119.171	202.751	0	81.2444	112.498	198.597	209.207	205.635	80.6255	47.4195	109.53	222.907	70.2141	68.1018	0	53.4478	126.784	214.541	244.905	88.8041	62.7349	203.983	100.018	0	120.37	69.5385
		251	1158	151.25	199.733	0	64.656	101.063	0	39.329	0	192.582	161.27	122.2	121.251	227.487	266.669	65.5245	111.22	0	0	278.858	0	99.289	159.083	23.5282	75.2116	160.148	173.426	154.588	156.969	57.8474	50.4208	176.905	169.543	78.7235	70.3125	0	22.048	120.705	215.365	169.873	36.4414	93.3318	194.753	91.7695	0	177.154	79.3294
		252	1161.86	167.935	78.3369	0	35.6536	55.9651	0	106.586	0	227.706	124.644	121.823	106.278	199.494	232.16	82.7401	116.549	0	0	296.909	0	42.2531	192.209	0	65.6447	127.276	110.406	115.496	161.831	80.9705	30.2477	184.575	128.995	100.626	0	0	22.8277	115.77	226.523	231.884	51.7019	103.012	128.097	47.0332	0	169.968	92.999
		253	1165.72	114.844	158.618	0	61.5093	46.3421	0	135.87	0	195.869	164.788	155.087	185.574	213.335	193.463	55.6648	67.5381	0	0	260.459	0	95.0444	170.274	0	89.4067	73.4508	86.7525	103.989	124.032	49.0387	39.4557	132.852	146.307	26.3942	48.6901	0	37.3817	68.0222	168.389	262.433	33.4569	0	165.763	115.405	0	183.669	58.634
		254	1169.58	159.859	186.039	0	48.2184	94.9331	15.9768	100.2	0	216.529	113.342	164.65	133.487	249.325	211.693	56.7138	142.512	0	0	187.04	0	104.743	168.033	0	90.4204	115.202	96.6756	133.869	148.271	82.6289	87.1983	132.184	209.003	57.2258	60.3484	0	63.5016	119.403	216.826	208.156	51.4029	37.2113	159.856	82.7833	0	119.882	29.707
		255	1173.44	152.684	129.135	0	74.9589	120.803	0	78.8253	0	179.49	182.29	163.042	94.9807	193.014	182.698	42.7506	160.067	0	0	278.802	0	103.929	183.691	0	110.671	91.4807	157.468	176.092	165.16	156.471	68.0004	147.142	182.724	125.964	59.5977	0	0	176.406	234.413	257.973	24.4934	31.6152	202.16	99.0436	0	141.997	57.4097
		256	1177.3	156.51	146.912	28.6607	50.0293	74.8819	0	165.087	0	206.134	172.566	142.679	140.706	185.629	187.043	35.5745	176.367	0	0	226.414	0	60.9946	157.517	0	64.0792	80.7177	185.153	156.337	172.026	50.3617	43.8588	111.489	232.287	76.4814	39.4521	0	0	220.932	181.642	231.702	36.6747	49.4568	166.78	114.562	0	193.865	74.5181
		257	1181.16	195.042	174.032	0	24.5867	106.032	0	119.242	0	194.265	168.029	115.087	132.17	208.494	214.235	52.1044	105.16	0	0	153.511	0	66.5503	141.706	0	136.832	60.6305	176.904	160.671	179.571	94.118	50.21	142.29	120.962	85.0645	104.562	0	41.634	205.874	183.604	273.313	28.004	55.8149	188.858	99.5905	0	210.8	79.6043
		258	1185.02	184.679	154.007	35.063	76.3875	81.2064	0	92.0372	0	248.22	196.699	95.9237	161.631	195.792	189.559	56.3141	188.36	0	0	244.026	0	65.7738	171.703	0	40.4046	98.856	211.094	136.413	194.549	109.167	41.1047	71.5062	190.14	64.4384	66.0992	0	20.0524	146.661	189.492	255.312	67.7066	25.5959	165.445	75.6021	0	172.833	115.872
		259	1188.88	154.836	111.675	0	71.4632	92.8084	0	129.045	0	221.351	167.808	82.4486	149.931	190.952	141.584	66.8348	122.189	22.7351	0	199.193	0	52.5416	227.28	0	56.6404	66.7216	226.894	183.504	192.339	81.658	20.8037	97.4872	139.004	104.876	97.9909	0	0	164.245	191.873	198.325	33.866	63.8824	95.749	109.246	0	178.306	121.557
		260	1192.74	201.91	191.783	0	104.976	84.8463	27.8676	133.786	0	185.155	191.175	92.867	165.506	177.17	128.061	40.9651	161.054	0	0	235.264	0	87.196	187.826	0	42.9746	62.6067	246.843	158.024	135.518	97.4404	79.4928	162.271	126.331	85.5308	44.4783	0	36.463	206.351	198.953	257.297	40.2951	52.6664	178.568	73.7948	0	191.852	98.555
		261	1196.6	147.894	79.5227	36.0474	52.7575	70.98	62.2434	160.14	0	186.292	185.933	102.443	175.887	77.4584	98.7679	0	206.946	0	0	264.783	0	48.6282	158.132	0	48.0822	84.3045	205.027	125.859	153.129	95.4992	68.1545	111.495	145.115	79.7405	68.0828	0	0	136.136	174.138	225.412	65.4132	31.8255	138.689	122.618	0	227.586	87.1745
		262	1200.46	190.256	128.494	24.1737	58.1866	107.176	42.2339	112.753	0	245.836	175.798	114.502	96.3099	180.972	50.8083	38.2507	123.1	0	0	291.506	0	59.015	142.737	0	97.064	102.302	185.605	202.355	140.682	55.6878	42.6718	118.331	130.427	109.624	61.7998	0	39.8662	162.419	194.361	245.618	53.1052	26.6496	93.5091	101.861	0	199.739	78.1288
		263	1204.32	138.526	199.998	47.7269	63.6191	99.7895	56.4609	128.793	0	150.799	166.487	160.301	126.786	135.93	51.3919	0	157.886	0	0	190.209	0	79.8712	111.779	0	88.2949	96.4031	237.367	123.292	209.121	78.6801	78.8685	100.892	144.353	54.0012	85.7001	0	32.6891	205.674	181.442	186.413	70.3147	0	142.99	61.5894	0	180.09	57.8682
		264	1208.18	141.119	154.261	0	86.4459	56.1303	76.3355	165.293	0	255.378	201.322	68.4	155.424	213.115	136.426	100.83	220.008	0	0	162.234	0	97.203	147.42	27.7129	31.5362	140.696	194.127	164.923	147.785	64.7515	64.9147	110.631	107.693	65.9114	74.1165	0	43.1067	209.363	201.119	277.812	65.9532	27.9302	109.963	67.0775	0	145.701	132.528
		265	1212.04	162.875	232.841	0	84.1146	105.911	51.1569	123.391	0	155.089	142.897	105.848	99.3357	153.603	157.046	59.4982	201.51	0	0	223.611	0	113.235	168.121	0	57.9976	101.214	201.86	115.867	170.49	53.6346	79.8601	117.333	204.595	49.5021	62.2788	0	29.0636	109.062	163.058	258.88	33.5124	27.7561	152.59	112.619	0	173.414	129.35
		266	1215.9	248.335	166.173	18.5472	55.2946	41.1237	78.1593	122.836	0	269.42	189.226	93.2941	135.683	218.825	91.701	48.1956	164.1	0	0	152.715	0	63.4788	191.5	26.5667	31.9571	131.841	173.753	132.957	183.982	88.7509	85.8808	141.3	196.345	54.8041	58.1187	0	51.4627	145.471	209.706	167.64	36.7695	0	170.974	99.3515	0	153.374	66.4535
		267	1219.76	214.056	102.261	25.0024	89.1555	82.1018	61.2989	117.244	0	189.912	134.877	116.928	122.574	120.724	91.3669	62.2744	189.665	0	0	212.335	0	84.7566	158.221	64.5381	27.2782	138.913	167.357	142.125	210.131	68.3385	74.003	168.622	183.835	110.726	61.2235	0	28.7973	154.523	128.45	179.008	44.8603	0	149.047	95.4934	0	176.832	77.2786
		268	1223.62	175.018	127.744	25.0714	76.6186	105.091	59.0206	122.52	0	243.931	159.261	30.896	84.8996	141.555	126.982	69.9683	157.561	0	0	236.188	0	59.804	146.341	0	39.3904	132.306	158.2	114.514	164.016	34.0915	41.2627	73.8321	144.23	107.972	65.6398	0	32.9781	173.405	157.61	183.258	41.9814	42.4677	156.944	78.6713	0	155.25	60.247
		269	1227.48	225.57	53.2973	0	61.5527	84.0431	61.6387	87.0679	0	210.662	175.288	117.553	103.853	147.274	90.5098	80.2609	156.978	0	0	227.218	0	92.8244	180.089	54.0618	45.2633	170.211	220.138	141.277	157.38	33.6463	80.454	141.564	152.051	76.354	76.5892	0	18.6005	190.684	130.124	254.521	0	38.2553	167.622	49.1859	0	150.669	76.1135
		270	1231.34	266.847	154.938	38.7235	46.3513	90.2033	105.845	121.7	0	186.98	160.018	110.579	128.227	189.25	64.6778	60.4914	166.343	0	0	242.189	0	82.9637	142.651	57.6612	50.7576	128.053	161.771	152.249	147.027	21.4042	46.5795	103.915	245.366	88.7426	54.2982	0	0	126.09	165.06	228.073	49.1088	25.3035	174.831	119.812	0	150.648	67.5897
		271	1235.2	200.455	115.799	50.5526	65.6807	69.9799	106.931	148.392	0	141.068	150.097	105.11	92.7826	148.597	100.576	20.4892	221.387	0	0	286.063	0	120.24	129.677	53.5939	61.2737	120.704	189.935	174.823	199.348	30.9141	22.7711	180.31	164.592	34.4014	66.9637	0	56.474	124.089	106.7	176.639	63.5874	28.84	181.777	65.2898	0	167.669	104.756
		272	1239.06	269.465	125.515	17.2624	50.6372	60.771	31.2086	94.3988	0	215.678	164.209	95.0871	119.41	151.764	71.2487	106.392	254.478	0	0	267.209	0	114.131	111.191	0	53.4635	108.833	218.672	148.858	174.13	0	55.1427	111.62	171.224	88.9471	71.239	0	41.3429	195.859	129.238	197.914	52.7927	27.7756	186.74	91.5071	0	199.222	97.3201
		273	1242.92	188.029	93.6069	39.3708	74.0639	144.189	70.7374	139.458	0	120.658	184.794	129.031	78.0737	158.598	106.48	86.1493	191.941	0	0	202.558	0	95.5938	140.926	48.7871	36.5726	147.892	141.382	171.259	214.587	25.0592	40.1094	106.755	162.387	120.698	43.7713	0	40.1114	224.363	136.981	168.644	40.2144	33.2675	183.587	50.4424	0	144.106	0
		274	1246.78	237.934	110.702	28.0889	34.1435	82.7231	44.2247	95.6726	0	181.97	193.434	79.1133	78.8739	167.746	0	58.1765	161.18	0	0	210.58	0	77.6166	127.762	67.8118	78.5381	137.317	215.919	169.235	172.789	58.8984	107.888	118.194	174.967	97.4076	68.3065	0	29.1118	89.832	104.482	275.291	53.0193	71.9453	165.903	40.9569	0	165.007	96.613
		275	1250.64	277.513	87.0716	30.7964	57.0654	109.642	82.3625	146.824	0	138.503	196.184	47.6077	24.2625	142.987	91.2854	49.0567	225.142	0	0	162.149	0	122.185	112.76	61.3354	57.1529	187.598	177.298	131.308	201.151	0	72.1068	123.415	196.104	68.8202	66.1359	0	70.4059	111.814	137.593	206.827	70.1649	62.5535	187.824	61.7542	0	153.278	0
		276	1254.5	224.508	33.0637	48.1907	60.8063	94.9825	62.1506	121.645	0	129.966	225.97	120.692	168.083	212.371	112.676	73.0165	232.52	0	0	194.179	0	105.605	170.625	56.1364	73.1285	145.656	142.521	116.359	199.612	23.064	67.3268	157.413	117.056	88.8913	61.0512	0	45.7552	127.412	104.745	169.182	47.287	60.4163	144.629	36.8234	0	71.6858	45.191
		277	1258.36	242.604	79.0302	34.5896	59.3854	88.3451	65.1163	117.2	0	163.705	201.975	168.602	117.341	102.353	118.556	83.2062	189.228	0	0	213.285	0	119.639	163.633	64.6392	68.0798	139.886	152.689	177.839	259.214	38.5408	49.1223	122.073	159.822	90.9083	39.6082	0	76.3613	125.088	155.018	149.211	72.8724	30.601	166.099	48.255	0	207.297	67.2083
		278	1262.22	211.857	47.3179	40.257	81.7176	129.829	78.5376	168.022	0	152.456	158.97	74.8006	135.708	185.739	50.5903	74.1056	181.72	0	0	201.53	0	132.762	148.327	90.2522	33.1481	131.54	159.375	155.67	209.479	31.5654	69.6595	128.009	150.929	84.9819	57.8297	0	65.2947	149.57	127.394	115.986	107.633	48.675	127.043	74.3715	0	215.083	51.8552
		279	1266.08	189.245	69.1583	38.8846	71.3672	152.036	58.2243	121.435	0	141.276	191.628	94.2036	93.9364	185.992	58.7749	115.785	178.886	0	0	169.829	0	128.545	182.388	83.1543	37.7214	155.857	127.104	126.621	204.053	54.909	73.0305	130.537	173.062	95.8706	55.8188	0	19.2572	160.46	209.307	109.725	79.682	97.5253	129.873	99.0782	0	138.365	30.591
		280	1269.94	157.291	88.3172	54.2935	99.2364	93.7738	35.9255	111.509	0	109.76	183.879	85.5926	72.8903	140.101	51.4922	134.414	209.635	0	0	167.775	0	129.471	140.41	108.811	55.156	158.999	192.467	132.548	196.224	67.6067	98.6543	72.6849	166.078	105.312	0	0	36.0931	148.689	86.4196	106.378	74.5932	61.1587	121.11	73.2292	0	158.892	65.1053
		281	1273.8	170.294	54.3475	0	67.2221	135.939	71.0988	162.357	0	152.725	214.005	114.133	122.853	150.053	0	86.5919	192.154	0	0	137.406	0	123.689	197.337	96.2643	52.7852	153.06	115.091	90.7187	242.151	40.5823	84.5654	155.552	156.979	48.3259	68.1598	0	55.9374	145.157	117.234	83.1414	48.6045	0	151.847	112.225	0	169.866	47.1972
		282	1277.66	191.355	51.3807	63.172	53.7308	90.1995	0	203.658	0	113.954	194.708	124.46	33.5409	221.168	0	88.0487	303.941	0	0	122.398	0	156.658	176.984	93.7464	37.8304	116.783	120.268	215.539	273.63	76.6426	65.1946	136.024	152.957	68.7292	53.7787	0	38.1215	162.988	151.668	89.2723	54.1179	58.6632	107.844	116.168	0	185.859	32.7689
		283	1281.52	199.478	92.0663	0	42.7111	195.304	38.414	129.961	0	150.748	233.082	121.194	82.0528	174.812	54.1323	122.323	239.647	0	0	94.3432	0	171.256	148.672	54.0138	52.2724	154.453	140.318	215.462	168.148	0	83.7833	175.525	128.394	99.3712	76.5242	0	66.5525	151.891	132.616	73.5453	59.3561	65.3037	146.17	57.522	0	189.18	0
		284	1285.38	160.617	113.654	0	31.6975	143.519	47.5862	189.195	0	123.414	164.738	127.534	109.467	165.431	72.7771	60.9638	222.156	0	0	91.5267	0	151.442	172.231	51.3082	44.043	100.693	104.868	168.09	211.871	52.1059	62.983	96.8185	100.407	75.8647	46.8142	0	47.1914	160.192	135.422	141.283	39.7487	42.1188	143.854	181.039	0	230.346	24.8133
		285	1289.24	208.12	106.45	36.0271	106.399	146.867	58.3115	117.089	0	96.7724	130.281	111.995	85.0524	205.512	29.2744	40.4228	247.568	0	0	136.604	0	125.346	125.525	52.2993	38.4241	186.29	157.074	183.685	208.509	46.9508	67.932	171.109	114.555	90.1967	39.0765	0	0	156.795	157.659	167.411	31.0404	58.0576	174.656	101.754	0	171.728	0
		286	1293.1	232.842	61.8421	0	46.7313	147.755	59.1172	118.935	26.4914	71.1378	193.497	156.159	75.3085	139.35	48.3029	32.0513	166.981	0	0	134.869	0	112.042	145.314	60.6488	61.5578	125.917	114.376	216.9	193.646	47.4367	88.3388	156.387	150.425	36.1586	46.5899	0	50.9563	135.226	126.578	150.49	65.2001	61.1831	114.393	137.871	0	191.819	0
		287	1296.96	230.826	86.7906	0	55.0263	152.563	54.9702	140.528	0	113.94	190.491	125.949	113.44	171.614	98.6701	63.0462	245.124	0	0	137.092	0	67.158	123.399	0	0	181.126	145.392	200.769	151.992	98.3204	94.065	178.735	143.482	89.3941	67.0534	0	43.138	186.779	114.965	172.649	85.0794	75.4082	120.522	73.583	0	207.544	54.4839
		288	1300.82	181.955	18.4464	18.1064	22.5157	184.06	41.0074	145.783	0	174.955	137.101	188.803	161.34	184.042	36.8797	35.3794	185.148	0	0	113.515	0	158.017	192.553	64.0977	57.1413	148.778	119.251	164.613	170.83	73.0256	95.7783	129.812	173.997	56.6868	35.3214	0	0	124.461	155.452	131.631	0	64.3277	176.787	109.175	0	236.817	0
		289	1304.68	208.69	144.216	21.0738	73.2582	175.151	39.1924	174.732	0	125.472	177.37	203.272	71.4366	158.835	76.8552	29.0801	239.359	0	0	76.7346	0	95.8931	101.194	123.014	27.8936	205.686	166.83	178.173	173.359	37.6409	71.3874	92.2761	187.449	24.5935	96.9532	0	39.6433	135.77	201.422	145.348	66.0394	82.4329	169.945	130.943	0	229.363	0
		290	1308.54	191.811	162.893	0	63.9274	154.683	59.3621	181.255	0	163.169	189.077	265.812	88.9933	95.4285	50.5169	93.6026	211.409	0	0	76.3169	0	97.1302	118.913	56.62	58.4321	76.6638	181.944	229.832	167.308	62.6865	44.3139	172.412	141.617	73.283	84.7404	0	82.9833	125.579	80.4807	180.488	95.6537	108.854	184.076	173.793	0	218.468	54.4946
		291	1312.4	257.751	129.054	34.8361	55.3644	143.445	53.004	134.729	32.2946	200.552	192.437	185.867	103.666	175.168	83.632	47.7929	280.924	0	0	100.295	0	88.18	205.666	33.7681	0	209.218	137.915	141.9	179.884	74.7805	84.718	120.191	118.323	63.0063	65.4157	0	56.6755	142.436	122.24	88.7198	50.9177	63.699	225.098	104.85	0	173.207	56.6413
		292	1316.26	247.54	175.063	28.7766	47.1612	121.968	53.6797	168.311	22.2107	198.522	173.566	156.368	69.0615	163.866	79.5964	34.8791	239.666	0	0	100.217	0	124.08	160.521	33.8295	91.1206	190.936	130.889	193.764	175.376	86.77	96.6238	90.6711	143.585	58.5249	106.122	24.849	51.6879	144.297	163.585	217.168	82.9158	134.222	177.533	116.683	0	171.906	52.9298
		293	1320.12	246.724	150.509	0	31.0468	153.811	47.3178	115.966	24.9852	205.69	129.078	203.755	75.1294	162.568	87.6755	132.869	192.981	0	0	116.737	0	107.761	209.891	21.2412	48.2295	178.358	131.893	125.925	211.929	88.3002	59.9861	143.267	145.276	51.756	42.3949	0	55.2726	139.177	177.71	152.454	46.3396	76.4175	134.081	139.176	0	165.187	98.7134
		294	1323.98	272.449	151.92	23.8148	41.8615	171.51	61.9743	130.923	0	142.501	132.219	161.803	119.829	162.11	57.5209	121.348	232.952	0	0	93.4706	0	110.827	187.117	33.6692	73.8536	140.005	145.199	173.043	163.574	75.4886	90.1238	137.929	86.4769	35.1037	40.1761	0	0	175.299	121.594	138.784	36.9374	89.0265	120.035	100.021	0	127.372	58.9284
		295	1327.84	241.094	104.454	26.9845	60.7147	173.583	57.7493	129.257	0	124.647	121.214	87.6026	55.957	187.341	100.759	89.799	254.295	0	0	188.766	0	57.9493	162.686	65.6702	82.0503	135.414	128.648	223.243	147.002	71.3508	62.5875	105.151	57.6912	74.0369	55.2142	0	73.4915	101.336	140.416	213.804	110.02	93.6519	135.605	121.721	0	134.597	90.3169
		296	1331.7	219.786	220.472	27.4391	99.8325	196.013	51.963	178.709	57.2599	211.911	156.085	172.159	37.7634	188.509	94.1827	88.013	215.883	0	0	144.533	0	109.722	94.0818	52.0803	26.845	147.748	186.44	212.126	187.638	62.8402	101.351	180.991	106.064	50.5494	113.467	53.3632	40.3585	114.387	146.026	131.94	41.4222	121.099	128.04	90.8369	0	107.856	82.8836
		297	1335.56	257.842	144.845	0	45.2827	112.841	48.8028	99.8494	26.327	193.153	139.267	142.694	77.6207	185.94	114.442	92.6035	303.841	0	0	118.372	0	86.7304	93.117	69.9735	27.7088	177.657	153.065	190.324	188.356	68.2294	83.2755	74.3473	198.546	23.3594	60.9411	22.0425	53.7028	132.486	128.018	148.012	68.3114	51.4986	158.916	122.412	0	114.586	26.4005
		298	1339.42	180.17	205.136	0	90.7496	223.379	51.8189	151.481	34.284	189.393	131.673	137.831	91.9586	172.348	122.927	99.5068	194.029	0	0	121.105	0	82.9666	134.771	71.1625	112.747	127.6	162.814	204.711	175.119	45.687	160.912	127.017	111.405	56.1668	88.4666	63.0488	0	107.954	134.822	203.112	92.0424	46.1776	172.077	96.0999	0	165.419	64.861
		299	1343.28	204.693	166.488	0	67.2298	177.602	79.1594	182.24	81.605	194.808	135.014	131.886	33.4526	164.81	53.8731	120.642	155.936	0	0	145.611	0	34.805	133.31	60.1483	64.4175	162.922	122.867	163.721	144.1	68.1048	159.685	97.895	148.446	21.4467	38.5241	42.1591	59.0537	154.046	158.944	174.791	63.5703	47.1856	171.055	121.88	0	106.849	53.189
		300	1347.14	180.032	176.186	0	107.684	205.151	61.1677	174.056	0	183.079	179.422	203.097	44.9959	127.444	103.226	118.277	170.941	0	0	84.6877	0	143.596	127.636	26.4633	51.3405	192.07	185.481	157.523	146.53	82.4683	107.61	127.381	152.894	77.7827	68.9633	65.3641	92.3926	161.574	74.7706	179.689	98.129	78.0598	173.542	85.8725	0	142.566	65.0846
		301	1351	211.818	146.235	19.2182	85.707	169.794	55.2701	237.383	16.3246	152.557	127.769	116.448	60.0294	141.247	134.458	105.331	172.989	0	0	113.126	0	73.9944	131.464	0	103.775	173.612	182.165	164.531	199.247	87.8227	116.622	124.461	153.704	23.7051	86.256	36.5014	68.4005	159.081	48.4116	110.572	97.0616	68.8134	171.771	126.628	0	207.721	62.255
		302	1354.86	252.094	125.299	45.6746	71.757	207.753	109.215	193.571	68.3357	191.563	161.193	204.707	86.3703	159.262	110.561	121.602	182.691	0	0	171.406	0	120.273	158.236	42.4985	98.9776	198.594	176.825	125.212	163.993	76.2726	176.471	109.207	147.69	39.8305	40.8103	50.0892	0	126.483	41.3943	143.932	90.0914	82.0605	145.438	89.8431	0	138.658	0
		303	1358.72	265.794	117.368	22.2929	99.5149	173.472	107.958	112.736	59.3546	160.572	106.003	157.038	103.976	78.3127	33.2048	81.5488	85.2047	0	0	171.245	0	135.258	143.87	30.2095	90.4072	194.933	113.702	171.76	218.98	59.069	127.012	109.834	211.913	57.1618	75.0825	33.0222	20.9541	149.956	35.1168	171.167	73.8499	43.5559	168.631	71.9429	0	98.1827	0
		304	1362.58	201.259	169.043	0	110.801	153.658	77.8659	97.4407	72.1201	147.999	147.126	78.5137	108.653	112.846	74.5141	151.125	156.545	0	0	170.552	0	82.4787	164.344	36.5744	66.7755	174.769	133.005	147.877	152.061	91.8972	158.951	95.3106	169.966	53.8302	30.7986	34.8478	44.7991	167.538	48.6463	115.39	83.926	69.4017	138.124	109.031	0	103.82	60.5199
		305	1366.44	166.618	177.568	18.5949	102.489	196.882	58.6802	112.446	85.4952	183.895	180.609	101.399	88.1054	89.0549	69.9931	120.141	193.035	0	0	190.137	0	98.4177	166.996	68.2628	0	101.852	177.564	158.365	211.985	69.0824	164.212	108.172	149.946	55.2521	28.3556	42.847	63.2771	137.11	96.7488	160.245	85.4235	39.4634	215.746	56.5875	0	164.376	86.9616
		306	1370.3	222.078	215.445	0	124.506	195.542	78.1863	109.446	35.4771	135.728	159.863	123.671	64.3126	103.008	54.2218	136.43	96.8467	0	0	220.276	0	117.262	134.264	49.0767	50.9553	143.241	147.903	162.136	114.829	69.8377	168.991	113.947	159.6	48.6153	67.5981	55.623	53.5977	140.208	40.7095	209.143	72.5073	42.1006	190.795	84.8541	0	193.735	70.0938
		307	1374.16	277.647	165.6	0	116.336	210.07	82.5343	144.233	51.0571	213.525	162.342	123.494	123.933	130.055	24.7607	143.02	132.547	0	0	191.065	0	105.681	140.92	23.1538	0	116.929	99.3648	191.129	115.412	28.3895	153.495	105.296	99.4243	61.5488	71.3337	48.7481	24.048	189.665	58.3588	112.372	70.3298	31.3328	168.334	103.212	0	173.949	48.9836
		308	1378.02	209.065	142.864	39.7099	134.628	132.205	67.8883	133.261	58.2042	197.403	112.183	107.089	106.773	119.849	100.73	134.644	97.8218	0	0	214.016	0	80.0503	101.78	89.1806	41.7104	91.1371	101.164	144.145	117.311	30.6391	232.806	72.2165	96.0014	85.3472	46.0005	0	0	205.211	58.272	160.946	52.2212	63.3588	137.032	98.3498	0	170.221	44.8587
		309	1381.88	124.275	215.888	20.3848	131.459	194.744	68.8517	153.579	50.5762	124.565	150.499	169.326	69.0573	105.744	0	162.202	130.987	0	0	206.527	0	99.631	156.105	54.6241	44.5693	138.76	187.449	179.057	178.696	50.992	227.223	44.7397	78.8844	121.319	73.315	28.5547	0	174.732	89.6556	156.082	98.6356	57.7265	128.953	73.7318	0	126.522	60.4359
		310	1385.74	215.551	127.443	0	125.049	200.537	53.3706	232.813	44.8212	169.094	128.853	135.003	137.796	150.51	31.5629	209.795	82.6923	0	0	170.248	0	106.659	137.929	38.0534	110.636	172.163	111.954	135.139	166.753	86.1407	173.551	95.8361	119.481	60.7294	47.3249	38.79	0	195.327	103.484	157.006	87.4724	83.2553	145.593	73.3969	0	102.92	47.6108
		311	1389.6	222.603	198.136	0	83.7655	146.16	94.9806	97.4265	95.4298	258.257	118.993	192.151	107.389	148.732	40.0582	167.945	97.4077	0	0	144.837	0	74.9084	150.285	43.5431	96.8001	182.484	181.967	143.323	188.468	0	244.471	48.7792	108.915	31.6506	56.3055	18.9134	26.0805	184.34	86.4739	166.96	100.586	100.074	141.661	59.167	0	117.031	67.6001
		312	1393.46	104.834	145.202	0	116.564	181.253	99.7377	166.021	44.5119	132.466	103.346	170.971	87.3519	133.561	42.0172	190.82	129.357	0	0	194.936	0	73.7953	123.969	58.3709	58.0895	164.524	158.24	106.635	177.496	40.7133	197.448	0	170.653	46.7523	51.3424	23.6391	48.3183	215.017	28.0674	177.569	100.221	61.1181	162.142	72.0907	0	137.987	59.986
		313	1397.32	161.414	181.731	24.7338	67.5709	182.979	56.9989	101.113	41.329	211.477	163.425	153.895	91.0591	81.9573	49.334	210.928	108.709	0	0	198.152	0	40.8347	161.759	88.1075	58.2436	133.572	132.359	178.652	163.951	89.6246	244.176	125.555	139.516	117.79	115.802	37.7948	48.2229	133.116	48.0499	138.554	112.733	28.241	133.731	35.264	0	116.573	83.6478
		314	1401.18	268.479	174.688	0	78.0354	187.191	65.1056	161.376	0	237.678	183.335	151.502	86.6178	124.491	71.484	204.121	107.803	0	0	262.324	0	68.3882	136.975	77.385	89.8272	140.123	124.783	171.118	152.655	107.002	253.664	66.3034	78.2712	32.3447	48.4547	35.8798	22.2397	173.267	23.5005	159.583	61.7038	41.7552	165.527	94.9436	0	137.208	38.2046
		315	1405.04	236.478	164.612	0	91.6996	141.57	64.5296	169.08	58.0002	183.574	99.5459	111.733	63.7113	70.583	57.2282	202.652	113.559	0	0	246.938	0	40.5961	216.229	37.3239	64.5301	173.852	170.036	209.856	169.543	43.4525	164.531	64.4992	107.934	87.8838	43.0914	62.1071	64.897	177.016	53.9691	180.031	80.9877	119.821	112.815	36.7668	0	150.685	33.852
		316	1408.9	233.403	134.727	0	47.7058	182.973	95.8024	239.064	55.2425	190.324	197.923	117.197	59.6041	151.64	47.9276	154.695	102.005	0	0	203.417	0	0	148.85	74.1189	53.475	116.672	151.589	155.746	189.41	82.2624	302.654	111.097	177.742	55.9991	0	44.7044	47.6617	120.368	83.5458	140.209	28.072	78.7463	195.414	61.0362	0	124.526	50.2299
		317	1412.76	288.275	167.706	0	95.7215	208.012	57.6329	144.123	88.7375	235.745	153.907	99.9889	87.0112	101.93	38.6035	144.863	108.264	0	0	267.133	0	82.2946	157.162	70.5984	37.3532	132.21	179.847	176.863	147.335	110.643	164.041	113.12	101.256	96.1748	27.9763	41.7796	0	166.83	106.476	159.646	93.3335	56.4153	151.305	29.5958	0	142.737	34.5652
		318	1416.62	223.315	217.728	0	47.38	183.948	50.9078	176.738	46.4272	194.877	167.987	124.563	95.5332	175.351	54.6205	223.797	134.721	0	0	214.526	0	69.8347	172.135	20.7988	73.0362	112.018	168.802	159.912	129.269	72.3283	232.562	92.4262	198.406	56.4755	25.5888	32.2552	33.7912	107.794	62.9888	190.151	73.6836	0	99.8048	0	0	229.993	0
		319	1420.48	205.237	180.758	0	75.5687	202.599	58.8659	149.521	23.7323	153.793	196.016	62.8255	27.2036	154.231	96.3216	181.072	155.892	0	0	197.281	0	66.5635	172.123	57.3111	14.4201	111.559	159.696	193.64	139.391	110.417	277.682	139.482	155.02	50.5385	18.6558	40.2756	0	121.541	0	186.312	78.3329	65.1796	121.51	41.7981	0	202.092	39.8093
		320	1424.34	181.748	149.331	0	105.974	162.282	0	216.037	78.9846	167.937	200.516	57.3012	95.9217	152.606	48.5033	252.376	183.383	0	0	178.227	0	32.6203	164.815	51.0243	49.8964	117.458	219.928	200.185	182.914	74.1599	260.536	132.794	128.292	36.2457	27.0328	0	0	76.67	95.2062	155.745	57.1112	20.6366	165.161	40.8314	0	146.922	0
		321	1428.2	277.031	84.9886	0	93.5435	161.107	57.9142	138.842	69.5635	145.129	187.227	83.9654	118.052	126.969	84.9848	164.913	101.437	0	0	221.836	0	62.9885	144.922	103.28	33.1673	156.791	162.806	183.23	138.663	75.8574	216.872	80.7514	204.842	51.3122	61.6627	0	0	159.757	54.1988	164.542	80.438	54.4921	156.663	32.6176	0	168.141	0
		322	1432.06	193.917	148.215	0	105.119	203.904	71.415	182.709	41.6253	152.924	193.572	72.4998	65.8543	165.375	60.2583	223	194.897	0	0	180.111	0	48.6034	140.737	71.6991	17.4475	101.77	173.919	205.485	208.596	69.3351	186.579	152.647	218.891	83.1391	44.5044	16.9109	0	116.062	0	191.227	73.4538	43.3477	62.2115	52.3202	0	172.125	0
		323	1435.92	160.953	114.693	0	90.6393	151.291	57.2044	189.748	25.4606	206.419	193.38	131.011	68.7757	146.315	20.9116	229.144	183.806	0	0	254.129	0	34.6121	147.262	105.827	0	152.756	185.847	189.654	165.223	75.6891	226.314	75.4754	177.876	50.7152	0	18.1982	0	181.888	54.1186	158.643	111.587	38.862	40.5705	0	0	120.361	0
		324	1439.78	234.916	117.566	0	21.1334	190.435	48.5725	193.522	85.0437	208.116	188.474	121.115	63.526	161.855	42.544	209.477	118.642	0	0	174.67	49.4747	21.3629	85.9787	25.1241	20.568	128.563	127.338	179.076	161.473	102.691	253.818	146.933	153.752	72.2553	68.4187	0	0	144.976	66.146	110.753	43.4181	56.5276	56.1255	55.7805	0	194.185	0
		325	1443.64	196.077	114.624	0	74.5703	153.725	50.175	192.209	71.4026	155.936	159.556	85.6939	23.8566	145.176	0	171.002	211.947	0	0	216.228	0	32.3962	71.6229	103.794	0	106.047	107.595	159.396	193.16	99.8614	225.526	135.561	177.932	73.3031	27.2348	24.5695	18.0564	128.267	48.6044	149.446	47.3365	27.6876	66.018	80.2171	0	99.4636	0
		326	1447.5	189.95	145.362	0	91.2638	135.3	54.4542	107.555	62.6808	218.13	130.209	125.471	51.0317	147.447	0	138.638	193.61	0	0	183.316	40.2207	32.547	123.273	24.2214	25.1044	130.505	132.822	187.279	214.73	69.7324	172.044	121.661	260.977	40.3059	20.4107	23.5157	0	166.034	100.987	104.396	113.365	63.8368	39.1912	0	0	179.936	0
		327	1451.36	211.018	112.558	0	110.006	203.638	79.1867	126.369	53.7766	211.333	187.933	109.747	29.8126	125.124	22.6264	230.459	198.518	0	0	69.3069	37.7181	32.991	76.034	73.7779	0	144.879	143.069	178.827	245.714	90.9281	149.797	177.511	183.029	119.82	64.4509	17.8043	0	72.5518	112.38	150.754	78.619	33.0823	73.2129	0	0	127.361	0
		328	1455.22	227.905	118.089	0	104.089	129.855	50.557	148.656	105.806	256.354	155.203	120.33	37.1744	173.747	98.2534	212.594	181.502	0	0	196.366	0	77.6679	144.602	52.8452	0	179.235	78.2911	233.88	176.044	124.245	135.064	121.827	135.09	70.0951	83.7788	63.6456	0	99.8343	59.3505	142.927	41.1747	71.7663	120.058	48.2047	0	107.068	0
		329	1459.08	215.529	116.481	0	94.354	228.328	55.5803	159.026	73.1189	220.061	205.796	150.491	35.1243	129.124	87.6037	73.5385	137.906	0	0	296.012	0	94.0019	89.7283	22.501	19.2014	107.409	120.784	188.356	183.376	88.8385	160.916	109.485	200.079	58.3124	20.8785	0	0	140.144	96.9047	149.625	42.4057	30.7167	68.4153	37.7135	0	144.184	0
		330	1462.94	185.852	137.353	0	80.0617	181.764	72.7738	83.6234	99.7796	258.034	204.828	197.207	22.441	92.7388	92.1488	163.689	159.133	0	0	196.442	37.3329	59.1515	154.309	66.0424	0	157.309	104.273	159.614	200.62	36.746	99.645	148.074	167.815	51.0396	77.1464	38.3319	0	117.072	96.1561	132.286	42.5602	64.5947	50.1841	71.6504	0	134.666	0
		331	1466.8	149.792	172.952	0	91.1845	220.956	20.8614	107.68	76.5095	215.213	204.199	87.2459	28.6928	195.728	63.1172	182.527	180.668	0	0	235.244	65.1259	46.9331	171.893	0	0	121.254	90.7617	224.594	104.053	125.96	191.302	147.092	156.966	55.0861	33.4743	30.6319	0	164.787	125.564	89.4995	75.8375	80.9003	45.3913	57.4353	0	93.1974	0
		332	1470.66	183.944	122.444	0	75.9969	175.922	80.7558	101.47	48.9853	155.902	216.824	113.681	31.8952	97.3132	41.2901	152.163	241.609	0	0	245.959	57.0617	37.3065	128.609	44.1942	0	126.362	98.9801	126.59	173.377	47.3399	149.562	97.0136	138	39.8393	30.7049	0	0	112.105	105.611	115.467	82.8231	62.1998	42.5801	64.1568	0	131.301	0
		333	1474.52	248.263	128.446	0	88.3313	143.549	36.3239	92.0789	82.4171	166.288	148.101	104.924	0	175.846	64.78	92.5156	302.783	0	0	178.619	0	19.2435	169.166	66.7756	0	113.815	148.595	143.974	166.728	103.999	130.13	82.1403	129.371	0	39.3484	35.1606	19.5646	143.59	100.941	119.452	62.669	51.0243	152.662	94.0622	0	197.394	0
		334	1478.38	178.051	153.28	0	93.8862	154.201	19.097	139.265	45.0393	202.451	216.623	115.752	0	124.894	90.6855	181.843	225.375	0	0	214.972	58.1636	72.2534	87.6944	103.928	0	146.14	156.323	137.957	134.584	45.0434	129.92	102.011	134.197	81.3868	0	26.4812	0	175.86	145.461	102.733	59.5304	50.3427	44.1821	88.346	0	178.937	21.0757
		335	1482.24	178.212	34.5127	0	49.514	336.352	62.3149	71.8603	64.1694	163.541	154.333	130.426	0	125.241	96.3672	140.963	185.886	0	0	265.567	75.063	104.035	127.034	85.7454	16.8648	152.801	149.194	141.264	158.997	101.712	181.378	116.322	99.0728	0	0	33.0994	0	187.391	105.057	62.4995	26.8543	72.8294	31.0892	86.9838	0	172.618	42.1302
		336	1486.1	184.533	114.011	0	71.0976	173.881	71.4298	101.198	31.689	88.9435	162.415	146.784	47.4707	93.9253	84.5715	138.739	201.032	0	0	208.679	64.3341	78.6235	136.897	84.4558	0	146.046	129.216	130.974	169.463	91.5288	214.049	145.398	142.38	56.761	38.8952	26.2813	0	114.388	96.6737	138.865	60.0289	60.2438	82.0596	98.556	0	126.45	50.1745
		337	1489.96	179.45	123.098	0	98.5245	232.626	74.1869	49.7355	99.7071	159.07	173.499	54.9719	51.8837	84.9618	0	196.867	197.126	0	0	190.166	99.2565	83.9456	116.937	142.087	0	127.741	133.599	195.741	188.072	75.5746	133.528	81.1163	155.291	67.1311	0	20.4931	36.7158	185.04	94.114	103.936	0	0	0	69.4088	0	186.093	0
		338	1493.82	222.961	134.649	0	132.395	236.066	70.6839	57.6675	63.1691	136.813	155.858	159.706	59.4991	122.832	37.055	92.0644	236.732	0	0	212.473	108.799	107.79	143.769	76.4634	0	101.437	130.191	191.05	149.22	72.1463	163.94	127.77	199.467	63.52	25.0994	20.6748	0	139.773	81.6959	128.137	21.111	49.9448	34.4554	91.1743	0	130.858	0
		339	1497.68	144.507	92.6449	70.9004	138.491	257.378	89.0597	89.8758	56.8734	187.568	152.029	127.63	28.7344	141.236	130.019	80.715	213.858	0	0	169.495	84.3292	95.4121	135.627	74.3428	0	184.361	74.6606	131.875	182.271	56.576	196.191	149.839	169.103	27.921	52.515	30.423	0	191.215	101.391	93.8082	39.0236	77.4546	89.5441	50.9568	0	176.059	0
		340	1501.54	174.307	69.8267	24.1863	40.055	191.256	184.992	66.8004	69.6737	185.209	155.461	128.109	88.3097	170.663	104.631	163.139	212.099	0	0	223.367	111.375	73.7452	145.81	75.8092	28.3936	137.609	199.227	117.026	126.463	87.1051	171.13	167.586	202.168	81.055	53.1072	34.8383	0	93.7106	123.262	138.809	64.4425	39.54	127.778	131.179	0	157.654	71.9562
		341	1505.4	158.561	39.1769	31.8368	64.8122	274.174	126.321	57.418	86.0031	199.831	131.467	147.112	54.2875	109.39	110.913	94.8321	167.535	0	0	154.156	105.38	94.0063	155.596	96.9804	0	191.092	108.207	182.23	147.283	57.4773	185.241	137.016	162.617	83.1879	30.3133	64.7584	37.0119	157.864	59.1394	67.3998	30.4002	55.4111	145.504	78.756	0	163.284	33.7264
		342	1509.26	175.938	74.8327	41.2258	89.4604	192.145	137.851	57.1895	40.0962	154.21	166.772	127.895	103.293	150.939	104.284	138.846	157.532	0	0	183.178	94.6978	79.5903	164.429	41.138	0	160.522	115.809	86.8541	188.199	37.3912	162.487	94.0858	158.653	85.3809	72.8249	27.5991	0	126.62	118.113	148.871	55.5721	26.3827	62.5718	103.72	0	186.573	36.0615
		343	1513.12	118.577	113.992	71.9313	91.572	231.89	91.2489	22.936	45.7953	160.215	144.265	113.705	100.547	147.822	138.357	79.188	217.292	0	0	148.506	116.935	55.1166	161.258	0	66.6383	185.414	144.637	103.756	218.628	79.2739	154.051	51.7878	137.271	56.6909	51.9196	0	0	191.324	89.907	91.6524	19.3677	63.8925	91.3669	129.904	0	128.868	47.3033
		344	1516.98	100.708	83.1377	81.0496	79.5543	208.236	98.2185	47.632	69.8441	0	99.0903	107.628	96.5588	111.264	151.869	151.642	106.58	0	0	211.372	144.674	88.022	192.675	31.8512	45.5448	142.662	157.988	150.457	136.236	25.6011	161.292	125.379	149.78	23.6528	40.3247	0	0	131.221	141.94	115.031	82.4412	33.8243	96.5991	87.7974	0	223.882	25.7715
		345	1520.84	182.692	43.0618	89.876	79.5009	182.979	137.139	64.0695	50.867	0	204.822	88.4801	104.356	171.666	113.628	146.684	149.689	0	0	243.751	149.721	82.945	157.575	96.8102	64.9358	200.111	158.463	140.71	208.478	23.8754	112.715	131.56	158.431	50.7016	22.3963	0	0	116.168	136.044	152.491	78.222	48.188	85.5927	129.779	0	71.9024	43.5457
		346	1524.7	152.403	93.6338	98.5987	99.9676	189.014	124.874	71.7515	69.991	146.378	207.144	125.167	116.951	86.1235	117.587	118.369	131.001	0	0	147.968	168.272	88.5351	203.878	54.0801	26.7695	137.362	118.472	179.156	166.632	0	160.562	168.586	83.7897	33.8603	0	0	26.1945	128.725	154.976	91.5084	86.2743	0	150.929	110.62	0	181.488	0
		347	1528.56	147.6	106.017	0	70.2614	227.56	76.0685	25.4439	63.0208	113.576	173.228	119.138	154.077	132.329	190.752	153.471	138.115	0	0	187.312	117.703	45.3316	195.554	57.8617	57.0041	140.969	98.8786	179.148	145.266	73.4458	174.304	186.247	143.119	29.2225	53.5707	0	25.5601	118.674	115.945	147.515	61.6659	47.3817	40.3086	53.7346	0	148.171	42.2561
		348	1532.42	200.875	90.054	49.9965	85.9887	247.993	137.348	51.4831	30.182	146.914	186.705	126.02	164.31	159.7	174.867	134.476	168.573	0	0	248.063	174.119	88.7096	190.252	24.5485	94.5846	124.149	124.032	102.8	139.516	50.338	173.624	126.38	244.175	72.7242	22.4121	0	45.2049	68.5273	180.554	154.327	28.9716	41.7068	152.448	46.452	0	199.56	60.3809
		349	1536.28	226.968	114.706	21.2811	86.4423	124.265	111.532	53.5682	78.2227	0	132.793	84.1887	169.135	208.819	172.232	64.0493	153.166	0	0	192.849	147.067	55.3022	219.909	51.1883	47.6137	178.734	143.243	138.365	30.8989	23.0091	155.062	25.2387	216.295	88.0975	67.4282	44.8335	0	71.525	85.0176	186.415	34.9714	59.1776	82.1439	125.014	0	216.634	35.8928
		350	1540.14	195.159	69.508	63.2652	86.5064	168.971	105.15	78.1677	116.636	194.271	114.684	151.154	199.362	193.265	154.52	147.698	187.092	0	0	201.546	133.283	114.479	177.252	28.4779	22.6359	148.592	105.813	86.5924	72.6441	76.3185	213.286	54.1172	158.43	50.6894	80.1877	31.2547	21.4989	63.4293	122.412	108.921	0	45.9162	61.0503	46.5726	0	156.647	0
		351	1544	239.421	41.0561	57.1424	102.962	210.242	114.227	51.4884	68.8632	0	159.522	85.5339	148.72	154.202	109.115	127.258	141.831	0	0	174.953	148.94	137.527	194.38	56.0779	0	173.41	129.467	168.68	34.4897	46.0705	161.347	100.923	127.922	0	0	0	43.5594	88.0496	115.6	162.382	31.5407	39.9097	102.214	70.2027	0	110.841	96.1369
		352	1547.86	167.133	103.859	56.5068	110.524	198.192	109.002	49.6169	76.8441	0	117.764	71.5344	143.796	120.67	150.132	171.073	181.209	0	0	142.403	163.293	98.1625	198.215	32.5405	47.0283	156.563	149.486	100.869	96.5802	25.1243	138.239	76.3813	182.218	0	53.7227	23.6255	0	64.2577	174.404	161.219	27.361	47.8495	103.357	57.3085	0	135.052	86.0094
		353	1551.72	166.569	39.299	0	105.828	169.322	168.988	122.865	67.8569	0	114.424	30.8664	229.826	153.068	83.8547	147.848	186.244	0	0	129.127	71.6971	85.6454	190.339	74.3159	66.6662	140.689	107.814	173.543	55.8677	47.7325	176.344	87.937	146.309	68.7242	72.2011	19.4973	51.0118	0	173.821	217.778	43.4082	62.3393	81.7543	97.5389	0	142.837	0
		354	1555.58	128.564	48.7376	53.3909	80.8098	166.698	148.177	70.2444	0	0	151.236	45.7709	170.475	163.46	154.054	149.263	210.557	0	0	175.007	68.9227	124.921	238.004	94.1171	58.4817	109.023	110.65	133.249	78.7458	49.353	262.653	103.982	110.249	27.4409	60.605	0	48.7762	46.8659	112.068	136.225	49.2663	31.9545	143.744	64.1862	0	186.621	0
		355	1559.44	100.762	108.666	16.3675	109.608	190.34	60.0825	96.4196	28.7283	186.282	133.218	44.0969	184.419	227.045	45.1138	133.651	153.759	0	0	125.959	172.822	77.4844	174.882	0	0	123.685	210.15	143.708	134.37	50.4598	158.141	71.6159	154.795	32.692	58.2761	0	37.5314	67.5052	139.716	130.334	52.3017	27.315	62.8414	104.524	0	119.501	0
		356	1563.3	142.269	122.376	40.9155	91.0533	98.4928	111.257	96.7025	111.031	162.008	220.047	49.9029	164.798	152.231	107.047	131.588	163.999	0	0	125.069	136.048	110.229	161.797	71.3532	38.2171	171.646	67.0674	154.458	22.2546	21.6864	145.052	68.9036	109.747	0	68.1649	20.0062	103.165	33.9097	97.9649	174.253	89.5723	20.8199	84.9668	33.8613	0	159.39	66.0299
		357	1567.16	153.262	23.821	69.795	117.292	64.9216	139.167	118.604	81.9801	106.674	147.029	72.4951	187.821	149.626	84.8636	115.044	193.555	0	0	157.095	139.706	92.0696	118.971	97.7603	47.6479	156.276	115.688	85.2357	91.535	79.6815	137.857	67.2165	181.625	27.5608	0	0	51.8499	55.5912	94.2256	129.316	53.3421	92.9971	62.6401	73.797	0	149.658	54.6868
		358	1571.02	151.871	126.193	53.7792	64.3563	129.54	106.049	112.468	48.7686	126.517	139.689	50.4512	221.984	93.4456	82.675	194.601	139.615	0	0	108.868	219.604	85.5208	175.014	71.5707	54.0838	136.896	149.991	120.078	68.8377	62.011	169.473	92.4807	220.601	51.7172	31.5516	0	109.458	131.868	28.2021	76.7399	55.4541	61.0839	90.8858	0	0	145.676	46.695
		359	1574.88	148.604	91.0761	36.8902	87.7647	122.115	105.553	55.0508	75.952	49.8536	141.379	21.8216	165.629	211.698	132.053	187.202	94.8274	0	0	100.396	66.3709	121.288	190.631	127.171	17.5151	118.337	132.665	148.313	48.2335	91.0965	151.07	118.984	133.498	38.588	24.2915	0	40.5429	113.044	90.3686	116.983	0	55.6047	39.2405	108.073	0	120.016	0
		360	1578.74	134.285	142.226	45.2599	52.6286	93.853	91.8215	84.0504	66.0809	71.3756	159.892	29.1998	134.289	192.943	157.253	146.74	217.173	0	0	110.704	79.2711	92.1655	135.276	125.922	62.1082	97.7805	143.676	124.234	85.0379	92.4966	122.436	0	151.764	62.6947	0	0	18.0227	156.189	108.779	65.5628	0	30.7752	60.8322	36.2239	0	171.481	0
		361	1582.6	191.725	105.343	56.1339	99.8639	115.324	113.574	94.8174	71.9834	79.6936	176.444	42.2513	189.592	195.091	78.8833	138.521	180.14	0	0	182.689	94.924	131.78	159.933	102.925	43.9346	74.4795	161.599	151.863	94.4482	114.603	146.127	55.7666	143.484	62.8695	49.7082	22.5703	0	112.07	129.176	151.25	50.4641	66.0002	43.5946	29.7246	0	127.279	35.9842
		362	1586.46	104.289	92.4815	89.504	72.3645	96.4012	60.6278	174.452	83.8043	127.498	164.321	49.4707	131.701	151.385	159.837	171.682	132.327	0	0	95.9658	67.4354	126.561	169.438	87.0641	88.8577	175.538	169.144	108.951	107.198	113.157	154.45	57.3747	130.742	63.0274	26.574	0	94.8477	103.909	136.792	150.693	28.6736	45.6134	52.2468	79.8487	0	149.28	0
		363	1590.32	79.1047	130.691	118.099	106.866	126.348	116.365	137.678	57.8664	58.2281	92.501	38.0375	145.184	81.5388	91.1472	233.835	136.125	0	0	132.84	33.3408	149.847	197.57	95.6148	42.9827	142.408	127.237	142.066	109.899	74.4207	170.838	112.031	157.889	133.237	0	40.3891	0	132.117	165.452	112.651	81.4901	45.2283	70.7907	85.8344	0	160.476	0
		364	1594.18	174.893	102.644	113.805	112.293	96.518	177.979	161.744	103.651	56.6458	128.417	31.1362	171.705	157.567	75.7576	139.203	119.99	0	0	118.169	78.9599	146.668	191.943	134.452	54.248	168.888	173.395	174.901	0	72.1961	163.982	82.0237	127.194	35.7936	59.1356	0	75.3638	185.643	139.028	141.63	54.6692	22.0573	123.887	131.63	0	122.254	20.3662
		365	1598.04	156.997	87.4217	81.6807	117.272	71.5225	58.4173	134.602	76.4915	47.5678	188.878	45.8792	162.875	173.342	19.2255	163.688	183.957	0	0	112.525	0	107.53	168.353	103.891	24.1146	122.079	124.077	87.0347	66.6354	62.7766	177.926	31.8409	145.339	102.171	49.6945	40.7757	86.3931	147.538	162.478	193.214	77.2383	43.5827	49.5447	60.3917	0	91.8358	32.6928
		366	1601.9	195.722	81.0941	69.44	137.244	83.177	47.4099	165.942	120.528	37.8741	171.781	45.5541	119.569	165.862	0	173.624	154.001	0	0	127.915	0	103.263	242.3	155.129	83.0503	150.333	141.687	129.856	102.819	105.131	138.748	45.9466	36.2688	99.4126	34.4855	35.2109	72.1714	161.912	153.226	142.496	58.6239	71.6442	105.464	89.2053	0	104.469	0
		367	1605.76	106.593	93.298	67.888	141.831	103.853	110.883	178.923	130.827	26.1938	107.378	77.7645	194.592	169.257	30.6974	224.668	133.269	0	0	99.2815	64.6244	95.043	118.487	193.432	36.1323	76.9784	105.2	73.4085	60.3997	85.9403	113.762	61.6581	125.324	85.0588	0	0	51.5159	154.432	140.386	152.284	73.4711	51.055	130.807	130.224	0	164.724	0
		368	1609.62	99.8339	95.9747	133.567	112.052	52.0633	98.7172	150.984	88.3547	76.0063	162.254	32.2087	179.635	136.996	26.4693	181.491	118.949	0	0	141.695	51.2193	104.284	206.984	196.558	68.4932	144.365	143.367	89.9791	80.9076	88.0054	145.523	35.5752	77.2901	60.0002	62.3096	34.8101	39.7188	97.7452	146.344	159.272	62.1601	41.7424	62.6797	69.2206	0	159.117	0
		369	1613.48	213.562	132.324	73.1379	67.6245	75.3933	141.788	131.826	134.309	136.789	196.23	46.3171	116.07	148.801	114.589	219.802	129.158	0	0	141.333	144.748	117.106	140.645	116.607	104.749	169.402	162.547	116.805	109.515	137.094	112.572	41.0328	41.1806	94.7141	25.6317	41.5498	105.953	124.757	186.151	182.693	46.6339	41.8539	89.573	58.3632	0	163.12	0
		370	1617.34	108.366	93.5639	49.64	87.2401	68.2403	111.17	204.301	148.824	103.957	142.014	35.3525	38.2791	130.034	81.1301	189.652	123.93	0	0	173.943	30.1953	95.1514	93.8924	107.95	76.0005	112.526	97.8913	111.523	147.158	59.6936	131.324	91.7529	63.8487	83.2526	79.0955	0	113.673	123.276	128.94	115.541	61.302	58.9042	64.1824	97.193	0	132.822	0
		371	1621.2	187.355	106.212	92.7783	45.5901	107.543	89.4425	126.822	160.992	0	78.7526	77.4926	71.1489	195.871	61.9116	201.044	86.9181	0	0	207.168	35.1631	91.3001	196.492	132.521	63.8457	97.9747	125.791	113.585	135.337	156.748	117.634	134.298	76.0428	105.507	43.4998	0	97.59	154.65	72.2461	99.9753	96.8427	54.2666	50.3343	67.8407	0	128.113	18.77
		372	1625.06	180.48	90.4609	96.5163	23.5452	85.3457	140.3	151.774	61.4543	0	134.475	79.5544	61.1727	129.697	0	186.5	170.367	0	0	183.974	76.5755	108.912	160.963	199.899	124.136	138.161	171.499	158.475	147.4	183.648	143.254	73.9097	114.079	123.897	32.4484	37.296	69.9104	112.664	82.7063	108.986	48.4085	68.7637	62.8741	21.5738	0	172.011	0
		373	1628.92	158.672	138.121	35.3296	93.0047	83.973	147.875	146.531	75.192	20.9934	63.2851	0	36.3691	131.936	99.5275	200.635	74.7856	0	0	153.894	45.5743	107.767	138.623	209.642	45.1515	135.141	135.3	56.5786	114.379	205.58	70.8227	84.6764	53.8607	108.231	24.1275	42.3194	102.325	155.337	39.842	98.0925	64.694	61.253	103.269	81.7418	0	162.144	34.4886
		374	1632.78	232.509	147.533	77.9289	61.3618	65.7696	120.048	120.028	88.5031	151.625	194.668	20.6785	142.666	134.494	47.8498	217.85	138.936	0	0	100.423	90.401	128.913	190.582	199.986	70.9069	142.387	217.044	72.1356	159.854	173.852	108.316	47.2494	119.456	110.822	46.3423	53.0042	88.7612	126.919	103.778	107.795	0	0	45.7236	51.4823	0	133.861	49.177
		375	1636.64	197.741	164.43	54.8764	30.9131	60.3604	148.55	141.896	87.4483	76.3765	113.153	25.2432	102.637	174.116	114.277	183.294	162.063	0	0	185.045	28.5415	121.471	203.073	169.084	121.143	128.611	107.843	111.241	134.439	139.326	76.3227	116.194	150.612	127.332	58.702	40.0837	100.345	111.176	109.173	101.378	42.9434	42.4891	0	67.5946	0	150.185	20.8292
		376	1640.5	218.481	159.237	101.932	36.2157	113.827	137.608	161.047	117.262	0	119.675	50.3674	146.737	151.534	114.291	186.687	126.625	0	0	160.904	0	46.2282	161.387	135.927	71.1998	94.4359	84.6614	134.264	68.7739	141.785	105.289	92.4314	167.557	90.2331	62.3891	45.4866	127.026	194.074	143.947	80.549	39.9848	17.4913	33.315	99.6563	0	71.3932	0
		377	1644.36	187.394	151.351	127.065	36.0545	80.842	148.479	202.669	89.7191	106.042	113.371	30.0107	108.625	153.84	29.6534	199.444	115.937	0	0	188.979	57.2908	64.2113	153.562	175.449	100.404	112.967	90.4513	130.516	160.835	198.467	96.0474	54.3406	191.958	93.4751	47.4182	47.967	90.914	155.461	133	106.503	32.6831	43.4893	73.7504	62.4578	0	42.1415	0
		378	1648.22	197.28	170.187	106.872	63.9028	108.401	175.266	149.505	101.727	83.2272	108.134	0	107.097	157.696	93.0684	204.41	141.161	0	0	148.096	108.569	109.321	115.517	193.466	75.4905	110.173	133.29	100.7	163.184	165.836	72.8172	59.1043	198.209	122.184	42.0695	56.4163	108.944	173.425	94.4207	102.719	0	0	50.2797	33.7321	0	113.464	0
		379	1652.08	159.704	141.782	120.779	41.3113	79.5747	128.377	144.898	63.632	94.3333	156.784	30.4223	59.4088	70.5262	123.379	166.15	86.6999	0	0	234.134	135.63	112.505	83.8458	145.021	70.2359	102.577	75.0066	116.109	183.051	125.933	75.4376	41.398	146.718	95.0654	40.9853	52.9211	114.234	83.1045	100.003	139.927	16.9298	0	65.0158	29.8479	0	69.6822	0
		380	1655.94	126.703	133.835	147.37	100.423	125.183	168.751	91.4295	55.9589	130.353	156.343	32.5587	74.9112	122.167	119.821	125.848	145.241	0	0	176.114	177.812	107.373	176.085	185.964	116.122	107.515	143.947	127.331	114.118	154.889	48.9985	103.338	189.36	139.722	52.7488	0	57.9721	151.417	125.575	121.625	70.1651	43.6641	65.7371	36.5048	0	95.1043	42.7771
		381	1659.8	114.287	163.077	114.533	63.1021	111.68	133.587	146.235	110.209	137.631	169.146	32.1264	66.1494	111.503	113.72	189.14	105.899	0	0	206.704	137.041	142.746	95.2344	219.099	85.6248	133.96	107.205	72.1262	130.205	140.234	80.9423	65.4293	185.496	90.62	74.6888	49.0166	114.2	186.801	123.276	141.826	58.6249	20.9063	95.799	44.2861	0	66.5031	26.9076
		382	1663.66	137.89	115.87	134.498	56.7068	101.806	112.915	125.113	92.4345	0	136.435	29.5544	75.6658	131.55	92.3706	141.142	143.423	0	0	223.359	112.313	64.53	131.336	209.289	101.723	108.737	83.2678	91.9834	216.287	116.384	91.5996	66.9989	223.387	128.786	42.6836	49.0722	112.438	140.674	45.364	145.508	66.6775	0	60.3528	23.3513	0	110.686	36.6243
		383	1667.52	144.911	124.365	111.573	92.0345	52.1726	142.259	203.287	94.7078	74.4216	131.811	63.6252	109.338	141.439	193.514	148.333	77.1347	0	17.7965	152.408	128.399	146.323	156.823	208.047	71.9269	126.93	108.647	106.532	237.123	179.77	71.5937	53.7823	126.845	110.713	94.8135	59.8553	66.4578	138.268	142.76	90.9298	95.0663	29.7781	42.975	29.1654	0	102.787	33.2865
		384	1671.38	177.195	193.744	145.131	82.6261	143.457	112.309	190.29	155.277	85.9504	147.649	29.9302	33.2743	170.229	135.971	194.228	138.259	0	0	153.137	180.084	103.654	129.443	210.317	45.9859	96.796	187.353	184.621	156.571	180.022	64.0231	32.7935	169.312	176.479	42.4128	69.4965	89.9467	181.719	41.3085	127.334	22.8351	21.2669	87.8897	0	0	62.457	0
		385	1675.24	102.501	119.852	154.231	76.0097	135.113	154.968	138.49	114.246	124.18	123.721	81.4383	32.8789	151.561	91.0738	166.371	143.54	0	35.9446	169.639	151.715	134.824	123.009	167.351	81.5914	70.7196	65.0491	173.553	186.588	143.325	66.4347	35.9223	153.721	149.007	38.9244	84.1722	89.6046	208.954	63.4396	106.886	47.6659	0	116.902	26.4648	0	92.052	0
		386	1679.1	171.753	128.131	122.348	65.3685	109.76	147.288	100.286	105.133	104.607	160.773	75.7923	106.355	156.702	186.118	154.429	79.1219	0	0	238.737	118.255	94.1725	225.233	243.144	51.6262	155.38	125.36	187.796	144.84	113.799	157.617	87.8228	124.634	187.91	80.5971	0	71.4925	189.757	149.529	142.342	22.2565	36.1494	54.1822	50.7163	0	118.548	0
		387	1682.96	165.632	135.057	155.1	53.4067	131.008	207.449	107.688	109.705	66.9526	144.454	60.8472	28.8638	173.086	132.659	169.286	139.333	0	0	194.581	86.0776	184.915	156.42	196.565	47.3538	100.35	63.6421	164.19	132.203	167.056	150.803	71.7693	154.664	125.45	51.5383	0	56.7951	163.642	116.09	185.024	58.2502	72.9592	108.538	86.0227	0	21.2305	20.9122
		388	1686.82	93.4655	50.171	118.053	66.9392	151.991	224.883	81.2207	83.6078	90.145	91.963	68.6444	35.7119	170.494	125.727	162.894	138.635	0	0	204.165	134.329	164.823	205.226	226.463	73.3632	130.782	171.481	196.428	129.485	124.462	66.5837	86.8674	196.512	90.0231	47.1349	29.6896	75.4079	135.654	90.0849	78.7612	72.0003	42.2922	52.3916	18.9646	0	0	29.3027
		389	1690.68	205.518	59.4438	110.389	58.6611	113.109	247.773	103.801	79.0043	105.44	112.343	61.835	122.116	95.8764	97.5205	164.577	83.1398	0	0	194.764	120.062	114.555	211.335	148.66	45.8009	179.527	131.101	185.331	132.215	121.905	122.519	54.0783	181.259	129.735	60.958	0	71.5135	125.503	126.228	156.633	57.4453	63.0916	106.772	0	0	91.3175	0
		390	1694.54	152.41	67.0915	59.6002	23.8045	126.035	198.457	139.841	103.143	99.5342	119.851	104.133	109.563	88.4355	125.217	241.206	117.604	0	20.906	157.803	117.375	145.044	183.098	165.496	71.1509	72.4177	121.524	198.892	37.8298	250.764	101.04	43.1073	266.033	133.914	62.4756	30.6421	78.9323	142.817	58.6178	124.868	92.9423	68.6812	65.3616	31.0471	0	61.0172	0
		391	1698.4	87.3535	83.5168	69.8601	83.3133	153.003	146.634	138.627	71.9691	202.358	63.8528	75.8557	138.825	134.206	96.8743	97.751	42.1775	0	42.6763	203.34	117.05	87.8598	208.03	147.733	37.7139	147.626	122.283	181.818	153.015	168.158	155.48	60.098	199.325	127.586	20.2922	20.1181	40.8648	128.584	103.042	147.63	65.4459	0	96.6079	23.75	0	45.4939	0
		392	1702.26	178.518	89.2106	124.284	58.2639	93.3568	181.968	138.798	117.08	199.139	80.7488	134.871	105.456	230.289	127.503	133.416	42.9346	0	0	193.643	110.692	134.847	184.637	165.048	75.8316	90.1129	116.197	186.932	137.348	149.044	88.3596	80.7385	200.809	148.158	22.4388	53.2062	27.9673	127.112	28.2845	65.5734	37.8236	20.4709	82.1041	39.0716	0	77.9621	0
		393	1706.12	160.103	100.052	188.569	50.2084	79.6065	152.888	100.974	78.2523	148.91	121.914	67.2507	137.901	150.009	121.225	174.558	115.81	0	18.7649	199.06	112.988	83.9037	169.627	164.421	34.1561	153.337	145.24	181.408	219.398	151.548	129.868	76.5842	155.266	105.47	35.8339	59.0524	76.1625	98.2682	70.3831	23.0995	17.6104	24.9337	0	44.7753	0	61.1175	30.6816
		394	1709.98	84.0629	130.143	26.059	54.8592	114.543	144.704	79.0458	131.533	153.149	115.241	111.202	143.44	168.474	138.317	101.05	166.684	0	0	206.595	183.528	117.065	154.731	206.846	67.5668	117.424	142.439	179.781	150.043	183.674	54.3123	132.812	253.453	135.35	80.5991	56.8088	67.756	109.669	94.0447	0	40.161	88.3472	36.0308	44.6697	0	30.0665	43.2232
		395	1713.84	113.361	137.108	77.4054	52.3921	209.929	113.886	166.838	143.444	84.5165	137.078	142.506	143.439	160.603	172.59	175.428	156.249	0	24.3697	186.854	97.1811	107.066	248.333	144.081	50.6349	101.283	125.049	144.588	88.5024	146.748	98.8099	85.8246	204.343	173.182	28.9539	30.0181	57.7124	48.803	125.556	52.3566	26.7652	52.9268	72.7251	50.9038	0	98.2936	69.2331
		396	1717.7	144.579	75.0676	67.4033	116.478	189.539	184.596	110.319	87.1521	179.45	74.5596	183.191	161.238	140.031	0	188.608	146.722	0	0	227.612	191.334	42.4896	276.159	93.7877	132.985	76.3001	129.24	150.918	177.797	189.678	112.755	125.931	144.792	128.298	31.2096	41.4187	77.4991	105.315	87.4092	69.3236	82.868	105.112	25.3617	19.685	0	98.557	85.6064
		397	1721.56	161.043	88.1747	37.3018	52.8954	224.798	147.608	123.322	127.9	134.698	108.191	155.286	122.764	139.468	71.1086	176.873	92.8057	0	35.2209	185.428	161.344	128.995	281.586	52.3785	87.0625	138.039	134.401	156.206	94.403	127.438	127.711	68.6705	188.588	169.79	77.373	26.1583	64.9692	120.876	88.435	86.7606	0	48.4705	21.8072	51.9602	0	0	45.0074
		398	1725.42	187.974	145.284	89.0217	52.1828	179.004	169.625	118.098	95.5617	150.279	169.007	133.61	100.593	143.928	0	188.131	104.244	0	0	177.77	131.16	73.0116	230.665	110.731	59.9112	76.3979	84.3022	165.078	129.226	111.083	184.102	44.586	184.421	207.675	65.6312	0	141.969	174.24	20.3397	130.285	41.1098	100.669	0	0	0	0	72.566
		399	1729.28	158.486	97.6422	141.723	62.4555	117.843	143.294	50.18	95.0726	81.0902	116.547	151.253	151.519	151.679	87.4281	183.907	139.057	0	22.7514	187.965	109.951	72.6127	211.24	92.1506	25.8073	67.7815	138.616	196.552	92.4683	100.621	153.568	110.183	162.047	137.623	38.2985	44.0879	68.6145	109.43	167.858	102.494	48.3253	133.662	41.5555	18.9374	0	43.2722	78.2664
		400	1733.14	155.437	119.51	168.808	68.6513	146.747	133.941	47.5956	131.266	108.563	127.505	155.85	107.89	186.975	87.0471	258.651	52.1603	0	57.0169	285.606	151.258	91.4109	240.865	122.932	52.9398	100.907	84.1781	214.627	133.455	137.495	180.937	81.7072	171.105	172.099	50.9714	50.33	88.1866	58.065	69.4073	49.4822	0	113.887	70.4193	0	0	24.8051	57.4206
		401	1737	158.231	93.9348	77.9746	55.9953	201.615	172.217	74.6091	106.278	131.424	115.092	104.253	101.534	145.842	82.5034	121.891	107.918	0	30.639	214.619	108.289	68.3802	181.486	86.0037	91.6826	76.0755	73.375	127.587	153.72	152.82	112.374	36.7692	189.354	217.512	75.0196	25.3911	89.9101	95.0451	17.5612	129.595	23.3978	96.8091	30.7924	28.4807	0	77.8161	56.4121
		402	1740.86	178.489	102.308	125.375	57.4863	206.535	72.2744	124.066	58.4193	175.64	105.841	109.167	206.03	102.215	71.2211	120.522	97.2329	0	32.0907	207.11	135.688	77.0037	214.578	72.6698	68.0487	30.276	115.305	137.656	62.1943	135.262	220.498	128.548	195.203	137.74	50.491	0	57.926	98.4082	51.6095	76.498	80.1174	134.686	109.477	37.1045	0	59.265	73.1343
		403	1744.72	172.775	43.5288	116.05	54.4342	187.072	184.511	111.544	76.8635	35.249	143.495	116.872	119.978	119.1	59.3622	96.6749	75.4928	0	40.1192	187.22	133.806	43.6567	145.6	90.2906	44.4001	40.2983	89.7188	194.439	92.1778	102.511	136.457	91.0109	193.269	171.731	40.2851	45.1553	96.0594	84.1438	43.8553	79.7474	62.4994	71.9827	91.5176	41.5801	0	68.7213	58.9639
		404	1748.58	216.459	104.272	89.0512	83.8347	178.888	143.477	69.5329	88.1673	141.738	70.1636	109.899	148.943	179.781	50.023	68.8253	83.094	0	17.6141	181.179	95.7317	73.7135	181.928	140.748	48.7876	62.9765	121.066	149.361	85.1603	146.483	140.379	101.522	85.0599	192.697	22.5899	32.2353	57.8415	135.69	111.001	0	0	155.864	103.442	33.1096	0	53.5439	37.5
		405	1752.44	170.848	89.1041	96.4533	48.0138	186.701	117.491	66.8447	41.6693	139.028	115.411	140	118.361	199.059	42.155	66.9485	92.791	0	59.8886	165.837	132.202	91.4507	170.391	112.016	59.9609	77.503	111.686	159.856	138.555	107.451	197.58	147.865	190.605	180.795	24.7073	29.0432	63.6639	113.896	87.8907	0	41.8491	136.509	76.0113	67.9323	0	68.8444	86.6599
		406	1756.3	140.531	121.125	111.077	50.0534	171.107	162.842	134.283	57.9298	82.1792	95.5681	40.5034	125.372	199.608	109.156	100.876	146.299	0	54.0476	172.788	161.441	33.9665	181.243	70.3848	37.7459	66.3701	121.666	197.268	118.464	185.178	201.929	127.915	177.783	191.073	53.5725	47.136	146.457	47.1073	122.055	0	33.6394	209.005	43.4503	30.252	0	107.541	123.121
		407	1760.16	99.9833	131.643	120.666	52.5401	199.494	147.481	79.01	41.3348	39.0926	114.876	125.661	200.176	183.563	106.59	62.9997	95.1614	0	0	185.847	164.652	30.008	181.154	104.842	28.6456	165.239	62.3628	182.186	189.927	111.557	167.69	176.242	185.585	195.57	0	31.7099	84.6337	129.573	142.109	22.9151	33.5571	191.382	69.0573	58.8297	0	145.384	90.3597
		408	1764.02	125.165	107.291	158.301	45.1483	233.861	167.184	81.8243	0	126.974	130.445	119.461	182.029	153.554	61.4274	119.101	117.633	0	0	199.879	157.666	64.9153	196.815	67.3451	54.4545	115.085	114.49	184.294	158.532	105.915	148.069	104.906	180.523	113.691	17.3958	0	70.291	55.2441	144.246	20.4611	0	136.098	112.124	57.198	0	56.2046	137.018
		409	1767.88	121.536	92.3643	139.011	49.0077	155.302	151.494	70.5421	73.192	68.4327	68.9854	41.3239	177.976	157.767	83.7652	148.786	62.7281	0	0	170.808	142.459	69.9023	130.79	109.732	18.3257	0	127.938	110.85	135.036	127.091	141.881	88.5412	207.373	118.931	20.6486	60.6536	77.1836	0	186.914	19.7657	0	151.768	104.474	55.7893	28.0496	68.1122	119.209
		410	1771.74	115.44	96.3129	250.342	0	275.54	180.996	37.0334	20.3438	95.5263	117.503	75.2193	161.629	184.676	62.93	160.647	131.135	0	0	210.922	113.156	49.9133	179.385	92.8971	97.743	102.282	83.9921	117.469	113.733	108.838	155.742	157.353	187.855	169.915	0	28.1944	100.89	64.0614	69.6845	40.0427	0	203.152	76.8051	56.3649	0	113.772	88.9958
		411	1775.6	157.146	130.534	219.623	65.9295	206.965	109.026	114.071	63.0538	120.144	126.451	97.8769	160.956	92.0949	61.9809	123.025	115.445	0	23.3995	188.594	68.5828	37.3709	185.17	168.492	63.2358	70.4031	107.207	138.371	169.861	129.474	164.081	166.976	155.52	195.707	0	0	116.334	66.135	77.9051	64.56	37.0436	171.772	105.934	68.7258	0	95.8333	115.185
		412	1779.46	149.895	155.304	173.171	23.1518	159.969	126.93	62.1222	67.9352	106.573	150.007	67.1085	157.454	199.288	90.0472	59.1957	146.704	0	54.4705	167.739	71.4668	37.0132	163.055	163	54.9659	120.877	135.245	90.3328	101.764	128.13	171.527	123.686	182.586	170.208	20.3346	37.6188	96.9829	47.5472	73.7328	24.092	18.1764	160.798	82.5609	47.3074	49.9986	60.1156	139.175
		413	1783.32	108.015	121.393	84.4817	43.3861	156.25	121.653	71.0293	114.394	95.5758	156.92	114.595	193.598	133.663	48.7195	80.6869	107.243	0	21.7214	107.604	114.598	49.4486	215.376	122.746	73.4507	81.749	154.724	200.4	89.311	142.412	183.823	102.688	143.149	180.33	0	38.2025	52.9664	101.283	80.6531	89.4769	0	178.526	0	77.0045	41.6474	124.671	86.4638
		414	1787.18	151.699	68.7007	140.142	0	227.888	134.989	108.298	102.637	132.585	141.077	130.413	189.238	132.602	74.2761	31.2856	100.225	0	0	131.248	117.377	0	159.316	206.762	23.7557	103.455	86.8161	166.244	128.038	135.469	105.887	145.184	148.376	198.261	0	37.2503	58.3408	60.0165	19.6319	82.3726	0	188.997	30.4811	81.8255	26.5013	136.677	136.546
		415	1791.04	123.169	118.261	106.542	69.0086	204.397	117.531	140.201	73.7431	101.667	122.947	111.261	203.59	236.3	45.8179	38.2936	73.6473	0	30.1296	140.206	88.0861	25.5798	183.219	200.085	34.56	143.633	195.459	212.816	95.2733	61.9313	131.18	176.295	209.706	151.284	45.5478	46.8799	89.8993	0	36.5172	79.5426	0	139.823	34.6784	57.3449	30.5852	102.42	75.5112
		416	1794.9	159.2	187.598	127.306	55.2903	180.464	133.228	85.9204	102.474	133.225	113.269	97.089	149.712	181.649	38.1244	29.3871	28.4168	0	0	177.047	72.9909	25.149	207.107	164.176	37.5088	128.83	172.668	193.885	64.2685	88.6071	144.821	238.339	188.766	158.57	34.3407	0	97.6229	0	0	80.6533	0	204.937	32.9434	43.9375	63.9681	155.084	101.796
		417	1798.76	127.964	113.869	133.414	0	183.723	147.83	88.8755	74.4822	161.052	123.23	51.6154	179.697	178.067	116.638	80.5083	85.8733	0	42.4696	193.557	113.573	0	116.415	199.334	80.1235	85.6487	133.673	241.193	0	159.055	164.396	105.301	171.965	171.595	52.5644	32.9377	124.637	0	0	71.0889	27.3049	168.576	46.9486	95.9835	51.1289	150.525	116.236
		418	1802.62	91.5603	71.3864	132.83	31.6301	95.3585	115.832	97.4946	105.731	163.872	123.218	70.4579	113.271	93.9714	24.6446	54.7421	45.5686	0	40.041	183.885	124.275	0	262.012	182.566	23.6649	116.724	178.999	166.222	109.027	89.8792	147.295	170.485	176.788	189.485	29.6711	46.2484	155.681	0	79.7395	65.4643	0	158.223	0	56.9971	89.0384	143.264	63.1743
		419	1806.48	108.023	154.576	79.2282	56.7552	134.395	134.763	71.247	85.8088	169.21	160.522	117.868	136.273	135.939	0	51.4753	63.5592	0	35.9972	130.24	126.485	19.1975	168.052	212.411	66.1959	117.589	128.076	224.822	82.8639	115.039	122.191	210.803	164.683	129.764	27.5992	0	93.15	0	24.8098	64.8874	0	179.511	84.3044	91.1091	79.2581	149.023	74.651
		420	1810.34	81.0093	206.067	197.455	29.9861	137.525	105.924	113.811	63.2935	116.637	127.195	110.077	162.911	152.786	18.8541	39.5161	48.3655	0	0	210.883	110.208	35.9191	127.763	250.848	31.879	63.9334	153.073	172.334	71.9865	94.326	186.756	148.115	164.599	142.56	41.5995	37.9556	92.5024	0	46.8672	115.721	0	160.196	0	46.8933	108.823	137.11	45.3238
		421	1814.2	110.221	134.893	129.18	19.8828	80.242	73.5052	74.3313	63.5162	155.192	135.102	114.441	130.434	132.079	142.817	88.2993	75.4875	0	0	155.682	171.187	0	209.277	225.086	0	85.7446	165.822	190.927	68.5084	147.347	152.712	102.072	152.314	127.065	48.7579	52.6074	67.4888	33.7951	99.5776	40.975	0	168.123	41.3825	92.4623	109.828	40.0173	92.55
		422	1818.06	71.7173	94.7586	216.988	34.5995	131.834	101.44	125.153	63.9814	132.661	166.447	76.1208	130.014	128.728	86.0036	52.5633	79.3351	0	33.1308	232.775	178.854	0	175.252	255.463	0	109.194	177.167	170.366	100.065	119.001	165.887	141.367	167.416	201.465	65.1877	43.0163	186.477	23.1842	24.1183	75.0227	0	110.821	43.4031	27.6192	114.647	44.9527	46.0176
		423	1821.92	103.523	208.747	119.316	43.9378	56.8086	99.7554	88.0961	85.2619	78.9369	105.471	111.756	111.323	156.321	46.8611	31.5883	54.3296	0	43.4688	150.096	176.647	34.5647	167.342	209.496	0	99.6636	130.192	157.37	89.5346	93.5682	180.067	147.536	191.872	138.559	52.7755	0	130.812	0	61.6984	53.199	0	195.173	0	69.6163	71.1176	50.1855	55.3312
		424	1825.78	146.331	138.127	185.32	0	124.102	62.3913	62.5714	106.295	81.6545	130.628	87.9719	158.217	171.817	58.1764	60.0908	40.9589	0	34.3958	116.235	161.944	28.8207	181.149	173.422	0	117.621	122.598	111.786	64.4022	89.6529	181.24	124.876	198.41	174.76	59.6586	71.4794	135.523	37.3414	32.1427	113.434	0	128.492	0	67.1809	122.595	112.45	42.3795
		425	1829.64	91.0285	201.313	142.878	41.1023	108.032	140.342	102.965	107.401	95.8015	137.191	99.2563	117.089	132.04	39.9585	75.2972	57.8907	0	46.7942	109.928	209.101	53.933	172.108	194.277	0	114.475	111.318	66.6786	99.0479	53.7696	151.766	174.055	103.503	127.548	62.0244	58.0372	104.914	49.3744	72.6571	110.401	0	147.34	43.8652	48.9547	35.375	69.9135	101.821
		426	1833.5	55.6826	189.632	190.376	22.743	56.7157	100.36	130.601	80.7015	122.49	119.433	132.853	94.6995	99.2082	22.6999	28.7779	18.5686	0	69.3433	151.173	208.164	33.7327	198.748	180.507	0	81.0174	153.676	155.063	22.2616	132.614	137.614	179.34	154.344	169.63	43.6547	60.5928	139.797	42.7854	32.2131	80.2318	0	113.493	0	47.4305	62.0068	100.467	22.7625
		427	1837.36	56.0281	95.4352	161.375	22.648	125.472	63.4605	180.206	75.4941	167.203	82.449	111.544	122.097	109.459	74.3614	106.046	66.0584	0	54.2593	180.988	159.34	50.6158	179.445	230.979	0	134.015	202.043	123.704	44.3263	140.731	161.563	157.631	156	168.968	34.6447	59.2556	150.514	23.5109	0	29.7552	0	172.589	20.0919	72.6845	69.1448	134.883	71.2555
		428	1841.22	112.597	161.379	135.051	44.2744	104.785	106.608	96.3469	152.115	25.2305	119.542	153.828	138.537	148.999	85.2881	127.555	66.4749	0	25.7345	138.332	203.24	22.4548	139.53	181.138	0	89.9631	113.631	99.3227	66.0672	169.563	181.155	172.882	126.181	200.172	72.9498	25.3728	104.578	88.9181	65.8068	108.985	0	186.058	0	78.7718	66.337	107.341	95.136
		429	1845.08	104.118	127.151	85.4727	43.9644	102.892	25.8172	90.0417	152.892	30.3001	162.914	106.921	90.5288	123.819	88.6297	95.4396	116.255	0	53.2973	125.855	210.085	59.5656	180.732	179.555	0	175.072	178.94	131.192	63.6843	129.104	128.326	157.889	142.431	154.884	29.6611	0	105.76	48.689	43.747	124.061	0	212.874	0	70.4494	75.3978	137.59	28.2017
		430	1848.94	116.052	175.852	127.825	27.8164	83.3677	77.7882	112.202	137.386	117.224	102.083	96.7946	78.9084	163.449	48.0475	59.7387	91.1024	0	63.6775	116.517	176.978	60.5146	197.875	175.063	0	103.921	168.764	176.839	62.3491	111.155	149.326	159.726	165.102	157.97	102.985	0	99.9974	29.8272	0	111.855	0	163.137	52.7411	48.7225	48.0884	63.5273	48.3186
		431	1852.8	73.5599	163.296	174.189	0	29.391	43.6172	52.0318	70.0196	101.458	121.582	106.461	128.819	109.328	54.2134	52.3531	150.585	0	45.0677	95.8892	190.827	24.4005	220.426	152.431	0	125.187	152.519	149.392	107.288	106.858	178.823	113.769	184.723	186.892	83.5832	63.7938	115.6	17.9089	74.511	97.2219	0	98.728	97.1303	15.0591	28.7213	80.6058	42.3287
		432	1856.66	131.431	135.572	181.181	46.86	98.0412	73.1891	69.5762	114.52	44.7542	106.065	121.235	140.817	142.428	88.0113	70.8701	138.803	0	50.1161	93.7451	189.78	0	207.592	238.553	0	71.3873	144.852	52.5018	109.517	123.278	186.897	202.986	189.695	179.764	39.9347	89.6887	131.557	74.5794	31.811	121.547	0	179.297	66.1675	35.8585	29.0664	102.317	64.2271
		433	1860.52	158.831	134.071	117.296	36.8125	59.8565	55.3419	81.6557	132.073	73.7389	139.272	132.109	161.01	160.023	91.3719	57.6908	63.4463	0	63.5502	198.631	173.17	38.3218	194.265	230.637	0	135.299	82.6093	41.4888	108.71	101.959	102.657	193.36	157.578	191.33	73.8725	29.4816	127.354	17.6836	60.0915	85.0029	0	239.612	84.1086	0	0	67.2441	66.9078
		434	1864.38	130.664	216.908	123.431	80.8221	68.5902	0	33.2719	150.576	72.7699	105.467	138.857	114.612	136.706	88.0919	61.4699	64.5769	0	0	75.6582	170.812	20.619	114.772	168.844	0	126.746	104.589	121.195	159.611	159.416	166.702	97.9325	110.42	152.413	0	93.1674	121.018	31.8613	28.3335	166.814	0	176.292	73.9495	52.1532	48.3829	73.5344	38.5503
		435	1868.24	143.969	197.368	111.887	67.0136	110.073	65.1336	100.227	172.178	54.4568	67.3916	139.079	115.324	143.168	48.7876	75.1822	62.0602	0	41.0078	104.18	135.311	30.8459	131.949	249.608	0	94.658	120.752	160.051	138.847	134.286	180.994	153.629	131.165	157.947	56.7249	0	150.591	40.123	27.7482	55.0894	0	158.601	109.431	0	0	194.734	27.7835
		436	1872.1	147.175	190.824	160.354	33.9343	116.425	99.9037	49.0015	148.429	72.1652	119.665	136.114	86.9682	165.761	77.3867	76.2728	99.2202	29.391	91.6623	144.452	105.38	44.5083	163.169	209.409	0	146.625	148.79	139.05	134.877	127.456	188.889	142.356	163.031	158.166	18.5501	55.2161	136.198	0	0	77.359	27.1815	119.84	0	27.3696	0	66.9983	68.4757
		437	1875.96	116.526	190.525	138.908	66.7293	125.919	130.02	74.8888	168.117	134.747	127.407	121.676	76.0218	156.224	51.4362	95.0374	90.84	36.2828	48.778	138.922	157.017	16.7793	235.674	178.443	0	58.2541	139.26	171.242	102.026	135.548	196.056	114.174	191.153	129.145	28.2282	130.787	118.442	55.8439	0	167.641	0	176.358	71.2979	43.2493	46.3486	79.9113	75.4787
		438	1879.82	104.594	185.916	107.262	31.499	97.3872	36.1029	160.733	106.024	126.857	109.009	57.4845	105.729	108.417	73.731	106.724	69.1449	0	80.3186	132.274	158.452	25.5741	218.079	147.858	0	160.084	120.528	112.69	116.811	117.852	139.663	82.9145	168.311	147.638	39.7457	70.5227	74.7212	38.1664	39.292	123.602	42.4674	190.692	129.491	0	32.738	98.0204	102.964
		439	1883.68	121.985	224.63	88.9246	0	76.0385	148.895	109.984	140.109	46.606	88.329	103.595	106.316	179.593	126.019	75.2725	77.5976	19.2789	53.6773	116.967	127.755	31.7413	294.372	195.289	0	154.307	117.615	118.791	91.7141	113.663	156.766	150.519	137.914	106.205	58.3803	73.0214	68.2379	0	76.2097	157.835	26.8914	110.498	89.4894	45.7807	37.1795	109.927	116.925
		440	1887.54	179.535	164.153	108.591	44.3419	74.0501	114.869	48.2192	225.114	37.8635	114.259	64.6045	122.451	144.516	122.209	94.9632	68.8299	29.7695	84.5679	154.306	183.32	0	289.479	218.136	0	158.181	157.51	98.7395	153.124	132.454	215.574	145.984	166.001	148.19	40.3967	35.3257	111.535	95.838	44.1656	104.46	29.8365	163.469	103.069	47.1794	24.4529	107.944	118.27
		441	1891.4	115.991	144.763	61.7519	29.2046	127.752	94.9392	35.9839	132.694	167.967	141.646	134.704	112.418	202.914	124.171	80.9197	97.7765	63.9829	0	95.792	98.5318	20.7203	147.296	183.735	0	125.857	112.169	157.766	117.128	227.216	270.815	167.69	177.318	186.809	46.3702	48.1497	153.035	53.2776	37.0333	88.026	42.4479	137.617	71.6788	43.2177	33.138	0	64.337
		442	1895.26	177.558	130.837	125.88	23.3935	90.1138	114.226	118.098	122.297	105.093	137.778	139.012	76.2518	186.486	83.5059	39.0291	87.3493	50.9019	51.7806	163.829	186.545	0	216.08	177.173	0	150.937	60.1277	147.647	95.918	91.1196	198.501	91.1297	135.241	143.061	31.3678	52.1922	79.8822	60.0314	46.6944	63.0302	76.0242	125.435	91.44	20.745	31.479	79.983	73.1011
		443	1899.12	87.2586	227.492	141.108	35.6959	115.09	189.031	18.5157	108.832	111.787	167.727	140.611	133.64	188.209	125.789	119.226	87.9013	58.707	0	145.125	141.251	0	239.164	165.85	0	152.64	120.203	185.599	114.54	94.3698	112.971	112.697	190.854	180.111	27.8588	43.6832	115.531	73.8217	60.8567	123.879	0	116.222	98.4953	28.2173	32.5345	110.193	106.776
		444	1902.98	118.754	169.382	106.19	19.2606	118.843	100.818	23.5486	151.835	73.9497	94.2845	127.823	152.393	210.866	140.88	93.9407	76.4895	48.5183	49.1487	140.001	142.402	0	182.335	204.951	0	112.952	88.9872	152.588	145.799	172.295	202.43	107.178	185.72	90.1536	37.602	0	104.505	77.587	0	93.5205	23.0291	156.887	121.909	56.9344	50.1155	71.6554	72.5493
		445	1906.84	112.284	123.887	93.8942	32.2773	147.728	52.7964	74.698	165.362	146.26	150.631	168.671	94.7306	123.845	110.733	110.359	102.009	0	41.4226	150.509	119.159	21.9004	148.722	183.938	0	121.762	65.3347	218.261	131.46	154.632	194.385	139.893	160.5	197.987	53.2635	103.6	82.5497	65.8209	0	78.7075	29.789	148.705	58.7014	0	0	0	70.7125
		446	1910.7	155.718	198.082	139.625	0	120.659	119.151	0	72.4088	175.686	145.512	134.326	136.318	230.146	114.931	56.013	119.704	29.9018	34.3068	158.351	133.169	0	201.856	239.451	0	128.835	72.9888	202.417	119.793	158.184	205.924	98.5039	210.81	169.001	50.5106	89.2663	98.5144	43.728	42.5416	131.395	21.9831	130.861	45.1473	22.3758	49.6508	41.4853	77.741
		447	1914.56	81.6438	162.614	66.7666	0	103.117	111.352	0	117.557	125.58	142.754	145.042	110.226	203.358	118.413	65.7206	74.0065	37.7764	51.3722	147.556	159.847	0	188.844	198.056	0	180.681	61.4012	170.143	64.9631	174.318	144.994	112.314	195.059	182.911	27.8184	117.267	155.985	64.5601	0	73.6618	38.1463	159.802	102.264	30.7294	36.6359	19.8591	133.012
		448	1918.42	180.193	146.538	94.8521	0	147.514	142.438	49.8498	166.945	139	156.473	91.3315	92.4295	200.813	71.7087	23.8999	99.0456	82.4319	0	177.46	131.225	0	213.624	221.748	0	184.793	34.0805	134.148	29.8337	196.175	264.924	126.741	186.439	138.307	60.3365	138.47	110.562	57.7793	23.2688	108.74	39.2131	148.063	68.5974	45.8164	24.9298	36.7783	143.286
		449	1922.28	123.795	115.514	100.513	0	133.685	88.9723	0	63.4114	88.8828	118.164	135.979	122.716	184.706	52.0409	100.393	100.965	36.9954	42.7798	191.984	124.962	15.9735	185.897	197.697	0	147.732	37.5033	175.236	96.2634	226.616	187.571	115.88	215.981	189.138	37.7937	82.8374	98.0362	62.6396	0	131.382	81.8397	197.791	42.7907	0	71.393	109.87	120.517
		450	1926.14	157.93	164.443	86.8526	0	98.1563	88.4881	29.3821	112.316	129.732	130.736	120.665	106.914	153.205	31.3876	72.4786	121.076	49.2301	30.456	173.374	134.114	17.6824	157.338	155.927	0	159.11	65.4105	167.535	54.6887	142.011	187.704	119.505	194.33	164.238	32.9939	127.396	110.458	43.5051	0	184.9	29.7729	195.311	123.687	41.5857	55.0883	42.7612	119.408
		451	1930	119.091	93.1496	62.9168	0	119.509	120.816	88.9199	172.492	120.174	123.674	141.384	62.2354	190.821	78.1327	173.025	72.3112	49.6182	62.4005	209.38	79.2038	17.5893	152.331	85.698	0	170.983	116.811	125.812	59.7756	152.556	171.336	96.922	204.231	191.572	0	67.8995	46.0674	85.3081	0	98.0057	52.0699	178.484	103.713	39.473	0	50.0395	127.778
		452	1933.86	124.588	162.855	55.4143	0	128.842	136.65	52.2614	159.615	123.996	145.956	137.325	104.227	198.344	0	102.838	96.5911	47.3014	25.8881	173.781	125.766	0	155.385	96.829	0	139.604	41.1423	149.378	52.0152	179.805	177.93	118.637	190.387	149.923	55.7935	116.128	126.558	91.1009	29.3291	105.48	45.6969	169.54	56.7042	22.266	57.6378	78.016	158.319
		453	1937.72	151.647	78.9713	101.507	0	76.3595	150.747	0	105.09	81.6869	144.951	125.399	124.425	196.936	23.337	64.0986	81.1341	29.8096	92.4928	248.349	102.631	19.35	148.591	59.6743	0	118.629	76.3894	88.2203	26.0051	193.552	204.993	135.666	233.588	161.696	48.2635	107.834	94.5932	102.819	0	110.258	0	129.694	92.063	22.3009	80.5593	87.8058	147.661
		454	1941.58	170.114	100.319	83.9832	0	104.68	125.709	0	122.88	82.8053	102.575	117.872	82.0096	230.305	56.2227	114.802	184.109	47.3758	19.7576	233.75	191.272	17.3802	167.007	123.424	0	104.56	74.4841	108.938	53.2414	228.065	121.614	113.522	235.483	105.178	54.7684	122.313	134.324	59.1986	0	149.278	30.1195	191.27	100.081	27.7466	48.3446	58.1735	163.226
		455	1945.44	132.148	158.733	71.7935	0	158.859	106.176	0	73.7166	106.296	176.062	137.502	116.342	163.955	80.846	146.854	96.3813	31.4932	19.6103	198.598	187.459	0	176.237	112.733	0	75.3826	86.6649	173.336	43.3088	201.079	148.441	113.635	156.226	75.2184	37.5164	127.691	88.3196	81.2145	0	175.014	47.5317	206.015	83.8815	46.5238	75.2727	75.1234	110.74
		456	1949.3	169.954	57.6538	48.6864	0	138.714	74.0653	32.5236	151.625	125.163	179.497	131.449	67.6084	183.923	45.5249	98.6804	172.07	25.9033	23.2326	239.152	81.0365	0	247.611	0	0	101.829	91.9822	139.89	31.3309	219.374	142.889	160.627	202.186	90.3778	36.801	87.5054	110.968	125.34	0	130.353	30.4137	120.411	52.0412	70.8323	55.4428	58.0383	102.93
		457	1953.16	148.263	82.6663	50.0857	0	145.072	120.15	0	150.964	155.129	152.372	135.238	131.339	179.971	42.9973	75.3089	91.9644	21.6886	96.4418	224.489	134.579	0	187.177	65.7989	0	129.643	96.3136	169.803	49.8548	164.584	150.9	56.5166	207.752	163.466	67.7534	65.9287	100.561	48.449	0	154.465	34.1589	145.311	124.604	41.4165	80.8404	33.4936	110.631
		458	1957.02	143.143	92.4432	64.3042	0	210.946	111.208	29.3306	150.175	164.064	101.827	176.923	76.7176	177.137	27.6454	75.8147	126.569	0	63.1707	267.202	177.635	0	224.118	0	0	69.8186	78.9806	185.275	0	225.737	174.03	93.5879	178.71	138.942	44.478	147.435	153.143	81.3475	50.4565	103.332	0	196.852	72.0669	44.9021	106.438	121.056	147.081
		459	1960.88	83.0761	88.2952	64.3391	0	200.994	127.954	27.8585	92.3534	107.201	148.349	75.0719	101.704	197.753	47.5717	68.2133	123.85	0	60.7144	240.252	96.0565	0	235.124	63.0326	0	117.745	79.0426	169.647	112.145	245.005	198.647	66.2824	224.24	151.249	53.0748	150.862	65.3731	61.8396	0	134.653	61.3235	163.251	133.507	16.7107	74.2321	100.033	118.884
		460	1964.74	48.5714	189.569	0	0	171.137	191.825	34.6698	115.053	71.0847	174.713	137.871	163.597	178.255	37.1992	126.697	109.525	71.6675	26.7217	203.024	242.642	0	141.195	67.7617	0	147.242	147.669	219.366	46.534	211.986	115.817	90.6214	150.344	139.876	32.0942	149.543	98.3337	71.6466	0	154.744	43.3169	150.566	119.329	54.674	83.6498	71.584	107.024
		461	1968.6	106.054	174.594	0	0	132.816	129.254	0	65.7459	106.017	95.4547	191.632	81.0955	189.807	43.4326	131.586	126.116	0	46.4439	198.785	109.097	0	172.082	70.6239	26.9751	104.663	139.982	146.7	60.0686	215.884	99.3384	63.2492	155.088	158.956	0	117.672	128.034	85.6214	38.5936	156.698	34.7209	199.394	107.76	47.5189	109.859	70.7051	100.337
		462	1972.46	51.5507	140.628	29.0634	0	208.952	108.228	0	51.8682	164.46	99.1481	142.954	57.0146	145.494	45.8687	144.149	94.7771	45.1032	61.9689	306.653	47.4067	0	173.729	68.094	0	140.93	106.338	191.478	28.0379	149.142	140.095	106.284	134.983	180.121	21.7066	139.666	37.6369	96.4662	0	181.204	72.5866	143.637	68.5748	50.6869	49.561	102.943	130.081
		463	1976.32	99.1285	157.479	28.306	0	156.979	108.122	22.0493	73.0365	150.665	105.275	133.6	192.356	273.101	34.9495	42.0678	106.051	0	56.2789	279.095	91.5909	29.9991	151.434	48.0106	26.8966	152.728	199.682	151.153	45.6998	128.67	161.347	102.163	195.857	90.9942	0	52.9574	39.0278	90.6688	27.4102	132.671	45.5269	170.578	82.722	58.8605	31.0628	85.8441	157.603
		464	1980.18	111.847	157.604	0	0	156.416	111.729	0	54.5292	153.933	105.57	169.296	124.99	192.403	0	48.403	116.531	20.7473	71.651	210.42	161.37	36.3445	194.061	88.4683	0	121.42	127.865	171.848	96.4105	139.039	124.844	88.1924	83.1162	150.95	0	122.14	126.911	53.967	30.3433	91.4079	21.607	201.179	49.6268	25.8594	43.7854	86.8887	185.838
		465	1984.04	64.0173	145.965	0	0	148.346	155.355	0	39.689	217.474	93.8997	120.41	58.8052	232.568	57.095	84.0936	105.679	0	0	226.449	77.0582	30.1714	189.198	103.417	0	145.141	156.916	138.703	18.2677	131.357	188.929	157.513	97.726	168.083	17.5156	89.858	104.849	99.1834	0	118.897	21.9892	131.315	110.92	0	97.5118	52.2542	185.402
		466	1987.9	164.412	180.287	90.8308	0	217.37	158.737	0	79.8957	159.933	145.152	109.505	62.8339	216.025	21.7346	58.7978	106.133	0	87.5831	229.003	92.694	24.7109	209.92	58.3246	0	157.265	158.541	206.705	47.917	115.527	156.973	134.383	129.968	178.531	25.2197	142.789	94.1997	96.2304	55.2651	143.631	56.6394	146.82	163.416	0	58.7627	56.756	109.853
		467	1991.76	78.2406	146.423	0	0	171.379	133.028	19.6217	29.4418	136.262	112.58	156.999	63.1833	179.358	45.1686	55.3666	136.854	0	0	190.199	137.126	0	178.522	66.7514	0	160.863	143.951	245.302	54.8574	233.798	161.94	147.987	115.916	154.9	0	160.714	121.932	139.465	0	78.6759	29.1746	81.1283	142.432	69.2497	34.4856	24.9336	110.328
		468	1995.62	118.379	138.264	0	0	186.518	130.288	19.2372	118.846	150.231	131.375	191.467	98.5834	218.894	113.264	98.9757	92.8507	0	55.3501	207.956	109.387	0	199.892	52.4724	0	105.943	150.718	201.653	0	134.468	80.6301	140.505	167.153	132.155	0	91.8619	32.171	101.65	45.6726	140.826	84.3322	169.566	206.691	44.1211	89.7212	94.9819	100.037
		469	1999.48	108.962	166.853	0	0	205.386	117.309	0	92.0198	150.853	139.28	169.276	50.4853	169.012	41.2243	61.5289	75.2813	0	56.1503	190.238	121.322	19.6481	179.338	111.942	0	141.117	106.468	211.631	115.162	92.8873	84.8767	114.569	150.072	168.942	22.6015	139.533	58.2028	129.43	34.1851	114.868	41.993	145.932	133.767	99.8049	109.324	40.213	142.416
		470	2003.34	94.4374	151.752	27.6725	0	201.308	92.3792	0	100.811	145.048	106.133	160.111	116.939	179.085	58.2291	69.1952	130.078	0	48.3272	181.5	113.282	0	192.471	81.6459	0	139.67	119.048	161.193	31.2721	167.375	114.374	112.946	123.384	135.731	0	127.859	36.8137	106.153	87.2796	103.905	33.0682	188.436	38.7914	99.1914	82.512	0	121.746
		471	2007.2	100.279	165.275	0	0	196.537	157.287	0	51.3156	125.009	74.2521	206.052	84.284	225.182	49.395	38.8013	114.667	0	29.5008	203.373	158.162	45.5788	160.928	65.2837	0	123.768	87.752	170.291	72.8343	132.064	114.781	124.831	134.661	159.937	19.2828	224.782	69.051	132.734	38.2812	118.448	33.2064	117.79	71.4535	70.5601	18.9381	132.69	154.374
		472	2011.06	105.358	103.476	0	0	219.752	108.165	53.6183	108.632	211.069	62.1649	150.794	106.068	167.171	52.7757	81.2774	159.209	0	74.5045	186.658	206.412	33.7471	152.897	97.4164	0	125.272	133.668	192.733	111.184	206.665	104.495	80.4635	151.873	176.137	0	132.735	100.326	107.495	82.1944	119.794	51.2311	99.9909	91.6096	109.318	105.482	59.57	184.332
		473	2014.92	123.024	121.003	26.8923	0	183.448	148.301	45.4833	137.889	85.4178	105.423	153.921	93.1034	158.001	33.4278	125.846	122.447	0	74.5107	164.983	128.058	0	163.695	0	0	187.483	136.672	111.781	88.033	145.978	79.8633	68.9432	140.4	133.055	24.5148	79.8741	38.5344	84.3576	129.492	163.736	64.6383	150.531	88.3731	87.792	58.8971	62.2026	173.066
		474	2018.78	146.381	176.041	22.4243	0	194.055	151.746	0	163.401	197.956	149.038	90.9935	162.848	178.102	55.8626	47.9627	100.161	0	88.51	160.605	32.9987	28.5945	179.145	61.8448	0	104.1	121.637	190.798	69.9228	126.165	98.6949	101.795	83.4403	159.631	0	117.596	56.3757	153.579	49.8563	112.976	35.1596	180.284	88.6885	62.4385	67.7394	99.7957	175.192
		475	2022.64	116.589	111.282	0	0	197.774	75.7612	0	70.2343	173.009	124.629	130.304	47.9446	122.768	46.3927	84.9184	122.82	0	0	173.128	132.064	29.7509	130.541	35.9883	0	101.975	207.115	82.5196	119.66	187.867	126.6	100.595	132.004	152.38	0	116.851	36.2296	126.352	81.1696	105.623	43.0293	142.122	19.4335	69.8721	66.5709	92.4296	190.394
		476	2026.5	148.624	134.947	0	0	262.539	149.927	34.7201	82.2985	122.948	123.21	72.8237	54.0743	97.239	43.2261	103.416	134.134	0	34.9962	227.016	87.282	36.2394	144.517	0	0	130.684	153.49	156.219	95.0072	90.4041	150.326	131.311	73.4258	173.867	25.6832	120.947	53.6942	85.7905	85.8318	106.297	56.6222	193.102	155.46	79.8154	74.2123	180.456	143.802
		477	2030.36	119.322	126.534	0	0	216.16	90.7652	33.5827	114.255	203.467	168.615	86.4352	115.769	129.844	54.8496	93.8076	122.292	0	86.4784	180.39	101.396	52.8045	88.34	0	0	119.425	149.761	116.428	124.341	138.213	84.4058	156.613	94.9299	169.314	27.0032	126.036	67.1598	99.6605	112.969	103.214	31.357	134.735	69.2567	80.267	64.3559	124.739	143.13
		478	2034.22	107.826	161.781	0	0	240.977	174.826	81.3952	77.1307	190.134	201.798	94.6478	0	156.747	31.438	131.732	139.272	0	45.4039	154.812	66.8074	50.4172	144.414	39.5388	0	144.147	151.085	119.336	85.0299	54.8462	78.915	155.316	92.6199	139.855	0	168.814	95.7479	108.647	83.5215	68.5648	0	107.27	0	113.785	67.0494	166.405	124.336
		479	2038.08	100.672	93.0715	0	0	183.017	207.281	53.5637	138.132	192.318	82.1616	112.343	73.9816	131.264	22.7681	20.6662	110.262	0	59.4825	230.419	54.8395	48.6286	131.167	57.6186	0	140.617	184.789	120.32	47.6718	103.675	93.3096	173.962	77.7632	184.964	39.0588	80.8582	62.3262	91.3248	75.3849	43.7303	56.1629	170.103	138.729	54.587	40.0566	125.49	40.9277
		480	2041.94	156.437	110.711	0	0	185.865	112.029	90.7213	156.798	130.759	63.1764	121.849	77.1322	112.219	45.1997	112.128	176.161	0	27.8925	119.95	39.2467	118.277	178.423	54.4678	0	146.478	124.641	93.6164	90.421	68.6235	134.399	141.934	85.7283	156.933	27.8138	109.809	65.8708	124.292	94.5578	55.1288	19.4013	157.007	46.566	115.231	42.8846	174.251	123.814
		481	2045.8	104.968	89.0292	0	0	207.473	92.0518	28.6367	62.0995	167.793	120.02	0	110.438	83.2762	23.0088	72.258	63.8058	0	25.3531	170.72	120.838	58.1328	87.4701	62.7101	0	132.083	128.807	136.263	76.6628	207.865	178.051	145.975	121.72	215.398	32.3772	37.3869	26.7103	109.007	114.729	88.4676	34.5138	214.017	79.2933	127.819	0	223.158	173.263
		482	2049.66	121.77	92.0732	0	0	176.585	77.073	55.758	114.197	130.991	88.2277	57.2957	100.676	84.0546	46.6033	38.7095	121.324	0	40.2172	124.064	72.316	39.4407	89.2069	83.0197	0	125.298	89.8477	110.879	85.0869	149.588	156.304	196.174	159.381	115.233	44.863	104.205	97.302	91.3794	127.472	57.6626	28.0626	141.316	91.265	93.6177	35.101	208.074	118.056
		483	2053.52	88.4198	151.609	0	0	219	170.891	62.995	62.8949	166.952	118.496	84.4022	90.7732	118.572	0	111.428	106.79	0	36.6781	119.193	83.9632	100.869	98.8199	28.077	0	127.192	93.7903	179.713	82.3082	111.76	86.8426	78.7415	91.4976	215.128	0	59.6851	26.8462	55.2032	156.221	81.962	0	101.795	45.8766	89.0934	34.4619	229.471	208.8
		484	2057.38	35.3811	111.199	0	0	175.294	172.132	0	116.302	164.062	193.989	34.9117	103.317	105.145	38.1562	81.5579	149.136	0	38.1513	142.638	62.4732	60.2702	78.4483	85.2664	0	171.07	133.254	173.034	49.8614	117.928	151.905	192.532	82.709	188.648	53.6341	95.6026	35.0762	124.243	110.483	96.761	0	180.617	41.2854	128.701	51.0312	191.927	75.205
		485	2061.24	93.0568	154.448	0	0	235.14	134.956	43.3219	128.731	147.485	170.309	58.2458	104.4	154.454	65.941	42.49	140.781	0	51.6574	159.82	138.886	83.4816	76.3897	39.0604	0	183.469	205.597	98.6622	60.0273	65.4707	45.9837	105.409	78.5105	170.016	19.5662	33.6861	40.1149	102.894	63.6541	61.2472	0	141.999	30.4747	103.452	56.4454	166.696	89.275
		486	2065.1	42.1869	101.559	0	0	173.725	117.26	30.3199	137.59	162.045	155.312	80.517	51.2667	162.417	64.0256	62.1264	152.264	0	0	224.602	87.4873	99.5337	46.0557	55.4715	0	104.973	123.771	164.216	113.825	121.782	108.019	173.805	71.7912	210.362	49.623	94.9013	54.9619	131.649	142.518	75.5511	32.5305	176.309	107.767	142.397	37.4891	149.272	158.787
		487	2068.96	72.5725	126.239	0	0	206.371	147.489	23.0323	143.687	133.614	170.294	116.097	73.9085	209.232	83.5235	19.9503	115.347	0	0	103.769	120.838	55.3699	67.1445	49.174	0	133.914	81.3073	106.859	94.5565	98.1539	118.594	125.298	41.727	161.629	41.6455	109.708	127.876	117.024	69.6206	84.2255	29.2779	211.938	21.0346	45.7633	46.9008	195.13	101.894
		488	2072.82	100.62	75.207	0	0	172.484	106.325	0	138.948	153.608	128.268	84.5044	69.534	163.106	23.0255	87.1612	108.107	0	32.2382	202.292	109.838	45.9202	59.0848	18.4473	0	171.918	61.7306	99.0836	73.9681	164.72	102.495	159.13	139.405	157.492	43.6281	90.8926	33.8137	100.039	194.528	123.971	55.8315	143.334	100.743	54.5964	58.8742	151.168	87.6351
		489	2076.68	131.412	61.8333	34.4617	0	179.767	194.75	38.2161	90.7173	122.82	97.5395	72.9201	84.2106	122.612	85.9684	36.6088	83.582	0	42.9649	210.547	57.7819	94.7962	98.6	79.8733	0	165.615	69.4609	96.7648	123.215	168.175	119.377	183.073	27.857	192.118	72.3347	134.861	67.9554	154.434	117.49	134.006	48.8143	144.653	73.6361	80.5303	38.0889	139.192	93.9197
		490	2080.54	62.3307	80.8776	0	0	167.374	78.9766	57.3127	126.406	156.318	168.44	71.8923	82.5834	159.827	71.7989	110.952	130.428	0	20.436	194.667	99.7604	81.2906	122.063	45.6238	0	135.421	42.0935	69.6369	69.1232	86.7704	73.7364	125.989	73.6624	112.003	41.2934	54.4575	59.8375	167.926	76.3613	35.2496	35.3869	97.6442	57.2416	69.6749	28.518	44.324	87.0762
		491	2084.4	114.488	100.502	30.1688	0	139.882	65.3094	28.0161	128.811	128.196	104.11	121.508	40.0066	170.668	59.4559	87.6667	127.391	0	59.9288	162.702	111.296	81.5894	60.3156	45.2951	0	107.893	91.8338	141.974	0	100.113	79.8984	119.542	114.058	186.568	76.7386	84.5646	71.7561	91.4123	110.73	103.505	62.9267	193.917	25.7457	186.127	41.5583	36.021	127.22
		492	2088.26	89.0825	106.125	0	0	134.14	105.888	69.0827	64.9873	182.167	114.718	143.313	91.9873	105.885	73.6212	43.8029	113.375	0	50.9903	189.486	53.8878	104.225	73.8223	48.2371	0	56.7718	79.3343	114.816	37.1651	109.084	47.508	127.889	85.1563	159.645	38.7356	108.392	0	86.9741	102.631	0	22.7171	207.311	0	152.014	42.7685	137.913	125.964
		493	2092.12	104.532	87.822	0	0	222.15	149.259	0	86.6788	109.874	151.997	25.2469	35.5622	144.418	39.0924	24.2393	87.2803	0	44.5485	134.999	0	100.07	96.0703	42.2058	0	163.608	121.976	120.224	28.6182	100.679	81.3329	129.613	68.153	151.662	51.5057	72.426	0	101.172	73.3426	30.6918	0	163.755	77.0692	103.224	48.1931	142.12	113.528
		494	2095.98	118.624	0	28.8284	0	165.04	126.895	78.6897	96.5519	199.837	121.157	47.3239	64.8768	143.308	89.1594	38.1327	109.921	0	22.6796	156.795	0	106.916	116.785	97.488	0	190.337	87.901	117.066	36.3585	147.04	168.883	115.398	47.5539	195.353	94.4071	104.044	72.6754	80.6005	69.6161	74.7065	40.0595	144.561	142.127	103.577	48.5432	115.126	135.548
		495	2099.84	143.014	78.3571	79.2551	0	181.518	88.711	28.2105	99.6858	129.797	123.117	68.0154	123.142	173.077	29.4183	111.702	153.606	0	47.754	216.646	50.6003	73.8418	79.6326	56.6441	0	100.863	44.2569	96.2904	86.7798	131.341	118.518	97.08	55.8637	138.567	84.6328	121.72	59.5943	81.7952	127.264	79.9598	74.5708	222.749	0	161.734	21.4554	98.4373	98.405
		496	2103.7	115.269	44.0282	59.1503	0	171.814	102.645	0	70.6063	147.441	189.853	97.299	82.8173	117.166	71.5963	81.2519	168.874	0	67.3013	186.167	43.3051	36.7025	56.6301	40.9433	0	119.307	56.5184	77.0464	41.7347	153.037	120.298	91.0075	120.774	158.284	46.6986	124.659	20.846	45.6475	80.117	59.5562	38.3216	147.757	97.793	150.516	47.2368	136.665	122.93
		497	2107.56	139.672	58.8257	60.2272	0	138.291	39.8949	59.929	104.066	153.069	115.325	66.8642	38.5098	116.283	0	22.876	142.215	37.753	57.1255	217.019	56.0523	81.41	64.5339	38.9339	0	129.065	44.8919	20.9003	137.921	143.507	144.624	99.7824	105.25	127.162	0	156.614	72.2462	105.242	103.682	53.1851	59.5309	119.874	117.832	113.906	26.6045	122.984	54.5178
		498	2111.42	151.422	100.586	101.474	0	142.019	123.895	0	110.292	158.374	160.647	113.439	106.834	162.19	93.9519	19.5569	131.33	0	37.9364	204.146	49.5442	68.521	74.1361	0	0	111.86	52.7708	50.1937	24.2002	76.2229	136.511	98.7478	46.7521	107.94	108.403	67.791	0	57.7025	62.8619	99.9235	51.6598	113.766	113.427	222.958	23.9571	102.96	83.3797
		499	2115.28	127.77	69.2681	88.1293	0	147.747	103.48	36.2412	98.2635	159.466	172.158	139.385	35.9825	124.47	44.3441	23.9936	182.893	16.8002	94.4253	132.059	28.4919	119.181	72.088	0	0	61.6754	27.8188	37.547	117.147	159.35	164.645	155.143	0	70.4365	74.0925	77.5372	37.9582	84.9358	72.2278	60.3881	38.9842	152.994	71.1511	201.099	55.5415	90.2943	92.8371
		500	2119.14	176.494	55.5095	97.0987	0	117.429	109.058	28.5016	101.455	177.548	101.267	77.1905	125.724	98.3965	89.4869	26.3228	174	0	60.8858	170.16	27.3536	114.534	94.1014	0	0	128.792	37.3527	53.6562	73.2744	136.028	153.951	117.345	54.7187	56.2769	72.6749	125.764	25.2673	113.864	104.075	82.5963	55.7131	70.7993	150.072	98.4501	34.138	44.6709	64.8752
		501	2123	113.275	106.608	163.322	0	143.851	120.394	0	123.172	114.404	129.838	71.4403	77.8271	123.244	64.3454	26.5633	122.967	55.9065	40.6222	220.756	0	77.643	66.5821	0	0	63.7935	40.4961	113.551	103.889	207.857	201.207	107.951	86.7558	130.974	131.055	108.09	48.1261	127.801	33.1199	118.678	37.4244	45.8404	52.6778	201.906	97.7862	117.601	131.762
		502	2126.86	150.269	109.225	104.357	0	183.745	131.947	43.9638	94.4042	109.233	153.323	82.9325	58.6599	95.012	36.27	53.6555	159.099	35.8668	97.4401	211.17	46.2374	120.589	47.1737	0	0	140.865	0	178.948	71.9297	129.192	191.923	146.842	90.1182	99.8541	79.6177	94.9666	82.3885	152.435	25.2486	69.7392	110.206	78.6132	61.0349	159.205	40.4068	125.883	133.768
		503	2130.72	232.467	40.291	46.1507	0	169.463	146.521	112.514	87.8969	109.166	98.3792	28.1476	106.304	150.186	41.8495	49.4474	174.438	0	22.6181	203.744	42.6514	83.304	33.8466	25.147	0	104.951	55.3499	73.6304	151.158	165.958	119.033	93.7731	80.4789	117.464	37.9147	74.0803	32.0476	116.72	26.4569	56.7805	48.4369	72.5333	98.5664	160.598	22.2292	118.083	52.7565
		504	2134.58	127.837	0	33.0515	0	160.053	77.5882	27.3789	85.5514	167.292	143.138	75.9912	92.7027	43.449	52.5256	31.6673	125.102	0	72.0479	217.451	0	84.8739	43.6852	0	0	175.357	41.2795	23.7136	139.283	178.45	150.31	156.47	136.132	137.249	69.954	131.652	0	160.434	40.5985	87.2251	36.1406	96.1361	100.063	99.8882	30.9398	57.3554	91.4547
		505	2138.44	183.908	45.6492	62.3101	0	197.883	49.3692	32.7705	93.5835	111.608	152.956	142.443	71.6863	147.995	52.086	86.7765	142.237	41.0346	70.6144	100.058	0	95.165	70.196	30.8078	0	146.293	43.3274	81.073	50.2949	196.876	164.643	159.079	91.2827	114.575	111.893	80.5746	20.4391	112.598	37.4848	46.9526	0	106.709	87.1697	149.953	48.1913	140.592	105.929
		506	2142.3	147.129	84.3008	85.4913	0	192.685	80.0372	51.791	114.64	180.605	133.12	113.029	85.4698	88.9187	71.4347	51.1431	128.037	80.3074	87.9353	126.119	19.2658	128.968	54.6886	0	0	180.214	0	74.5534	105.559	117.541	146.959	148.414	120.716	173.659	76.3886	140.748	66.0349	146.747	26.8267	59.3715	61.5631	152.804	0	191.787	29.7288	112.58	118.926
		507	2146.16	150.99	87.6988	74.7874	0	194.741	103.18	0	135.479	49.4674	57.9458	83.4042	63.4782	72.3626	95.423	87.3125	135.38	0	109.961	179.221	0	101.035	97.5871	56.8934	0	155.474	55.9105	71.8673	127.288	140.365	146.839	130.163	74.6013	128.907	93.0562	123.385	0	123.234	89.937	49.376	0	120.363	81.2056	187.579	60.8242	113.338	34.5028
		508	2150.02	107.113	86.4165	44.7184	0	204.275	99.6053	0	133.087	135.833	139.74	145.396	38.9829	122.155	98.5897	48.2685	81.4222	31.5372	85.0403	102.183	55.7282	99.9677	95.2446	27.8981	0	190.427	65.9193	88.6323	51.6776	124.066	166.303	121.513	114.455	149.241	94.6692	157.422	66.4188	115.894	54.983	65.8882	21.9183	110.762	36.8094	172.982	26.2988	104.98	76.343
		509	2153.88	199.421	51.939	59.405	0	192.285	57.3198	20.4199	119.009	115.2	108.307	156.367	49.2466	67.9621	103.536	73.2429	53.414	46.4517	94.6604	41.9855	18.4425	153.855	95.1252	0	0	176.44	46.8869	95.896	135.671	174.281	154.467	141.362	117.555	121.909	105.942	118.75	43.9477	83.0407	68.9107	0	64.1964	115.703	59.0356	135.537	45.9792	112.808	44.7607
		510	2157.74	179.455	64.7743	111.634	0	147.125	82.4447	0	92.9877	123.081	44.3217	155.244	18.9858	122.984	65.9838	44.3457	123.395	67.7459	92.1975	72.3858	35.1019	100.103	105.07	0	0	198.027	67.1255	89.5948	112.115	202.595	146.133	80.0109	136.415	127.254	31.8622	93.8335	26.5218	98.2884	35.6931	71.3257	43.7792	127.351	35.9261	144.077	86.9227	79.7757	0
		511	2161.6	213.868	70.8199	51.3051	0	208.613	55.1601	22.2021	82.1974	136.078	33.0882	152.156	59.171	94.0112	87.1675	119.865	132.868	0	79.1863	111.159	81.0579	89.6159	80.437	31.7732	0	180.029	58.9667	50.1131	66.4905	161.211	139.336	107.186	124.214	124.233	74.1955	96.0738	113.123	91.0722	32.7873	90.1205	65.6144	88.317	48.0748	225.716	94.1635	139.206	85.2209
		512	2165.46	130.031	108.607	85.5981	0	214.33	64.2171	0	85.4427	104.009	163.556	154.898	42.3239	126.556	69.363	58.6206	102.364	50.7379	22.4281	176.655	84.3232	104.242	122.479	85.1468	0	134.313	35.9606	0	114.466	71.5676	160.53	105.325	163.182	134.907	44.6273	142.293	97.6796	87.6154	63.6233	29.9837	30.3403	157.664	21.609	133.204	67.3868	109.787	59.9031
		513	2169.32	139.948	89.2984	115.82	31.3226	177.226	106.511	0	67.1171	108.154	105.428	118.532	66.8698	140.826	84.5728	62.2072	98.3065	65.5133	95.2839	160.845	88.4423	80.2347	97.3819	44.2995	0	160.248	102.463	49.4924	162.084	207.131	172.535	140.396	172.968	110.833	68.9238	119.091	139.152	113.453	77.5283	73.0644	64.7536	90.4683	24.7386	145.851	50.6816	172.322	40.9419
		514	2173.18	168.667	0	111.672	0	178.382	142.536	0	88.2343	160.909	88.2302	138.961	65.7158	109.551	131.509	41.3819	67.9275	54.1591	67.4692	123.646	79.0639	111.889	133.288	34.2575	0	153.223	55.2835	108.675	153.64	183.075	147.799	148.151	148.404	136.087	81.049	116.128	92.9715	125.756	74.8535	103.978	27.0566	62.8443	0	138.969	53.3238	75.8725	0
		515	2177.04	126.809	100.809	122.134	27.4935	201.253	100.396	0	141.824	145.681	109.45	160.881	87.3649	101.901	32.2088	23.5914	120.226	30.9482	88.5963	98.796	131.087	113.018	127.383	35.0882	0	184.102	60.2393	0	98.9667	102.585	162.13	113.185	125.096	166.209	57.7591	179.615	71.7546	114.259	26.4564	113.51	0	48.6604	0	192.92	30.2818	81.9681	77.7418
		516	2180.9	110.009	42.9657	90.476	28.85	210.176	84.6935	0	85.5358	164.258	112.178	132.541	74.0222	122.205	69.5461	61.5775	87.3166	62.5727	87.83	59.6598	119.676	112.956	137.321	94.6289	0	198.812	68.9766	118.742	133.772	165.603	200.019	151.577	129.745	96.285	44.1335	153.389	0	71.0115	106.344	121.519	36.0505	71.3207	0	145.506	53.5331	137.935	38.966
		517	2184.76	195.644	39.4348	181.007	0	257.624	92.171	0	135.633	69.0747	89.201	163.367	44.419	89.5217	96.1323	134.904	122.725	49.9028	94.6093	114.034	116.935	108.792	93.4568	59.6766	0	129.87	59.6714	130.895	125.516	154.484	95.0276	155.353	152.319	70.9604	48.0514	110.298	70.1126	94.2243	131.008	96.0662	82.0394	26.4315	55.9476	142.166	46.4826	207.098	27.6437
		518	2188.62	232.38	82.9232	158.887	0	257.59	126.546	37.3481	112.329	137.265	91.0491	125.325	111.425	78.6066	91.7058	82.4061	114.407	56.4309	48.1824	99.8358	91.3033	115.496	148.335	105.856	0	103.12	32.3165	138.83	107.703	127.07	195.878	95.7238	107.612	89.8411	83.3846	134.9	25.3575	122.955	82.0623	72.8693	0	27.6992	0	107.961	59.3898	147.716	0
		519	2192.48	210.664	32.3352	151.97	0	233.203	98.4601	50.9178	43.7083	96.1205	45.5974	48.5452	91.1664	101.635	59.482	88.6573	93.3214	52.1715	67.5854	187.208	89.9731	111.111	135.742	70.2568	0	180.924	63.7669	155.732	161.124	119.621	157.287	130.095	145.257	86.8997	43.6669	134.875	73.6393	111.182	75.8639	121.19	0	71.8986	0	142.238	62.0852	117.397	0
		520	2196.34	217.692	23.4284	112.257	21.8612	284.953	98.6319	0	112.697	134.3	117.269	122.344	46.3694	118.913	62.5793	85.3333	88.7855	47.1542	93.1189	121.994	102.337	130.38	146.296	65.7151	0	118.787	50.3768	80.6247	214.369	166.515	116.281	171.86	121.752	115.559	66.3078	119.539	111.421	86.562	53.293	105.129	29.7621	66.302	0	156.329	77.4436	0	0
		521	2200.2	225.45	0	121.409	0	237.336	112.797	60.2721	128.429	169.734	131.104	100.064	59.0509	134.809	69.7939	122.755	81.5147	36.9781	79.2736	120.661	80.4447	97.6462	119.119	137.454	0	183.681	68.1163	38.1852	139.171	146.396	127.783	149.897	151.646	94.1681	39.4494	137.608	156.316	113.145	122.509	128.134	17.2395	38.8638	21.1189	124.565	50.8727	55.488	0
		522	2204.06	195.625	27.4158	0	34.9682	257.595	74.5807	85.7633	56.4727	170.193	153.96	21.2675	0	153.079	70.3638	83.6055	146.101	59.8461	91.8468	120.229	69.9745	147.812	129.975	108.156	0	158.973	52.1249	112.506	137.713	160.277	155.777	162.25	138.213	91.7662	53.144	91.4267	96.78	41.7812	27.7642	98.3931	20.4141	63.7235	20.8963	122.935	30.6469	77.7939	0
		523	2207.92	153.193	84.1092	38.7732	31.9573	200.898	90.3679	89.0942	38.3885	137.146	97.1512	82.6325	61.8092	154.786	64.4079	76.4041	114.006	93.0794	83.3928	117.829	67.7693	117.542	99.8493	129.015	0	142.21	41.3243	104.65	119.675	148.074	30.3402	174.353	128.008	48.0033	31.3558	189.322	126.269	84.3993	88.143	70.324	23.2404	36.9014	22.8795	111.731	58.8012	133.065	0
		524	2211.78	153.611	60.1158	140.682	40.8406	204.391	72.5738	64.3989	100.283	178.137	151.822	89.355	0	166.487	130.192	96.742	107.343	80.3102	135.713	150.498	101.481	142.689	109.111	116.11	0	113.47	40.7889	98.9782	156.693	164.862	64.832	147.017	162.453	109.405	70.1641	126.218	67.4088	88.0295	56.064	98.2734	25.83	54.0136	44.4576	109.265	86.8405	59.3361	0
		525	2215.64	174.6	43.0858	70.8611	0	198.644	131.505	73.9958	63.87	161.208	135.478	132.279	54.2119	155.61	92.947	85.5792	156.426	61.4722	107.057	163.783	59.1817	125.299	118.152	185.707	0	176.433	50.9655	96.2972	187.029	100.446	91.0279	193.661	187.436	68.6133	71.9849	158.288	88.2305	37.4243	45.3803	136.81	0	73.376	54.9819	110.955	61.1437	156.894	0
		526	2219.5	147.936	48.1413	41.4443	65.3481	225.71	115.74	64.144	117.516	124.757	175.377	86.6073	0	118.697	94.9106	53.1398	93.7736	49.4999	109.972	161.724	141.032	134.405	158.417	115.233	0	87.0324	80.8486	113.632	121.615	69.0696	173.604	170.867	228.784	58.252	0	117.719	101.689	106.376	0	87.3187	47.8188	100.969	88.2988	156.965	0	132.839	0
		527	2223.36	202.093	18.9243	84.4602	68.9842	199.436	46.9548	103.388	86.0028	138.196	134.408	78.503	72.5545	127.092	116.644	118.935	159.265	56.791	147.868	149.755	84.6307	153.769	121.01	153.251	0	125.753	61.9486	112.505	117.191	132.45	79.6571	114.766	158.761	0	26.949	175.313	152.629	76.9002	50.7482	97.4649	53.0828	77.0318	0	147.273	42.9488	120.697	0
		528	2227.22	183.908	21.0612	155.155	33.2737	213.239	76.8139	83.7107	123.859	160.599	118.819	229.369	88.0372	125.69	0	97.7233	122.829	96.3605	92.9545	136.871	132.013	139.041	99.4883	132.746	0	154.722	94.2542	96.1807	121.686	83.744	68.593	130.697	198.466	85.1284	32.5074	185.307	64.6693	96.8386	23.7164	74.0341	31.7132	34.5602	0	125.006	20.2063	120.501	0
		529	2231.08	224.135	50.1806	140.551	41.4565	201.825	51.6177	93.7955	166.443	193.834	108.412	225.614	97.8197	207.138	81.689	100.119	123.635	96.074	123.2	137.796	94.8271	138.438	64.7379	159.818	0	126.007	56.9913	95.8945	107.832	62.0285	164.537	210.42	153.427	73.1095	0	131.096	119.513	110.2	27.2749	65.9737	0	107.465	0	140.384	38.8383	107.955	0
		530	2234.94	169.806	0	108.832	66.3304	168.895	72.0786	129.167	101.867	154.361	117.751	123.09	76.7514	148.325	36.3347	127.056	101.727	83.041	121.268	114.62	102.498	97.2593	80.4697	159.362	0	132.77	89.3109	151.761	117.71	136.409	142.069	172.489	167.81	45.3651	60.278	118.867	0	95.2561	24.8944	73.084	0	82.8092	0	178.986	95.3176	69.736	0
		531	2238.8	206.532	58.3408	116.769	52.4996	124.371	81.9875	79.4227	122.722	175.116	98.8119	93.3412	88.3396	199.449	141.157	95.4229	140.232	51.61	137.06	180.672	181.99	95.3066	89.3377	190.025	0	164.742	107.636	151.836	123.336	103.765	169.783	138.124	176.911	84.1787	46.4459	160.583	0	59.2161	28.1198	57.1552	0	66.5337	31.258	90.5347	96.3635	126.44	0
		532	2242.66	90.0743	43.7904	127.769	66.7225	122.68	97.6248	89.6699	69.9427	214.546	148.622	84.0745	67.7914	200.133	105.995	99.9888	165.115	0	97.682	164.945	63.059	58.3891	59.5735	143.239	0	150.266	101.673	149.765	94.0411	76.0499	127.065	156.686	112.447	84.4017	78.0988	129.02	56.161	119.316	47.6462	128.905	0	86.0776	0	142.009	82.3835	177.942	0
		533	2246.52	116.341	31.2303	82.8784	26.3316	214.122	104.842	78.4943	106.394	174.949	66.1339	98.0269	81.08	220.221	113.809	120.7	149.885	85.2018	147.293	197.098	75.7381	92.1355	61.1808	145.593	0	143.642	92.2451	199.602	104.284	50.0542	137.438	172.562	182.371	79.2541	90.9625	137.141	93.6272	80.4744	0	75.8493	27.5029	112.921	38.8776	104.938	79.1151	124.813	50.8093
		534	2250.38	141.316	62.9909	49.0102	79.163	196.044	131.522	83.2252	163.382	163.518	107.406	116.171	30.4184	165.948	87.159	118.703	171.388	71.6831	168.996	188.479	106.65	102.936	49.3299	148.834	0	155.028	91.4906	186.219	139.782	102.582	157.485	208.246	217.101	71.7408	54.4193	137.169	67.2139	103.085	0	112.583	19.142	115.065	48.3258	107.553	0	100.34	0
		535	2254.24	183.509	40.8352	126.774	0	143.511	74.4959	25.6447	122.644	159.776	85.6926	44.8029	50.8585	165.181	64.9914	86.2191	152.92	37.1268	142.475	116.148	82.2323	103.682	108.815	196.634	0	174.493	106.906	130.225	111.051	109.331	165.847	208.946	179.627	33.1916	68.4904	123.841	57.8741	109.414	55.8532	157.167	51.0017	106.528	55.2009	69.553	58.6102	82.0714	82.8528
		536	2258.1	174.561	0	48.4445	31.8589	107.167	67.9146	104.748	117.797	102.855	142.332	0	72.0504	172.987	0	108.513	137.826	57.9357	136.377	148.362	153.04	79.2652	95.1428	97.4429	0	154.205	96.2262	129.827	64.7124	126.127	128.158	159.386	85.5002	88.3642	41.7386	132.066	117.616	114.228	0	88.5803	24.2072	94.5558	38.1018	50.7747	0	125.116	101.518
		537	2261.96	137.118	48.8345	102.514	67.2649	123.803	108.2	31.6751	108.392	102.552	64.228	83.836	60.6715	141.359	78.1423	90.677	214.436	47.5005	153.246	197.507	129.406	62.1336	66.8985	83.5418	0	158.681	134.636	218.506	102.593	51.0956	123.326	184.998	157.06	50.3131	71.0467	42.8223	72.8019	57.1423	0	114.235	0	105.69	0	84.9368	37.5463	122.36	105.784
		538	2265.82	213.118	46.4312	144.927	55.0501	167.459	44.2525	48.4276	108.553	166.729	31.4333	95.1011	37.3297	187.199	154.229	92.3448	152.757	60.0556	95.5892	143.813	140.51	18.3561	118.811	98.7763	0	137.362	74.8989	165.849	121.128	51.0386	152.318	249.103	166.281	96.6522	40.2455	136.802	133.898	82.0214	0	108.736	0	107.641	0	85.5263	34.2309	53.2462	85.1503
		539	2269.68	154.147	64.1946	129.818	46.1836	111.889	173.074	46.6353	129.527	131.479	123.955	145.991	16.9225	181.249	150.528	89.6468	166.147	40.3304	209.521	156.197	114.62	68.2041	106.469	140.154	0	154.013	157.985	136.768	88.5532	52.348	187.172	271.771	168.549	67.468	0	165.442	101.833	43.8018	0	46.2083	29.1806	58.6083	32.5077	97.1632	28.5215	87.7516	75.4304
		540	2273.54	180.005	104.946	146.743	0	123.241	137.185	0	164.728	114.796	97.8452	93.1811	65.05	182.45	157.969	146.272	192.337	68.4116	63.451	197.628	135.994	62.1314	83.9098	116.562	0	153.312	121.167	118.421	39.6035	37.2761	171.985	225.332	158.93	80.1611	45.1343	138.062	173.117	102.493	0	56.4782	0	143.878	26.1218	99.7529	23.7212	52.4481	128.056
		541	2277.4	166.693	68.0319	110.479	39.9296	102.135	91.5826	29.9602	122.818	151.927	104.438	0	23.1713	154.796	160.391	108.525	199.571	37.7412	93.002	149.423	141.078	111.502	111.454	121.55	0	165.844	128.195	180.669	105.826	84.4968	148.087	190.269	163.134	88.5364	64.9591	128.709	111.052	0	27.1725	49.2065	0	160.31	51.9925	89.7538	0	87.486	71.2886
		542	2281.26	150.645	89.624	109.454	0	98.4547	108.458	34.4204	156.036	182.823	81.1808	49.7532	25.5021	115.036	163.096	131.447	207.428	26.626	166.028	139.959	84.2643	45.5757	69.3868	108.417	0	160.465	117.715	178.487	91.6873	69.6017	105.253	246.268	201.858	82.4945	40.6509	108.518	56.9506	105.811	0	122.102	0	163.289	0	81.5262	65.156	114.655	83.8702
		543	2285.12	181.712	48.5239	106.55	0	43.7569	107.027	21.358	122.106	108.565	67.9071	76.7208	32.6726	131.133	162.964	83.3614	157.521	57.7844	137.83	195.755	54.7914	26.3566	86.2195	93.9931	0	126.107	164.935	141.404	84.0456	47.1972	152.152	183.469	162.799	88.0646	46.9874	130.887	82.5687	70.6901	29.8048	117.917	0	166.281	35.2373	63.2139	0	65.1248	137.273
		544	2288.98	165.565	137.623	172.468	29.8375	67.2342	93.2657	0	97.1663	82.572	142.695	57.8851	39.9141	125.755	92.4799	99.4572	200.822	54.5024	130.025	146.028	105.365	27.2568	45.4659	146.893	0	165.948	93.3409	85.7645	67.5152	96.1455	146.306	168.644	155.306	60.8599	0	107.129	88.0251	119.008	0	90.2768	0	140.213	0	101.187	78.0807	136.419	112.665
		545	2292.84	162.683	27.3825	116.345	49.5329	86.2352	139.368	28.8847	86.004	138.207	74.6492	70.4061	0	101.018	107.634	129.229	134.733	38.7675	195.634	174.128	108.854	26.7452	83.0833	216.416	0	103.6	179.768	200.58	50.5055	65.1005	132.348	193.975	95.5014	58.7902	30.7576	153.799	154.937	65.7824	0	141.303	0	165.308	62.1378	50.663	0	135.297	85.2205
[truncated: 37 more columns]

## Sheet: Average Background
				SptId_21	SptId_22	SptId_23	SptId_26	SptId_27	SptId_29	SptId_30	SptId_31	SptId_32	SptId_33	SptId_35	SptId_36	SptId_37	SptId_40	SptId_42	SptId_43	SptId_44	SptId_45	SptId_46	SptId_47	SptId_48	SptId_51	SptId_53	SptId_56	SptId_57	SptId_58	SptId_59	SptId_60	SptId_61	SptId_62	SptId_64	SptId_66	SptId_67	SptId_68	SptId_71	SptId_73	SptId_74	SptId_75	SptId_76	SptId_77	SptId_80	SptId_82	SptId_83	SptId_86	SptId_88	SptId_89
		0	189.14	0	0	0	0	0	0	0	0	0	0	0	0	0	0	0	0	0	0	0	0	0	0	0	0	0	0	0	0	0	0	0	0	0	0	0	0	0	0	0	0	0	0	0	0	0	0
		1	193	0	0	0	0	0	0	0	0	0	0	0	0	0	0	0	0	0	0	0	0	0	0	0	0	0	0	0	0	0	0	0	0	0	0	0	0	0	0	0	0	0	0	0	0	0	0
		2	196.86	0	0	0	0	0	0	0	0	0	0	0	0	0	0	0	0	0	0	0	0	0	0	0	0	0	0	0	0	0	0	0	0	0	0	0	0	0	0	0	0	0	0	0	0	0	0
		3	200.72	0	0	0	0	0	0	0	0	0	0	0	0	0	0	0	0	0	0	0	0	0	0	0	0	0	0	0	0	0	0	0	0	0	0	0	0	0	0	0	0	0	0	0	0	0	0
		4	204.58	0	0	0	0	0	0	0	0	0	0	0	0	0	0	0	0	0	0	0	0	0	0	199.693	0	0	0	0	0	0	0	0	0	0	0	0	0	0	0	0	0	0	0	0	0	0	0
		5	208.44	0	0	0	0	0	0	0	0	0	0	0	0	0	0	0	0	0	0	0	0	0	0	0	0	0	0	0	0	0	0	0	0	0	0	0	0	0	0	0	0	0	0	0	0	0	0
		6	212.3	0	0	0	0	0	0	0	0	0	0	0	0	0	0	0	0	0	0	0	0	0	0	0	0	0	0	0	0	0	0	0	0	0	0	0	0	0	0	0	0	0	0	0	0	0	0
		7	216.16	0	0	0	0	0	0	0	0	0	0	0	0	0	0	0	0	0	0	0	0	0	0	0	0	0	0	0	0	0	0	0	0	0	0	0	0	0	0	0	0	0	204.805	0	0	0	0
		8	220.02	0	0	0	0	0	0	0	0	0	0	0	0	0	0	0	0	0	0	0	0	0	0	0	0	0	0	0	0	0	0	0	0	0	0	0	0	0	0	0	0	0	0	0	0	0	0
		9	223.88	0	0	0	0	0	0	0	0	0	0	0	0	0	0	0	0	0	0	0	0	0	0	0	0	0	0	0	0	0	0	0	0	0	0	0	0	0	0	0	0	0	0	0	0	0	0
		10	227.74	0	0	0	0	0	0	0	0	0	0	0	0	0	0	0	0	0	0	0	0	0	0	0	0	0	0	0	0	0	0	0	0	0	0	0	0	0	0	0	0	0	0	0	0	0	0
		11	231.6	0	0	0	0	0	0	0	0	0	0	0	0	0	0	0	0	0	0	0	0	0	0	0	0	0	0	0	0	0	0	0	0	0	0	0	0	0	0	0	0	0	0	0	0	0	0
		12	235.46	0	0	0	0	0	0	0	0	0	0	0	0	0	0	0	0	0	0	0	0	0	0	0	0	0	0	0	0	0	0	0	0	0	0	0	0	0	0	0	0	0	0	0	0	0	0
		13	239.32	0	0	0	0	0	0	0	0	0	0	0	0	0	0	0	0	0	0	0	0	0	247.859	0	0	0	0	0	0	0	0	0	0	0	0	0	0	0	0	0	0	0	0	0	0	0	0
		14	243.18	0	0	0	0	0	0	0	0	0	0	241.837	0	0	0	0	0	0	0	0	0	0	237.868	0	0	0	0	0	0	0	0	0	0	0	0	0	0	0	0	0	0	0	0	0	0	0	0
		15	247.04	0	0	0	0	0	0	0	0	0	0	0	0	0	0	0	0	0	0	0	0	0	249.462	0	0	0	0	0	0	0	0	0	0	0	0	0	0	0	0	0	0	0	0	0	0	0	0
		16	250.9	0	0	0	0	0	0	0	0	0	0	0	0	0	0	0	0	0	0	0	0	0	241.28	0	0	0	0	0	0	0	0	0	0	0	0	0	0	0	0	0	0	0	0	0	0	0	0
		17	254.76	0	0	0	0	0	0	0	0	0	0	0	0	0	0	0	0	0	0	0	0	0	249.717	0	0	0	0	0	0	0	0	0	0	0	0	0	0	0	0	0	0	0	0	0	0	0	0
		18	258.62	0	0	0	0	0	0	0	0	0	0	231.662	0	0	0	0	0	0	0	0	0	0	245.912	0	0	0	0	0	0	0	0	0	0	0	0	0	0	0	0	0	0	0	0	0	0	0	241.73
		19	262.48	0	0	0	0	0	0	0	0	0	0	237.416	0	0	0	0	0	0	0	0	0	238.604	244.308	0	0	0	0	0	0	0	0	0	0	0	0	0	0	0	0	0	0	0	0	246.823	0	0	0
		20	266.34	0	0	0	0	0	0	0	0	0	0	0	0	0	0	0	0	0	0	0	0	0	250.138	0	0	0	0	0	0	0	0	0	0	0	0	0	0	0	0	0	0	0	0	0	0	0	0
		21	270.2	0	0	0	0	0	0	0	0	0	0	235.271	0	0	0	0	0	0	0	0	0	0	241.144	0	0	0	0	0	0	0	0	0	0	0	0	0	0	0	0	0	0	0	0	0	0	0	0
		22	274.06	0	0	0	0	0	0	0	0	238.259	0	229.114	0	0	0	0	0	0	237.655	0	0	0	252.619	0	0	0	0	0	0	0	0	0	0	0	0	0	0	0	0	0	0	0	0	0	0	0	0
		23	277.92	0	0	0	0	0	0	0	0	0	0	240.173	0	0	0	0	0	0	0	0	0	0	242.866	0	0	0	0	0	0	0	0	0	0	0	0	0	0	0	0	0	0	0	0	0	0	0	0
		24	281.78	0	0	0	0	0	226.678	0	0	0	0	0	0	0	0	0	0	0	0	0	0	0	256.029	0	0	0	0	0	0	0	0	0	0	0	0	0	0	240.881	0	0	0	0	0	0	0	0	0
		25	285.64	0	0	0	0	0	0	0	0	0	0	228.362	0	0	0	0	0	0	0	0	0	0	248.559	0	0	0	0	0	0	0	0	0	0	0	0	0	0	0	0	0	0	0	0	0	0	0	0
		26	289.5	0	0	0	0	0	0	0	0	0	0	237.867	0	0	0	0	0	0	0	0	0	0	242.376	0	0	0	0	0	0	0	0	0	0	0	0	0	0	0	0	0	0	0	0	0	0	0	0
		27	293.36	0	0	0	0	0	0	0	0	0	0	245.352	0	0	0	0	0	0	0	0	0	0	243.056	0	0	0	0	0	0	0	0	0	0	0	0	0	0	0	0	0	0	0	0	0	0	0	0
		28	297.22	0	0	0	0	0	0	0	0	0	0	234.055	0	0	0	0	0	0	0	0	0	0	248.274	0	0	0	0	0	0	0	0	0	0	0	0	0	0	0	0	0	0	0	235.325	0	0	0	0
		29	301.08	0	0	0	0	0	0	0	197.013	0	0	248.902	0	0	0	0	0	0	0	0	0	0	249.211	0	0	0	0	0	0	0	0	0	0	0	0	0	0	0	0	0	0	0	0	0	0	0	0
		30	304.94	0	0	0	0	0	0	0	0	0	0	243.73	0	0	0	0	0	0	0	0	0	0	253.055	0	0	0	0	0	0	0	0	0	0	0	0	0	0	0	0	0	0	0	0	0	0	0	0
		31	308.8	0	0	0	0	0	0	0	0	0	0	245.396	0	0	0	0	0	0	0	0	0	0	243.85	0	0	0	0	0	0	0	0	0	0	0	0	0	0	0	0	0	0	0	0	0	0	0	0
		32	312.66	0	0	0	0	0	0	0	0	0	0	0	0	0	0	0	0	0	0	0	0	0	251.042	0	0	0	0	0	0	0	0	0	0	0	0	0	0	0	237.637	0	0	0	0	0	0	0	0
		33	316.52	242.328	0	0	0	0	0	0	0	0	0	241.331	0	0	0	0	0	0	0	0	0	0	243.496	0	0	0	0	0	0	0	0	0	0	0	0	0	0	0	0	0	0	0	229.232	0	0	0	0
		34	320.38	235.204	0	0	0	0	0	0	0	0	0	233.048	0	0	0	0	0	0	0	0	0	0	240.179	0	0	0	0	0	0	0	0	0	0	0	0	0	0	0	236.278	0	0	0	226.08	0	0	0	0
		35	324.24	234.949	0	0	0	0	0	0	0	0	0	243.753	0	0	0	0	0	0	0	0	0	0	247.197	0	0	0	0	0	0	0	0	0	0	0	0	0	0	0	246.186	0	0	0	232.314	0	0	0	0
		36	328.1	0	0	0	0	0	241.478	0	0	0	0	230.528	0	0	0	0	0	0	0	0	0	0	243.404	0	0	0	0	0	0	0	0	0	0	0	0	0	0	0	243.989	0	0	0	223.17	0	0	0	0
		37	331.96	234.036	0	0	0	0	0	0	0	0	0	250.828	0	0	0	0	0	0	0	0	0	0	246.869	0	0	0	0	0	0	0	0	0	0	0	0	0	0	0	229.686	0	0	0	225.573	0	0	0	0
		38	335.82	235.696	0	0	0	0	0	0	0	0	0	239.437	0	0	0	0	0	0	0	0	0	0	254.278	0	0	0	0	0	0	0	0	0	0	0	0	0	0	0	245.89	0	0	0	241.67	0	0	0	0
		39	339.68	242.261	0	0	0	0	0	0	0	0	0	233.844	0	0	0	0	0	0	0	0	0	0	250.136	0	0	0	0	0	0	0	0	0	0	0	0	0	0	0	246.838	0	0	0	236.074	0	0	0	0
		40	343.54	237.635	0	0	0	0	0	0	0	0	0	242.823	0	0	0	0	0	0	0	0	0	0	252.575	0	0	0	0	0	0	0	0	0	0	0	0	0	0	0	244.269	0	0	0	225.321	0	0	0	0
		41	347.4	236.722	0	0	0	0	0	0	0	0	0	239.045	0	0	0	0	0	0	0	0	0	0	244.709	0	0	0	0	0	0	0	0	0	0	0	0	0	0	0	229.339	0	0	0	230.439	0	0	0	0
		42	351.26	230.406	0	0	0	0	0	0	0	0	0	228.301	0	0	0	0	0	0	0	0	0	0	245.825	0	0	0	189.055	0	0	0	0	0	0	0	0	0	0	240.67	245.873	0	0	0	223.468	0	0	0	0
		43	355.12	231.71	0	0	0	0	0	0	0	0	0	237.465	0	0	0	0	0	0	0	0	0	0	235.283	0	0	0	0	0	0	0	0	0	0	0	0	0	0	237.447	237.03	0	0	0	233.305	0	0	0	0
		44	358.98	235.189	0	0	0	0	0	0	0	0	0	239.174	230.985	0	0	0	0	0	0	0	0	0	244.891	0	0	0	0	0	0	0	0	0	0	0	0	0	0	233.099	253.855	0	0	0	234.94	0	0	0	0
		45	362.84	241.323	0	0	0	0	0	0	0	0	0	232.352	225.192	0	0	0	0	0	0	0	0	0	238.575	0	0	0	0	0	0	0	0	0	0	0	0	0	0	235.857	249.286	0	0	0	227.943	0	0	0	0
		46	366.7	239.163	0	0	0	0	0	0	0	0	0	236.866	237.505	234.819	0	0	0	0	0	0	0	0	248.076	0	0	0	0	0	0	0	0	0	0	0	0	0	0	232.509	243.538	0	0	0	238.187	0	0	0	0
		47	370.56	240.5	0	0	0	0	0	0	0	0	0	233.816	232.891	0	0	0	0	0	0	0	0	0	239.706	0	0	234.72	0	0	0	0	0	0	0	0	0	0	0	232.688	235.313	0	0	0	237.232	0	0	0	0
		48	374.42	239.936	0	0	0	0	0	0	0	0	0	242.068	232.243	0	0	0	0	0	0	0	0	0	233.636	0	0	0	0	0	0	0	0	0	0	0	0	0	0	233.319	233.416	0	0	0	239.615	0	0	0	0
		49	378.28	231.308	0	0	0	0	0	0	0	0	0	236.439	221.341	236.659	0	0	0	0	0	0	0	0	250.908	0	0	0	0	0	0	0	0	0	0	0	0	0	0	225.122	234.866	0	0	0	234.938	0	0	0	0
		50	382.14	240.48	0	0	0	0	0	0	0	0	0	234.028	232.833	227.856	0	0	0	0	0	0	0	0	252.334	0	0	0	0	0	0	0	0	0	0	0	0	0	0	225.684	235.897	0	0	0	223.271	0	0	0	0
		51	386	237.434	0	0	0	0	0	0	0	0	0	227.04	236.164	0	0	230.956	0	0	0	0	0	0	242.793	0	0	226.601	0	0	0	0	0	0	0	0	0	0	0	231.541	245.285	0	0	0	226.537	0	0	0	0
		52	389.86	241.752	0	0	0	0	0	0	0	0	0	231.215	231.347	0	0	234.348	0	0	0	0	0	0	239.664	0	0	0	0	0	0	0	0	0	0	0	0	0	0	229.914	241.581	0	0	0	231.685	0	0	0	0
		53	393.72	231.76	0	0	0	0	0	0	0	0	0	242.621	238.825	0	0	239.356	0	0	0	0	0	0	249.546	0	0	0	0	0	0	0	0	0	0	0	0	0	0	235.45	239.061	0	0	0	234.034	0	0	0	0
		54	397.58	228.808	0	0	0	0	0	0	0	0	0	239.437	231.579	0	0	238.651	0	0	0	0	0	0	235.656	0	0	0	0	0	0	0	0	0	0	0	0	0	0	234.562	241.502	0	0	0	232.567	0	0	0	0
		55	401.44	233.9	0	0	0	0	0	0	0	0	0	229.945	234.222	0	0	239.153	0	0	0	0	0	0	244.63	0	0	236.004	0	0	0	0	0	0	0	0	0	0	0	223.853	234.199	0	0	0	232.844	0	0	0	0
		56	405.3	228.468	0	0	0	0	0	0	0	0	0	239.318	240.174	0	0	241.44	0	0	0	0	0	0	241.724	0	0	0	0	0	0	0	0	0	0	0	0	0	0	228.24	240.572	0	0	0	237.448	0	0	0	0
		57	409.16	235.165	0	0	0	0	0	0	0	0	0	236.71	229.593	0	0	228.716	0	0	0	0	0	0	244.512	0	0	237.208	0	0	0	0	0	0	0	0	0	0	0	227.12	244.754	0	0	0	227.647	0	0	0	0
		58	413.02	228.829	0	0	0	0	0	0	0	0	0	236.418	222.188	0	0	233.877	0	0	227.93	0	0	0	245.267	0	0	236.712	0	0	0	0	0	0	236.143	0	0	0	0	232.491	245.508	0	0	0	231.545	0	0	0	0
		59	416.88	223.61	0	0	0	0	0	0	0	0	0	236.909	228.483	0	0	232.841	0	0	0	0	0	0	251.251	0	0	237.602	0	0	0	0	0	0	0	0	0	0	0	227.797	240.545	0	0	0	241.725	0	0	0	0
		60	420.74	221.199	0	0	0	0	0	0	0	245.552	0	243.418	230.432	0	0	228.551	0	0	0	0	0	0	243.576	0	0	0	0	0	0	0	0	0	227.392	0	0	0	0	230.001	235.078	0	0	0	242.622	0	0	0	0
		61	424.6	230.624	0	0	0	0	0	0	0	0	0	245.3	230.979	0	0	239.383	0	0	0	0	0	0	244.789	0	0	222.817	0	0	0	0	0	0	0	0	0	0	0	226.73	237.457	0	0	0	237.281	0	0	0	0
		62	428.46	226.734	0	0	0	0	0	0	0	0	0	242.778	232.646	0	0	241.201	0	0	0	0	0	0	246.336	0	0	235.975	0	0	0	0	0	0	229.571	0	0	0	0	234.969	241.496	0	0	0	235.098	0	0	0	0
		63	432.32	219.48	0	0	0	0	0	0	0	0	0	237.374	232.359	0	0	232.741	0	0	0	0	0	0	257.685	0	0	0	0	0	0	0	0	0	0	0	0	0	0	229.619	248.756	0	0	0	241.274	0	0	0	0
		64	436.18	231.607	0	0	0	0	0	0	0	0	0	231.631	237.963	0	0	230.813	0	0	0	0	0	0	252.174	0	0	0	0	0	0	0	0	0	235.03	0	0	0	0	233.474	233.352	0	0	0	227.971	0	0	0	0
		65	440.04	238.359	0	0	0	0	0	0	0	238.078	0	231.438	225.58	0	0	236.977	0	0	0	0	0	0	254.649	0	0	235.306	0	233.822	0	0	0	0	237.608	0	0	0	0	227.837	250.209	0	0	0	236.056	0	0	0	0
		66	443.9	238.662	0	0	0	0	0	0	0	0	0	230.728	230.889	0	0	243.379	0	0	0	0	0	0	248.545	0	0	233.135	0	0	0	0	0	0	237.879	0	0	0	0	235.956	240.681	0	0	0	229.172	0	0	0	0
		67	447.76	240.405	0	0	0	0	0	0	0	236.293	0	232.262	236.497	0	0	237.76	0	0	0	0	0	0	251.551	0	0	237.221	0	231.223	0	0	0	0	238.638	0	0	0	0	227.389	246.561	0	0	0	240.351	0	0	0	0
		68	451.62	232.712	0	0	0	0	0	0	0	234.604	0	229.657	221.52	0	0	236.866	0	0	0	0	0	0	248.17	0	0	228.757	0	0	0	0	0	0	233.14	0	0	0	0	228.795	243.62	0	0	0	229.327	0	0	0	0
		69	455.48	231.793	0	0	0	0	0	0	0	235.232	0	227.865	235.556	0	0	231.602	0	0	0	0	0	0	247.472	0	0	226.111	0	237.045	0	0	0	0	240.321	0	0	0	0	222.162	248.67	0	0	0	237.685	0	0	0	0
		70	459.34	234.116	0	0	0	0	0	0	0	220.777	0	224.14	223.896	0	0	235.013	0	0	0	0	0	0	240.543	0	0	241.236	0	232.245	0	0	0	0	238.552	0	0	0	0	237.635	232.898	0	0	0	246.897	0	0	0	0
		71	463.2	228.393	0	0	0	0	0	0	0	235.473	0	225.77	229.824	0	0	228.37	0	0	0	0	0	0	235.722	0	0	248.105	0	245.43	0	0	0	0	235.022	0	0	0	0	242.435	235.553	0	0	0	233.977	0	0	0	0
		72	467.06	237.167	0	0	0	0	0	0	0	0	0	233.24	236.947	0	0	230.421	0	0	0	0	0	0	251.42	0	0	238.838	0	229.507	0	0	0	0	242.888	0	0	0	0	233.435	239.209	0	0	0	228.507	0	0	0	0
		73	470.92	234.638	0	0	0	0	0	0	0	243.153	0	229.455	232.651	0	0	236.095	0	0	0	0	0	0	243.788	0	0	242.775	0	0	0	0	0	0	242.933	0	0	0	0	232.978	242.618	0	0	0	227.46	0	0	0	0
		74	474.78	241.407	0	0	0	0	0	0	0	0	0	228.551	228.397	0	0	244.281	0	0	0	0	0	0	245.776	0	0	236.872	0	235.859	0	0	0	0	244.008	0	0	0	0	233.338	248.487	0	0	0	224.64	0	0	0	0
		75	478.64	236.647	0	0	0	0	0	0	0	236.024	0	223.333	211.625	0	0	233.719	0	0	0	0	0	0	257.608	0	0	229.346	0	0	0	0	0	0	236.606	0	0	0	0	236.573	245.061	0	0	0	229.525	0	0	0	0
		76	482.5	236.184	0	0	0	0	0	0	0	0	0	235.116	235.459	0	0	234.609	0	0	0	0	0	0	248.404	0	0	236.839	0	0	0	0	0	0	244.422	0	0	0	0	238.132	241.919	0	0	0	226.301	0	0	0	0
		77	486.36	235.91	0	0	0	0	0	0	0	0	0	229.221	229.762	0	0	237.231	0	0	0	0	0	0	252.08	0	0	236.01	0	0	0	0	0	0	236.72	0	0	0	0	232.67	239.121	0	0	0	231.255	0	0	0	0
		78	490.22	232.699	0	0	0	0	0	0	0	241.367	0	228.065	220.046	0	0	229.849	0	0	0	0	0	0	242.699	0	0	242.399	0	232.777	0	0	0	0	236.335	0	0	0	0	229.145	237.888	0	0	0	232.47	0	0	0	0
		79	494.08	241.774	0	0	0	0	0	0	0	0	0	232.575	221.424	0	0	233.249	0	0	0	0	0	0	252.179	0	0	238.413	0	231.782	0	0	0	0	235.873	0	0	0	0	230.604	226.765	0	0	0	234.726	0	0	0	0
		80	497.94	243.71	0	0	0	0	0	0	0	246.386	0	235.309	224.03	0	0	237.615	0	0	0	0	0	0	247.111	0	0	237.903	0	0	0	0	0	0	238.429	0	0	0	0	234.459	237.904	0	0	0	222.953	0	0	0	0
		81	501.8	234.448	0	0	0	0	0	0	0	0	0	230.139	220.215	0	0	234.855	0	0	0	0	0	0	236.952	0	0	236.668	0	233.098	0	0	0	0	239.01	0	0	0	0	229.201	227.926	0	0	0	233.52	0	0	0	0
		82	505.66	233.217	0	0	0	0	0	0	0	0	0	242.318	220.791	0	0	240.768	0	0	0	0	0	0	238.477	0	0	236.614	0	227.969	0	0	0	0	240.861	0	0	0	0	234.024	228.106	0	0	0	236.641	0	0	0	0
		83	509.52	235.756	0	0	0	0	0	0	0	238.781	0	229.098	228.467	0	0	234.379	0	0	0	0	0	0	247.143	0	0	233.52	0	229.726	220.614	233.574	0	0	248.568	0	0	0	0	240.713	235.759	0	0	0	231.939	233.491	0	0	0
		84	513.38	225.378	0	0	0	0	0	0	0	0	0	231.719	224.305	0	0	243.075	0	0	0	0	0	0	241.527	0	0	242.676	0	233.713	224.507	236.663	0	0	237.003	0	0	0	0	236.083	237.199	0	0	0	225.871	236.102	0	0	0
		85	517.24	239.912	0	0	0	0	0	0	0	0	0	222.013	230.692	220.54	0	236.851	0	0	0	0	0	0	241.034	0	0	247.032	0	223.553	228.764	246.499	0	0	233.615	0	0	0	0	236.346	234.891	0	0	0	227.615	0	0	0	0
		86	521.1	238.239	0	0	0	0	0	0	0	0	0	230.871	228.159	0	0	226.174	0	0	0	0	0	0	233.756	0	0	257.013	0	0	227.836	238.013	0	0	236.313	0	0	0	0	223.811	232.912	0	0	0	222.905	231.503	0	0	0
		87	524.96	233.124	0	0	0	0	0	0	0	0	0	212.744	214.64	0	0	240.22	0	0	0	0	0	0	250.722	0	0	235.688	0	227.325	218.442	251.228	0	0	235.017	0	0	0	0	234.341	228.722	0	0	0	235.129	0	0	0	0
		88	528.82	234.186	0	0	0	0	0	0	0	0	0	221.547	230.369	0	0	241.545	0	0	0	0	0	0	248.532	0	0	228.446	0	0	230.2	238.997	0	0	237.995	0	0	0	0	232.235	234.535	0	0	0	224.229	243.915	0	0	0
		89	532.68	239.985	0	0	0	0	0	0	0	0	0	218.096	228.428	227.401	0	232.191	0	0	0	0	0	0	241.314	0	0	233.24	0	0	224.894	253.397	0	0	237.573	0	0	0	0	229.681	227.636	0	0	0	224.669	236.357	0	0	0
		90	536.54	233.44	0	0	0	0	0	0	0	0	0	223.921	229.979	226.566	0	229.682	0	0	0	0	0	0	244.278	0	0	238.395	0	227.56	216.571	243.811	0	0	236.024	0	0	0	0	233.073	230.975	0	0	0	221.859	235.826	0	0	0
		91	540.4	227.863	0	0	0	0	0	0	0	0	0	219.886	227.048	231.831	0	218.247	0	0	0	0	0	0	236.288	0	0	236.675	0	0	222.501	238.639	0	0	240.927	0	0	0	0	225.829	231.231	0	0	0	231.923	241.522	0	0	0
		92	544.26	224.698	0	0	0	0	0	0	0	0	0	214.563	231.95	220.078	0	229.149	0	0	0	0	0	248.407	239.591	0	0	239.913	0	0	218.117	234.622	0	0	241.921	0	0	0	0	234.474	228.674	0	0	0	228.539	240.541	0	0	0
		93	548.12	240.727	0	0	0	0	0	0	0	0	0	212.573	231.726	227.957	0	228.959	0	0	0	0	0	0	240.053	0	0	241.795	0	0	220.891	235.253	0	0	239.109	0	0	0	0	230.187	225.141	0	0	0	231.927	239.586	0	0	0
		94	551.98	232.258	0	0	0	0	0	0	0	240.169	0	220.9	222.804	235.384	0	235.291	0	0	0	0	0	0	238.419	0	0	231.301	0	222.086	226.356	243.136	0	0	242.795	0	0	0	0	238.737	239.054	0	0	0	222.293	232.978	0	0	0
		95	555.84	225.91	0	0	0	0	0	0	0	0	0	219.741	228.333	221.422	0	241.659	0	0	0	0	0	0	237.802	0	0	238.951	0	0	223.091	245.504	0	0	237.669	0	0	0	0	240.071	223.298	0	0	0	219.22	244.517	0	234.433	0
		96	559.7	238.766	0	0	0	0	0	0	0	0	0	224.627	236.72	227.221	0	232.848	0	0	0	0	0	0	235.447	0	0	234.77	0	230.77	215.061	238.549	0	0	249.838	0	0	0	0	235.634	235.886	0	0	0	227.629	239.982	0	0	0
		97	563.56	221.957	0	0	0	0	0	0	0	0	0	218.081	238.834	224.633	0	234	0	0	0	0	0	0	245.535	0	0	239.032	0	0	219.68	235.078	0	0	245.078	0	0	0	0	223.534	231.486	0	0	0	223.757	245.685	0	0	0
		98	567.42	219.773	0	0	0	0	0	0	0	233.912	0	212.647	224.654	223.948	0	233.828	0	0	0	0	0	0	241.354	0	0	234.583	0	0	226.333	244.737	0	0	244.74	0	0	0	0	226.162	232.593	0	0	0	231.302	236.588	0	0	0
		99	571.28	218.628	0	0	0	0	0	0	0	237.287	0	214.489	233.287	216.464	0	231.577	0	0	0	0	0	0	243.59	0	0	245.613	0	0	226.548	239.447	0	0	235.901	0	0	0	0	229.399	233.105	0	0	0	214.886	239.304	0	0	0
		100	575.14	236.427	0	0	0	0	0	0	0	241.8	0	229.389	232.773	217.968	0	239.254	0	0	0	0	0	0	245.919	0	0	229.371	0	0	228.082	249.415	0	0	235.953	0	0	0	0	226.247	227.793	0	0	0	223.106	240.399	0	0	0
		101	579	220.753	0	0	0	0	0	0	0	230.371	0	219.029	227.425	223.518	0	232.003	0	0	0	0	0	0	240.735	0	0	229.826	0	0	228.921	237.94	0	0	232.668	0	0	0	0	228.967	227.813	0	0	0	219.989	238.932	0	0	0
		102	582.86	0	219.14	0	0	0	0	0	0	228.772	0	233.997	225.298	216.447	0	238.381	0	0	0	0	0	0	235.259	0	0	236.364	0	0	227.713	238.646	0	0	244.876	0	0	0	0	231.817	241.8	0	0	0	220.746	242.067	0	0	0
		103	586.72	0	225.193	0	0	0	0	0	0	238.136	0	225.049	227.712	227.029	0	231.136	0	0	0	0	0	0	236.394	0	0	234.035	0	0	217.202	232.036	0	0	242.83	0	0	0	0	237.576	229.678	0	0	0	223.119	244.304	0	0	0
		104	590.58	215.267	226.049	0	0	0	0	0	0	232.187	0	229.264	226.623	219.501	0	222.288	0	0	0	0	0	0	241.966	0	0	230.542	0	0	224.11	244.716	0	0	237.171	0	0	0	0	230.074	235.257	0	0	0	215.136	234.581	0	0	0
		105	594.44	218.421	228.318	0	0	0	0	0	0	224.493	0	224.588	229.662	237.003	0	229.288	0	0	0	0	0	0	234.157	0	0	230.961	0	0	215.734	238.659	0	0	245.035	0	0	0	0	231.606	232.544	0	0	0	231.375	238.922	0	0	0
		106	598.3	220.904	0	0	0	0	0	0	0	229.846	0	230.299	230.01	218.474	0	222.477	0	0	0	0	0	0	237.194	0	0	230.745	0	0	216.417	240.091	0	0	239.971	0	0	0	0	241.076	232.722	0	0	0	234.26	238.339	0	0	0
		107	602.16	0	227.657	0	0	0	0	0	0	225.809	0	234.194	228.582	226.834	0	232.282	0	0	0	0	0	0	235.826	0	0	228.249	0	0	221.124	251.699	0	0	241.424	0	0	0	0	227.612	226.929	0	0	0	231.535	246.48	0	0	0
		108	606.02	0	225.706	0	0	0	0	0	0	221.728	0	230.975	233.927	224.765	0	231.628	0	0	0	0	0	0	239.838	0	0	223.918	0	0	226.98	238.455	0	0	235.323	0	0	0	0	234.618	225.24	0	0	0	230.669	230.777	0	0	0
		109	609.88	225.631	222.825	0	226.112	0	0	0	0	226.622	0	227.52	223.089	230	0	234.859	0	0	0	0	0	248.29	240.396	0	0	231.474	0	0	218.374	241.488	0	0	244.57	0	0	0	0	236.697	230.668	0	0	0	230.469	229.591	0	0	0
		110	613.74	221.856	228.457	0	228.465	0	0	227.641	0	216.566	0	232.323	243.074	225.563	0	226.739	0	0	0	0	0	245.23	249.242	0	0	239.501	0	238.849	217.916	243.518	0	0	237.63	0	0	0	0	222.871	233.073	0	0	0	231.973	230.692	0	0	0
		111	617.6	227.907	227.181	0	228.051	0	0	0	0	231.408	0	215.986	236.854	219.609	0	234.043	0	0	0	0	0	0	249.474	0	0	232.404	0	0	221.635	239.043	0	0	241.684	0	0	0	0	223.758	234.133	0	0	0	228.72	239.659	0	0	0
		112	621.46	221.755	214.308	0	217.059	0	0	229.251	0	230.178	0	231.391	234.809	220.61	0	235.6	0	0	0	0	0	244.598	247.41	0	0	230.871	0	229.333	221.591	238.072	0	0	239.325	0	0	0	0	238.088	224.341	0	0	0	230.854	223.115	0	0	0
		113	625.32	225.903	230.007	0	219.116	0	0	0	0	217.54	0	228.563	233.612	221.871	0	230.59	0	0	0	0	0	253.969	246.417	0	223.558	235.817	0	239.095	225.726	238.982	0	0	236.136	0	0	0	0	233.431	223.664	0	0	0	219.51	243.998	0	0	0
		114	629.18	230.985	228.941	0	229.376	0	0	220.99	0	231.793	0	227.029	230.815	216.917	0	238.491	0	0	0	0	0	249.87	244.483	0	231.523	232.986	0	0	221.952	242.99	0	0	241.116	0	0	0	0	231.899	217.066	0	0	0	234.857	240.461	0	0	0
		115	633.04	229.598	230.304	0	219.771	0	0	223.415	0	226.165	0	223.983	224.435	224.684	0	238.105	0	0	0	0	0	247.043	239.416	0	224.422	240.459	0	0	226.382	238.502	0	0	240.298	0	235.367	0	0	224.793	234.972	0	0	0	216.278	240.625	0	0	0
		116	636.9	224.028	231.291	0	227.344	0	0	236.295	0	225.278	0	223.773	236.619	238.859	0	234.986	0	0	0	0	0	240.874	245.02	0	224.711	235.519	0	230.159	229.399	246.927	0	0	238.594	0	240.132	0	0	224.455	232.18	0	0	0	224.284	240.284	0	0	0
		117	640.76	227.366	227.814	0	224.837	0	0	231.449	0	221.939	0	228.191	234.059	230.378	0	232.47	0	0	0	0	0	242.691	237.039	0	222.979	234.182	0	233.937	220.302	236.945	0	0	236.171	0	239.556	0	0	231.936	236.497	0	0	0	224.229	247.413	0	0	0
		118	644.62	223.114	226.585	0	219.519	0	0	229.222	0	231.977	0	223.257	223.912	224.381	0	228.68	0	0	0	0	0	241.668	240.106	0	215.292	225.728	0	0	225.327	235.716	0	0	237.449	0	231.395	0	0	234.695	234.623	0	0	0	220.456	235.83	0	0	0
		119	648.48	227.465	232.514	0	217.188	0	0	227.876	0	233.213	0	222.362	229.148	221.318	0	242.958	248.039	0	0	0	0	244.718	242.372	0	0	231.351	0	228.17	219.359	238.899	0	0	245.253	0	234.268	0	0	226.377	233.29	0	0	0	234.274	243.421	0	0	0
		120	652.34	223.579	225.968	0	220.197	0	0	231.391	0	227.855	0	220.205	230.195	221.064	0	230.187	227.471	0	0	0	0	243.961	238.659	0	220.388	234.785	0	0	218.735	238.666	0	0	241.768	0	236.461	0	0	236.002	239.813	0	0	0	232.172	243.689	0	0	0
		121	656.2	226.79	234.331	0	224.396	0	0	227.712	0	228.589	0	216.962	228.002	231.992	0	225.62	233.985	0	0	0	0	251.011	244.585	0	220.899	239.046	0	228.975	214.234	243.267	0	0	231.937	0	230.056	0	0	244.182	229.193	0	0	0	223.616	250.289	0	0	0
		122	660.06	231.234	231.834	0	220.603	0	0	214.705	0	225.686	0	219.714	221.15	230.17	0	231.956	221.349	0	0	0	0	238.871	239.137	0	220.815	241.087	0	237.194	217.742	236.122	0	0	242.606	0	238.927	0	0	239.305	231.61	0	0	0	225.501	242.196	0	0	0
		123	663.92	223.121	223.19	0	216.675	0	0	231.085	0	231.189	0	217.199	231.04	229.362	0	237.538	224.745	0	0	0	0	234.443	245.77	0	224.547	242.06	0	0	224.714	241.993	0	0	247.683	0	242.014	0	0	227.94	233.718	0	0	0	234.432	243.753	0	0	0
		124	667.78	219.813	228.786	0	218.829	0	0	221.805	0	233.907	0	236.359	227.603	227.118	0	231.952	217.421	0	0	0	0	229.83	244.058	0	223.653	238.056	0	0	222.075	242.402	0	0	247.356	0	236.973	0	0	236.631	233.238	0	0	0	232.169	244.593	0	0	0
		125	671.64	232.891	226.729	0	213.194	0	0	226.042	0	238.865	0	213.912	224.745	233.075	0	243.83	222.695	0	0	0	0	231.862	243.246	0	226.095	236.338	0	226.086	227.292	244.417	0	0	248.431	0	243.293	0	0	237.899	234.288	0	0	0	219.565	239.379	0	0	0
		126	675.5	226.176	233.096	0	216.183	0	0	224.313	0	238.739	0	219.434	229.263	234.014	0	223.501	226.079	0	0	0	0	241.88	247.048	0	235.321	234.861	0	235.482	225.812	242.04	0	248.526	240.438	0	230.849	0	0	239.797	237.552	0	0	0	229.262	240.047	0	0	0
		127	679.36	222.193	223.066	0	205.047	0	0	223.414	0	238.307	0	216.585	231.478	221.798	0	219.689	230.297	0	0	0	0	236.006	240.211	0	229.162	231.956	0	238.934	223.535	241.829	0	239.096	248.54	0	231.868	0	0	233.82	226.412	0	0	233.713	231.965	233.721	0	0	0
		128	683.22	222.868	232.632	0	215.299	0	0	226.601	0	229.593	0	222.775	230.069	221.269	0	222.967	225.211	0	0	0	0	228.654	244.481	0	233.23	234.521	0	226.27	226.8	237.536	0	232.917	247.955	0	240.37	0	0	235.914	238.657	0	0	0	234.406	244.624	0	0	0
		129	687.08	225.556	233.927	0	218.985	0	0	224.739	0	227.993	0	223.51	227.844	221.898	0	222.05	226.538	0	0	0	0	232.381	252.319	0	225.646	245.664	225.497	220.296	234.384	242.22	0	226.771	241.322	0	233.578	0	0	234.059	239.887	0	0	0	232.484	238.255	0	0	0
		130	690.94	221.404	237.498	0	217.387	0	0	229.479	0	230.323	0	224.683	227.045	231.924	0	227.017	223.613	0	0	0	0	234.312	243.542	0	235.65	228.559	239.25	223.253	234.148	235.338	0	235.688	240.23	0	241.496	0	0	228.709	232.449	0	0	241.086	237.15	241.732	0	0	0
		131	694.8	222.846	228.413	0	211.009	0	0	231.812	0	243.52	0	222.445	234.165	220.815	0	228.656	223.02	0	0	0	0	234.802	255.324	0	234.895	243.758	237.819	220.22	218.689	235.163	0	238.143	249.884	0	241.058	0	0	222.19	232.902	0	0	239.945	228.098	251.998	0	0	0
		132	698.66	224.194	228.396	0	211.91	0	0	229.744	0	218.288	0	227.994	213.806	224.235	0	229.306	220.132	0	0	0	0	231.3	241.106	0	220.374	245.664	0	222.182	228.979	243.001	0	234.162	244.844	0	243.027	0	0	226.805	239.217	0	0	0	233.167	241.499	0	0	0
		133	702.52	229.84	226.878	0	221.854	0	0	234.264	0	227.224	0	220.319	229.2	217.267	0	226.083	229.424	0	0	0	0	244.48	239.432	0	228.636	234.47	230.53	222.309	217.067	233.903	0	232.455	241.971	0	225.146	0	0	226.693	245.452	228.737	0	0	235.445	238.18	0	0	0
		134	706.38	228.638	224.927	234.847	221.501	0	0	232.074	0	238.222	0	220.845	229.166	229.616	0	232.016	232.947	0	0	232.53	0	244.915	239.497	0	228.794	245.308	234.431	229.934	212.928	231.987	0	234.655	241.583	0	240.295	0	0	237.804	241.643	0	0	239.122	220.02	235.395	0	0	0
		135	710.24	226.371	233.237	225.138	225.559	0	0	233.37	0	229.204	0	219.262	236.074	219.507	0	228.424	233.931	0	0	237.551	0	237.519	247.009	0	237.592	239.135	227.848	229.77	221.566	238.243	0	234.08	239.878	0	242.831	0	0	237.774	231.859	235.361	0	0	234.595	248.566	0	0	0
		136	714.1	229.356	222.97	0	222.586	0	0	233.293	0	226.712	0	214.668	238.512	224.639	0	230.543	238.462	0	0	233.461	0	229.122	240.04	0	228.959	242.483	225.915	230.712	227.214	244.42	0	233.232	231.594	0	241.157	0	0	236.157	232.204	230.829	0	0	235.17	239.157	0	0	0
		137	717.96	228.685	227.533	0	216.053	0	0	234.708	0	227.806	0	227.23	227.278	229.316	0	224.008	221.106	0	0	0	0	236.342	245.504	0	229.164	235.669	232.093	238.158	227.301	242.52	0	227.161	237.005	0	248.679	0	244.405	232.476	241.839	237.84	0	0	234.905	246.638	0	0	0
		138	721.82	232.171	232.607	224.218	217.119	0	0	225.636	0	223.243	0	220.911	228.145	216.374	221.958	224.754	223.841	0	0	232.047	0	234.356	242.146	0	235.112	238.217	240.253	232.727	217.04	242.131	248.732	227.374	240.325	0	238.735	0	0	233.76	238.227	232.998	0	0	220.098	239.849	0	0	0
		139	725.68	234.434	224.864	231.457	220.454	0	0	223.102	0	223.477	0	224.503	231.162	229.883	222.184	221.692	227.217	0	0	232.755	0	238.541	246.476	0	239.862	236.669	232.523	240.95	219.182	237.09	0	222.43	239.412	0	244.179	0	0	241.438	240.934	0	0	238.717	238.225	241.233	0	0	0
		140	729.54	227.572	228.544	225.628	217.627	0	0	226.169	0	223.126	0	219.549	232.178	224.893	226.416	225.763	224.555	0	0	229.132	0	253.323	245.807	0	229.858	229.862	223.721	243.224	223.597	243.348	0	234.429	233.336	0	245.02	0	0	233.285	244.442	229.016	0	239.462	239.351	254.012	0	0	0
		141	733.4	231.741	234.071	226.698	218.834	0	0	226.162	0	223.217	0	216.65	230.265	219.609	233.087	228.213	229.568	0	0	239.357	0	233.239	240.159	0	226.232	237.005	233.445	227.732	223.736	244.398	0	238.343	246.903	0	238.103	0	0	248.605	234.099	233.799	0	229.4	239.145	237.486	0	0	0
		142	737.26	237.855	224.413	222.387	221.8	0	0	226.71	0	220.381	0	229.125	229.64	230.888	0	235.126	226.056	0	0	229.258	0	242.549	242.387	0	235.002	236.712	234.801	232.898	225.077	242.047	0	231.809	247.677	0	237.218	0	0	230.425	234.054	246.424	0	0	234.289	234.962	0	232.837	0
		143	741.12	232.176	239.451	228.932	221.984	0	0	236.127	0	224.091	0	226.491	237.204	217.032	227.051	232.044	228.316	0	0	229.083	0	237.495	241.346	0	225.37	242.524	245.796	232.775	220.423	238.273	0	231.55	242.102	0	237.232	0	0	231.29	236.007	227.519	0	0	242.706	244.279	0	236.761	0
		144	744.98	238.487	238.268	218.891	221.02	0	0	239.684	0	225.196	0	218.731	234.539	220.198	222.19	242.787	231.596	0	0	238.926	0	249.59	252.354	0	222.378	238.981	229.508	229.711	235.341	247.379	0	239.79	242.429	0	237.596	0	0	243.425	226.048	234.166	0	0	231.338	229.756	0	242.113	0
		145	748.84	231.486	234.616	226.56	207.476	0	0	234.703	0	213.389	0	217.559	228.249	225.942	226.316	219.626	228.929	0	0	238.855	0	248.944	249.505	0	239.711	235.781	234.02	232.329	222.364	240.932	0	233.712	245.788	0	232.728	0	0	232.048	240.304	237.649	0	0	234.106	235.635	0	242.04	0
		146	752.7	232.782	229.343	213.2	211.708	0	0	231.371	0	224.389	0	224.516	225.288	226.063	230.56	235.588	237.223	0	0	243.624	0	251.596	251.116	0	228.969	238.323	237.939	240.453	226.849	237.04	0	234.455	246.203	0	233.905	0	0	236.296	233.768	237.896	0	0	237.621	241.563	0	234.762	0
		147	756.56	224.055	228.884	225.881	224.537	0	0	227.933	0	227.013	0	228.116	228.834	223.923	221.633	232.566	227.736	0	0	237.679	0	244.164	252.909	0	223.429	239.231	230.49	236.469	220.301	241.45	0	226.786	243.405	0	233.659	0	0	233.516	244.19	231.686	0	0	239.387	233.879	0	233.873	0
		148	760.42	230.765	228.561	0	217.088	0	0	230.924	0	223.833	0	221.766	227.543	231.311	228.516	221.627	226.044	0	0	224.43	0	252.487	254.52	0	226.827	238.592	235.447	234.162	227.851	237.05	0	245.406	246.492	0	240.633	0	0	233.259	234.768	226.75	0	0	235.711	242.109	0	239.192	0
		149	764.28	229.812	224.572	220.827	219.159	0	0	227.548	0	225.773	0	219.818	221.09	225.831	220.92	236.755	228.848	0	0	236.947	0	253.347	241.107	0	224.376	239.555	232.78	235.132	225.503	0	0	233.966	237.596	0	230.023	0	0	230.276	225.566	236.639	0	0	228.717	237.488	0	222.786	0
		150	768.14	215.49	222.905	227.652	220.27	0	0	234.631	0	232.792	0	227.748	225.035	220.986	223.535	231.371	235.382	0	0	230.893	0	236.427	250.575	0	219.884	243.168	240.971	230.097	228.755	236.697	0	228.409	249.835	0	242.647	0	0	232.358	237.163	225.91	0	243.422	233.262	233.912	0	226.716	0
		151	772	231.413	232.088	225.608	211.177	0	0	232.45	0	232.103	0	218.734	221.147	226.558	229.649	232.828	216.944	0	0	228.941	0	235.471	247.797	0	232.214	242.46	240.242	233.396	220.48	234.544	0	220.548	250.318	0	250.656	0	0	228.1	240.391	234.307	0	231.316	228.206	235.85	0	234.865	0
		152	775.86	228.083	233.088	230.003	218.232	0	0	228.728	0	232.195	0	221.925	228.333	220.433	234.858	232.315	226.374	0	0	227.79	0	239.877	249.679	0	218.83	230.804	240.277	231.088	225.577	238.806	0	236.884	253.598	0	237.721	0	0	223.762	237.103	225.441	0	246.245	238.003	244.538	0	237.99	0
		153	779.72	230.431	232.997	216.37	211.869	0	0	235.758	0	230.9	0	225.327	215.873	218.055	232.919	229.18	230.898	0	0	224.838	0	243.917	246.671	0	218.673	236.19	247.866	225.919	221.174	236.258	0	240.382	246.523	0	242.936	0	0	230.426	232.727	237.976	0	0	235.295	242.265	0	231.105	0
		154	783.58	228.163	233.717	226.806	217.587	0	0	231.665	0	228.678	0	226.703	233.522	222.623	219.591	235.744	221.53	0	0	231.235	0	238.624	243.826	0	225.388	235.488	235.032	236.164	219.676	235.429	0	237.639	240.686	0	232.291	0	0	241.479	236.744	230.206	0	247.187	241.46	242.063	0	230.553	0
		155	787.44	224.154	231.28	217.139	223.349	0	0	230.303	0	233.373	0	220.189	225.116	222.457	232.045	232.312	230.312	0	0	235.774	0	250.982	241.292	0	237.378	242.934	236.36	232.051	224.004	247.416	0	224.389	243.006	0	240.453	0	0	233.954	236.6	231.295	0	0	228.618	239.494	0	226.424	0
		156	791.3	227.601	234.961	217.817	216.708	0	0	235.202	0	225.129	0	227.579	227.263	226.136	231.976	226.014	218.492	0	0	228.783	0	237.994	240.491	0	222.712	228.273	231.461	228.739	229.955	223.308	0	229.366	231.761	0	245.999	0	0	245.352	234.007	236.217	0	240.286	235.698	240.403	0	234.423	0
		157	795.16	227.297	228.105	208.116	213.399	0	0	236.001	0	232.144	0	216.856	227.748	222.755	233.782	225.772	221.29	0	0	222.602	0	242.088	251.286	0	225.313	238.64	234.297	230.098	223.114	238.792	0	233.441	238.611	0	248.099	0	0	241.767	246.228	231.482	0	245.141	241.554	245.057	0	226.236	0
		158	799.02	235.12	219.631	227.826	210.475	0	0	227.868	0	228.669	0	227.187	227.878	221.626	222.402	228.84	228.201	0	0	228.379	0	246.828	246.418	0	235.527	233.5	228.825	222.75	224.058	231.797	0	223.275	243.382	0	253.227	0	0	240.528	231.589	234.445	0	250.211	232.119	234.476	0	238.465	0
		159	802.88	231.01	221.697	229.026	225.195	0	0	230.614	0	228.3	0	209.948	218.588	224.826	231.554	228.671	234.746	0	0	233.818	0	240.358	240.453	0	230.239	234.32	238.823	229.755	219.124	242.962	0	226.347	240.843	0	233.604	0	0	236.273	238.105	237.174	0	238.826	234.587	241.787	0	235.892	0
		160	806.74	223.602	225.982	226.134	226.507	0	0	227.895	0	234.641	0	232.129	217.371	217.573	230.884	237.179	221.82	0	0	233.645	0	242.466	254.939	0	216.2	237.045	231.584	224.331	216.453	230.786	0	229.389	241	0	242.568	0	0	235.174	236.641	226.799	0	228.759	229.95	235.969	0	231.731	0
		161	810.6	228.96	221.364	216.322	225.535	0	0	228.692	0	233.495	0	229.845	227.634	223.813	228.295	243.263	234.495	0	0	239.768	0	238.891	252.32	0	229.486	239.811	232.393	227.091	218.04	239.956	0	233.249	232.773	0	245.912	0	0	240.447	241.378	230.634	0	238.859	232.568	236.418	0	236.505	0
		162	814.46	225.17	235.042	226.767	215.541	0	0	229.597	0	229.098	0	241.379	230.707	219.97	222.391	234.363	224.873	0	0	232.099	0	241.377	252.22	0	232.064	243.285	241.587	227.001	219.846	236.958	0	227.945	245.565	0	242.937	0	0	253.263	234.509	226.987	0	238.821	232.012	248.93	0	233.062	0
		163	818.32	228.727	224.71	218.386	217.432	0	0	225.715	0	224.101	0	224.581	235.669	228.36	223.306	228.442	238.491	0	0	237.103	0	248.398	245.501	0	229.703	235.179	240.321	219.154	225.634	248.569	0	241.22	238.079	0	243.311	0	0	237.747	246.704	233.933	0	239.076	232.566	245.146	0	239.993	0
		164	822.18	222.025	230.088	221.217	215.919	0	0	235.543	0	224.977	0	218.599	222.898	221.937	227.649	232.373	225.901	0	0	229.106	0	239.343	244.349	0	222.831	243.443	234.18	228.245	218.626	0	0	236.421	249.662	0	247.952	0	0	235.777	228.324	236.823	0	235.77	232.084	242.313	0	232.026	0
		165	826.04	229.662	231.492	226.25	213.797	0	0	225.69	0	232.278	0	213.028	230.308	211.187	219.42	228.653	228.446	0	0	238.069	0	238.894	242.654	0	222.262	238.27	231.369	213.226	216.374	0	0	240.325	244.634	0	245	0	0	234.477	245.175	225.717	0	233.998	235.9	239.72	0	229.787	0
		166	829.9	230.207	232.313	218.309	205.863	0	0	227.276	0	219.722	0	217.97	236.119	225.283	220.581	239.322	227.649	0	0	235.945	0	259.58	245.638	0	218.832	241.978	241.121	229.342	225.649	229.234	0	224.745	238.833	0	246.749	0	0	223.203	232.909	230.71	0	228.458	227.758	243.413	0	232.109	0
		167	833.76	235.985	238.222	220.239	213.224	0	0	234.104	0	226.672	0	215.117	231.721	220.496	224.978	221.694	229.354	0	0	230.678	0	246.583	250.098	0	229.233	232.266	230.042	231.858	232.026	232.362	0	229.804	233.989	0	242.886	0	0	234.861	235.179	236.859	0	233.336	243.726	238.364	0	239.12	0
		168	837.62	236.66	239.064	221.818	220.648	0	0	231.427	0	227.947	0	217.4	221.293	221.195	227.061	235.283	232.158	0	0	230.972	0	240.735	243.214	0	222.885	240.76	228.528	229.576	223.987	230.904	0	223.949	235.376	0	241.063	0	0	228.225	233.645	233.471	0	237.188	225.576	236.783	0	230.056	0
		169	841.48	237.173	228.869	227.627	216.205	0	0	222.899	0	225.816	0	221.982	227.911	229.511	232.028	232.005	228.87	0	0	239.481	0	245.986	250.53	0	215.008	238.681	224.064	225.805	234.433	0	0	226.237	233.126	0	247.836	0	0	234.125	228.375	234.456	0	229.072	230.283	236.545	0	231.042	0
		170	845.34	237.747	235.048	222.939	211.753	0	0	230.61	0	0	0	222.702	228.204	227.061	223.001	239.045	235.626	0	0	228.979	0	240.047	250.229	0	225.763	238.86	219.93	226.62	222.404	243.426	0	234.357	236.264	0	241.376	0	0	227.146	225.806	229.607	0	241.126	232.117	237.826	0	232.363	0
		171	849.2	236.879	226.44	223.497	211.641	0	0	223.382	0	229.534	0	216.444	220.023	225.484	233.957	227.035	237.282	0	0	231.311	0	239.325	240.343	0	211.03	232.092	233.656	219.92	220.586	233.25	0	227.904	235.675	0	244.199	0	0	230.029	230.38	235.089	0	242.856	240.814	243.728	0	221.214	0
		172	853.06	238.387	227.047	220.856	225.26	0	0	225.635	0	233.586	0	230.654	226.204	234.739	229.915	216.828	234.326	0	0	227.508	0	239.098	239.37	0	223.321	238.664	236.203	228.793	217.03	233.376	0	229.328	237.158	0	238.604	0	0	241.236	230.798	237.983	0	247.433	236.039	239.187	0	233.252	0
		173	856.92	238.485	235.066	229.616	213.362	0	0	233.201	0	224.378	0	213.571	226.376	228.712	226.912	222.042	231.32	0	0	240.227	0	254.372	254.461	0	215.189	236.761	234.179	234.18	231.777	237.9	0	224.958	233.672	233.692	243.586	0	0	225.157	226.639	233.788	0	236.956	240.682	241.473	0	231.028	0
		174	860.78	233.616	223.253	223.762	211.511	0	0	223.81	0	232.459	0	224.773	227.694	218.499	227.516	234.416	228.677	0	0	231.109	0	250.154	249.689	0	216.505	248.311	239.565	233.713	224.013	218.48	0	231.123	237.628	234.019	238.485	0	0	234.532	236.348	231.019	0	233.206	237.518	240.311	0	236.913	0
		175	864.64	228.615	229.775	213.229	209.526	0	0	230.191	0	228.942	0	205.133	225.889	222.591	223.552	221.818	237.275	0	0	234.675	0	248.924	253.894	0	220.036	237.516	238.297	227.308	232.08	241.801	0	237.031	241.445	234.294	243.123	0	0	245.439	238.573	233.275	0	234.869	233.579	233.794	0	228.333	0
		176	868.5	234.995	229.178	210.703	214.035	0	0	233.633	0	214.602	0	220.214	226.176	220.578	232.17	239.946	224.894	0	0	230.577	0	254.268	237.609	0	218.786	237.079	226.172	224.684	230.503	237.804	0	227.495	237.356	230.136	236.775	0	0	224.646	234.216	227.869	0	227.992	229.203	234.907	0	226.447	0
		177	872.36	230.731	234.816	221.624	217.624	0	0	234.783	0	217.911	0	231.91	218.668	216.088	230.528	223.98	228.699	0	0	230.81	0	251.276	238.298	0	211.955	245.52	227.47	234.694	231.652	227.895	0	227.878	235.118	0	245.45	0	0	230.555	237.2	227.933	0	238.055	227.445	237.6	0	222.42	0
		178	876.22	233.883	232.445	222.237	218.099	0	0	235.87	0	218.316	0	217.259	230.937	222.005	230.657	0	223.003	0	0	228.562	0	254.391	245.021	0	229.641	242.261	228.519	227.386	227.817	235.827	0	228.384	240.934	238.427	246.785	0	0	229.079	237.659	228.655	0	233.707	230.99	235.234	0	221.288	0
		179	880.08	232.752	232.064	220.834	224.869	0	0	231.949	0	233.151	0	215.735	227.555	214.239	235.003	219.943	222.782	0	0	222.948	0	254.254	244.414	0	219.927	246.846	240.816	231.96	228.275	237.606	0	221.788	241.407	239.481	247.563	0	0	231.428	239.925	229.487	0	231.223	228.913	230.406	0	234.967	0
		180	883.94	233.54	232.153	229.545	213.799	0	0	236.426	0	220.742	0	222.688	220.577	225.375	234.535	229.647	230.924	0	0	238.505	0	254.299	251.169	0	218.551	241.71	238.737	239.346	220.439	240.582	0	226.259	241.259	231.295	242.778	0	0	234.423	228.071	232.306	0	244.705	236.344	232.647	0	238.351	0
		181	887.8	235.369	233.597	219.038	223.388	0	0	227.955	0	220.598	0	215.512	233.893	220.874	224.167	227.852	224.539	0	0	228.982	0	250.167	255.64	0	231.57	237.342	229.703	224.052	217.48	242.855	0	230.669	238.752	240.654	249.091	0	0	229.971	235.955	229.202	0	245.604	228.796	250.849	0	242.332	0
		182	891.66	235.46	235.3	220.591	220.629	0	0	234.981	0	225.277	0	225.639	233.074	229.843	235.352	221.086	217.935	0	0	236.899	0	251.213	246.195	0	227.077	242.778	239.613	235.973	221.831	235.387	0	224.436	244.993	231.48	237.126	0	240.273	234.628	237.08	232.586	0	247.336	221.152	242.801	0	228.534	0
		183	895.52	233.975	233.53	223.215	214.575	0	0	221.703	0	226.6	0	233.826	239.453	221.558	223.568	228.937	228.351	0	0	230.102	0	238.053	250.969	0	216.316	247.509	236.595	229.182	218.879	235.642	0	227.113	240.113	0	235.396	0	0	239.249	234.031	230.267	0	253.903	244.08	241.364	0	223.94	0
		184	899.38	235.534	231.997	208.785	205.4	0	0	228.614	0	208.18	0	233.879	219.964	231.495	223.28	223.893	228.29	0	0	233.162	0	247.774	239.227	0	225.881	240.139	233.707	226.103	231.831	237.283	0	231.391	227.311	214.939	242.924	0	0	224.309	227.796	223.545	0	242.218	231.932	245.943	0	230.101	219.777
		185	903.24	231.07	234.966	218.386	214.252	0	0	229.192	0	214.647	0	234.785	228.202	223.813	229.278	235.576	226.043	0	0	237.407	0	247.066	251.354	0	223.577	250.62	239.364	239.922	230.302	243.576	0	235.213	237.219	238.619	242.724	0	0	219.268	227.19	219.329	0	238.934	223.558	237.136	0	226.022	0
		186	907.1	228.913	242.619	214.073	215.292	0	0	231.977	0	219.919	0	230.447	231.584	227.73	228.222	233.55	224.275	0	0	229.832	0	238.21	243.926	0	214.178	244.14	236.221	240.634	225.133	236.253	0	235.783	237.606	236.01	246.131	0	0	219.152	225.99	217.958	0	247.242	226.762	237.1	0	221.825	0
		187	910.96	235.655	234.927	211.243	218.757	0	0	239.268	0	219.386	0	232.458	218.436	213.037	237.714	233.232	226.81	0	0	231.993	0	246.457	258.217	211.891	223.891	241.298	241.652	230.096	219.313	235.558	0	230.358	235.774	225.254	244.051	0	0	237.188	233.942	239.415	0	235.022	220.401	241.657	0	220.874	0
		188	914.82	234.598	235.268	216.646	211.46	0	0	224.559	0	212.803	0	223.607	222.416	222.065	223.868	234.506	220.444	0	0	237.293	0	246.015	254.493	0	221.636	243.714	234.056	234.637	214.522	237.445	0	241.497	232.064	219.685	238.573	0	0	220.174	220.044	225.654	0	241.888	238.53	243.518	0	230.758	0
		189	918.68	230.283	225.063	208.756	208.263	0	0	238.625	0	213.133	0	232.201	237.891	222.543	233.39	0	235.879	0	0	231.771	0	240.209	255.083	0	217.919	244.179	235.423	230.861	223.482	242.222	0	229.321	233.24	224.736	244.988	0	0	227.708	230.757	221.889	0	232.378	228.869	247.857	0	227.344	207.874
		190	922.54	223.133	219.104	215.768	222.769	0	0	236.463	0	218.98	0	242.867	222.987	215.582	232.571	239.797	226.298	0	0	233.687	0	248.814	251.973	0	227.034	238.812	236.689	231.852	235.679	235.715	0	230.581	242.121	221.278	239.161	0	0	226.633	233.297	224.503	0	240.516	237.51	232.067	0	221.245	0
		191	926.4	227.504	232.038	227.609	207.012	0	0	244.086	0	0	0	234.66	233.66	228.198	231.934	237.905	219.188	0	0	229.611	0	245.853	254.591	0	225.156	240.843	238.773	236.934	217.453	250.104	0	230.701	236.927	228.902	244.874	0	0	228.425	222.114	228.604	0	245.368	236.828	246.022	0	233.036	226.567
		192	930.26	236.381	225.076	210.378	205.146	0	0	222.591	0	222.374	0	232.432	227.546	223.104	233.97	234.974	216	0	0	237.994	0	246.314	252.087	214.949	234.757	243.825	230.98	228.91	227.575	233.895	0	233.045	238.319	230.742	242.052	0	0	229.432	216.53	234.684	0	243.503	229.57	246.104	0	222.755	0
		193	934.12	221.551	225.59	0	209.268	0	0	237.547	0	208.202	0	227.748	237.478	231.858	232.777	232.43	219.769	0	0	233.792	0	236.343	246.745	0	219.53	245.433	232.24	226.22	221.465	239.293	0	225.568	236.877	235.553	246.825	0	0	218.907	229.592	231.572	0	234.018	221.267	241.689	0	238.282	0
		194	937.98	230.862	235.333	226.173	217.073	0	0	244.893	0	210.208	0	229.113	241.632	225.627	218.804	231.347	230.109	0	0	237.159	0	239.333	253.391	0	212.856	239.727	241.882	227.449	221.901	234.316	0	225.449	242.894	234.803	246.881	0	0	232.322	231.734	230.066	0	220.928	223.326	249.507	0	238.538	0
		195	941.84	230.35	221.505	217.677	214.791	0	0	233.035	0	215.373	0	231.104	232.302	228.058	237.398	228.282	222.88	0	0	238.576	0	232.028	251.867	212.434	210.78	250.324	236.405	227.235	208.449	240.178	0	224.797	234.707	233.977	0	0	0	232.914	227.013	231.411	0	235.084	234.576	230.688	0	225.911	224.815
		196	945.7	227.231	222.671	209.285	216.975	0	0	233.722	0	207.492	230.421	221.336	245.374	225.856	234.68	239.04	228.638	0	0	244.757	0	237.662	249.974	0	215.876	236.391	234.211	227.575	220.54	239.673	0	229.417	246.01	218.575	251.104	0	0	236.129	219.813	221.89	0	231.892	228.876	239.093	0	240.878	221.328
		197	949.56	237.566	224.916	220.749	222.42	220.684	0	237.601	0	222.192	221.678	222.204	224.843	225.803	230.907	228.782	223.306	0	0	241.369	0	248.309	255.847	214.364	217.879	245.66	234.474	237.494	213.533	238.184	0	223.943	238.825	226.247	252.803	0	0	234.496	234.276	222.756	0	236.983	235.561	248.449	0	229.994	215.985
		198	953.42	230.891	235.818	215.3	219.765	225.57	0	233.958	0	218.861	222.824	218.765	249.228	230.558	223.29	238.199	228.906	0	0	247.278	0	240.046	251.643	212.124	216.951	250.892	236.871	224.517	227.624	234.576	0	223.266	243.529	229.686	240.589	0	0	230.289	225.646	227.2	0	239.844	220.026	240.156	0	226.464	222.475
		199	957.28	230.475	230.349	215.646	218.848	0	0	239.995	0	212.977	0	218.17	241.136	217.39	225.736	228.127	229.209	0	0	235.013	0	245.369	252.522	210.782	226.17	244.627	234.636	221.679	219.109	225.402	0	228.629	233.015	229.273	252.192	0	0	229.328	230.89	230.821	0	243.801	231.036	235.334	0	234.54	216.806
		200	961.14	227.105	233.618	212.113	218.094	0	0	238.153	0	210.467	221.444	222.57	237.67	231.933	225.579	227.697	226.422	0	0	246.472	0	243.813	244.343	214.481	228.92	250.675	243.95	227.801	219.324	232.831	0	219.94	233.335	0	245.072	0	0	238.021	225.129	232.797	0	239.47	227.052	234.281	0	240.513	222.214
		201	965	224.609	226.661	205.423	224.153	237.227	0	236.117	0	211.562	225.459	225.959	237.1	226.848	223.664	230.275	227.495	0	0	236.599	0	238.655	244.237	211.126	224.367	244.884	230.881	227.757	223.035	245.209	0	228.496	233.68	221.268	239.875	0	0	232.384	214.871	212.156	0	243.87	219.727	231.13	0	240.621	230.381
		202	968.86	227.581	230.552	211.833	214.676	226.741	0	230.895	0	213.073	222.453	232.742	237.957	224.493	234.047	220.12	226.246	0	0	235.499	0	241.105	256.529	221.423	226.153	243.704	230.594	219.424	218.354	236.108	0	232.184	248.69	0	252.839	0	0	235.333	221.578	222.712	0	233.889	224.314	237.131	0	227.559	224.351
		203	972.72	233.616	230.323	214.458	211.334	223.654	0	247.034	0	210.075	216.826	223.634	244.062	220.794	220.654	236.859	235.602	0	0	238.669	0	237.158	246.748	206.003	230.073	234.361	235.195	223.809	213.846	240.822	0	217.597	238.463	225.362	237.825	0	0	232.682	234.675	226.761	0	240.867	222.122	232.535	0	235.062	228.164
		204	976.58	230.769	227.628	221.657	223.846	232.068	0	231.247	0	205.04	224.208	214.21	226.859	221.501	226.335	231.275	231.853	0	0	233.357	0	243.381	254.662	215.743	228.44	244.743	241.042	231.653	215.682	237.668	0	225.599	240.975	223.243	238.765	0	0	238.097	227.804	226.622	0	252.652	222.983	229.307	0	247.343	230.582
		205	980.44	237.535	223.208	213.626	221.526	220.886	0	236.21	0	208.051	216.371	225.756	238.99	219.795	233.921	241.645	234.994	0	0	237.778	0	236.07	235.414	206.571	223.378	237.83	231.672	228.806	225.891	246.761	0	221.937	232.953	224.14	240.229	0	227.343	231.876	233.351	225.23	0	247.003	239.907	0	0	225.785	219.816
		206	984.3	225.049	222.752	221.059	224.252	222.895	0	228.078	0	210.04	227.997	218.966	235.91	220.816	230.866	236.278	231.292	0	0	230.2	0	246.714	246.083	211.895	217.018	228.108	233.698	234.923	219.478	243.53	0	222.823	234.231	234.31	239.458	0	0	243.863	238.585	224.522	0	245.143	228.21	0	0	229.407	226.381
		207	988.16	235.198	235.435	215.199	225.646	229.86	0	231.734	0	208.743	226.675	214.166	243.912	221.99	216.23	236.448	218.602	0	0	233.497	0	246.251	249.108	214.949	218.565	241.521	224.912	220.051	225.646	231.805	0	216.539	234.792	227.965	244.976	0	0	237.035	237.014	230.097	0	231.624	219.417	0	0	233.183	232.016
		208	992.02	221.238	233.976	213.562	215.93	224.644	0	234.774	0	194.922	218.019	213.729	221.005	219.974	237.639	227.851	237.733	0	0	227.3	0	240.982	246.936	210.275	224.201	245.387	225.843	232.371	216.23	228.136	0	222.01	242.7	230.054	247.773	0	220.422	238.432	237.268	219.732	0	234.41	229.886	0	0	238.846	234.533
		209	995.88	231.455	233.419	219.742	218.321	223.163	0	225.325	0	223.952	230.565	217.938	243.15	220.882	225.669	236.194	226.896	0	0	226.851	0	245.747	238.101	203.838	230.455	248.775	234.217	221.793	220.808	238.015	0	224.826	247.336	226.562	237.801	0	0	224.286	225.895	221.72	0	239.837	223.14	0	0	224.066	232.953
		210	999.74	223.292	231.598	208.088	221.276	227.913	0	238.408	0	208.269	226.054	215.304	228.693	224.132	235.411	242.332	229.354	0	0	233.088	0	242.02	242.391	219.803	220.44	237.228	226.844	240.48	227.887	231.779	0	227.028	242.374	237.411	242.298	0	0	231.505	235.367	236.239	0	238.558	227.112	0	0	233.925	233.976
		211	1003.6	238.776	228.597	213.102	222.508	229.514	0	218.917	0	216.253	224.586	221.989	245.629	222.835	230.109	232.634	230.486	0	0	237.386	0	232.347	241.219	215.964	212.422	234.993	236.295	228.264	206.844	240.862	0	231.851	249.278	226.76	247.003	0	0	238.952	227.976	238.76	0	246.745	219.436	242.841	0	234.279	224.843
		212	1007.46	226.985	235.595	218.2	209.81	212.78	0	220.333	0	215.561	220.664	216.719	235.709	226.236	239.063	235.437	230.201	0	0	226.871	0	252.902	250.516	215.913	222.251	241.573	223.67	227.248	217.239	242.515	0	231.77	247.416	231.502	258.493	0	218.859	233.579	240.983	226.404	0	236.569	226.204	0	0	236.084	241.356
		213	1011.32	223.488	241.434	214.828	0	226.891	0	224.503	0	210.961	218.4	219.195	237.299	234.66	231.17	229.058	225.714	0	0	230.623	0	244.982	240.773	208.073	220.828	243.112	231.656	226.203	215.359	240.057	0	228.624	225.951	226.301	243.058	0	0	236.139	233.227	0	0	245.567	220.822	0	0	235.054	222.088
		214	1015.18	231.529	244.897	205.732	214.777	223.79	0	236.902	0	212.111	216.577	219.828	234.817	227.763	234.884	225.647	225.668	0	0	226.874	0	239.346	253.569	210.303	212.503	243.69	237.543	224.235	226.666	232.413	0	225.079	236.982	232.198	234.289	0	217.307	236.313	236.556	223.488	0	236.145	232.143	0	0	234.834	228.351
		215	1019.04	224.46	235.571	220.162	217.684	237.219	0	224.797	0	204.201	227.406	223.462	235.428	210.747	224.407	0	217.866	0	0	230.823	0	254.386	255.72	207.545	218.344	241.255	226.119	228.118	221.587	239.117	0	225.217	238.189	238.339	249.322	0	0	236.02	228.162	230.586	0	236.362	222.405	0	0	229.893	229.448
		216	1022.9	225.807	228.419	214.086	219.145	222.519	0	226.374	0	219.634	223.493	218.47	246.049	210.59	228.462	243.753	225.707	0	0	0	0	259.936	244.764	212.239	222.625	237.244	239.496	215.801	231.56	234.684	0	228.544	230.75	237.46	233.398	0	228.245	239.427	224.74	228.03	0	246.583	230.984	0	0	248.644	228.437
		217	1026.76	223.79	228.241	222.131	224.814	218.436	0	229.624	0	220.456	222.046	221.117	226.292	221.182	228.372	233.242	225.614	0	0	233.452	0	242.9	265.447	0	227.229	244.83	249.553	223.104	217.325	247.376	0	211.496	239.976	239.04	237.626	0	225.712	244.203	225.992	217.53	0	235.874	237.016	0	0	243.125	227.961
		218	1030.62	222.909	227.16	223.992	226.958	231.109	0	230.744	0	212.715	220.454	218.401	243.384	223.566	227.631	219.324	232.705	0	0	229.534	0	244.423	245.77	211.722	209.838	234.789	233.377	216.613	219.712	232.879	0	231.396	235.558	231.104	238.878	0	225.137	233.306	233.618	223.475	0	245.791	227.791	0	0	235.873	222.798
		219	1034.48	234.466	225.375	212.472	213.695	221.679	0	224.857	0	210.262	218.103	230.365	244.126	221.415	225.048	0	227.572	0	0	228.714	0	255.701	251.315	217.478	217.9	233.275	236.465	239.263	219.545	241.927	0	222.265	225.073	234.232	242.435	0	225.14	237.235	232.769	223.764	0	238.184	224.216	0	0	236.175	225.462
		220	1038.34	215.917	233.186	224.026	215.616	218.408	0	234.269	0	212.798	218.174	221.425	233.332	229.479	230.227	227.664	223.568	0	0	222.824	0	244.366	251.959	0	224.949	234.325	231.9	237.93	221.371	236.802	0	233.501	225.667	223.539	236.404	0	216.455	231.054	220.847	223.653	0	233.658	219.556	0	0	239.323	220.761
		221	1042.2	234.038	229.437	217.671	220.246	228.193	0	231.551	0	209.222	220.428	219.94	228.482	211.104	224.817	222.711	227.421	0	0	227.793	0	250.488	247.803	0	216.646	230.922	239.051	224.742	219.539	237.669	0	219.245	223.658	231.077	243.546	0	222.214	236.777	228.948	222.227	0	238.131	219.294	240.672	0	234.072	220.443
		222	1046.06	221.414	220.882	0	208.139	228.662	0	233.665	0	217.164	225.512	222.465	233.16	214.448	220.53	229.637	225.985	0	0	224.6	0	253.638	249.638	213.484	215.357	233.702	227.744	237.404	218.011	243.525	0	223.679	226.752	227.287	242.831	0	222.769	230.409	224.601	229.404	0	236.077	230.795	0	0	226.459	224.216
		223	1049.92	226.432	228.935	0	215.186	227.14	0	231.362	0	213.213	223.848	232.903	221.855	224.843	217.133	220.728	241.852	0	0	228.483	0	247.699	259.287	211.291	214.839	231.709	230.083	230.947	223.863	246.756	0	222.545	236.464	231.002	243.329	0	213.176	228.551	228.35	221.597	0	241.386	227.913	0	0	242.025	220.964
		224	1053.78	216.891	227.353	215.237	213.436	222.467	0	237.537	0	206.864	224.623	237.432	216.612	221.629	218.424	215.273	236.5	0	0	227.04	0	244.146	254.37	0	214.369	242	239.851	225.35	235.028	235.082	0	224.128	229.992	229.838	237.025	0	218.308	244.226	220.619	227.292	0	238.303	224.333	0	0	238.358	221.081
		225	1057.64	223.388	232.843	216.625	226.838	235.132	0	233.366	0	222.347	221.971	220.379	230.743	231.106	220.289	233.881	225.344	0	0	227.356	0	235.174	256.157	203.835	222.271	229.503	236.373	231.511	228.28	246.844	0	217.26	242.884	229.142	239.207	0	229.321	225.575	227.473	217.292	0	238.988	227.711	238.223	0	237.811	217.445
		226	1061.5	225.146	233.105	211.285	205.611	230.867	0	233.144	0	211.356	227.008	239.992	232.884	219.304	221.694	220.102	221.467	0	0	218.188	0	236.308	255.804	0	213.249	238.258	231.03	226.495	218.149	238.73	0	221.325	245.061	229.213	242.801	0	214.749	229.662	219.417	224.357	0	239.858	229.044	0	0	231.246	214.815
		227	1065.36	226.748	232.455	0	211.787	225.783	0	237.658	0	214.516	233.025	214.455	241.78	223.984	213.775	0	230.22	0	0	219.149	0	237.462	250.877	214.991	209.527	238.782	231.977	219.127	227.002	237.245	0	226.523	241.095	231.476	242.381	0	218.74	225.548	221.505	230.275	0	246.878	228.907	0	0	238.581	224.773
		228	1069.22	225.581	231.58	0	0	0	0	240.344	0	206.395	217.147	225.869	226.735	224.831	218.21	230.081	227.599	0	0	227.567	0	248.904	251.012	215.226	208.217	236.852	236.619	232.104	227.199	243.25	0	218.163	246.94	225.236	241.571	0	226.645	226.062	222.898	226.475	0	242.992	225.134	235.316	0	237.345	226.924
		229	1073.08	226.464	233.887	220.832	220.671	229.789	0	237.232	0	218.952	225.444	228.365	221.005	222.491	220.134	224.687	227.847	0	0	225.85	0	243.563	252.15	217.703	219.479	233.871	233.887	226.788	223.126	229.619	215.206	226.883	238.495	229.699	249.607	0	211.211	236.183	220.709	221.832	0	241.288	231.189	236.022	0	236.719	228.335
		230	1076.94	229.919	217.851	219.279	217.97	229.078	0	246.755	0	220.106	215.894	228.294	223.198	225.772	226.083	221.172	225.405	0	0	234.243	0	239.224	250.619	214.047	224.643	234.571	247.494	232.896	219.523	233.34	0	225.944	241.667	222.854	241.602	0	218.019	232.833	231.516	228.054	0	237.033	218.267	229.168	0	236.593	224.386
		231	1080.8	226.64	224.642	220.447	211.816	221.367	0	226.052	0	213.038	220.83	229.815	227.596	225.47	221.058	221.179	225.109	0	0	220.242	0	240.676	241.292	216.252	223.885	231.979	236.733	230.043	228.661	234.11	0	220.012	240.807	221.069	245.994	0	215.293	230.028	237.608	221.974	0	230.869	223.677	234.789	0	231.258	223.465
		232	1084.66	226.985	225.504	228.322	212.751	217.413	0	249.25	0	199.631	222.422	230.419	228.549	225.381	229.568	238.385	235.496	0	0	226.943	0	231.972	248.687	216.761	221.7	230.321	243.195	230.539	225.561	234.565	0	220.876	246.167	213.534	236.421	0	217.853	235.208	229.906	231.515	0	234.861	222.083	236.447	0	233.03	0
		233	1088.52	216.249	233.136	0	223.549	0	0	237.114	0	218.634	216.784	228.719	237.773	223.463	230.84	223.738	223.033	0	0	225.224	0	236.159	252.238	214.435	223.185	238.781	236.946	238.7	221.476	239.265	208.808	217.174	248.394	226.253	239.046	0	220.316	235.33	234.951	223.769	225.973	231.194	235.135	233.864	0	238.719	217.245
		234	1092.38	228.492	228.885	214.06	208.83	217.956	0	235.939	0	221.417	229.497	219.46	221.213	221.946	226.737	229.112	221.299	0	0	228.602	0	245.313	253.403	213.531	225.833	224.199	230.442	222.626	227.133	239.889	0	218.853	244.425	229.999	239.835	0	212.289	243.818	237.807	219.694	0	229.992	210.586	236.66	0	242.451	222.311
		235	1096.24	225.553	239.596	223.961	220.102	0	0	244.917	0	210.501	223.077	213.679	231.964	215.689	217.121	231.604	228.134	0	0	228.977	0	243.908	248.802	220.784	224.353	232.904	241.008	234.655	230.206	232.003	217.877	210.736	255.874	219.171	244.094	0	222.437	231.532	225.958	221.457	224.777	239.859	223.351	237.416	0	239.542	232.348
		236	1100.1	233.024	235.714	206.22	219.528	221.313	0	238.049	0	214.346	225.95	224.647	215.833	219.906	223.665	231.503	234.908	0	0	235.676	0	242.904	245.74	220.711	228.916	239.335	237.378	240.608	219.32	236.272	0	215.341	238.096	222.645	243.78	0	214.515	242.157	240.44	235.352	231.39	239.524	224.601	243.991	0	239.957	221.425
		237	1103.96	227.944	239.141	208.295	216.062	0	0	235.393	0	223.743	220.673	225.722	234.073	211.547	231.914	230.96	225.937	0	0	229.653	0	235.403	247.702	217.027	217.205	237.226	239.531	236.105	223	243.485	247.832	228.06	241.389	232.804	251.081	0	230.881	260.388	247.298	234.345	222.389	234.797	222.844	239.478	0	232.197	216.766
		238	1107.82	232.019	229.073	207.662	205.148	228.365	0	231.561	0	216.958	225.874	220.137	228.06	215.106	223.464	223.997	228.442	0	0	226.934	0	234.466	253.405	225.812	215.418	239.086	233.998	241.83	225.009	234.215	0	219.205	235.801	231.052	251.445	0	223.437	231.506	231.053	221.306	230.008	231.474	221.998	238.75	0	234.581	222.367
		239	1111.68	229.876	236.648	208.795	199.439	226.987	0	234.727	0	213.889	217.369	219.325	233.237	222.789	225.904	227.221	233.157	0	0	222.62	0	245.03	258.571	219.038	211.551	229.848	236.236	233.412	225.402	237.29	210.506	232.042	244.261	228.319	252.96	0	221.071	240.29	230.442	228.905	225.687	240.025	218.791	242.227	0	243.215	229.141
		240	1115.54	232.299	225.332	211.915	204.848	224.093	0	232.474	0	219.308	221.563	222.419	230.143	216.729	225.717	237.112	222.675	0	0	231.871	0	239.504	252.185	217.285	214.812	239.194	244.298	239.88	213.829	227.573	214.089	234.997	244.094	225.624	251.306	0	216.424	240.39	226.176	237.062	218.292	237.917	223.603	237.681	0	237.218	220.414
		241	1119.4	235.368	230.997	207.068	217.472	219.363	0	234.555	0	213.939	224.783	222.886	228.364	220.948	218.237	226.061	231.23	0	0	227.922	0	248.68	256.885	222.351	221.336	230.685	245.301	235.955	215.605	226.927	221.064	224.885	246.81	228.236	237.003	0	0	237.315	221.206	224.741	220.769	233.484	223.326	252.788	0	233.952	221.174
		242	1123.26	235.277	238.905	212.384	209.999	224.333	0	243.039	0	209.715	220.917	221.833	220.003	211.48	223.215	231.083	237.098	0	0	229.69	0	240.57	253.454	230.503	214.038	225.563	235.825	243.742	229.879	241.327	0	227.642	247.742	224.151	246.694	0	0	236.002	224.404	232.035	226.206	241.916	224.955	248.173	0	238.205	234.474
		243	1127.12	230.811	237.981	220.574	209.612	223.795	0	234.59	0	213.817	233.672	216.889	232.957	210.46	221.798	221.545	0	0	0	227.943	0	248.376	255.569	236.53	215.476	228.008	237.763	229.386	221.48	244.657	0	229.612	241.188	232.014	245.175	0	227.864	230.375	244.093	223.127	221.127	243.617	220.07	241.114	0	242.26	223.927
		244	1130.98	238.255	230.408	0	0	226.262	0	239.958	0	226.962	223.258	231.686	234.594	217.749	234.616	217.932	240.274	0	0	225.83	0	250.304	255.927	217.547	212.648	228.46	238.795	236.647	202.751	231.338	216.394	225.701	238.755	234.091	244.861	0	222.155	227.646	226.83	221.485	227.396	252.751	228.41	235.765	0	239.451	217.655
		245	1134.84	233.896	232.22	0	217.894	220.632	0	239.37	0	217.064	214.409	230.208	230.363	219.091	227.876	229.434	224.309	0	0	224.487	0	256.331	250.087	218.147	219.159	230.051	242.748	225.418	219.672	232.775	0	225.651	240.966	233.377	249.242	0	224.168	233.105	226.132	221.695	226.871	231.381	229.688	244.551	0	224.858	228.834
		246	1138.7	227.977	238.353	213.115	208.492	221.369	0	238.831	0	224.009	222.996	224.796	228.811	218.899	232.475	227.913	227.822	0	0	220.392	0	247.635	243.581	206.246	215.69	241.878	237.038	231.938	220.867	241.382	220.105	232.082	242.232	220.799	253.171	0	224.74	223.554	221.739	219.189	0	233.564	225.904	232.37	0	227.111	215.048
		247	1142.56	234.286	237.77	226.159	213.803	221.62	0	235.573	0	213.714	222.179	228.334	218.683	219.016	229.467	238.286	226.623	0	0	219.265	0	242.803	254.242	215.218	220.61	230.455	229.085	241.534	217.954	224.87	211.075	225.726	243.555	223.267	243.536	0	0	225.939	230.153	218.186	227.569	233.769	214.585	255.816	0	229.662	229.494
		248	1146.42	241.227	232.187	0	211.578	235.525	0	235.28	0	236.198	227.5	239.457	231.597	214.492	229.395	235.26	230.235	0	0	223.609	0	243.968	258.798	215.893	213.745	233.671	231.952	235.31	226.213	234.809	220.076	229.816	248.392	232.604	245.389	0	226.901	236.226	222.194	225.273	230.333	245.174	229.953	232.355	0	232.646	223.057
		249	1150.28	233.972	236.205	0	213.678	224.182	0	230.753	0	210.631	224.298	227.105	227.356	227.582	235.384	0	227.247	0	0	210.45	0	245.229	255.111	0	215.419	235.905	232.627	242.319	221.543	237.156	206.05	224.469	244.709	217.584	241.06	0	223.665	234.772	220.743	220.689	216.218	241.165	215.563	233.919	0	231.965	220.642
		250	1154.14	230.164	224.655	0	210.307	224.72	0	243.689	0	199.199	221.836	213.717	226.477	220.513	234.643	232.537	232.972	0	0	220.447	0	238.448	249.37	0	220.852	238.573	222.193	230.394	224.013	235.099	203.06	237.788	248.937	229.042	240.111	0	222.311	232.119	225.877	223.491	218.627	241.381	225.308	227.5	0	238.556	229.758
		251	1158	234.757	231.399	0	210.823	225.978	0	229.169	0	213.909	221.076	221.244	226.258	223.771	232.412	233.76	232.081	0	0	211.617	0	242.736	261.687	200.441	217.639	241.515	226.068	245.963	217.374	240.028	218.362	227.862	245.513	233.73	234.652	0	228.682	235.285	218.063	230.567	229.19	234.175	218.724	228.376	0	236.811	232.638
		252	1161.86	235.99	242.759	0	206.543	222.674	0	243.222	0	221.778	220.66	220.237	227.064	221.089	225.603	219.446	227.905	0	0	195.474	0	239.035	254.333	0	225.045	230.554	235.91	245.861	212.227	229.59	211.025	229.419	240.955	220.312	0	0	216.929	234.361	222.728	221.783	225.408	243.729	226.562	229.434	0	231.426	226.088
		253	1165.72	227.656	241.612	0	215.854	223.9	0	239.964	0	218.646	222.232	213.177	228.14	233.295	232.478	242.11	232.92	0	0	220.645	0	249.378	260.092	0	225.699	243.973	232.5	237.872	218.121	228.065	219.689	232.741	236.585	234.142	238.447	0	231.959	239.245	231.257	220.917	223.571	0	223.12	233.742	0	244.63	225.756
		254	1169.58	245.861	228.995	0	211.268	217.395	218.004	233.783	0	208.664	227.346	216.319	224.359	224.707	229.62	236.591	224.361	0	0	215.056	0	251.702	259.794	0	224.673	232.27	242.502	235.746	221.008	228.008	212.126	226.245	245.7	218.258	240.934	0	225.238	248.872	216.93	230.361	225.688	238.261	222.144	234.818	0	227.581	233.211
		255	1173.44	237.058	228.614	0	208.328	223.206	0	238.692	0	215.21	233.111	215.467	223.477	227.74	226.582	232.231	227.555	0	0	214.69	0	245.1	258.178	0	220.5	222.222	224.865	242.901	218.722	231.608	210.499	226.006	241.737	229.732	250.295	0	0	229.284	228.72	238.886	225.285	239.537	224.738	240.268	0	229.068	229.16
		256	1177.3	236.324	231.003	229.967	212.336	227.278	0	230.818	0	205.896	223.063	213.171	230.189	227.465	227.883	224.655	225.427	0	0	216.294	0	247.104	254.544	0	221.258	242.958	223.658	237.474	216.125	236.052	214.735	222.165	231.468	235.351	242.395	0	0	227.464	222.856	223.235	224.978	239.684	222.946	239.661	0	232.564	224.04
		257	1181.16	242.789	237.669	0	208.975	229.119	0	234.774	0	208.139	231.483	208.078	236.227	230.424	228.749	228.829	224.059	0	0	222.003	0	251.449	250.003	0	220.833	226.8	232.364	238.605	222.202	235.12	214.977	218.862	245.151	230.86	234.513	0	236.657	225.526	219.015	220.74	232.788	239.273	216.374	238.517	0	228.501	228.304
		258	1185.02	231.656	229.288	220.432	210.139	234.649	0	237.48	0	207.397	213.453	207.342	228.396	222.262	232.909	229.019	224.098	0	0	228.652	0	247.728	257.678	0	229.404	229.951	230.276	244.655	223.615	229.354	219.78	231.267	252.876	221.917	249.806	0	228.302	237.862	230.115	227.275	231.691	245.157	221.325	245.694	0	237.02	227.596
		259	1188.88	228.423	221.545	0	220.533	228.632	0	228.842	0	212.188	222.295	209.015	230.772	222.219	230.217	218.374	218.981	225.247	0	216.554	0	246.89	243.629	0	221.379	217.516	230.187	243.324	214.034	235.837	212.942	227.702	245.467	225.103	237.012	0	0	234.673	224.669	227.899	227.042	240.364	220.326	233.895	0	234.445	230.098
		260	1192.74	231.246	223.935	0	204.113	225.042	222.875	229.277	0	223.909	217.073	213.51	223.061	220.737	224.463	238.154	219.896	0	0	227.884	0	239.805	252.366	0	220.386	221.19	220.533	227.376	224.037	235.816	204.962	217.352	235.991	226.164	248.009	0	225.927	241.002	229.879	220.745	226.082	246.21	216.343	239.299	0	228.212	231.231
		261	1196.6	231.687	238.624	222.901	214.017	231.347	221.469	227.832	0	210.503	223.085	212.851	221.039	220.544	234.57	0	213.969	0	0	219.213	0	251.891	251.694	0	210.286	230.249	228.038	228.86	207.472	222.044	212.855	233.473	243.869	225.18	234.567	0	0	232.025	226.062	230.369	233.821	239.65	226.219	235.593	0	227.43	230.836
		262	1200.46	232.082	238.634	203.982	210.839	229.883	208.742	235.682	0	225.85	219.871	210.293	228.98	222.316	213.489	230.819	215.573	0	0	214.932	0	246.802	256.998	0	211.108	235.295	233.846	228.519	224.975	237.503	212.365	221.244	239.552	224.02	238.674	0	218.255	232.313	230.53	227.353	222.652	248.559	222.417	239.278	0	229.99	237.057
		263	1204.32	233.457	240.657	210.908	217.152	232.81	208.144	236.348	0	231.182	226.919	224.384	226.215	219.546	221.222	0	221.413	0	0	218.827	0	244.056	257.624	0	212.9	223.416	228.886	238.792	217.835	229.652	220.735	218.322	241.242	219.884	233.08	0	224.876	230.422	216.129	229.313	226.923	0	222.876	242.964	0	229.241	230.921
		264	1208.18	233.349	247.477	0	213.833	224.478	210.636	233.259	0	210.143	222.926	220.015	228.401	218.051	228	240.662	219.678	0	0	219.381	0	254.056	255.949	212.934	206.303	227.548	230.555	230.811	217.396	232.072	220.859	227.088	231.956	218.703	232.175	0	220.383	228.87	225.468	232.661	238.108	234.728	212.335	241.154	0	227.061	230.652
		265	1212.04	232.006	240.387	0	218.595	230.032	218.798	233.858	0	212.174	228.136	205.36	233.763	221.272	225.043	235.066	215.751	0	0	226.961	0	253.667	253.537	0	210.854	240.5	237.491	235.787	217.896	231.287	213.135	227.548	247.792	220.314	231.315	0	229.049	232.299	226.926	234.394	228.303	237.425	223.704	234.445	0	219.787	238.778
		266	1215.9	238.806	245.491	215.989	220.311	230.329	228.661	229.574	0	212.705	226.528	213.786	220.743	210.643	242.636	227.925	217.477	0	0	219.514	0	257.393	263.656	215.119	207.434	234.32	233.544	239.619	227.549	236.336	211.607	214.67	238.56	230.603	225.865	0	221.772	227.75	228.21	223.181	238.187	0	220.577	231.743	0	222.664	226.083
		267	1219.76	223.498	243.26	214.5	212.236	229.288	222.125	241.753	0	219.365	226.28	208.265	231.559	225.341	227.599	231.861	217.895	0	0	223.359	0	245.668	250.036	218.088	227.508	235.565	228.452	227.969	217.74	226.549	219.072	215.061	241.172	221.411	232.411	0	226.202	230.955	218.793	235.241	222.669	0	221.467	239.912	0	234.777	230.84
		268	1223.62	229.725	248.52	205.054	205.642	230.601	222.227	233.97	0	229.155	211.822	208.765	219.436	223.178	224.985	228.818	215.535	0	0	213.508	0	248.596	248.884	0	214.621	246.799	225.651	232.224	223.899	238.828	214.189	217.453	247.326	227.309	241.149	0	214.021	229.654	237.51	228.808	228.673	227.326	224.469	251.006	0	231.292	215.148
		269	1227.48	220.375	228.079	0	215.116	231.25	213.583	227.133	0	228.702	214.835	217.952	222.556	220.481	221.402	235.893	214.145	0	0	215.864	0	242.124	242.008	215.975	210.325	231.877	230.528	237.017	217.455	237.886	226.005	230.348	237.973	224.035	234.55	0	224.134	225.924	232.071	229.101	0	236.49	219.118	244.216	0	235.523	220.789
		270	1231.34	230.758	241.025	222.165	215.334	228.196	218.083	233.968	0	222.585	225.693	215.223	224.991	227.044	228.007	238.546	217.407	0	0	220.853	0	232.355	247.836	204.956	219.12	241.611	232.594	228.475	235.359	234.394	225.55	213.915	234.058	233.225	233.857	0	0	220.818	228.414	223.02	238.654	250.005	216.066	244.033	0	239.612	220.744
		271	1235.2	212.526	244.795	225.962	206.119	226.351	220.76	221.669	0	211.791	221.343	222.919	217.325	224.359	220.272	232.025	220.017	0	0	217.148	0	239.313	245.811	212.319	212.408	236.604	231.3	229.049	214.856	217.312	219.796	217.154	237.369	228.363	236.143	0	221.854	228.351	221.697	225.012	230.266	240.534	217.558	238.215	0	244.028	216.961
		272	1239.06	219.795	241.939	215.786	212.689	228.958	220.452	241.38	0	217.097	226.815	217.201	221.824	229.62	221.337	228.768	208.753	0	0	215.333	0	246.62	245.74	0	215.119	242.335	228.717	232.927	220.932	0	210.907	223.67	231.931	220.535	239.967	0	217.232	224.866	228.687	222.753	226.243	238.051	214.678	236.517	0	236.64	225.288
		273	1242.92	223.258	235.26	208.708	203.432	227.667	215.954	234.652	0	227.179	225.543	213.825	223.007	220.525	222.052	229.52	220.25	0	0	229.559	0	250.539	243.843	202.902	214.833	237.646	236.826	231.964	218.956	218.403	212.02	230.771	244.305	224.974	241.185	0	220.087	221.93	223.484	229.744	238.098	238.04	216.785	245.171	0	234.973	0
		274	1246.78	220.695	247.285	204.386	204.636	234.348	221.618	232.073	0	214.959	224.128	216.259	217.448	222.759	0	226.793	223.167	0	0	222.13	0	234.525	254.05	204.419	214.545	251.862	223.325	241.192	224.563	234.081	211.702	234.149	238.325	235.207	242.525	0	222.865	235.584	224.172	229.724	233.915	246.674	235.119	245.649	0	235.323	222.972
		275	1250.64	217.406	243.168	216.941	201.926	234.052	215.414	229.023	0	215.15	231.333	256.387	209.542	227.09	223.738	235.197	223.557	0	0	225.571	0	237.133	251.092	209.259	206.691	229.171	234.639	233.208	230.687	0	206.721	226.61	231.373	225.384	231.674	0	210.863	223.639	226.923	231.014	225.255	242.465	232.393	240.923	0	241.561	0
		276	1254.5	230.598	245.647	213.672	218.217	245.214	207.11	232.159	0	222.958	224.826	225.79	222.586	224.386	226.073	236.015	222.992	0	0	223.675	0	243.701	237.684	207.138	218.615	234.182	233.566	236.088	219.631	232.05	215.13	215.745	261.73	226.839	230.593	0	212.5	222.945	229.729	223.96	232.242	241.855	220.696	251.362	0	232.947	219.468
		277	1258.36	223.372	242.806	211.191	216.248	236.674	224.137	235.828	0	219.475	227.141	224.434	227.474	223.892	224.113	227.111	220.638	0	0	222.795	0	241.092	247.712	204.829	215.086	251.561	238.936	227.408	212.134	230.846	209.884	215.183	238.04	229.924	228.084	0	221.146	222.163	222.328	230.955	225.051	241.038	215.197	238.483	0	225.01	217.071
		278	1262.22	226.619	235.788	211.317	209.967	234.794	205.061	237.111	0	211.091	215.192	224.356	216.752	222.619	218.006	238.754	228.071	0	0	225.167	0	235.708	246.867	204.516	226.076	230.486	233.958	224.161	217.888	229.238	215.821	221.851	240.292	233.956	228.135	0	216.985	217.979	214.821	227.433	223.491	241.151	221.901	241.383	0	230.52	213.865
		279	1266.08	224.656	242.545	208.772	207.014	241.22	203.008	225.792	0	216.902	225.457	230.968	227.399	229.203	235.917	240.697	219.487	0	0	225.621	0	235.443	251.519	205.233	211.763	249.248	243.651	231.707	221.178	227.358	212.254	225.952	244.861	233.846	226.232	0	224.124	219.027	224.689	226.201	226.714	242.45	217.937	236.157	0	231.257	207.283
		280	1269.94	232.886	246	208.736	209.611	228.017	212.69	227.292	0	209.03	227.014	221.234	220.66	221.318	228.17	232.497	222.706	0	0	227.102	0	233.048	257.474	213.397	211.854	236.165	243.829	233.124	211.325	234.873	201.076	216.469	237.865	243.201	0	0	214.002	227.899	224.313	221.558	227.648	226.198	224.242	240.533	0	231.321	211.596
		281	1273.8	245.874	237.177	0	204.367	233.399	213.084	230.387	0	215.707	230.803	209.431	224.04	230.639	0	230.033	220.188	0	0	222.937	0	236.941	235.253	212.893	219.626	230.112	236.195	229.809	215.877	232.269	214.982	213.376	243.619	223.296	224.429	0	218.065	231.687	219.365	220.78	214.198	0	229.428	230.395	0	228.032	217.915
		282	1277.66	232.28	239.351	212.452	211.536	229.979	0	221.705	0	208.321	213.885	218.351	224.89	213.2	0	234.984	216.624	0	0	231.328	0	233.783	240.824	209.779	215.488	230.796	233.271	230.845	209.655	239.501	221.767	224.739	242.25	225.77	225.963	0	217.961	230.679	220.883	224.011	220.001	238.429	214.718	246.04	0	230.605	215.631
		283	1281.52	236.472	243.933	0	210.531	226.37	213.36	233.224	0	213.157	226.401	206.644	216.154	224.796	224.838	234.485	231.549	0	0	231.485	0	234.245	247.518	214.853	212.751	227.467	243.768	227.446	217.231	0	214.864	220.955	248.617	231.174	238.526	0	226.468	231.338	220.946	216.642	221.915	251.379	220.592	231.129	0	233.836	0
		284	1285.38	234.278	240.95	0	204.717	233.753	213.801	224.721	0	215.275	223.524	221.58	218.523	215.872	252.057	241.898	230.604	0	0	221.378	0	242.323	246.971	221.388	202.938	236.868	234.695	231.703	219.633	234.772	218.138	216.911	248.209	230.081	232.942	0	229.872	224.387	218.355	231.076	215.428	244.546	223.602	244.025	0	234.812	217.222
		285	1289.24	239.497	240.987	213.534	206.44	226.797	205.003	235.941	0	208.2	225.198	211.991	222.122	220.775	223.232	233.828	235.62	0	0	220.366	0	237.295	255.988	212.794	216.245	243.894	241.834	233.732	219.17	240.848	234.22	218.253	242.364	229.598	228.757	0	0	228.955	231.753	230.11	229.926	239.71	231.953	236.422	0	224.786	0
		286	1293.1	232.377	243.782	0	217.071	229.854	211.918	224.266	207.765	210.985	214.675	221.262	212.805	222.075	235.638	236.059	230.476	0	0	213.77	0	232.029	248.256	205.363	202.33	229.85	249.66	237.898	216.271	238.381	229.91	221.604	245.784	225.589	233.849	0	209.572	216.201	215.283	226.979	216.717	244.3	226.115	242.829	0	233.028	0
		287	1296.96	221.08	247.308	0	215.788	239.186	216.663	227.122	0	210.778	226.394	217.271	214.554	223.624	226.989	232.433	226.869	0	0	223.865	0	229.161	236.048	0	0	237.432	231.663	236.321	215.379	238.079	224.568	217.036	244.421	219.366	233.5	0	216.584	228.484	234.524	226.425	223.18	243.859	222.001	247.951	0	232.885	215.77
		288	1300.82	224.605	237.445	209.097	214.028	229.708	218.131	224.814	0	209.237	222.864	217.263	228.066	223.226	232.621	241.666	230.611	0	0	223.293	0	234.798	241.518	211.958	214.783	246.239	227.688	246.402	219.282	238.3	238.05	222.876	244.734	225.996	238.977	0	0	229.204	221.939	229.247	0	244.856	220.576	226.847	0	230.849	0
		289	1304.68	228.219	240.411	213.298	215.935	238.189	217.721	216.28	0	221.277	219.71	206.64	223.975	211.836	212.126	250.893	233.599	0	0	215.757	0	225.814	240.914	213.682	216.967	243.147	235.923	233.554	206.347	236.391	238.641	218.41	247.587	226.97	233.958	0	207.828	226.14	218.586	225.72	228.833	249.16	209.644	245.556	0	236.543	0
		290	1308.54	235.659	231.949	0	219.186	229.437	222.465	224.518	0	220.728	214.298	210.98	219.275	223.969	221.846	246.339	227.691	0	0	219.152	0	241.109	251.831	221.388	214.18	241.744	232.753	234.489	218.412	238.01	235.321	219.741	249.476	226.342	233.371	0	208.054	227.29	221.929	221.682	222.605	250.254	209.12	241.661	0	238.629	217.104
		291	1312.4	227.169	237.087	208.462	219.13	240.608	219.983	227.902	207.217	207.528	227.347	214.869	222.619	217.979	229.721	247.589	228.161	0	0	211.567	0	237.628	248.631	213.101	0	230.086	237.995	228.992	212.954	234.767	227.071	224.959	251.65	231.294	233.69	0	220.413	217.908	208.672	230.152	220.984	243.803	216.826	238.617	0	242.311	227.202
		292	1316.26	234.132	240.588	212.464	193.931	232.2	206.409	220.977	200.939	211.598	227.758	218.856	232.184	220.32	215.123	253.533	236.491	0	0	204.865	0	245.349	232.418	212.98	212.51	251.765	234.465	233.268	217.926	241.201	225.679	220.114	242.441	223.204	219.793	210.632	205.386	235.043	221.291	226.447	221.2	245.347	218.563	251.107	0	230.376	218.535
		293	1320.12	230.711	234.478	0	215.868	221.343	224.63	227.688	211.566	215.504	229.536	210.493	224.799	225.266	223.46	245.648	237.251	0	0	216.709	0	241.339	241.539	217.643	207.943	220.601	237.033	233.306	212.778	241.54	215.05	215.801	249.884	227.916	243.001	0	215.46	231.081	212.166	233.67	228.314	245.206	223.917	247.118	0	245.794	218.765
		294	1323.98	224.057	241.574	202.563	211.149	231.636	212.879	226.109	0	219.81	218.139	216.405	234.427	222.467	231.429	249.497	236.225	0	0	217.908	0	239.066	240.571	216.192	210.795	239.992	237.406	238.924	213.12	239.4	240.769	217.597	256.346	215.932	231.655	0	0	230.366	213.661	222.555	217.801	237.334	216.97	244.259	0	228.48	224.068
		295	1327.84	241.578	239.415	209.676	199.803	229.447	219.223	227.957	0	213.298	225.782	216.272	219.847	222.509	219.096	247.542	233.835	0	0	225.146	0	227.768	243.665	214.039	206.508	240.448	237.02	219.505	214.358	241.525	226.659	223.392	244.457	223.132	235.103	0	222.774	232.227	208.779	218.597	220.733	246.658	211.571	239.474	0	229.062	209.064
		296	1331.7	240.925	243.237	209.154	198.412	226.123	217.866	235.64	205.903	208.003	220.682	216.294	224.238	221.162	227.94	250.497	240.199	0	0	224.371	0	233.061	257.223	210.828	220.451	236.084	238.119	244.091	213.539	233.02	237.995	229.791	245.919	239.132	233.831	211.494	218.864	223.112	216.927	225.049	214.933	233.37	222.618	245.682	0	236.149	211.694
		297	1335.56	231.285	242.431	0	201.092	229.747	228.634	220.212	209.29	215.627	221.431	224.557	227.336	217.984	221.912	242.237	218.621	0	0	225.037	0	241.38	245.057	220.126	229.457	226.447	240.585	236.754	218.475	237.771	232.073	223.841	255.789	225.177	233.734	209.277	221.292	218.273	234.272	217.138	224.619	239.696	234.212	239.691	0	245.841	215.299
		298	1339.42	231.082	235.771	0	198.767	225.729	217.778	225.85	204.556	212.954	222.475	220.72	223.361	216.144	228.112	237.25	228.255	0	0	221.948	0	235.384	241.216	216.153	211.971	237.9	237.197	224.879	212.393	237.945	214.098	216.814	259.727	234.872	229.635	218.307	0	223.854	212.874	227.574	227.515	219.176	226.306	240.219	0	230.681	223.478
		299	1343.28	244.303	243.532	0	200.685	231.404	223.587	224.984	203.321	221.654	227.747	214.807	226.739	217.305	256.083	233.941	224.63	0	0	225.896	0	241.919	237.334	200.804	223.557	233.136	239.397	235.26	218.203	233.831	218.806	221.543	247.402	219.941	228.325	203.135	208.031	220.214	217.051	226.03	235.818	231.66	216.685	239.99	0	236.633	211.002
		300	1347.14	228.626	238.146	0	196.027	230.182	215.588	215.465	0	212.247	224.566	206.202	229.043	217.538	225.322	236.529	232.543	0	0	222.76	0	235.166	239.517	200.202	210.672	250.138	236.746	223.644	209.322	235.606	211.839	213.91	247.035	224.523	226.729	211.385	208.134	221.496	218.562	221.894	224.113	232.117	215.631	235.593	0	234.011	214.92
		301	1351	229.886	243.533	198.77	211.616	221.409	226.94	222.054	229.347	211.049	224.835	222.906	221.258	225.463	225.915	233.019	214.06	0	0	217.606	0	223.111	244.926	0	221.865	235.173	237.076	230.729	223.958	231.933	214.677	221.957	240.917	228.854	231.335	209.417	205.876	226.558	237.546	211.291	225.043	236.8	210.641	235.492	0	228.041	215.758
		302	1354.86	235.769	238.03	206.92	214.934	216.666	220.977	230.231	211.471	212.656	219.365	225	219.323	209.178	233.419	235.456	214.433	0	0	222.822	0	233.003	238.492	206.807	216.736	238.084	242.2	229.866	217.808	242.708	205.535	218.859	243.578	227.238	240.234	200.363	0	227.826	217.445	216.095	227.047	220.057	214.518	236.702	0	231.858	0
		303	1358.72	235.713	241.923	204.46	218.098	232.233	224.957	226.947	203.573	200.141	228.985	219.38	231.332	221.394	236.593	230.402	234.377	0	0	232.287	0	235.018	245.173	215.297	222.56	238.96	233.812	223.8	216.467	231.56	223.144	221.334	246.932	219.745	238.431	216.945	218.191	228.301	205.116	230.05	227.773	231.013	204.351	241.789	0	238.871	0
		304	1362.58	228.492	237.561	0	203.663	221.544	215.833	220.483	199.528	203.15	225.242	212.129	218.677	202.959	222.334	241.085	230.094	0	0	234.38	0	228.762	236.742	203.886	220.874	226.671	228.458	222.604	215.828	227.036	224.177	227.341	240.078	216.979	234.524	206.441	214.603	226.169	213.48	216.137	223.804	233.395	231.09	234.327	0	240.946	215.747
		305	1366.44	238.348	249.454	199.571	212.51	226.974	216.836	223.6	203.871	207.662	232.752	210.494	220.815	213.172	231.152	237.845	216.132	0	0	222.765	0	226.159	248.485	208.62	0	230.422	227.541	211.221	212.888	237.47	222.614	208.51	243.075	222.58	234.098	214.601	207.184	234.666	217.832	224.637	230.616	236.675	219.726	239.417	0	233.751	212.232
		306	1370.3	226.308	245.752	0	212.391	237.054	220.819	225.929	201.566	211.621	230.098	229.424	220.361	219.176	230.166	244.33	228.836	0	0	225.208	0	230.961	247.169	218.475	216.582	236.608	235.194	223.726	208.432	222.659	218.556	219.041	240.339	213.102	242.936	202.74	213.293	238.73	220.71	218.391	218.999	234.605	222.763	225.375	0	229.591	215.925
		307	1374.16	225.643	243.629	0	217.052	237.02	227.457	230.08	199.346	211.98	222.999	221.686	212.502	207.274	222.53	242.127	222.759	0	0	232.083	0	240.035	249.02	217.2	0	234.381	232.718	220.312	210.974	231.036	225.995	228.613	244.156	211.978	227.396	195.987	210.038	227.559	215.255	224.879	222.879	242.685	212.672	231.697	0	242.508	212.969
		308	1378.02	227.915	240.467	201.134	210.321	229.356	223.662	229.332	198.164	214.505	234.866	227.998	214.212	220.068	230.099	234.931	232.249	0	0	226.917	0	237.551	248.31	209.081	205.944	225.386	234.235	232.364	228.274	227.977	224.432	216.806	241.955	218.179	228.845	0	0	215.388	212.555	210.145	225.464	236.21	212.593	234.347	0	226.928	215.12
		309	1381.88	237.304	240.639	202.357	208.301	229.687	211.396	225.193	203.159	207.803	224.374	224.501	212.722	224.732	0	245.367	226.58	0	0	228.924	0	231.826	247.007	221.843	214.161	236.199	222.242	222.51	213.212	227.82	227.394	217.48	237.652	220.758	232.531	213.415	0	228.899	219.094	222.114	216.666	231.731	218.707	237.089	0	233.184	203.273
		310	1385.74	216.914	252.082	0	202.361	229.719	220.908	223.944	199.035	206.47	223.992	234.262	215.5	216.51	224.156	230.506	221.133	0	0	236.273	0	231.851	242.799	215.907	199.302	238.739	235.553	224.568	213.369	222.346	219.106	216.025	235.31	215.694	229.541	208.353	0	225.76	211.259	209.61	231.182	227.613	225.286	241.863	0	240.04	207.726
		311	1389.6	225.76	242.803	0	199.187	227.518	219.413	225	202.149	203.569	224.66	227.332	229.269	210.049	216.535	235.702	224.602	0	0	223.631	0	244.005	238.307	225.041	207.345	237.155	234.301	235.593	210.242	0	221.118	225.342	246.431	222.207	222.82	206.731	212.074	217.3	204.362	207.259	221.96	234.188	226.647	225.649	0	240.073	209.497
		312	1393.46	241.725	252.104	0	208.041	227.737	209.169	220.46	198.015	207.592	223.675	235.847	222.067	207.501	221.814	239.843	217.684	0	0	232.59	0	226.044	249.829	219.356	218.387	239.011	236.546	206.367	208.41	227.346	220.64	0	250.907	228.801	227.239	215.152	214.701	218.527	216.159	204.697	230.272	237.229	206.048	226.853	0	233.131	207.565
		313	1397.32	228.747	255.019	210.481	207.145	220.26	213.881	222.987	198.601	212.259	227.004	225.588	216.694	221.262	214.943	235.99	217.609	0	0	229.481	0	229.07	244.222	218.585	211.457	233.08	236.432	224.604	216.742	229.379	228.585	217.435	250.467	226.963	213.598	216.088	220.04	225.172	210.531	215.8	211.944	237.314	225.775	229.866	0	236.625	203.711
		314	1401.18	239.207	250.682	0	201.703	223.211	221.901	224.209	0	211.159	235.667	223.02	230.045	218.048	221.336	228.276	210.848	0	0	228.69	0	230.581	239.043	215.339	212.352	220.778	235.192	219.971	204.657	224.744	228.16	227.243	238.031	218.181	216.367	213.63	228.915	222.662	224.591	220.186	221.656	236.905	217.693	226.987	0	227.479	217.251
		315	1405.04	226.981	248.615	0	201.429	229.024	216.939	223.432	206.361	212.639	224.399	227.82	217.261	224.02	216.082	233.962	218.424	0	0	221.606	0	244.359	242.345	220.609	219.03	221.419	236.221	210.964	208.92	228.618	223.374	224.142	250.967	212.644	227.308	208.704	221.505	223.217	206.062	226.349	211.835	221.164	213.545	235.674	0	234.344	209.235
		316	1408.9	240.168	241.636	0	199.452	228.312	219.086	224.634	204.1	213.867	229.69	225.748	234.061	207.835	216.285	227.305	215.873	0	0	239.72	0	0	241.29	213.886	220.178	227.518	242.109	217.997	198.702	223.371	231.016	221.185	250.267	229.789	0	213.983	222.023	216.028	219.795	220.407	224.637	237.789	216.463	238.383	0	232.209	215.947
		317	1412.76	235.23	247.486	0	205.555	230.434	221.887	212.727	204.119	219.717	226.488	239.177	222.753	212.362	220.498	241.629	215.584	0	0	228.515	0	238.57	245.932	211.209	217.732	227.608	239.932	213.567	205.736	229.658	226.785	227.74	252.697	217.708	219.078	198.255	0	210.399	206.657	208.624	220.896	240.981	219.933	232.871	0	241.941	214.464
		318	1416.62	230.415	248.493	0	197.362	221.916	224.013	220.932	210.889	214.848	219.231	221.727	223.838	221.658	222.462	231.487	218.296	0	0	227.93	0	233.194	246.772	211.407	212.073	228.598	228.243	226.668	205.471	234.957	232.695	235.528	252.21	226.611	230.999	211.005	208.723	218.295	212.165	210.896	214.186	0	222.063	0	0	231.012	0
		319	1420.48	236.8	243.47	0	213.356	211.738	220.858	216.552	192.311	207.363	225.456	223.015	226.073	206.229	218.29	225.778	211.506	0	0	226.342	0	237.307	245.742	212.664	251.316	233.859	237.194	214.114	206.319	225.328	216.874	224.366	250.039	230.992	233.868	205.807	0	210.044	0	203.063	228.346	228.722	223.051	229.628	0	233.538	211.935
		320	1424.34	240.355	249.707	0	207.758	221.947	0	221.091	204.787	226.09	230.301	218.233	224.621	210.654	224.253	211.086	213.341	0	0	213.89	0	236.663	247.04	210.723	217.531	233.607	223.187	219.277	213.866	226.335	222.199	234.417	253.056	228.579	223.802	0	0	224.442	206.436	213.028	226.803	223.632	220.343	231.194	0	223.288	0
		321	1428.2	237.656	250.504	0	204.611	218.023	219.687	235.072	198.107	223.292	224.856	212.278	213.906	214.737	217.604	228.484	216.804	0	0	218.323	0	224.724	245.263	217.292	217.202	239.957	229.678	219.473	214.11	235.073	226.935	233.581	243.593	216.615	215.462	0	0	214.551	212.016	219.227	216.378	228.143	213.337	234.352	0	231.372	0
		322	1432.06	241.742	232	0	204.843	217.76	215.053	213.591	196.203	219.801	232.1	219.518	211.437	209.022	213.713	232.731	214.611	0	0	226.721	0	242.164	256.421	218.72	220.834	239.816	230.268	212.716	204.932	227.836	217.634	233.611	242.179	216.589	227.124	215.838	0	229.902	0	220.476	217.157	236.045	214.928	222.782	0	226.55	0
		323	1435.92	235.354	239.787	0	208.497	226.22	225.944	232.45	229.57	201.764	213.45	209.907	209.609	220.463	220.739	220.495	219.634	0	0	222.281	0	238.182	253.188	211.505	0	230.635	238.809	215.235	215.248	226.558	225.227	220.986	248.218	207.61	0	209.911	0	223.879	212.811	222.783	218.188	231.306	218.804	0	0	235.168	0
		324	1439.78	239.584	241.915	0	209.715	220.732	221.895	232.273	202.978	219.363	221.633	213.864	210.985	213.84	216.858	226.14	220.075	0	0	216.866	197.939	232.506	247.27	215.093	234.928	236.903	233.583	224.642	208.512	241.111	228.081	229.336	251.222	218.392	226.049	0	0	225.893	226.378	207.868	215.233	232.293	211.152	231.156	0	228.781	0
		325	1443.64	233.353	246.71	0	202.896	232.24	212.277	226.655	202.149	207.502	221.177	209.618	209.921	211.048	0	240.273	219.885	0	0	218.089	0	228.669	244.196	213.308	0	237.366	231.321	219.98	208.159	241.645	230.262	214.929	253.906	222.965	223.795	217.18	204.747	215.629	222.696	212.9	222.365	235.881	225.56	224.179	0	232.175	0
		326	1447.5	235.689	240.049	0	201.449	221.139	217.54	222.871	199.024	212.405	226.881	216.248	205.48	225.356	0	220.315	222.763	0	0	219.332	202.383	235.659	236.338	223.563	210.959	238.788	234.901	226.571	206.46	246.987	217.52	225.602	243.428	212.922	225.323	212.326	0	209.68	206.987	221.599	223.253	237.434	218.697	0	0	228.376	0
		327	1451.36	229.104	244.984	0	203.261	225.425	218.244	219.865	204.587	206.891	230.486	220.024	222.322	217.513	214.616	230.635	223.26	0	0	215.159	206.903	238.035	249.783	218.968	0	243.437	233.894	229.909	209.609	236.869	222.254	217.243	243.48	213.762	212.875	213.263	0	227.823	207.279	218.594	216.754	233.599	218.609	0	0	234.028	0
		328	1455.22	233.795	245.587	0	203.375	227.315	211.563	229.611	200.527	205.528	236.033	208.891	214.233	217.276	209.377	229.898	223.017	0	0	223.843	0	232.528	246.905	218.203	0	233.676	234.228	214.854	206.25	241.893	213.01	209.987	241.579	219.231	214.923	217.721	0	225.333	217.926	230.656	217.391	218.612	216.386	230.496	0	220.981	0
		329	1459.08	229.333	247.353	0	199.387	223.376	214.554	222.605	199.88	207.12	219.363	214.192	212.616	215.003	223.381	229.744	218.896	0	0	209.191	0	227.751	240.994	202.302	207.693	242.941	235.659	214.333	207.803	236.001	217.629	214.606	246.182	211.687	216.826	0	0	215.029	207.802	215.311	219.452	228.735	210.187	227.69	0	229.437	0
		330	1462.94	227.891	228.957	0	195.999	220.561	209.54	223.155	201.684	205.961	233.489	202.361	209.572	217.428	213.958	235.214	214.77	0	0	220.401	201.779	229.952	247.154	214.589	0	242.733	237.366	226.985	211.465	231.399	213.699	216.952	235.437	231.899	217.21	215.956	0	225.877	209.295	215.752	229.111	228.316	195.5	229.838	0	226.955	0
		331	1466.8	236.508	241.003	0	201.811	223.633	221.989	224.601	197.427	214.504	228.316	216.973	203.71	212.341	252.942	231.396	226.105	0	0	214.31	200.826	233.205	248.963	0	0	242.805	239.033	221.551	211.066	230.232	212.053	215.028	243.364	224.757	221.454	217.192	0	222.596	209.209	214.727	215.593	231.903	202.792	230.625	0	228.15	0
		332	1470.66	227.26	235.707	0	194.903	219.154	214.882	223.583	209.818	206.957	233.061	210.308	214.891	218.521	205.812	231.568	226.83	0	0	211.425	201.238	236.206	249.408	212.064	0	227.378	239.199	222.451	193.74	240.368	209.752	218.402	232.978	219.281	216.708	0	0	221.766	209.381	216.156	225.722	221.078	200.657	225.136	0	240.256	0
		333	1474.52	232.765	246.235	0	197.563	224.788	201.933	212.85	209.532	201.681	223.28	202.232	0	214.352	248.518	224.016	224.22	0	0	212.2	0	233.793	240.291	224.678	0	233.028	239.698	224.359	200.141	223.358	214.677	214.487	232.719	0	209.767	212.852	206.802	217.619	209.668	200.064	222.088	217.132	206.26	236.918	0	229.424	0
		334	1478.38	236.64	248.069	0	193.063	227.399	212.389	213.786	213.791	201.121	213.574	216.144	0	207.584	219.925	217.402	217.522	0	0	213.553	209.083	230.951	244.132	220.75	0	222.985	248.979	219.431	218.548	236.505	214.194	204.361	238.106	220.884	0	212.566	0	211.111	200.727	209.62	219.199	225.793	211.081	240.78	0	232.138	211.902
		335	1482.24	238.704	241.911	0	197.884	225.981	205.007	208.168	213.404	199.503	231.778	198.128	0	202.897	222.295	229.223	225.009	0	0	210.873	193.291	237.092	247.974	212.676	217.376	227.531	229.795	228.268	209.684	239.667	220.765	212.892	232.738	0	0	210.578	0	216.344	206.25	211.986	221.753	228.479	215.702	236.527	0	232.467	205.102
		336	1486.1	227.407	242.336	0	202.159	224.837	204.97	215.211	198.744	196.866	225.145	214.69	212.131	216.289	221.883	215.577	220.467	0	0	211.736	200.158	240.272	243.263	207.576	0	247.298	244.134	221.463	205.55	238.002	214.97	218.25	232.035	220.503	208.74	206.382	0	220.792	216.139	215.037	220.294	231.161	208.909	236.596	0	240.435	213.933
		337	1489.96	240.624	240.524	0	203.462	225.616	214.094	206.914	202.734	193.167	215.822	211.162	215.135	207.517	0	231.329	214.305	0	0	212.677	210.354	239.477	258.781	216.115	0	230.513	238.4	229.706	202.975	236.839	207.469	216.911	234.07	225.38	0	213.193	209.719	212.16	217.566	211.274	0	0	0	238.529	0	226.488	0
		338	1493.82	231.727	241.421	0	198.497	215.703	210.373	212.754	201.285	203.467	223.004	196.348	216.222	202.643	218.324	233.576	224.857	0	0	215.741	196.684	233.954	253.72	201.011	0	235.98	239.893	233.499	203.659	236.547	217.421	213.344	228.203	232.194	213.472	204.258	0	221.116	207.917	207.192	216.144	239.144	203.655	230.997	0	234.774	0
		339	1497.68	239.165	236.16	204.935	195.716	220.275	205.199	218.557	202.028	199.165	225.03	212.63	213.994	223.556	243.572	225.658	228.137	0	0	222.944	198.721	236.689	241.022	210.229	0	235.262	236.591	232.818	215.422	238.37	208.511	212.795	229.942	225.314	213.082	203.235	0	214.021	206.635	221.143	220.226	235.674	201.711	238.26	0	232.416	0
		340	1501.54	230.025	229.081	203.545	201.473	229.849	201.182	219.37	205.07	199.159	223.954	203.553	217.473	203.313	223.977	233.604	222.236	0	0	205.16	210.154	235.242	250.099	228.996	223.255	228.597	227.414	236.084	211.444	223.81	219.166	210.221	235.942	215.57	209.501	199.608	0	200.02	206.609	207.378	219.11	235.761	193.132	241.19	0	226.268	211.518
		341	1505.4	231.028	233.147	207.245	197.74	224.223	225.654	217.737	216.027	202.496	227.807	206.591	215.98	215.458	212.022	218.196	226.12	0	0	203.728	202.772	231.527	250.013	204.907	0	232.386	231.308	231.296	212.787	230.578	218.342	220.391	231.864	211.87	226.204	203.078	216.957	224.573	201.879	212.36	214.703	239.97	202.441	244.058	0	226.023	204.528
		342	1509.26	226.71	226.719	210.038	196.187	222.181	214.949	210.511	211.391	211.549	222.753	212.253	212.551	208.819	205.938	225.551	220.78	0	0	212.258	205.211	237.215	251.123	215.3	0	232.504	232.702	231.492	221.828	236.312	207.974	218.609	238.105	220.951	214.515	200.296	0	214.288	212.728	202.088	213.093	229.544	205.061	237.736	0	230.017	202.349
		343	1513.12	230.087	231.288	207.253	189.108	228.69	217.175	204.308	206.615	201.13	217.697	202.136	213.661	218.147	219.765	223.279	221.154	0	0	213.729	209.168	230.983	237.607	0	221.149	238.23	243.451	219.997	201.854	234.869	216.746	201.959	243.62	219.365	218.992	0	0	217.652	203.31	210.938	218.508	232.97	192.805	227.23	0	219.503	197.47
		344	1516.98	222.782	239.783	209.23	202.44	229.849	208.535	225.227	206.617	0	218.366	213.391	210.069	219.218	218.102	223.658	220.745	0	0	206.674	215.595	227.557	244.375	206.523	220.42	229.01	233.923	227.321	201.181	233.466	212.087	206.837	238.637	232.361	209.425	0	0	216.321	213.78	216.629	213.692	232.318	214.371	243.811	0	226.222	204.839
		345	1520.84	220.245	234.988	210.69	197.507	224.709	207.082	219.059	193.977	0	222.974	214.263	205.45	224.005	216.47	208.755	243.618	0	0	207.781	203.819	232.238	251.822	209.575	214.242	240.982	235.443	223.588	211.044	229.106	217.655	204.348	232.632	226.147	218.741	0	0	214.37	213.733	199.789	224.668	236.2	204.69	240.131	0	232.023	193.98
		346	1524.7	218.854	243.427	194.759	196.104	221.761	215.586	220.469	199.64	207.387	212.185	211.014	210.694	216.085	211.52	212.97	224.319	0	0	211.329	201.436	241.667	248.61	218.121	217.337	239.621	241.609	219.836	217.239	0	214.565	218.541	247.298	219.343	0	0	213.861	222.684	207.335	210.101	214.884	0	209.98	234.902	0	224.621	0
		347	1528.56	217.223	231.491	0	207.995	228.542	206.616	227.442	195.316	200.985	215.243	209.336	206.787	224.29	216.543	225.124	225.348	0	0	212.431	206.103	239.237	247.272	205.352	217.37	223.701	234.965	216.341	202.078	226.235	216.117	203.015	256.682	218.359	219.355	0	202.855	219.661	201.079	214.636	212.289	239.164	220.251	232.662	0	230.483	202.527
		348	1532.42	219.56	223.644	218.035	197.724	238.019	217.797	210.632	201.743	203.214	217.306	203.134	202.574	228.403	213.253	222.217	233.727	0	0	212.051	204.292	238.227	252.029	209.829	213.386	236.829	241.027	229.309	201.999	222.258	212.235	205.436	243.387	214.88	215.241	0	206.261	226.523	199.292	212.452	226.015	233.056	213.594	237.794	0	232.381	203.177
		349	1536.28	210.805	240.292	207.414	203.974	219.242	209.106	220.485	204.928	0	234.907	208.828	205.279	218.361	210.095	214.538	224.234	0	0	212.644	198.447	239.593	242.009	208.329	208.932	230.886	251.935	205.652	207.904	231.822	213.179	213.561	237.685	217.952	219.255	201.211	0	223.964	203.476	204.619	221.495	230.374	210.168	233.621	0	230.573	210.599
		350	1540.14	200.339	229.369	210.116	199.974	218.954	213.028	219.311	203.908	198.311	225.097	207.53	210.687	224.318	211.539	213.084	226.306	0	0	214.829	207.483	244.027	250.975	205.563	219.651	241.07	227.912	221.636	209.597	225.45	214.505	238.834	254.567	217.836	211.616	189.732	200.01	220.072	212.96	216.882	0	245.164	208.68	232.97	0	229.324	0
		351	1544	211.961	239.209	212.032	188.672	213.821	204.462	215.583	200.818	0	231.109	203.72	209.427	218.868	214.352	218.47	233.574	0	0	209.205	201.799	241.677	261.535	208.335	0	225.396	238.076	217.026	206.207	223.071	218.461	205.484	245.032	0	0	0	199.635	219.399	208.667	209.432	217.941	222.753	203.044	233.381	0	238.631	206.809
		352	1547.86	222.721	244.927	212.364	197.912	229.379	214.465	209.404	197.361	0	218.879	210.584	206.439	216.69	224.849	228.464	223.317	0	0	211.751	195.912	254.69	245.542	211.767	231.881	235.604	234.203	208.608	208.552	223.529	212.393	198.805	235.119	0	204.271	214.471	0	225.311	207.942	208.096	220.715	234.694	204.166	230.419	0	225.372	199.397
		353	1551.72	210.285	241.075	0	194.58	223.279	207.92	225.313	194.733	0	229.603	198.177	214.154	214.062	221.001	233.842	233.108	0	0	202.637	209.102	253.102	251.567	218.728	220.111	244.226	240.961	210.559	202.228	222.93	213.134	202.349	239.876	229.628	223.085	195.309	211.657	0	205.441	214.884	221.617	228.46	208.625	227.376	0	238.054	0
		354	1555.58	202.833	227.525	208.725	193.788	232.961	206.523	211.846	0	0	218.116	213.389	213.475	211.77	225.025	224.65	225.54	0	0	208.42	207.566	244.778	249.534	214.732	228.841	221.798	250.358	214.808	207.338	222.641	223.192	215.354	238.006	223.863	212.029	0	191.692	220.16	201.869	205.556	221.937	235.116	204.008	218.661	0	219.396	0
		355	1559.44	206.754	232.713	216.771	198.781	230.182	208.68	212.083	186.366	200.669	209.694	217.249	207.734	211.104	226.117	226.463	226.407	0	0	209.965	204.917	255.51	246.67	0	0	222.638	232.082	225.353	206.765	216.687	222.922	221.934	242.812	219.595	215.251	0	204.416	214.206	217.641	206.769	218.043	234.047	205.295	222.973	0	222.944	0
		356	1563.3	215.036	237.588	194.938	203.43	229.702	208.23	220.718	195.269	188.855	224.838	206.28	207.551	212.348	201.415	231.981	227.885	0	0	215.298	205.574	233.713	247.422	212.604	223.984	220.402	235.301	213.307	207.058	220.277	224.078	211.528	244.525	0	217.722	205.237	205.283	222.002	208.595	207.871	246.404	226.994	206.104	233.778	0	218.051	200.242
		357	1567.16	222.044	230.049	213.611	191.88	228.445	213.513	218.687	201.159	199.458	223.459	208.717	205.989	211.421	246.867	233.616	219.995	0	0	205.379	204.057	244.391	246.093	212.305	212.538	217.609	241.702	204.996	200.874	216.424	219.917	220.972	238.001	215.342	0	0	212.054	221.366	204.902	209.518	223.52	224.491	201.724	228.18	0	220.45	196.757
		358	1571.02	221.669	229.466	213.596	204.782	229.759	210.129	224.784	202.753	188.07	218.198	197.518	217.538	214.018	217.188	232.373	225.19	0	0	209.144	213.866	243.882	235.176	210.813	213.465	217.603	240.182	208.465	218.005	228.202	223.033	215.083	237.143	213.43	218.499	0	213.726	218.217	200.871	213.748	219.208	221.515	204.366	0	0	232.852	196.467
		359	1574.88	212.478	241.249	199.782	200.958	233.165	218.78	228.371	205.406	204.338	212.981	207.775	210.343	211.83	209.945	227.385	222.763	0	0	225.099	212.111	232.933	241.775	212.713	218.212	231.551	239.023	216.043	202.743	229.669	229.211	198.312	235.666	205.712	222.3	0	207.583	229.681	209.874	210.962	0	228.29	214.014	232.279	0	227.212	0
		360	1578.74	211.394	233.719	200.221	208.271	232.065	204.734	225.853	197.44	205.855	213.995	204.899	207.038	209.057	211.373	229.576	232.456	0	0	216.018	210.543	230.911	251.973	218.103	212.5	223.265	252.429	208.881	206.826	222.062	222.794	0	238.554	208.598	0	0	213.896	225.656	203.007	215.702	0	232.687	207.259	223.94	0	228.206	0
		361	1582.6	213.728	240.851	206.328	196.417	229.259	206.28	232.626	196.67	202.563	220.376	200.917	213.505	209.287	216.7	223.15	226.019	0	0	208.278	213.919	250.448	243.383	217.897	215.229	220.866	238.411	205.152	218.48	230.683	213.958	211.327	237.226	206.444	219.36	200.972	0	224.119	203.622	207.12	206.008	222.878	208.214	233.241	0	222.787	201.477
		362	1586.46	211.719	230.306	212.203	192.65	218.088	217.475	217.149	198.367	200.827	213.32	214.45	216.384	210.245	203.088	241.067	225.487	0	0	209.533	220.374	237.656	250.039	210.225	220.679	226.748	235.658	198.419	203.54	230.732	232.942	217.273	243.266	210.75	212.953	0	202.282	220.654	205.114	207.349	233.769	229.998	211.63	231.926	0	229.441	0
		363	1590.32	223.881	232.425	230.196	199.848	227.515	200.576	225.396	201.084	210.62	225.208	218.285	207.571	220.778	212.667	232.643	219.218	0	0	207.814	214.212	235	250.164	200.931	199.033	219.384	234.468	201.673	200.511	223.957	226.741	212.192	240.77	212.494	0	204.585	0	220.866	206.417	202.369	227.623	225.036	198.741	233.182	0	227.467	0
		364	1594.18	212.712	228.655	205.052	197.295	222.995	200.838	214.938	193.033	225.807	227.929	212.454	210.302	219.507	212.929	243.579	219.327	0	0	204.496	207.7	237.353	250.783	203.581	211.252	231.727	239.183	199.382	0	224.056	219.762	208.915	243.957	211.211	225.025	0	209.756	209.735	206.743	206.842	220.362	226.455	208.457	237.028	0	235.288	206.028
		365	1598.04	221.985	235.468	217.236	191.308	223.133	209.852	228.006	194.283	200.388	219.968	208.7	209.364	232.01	215.027	232.461	228.281	0	0	206.842	0	235.831	259.924	206.38	210.08	225.509	234.379	195.577	199.083	238.146	230.405	226.313	239.413	212.194	220.809	198.942	209.947	223.854	206.865	214.441	229.485	238.214	219.075	238.957	0	232.045	201.115
		366	1601.9	227.302	228.438	212.586	199.528	224.281	209.724	212.213	187.275	203.358	228.553	201.892	195.996	214.908	0	226.443	221.453	0	0	208.333	0	238.75	257.144	214.66	208.067	228.652	238.929	209.902	212.199	220.134	225.639	207.24	247.348	208.485	212.437	210.134	200.245	222.294	200.502	209.761	219.91	220.506	211.635	239.403	0	228.498	0
		367	1605.76	214.038	239.48	205.736	193.49	226.061	208.382	218.2	196.909	200.162	226.387	225.771	206.473	206.975	208.747	224.918	219.114	0	0	197.811	225.209	238.702	253.244	204.765	211.833	229.246	237.529	214.158	213.263	214.335	232.695	227.999	244.591	207.139	0	0	213.351	218.485	206.759	204.874	223.312	222.721	211.877	239.472	0	214.881	0
		368	1609.62	228.66	231.676	211.752	191.848	222.556	203.085	219.123	204.46	189.879	222.91	197.711	203.146	214.021	212.434	233.13	216.387	0	0	204.411	199.378	225.96	257.705	207.247	205.86	219.513	229.536	212.416	206.507	220.361	231.07	218.157	247.38	208.616	216.194	202.786	202.977	220.553	205.823	204.28	227.686	222.076	206.67	233.586	0	228.926	0
		369	1613.48	216.588	220.882	213.432	202.649	228.522	211.499	220.328	197.775	186.112	229.486	213.765	202.903	210.644	211.417	233.21	222.874	0	0	200.802	206.621	239.825	253.411	204.354	215.859	221.886	236.344	217.379	204.884	220.921	236.915	205.933	249.098	211.278	219.299	210.35	205.26	212.614	199.456	212.504	231.312	216.252	214.093	239.123	0	221.683	0
		370	1617.34	221.324	231.991	207.091	192.629	220.134	214.859	223.19	193.497	198.083	232.808	211.583	206.797	205.423	214.963	235.369	218.212	0	0	217.808	196.289	238.504	260.98	207.699	216.735	215.684	238.234	209.751	209.741	226.942	236.736	224.647	241.336	211.897	216.068	0	212.346	233.411	221.033	209.779	212.244	222.327	197.624	238.577	0	220.874	0
		371	1621.2	218.911	231.82	222.24	193.595	225.444	212.863	223.108	195.022	0	222.875	204.936	215.028	205.957	207.053	229.934	227.755	0	0	198.085	203.054	227.492	259.39	210.427	220.062	219.138	237.329	207.915	202.14	228.175	218.831	250.026	255.79	220.043	226.3	0	209.079	220.168	206.087	203.1	216.258	225.313	206.42	239.399	0	213.234	194.726
		372	1625.06	231.278	232.62	212.389	200.806	229.303	219.394	214.412	204.786	0	216.197	209.731	206.89	219.465	0	233.26	230.139	0	0	203.007	204.556	232.995	259.755	212.462	198.266	222.06	226.794	207.2	202.374	222.97	222.375	212.719	251.483	218.867	229.226	210.398	205.277	213.715	215.425	199.713	224.424	228.405	199.971	242.192	0	217.056	0
		373	1628.92	218.211	227.937	201.05	192.291	226.823	204.192	213.545	204.556	185.725	234.447	0	200.28	212.944	225.988	229.91	232.839	0	0	210.463	229.384	236.343	260.953	218.229	205.752	224.899	220.199	202.904	218.948	229.073	214.776	215.586	249.904	209.275	224.598	183.793	207.369	211.444	202.776	205.602	215.399	219.01	206.363	232.109	0	222.611	190.614
		374	1632.78	212.602	237.486	228.221	201.689	225.317	197.621	218.566	203.089	182.674	221.69	214.668	210.527	199.466	220.231	226.794	230.099	0	0	224.67	196.558	233.351	257.222	211.194	206.017	223.166	232.146	190.516	215.485	228.494	215.574	211.495	258.514	210.4	226.92	201.286	208.684	222.457	223.67	207.125	0	0	205.43	232.352	0	221.162	190.516
		375	1636.64	210.275	226.717	202.2	197.845	234.906	208.563	215.405	203.949	188.723	226.931	214.751	224.685	206.747	213.98	230.717	212.738	0	0	216.721	197.396	230.013	247.591	227.2	215.2	219.304	225.624	194.649	209.225	225.155	211.601	214.305	259.175	211.251	220.01	205.67	206.129	227.09	203.457	199.885	216.494	216.808	0	231.646	0	219.895	183.444
		376	1640.5	212.59	225.387	205.657	188.51	227.836	212.626	214.565	210.435	0	221.133	205.986	207.876	220.762	218.162	224.959	222.981	0	0	217.894	0	226.096	250.775	217.249	219.818	226.312	225.971	217.348	199.785	231.499	222.293	214.527	253.233	223.975	227.219	199.091	205.304	218.52	201.206	199.233	217.783	219.823	204.112	224.722	0	230.652	0
		377	1644.36	203.577	237.474	206.973	200.308	220.677	212.407	216.481	208.406	169.706	224.272	212.457	207.217	216.601	227.057	231.754	228.374	0	0	213.643	197.1	235.613	246.219	212.267	212.381	215.275	226.807	204.075	204.912	221.644	218.101	207.432	246.778	221.471	221.476	193.967	207.746	208.637	211.88	202.502	226.692	217.341	238.697	221.573	0	228.207	0
		378	1648.22	207.659	232.538	212.74	192.683	223.532	213.202	220.775	205.206	182.344	215.197	0	205.85	204.374	222.428	235.317	229.844	0	0	214.51	207.427	241.134	246.674	212.399	212.517	229.439	219.701	213.089	205.933	210.877	213.027	221.321	252.27	218.531	221.372	196.858	204.087	211.498	212.697	199.32	0	0	194.711	216.767	0	231.871	0
		379	1652.08	207.052	220.662	204.116	186.075	230.4	209.609	219.878	194.368	182.332	222.988	211.983	208.891	223.307	210.675	239.025	221.88	0	0	207.753	209.268	230.968	251.795	208.328	207.8	230.48	239.406	214.669	208.199	207.801	219.97	220.083	241.803	232.419	228.228	205.495	200.387	204.538	198.613	201.49	225.342	0	222.777	217.904	0	223.213	0
		380	1655.94	212.852	231.516	212.337	198.073	227.059	211.999	212.831	198.324	192.086	222.913	207.625	209.021	217.85	215.03	229.142	220.641	0	0	208.819	198.176	241.989	246.915	210.315	214.129	232.313	230.419	214.158	219.045	214.173	224.966	213.745	232.346	221.804	206.014	0	196.681	221.712	195.197	190.068	218.071	218.074	218.051	224.683	0	221.715	194.987
		381	1659.8	214.609	223.526	213.005	187.696	216.789	209.96	209.998	205.129	175.418	224.091	209.454	196.026	213.222	216.91	231.263	226.687	0	0	209.526	203.093	235.055	253.438	200.717	212.719	216.035	221.92	216.606	212.726	207.803	221.368	211.847	246.059	219.135	213.03	194.75	198.187	231.776	212.126	192.624	221.937	219.407	215.608	221.447	0	225.253	191.767
		382	1663.66	207.114	226.358	216.888	191.741	212.482	214.311	214.222	204.296	0	208.443	216.009	209.487	212.118	233.169	232.312	221.735	0	0	206.305	213.546	241.686	249.528	209.141	212.912	219.263	252.222	212.375	203.706	216.052	218.92	223.81	232.843	226.873	235.407	200.602	196.481	237.776	200.005	183.399	220.689	0	210.247	218.018	0	229.316	193.068
		383	1667.52	205.623	229.486	205.175	187.94	217.03	214.208	217.275	195.021	202.28	219.55	213.657	199.601	214.333	223.627	232.7	240.877	0	187.678	205.98	206.568	240.597	256.85	212.601	207.794	221.043	240.163	222.197	200.381	213.189	225.034	203.004	241.019	220.976	215.908	194.436	198.066	216.298	243.275	197.196	220.025	214.789	210.89	230.067	0	223.239	189.206
		384	1671.38	199.442	215.078	213.283	198.896	214.748	211.452	219.491	208.151	197.346	211.421	224.322	212.747	217.396	208.633	219.849	233.945	0	0	212.162	199.313	244.457	248.626	208.086	213.761	219.462	235.636	217.083	209.623	213.973	221.154	215.409	241.087	223.268	210.314	197.319	189.49	208.955	212.063	195.886	214.013	213.477	201.503	0	0	225.643	0
		385	1675.24	202.496	225.437	212.014	195.501	227.957	216.084	218.897	198.86	180.383	227.463	218.46	192.707	222.379	219.997	230.683	230.814	0	186.426	219.354	203.137	236.716	255.542	207.767	202.448	223.488	224.446	211.959	208.572	215.182	230.723	199.848	233.859	239.378	220.376	194.09	196.954	212.32	203.185	189.398	224.06	0	201.844	216.514	0	240.592	0
		386	1679.1	199.455	225.394	212.753	198.98	223.769	210.825	213.609	206.547	180.409	219.434	220.656	198.307	215.485	214.912	227.659	232.616	0	0	223.87	199.991	247.482	251.895	207.202	211.017	220.73	229.755	209.653	208.395	222.91	236.84	218.964	238.972	218.232	215.343	0	206.427	220.013	208.775	191.792	213.825	208.551	209.128	230.379	0	221.919	0
		387	1682.96	213.021	220.388	204.654	186.812	216.621	213.995	221.946	199.243	199.604	211.043	215.688	189.407	208.127	205.828	214.767	218.649	0	0	216.249	206.72	246.795	255.715	210.21	194.958	225.162	234.515	218.198	214.103	222.5	234.021	203.346	237.748	231.398	207.574	0	195.915	231.164	212.593	201.141	216.377	224.111	213.336	221.116	0	219.166	183.72
		388	1686.82	217.021	219.39	207.677	193.34	225.5	205.462	211.079	190.533	194.22	217.294	225.962	192.961	213.844	216.724	213.285	220.919	0	0	219.553	212.203	256.553	241.904	211.77	204.626	224.664	229.717	211.782	204.502	230.343	228.855	216.606	236.291	222.065	210.439	193.131	206.291	209.798	200.699	204.644	216.402	226.661	201.654	232.486	0	0	182.441
		389	1690.68	213.995	222.513	210.628	192.939	218.109	211.964	212.945	194.812	203.301	218.99	222.139	199.605	217.593	215.011	213.007	227.977	0	0	224.733	206.676	251.688	252.008	213.669	204.799	223.176	240.655	213.898	212.018	224.412	221.516	207.699	241.859	230.986	223.793	0	204.157	212.521	208.226	201.7	221.567	205.432	203.003	0	0	217.187	0
		390	1694.54	204.756	233.129	223.808	193.367	214.408	220.043	223.361	187.167	208.501	224.613	220.238	205.58	228.087	228.131	227.623	245.893	0	175.261	210.598	203.816	255.336	251.21	213.516	198.747	226.063	240.225	211.517	207.217	210.377	238.401	206.601	236.2	228.684	220.726	188.988	194.331	225.009	197.432	211.399	208.258	211.805	248.464	231.68	0	212.088	0
		391	1698.4	210.352	226.266	213.756	179.671	209.552	215.462	218.479	196.973	209.08	223.952	221.882	196.665	223.888	212.399	227.885	206.556	0	194.698	231.223	205.544	256.033	254.742	199.4	194.305	222.508	234.719	212.74	208.391	233.882	244.347	205.465	241.942	228.058	222.549	197.633	184.217	209.529	203.15	204.823	206.797	0	202.747	232.043	0	209.984	0
		392	1702.26	216.045	228.46	219.176	193.43	212.143	205.629	223.657	192.561	220.674	227.979	219.765	204.407	219.359	211.328	223.264	220.614	0	0	230.811	213.538	253.065	247.756	214.27	208.515	219.68	231.985	219.107	204.306	234.971	230.49	209.937	247.449	225.28	229.202	198.83	188.077	221.167	204.883	242.37	204.423	213.669	203.51	239.023	0	224.725	0
		393	1706.12	216.467	225.532	203.798	187.817	218.437	220.306	225.831	194.026	200.491	225.798	210.362	204.269	220.694	204.57	228.497	202.081	0	196.537	209.867	195.614	257.51	240.664	215.112	213.432	215.304	223.376	222.223	211.99	231.326	228.178	212.576	248.36	232.522	212.983	193.675	196.002	218.199	198.926	208.49	213.851	220.946	0	227.268	0	220.068	189.332
		394	1709.98	211.913	230.261	224.414	201.388	217.673	214.271	214.167	184.364	210.293	227.54	212.028	194.129	229.294	209.273	223.206	223.561	0	0	225.591	208.143	263.041	264.045	209.837	211.968	214.666	235.405	231.509	199.603	210.514	234.091	207.399	248.121	234.784	213.638	204.088	191.806	221.595	199.299	0	204.751	228.587	207.129	227.156	0	219.514	181.569
		395	1713.84	214.28	229.753	217.504	196.442	215.844	217.34	208.071	187.306	204.102	225.835	232.559	211.957	233.308	207.092	236.04	223.937	0	187.159	224.614	208.364	258.832	238.498	199.145	198.124	217.292	233.388	211.456	220.389	218.558	226.89	212.282	247.799	228.644	212.821	206.376	202.279	237.567	190.322	207.768	211.88	226.936	208.195	238.43	0	220.788	180.838
		396	1717.7	216.801	224.358	207.29	199.273	218.209	216.803	228.146	194.316	206.603	236.174	210.851	204.264	232.156	0	235.854	219.421	0	0	218.169	210.125	263.406	248.621	190.697	197.218	206.658	227.452	218.317	214.644	225.308	225.524	209.465	256.257	234.891	212.563	193.946	196.983	220.244	196.513	190.801	198.677	220.916	198.606	230.581	0	223.82	183.841
		397	1721.56	221.879	245.909	218.702	187.219	221.439	210.822	213.15	192.228	203.596	220.221	215.538	194.936	221.578	241.18	235.988	229.059	0	189.66	210.75	204.526	259.475	248.123	191.605	209.172	211.259	234.582	220.126	199.136	219.496	224.328	212.697	253.584	233.959	218.539	200.051	193.538	229.632	198.971	197.232	0	225.869	203.602	234.353	0	0	176.527
		398	1725.42	215.232	233.776	217.262	205.777	210.37	216.743	216.04	184.718	220.264	223.412	211.534	214.08	224.515	0	243.267	217.778	0	0	208.326	195.739	251.891	255.669	199.844	208.475	219.194	231.833	232.435	197.282	212.687	235.951	209.595	239.322	223.359	223.994	0	192.915	221.769	193.907	198.35	208.612	232.644	0	0	0	0	175.578
		399	1729.28	219.49	234.376	203.46	231.685	218.257	212.947	210.781	186.647	232.161	229.951	220.497	202.035	228.12	231.768	227.289	222.571	0	190.802	215.162	209.512	262.585	254.659	204.003	210.018	208.656	242.692	216.029	221.287	217.082	230.028	216.885	244.644	235.535	223.299	201.847	202.071	231.215	190.066	197.826	203.185	218.597	202.067	242.906	0	228.692	184.677
		400	1733.14	224.811	243.244	213.881	206.886	227.916	214.02	218.129	187.977	201.366	224.518	205.319	201.78	225.372	206.589	233.33	222.066	0	196.082	209.558	206.025	261.391	260.81	202.616	213.186	218.647	223.942	222.512	190.582	225.411	230.163	206.249	240.08	231.482	235.191	206.06	197.513	232.498	197.011	208.641	0	227.814	195.145	0	0	229.872	192.457
		401	1737	222.517	236.153	215.16	191.694	214.959	214.717	226.313	179.548	209.368	231.415	209.904	197.816	226.114	225.118	243.405	220.25	0	188.485	209.618	212.061	253.465	253.221	213.398	229.346	217.626	232.381	230.352	203.135	224.833	231.45	211.073	246.992	230.102	224.688	202.512	202.714	228.502	200.441	200.973	203.053	220.857	198.621	238.161	0	225.917	188.311
		402	1740.86	218.736	237.968	219.086	179.591	215.639	217.297	220.802	189.047	207.014	220.444	213.6	201.777	227.363	206.105	246.261	222.178	0	201.398	205.466	205.317	259.546	251.261	201.046	216.595	216.013	237.597	229.151	192.928	223.78	230.669	214.138	236.667	228.242	219.583	0	193.644	227.369	195.991	208.855	191.943	216.184	201.75	238.273	0	227.622	185.235
		403	1744.72	222.903	237.015	219.742	184.057	207.807	224.009	212.391	189.101	211.268	229.924	199.09	203.146	228.085	228.125	234.766	219.16	0	189.984	208.685	200.387	253.913	258.668	205.824	222.702	198.644	229.339	217.703	195.969	217.937	239.739	231.148	238.575	221.678	219.237	200.53	194.682	235.086	204.628	204.082	198.61	229.555	195.624	236.315	0	226.524	181.094
		404	1748.58	213.828	237.044	226.679	192.379	219.864	219.944	196.972	191.114	208.638	222.28	211.439	220.313	232.611	205.985	227.358	219.727	0	192.232	206.57	207.664	251.786	249.253	203.129	217.145	208.364	239.646	217.252	194.257	215.288	226.003	208.142	244.639	225.281	221.161	201.487	198.179	222.404	196.655	0	0	227.024	200.113	241.38	0	238.01	199.386
		405	1752.44	231.317	232.705	215.897	183.01	230.187	224.417	220.84	187.62	205.211	225.073	207.678	216.617	224.587	204.721	219.437	218.459	0	197.066	206.136	209.165	249.14	249.673	218.47	203.733	219.166	238.518	221.525	203.595	247.993	226.921	214.534	248.65	233.623	215.928	207.002	216.402	215.803	199.885	0	198.523	229.692	197.681	231.863	0	235.459	181.376
		406	1756.3	222.521	227.707	205.857	195.131	223.795	213.035	202.661	190.472	210.09	226.247	211.809	227.284	225.442	238.731	217.972	215.293	0	186.687	210.825	211.191	242.179	245.284	206.806	208.049	207.141	237.781	234.179	195.672	221.787	228.452	197.467	246.958	218.225	204.975	209.564	197.567	212.366	195.396	0	201.192	226.291	201.057	233.637	0	223.915	183.811
		407	1760.16	226.948	235.964	203.097	175.409	225.857	221.167	211.669	187.082	203.798	218.67	223.093	225.327	228.521	214.833	223.747	222.454	0	0	209.764	206.259	238.136	245.509	217.28	207.048	212.632	245.611	228.772	196.291	217.871	228.469	206.898	230.159	246.475	0	200.222	203.453	210.923	195.723	200.654	212.801	234.082	192.869	230.19	0	225.279	189.122
		408	1764.02	223.52	228.957	216.726	194.337	233.382	223.306	207.579	0	202.428	222.347	222.634	217.537	235.969	218.176	222.182	226.399	0	0	219.463	215.627	246.722	259.096	196.57	203.068	211.697	228.675	219.915	196.8	214.776	222.383	210.779	247.176	235.156	212.292	0	194.25	228.64	200.179	196.715	0	229.13	203.793	234.798	0	225.515	196.836
		409	1767.88	225.316	237.635	207.121	197.928	235.019	209.427	206.912	190.882	204.741	227.439	205.716	205.944	229.813	217.143	227.669	231.539	0	0	215.23	202.058	224.928	256.366	211.542	211.342	0	243.368	224.321	192.363	218.78	224.654	219.152	250.033	220.482	204.324	197.317	195.948	0	205.223	189.672	0	230.068	198.345	219.988	198.969	231.926	194.046
		410	1771.74	223.587	226.533	215.749	0	215.461	223.988	198.226	182.906	203.389	229.909	209.866	210.018	219.833	214.174	229.758	233.294	0	0	209.589	236.683	238.233	249.921	209.113	218.543	216.215	240.38	232.121	198.729	214.273	211.382	205.532	238.178	230.28	0	186.03	190.029	219.899	192.798	201.41	0	231.639	194.571	233.816	0	217.848	185.267
		411	1775.6	218.186	227.749	211.677	187.2	215.737	216.123	195.817	181.083	207.651	220.187	203.051	213.654	222.444	197.448	237.39	235.316	0	196.158	200.908	201.45	239.304	260.123	219.345	210.008	215.445	243.146	227.382	193.005	220.322	217.356	200.065	249.421	219.128	0	0	194.886	225.508	198.267	195.074	212.48	223.104	199.633	236.505	0	240.198	183.818
		412	1779.46	218.707	235.23	208.083	215.621	223.994	214.717	210.617	174.254	194.289	222.71	210.838	218.413	230.205	207.547	237.298	225.584	0	192.104	196.013	200.457	246.02	247.094	205	206.455	216.071	239.661	241.706	196.308	223.296	228.453	205.966	244.449	222.064	221.002	191.021	204.253	217.742	193.537	195.293	209.503	227.995	186.166	230.345	189.425	229.558	183.086
		413	1783.32	229.034	241.685	213.135	181.187	214.745	212.671	208.773	179.835	194.432	225.522	207.408	228.267	234.254	211.147	223.072	230.849	0	187.695	204.369	200.605	241.706	251.76	220.169	208.848	228.37	234.204	234.611	198.755	226.877	232.283	205.74	252.212	213.403	0	190.145	198.012	216.333	189.305	180.359	0	221.598	0	240.999	189.447	219.674	193.341
		414	1787.18	222.098	244.452	218.885	0	220.402	197.149	208.453	187	206.659	224.821	195.648	216.944	231.174	203.982	223.17	219.116	0	0	211.531	204.044	0	261.229	213.216	210.265	233.869	244.275	234.228	201.76	228.821	217.856	210.306	250.742	217.324	0	195.918	197.152	219.24	201.611	191.399	0	224.215	183.786	228.621	195.688	220.044	189.439
		415	1791.04	214.722	244.848	207.223	174.138	230.566	213.816	211.432	180.722	207.775	233.678	191.109	207.117	216.953	236.48	229.412	213.056	0	196.451	210.74	199.782	253.012	256.42	211.445	215.104	225.547	243.887	222.944	201.715	226.993	224.036	204.634	237.79	216.295	210.811	193.729	194.562	0	193.553	209.523	0	219.7	196.404	226.036	200.457	220.796	186.846
		416	1794.9	225.245	238.148	222.747	176.613	217.55	199.455	217.771	172.755	195.369	222.136	213.546	210.151	224.709	200.187	237.383	232.961	0	0	213.898	201.82	248.2	256.896	207.966	218.162	231.158	236.077	224.757	235.994	219.486	234.497	202.275	245.648	211.503	221.778	0	187.937	0	0	214.288	0	227.71	196.822	219.357	185.358	220.957	192.64
		417	1798.76	213.232	241.347	215.263	0	225.993	200.258	209.495	183.44	210.056	226.382	209.492	208.646	230.891	202.369	233.206	223.352	0	204.122	202.401	194.034	0	260.328	213.958	215.193	223.144	249.153	234.778	0	226.814	226.957	202.287	245.144	219.225	205.082	198.739	201.289	0	0	206.727	207.142	215.914	184.073	226.278	200.239	216.137	190.243
		418	1802.62	216.109	238.771	190.183	180.967	233.257	205.979	220.453	177.186	207.857	217.159	215.207	215.315	218.471	226.946	231.504	226.932	0	195.799	206.678	202.631	0	254.324	218.228	212.171	224.957	232.281	226.023	221.459	220.54	227.618	220.676	242.821	212.281	206.126	181.347	191.95	0	193.129	194.442	0	218.729	0	228.117	195.747	225.82	194.494
		419	1806.48	219.878	229.137	220.149	177.975	218.11	208.775	205.356	181.578	219.313	227.271	202.803	225.129	224.454	0	242	231.611	0	200.293	205.083	197.027	232.113	254.499	218.511	174.452	229.172	245.73	227.611	194.826	226.045	222.905	208.578	257.713	218.543	213.557	0	192.013	0	184.927	190.145	0	219.502	179.16	228.133	192.321	224.194	181.217
		420	1810.34	222.345	244.484	208.888	180.951	227.711	207.525	205.621	186.149	208.475	226.472	206.638	215.075	232.515	199.427	231.956	223.837	0	0	207.561	204.768	244.188	263.301	206.201	195.301	223.451	240.369	232.038	201.705	218.02	221.712	218.871	253.246	217.551	210.387	192.91	192.665	0	238.482	190.286	0	216.947	0	232.891	192.008	220.838	198.351
		421	1814.2	218.687	244.542	203.376	192.679	221.293	212.992	216.181	188.188	214.418	225.429	204.437	218.577	218.248	202.854	233.83	210.247	0	0	211.791	200.307	0	255.255	212.936	0	219.407	244.473	227.589	214.704	217.826	227.055	225.556	256.26	211.215	219.205	187.635	193.617	223.316	185.986	203.831	0	215.366	189.114	230.04	181.129	243.295	195.257
		422	1818.06	223.53	242.69	216.611	180.783	234.735	203.441	214.473	177.348	203.684	216.645	201.377	217.499	222.073	207.77	229.99	213.285	0	191.272	207.561	211.804	0	252.755	200.534	0	239.483	244.848	217.749	209.414	222.93	219.463	215.085	249.247	218.713	217.311	196.809	192.378	229.812	186.332	194.021	0	228.811	236.066	232.157	189.155	239.14	192.991
		423	1821.92	215.218	235.078	217.817	192.909	223.206	197.844	215.855	175.283	206.684	215.225	204.526	228.758	225.613	216.982	231.668	224.279	0	194.484	216.368	205.075	245.945	251.569	216.262	0	227.535	252.343	239.805	191.189	226.006	220.879	217.404	237.799	224.821	208.714	0	187.078	0	183.165	204.872	0	228.946	0	229.716	204.788	229.688	202.96
		424	1825.78	216.229	245.282	204.954	0	227.733	203.522	215.066	170.14	222.584	221.362	209.203	217.246	234.419	202.298	227.556	213.384	0	202.961	203.915	201.582	253.255	260.763	213.197	0	230.792	255.819	229.457	178.519	225.057	226.015	219.786	250.381	212.223	207.765	194.699	190.728	223.291	179.606	203.193	0	214.394	0	226.939	195.106	233.171	189.974
		425	1829.64	215.526	244.297	203.943	175.83	223.286	192.166	214.035	181.748	212.784	227.712	214.475	218.962	231.801	207.115	229.238	215.199	0	204.085	199.903	197.259	249.106	242.801	210.138	0	219.838	248.738	212.482	191.2	238.778	212.881	210.405	250.755	213.222	206.386	186.914	188.535	221.349	232.737	199.364	0	207.948	177.612	228.15	196.749	220.487	190.295
		426	1833.5	222.224	233.864	207.962	181.066	224.241	200.308	214.004	175.449	212.531	225.507	208.072	219.304	237.813	215.376	236.953	210.463	0	201.519	216.414	206.899	247.089	255.197	214.308	0	221.039	238.528	214.694	215.573	217.51	223.232	215.769	246.008	211.407	200.757	192.184	196.157	228.816	198.025	194	0	215.494	0	229.22	189.576	227.219	183.46
		427	1837.36	219.033	240.016	202.851	183.416	206.071	208.129	206.908	169.033	206.324	221.773	204.466	208.343	222.486	205.671	230.475	216.551	0	191.949	210.788	203.157	240.34	252.061	214.946	0	228.475	241.755	217.414	209.109	216.171	202.931	212.871	255.494	208.803	199.453	186.835	194.5	229.212	0	190.924	0	221.359	188.136	237.864	192.755	217.447	189.347
		428	1841.22	206.8	243.73	210.002	185.321	217.502	199.835	219.28	174.381	214.146	213.758	204.8	211.446	224.646	207.884	223.957	222.535	0	199.965	198.472	203.705	253.086	247.316	233.43	0	240.965	239.441	218.268	198.722	207.415	207.198	213.134	250.465	195.992	202.564	198.835	182.38	232.461	186.166	203.396	0	217.105	0	228.165	189.14	217.046	175.286
		429	1845.08	219.952	230.694	209.131	172.162	221.427	207.807	210.991	176.052	210.066	234.485	193.198	250.837	220.952	191.516	230.649	209.763	0	200.029	203.727	208.886	236.664	253.557	209.474	0	216.545	240.086	218.954	187.268	210.536	217.828	211.091	254.228	204.25	222.581	0	197.155	227.156	194.528	194.502	0	219.304	0	238.568	193.56	216.942	203.782
		430	1848.94	211.018	230.586	212.212	184.064	216.079	202.473	205.798	186.205	209.096	219.871	195.806	208.394	220.907	196.472	233.45	222.914	0	200.856	199.319	199.623	235.001	242.38	204.052	0	219.773	237.159	212.855	199.907	204.561	220.156	207.155	250.633	206.937	203.147	0	185.865	219.933	0	185.838	0	217.002	180.58	240.361	194.787	219.921	194.501
		431	1852.8	225.857	227.69	208.831	0	212.106	210.101	197.802	175.751	198.979	217.91	198.13	211.312	221.937	211.073	233.148	223.07	0	203.716	200.002	207.738	232.372	246.668	202.591	0	224.488	234.299	223.847	196.304	214.293	210.073	208.906	247.365	200.565	213.667	192.323	201.549	224.246	184.751	197.641	0	216.899	191.619	240.254	196.718	208.72	188.17
		432	1856.66	217.125	227.96	206.672	181.775	207.739	191.326	208.879	177.882	219.934	217.537	198.285	221.472	221.101	206.712	223.634	235.851	0	193.551	214.635	206.055	0	256.07	206.222	0	212.559	239.914	204.145	187.523	216.308	215.135	214.059	246.86	196.447	205.21	194.462	192.738	217.915	185.125	195.43	0	213.618	187.116	240.668	187.399	227.547	193.485
		433	1860.52	226.152	239.187	194.482	181.596	217.303	209.245	210.408	182.565	201.929	222.565	200.335	217.987	212.326	203.345	233.278	229.217	0	199.858	210.636	205.648	232.192	240.404	209.55	0	227.636	224.575	221	197.442	212.969	212.787	213.865	237.85	206.048	193.672	195.342	201.808	217.32	214.49	202.264	0	201.279	173.419	0	0	217.476	190.187
		434	1864.38	222.173	237.031	214.274	186.236	221.737	0	223.402	179.717	201.072	227.028	198.73	209.926	222.126	199.451	234.798	227.93	0	0	212.27	204.084	238.955	245.592	218.202	0	213.372	227.901	216.098	193.972	205.255	215.193	225.472	246.306	210.757	0	190.184	192.393	231.315	184.94	190.709	0	210.067	181.651	232.316	191.803	223.311	200.88
		435	1868.24	227.055	232.161	203.017	174.532	216.965	208.495	207.549	180.668	213.05	236.053	203.654	215.489	220.426	207.573	219.64	227.666	0	202.644	204.972	196.629	249.563	244.578	211.868	0	210.262	219.201	209.909	203.08	195.278	216.56	210.319	254.481	208.45	195.981	0	184.779	232.236	193.202	200.51	0	207.388	188.813	0	0	210.384	189.501
		436	1872.1	208.629	235.159	203.245	181.881	218.571	201.854	203.688	190.253	205.875	225.171	208.032	213.423	222.658	207.103	219.725	216.105	203.26	201.326	196.149	201.12	243.168	250.182	210.583	0	213.989	230.977	220.977	195.711	200.517	225.19	229.938	240.893	213.226	204.689	186.63	184.481	0	0	190.618	200.026	212.342	0	229.013	0	202.781	193.601
		437	1875.96	220.715	241.989	211.074	186.919	228.02	193.932	205.985	181.553	205.637	224.532	210.567	208.427	230.604	201.162	215.452	223.822	199.654	198.635	205.547	204.971	239.402	254.92	215.615	0	220.276	220.817	213.791	196.9	202.74	212.628	221.242	239.53	207.929	197.71	197.817	189.746	231.896	0	191.451	0	201.136	180.131	228.142	182.444	227.99	191.644
		438	1879.82	231.305	238.807	198.327	190.038	229.989	200.898	196.755	194.626	206.288	223.311	217.798	215.891	223.683	216.341	220.007	232.222	0	196.953	201.316	191.635	241.924	257.274	216.944	0	226.869	221.418	211.199	192.028	204.002	215.548	228.38	256.21	203.553	196.222	194.15	185.302	221.609	251.68	206.146	216.119	210.292	179.102	0	191.368	216.22	204.44
		439	1883.68	224.987	242.697	206.04	0	229.884	201.713	203.866	188.239	220.315	222.917	205.474	211.116	230.583	210.809	220.054	215.097	200.53	201.482	201.492	194.105	241.988	252.245	211.722	0	229.419	217.379	216.305	196.349	210.657	226.694	212.086	247.343	212.844	197.601	196.696	192.855	0	200.985	201.99	205.828	210.89	180.859	230.578	211.138	203.744	189.788
		440	1887.54	229.292	250.754	206.039	184.836	225.145	196.38	204.939	193.324	220.318	227.439	229.581	219.785	233.157	214.264	220.38	228.244	205.076	206.911	207.763	204.042	0	250.488	214.985	0	224.376	232.944	226.525	191.518	202.364	222.281	206.632	257.884	207.16	204.819	195.042	185.663	219.318	189.491	186.283	191.142	209.77	186.225	218.019	194.619	207.192	194.843
		441	1891.4	212.698	236.324	200.01	174.699	224.646	203.151	210.816	186.73	203.843	237.232	200.418	218.31	221.532	210.05	233.664	223.223	209.337	0	206.593	197.175	253.809	242.6	216.981	0	223.325	232.399	208.213	185.242	205.579	215.202	209.47	248.953	218.55	209.294	181.787	190.636	228.952	177.435	196.078	206.182	200.171	188.201	242.747	200.797	0	185.943
		442	1895.26	226.872	245.505	200.763	174.92	223.407	193.624	205.024	179.612	221.898	232.824	201.947	213.896	224.821	220.092	215.89	210.259	195.081	204.073	201.21	199.416	0	249.768	225.209	0	223.63	233.603	226.52	200.598	205.916	214.089	206.672	255.796	210.539	207.059	198.286	200.032	229.347	192.25	207.694	212.261	202.575	183.027	228.488	192.065	205.444	200.161
		443	1899.12	224.047	247.209	211.25	175.118	226.518	197.343	220.407	187.95	209.272	224.328	224.777	210.664	236.843	204.955	226.377	215.048	193.486	0	207.042	205.33	0	253.232	219.523	0	227.535	236.2	211.435	194.753	211.614	210.513	219.606	255.488	210.853	205.788	197.284	196.718	231.328	182.346	200.583	0	212.963	180.212	224.402	196.069	215.775	193.02
		444	1902.98	203.235	239.995	211.282	182.289	218.676	200.609	207.401	189.534	213.956	219.792	216.721	212.865	235.624	199.553	220.022	225.051	201.12	195.672	206.463	210.264	0	247.445	216.52	0	225.387	233.393	214.598	195.323	204.446	225.11	210.108	246.984	206.071	207.223	0	195.455	237.72	0	189.199	203.916	197.99	188.19	218.04	198.342	203.278	191.208
		445	1906.84	212.987	242.625	209.129	178.051	218.7	209.673	191.25	184.753	204.978	223.845	209.348	212.286	234.495	208.376	223.806	223.333	0	194.169	226.491	212.371	239.676	250.816	219.547	0	223.066	219.424	211.874	184.673	210.357	214.785	222.278	247.053	201.316	199.33	189.556	197.832	238.268	0	195.737	212.025	210.673	190.967	0	0	0	200.375
		446	1910.7	216.828	244.166	210.707	0	214.53	210.086	0	193.126	205.702	230.992	208.061	215.378	228.789	201.835	219.628	214.019	205.74	195.705	203.169	213.578	0	265.699	229.676	0	235.743	213.142	214.31	190.955	233.709	211.68	207.068	246.516	212.94	204.888	196.771	199.088	233.603	187.017	213.121	197.606	196.323	189.735	227.031	204.166	211.328	191.533
		447	1914.56	215.032	249.843	209.371	0	218.092	212.417	0	188.334	216.802	231.735	208.732	227.695	221.841	193.585	205.795	233.696	204.916	189.305	209.013	206.072	0	243.073	230.48	0	217.212	234.328	211.317	198.143	208.384	214.236	210.793	255.154	210.922	213.672	190.147	193.704	234.433	0	214.793	211.764	203.602	181.266	226.916	197.948	210.231	193.577
		448	1918.42	215.824	246.967	207.629	0	211.926	211.551	199.459	185.402	207.583	228.109	217.439	213.644	228.501	199.474	232.344	215.86	201.099	0	212.183	202.187	0	252.42	220.962	0	226.205	224.586	207.235	192.902	221.338	211.811	216.971	252.093	217.227	201.354	186.704	181.382	226.656	185.097	198.344	192.334	201.535	189.104	227.975	195.629	214.093	189.962
		449	1922.28	223.514	248.887	195.894	0	220.601	218.124	0	192.253	211.109	224.232	216.526	215.179	225.141	193.54	216.847	225.475	196.943	202.081	221.763	214.321	235.577	238.896	219.634	0	210.625	232.62	223.687	189.698	216.071	221.27	221.202	248.267	212.971	207.813	200.308	200.161	235.362	0	208.583	203.239	206.991	183.124	0	201.77	215.664	193.367
		450	1926.14	218.014	228.942	199.81	0	223.735	213.893	204.274	195.768	219.236	218.449	211.884	221.87	235.938	191.509	217.25	221.696	206.947	201.438	213.457	208.33	235.488	253.315	216.859	0	219.396	221.386	219.202	207.337	202.47	228.759	211.766	250.563	213.002	211.767	203.499	195.278	230.939	0	198.696	194.304	210.726	181.709	222.312	201.803	219.171	189.578
		451	1930	208.799	235.728	192.047	0	224.326	218.663	205.443	179.957	221.987	221.647	200.263	211.086	237.321	193.261	226.141	225.47	199.765	195.639	216.071	207.54	247.878	242.407	214.217	0	217.958	222.727	222.928	193.122	223.59	210.703	208.384	250.872	201.543	0	207.292	198.926	225.805	0	207.508	211.063	202.567	188.626	222.709	0	217.508	181.541
		452	1933.86	214.475	236.492	200.057	0	232.215	218.507	198.311	187.087	226.112	225.74	200.852	211.069	239.831	0	219.472	211.738	199.889	192.019	210.644	224.966	0	240.1	220.585	0	224.979	232.607	218.192	188.387	219.811	225.825	216.879	241.341	200.743	216.011	195.569	201.189	232.929	185.243	198.122	209.205	201.475	177.782	225.141	208.266	210.316	203.178
		453	1937.72	204.284	234.009	212.685	0	216.175	216.151	0	187.277	218.419	223.331	220.727	203.641	225.738	202.511	212.048	222.977	187.087	196.08	222.586	201.411	219.845	238.312	210.107	0	220.123	234.208	207.016	218.034	212.506	215.905	205.607	245.368	209.912	211.008	208.663	194.126	230.055	0	213.608	0	217.435	181.647	217.974	191.821	219.496	198.874
		454	1941.58	207.92	235.369	192.896	0	219.277	211.798	0	176.213	226.205	221.292	210.541	209.073	237.359	195.402	210.797	217.616	199.596	200.176	215.123	208.698	233.369	244.439	218.386	0	217.694	237.339	217.069	206.362	228.032	222.572	214.814	242.769	210.881	198.746	209.872	188.008	239.06	0	211.578	205.947	213.431	183.821	220.675	191.417	195.501	210.904
		455	1945.44	220.11	242.206	189.711	0	231.815	214.125	0	201.434	221.419	216.548	208.666	214.918	238.376	213.864	212.544	224.494	190.232	200.15	219.252	192.581	0	240.267	208.519	0	208.443	238.943	225.931	203.446	231.058	217.575	210.64	242.463	214.376	197.593	205.974	196.276	236.485	0	211.618	221.663	215.878	179.682	219.242	188.754	202.454	199.17
		456	1949.3	215.576	238.666	190.916	0	226.488	204.212	215.382	187.133	223.7	226.109	194.951	220.624	236.899	199.407	229.782	207.404	196.886	203.464	220.922	215.606	0	239.396	0	0	228.118	218.869	222.747	195.621	218.622	230.088	188.854	243.514	207.153	201.652	194.045	187.532	212.03	0	196.015	208.689	214.74	173.228	229.443	194.886	206.346	195.316
		457	1953.16	209.83	249.352	192.051	0	226.005	197.57	0	192.933	211.889	217.434	196.765	208.285	229.286	201.617	215.18	201.241	197.154	197.269	219.828	203.628	0	245.457	215.064	0	212.846	230.808	214.384	197.132	218.606	215.693	194.155	232.922	209.199	209.126	213.23	195.712	220.644	0	192.593	221.641	199.689	172.707	232.25	185.464	209.443	185.915
		458	1957.02	211.802	239.25	194.497	0	221.052	199.816	200.95	196.125	223.176	217.202	200.121	213.536	228.558	213.923	225.247	200.104	0	199.254	220.096	205.23	0	247.169	0	0	226.043	240.717	214.546	0	226.361	209.015	210.059	242.611	204.719	191.713	197.07	196.79	218.753	185.467	206.625	0	202.055	176.961	222.773	191.454	203.088	198.653
		459	1960.88	210.024	237	189.107	0	223.301	199.767	198.611	186.598	221.808	214.05	202.246	220.975	223.9	200.182	239.865	205.152	0	190.301	220.826	204.89	0	238.763	204.021	0	220.859	233.115	209.229	192.751	220.122	206.688	202.573	230.07	218.085	202.167	204.332	201.887	230.855	0	192.369	202.337	210.002	179.833	224.886	187.83	204.262	199.809
		460	1964.74	211.277	241.216	0	0	224.253	206.543	214.192	187.4	223.789	213.98	191.273	220.444	230.972	204.655	212.081	211.86	202.435	192.727	217.442	205.381	0	252.404	205.677	0	229.194	222.586	212.098	205.892	228.095	219.114	215.523	232.28	221.646	209.103	197.315	196.382	227.743	0	198.573	202.438	216.496	169.188	228.171	192.505	198.997	198.236
		461	1968.6	213.335	244.654	0	0	228.3	219.359	0	183.479	236.669	218.931	188.627	217.09	228.416	201.623	226.004	203.399	0	190.014	215.217	209.511	0	241.431	197.398	191.992	205.9	232.529	211.97	200.071	239.198	228.21	206.137	222.28	218.771	0	199.623	195.355	223.577	185.419	204.808	203.134	216.852	177.98	219.47	198.91	203.309	200.893
		462	1972.46	201.724	235.927	193.542	0	226.784	203.117	0	183.812	223.154	227.064	195.811	221.54	230.951	201.75	210.81	201.304	201.782	202.101	211.542	157.594	0	242.521	199.386	0	213.197	217.74	198.54	218.169	223.405	224.775	215.357	223.096	210.858	199.616	204.574	180.195	232.465	0	196.596	205.603	215.161	175.604	218.301	192.874	202.044	206.302
		463	1976.32	210.696	242.02	188.653	0	230.005	207.451	194.7	189.248	219.275	217.716	193.331	210.08	228.468	198.601	219.812	222.176	0	201.621	217.102	204.016	239.741	251.984	196.748	183.109	204.501	230.481	197.918	195.734	217.588	214.916	211.212	230.974	222.212	0	197.008	200.652	226.12	183.764	197.866	199.574	211.334	179.771	233.705	184.272	211.698	207.477
		464	1980.18	206.864	239.955	0	0	235.68	214.985	0	178.62	220.876	219.239	196.679	222.818	233.947	0	218.375	208.735	187.109	195.712	205.499	192.298	232.525	233.019	182.178	0	225.539	218.856	205.507	207.965	218.593	217.624	202.568	238.894	217.728	0	203.937	190.283	224.47	190.025	215.331	204.841	205.041	184.195	236.471	188.008	211.178	202.176
		465	1984.04	213.895	241.462	0	0	224.832	213.691	0	179.773	230.961	216.465	191.396	222.616	221.394	198.634	213.346	205.074	0	0	211.337	200.809	239.664	246.678	185.347	0	224.879	228.351	199.916	212.178	219.356	211.021	253.496	233.848	214.013	209.813	206.782	198.361	217.133	0	211.233	197.233	206.381	196.232	0	192.315	204.826	192.587
		466	1987.9	208.372	242.852	188.262	0	226.218	221.542	0	181.236	222.03	227.72	201.078	220.534	233.306	201.246	220.79	227.414	0	195.483	217.045	191.911	239.692	236.485	180.747	0	222.326	227.197	195.162	196.778	207.139	233.71	225.154	238.058	216.791	216.101	195.694	202.644	232.588	184.239	210.616	202.368	206.641	181.213	0	197.795	216.365	207.541
		467	1991.76	223.528	238.01	0	0	221.83	221.848	186.732	190.579	228.699	228.033	193.237	217.51	235.077	202.751	244.787	212.416	0	0	213.807	192.619	0	251.151	193.794	0	223.128	212.823	206.403	204.22	204.288	231.234	201.633	239.131	206.96	0	203.417	185.144	220.478	0	195.702	208.332	202.543	184.003	233.662	185.643	210.439	201.753
		468	1995.62	208.5	231.572	0	0	228.905	218.362	188.125	177.987	228.848	223.39	210.537	218.343	211.961	214.023	220.994	226.525	0	200.578	213.929	178.97	0	245.902	194.75	0	222.308	230.43	208.839	0	211.225	220.377	218.947	226.206	217.313	0	202.739	184.048	220.955	187.552	211.261	196.959	216.134	178.716	240.747	193.221	241.699	211.321
		469	1999.48	219.939	236.693	0	0	233.093	217.298	0	190.013	224.968	229.315	191.273	210.774	223.701	207.378	241.919	216.973	0	200.462	209.558	195.513	236.308	243.875	191.296	0	227.535	239.414	207.961	200.318	207.187	227.73	225.767	230.642	228.161	192.554	203.457	194.183	233.098	196.84	203.19	202.415	213.072	175.962	231.932	178.168	210.081	201.459
		470	2003.34	215.423	243.206	181.661	0	216.111	217.949	0	194.968	228.428	217.556	188.369	200.43	219.03	197.29	244.511	210.496	0	199.887	215.928	183.851	0	247.528	181.859	0	217.87	237.652	214.215	198.419	209.762	227.105	221.991	246.742	213.171	0	207.509	194.167	227.125	201.295	208.787	202.612	212.651	201.901	234.758	189.972	0	213.232
		471	2007.2	226.698	226.731	0	0	221.663	205.631	0	182.42	223.56	221.381	204.53	206.813	223.015	199.595	212.235	220.891	0	196.537	219.355	189.894	237.216	243.45	194.888	0	222.554	238.114	210.505	220.638	221.113	215.845	214.603	241.755	212.628	203.86	199.349	194.711	213.208	184.059	213.444	194.511	212.192	180.047	225.113	187.189	214.191	215.315
		472	2011.06	212.399	236.18	0	0	224.758	212.601	189.301	176.025	223.235	227.958	189.398	227.6	220.911	206.838	211.375	223.939	0	198.189	210.026	180.735	242.391	240.109	187.894	0	198.361	231.334	217.234	202.421	206.658	228.624	215.091	242.939	216.474	0	206.991	199.031	221.853	190.585	215.478	200.542	211.809	181.891	231.379	183.32	202.485	210.295
		473	2014.92	211.917	233.292	198.905	0	216.045	206.594	189.52	184.692	232.633	215.246	193.808	232.301	227.676	208.27	221.707	222.178	0	197.394	217.058	191.249	0	238.474	0	0	199.378	234.869	205.446	202.47	216.019	226.913	226.679	238.148	213.325	205.019	192.816	204.155	222.493	176.181	207.029	208.684	207.206	191.902	233.21	196.835	198.191	209.672
		474	2018.78	209.071	223.737	194.476	0	232.46	212.091	0	185.384	233.365	220.025	194.596	224.013	216.932	200.331	217.231	215.861	0	198.723	215.367	190.977	240.186	239.047	195.716	0	209.895	227.2	215.448	196.717	214.624	246.315	210.591	238.038	214.401	0	193.876	189.94	214.802	184.25	196.193	202.932	206.152	177.926	227.68	185.741	196.942	200.248
		475	2022.64	199.461	234.153	0	0	226.218	211.441	0	192.47	240.011	208.378	200.53	223.195	218.16	205.851	222.355	227.944	0	0	207.333	203.493	241.64	254.662	199.454	0	209.217	225.745	217.209	199.991	209.244	222.472	205.617	234.395	206.208	0	207.178	196.331	220.977	187.657	198.527	211.577	222.154	198.523	236.246	195.22	210.311	214.728
		476	2026.5	200.015	224.066	0	0	209.774	201.839	182.92	187.743	229.048	208.783	201.349	223.359	223.995	203.928	210.452	209.573	0	196.821	216.289	202.883	235.02	246.401	0	0	210.072	224.256	209.398	200.038	224.182	231.616	201.537	244.56	220.26	196.276	199.881	185.774	219.628	181.18	201.972	205.891	220.003	176.007	219.757	191.451	218.895	204.767
		477	2030.36	203.199	231.005	0	0	221.383	216.173	193.731	201.996	227.963	213.587	199.421	208.691	218.701	207.185	193.47	212.058	0	204.375	220.927	192.68	242.631	242.246	0	0	210.031	235.02	211.306	204.188	213.859	222.437	210.608	240.377	206.174	193.162	196.333	199.107	229.248	187.716	198.403	207.513	217.309	175.911	226.045	187.691	216.717	197.597
		478	2034.22	212.101	239.725	0	0	226.295	203.671	194.348	192.206	229.874	221.063	198.758	0	221.803	206.407	208.371	212.311	0	199.498	225.526	198.556	234.047	249.36	190.901	0	218.278	233.855	206.71	207.468	225.594	216.917	220.75	239.052	207.601	0	200.76	191.586	224.286	181.762	196.69	0	215.308	0	221.03	179.539	203.901	214.379
		479	2038.08	211.818	238.472	0	0	219.925	199.676	201.928	186.25	231.257	228.878	200.333	216.716	218.08	202.564	213.682	213.51	0	194.847	218.919	223.452	235.664	249.788	191.952	0	204.705	220.111	197.341	197.517	225.387	230.812	227.757	239.124	203.91	198.854	191.916	197.429	217.115	187.491	201.256	207.326	212.489	191.049	225.402	191.005	202.725	208.074
		480	2041.94	197.549	233.626	0	0	217.846	205.348	192.689	199.9	224.894	221.491	217.975	194.77	214.545	211.086	206.773	210.591	0	194.64	213.864	204.858	235.354	250.091	184.035	0	215.057	220.224	209.621	207.175	213.178	221.013	231.129	243.607	215.913	200.692	193.181	188.141	221.35	190.455	202.163	209.264	219.767	171.52	223.065	174.235	208.148	198.79
		481	2045.8	215.619	240.078	0	0	215.127	190.74	183.366	190.098	225.874	223.914	0	205.002	216.412	196.186	206.51	211.564	0	188.498	215.721	196.826	233.964	249.274	205.422	0	222.209	204.887	204.032	201.519	220.22	230.215	214.742	231.605	202.425	189.917	193.33	196.329	220.078	192.567	201.52	208.293	217.366	177.442	221.118	0	219.562	213.761
		482	2049.66	210.905	230.773	0	0	220.313	202.483	202.267	201.03	225.314	219.081	196.175	201.409	224.509	207.131	208.424	212.793	0	198.995	205.733	198.725	227.227	243.131	193.568	0	218.902	223.567	213.981	203.745	214.235	233.264	230.158	237.97	214.462	196.821	189.972	182	236.935	196.333	197.338	197.06	222.091	185.635	221.123	176.605	215.52	212.62
		483	2053.52	198.236	229.004	0	0	230.146	190.73	189.571	182.574	220.687	233.899	198.336	200.94	210.479	0	208.484	213.803	0	201.155	210.911	196.824	243.167	246.681	195.854	0	210.728	212.186	214.876	206.917	215.713	229.76	226.818	235.798	208.467	0	196.649	194.441	214.535	188.842	192.174	0	219.167	182.991	216.638	175.614	202.117	215.857
		484	2057.38	198.92	235.281	0	0	227.041	211.995	0	192.963	216.9	225.214	200.534	194.585	219.963	210.634	200.091	206.805	0	202.483	213.744	202.103	227.774	246.697	184.997	0	221.371	222.41	201.758	202.481	218.676	222.619	219.309	245.729	216.18	198.754	181.773	189.701	224.431	190.028	200.308	0	222.942	199.853	216.828	184.201	210.56	210.318
		485	2061.24	201.597	234.752	0	0	219.826	191.914	232.492	196.914	228.538	214.04	200.856	202.807	219.872	198.556	210.073	221.641	0	191.647	206.351	194.987	233.644	241.839	188.119	0	228.066	212.552	206.503	194.178	210.293	231.386	230.018	243.178	223.485	200.959	177.046	181.803	216.396	179.643	201.838	0	229.811	181.757	220.46	177.322	200.311	195.139
		486	2065.1	212.009	230.211	0	0	225.368	200.708	185.39	198.837	239.064	221.495	202.976	195.331	223.092	197.749	207.368	211.331	0	0	221.298	190.028	227.059	234.26	196.479	0	226.82	223.146	202.204	191.074	212.027	226.646	211.093	238.288	217.957	198.497	183.917	197.373	217.465	186.629	193.353	209.957	228.264	184.11	230.355	180.533	200.775	204.236
		487	2068.96	192.07	238.619	0	0	220.336	185.092	188.083	191.66	228.105	222.885	200.212	204.158	221.472	191.85	198.143	202.65	0	0	222.755	204.597	228.644	247.109	200.492	0	227.795	229.758	205.224	193.937	220.215	227.76	222.47	239.653	208.118	187.992	181.272	181.77	218.067	196.364	196.52	198.546	222.442	175.52	224.328	184.986	195.839	188.872
		488	2072.82	202.742	231.335	0	0	225.731	198.636	0	200.341	224.35	229.745	208.723	205.094	230.519	195.392	206.503	217.138	0	202.989	223.677	201.76	237.978	253.348	205.722	0	214.386	231.538	203.677	192.975	210.381	227.017	217.677	238.162	218.525	204.341	179.74	193.206	223.264	192.872	208.493	204.275	222.306	190.424	222.597	184.393	202.411	195.39
		489	2076.68	203.407	226.334	194.941	0	215.207	191.471	195.232	194.638	234.465	223.079	206.664	207.86	231.65	187.15	211.916	209.339	0	206.82	221.158	216.365	235.59	256.41	194.646	0	214.147	237.328	207.131	187.42	207.105	228.545	223.447	233.765	212.885	206.955	182.603	187.903	201.587	186.136	196.894	199.04	208.513	181.84	227.132	190.528	217.024	206.57
		490	2080.54	187.371	221.47	0	0	210.798	190.018	182.682	199.302	232.379	218.167	205.349	199.967	231.939	197.844	218.239	216.618	0	199.99	217.083	202.756	225.942	251.706	193.474	0	222.056	230.202	202.852	192.265	214.831	219.674	212.303	236.498	226.468	206.207	183.648	188.076	219.114	208.915	192.655	199.255	227.561	187.923	223.883	188.092	203.705	196.495
		491	2084.4	198.222	228.98	189.865	0	222.744	196.649	196.53	197.623	234.446	222.581	195.88	199.392	222.45	200.619	222.217	216.004	0	189.241	208.523	203.683	217.835	251.162	197.814	0	208.207	217.425	194.522	0	211.092	242.946	221.989	241.079	215.005	206.793	173.311	190.339	210.475	190.988	194.417	204.619	238.983	171.058	226.604	189.782	220.482	209.094
		492	2088.26	189.207	218.572	0	0	217.84	189.247	184.938	192.13	224.476	225.256	204.392	201.408	230.411	185.938	212.931	221.803	0	190.958	220.27	199.6	223.526	245.183	205.982	0	223.421	226.586	203.682	194.026	205.695	221.773	215.053	238.82	209.446	216.106	180.051	0	207.533	185.812	0	192.322	219.785	0	221.473	190.374	198.545	207.718
		493	2092.12	193.653	232.96	0	0	222.764	181.443	0	198.63	222.281	212.596	204.461	212.586	232.125	208.25	196.953	207.825	0	198.772	213.654	0	229.15	250.327	194.239	0	226.022	226.446	200.475	196.204	210.689	222.788	210.318	242.073	204.369	212.015	173.515	0	223.788	193.939	189.465	0	228.481	182.537	223.426	189.82	201.204	211.595
		494	2095.98	197.253	0	189.119	0	229.908	188.187	188.5	192.052	225.614	210.677	205.477	209.32	231.334	199.598	203.553	206.949	0	198.063	215.951	0	226.094	242.865	192.813	0	226.067	222.648	205.986	190.024	220.253	222.107	213.565	244.186	201.871	205.122	175.821	177.956	212.306	184.914	189.93	202.074	229.094	180.296	220.764	187.503	194.926	190.87
		495	2099.84	206.986	226.846	201.552	0	238.042	204.033	192.907	193.498	237.109	217.224	218.053	200.167	217.065	192.771	200.829	214.386	0	200.151	211.073	205.869	222.76	250.639	202.016	0	222.261	230.721	213.479	183.28	206.851	235.322	204.388	243.127	216.379	196.72	185.73	186.813	200.709	189.04	200.138	208.098	226.358	0	228.975	189.976	196.806	192.826
		496	2103.7	196.366	227.491	201.504	0	227.664	194.681	0	190.068	230.269	215.172	249.756	209.558	228.342	198.125	205.091	215.469	0	201.957	212.567	212.354	229.548	241.744	194.977	0	218.043	233.145	207.524	197.054	222.927	235.416	216.806	235.091	216.162	212.854	197.739	184.256	192.256	188.712	186.899	199.366	236.828	176.301	227.218	189.556	191.636	188.269
		497	2107.56	207.293	240.711	194.929	0	225.221	190.851	186.437	194.761	220.07	221.131	213.986	215.763	222.381	0	217.258	208.811	194.183	196.357	209.922	201.58	231.937	238.2	192.197	0	218.766	213.134	205.691	198.462	213.139	223.392	211.21	243.106	203.654	0	195.609	181.546	191.787	187.631	204.098	208.362	214.833	173.612	223.649	188.841	203.198	194.707
		498	2111.42	206.622	238.373	203.265	0	214.669	194.463	0	195.182	218.886	205.606	211.029	209.887	213.78	197.473	204.378	211.665	0	195.854	214.341	200.508	232.761	247.288	0	0	215.224	213.679	206.002	205.328	216.733	222.209	213.716	238.727	192.338	208.518	186.529	0	228.69	180.443	197.261	199.962	219.406	187.355	216.831	189.005	208.674	203.299
		499	2115.28	200.407	238.811	196.303	0	217.805	195.67	188.073	194.925	227.139	218.596	206.844	205.294	213.586	210.4	199.136	206.891	199.998	197.214	221.674	202.514	225.682	245.367	0	0	222.26	223.949	195.275	198.715	201.889	221.75	211.978	0	202.679	202.598	183.95	193.845	187.224	196.42	206.912	193.463	220.257	176.385	226.316	187.697	208.119	194.599
		500	2119.14	194.403	239.508	179.704	0	222.22	193.099	178.306	187.176	224.824	214.117	209.78	203.303	215.119	199.146	198.877	213.604	0	203.003	199.976	200.23	229.199	233.057	0	0	213.825	223.598	206.164	207.562	200.011	228.8	209.902	223.58	209.571	197.73	186.126	186.961	183.096	186.597	209.598	204.045	216.965	179.274	216.465	183.549	199.817	192.169
		501	2123	220.676	238.771	185.56	0	224.274	194.628	0	195.799	217.658	218.219	200.811	205.186	220.659	198.895	200.465	222.848	186.508	197.577	202.196	0	228.765	228.41	0	0	226.935	222.861	208.866	193.851	213.267	232.089	223.712	235.961	226.465	195.162	182.366	183.954	196.705	181.885	203.331	194.98	219.435	174.229	221.96	184.832	201.749	187.801
		502	2126.86	218.874	233.921	178.618	0	210.242	183.641	178.237	190.225	219.091	213.275	209.267	203.512	219.867	195.23	194.854	223.427	190.287	199.066	205.432	201.244	229.399	235.725	0	0	219.593	0	207.697	201.488	206.7	221.188	222.546	233.26	220.892	195.497	182.601	180.316	199.81	180.089	191.7	198.601	226.222	168.936	212.92	178.609	198.319	190.785
		503	2130.72	214.805	227.818	191.85	0	221.93	182.233	176.04	201.145	226.737	213.816	216.963	200.745	233.863	194.96	195.136	209.788	0	202.36	201.404	204.987	226.688	230.245	199.705	0	216.186	231.039	207.088	192.692	207.703	229.819	218.922	235.366	224.426	191.878	191.738	200.483	196.281	190.763	196.564	202.49	223.801	169.662	222.188	182.328	197.039	185.532
		504	2134.58	220.93	0	187.404	0	221.77	187.052	176.559	197.589	222.563	219.537	206.747	199.865	214.551	188.822	203.428	217.894	0	205.558	210.866	0	232.203	234.816	0	0	212.533	224.906	216.079	185.535	211.634	226.466	231.093	232.708	212.081	193.241	179.655	0	196.061	241.758	192.949	203.207	257.749	179.138	215.501	187.138	202.439	188.815
		505	2138.44	216.336	234.265	190.451	0	217.967	188.761	184.8	198.539	219.859	226.339	216.171	216.234	224.46	188.534	197.404	220.034	192.691	213.753	215.366	0	230.473	241.78	193.101	0	216.011	230.455	213.647	199.205	192.746	230.457	212.982	228.915	211.634	200.487	183.06	188.414	190.305	181.593	207.188	0	219.158	180.636	213.187	174.264	198.659	181.621
		506	2142.3	207.437	232.429	184.533	0	223.265	189.824	185.515	197.068	217.225	217.692	209.389	210.449	233.337	189.082	205.756	216.867	187.106	199.977	190.471	210.892	227.111	240.781	0	0	226.541	0	204.753	196.847	203.58	230.82	204.988	225.323	213.412	197.831	184.763	190.096	206.45	179.299	191.658	203.32	231.388	0	218.2	170.104	203.891	185.148
		507	2146.16	210.815	221.599	194.418	0	229.423	194.409	0	196.812	229.687	201.05	217.687	203.44	215.83	174.56	219.774	220.919	0	197.788	193.152	0	226.13	230.871	190.514	0	236.637	223.053	199.061	206.068	197.107	232.669	223.619	228.575	216.482	199.224	189.472	0	194.111	176.479	195.216	0	231.267	185.541	219.15	176.509	199.606	173.841
		508	2150.02	223.662	234.041	188.133	0	225.049	188.715	0	193.513	222.656	235.937	209.545	207.219	239.122	186.348	204.523	223.146	180.548	191.968	196.705	202.303	233.765	235.341	190.694	0	233.48	228.522	208.626	201.867	209.316	246.731	209.508	237.691	221.092	197.71	185.584	184.24	192.029	178.401	195.801	196.183	228.437	181.611	224.919	179.552	205	175.471
		509	2153.88	218.412	229.596	194.512	0	238.328	182.659	171.891	186.305	231.989	234.924	208.925	212.076	238.78	192.464	212.498	214.045	184.88	188.273	186.017	201.275	226.701	236.751	0	0	216.498	221.874	203.637	202.128	208.095	235.319	206.273	247.085	206.859	191.256	187.966	183.013	195.41	187.097	0	201.6	216.805	177.232	216.073	183.518	205.11	179.443
		510	2157.74	213.808	234.105	192.962	0	269.892	187.738	0	183.712	230.433	222.961	210.513	218.795	219.029	184.97	214.519	229.62	185.074	200.786	196.862	205.459	237.145	227.002	0	0	225.611	211.053	186.216	198.297	201.244	232.022	203.785	228.942	209.486	190.382	188.504	195.5	192.24	177.177	187.422	199.136	220.823	171.769	216.572	178.296	196.839	0
		511	2161.6	210.162	229.173	182.399	0	222.086	180.094	170.795	181.028	223.615	209.863	204.757	218.35	233.27	184.449	205.898	220.121	0	203.76	200.361	201.671	227.727	232.604	181.316	0	223.181	217.394	223.335	199.081	210.706	223.123	214.59	230.925	217.616	198.961	193.695	184.091	192.627	197.332	182.511	201.282	222.811	182.32	216.803	182.757	205.063	175.133
		512	2165.46	215.779	226.669	200.799	0	223.146	184.857	0	185.306	224.894	214.135	216.517	218.293	245.44	192.307	227.514	223.058	176.87	201.043	191.09	199.933	224.449	231.99	193.936	0	220.142	217.849	0	189.523	214.888	229.346	219.235	232.213	218.038	202.387	174.422	180.232	188.517	190.575	191.337	199.735	218.865	173.77	219.761	179.189	194.95	185.366
		513	2169.32	217.417	228.336	191.729	186.319	226.096	189.482	0	182.934	222.184	216.802	195.998	211.007	240.24	185.864	209.493	223.942	189.366	202.826	200.063	202.923	222.56	231.922	193.388	0	225.283	217.005	196.475	203.549	205.301	216.356	218.339	239.292	224.968	199.641	186.328	177.748	196.839	208.879	185.795	198.213	216.794	180.568	224.524	182.512	205.041	180.915
		514	2173.18	213.503	0	201.187	0	219.461	183.575	0	185.665	218.037	209.951	210.484	202.904	237.762	187.98	201.417	215.715	189.109	205.353	185.457	199.977	228.145	230.973	191.053	0	224.868	200.946	188.957	193.934	205.588	216.212	227.416	233.389	214.922	209.984	185.606	178.409	191.832	241.926	192.521	192.375	197.981	0	215.063	182.526	190.57	0
		515	2177.04	209.898	218.551	199.617	167.349	230.153	202.538	0	182.579	224.689	219.04	203.92	216.895	234.296	185.726	222.92	224.145	188.412	198.778	191.03	205.977	237.298	234.952	192.572	0	226.01	220.67	0	186.891	206.034	219.682	211.264	233.509	221.023	196.696	183.943	191.124	197.27	195.718	192.379	0	217.302	0	208.195	180.735	192.404	180.109
		516	2180.9	218.646	219.315	195.013	172.166	232.372	197.949	0	186.203	214.991	209.043	205.273	202.169	234.369	191.355	208.42	232.132	185.608	201.947	188.787	216.033	222.414	238.835	188.124	0	224.815	231.325	184.788	191.96	205.649	210.855	216.939	242.553	214.997	186.026	183.839	0	198.235	178.721	182.153	190.566	217.987	0	214.891	181.234	195.468	180.645
		517	2184.76	209.288	215.774	185.816	0	235.661	188.422	0	184.379	211.843	214.471	203.781	199.081	233.128	193.515	202.07	222.326	187.384	206.164	199.643	206.884	221.423	241.973	188.147	0	218.142	217.625	203.445	194.764	197.212	217.663	221.675	234.154	208.44	193.335	181.953	183.063	195.258	190.339	180.032	191.359	211.452	160.793	214.383	198.591	192.262	173.023
		518	2188.62	214.683	206.408	190.198	0	240.083	231.648	176.93	176.437	218.584	225.746	191.047	207.01	235.642	186.531	207.812	230.048	185.43	208.25	201.631	211.175	231.368	243.94	188.974	0	206.837	220.754	195.664	202.678	197.403	209.835	215.892	232.623	211.373	198.982	185.59	178.882	186.256	189.941	195.322	0	212.606	0	218.524	178.212	207.573	0
		519	2192.48	213.838	216.792	192.427	0	229.744	194.19	175.027	176.305	220.619	214.091	193.428	211.975	239.022	186.409	217.083	237.437	193.631	206.509	193.534	204.639	216.693	230.084	188.708	0	198.818	231.672	197.48	194.694	219.812	213.953	205.22	246.129	214.155	205.923	198.874	197.327	207.858	185.556	179.057	0	221.395	0	214.177	173.664	206.147	0
		520	2196.34	210.453	216.788	199.105	190.749	232.309	195.535	0	182.8	209.523	210.439	190.913	211.432	245.23	184.854	225.996	237.719	191.096	206.961	205.969	208.467	211.598	244.491	190.017	0	199.239	219.585	178.63	201.601	201.79	218.462	208.775	230.689	214.324	196.855	186.726	184.578	200.746	183.664	190.709	185.235	216.66	0	215.948	171.957	0	0
		521	2200.2	220.607	0	199.977	0	235.734	197.434	182.074	183.3	213.858	215.707	211.075	210.784	233.041	176.677	203.438	236.902	186.57	196.61	210.822	199.976	214.683	246.685	196.771	0	220.409	223.045	177.137	200.688	202.717	219.278	206.322	236.775	212.907	187.303	196.863	183.654	181.679	171.71	180.889	191.595	214.415	153.086	210.027	181.61	204.386	0
		522	2204.06	215.525	211.849	0	189.887	228.452	188.266	174.795	181.397	216.607	204.846	204.208	0	233.298	182.608	211.374	219.786	178.926	201.422	201.499	206.304	224.394	242.892	200.258	0	215.779	223.751	186.825	199.735	206.099	200.697	210.417	221.514	211.614	194.49	182.474	176.472	196.691	178.287	187.727	173.213	217.078	169.169	213.397	175.32	212.729	0
		523	2207.92	220.5	222.318	180.485	189.503	234.009	193.841	178.766	179.194	218.001	207.347	190.288	223.154	240.952	179.652	207.214	226.121	180.598	208.507	202.937	205.403	231.253	231.939	197.109	0	214.485	229.937	195.902	196.374	205.485	220.533	210.59	236.782	207.778	196.199	188.843	173.494	189.101	186.617	187.233	180.161	219.747	169.54	218.193	177.258	209.996	0
		524	2211.78	233.213	217.896	185.995	183.837	239.727	196.366	172.255	177.069	220.112	214.752	211.628	0	236.193	181.892	208.524	230.829	190.885	208.47	196.52	213.262	226.99	239.068	195.194	0	223.618	231.117	207.035	192.23	198.038	219.583	207.963	234.954	222.175	199.033	183.682	189.856	192.004	185.663	180.161	182.54	202.764	166.023	209.49	181.183	200.62	0
		525	2215.64	220.275	201.83	193.773	0	229.914	189.704	172.24	177.423	220.269	206.631	199.14	215.727	239.368	179.715	214.924	228.721	179.382	215.736	205.198	205.993	217.536	232.818	179.73	0	214.648	229.94	193.1	191.302	202.347	230.479	208.08	226.595	208.823	196.222	191.499	186.545	181.834	249.646	179.154	0	209.197	161.799	209.482	180.755	204.195	0
		526	2219.5	224.212	209.425	195.322	176.134	232.285	184.775	176.727	181.481	225.983	198.698	208.32	0	235.22	190.537	199.399	222.024	175.354	211.8	200.069	218.915	229.597	241.654	188.574	0	224.169	224.716	192.226	189.5	206.227	218.169	205.839	231.362	213.469	0	191.023	177.846	186.189	0	180.912	176.939	202.271	163.411	218.768	0	199.776	0
		527	2223.36	217.47	221.619	184.158	176.127	226.493	192.739	166.78	184.482	217.466	191.157	208.553	230.985	243.564	180.249	202.001	228.543	185.945	207.008	195.379	215.253	215.921	245.045	194.073	0	220.615	222.911	189.921	199.742	197.214	222.039	186.205	236.217	0	194.367	192.724	175.779	188.959	233.388	178.967	181.754	200.606	0	203.072	186.408	200.908	0
		528	2227.22	207.213	211.717	202.404	168.271	225.493	198.922	181.136	191.177	221.969	187.529	197.743	230.63	232.159	0	213.347	232.331	181.132	210.684	195.154	215.19	227.587	244.933	199.547	0	224.5	225.401	204.511	190.654	204.791	225.635	199.148	233.466	227.973	198.416	183.863	168.983	193.384	193.79	186.252	196.164	206.104	0	203.366	168.512	197.682	0
		529	2231.08	223.156	217.753	186.716	171.433	232.369	190.632	176.043	190.246	229.16	193.271	208.555	227.51	230.451	176.29	248.086	231.303	181.006	214.001	188.533	211.944	227.328	241.59	205.065	0	223.726	220.77	196.539	195.425	216.868	227.997	198.422	228.422	204.761	0	187.764	184.332	190.563	179.982	185.316	0	208.746	0	207.268	177.042	197.351	0
		530	2234.94	214.363	0	181.876	160.364	225.963	203.361	175.199	186.341	227.383	208.515	211.748	214.055	238.8	184.204	202.982	227.177	187.317	221.048	195.918	205.682	234.343	246.913	191.84	0	215.063	215.338	193.646	197.901	208.337	237.089	208.5	229.039	206.106	194.101	188.959	0	182.015	190.806	191.478	0	199.7	0	210.447	168.521	209.361	0
		531	2238.8	215.289	221.286	184.989	169.697	226.837	205.348	188.233	182.265	224.138	195.149	198.508	210.698	251.051	178.001	210.107	219.094	186.495	203.291	195.271	207.346	234.118	248.238	194.106	0	218.28	211.324	197.765	206.371	214.302	239.188	220.005	225.164	206.846	190.76	183.389	0	182.636	184.425	186.755	0	200.785	167.733	207.302	179.881	195.152	0
		532	2242.66	211.048	210.457	178.588	170.572	235.238	200.984	177.54	194.988	230.035	205.581	192.627	216.414	237.273	186.698	214.674	234.927	0	208.687	192.368	203.556	224.802	243.128	198.605	0	220.316	211.098	195.901	189.672	211.295	229.245	214.62	237.125	195.98	185.419	194.946	168.248	197.173	232.547	186.649	0	199.448	0	201.346	165.142	186.544	0
		533	2246.52	226.696	215.016	187.492	176.328	222.612	196.105	179.427	188.752	225.129	206.339	185.929	225.086	242.021	176.665	214.384	231.257	190.536	214.783	198.658	212.205	232.755	239.961	187.914	0	224.384	220.326	199.532	184.832	199.224	236.092	206.169	229.132	217.288	195.971	184.088	166.447	198.001	0	181.834	167.292	209.129	163.77	201.491	167.389	185.358	189.119
		534	2250.38	224.115	220.921	182.799	169.675	220.104	203	174.214	189.213	229.81	212.492	201.169	228.151	242.094	199.853	207.543	220.488	184.018	222.082	200.649	229.742	225.626	251.146	188.513	0	219.567	220.023	199.593	196.005	211.442	231.641	212.955	232.113	205.099	195.647	191.916	170.337	181.869	0	192.675	177.045	212.629	168.357	199.511	0	183.696	0
		535	2254.24	229.64	212.048	186.703	0	232.539	209.609	177.619	183.131	212.441	218.934	196.996	220.179	240.396	185.871	219.244	220.377	184.314	215.694	191.462	209.54	218.273	236.906	198.465	0	213.43	211.382	207.602	198.504	203.172	221.15	215.688	244.206	211.349	195.298	191.471	183.778	184.657	237.175	190.733	181.72	200.652	169.218	205.886	175.686	188.653	192.715
		536	2258.1	233.174	0	186.378	175.367	229.482	202.607	168.051	185.429	230.139	204.002	0	215.321	249.742	0	226.617	223.006	189.745	209.398	206.03	220.21	230.177	242.919	202.088	0	227.198	223.941	216.826	196.299	207.814	229.998	213.933	223.204	208.116	187.356	187.815	178.556	193.762	0	204.718	193.165	215.481	182.039	192.36	0	181.8	202.565
		537	2261.96	225.389	205.449	183.039	174.876	226.805	194.833	156.843	176.656	232.135	203.525	187.437	215.801	245.065	175.577	217.927	224.263	192.735	216.567	198.712	203.955	224.758	238.869	200.726	0	214.789	227.436	197.464	191.25	215.518	233.438	212.402	226.876	203.366	178.924	190.158	175.49	185.012	0	204.122	0	219.321	0	193.25	184.972	183.254	208.216
		538	2265.82	232.594	213.735	177.089	166.321	220.908	205.525	171.782	180.096	223.189	199.47	187.621	211.922	236.005	187.553	205.231	226.261	177.419	210.338	202.93	205.829	219.328	230.281	205.97	0	219.297	221.912	204.312	183.409	207.353	226.926	225.529	237.315	210.207	186.928	191.964	178.166	191.767	0	192.632	0	204.207	0	195.507	177.179	191.263	191.556
		539	2269.68	229.223	204.628	193.186	169.411	226.224	207.744	173.366	187.398	220.477	207.737	181.49	211.198	235.477	173.914	214.486	232.246	180.608	210.752	197.283	208.376	217.699	230.349	199.138	0	209.352	231.003	206.555	184.872	214.984	245.122	216.818	229.702	240.662	0	195.525	173.597	168.349	0	181.829	179.366	212.393	159.747	184.164	188.84	184.851	204.347
		540	2273.54	235.293	215.445	194.933	0	237.153	204.564	0	182.154	225.06	202.514	190.543	204.596	233.428	184.353	218.942	221.497	176.301	219.871	192.164	210.811	224.25	239.245	201.918	0	222.572	222.626	217.132	191.65	213.944	237.276	230.207	236.834	206.247	183.497	190.234	172.594	175.153	0	190.268	0	211.012	174.376	203.172	180.64	189.692	200.179
		541	2277.4	239.872	208.814	189.114	170.174	240.986	191.139	170.793	184.712	218.092	203.508	0	201.068	236.123	181.856	218.899	237.745	178.373	221.35	206.648	215.044	211.215	242.682	190.752	0	221.268	231.257	196.492	195.934	207.677	243.249	222.359	236.051	208.276	196.37	200.933	188.434	0	174.699	201.173	0	210.074	184.084	184.705	0	175.217	181.754
		542	2281.26	244.641	201.062	186.26	0	223.869	194.906	163.798	189.623	221.734	202.597	182.662	218.256	219.487	195.431	210.64	225.197	174.191	214.44	197.994	216.343	211.077	250.336	201.38	0	217.312	218.187	210.234	187.212	224.247	232.772	216.179	226.208	202.45	190.402	195.222	182.649	185.708	0	193.871	0	215.973	0	199.114	184.204	174.497	204.495
		543	2285.12	228.465	199.077	180.76	0	223.005	189.971	164.247	182.333	223.931	204.146	191.395	213.788	232.269	188.717	210.889	226.56	171.638	219.85	196.148	216.95	209.321	249.247	200.206	0	225.657	217.231	210.008	192.562	214.059	243.98	225.149	234.787	197.809	177.813	186.221	188.51	174.197	164.806	199.514	0	212.315	167.323	180.182	0	183.003	206.602
		544	2288.98	222.172	201.82	184.509	167.373	219.055	189.92	0	191.486	223.829	206.132	177.196	197.549	245.516	190.409	210.593	207.527	172.947	225.258	198.667	220.947	220.495	238.134	187.871	0	219.725	223.3	216.477	184.018	207.144	246.668	234.31	220.706	216.957	0	190.145	182.937	183.055	0	194.867	0	209.396	0	209.019	180.762	187.569	203.595
		545	2292.84	236.066	196.804	183.954	165.809	227.633	193.366	178.918	186.34	222.768	208.589	186.049	0	242.373	183.65	216.33	214.847	180.512	214.252	192.715	238.126	212.524	228.999	179.617	0	234.373	216.363	197.961	195.86	206.527	229.931	219.503	219.484	208.623	177.127	187.355	179.002	187.649	0	187.052	0	200.214	174.403	208.772	0	188.673	203.343
[truncated: 37 more columns]

## Sheet: Background Std
				SptId_21	SptId_22	SptId_23	SptId_26	SptId_27	SptId_29	SptId_30	SptId_31	SptId_32	SptId_33	SptId_35	SptId_36	SptId_37	SptId_40	SptId_42	SptId_43	SptId_44	SptId_45	SptId_46	SptId_47	SptId_48	SptId_51	SptId_53	SptId_56	SptId_57	SptId_58	SptId_59	SptId_60	SptId_61	SptId_62	SptId_64	SptId_66	SptId_67	SptId_68	SptId_71	SptId_73	SptId_74	SptId_75	SptId_76	SptId_77	SptId_80	SptId_82	SptId_83	SptId_86	SptId_88	SptId_89
		0	189.14	0	0	0	0	0	0	0	0	0	0	0	0	0	0	0	0	0	0	0	0	0	0	0	0	0	0	0	0	0	0	0	0	0	0	0	0	0	0	0	0	0	0	0	0	0	0
		1	193	0	0	0	0	0	0	0	0	0	0	0	0	0	0	0	0	0	0	0	0	0	0	0	0	0	0	0	0	0	0	0	0	0	0	0	0	0	0	0	0	0	0	0	0	0	0
		2	196.86	0	0	0	0	0	0	0	0	0	0	0	0	0	0	0	0	0	0	0	0	0	0	0	0	0	0	0	0	0	0	0	0	0	0	0	0	0	0	0	0	0	0	0	0	0	0
		3	200.72	0	0	0	0	0	0	0	0	0	0	0	0	0	0	0	0	0	0	0	0	0	0	0	0	0	0	0	0	0	0	0	0	0	0	0	0	0	0	0	0	0	0	0	0	0	0
		4	204.58	0	0	0	0	0	0	0	0	0	0	0	0	0	0	0	0	0	0	0	0	0	0	66.8149	0	0	0	0	0	0	0	0	0	0	0	0	0	0	0	0	0	0	0	0	0	0	0
		5	208.44	0	0	0	0	0	0	0	0	0	0	0	0	0	0	0	0	0	0	0	0	0	0	0	0	0	0	0	0	0	0	0	0	0	0	0	0	0	0	0	0	0	0	0	0	0	0
		6	212.3	0	0	0	0	0	0	0	0	0	0	0	0	0	0	0	0	0	0	0	0	0	0	0	0	0	0	0	0	0	0	0	0	0	0	0	0	0	0	0	0	0	0	0	0	0	0
		7	216.16	0	0	0	0	0	0	0	0	0	0	0	0	0	0	0	0	0	0	0	0	0	0	0	0	0	0	0	0	0	0	0	0	0	0	0	0	0	0	0	0	0	69.8437	0	0	0	0
		8	220.02	0	0	0	0	0	0	0	0	0	0	0	0	0	0	0	0	0	0	0	0	0	0	0	0	0	0	0	0	0	0	0	0	0	0	0	0	0	0	0	0	0	0	0	0	0	0
		9	223.88	0	0	0	0	0	0	0	0	0	0	0	0	0	0	0	0	0	0	0	0	0	0	0	0	0	0	0	0	0	0	0	0	0	0	0	0	0	0	0	0	0	0	0	0	0	0
		10	227.74	0	0	0	0	0	0	0	0	0	0	0	0	0	0	0	0	0	0	0	0	0	0	0	0	0	0	0	0	0	0	0	0	0	0	0	0	0	0	0	0	0	0	0	0	0	0
		11	231.6	0	0	0	0	0	0	0	0	0	0	0	0	0	0	0	0	0	0	0	0	0	0	0	0	0	0	0	0	0	0	0	0	0	0	0	0	0	0	0	0	0	0	0	0	0	0
		12	235.46	0	0	0	0	0	0	0	0	0	0	0	0	0	0	0	0	0	0	0	0	0	0	0	0	0	0	0	0	0	0	0	0	0	0	0	0	0	0	0	0	0	0	0	0	0	0
		13	239.32	0	0	0	0	0	0	0	0	0	0	0	0	0	0	0	0	0	0	0	0	0	75.8269	0	0	0	0	0	0	0	0	0	0	0	0	0	0	0	0	0	0	0	0	0	0	0	0
		14	243.18	0	0	0	0	0	0	0	0	0	0	76.5748	0	0	0	0	0	0	0	0	0	0	76.6845	0	0	0	0	0	0	0	0	0	0	0	0	0	0	0	0	0	0	0	0	0	0	0	0
		15	247.04	0	0	0	0	0	0	0	0	0	0	0	0	0	0	0	0	0	0	0	0	0	80.8144	0	0	0	0	0	0	0	0	0	0	0	0	0	0	0	0	0	0	0	0	0	0	0	0
		16	250.9	0	0	0	0	0	0	0	0	0	0	0	0	0	0	0	0	0	0	0	0	0	74.3602	0	0	0	0	0	0	0	0	0	0	0	0	0	0	0	0	0	0	0	0	0	0	0	0
		17	254.76	0	0	0	0	0	0	0	0	0	0	0	0	0	0	0	0	0	0	0	0	0	78.9798	0	0	0	0	0	0	0	0	0	0	0	0	0	0	0	0	0	0	0	0	0	0	0	0
		18	258.62	0	0	0	0	0	0	0	0	0	0	75.6056	0	0	0	0	0	0	0	0	0	0	75.2654	0	0	0	0	0	0	0	0	0	0	0	0	0	0	0	0	0	0	0	0	0	0	0	78.3256
		19	262.48	0	0	0	0	0	0	0	0	0	0	77.6419	0	0	0	0	0	0	0	0	0	74.9838	77.1008	0	0	0	0	0	0	0	0	0	0	0	0	0	0	0	0	0	0	0	0	78.537	0	0	0
		20	266.34	0	0	0	0	0	0	0	0	0	0	0	0	0	0	0	0	0	0	0	0	0	82.2827	0	0	0	0	0	0	0	0	0	0	0	0	0	0	0	0	0	0	0	0	0	0	0	0
		21	270.2	0	0	0	0	0	0	0	0	0	0	75.492	0	0	0	0	0	0	0	0	0	0	77.3593	0	0	0	0	0	0	0	0	0	0	0	0	0	0	0	0	0	0	0	0	0	0	0	0
		22	274.06	0	0	0	0	0	0	0	0	76.0861	0	71.2763	0	0	0	0	0	0	76.5096	0	0	0	81.8342	0	0	0	0	0	0	0	0	0	0	0	0	0	0	0	0	0	0	0	0	0	0	0	0
		23	277.92	0	0	0	0	0	0	0	0	0	0	76.5409	0	0	0	0	0	0	0	0	0	0	75.2	0	0	0	0	0	0	0	0	0	0	0	0	0	0	0	0	0	0	0	0	0	0	0	0
		24	281.78	0	0	0	0	0	79.6063	0	0	0	0	0	0	0	0	0	0	0	0	0	0	0	80.2627	0	0	0	0	0	0	0	0	0	0	0	0	0	0	76.3543	0	0	0	0	0	0	0	0	0
		25	285.64	0	0	0	0	0	0	0	0	0	0	78.9654	0	0	0	0	0	0	0	0	0	0	76.001	0	0	0	0	0	0	0	0	0	0	0	0	0	0	0	0	0	0	0	0	0	0	0	0
		26	289.5	0	0	0	0	0	0	0	0	0	0	78.4847	0	0	0	0	0	0	0	0	0	0	77.9808	0	0	0	0	0	0	0	0	0	0	0	0	0	0	0	0	0	0	0	0	0	0	0	0
		27	293.36	0	0	0	0	0	0	0	0	0	0	78.2863	0	0	0	0	0	0	0	0	0	0	77.4973	0	0	0	0	0	0	0	0	0	0	0	0	0	0	0	0	0	0	0	0	0	0	0	0
		28	297.22	0	0	0	0	0	0	0	0	0	0	76.5659	0	0	0	0	0	0	0	0	0	0	78.1307	0	0	0	0	0	0	0	0	0	0	0	0	0	0	0	0	0	0	0	72.4965	0	0	0	0
		29	301.08	0	0	0	0	0	0	0	72.7569	0	0	79.8857	0	0	0	0	0	0	0	0	0	0	75.878	0	0	0	0	0	0	0	0	0	0	0	0	0	0	0	0	0	0	0	0	0	0	0	0
		30	304.94	0	0	0	0	0	0	0	0	0	0	73.6683	0	0	0	0	0	0	0	0	0	0	79.0769	0	0	0	0	0	0	0	0	0	0	0	0	0	0	0	0	0	0	0	0	0	0	0	0
		31	308.8	0	0	0	0	0	0	0	0	0	0	80.3009	0	0	0	0	0	0	0	0	0	0	77.9297	0	0	0	0	0	0	0	0	0	0	0	0	0	0	0	0	0	0	0	0	0	0	0	0
		32	312.66	0	0	0	0	0	0	0	0	0	0	0	0	0	0	0	0	0	0	0	0	0	81.4192	0	0	0	0	0	0	0	0	0	0	0	0	0	0	0	79.0018	0	0	0	0	0	0	0	0
		33	316.52	79.5835	0	0	0	0	0	0	0	0	0	75.3321	0	0	0	0	0	0	0	0	0	0	79.5768	0	0	0	0	0	0	0	0	0	0	0	0	0	0	0	0	0	0	0	72.4232	0	0	0	0
		34	320.38	77.8134	0	0	0	0	0	0	0	0	0	75.9649	0	0	0	0	0	0	0	0	0	0	78.1653	0	0	0	0	0	0	0	0	0	0	0	0	0	0	0	80.1034	0	0	0	74.7316	0	0	0	0
		35	324.24	72.3083	0	0	0	0	0	0	0	0	0	75.7003	0	0	0	0	0	0	0	0	0	0	74.7616	0	0	0	0	0	0	0	0	0	0	0	0	0	0	0	76.1319	0	0	0	73.8717	0	0	0	0
		36	328.1	0	0	0	0	0	82.8527	0	0	0	0	74.6818	0	0	0	0	0	0	0	0	0	0	80.6691	0	0	0	0	0	0	0	0	0	0	0	0	0	0	0	76.2936	0	0	0	68.1711	0	0	0	0
		37	331.96	75.4316	0	0	0	0	0	0	0	0	0	77.409	0	0	0	0	0	0	0	0	0	0	73.7008	0	0	0	0	0	0	0	0	0	0	0	0	0	0	0	74.2856	0	0	0	72.0655	0	0	0	0
		38	335.82	76.3448	0	0	0	0	0	0	0	0	0	77.5532	0	0	0	0	0	0	0	0	0	0	75.5006	0	0	0	0	0	0	0	0	0	0	0	0	0	0	0	75.1853	0	0	0	76.2685	0	0	0	0
		39	339.68	74.1025	0	0	0	0	0	0	0	0	0	74.9507	0	0	0	0	0	0	0	0	0	0	77.9652	0	0	0	0	0	0	0	0	0	0	0	0	0	0	0	78.11	0	0	0	77.4278	0	0	0	0
		40	343.54	76.6285	0	0	0	0	0	0	0	0	0	77.1398	0	0	0	0	0	0	0	0	0	0	82.0324	0	0	0	0	0	0	0	0	0	0	0	0	0	0	0	79.0543	0	0	0	71.226	0	0	0	0
		41	347.4	72.9446	0	0	0	0	0	0	0	0	0	75.6873	0	0	0	0	0	0	0	0	0	0	74.0717	0	0	0	0	0	0	0	0	0	0	0	0	0	0	0	70.3261	0	0	0	76.3108	0	0	0	0
		42	351.26	77.7697	0	0	0	0	0	0	0	0	0	70.6244	0	0	0	0	0	0	0	0	0	0	81.5083	0	0	0	97.5892	0	0	0	0	0	0	0	0	0	0	78.5168	76.6118	0	0	0	75.8296	0	0	0	0
		43	355.12	70.7749	0	0	0	0	0	0	0	0	0	75.481	0	0	0	0	0	0	0	0	0	0	72.0842	0	0	0	0	0	0	0	0	0	0	0	0	0	0	77.6616	77.0476	0	0	0	75.2469	0	0	0	0
		44	358.98	75.4802	0	0	0	0	0	0	0	0	0	74.3042	69.0973	0	0	0	0	0	0	0	0	0	79.9147	0	0	0	0	0	0	0	0	0	0	0	0	0	0	78.3568	80.7019	0	0	0	76.692	0	0	0	0
		45	362.84	75.0232	0	0	0	0	0	0	0	0	0	73.1496	71.0418	0	0	0	0	0	0	0	0	0	75.8455	0	0	0	0	0	0	0	0	0	0	0	0	0	0	77.2115	78.0399	0	0	0	73.7422	0	0	0	0
		46	366.7	78.2814	0	0	0	0	0	0	0	0	0	77.7535	78.3689	74.0571	0	0	0	0	0	0	0	0	76.3885	0	0	0	0	0	0	0	0	0	0	0	0	0	0	73.9166	78.671	0	0	0	74.5995	0	0	0	0
		47	370.56	76.1249	0	0	0	0	0	0	0	0	0	71.3759	73.705	0	0	0	0	0	0	0	0	0	76.1244	0	0	74.2438	0	0	0	0	0	0	0	0	0	0	0	76.6779	82.3154	0	0	0	75.1428	0	0	0	0
		48	374.42	77.1304	0	0	0	0	0	0	0	0	0	81.9164	74.6157	0	0	0	0	0	0	0	0	0	69.8712	0	0	0	0	0	0	0	0	0	0	0	0	0	0	73.8711	81.2005	0	0	0	72.6201	0	0	0	0
		49	378.28	72.8464	0	0	0	0	0	0	0	0	0	77.2164	71.2457	75.0105	0	0	0	0	0	0	0	0	77.2668	0	0	0	0	0	0	0	0	0	0	0	0	0	0	72.6146	74.8117	0	0	0	72.4041	0	0	0	0
		50	382.14	74.8483	0	0	0	0	0	0	0	0	0	73.7472	75.148	76.6303	0	0	0	0	0	0	0	0	80.9775	0	0	0	0	0	0	0	0	0	0	0	0	0	0	74.1622	78.1444	0	0	0	74.6007	0	0	0	0
		51	386	70.1158	0	0	0	0	0	0	0	0	0	76.3015	70.7349	0	0	74.0078	0	0	0	0	0	0	73.4936	0	0	70.4444	0	0	0	0	0	0	0	0	0	0	0	74.1788	78.9586	0	0	0	72.6141	0	0	0	0
		52	389.86	80.6357	0	0	0	0	0	0	0	0	0	74.4054	74.4865	0	0	75.3658	0	0	0	0	0	0	76.3035	0	0	0	0	0	0	0	0	0	0	0	0	0	0	77.3529	75.1454	0	0	0	72.7288	0	0	0	0
		53	393.72	74.2679	0	0	0	0	0	0	0	0	0	76.0995	72.5186	0	0	76.8361	0	0	0	0	0	0	77.3442	0	0	0	0	0	0	0	0	0	0	0	0	0	0	75.3985	76.6949	0	0	0	77.1226	0	0	0	0
		54	397.58	71.1789	0	0	0	0	0	0	0	0	0	76.6156	72.9013	0	0	76.1221	0	0	0	0	0	0	75.119	0	0	0	0	0	0	0	0	0	0	0	0	0	0	75.518	77.148	0	0	0	75.5571	0	0	0	0
		55	401.44	73.1136	0	0	0	0	0	0	0	0	0	74.6426	75.2095	0	0	77.9817	0	0	0	0	0	0	76.0063	0	0	80.6119	0	0	0	0	0	0	0	0	0	0	0	75.0829	74.2634	0	0	0	75.9022	0	0	0	0
		56	405.3	78.7646	0	0	0	0	0	0	0	0	0	76.7603	76.1922	0	0	75.6065	0	0	0	0	0	0	78.2718	0	0	0	0	0	0	0	0	0	0	0	0	0	0	75.5395	81.4927	0	0	0	70.3312	0	0	0	0
		57	409.16	81.9855	0	0	0	0	0	0	0	0	0	77.6021	74.5396	0	0	74.7427	0	0	0	0	0	0	76.9867	0	0	76.0946	0	0	0	0	0	0	0	0	0	0	0	73.4513	78.0668	0	0	0	73.935	0	0	0	0
		58	413.02	73.9601	0	0	0	0	0	0	0	0	0	82.0288	72.6412	0	0	75.5774	0	0	78.4986	0	0	0	77.8217	0	0	76.4919	0	0	0	0	0	0	79.395	0	0	0	0	78.2145	77.338	0	0	0	73.1749	0	0	0	0
		59	416.88	74.9125	0	0	0	0	0	0	0	0	0	76.1131	73.2893	0	0	74.0363	0	0	0	0	0	0	80.0404	0	0	75.8771	0	0	0	0	0	0	0	0	0	0	0	73.2227	76.0573	0	0	0	75.3559	0	0	0	0
		60	420.74	76.3927	0	0	0	0	0	0	0	78.1052	0	75.5403	75.4016	0	0	73.3684	0	0	0	0	0	0	76.4024	0	0	0	0	0	0	0	0	0	75.782	0	0	0	0	78.3239	73.1687	0	0	0	77.6659	0	0	0	0
		61	424.6	73.9229	0	0	0	0	0	0	0	0	0	77.1519	72.9978	0	0	77.5242	0	0	0	0	0	0	78.5866	0	0	69.5218	0	0	0	0	0	0	0	0	0	0	0	76.8158	75.1935	0	0	0	75.8162	0	0	0	0
		62	428.46	73.578	0	0	0	0	0	0	0	0	0	77.8889	73.266	0	0	70.9305	0	0	0	0	0	0	75.0377	0	0	72.0701	0	0	0	0	0	0	76.569	0	0	0	0	72.7355	74.8836	0	0	0	72.7699	0	0	0	0
		63	432.32	70.8261	0	0	0	0	0	0	0	0	0	75.8576	79.4003	0	0	77.6613	0	0	0	0	0	0	80.3396	0	0	0	0	0	0	0	0	0	0	0	0	0	0	72.7981	76.4372	0	0	0	77.6043	0	0	0	0
		64	436.18	71.9239	0	0	0	0	0	0	0	0	0	72.428	72.5765	0	0	75.4984	0	0	0	0	0	0	78.148	0	0	0	0	0	0	0	0	0	68.8938	0	0	0	0	73.8575	75.4857	0	0	0	75.8035	0	0	0	0
		65	440.04	81.45	0	0	0	0	0	0	0	72.6284	0	75.6467	69.7173	0	0	74.5818	0	0	0	0	0	0	81.7832	0	0	76.8539	0	75.0671	0	0	0	0	71.4425	0	0	0	0	77.8974	77.0523	0	0	0	74.6399	0	0	0	0
		66	443.9	74.9622	0	0	0	0	0	0	0	0	0	76.2248	76.1069	0	0	78.2817	0	0	0	0	0	0	76.2242	0	0	73.9478	0	0	0	0	0	0	79.1886	0	0	0	0	76.2588	74.3768	0	0	0	73.9766	0	0	0	0
		67	447.76	75.4073	0	0	0	0	0	0	0	76.4361	0	75.4226	77.7714	0	0	76.4935	0	0	0	0	0	0	79.5093	0	0	73.8362	0	73.0785	0	0	0	0	77.7441	0	0	0	0	74.6843	77.4487	0	0	0	75.6739	0	0	0	0
		68	451.62	75.8747	0	0	0	0	0	0	0	76.819	0	74.5451	72.4205	0	0	76.8225	0	0	0	0	0	0	75.6791	0	0	71.8025	0	0	0	0	0	0	74.0806	0	0	0	0	76.5957	74.8419	0	0	0	76.3951	0	0	0	0
		69	455.48	74.7195	0	0	0	0	0	0	0	79.9775	0	72.7582	74.4919	0	0	74.4331	0	0	0	0	0	0	81.3631	0	0	72.8779	0	78.4043	0	0	0	0	79.1114	0	0	0	0	71.663	75.3198	0	0	0	73.7736	0	0	0	0
		70	459.34	78.8251	0	0	0	0	0	0	0	73.7652	0	74.6313	69.8191	0	0	73.9716	0	0	0	0	0	0	74.2889	0	0	76.4238	0	74.0066	0	0	0	0	76.841	0	0	0	0	81.086	75.527	0	0	0	78.6049	0	0	0	0
		71	463.2	70.11	0	0	0	0	0	0	0	75.5492	0	73.6839	72.315	0	0	71.4172	0	0	0	0	0	0	72.3841	0	0	76.6223	0	82.6143	0	0	0	0	70.734	0	0	0	0	73.9217	72.4825	0	0	0	74.8831	0	0	0	0
		72	467.06	75.2306	0	0	0	0	0	0	0	0	0	77.319	76.5895	0	0	79.0313	0	0	0	0	0	0	73.9549	0	0	77.3662	0	75.1641	0	0	0	0	73.8231	0	0	0	0	76.4163	75.7204	0	0	0	76.3485	0	0	0	0
		73	470.92	76.7505	0	0	0	0	0	0	0	74.2254	0	73.7767	74.5285	0	0	80.1294	0	0	0	0	0	0	81.3832	0	0	83.4249	0	0	0	0	0	0	76.0064	0	0	0	0	74.8649	74.4733	0	0	0	75.6583	0	0	0	0
		74	474.78	74.5989	0	0	0	0	0	0	0	0	0	76.4909	72.7765	0	0	78.9561	0	0	0	0	0	0	75.305	0	0	74.1095	0	74.6392	0	0	0	0	76.8405	0	0	0	0	77.8498	74.621	0	0	0	76.4186	0	0	0	0
		75	478.64	75.7538	0	0	0	0	0	0	0	71.326	0	76.3881	69.4522	0	0	76.3865	0	0	0	0	0	0	81.3639	0	0	75.6481	0	0	0	0	0	0	74.4076	0	0	0	0	76.9747	79.5757	0	0	0	75.1312	0	0	0	0
		76	482.5	76.435	0	0	0	0	0	0	0	0	0	73.1787	73.0667	0	0	72.1911	0	0	0	0	0	0	77.8686	0	0	78.9473	0	0	0	0	0	0	78.6723	0	0	0	0	77.4752	76.4449	0	0	0	74.1978	0	0	0	0
		77	486.36	73.3755	0	0	0	0	0	0	0	0	0	76.333	71.9424	0	0	70.7642	0	0	0	0	0	0	77.9505	0	0	77.6348	0	0	0	0	0	0	76.2109	0	0	0	0	75.4282	73.8675	0	0	0	76.6728	0	0	0	0
		78	490.22	78.039	0	0	0	0	0	0	0	74.7682	0	78.3343	73.6917	0	0	72.7902	0	0	0	0	0	0	77.9675	0	0	75.297	0	73.1239	0	0	0	0	76.2272	0	0	0	0	71.7583	75.125	0	0	0	75.2766	0	0	0	0
		79	494.08	75.0288	0	0	0	0	0	0	0	0	0	78.5353	73.6273	0	0	75.4836	0	0	0	0	0	0	78.385	0	0	78.2598	0	73.7852	0	0	0	0	74.8883	0	0	0	0	74.8837	76.2115	0	0	0	75.1407	0	0	0	0
		80	497.94	78.4789	0	0	0	0	0	0	0	78.5267	0	76.4964	70.853	0	0	76.1248	0	0	0	0	0	0	71.8141	0	0	71.6763	0	0	0	0	0	0	70.188	0	0	0	0	76.5933	78.5439	0	0	0	75.7835	0	0	0	0
		81	501.8	78.5873	0	0	0	0	0	0	0	0	0	71.5408	76.2392	0	0	74.367	0	0	0	0	0	0	73.6856	0	0	80.5978	0	76.7478	0	0	0	0	75.8399	0	0	0	0	73.1598	73.5507	0	0	0	77.2177	0	0	0	0
		82	505.66	76.1461	0	0	0	0	0	0	0	0	0	77.5228	69.7417	0	0	77.8025	0	0	0	0	0	0	76.5144	0	0	72.3742	0	77.8288	0	0	0	0	77.5019	0	0	0	0	78.6452	73.3403	0	0	0	75.4929	0	0	0	0
		83	509.52	75.4149	0	0	0	0	0	0	0	78.3838	0	77.5864	73.9399	0	0	77.0035	0	0	0	0	0	0	74.7785	0	0	74.1173	0	78.2811	71.6767	75.381	0	0	84.9655	0	0	0	0	82.365	76.944	0	0	0	76.6265	73.3446	0	0	0
		84	513.38	75.0858	0	0	0	0	0	0	0	0	0	74.0038	72.0266	0	0	79.3325	0	0	0	0	0	0	73.693	0	0	78.494	0	73.5232	71.2825	71.0062	0	0	72.9322	0	0	0	0	73.5485	74.8487	0	0	0	75.4915	75.6762	0	0	0
		85	517.24	81.4282	0	0	0	0	0	0	0	0	0	78.1363	71.2624	71.7977	0	76.8204	0	0	0	0	0	0	77.5767	0	0	80.7461	0	73.6154	76.3428	80.2589	0	0	74.4319	0	0	0	0	77.3145	73.4146	0	0	0	74.8406	0	0	0	0
		86	521.1	80.3832	0	0	0	0	0	0	0	0	0	81.6542	74.6172	0	0	75.7236	0	0	0	0	0	0	73.8523	0	0	81.4691	0	0	78.9238	77.2098	0	0	73.1083	0	0	0	0	70.2865	77.3004	0	0	0	75.16	73.4465	0	0	0
		87	524.96	74.8011	0	0	0	0	0	0	0	0	0	75.084	70.0609	0	0	76.8438	0	0	0	0	0	0	77.5296	0	0	72.7081	0	75.8464	73.6803	76.6238	0	0	74.7249	0	0	0	0	78.5225	76.5843	0	0	0	77.1255	0	0	0	0
		88	528.82	77.6785	0	0	0	0	0	0	0	0	0	72.6115	74.8592	0	0	74.6477	0	0	0	0	0	0	79.0145	0	0	79.3515	0	0	75.1934	73.9895	0	0	77.2012	0	0	0	0	74.7768	76.4081	0	0	0	75.3364	82.1466	0	0	0
		89	532.68	77.1694	0	0	0	0	0	0	0	0	0	78.0379	72.7716	74.3359	0	75.7648	0	0	0	0	0	0	75.9098	0	0	74.0994	0	0	72.8681	77.2607	0	0	75.2659	0	0	0	0	72.0678	71.4974	0	0	0	77.2253	76.4417	0	0	0
		90	536.54	77.0647	0	0	0	0	0	0	0	0	0	75.1027	73.4694	71.2002	0	71.6521	0	0	0	0	0	0	73.8066	0	0	75.23	0	76.3396	68.822	79.8443	0	0	75.5815	0	0	0	0	76.5156	76.4312	0	0	0	74.7913	77.1638	0	0	0
		91	540.4	76.6853	0	0	0	0	0	0	0	0	0	75.6295	75.555	73.2457	0	74.9417	0	0	0	0	0	0	68.9765	0	0	72.1599	0	0	73.6768	72.8455	0	0	79.0946	0	0	0	0	71.1034	78.3855	0	0	0	76.3954	73.5559	0	0	0
		92	544.26	74.9201	0	0	0	0	0	0	0	0	0	72.2214	73.7486	73.1836	0	73.759	0	0	0	0	0	74.8741	77.7509	0	0	77.034	0	0	67.9742	71.1681	0	0	75.8921	0	0	0	0	75.5863	76.496	0	0	0	76.6785	75.493	0	0	0
		93	548.12	81.414	0	0	0	0	0	0	0	0	0	72.8802	77.4906	73.63	0	76.4096	0	0	0	0	0	0	76.3626	0	0	72.8614	0	0	72.7064	73.6673	0	0	76.4351	0	0	0	0	75.855	72.7951	0	0	0	75.0953	76.537	0	0	0
		94	551.98	78.7156	0	0	0	0	0	0	0	76.4776	0	74.4574	72.8223	75.5472	0	77.1465	0	0	0	0	0	0	76.4107	0	0	75.7683	0	72.1573	73.1326	75.8105	0	0	78.6148	0	0	0	0	75.1478	78.1518	0	0	0	72.367	73.8755	0	0	0
		95	555.84	71.5914	0	0	0	0	0	0	0	0	0	70.3998	79.7793	72.4922	0	78.1827	0	0	0	0	0	0	76.1422	0	0	75.2764	0	0	73.2696	77.3894	0	0	75.1829	0	0	0	0	80.19	72.0277	0	0	0	71.846	77.0751	0	74.1328	0
		96	559.7	74.6446	0	0	0	0	0	0	0	0	0	78.634	76.2819	74.3277	0	75.5287	0	0	0	0	0	0	76.4558	0	0	76.2767	0	73.0514	73.0283	75.2237	0	0	79.5675	0	0	0	0	82.5453	77.945	0	0	0	70.94	73.7867	0	0	0
		97	563.56	75.6112	0	0	0	0	0	0	0	0	0	75.9515	74.8434	69.9361	0	80.2811	0	0	0	0	0	0	78.7556	0	0	75.1471	0	0	74.3512	70.717	0	0	81.558	0	0	0	0	71.8187	72.9053	0	0	0	81.5368	76.9468	0	0	0
		98	567.42	76.1376	0	0	0	0	0	0	0	73.2334	0	78.1871	71.6886	75.2826	0	75.567	0	0	0	0	0	0	76.3047	0	0	76.8834	0	0	72.041	75.2835	0	0	80.6569	0	0	0	0	72.3826	79.228	0	0	0	72.9787	78.8589	0	0	0
		99	571.28	69.422	0	0	0	0	0	0	0	77.0304	0	75.637	78.321	67.4957	0	75.0055	0	0	0	0	0	0	76.426	0	0	76.2144	0	0	73.9996	78.6843	0	0	77.1658	0	0	0	0	75.0118	76.2247	0	0	0	78.315	74.9778	0	0	0
		100	575.14	77.3454	0	0	0	0	0	0	0	74.9567	0	75.5455	73.4546	72.5558	0	76.8345	0	0	0	0	0	0	77.2259	0	0	74.505	0	0	70.9517	75.5842	0	0	73.2785	0	0	0	0	72.6508	74.3802	0	0	0	78.6373	77.7168	0	0	0
		101	579	69.7286	0	0	0	0	0	0	0	74.6391	0	70.0596	70.3843	69.7587	0	74.6346	0	0	0	0	0	0	74.1115	0	0	75.7833	0	0	71.5523	75.4484	0	0	78.0213	0	0	0	0	76.6373	76.2408	0	0	0	72.0105	74.2333	0	0	0
		102	582.86	0	72.0592	0	0	0	0	0	0	74.3989	0	73.727	75.5578	69.774	0	77.2448	0	0	0	0	0	0	75.0312	0	0	74.3702	0	0	75.192	74.6141	0	0	78.9701	0	0	0	0	75.9555	78.4004	0	0	0	75.9465	82.6223	0	0	0
		103	586.72	0	78.9652	0	0	0	0	0	0	73.7887	0	76.5848	76.1164	71.9164	0	70.6427	0	0	0	0	0	0	79.0495	0	0	71.9838	0	0	72.0332	73.2966	0	0	71.717	0	0	0	0	79.0033	76.515	0	0	0	73.5005	77.8981	0	0	0
		104	590.58	71.3602	76.4805	0	0	0	0	0	0	78.8321	0	79.7248	73.7063	70.0528	0	73.9045	0	0	0	0	0	0	71.4927	0	0	72.729	0	0	73.7425	78.5042	0	0	75.1629	0	0	0	0	70.6818	75.5433	0	0	0	68.8916	77.8916	0	0	0
		105	594.44	75.2243	74.5708	0	0	0	0	0	0	66.5013	0	73.928	75.3063	77.763	0	71.3415	0	0	0	0	0	0	73.4482	0	0	75.0014	0	0	71.6159	70.1391	0	0	78.1087	0	0	0	0	79.9167	74.987	0	0	0	73.7034	75.6458	0	0	0
		106	598.3	70.4794	0	0	0	0	0	0	0	73.4416	0	77.9866	73.2841	73.737	0	75.8375	0	0	0	0	0	0	74.4772	0	0	73.5142	0	0	70.9371	69.9874	0	0	76.079	0	0	0	0	79.844	77.629	0	0	0	75.4872	74.2201	0	0	0
		107	602.16	0	75.6731	0	0	0	0	0	0	76.5636	0	75.5278	76.2839	75.8651	0	76.079	0	0	0	0	0	0	75.428	0	0	75.0792	0	0	71.2416	77.368	0	0	77.9543	0	0	0	0	74.771	73.3427	0	0	0	74.3358	78.2848	0	0	0
		108	606.02	0	74.9962	0	0	0	0	0	0	71.5454	0	80.7593	77.3756	73.4738	0	76.945	0	0	0	0	0	0	75.2624	0	0	73.8868	0	0	75.447	75.9661	0	0	72.3926	0	0	0	0	76.8806	68.9136	0	0	0	73.5213	75.2791	0	0	0
		109	609.88	74.9134	73.459	0	74.695	0	0	0	0	72.2621	0	78.352	72.2751	75.456	0	73.8729	0	0	0	0	0	70.5556	78.1587	0	0	74.9643	0	0	69.5641	76.5655	0	0	79.831	0	0	0	0	74.3279	68.746	0	0	0	74.6669	75.421	0	0	0
		110	613.74	77.2128	74.6849	0	71.6256	0	0	76.9585	0	75.3276	0	76.2734	78.1633	71.8846	0	73.7144	0	0	0	0	0	76.0555	76.6623	0	0	78.0165	0	76.6742	70.4653	81.0081	0	0	76.6846	0	0	0	0	76.8673	78.2737	0	0	0	80.5538	76.2487	0	0	0
		111	617.6	73.2298	76.604	0	73.288	0	0	0	0	75.0697	0	77.3046	73.6286	72.7745	0	72.0955	0	0	0	0	0	0	77.5578	0	0	73.3469	0	0	75.1386	77.9386	0	0	74.4308	0	0	0	0	75.5636	77.0937	0	0	0	76.2955	76.5039	0	0	0
		112	621.46	71.7128	70.717	0	68.939	0	0	70.0052	0	75.0483	0	74.7564	74.9678	71.7183	0	79.7894	0	0	0	0	0	77.4888	75.674	0	0	73.4298	0	69.85	73.1972	74.0293	0	0	79.3001	0	0	0	0	78.0809	74.9501	0	0	0	78.8161	71.4733	0	0	0
		113	625.32	76.7809	74.6846	0	69.73	0	0	0	0	72.3883	0	75.921	76.2916	73.2278	0	77.4445	0	0	0	0	0	76.2109	76.1868	0	72.5336	78.2608	0	77.2185	76.3603	74.3245	0	0	72.9337	0	0	0	0	75.5564	76.8568	0	0	0	70.8463	76.931	0	0	0
		114	629.18	76.8615	71.4436	0	75.32	0	0	72.3725	0	76.5635	0	73.0463	75.9837	70.1212	0	75.7917	0	0	0	0	0	74.5942	77.5179	0	74.4412	71.0786	0	0	76.0738	73.4306	0	0	75.324	0	0	0	0	73.338	68.525	0	0	0	76.5025	76.5242	0	0	0
		115	633.04	76.3001	76.1645	0	74.0809	0	0	70.6113	0	70.8746	0	73.102	76.9041	71.7638	0	76.2706	0	0	0	0	0	79.2424	72.3212	0	69.6082	78.0836	0	0	73.6768	72.671	0	0	78.7215	0	75.1019	0	0	74.7596	78.1839	0	0	0	79.8765	78.4824	0	0	0
		116	636.9	71.7427	78.0446	0	77.2313	0	0	75.0511	0	74.4439	0	75.7548	76.9837	81.3433	0	77.0411	0	0	0	0	0	74.3245	79.4549	0	74.5372	75.1022	0	75.6458	80.1697	80.58	0	0	73.5249	0	77.3393	0	0	70.0714	75.7852	0	0	0	71.8745	78.6394	0	0	0
		117	640.76	79.326	73.1344	0	77.7084	0	0	75.6326	0	73.7593	0	75.5799	77.3698	75.6045	0	76.0747	0	0	0	0	0	79.0608	72.6527	0	74.665	75.9607	0	79.1516	70.0319	75.6587	0	0	76.3	0	77.5887	0	0	76.1445	81.1088	0	0	0	74.7521	73.8356	0	0	0
		118	644.62	73.7015	70.3043	0	74.0097	0	0	73.564	0	73.7293	0	75.0067	76.7927	74.6927	0	72.9403	0	0	0	0	0	80.9288	76.1226	0	70.3285	70.0143	0	0	74.5336	76.5274	0	0	74.0341	0	73.9428	0	0	78.4042	75.2052	0	0	0	75.2398	76.538	0	0	0
		119	648.48	75.4574	75.4876	0	69.3606	0	0	76.0637	0	72.5331	0	75.5018	77.2152	73.4003	0	81.2287	75.0571	0	0	0	0	78.58	74.0438	0	0	76.9725	0	77.6292	74.7059	75.1164	0	0	75.1576	0	71.6156	0	0	74.2105	78.2936	0	0	0	77.0652	77.9515	0	0	0
		120	652.34	78.4312	74.0413	0	75.0712	0	0	74.6128	0	74.7924	0	73.5354	73.408	70.1273	0	77.0928	75.3213	0	0	0	0	75.5531	74.0285	0	76.901	74.7708	0	0	70.6694	76.5502	0	0	75.3451	0	80.8117	0	0	75.573	75.4694	0	0	0	80.1942	79.2834	0	0	0
		121	656.2	70.732	71.6563	0	72.9043	0	0	77.6366	0	73.1459	0	72.1492	74.0813	75.0552	0	72.3368	76.4702	0	0	0	0	79.6737	76.8206	0	75.1278	75.4141	0	74.4374	71.455	73.9894	0	0	71.4762	0	76.769	0	0	80.9691	79.677	0	0	0	75.4763	78.2635	0	0	0
		122	660.06	76.3434	73.7205	0	72.6879	0	0	72.5471	0	76.2326	0	73.6362	72.3902	79.9522	0	75.8965	76.4105	0	0	0	0	78.3809	77.5642	0	74.1355	80.083	0	75.9842	68.5112	71.5419	0	0	78.8053	0	79.3966	0	0	77.774	74.2604	0	0	0	75.5904	75.7138	0	0	0
		123	663.92	74.7914	72.826	0	72.9048	0	0	77.3	0	73.6503	0	78.2902	77.4227	70.7088	0	73.0882	72.1168	0	0	0	0	78.6182	74.1828	0	75.0104	73.0287	0	0	75.1337	74.1252	0	0	79.3315	0	76.667	0	0	73.9681	79.0052	0	0	0	77.203	76.5429	0	0	0
		124	667.78	71.9858	74.7567	0	70.6805	0	0	73.7556	0	72.8891	0	77.2785	78.8713	72.5912	0	77.0652	67.8203	0	0	0	0	76.5653	74.0822	0	75.0501	75.7732	0	0	76.3903	76.1741	0	0	76.8762	0	77.2089	0	0	77.0427	79.0952	0	0	0	78.2143	75.7975	0	0	0
		125	671.64	77.0248	74.9343	0	68.54	0	0	73.1426	0	73.1275	0	72.3852	72.0838	76.0038	0	82.0868	76.4858	0	0	0	0	73.9337	70.0331	0	74.6092	77.6495	0	71.3537	74.2785	79.3683	0	0	78.8448	0	76.2293	0	0	78.5596	74.1568	0	0	0	74.7753	74.2909	0	0	0
		126	675.5	77.0739	75.8316	0	74.0813	0	0	78.4131	0	74.1479	0	73.121	77.1179	75.5958	0	78.7164	74.3385	0	0	0	0	73.7803	78.5333	0	75.6163	75.176	0	76.8644	77.946	76.0661	0	81.8076	79.802	0	77.6694	0	0	75.6024	80.1896	0	0	0	75.8948	76.2657	0	0	0
		127	679.36	72.8389	70.2766	0	70.9175	0	0	70.1427	0	73.2575	0	76.4258	74.2342	73.9456	0	71.0069	74.5568	0	0	0	0	78.6249	76.6621	0	72.4817	74.1978	0	77.1191	77.2301	77.7528	0	75.3575	77.5674	0	77.9236	0	0	76.5802	77.6807	0	0	73.6919	72.2475	73.4278	0	0	0
		128	683.22	76.5096	77.6594	0	72.3767	0	0	71.0593	0	73.0896	0	75.4965	72.2627	69.8734	0	76.4679	72.3982	0	0	0	0	75.6174	74.1696	0	74.2231	79.6046	0	73.0176	72.373	77.5399	0	76.5137	74.7663	0	73.9336	0	0	78.9701	75.9746	0	0	0	76.1941	80.1797	0	0	0
		129	687.08	77.2434	79.7041	0	72.179	0	0	74.9719	0	75.681	0	74.8148	73.118	71.5823	0	74.9489	74.6673	0	0	0	0	74.1726	78.6782	0	72.028	74.6751	72.4472	77.1658	71.9305	77.7377	0	72.2617	77.0314	0	70.4878	0	0	74.2085	78.801	0	0	0	76.7354	78.7506	0	0	0
		130	690.94	68.8026	77.3482	0	71.1519	0	0	71.704	0	75.3088	0	77.354	78.0384	77.8639	0	76.8182	71.5159	0	0	0	0	78.0154	78.9343	0	78.9927	77.9682	76.3876	73.9384	74.6797	75.0858	0	76.2122	75.5239	0	76.8319	0	0	74.5187	73.0392	0	0	77.635	73.9412	71.2692	0	0	0
		131	694.8	71.3512	77.973	0	75.2269	0	0	74.4005	0	75.86	0	76.7781	72.0286	75.2653	0	71.5811	71.9846	0	0	0	0	75.6119	78.6354	0	75.9226	79.5422	73.5912	71.806	75.6126	74.7812	0	76.9283	77.4295	0	77.3007	0	0	76.5003	78.909	0	0	77.4885	76.491	77.1717	0	0	0
		132	698.66	76.8824	74.858	0	72.7638	0	0	75.67	0	67.8427	0	78.3121	70.8997	77.689	0	77.0447	70.8098	0	0	0	0	76.7552	80.2105	0	73.0542	74.3784	0	76.1516	76.7511	71.9277	0	74.8015	75.6904	0	78.5436	0	0	77.0044	77.0186	0	0	0	79.7906	76.5291	0	0	0
		133	702.52	73.7578	72.235	0	76.5976	0	0	74.6294	0	75.3236	0	75.0434	77.5656	71.6871	0	76.2199	77.8268	0	0	0	0	78.363	72.9055	0	74.2701	78.0395	73.5104	71.144	76.4227	76.9504	0	73.3729	84.0272	0	75.2806	0	0	69.8273	79.1586	73.365	0	0	76.0382	76.8735	0	0	0
		134	706.38	77.1795	75.0224	71.8549	73.487	0	0	82.3536	0	76.6169	0	77.7715	73.2631	77.3	0	74.0201	72.8243	0	0	70.2075	0	77.1873	74.9823	0	74.0287	77.5882	76.4527	72.7466	80.2473	77.5745	0	77.4852	76.2273	0	74.5228	0	0	73.3634	74.9983	0	0	78.555	72.813	74.2402	0	0	0
		135	710.24	77.8778	75.0345	73.5178	73.6882	0	0	79.1207	0	75.7923	0	73.9035	79.109	73.9441	0	79.4605	74.634	0	0	73.5408	0	78.1742	80.1331	0	73.7216	77.4597	68.5639	73.2899	72.7992	77.3314	0	73.3524	74.8582	0	76.216	0	0	79.5915	73.6566	78.3917	0	0	75.9573	77.1644	0	0	0
		136	714.1	77.4581	73.001	0	75.7208	0	0	80.7791	0	76.6291	0	72.855	80.1366	73.4447	0	77.5659	73.0449	0	0	74.4616	0	78.1576	78.1137	0	75.5623	75.6201	70.8333	73.2423	77.6271	77.107	0	78.3357	74.567	0	72.5311	0	0	74.7265	74.9787	72.316	0	0	72.035	69.7799	0	0	0
		137	717.96	77.2286	75.6834	0	67.8626	0	0	77.2299	0	74.7367	0	80.3879	77.1826	73.4208	0	74.7143	74.0979	0	0	0	0	75.4344	75.8362	0	79.3879	77.2558	72.6313	76.2074	77.3614	75.5999	0	72.963	73.9469	0	76.1394	0	79.7208	81.0351	74.9043	74.7637	0	0	78.7704	76.5537	0	0	0
		138	721.82	76.5419	73.936	71.8488	73.5533	0	0	72.2781	0	75.5922	0	76.6765	78.1155	69.0859	73.5616	74.5953	72.7324	0	0	76.6303	0	74.2986	73.5783	0	75.5152	74.6917	78.1533	76.4739	70.5151	75.8555	80.8223	73.7657	74.627	0	78.4843	0	0	75.0387	74.9365	77.009	0	0	76.0773	76.274	0	0	0
		139	725.68	75.2233	73.8233	71.2784	72.5828	0	0	76.6904	0	70.3989	0	77.2921	76.6204	73.1399	73.6809	72.6232	76.1566	0	0	78.9883	0	76.2234	81.9583	0	76.5468	80.2778	77.336	79.3906	69.5678	78.6683	0	72.9996	78.6728	0	78.6856	0	0	76.4663	72.7578	0	0	73.0142	79.8462	72.9159	0	0	0
		140	729.54	77.0309	75.1635	69.9749	74.0849	0	0	73.8928	0	74.1196	0	75.9273	78.0616	75.4548	75.7871	76.2346	73.6019	0	0	72.5663	0	80.3115	76.173	0	75.074	75.388	70.572	75.4067	75.488	72.2611	0	72.609	78.4138	0	78.9165	0	0	74.6664	78.1654	70.2522	0	74.0144	74.9736	80.8792	0	0	0
		141	733.4	73.3433	72.2522	74.6767	71.8304	0	0	74.6575	0	74.4604	0	71.8314	74.8156	73.2684	76.974	74.2382	72.1627	0	0	75.4077	0	74.3568	72.1941	0	76.8905	76.6867	76.6238	73.2231	76.433	75.9796	0	76.2565	76.4586	0	76.9174	0	0	83.2238	75.819	74.334	0	68.8995	75.4613	74.5961	0	0	0
		142	737.26	75.3987	72.6463	73.1961	73.1271	0	0	75.2892	0	73.1802	0	79.7774	72.524	76.9227	0	78.3221	73.034	0	0	77.0559	0	78.6243	77.6854	0	74.8201	79.0842	75.1402	72.6827	78.6808	77.6088	0	73.8395	83.6792	0	74.6861	0	0	78.3416	81.7168	79.2267	0	0	79.3642	76.2438	0	75.4171	0
		143	741.12	78.3763	77.2881	75.1004	75.0373	0	0	74.5101	0	74.159	0	73.2867	80.6718	75.3597	76.3581	74.0637	74.7698	0	0	77.6013	0	80.4919	71.3638	0	73.3066	76.6698	74.6084	77.8263	79.2382	74.5794	0	76.9353	76.0199	0	76.4335	0	0	76.0633	73.4025	70.1911	0	0	75.0506	77.8418	0	78.0849	0
		144	744.98	76.5822	75.3607	73.0769	76.7802	0	0	79.2837	0	76.0298	0	74.1004	74.0749	71.6031	73.3604	81.146	76.1109	0	0	74.7749	0	79.6754	79.6812	0	71.6377	74.2806	73.1956	78.9188	74.512	75.7063	0	76.2154	74.7558	0	75.5581	0	0	76.0857	73.4388	73.4796	0	0	73.6581	73.1935	0	78.022	0
		145	748.84	80.6681	76.813	73.2257	64.8015	0	0	75.6002	0	70.6974	0	80.6114	74.1949	75.3523	74.476	70.2584	72.3634	0	0	79.7048	0	83.4386	76.6703	0	82.7979	76.8699	73.7215	77.6634	78.4282	73.8712	0	72.0832	78.7666	0	76.8237	0	0	76.0194	74.7329	77.4022	0	0	73.3438	72.3038	0	73.3464	0
		146	752.7	75.9464	74.168	71.7011	73.2943	0	0	74.039	0	73.5936	0	77.8766	71.0836	78.1722	78.1426	76.8131	75.2755	0	0	77.5354	0	80.6441	78.7251	0	78.4687	79.3074	75.0765	75.1959	73.6589	73.8092	0	77.6357	76.7175	0	74.2449	0	0	80.91	74.4329	76.1815	0	0	76.9138	79.4756	0	77.7237	0
		147	756.56	78.694	73.6326	73.6273	75.8242	0	0	71.9019	0	73.641	0	71.2428	75.509	71.2009	70.0798	70.9285	72.2192	0	0	77.194	0	77.8107	77.5977	0	75.1281	73.7656	74.7737	74.3865	69.8361	76.8599	0	73.6537	76.757	0	75.5679	0	0	80.927	79.2122	73.0528	0	0	74.7557	75.5939	0	72.7319	0
		148	760.42	78.3914	70.3552	0	73.2203	0	0	77.5671	0	70.6083	0	77.2712	74.4828	76.784	73.7675	70.8887	71.7943	0	0	72.8293	0	80.0327	84.0242	0	70.5418	79.5317	78.4373	77.3529	78.2246	76.752	0	75.0665	82.6348	0	77.7969	0	0	75.4804	77.4709	78.7064	0	0	75.9155	77.4758	0	74.9971	0
		149	764.28	78.8013	71.5707	72.8953	73.9039	0	0	72.3346	0	76.2664	0	77.0455	71.3576	73.3729	73.0328	75.8322	71.1589	0	0	76.4215	0	78.1225	77.3713	0	72.9564	77.7212	72.8077	76.1279	81.4622	0	0	73.5363	71.9396	0	73.7298	0	0	75.4781	78.0294	75.0763	0	0	79.7946	80.8307	0	71.4491	0
		150	768.14	69.5708	71.837	75.6438	79.7934	0	0	71.1675	0	75.621	0	79.4523	72.7819	72.7659	76.6035	75.703	76.4842	0	0	75.0666	0	73.5032	76.7037	0	70.9175	76.2095	78.9836	74.2692	74.769	73.2882	0	81.1903	79.6798	0	74.388	0	0	70.2973	74.4074	72.0894	0	76.3118	75.2268	75.9603	0	74.134	0
		151	772	81.1207	75.155	71.194	70.0327	0	0	73.8921	0	75.9638	0	75.5992	73.2534	72.4757	77.0349	74.5673	73.7513	0	0	76.3436	0	76.7916	74.5248	0	77.2375	74.9588	78.7546	73.0518	68.3149	75.6828	0	77.1899	77.0591	0	80.8488	0	0	76.9957	76.82	74.2911	0	76.7742	75.9715	76.4788	0	76.4253	0
		152	775.86	76.849	76.9947	76.0835	70.9868	0	0	78.9617	0	75.1798	0	76.1496	74.8391	70.0785	75.2466	76.05	75.1952	0	0	74.6651	0	73.1046	75.6871	0	73.8662	71.5765	74.248	73.0592	71.8097	72.3679	0	74.5807	82.1534	0	73.9175	0	0	71.9863	73.8348	77.183	0	76.1369	77.1345	80.8965	0	79.6354	0
		153	779.72	78.4205	75.9214	69.634	74.8273	0	0	77.9775	0	73.6669	0	73.3927	75.0951	73.3565	77.0963	77.7592	80.1726	0	0	72.8612	0	79.5965	76.5148	0	70.0972	75.1907	72.6042	76.857	78.4461	74.989	0	73.1956	78.8978	0	75.0642	0	0	77.1597	75.66	75.7811	0	0	76.9607	79.6198	0	73.9249	0
		154	783.58	77.3312	78.5122	72.8786	71.6116	0	0	75.1874	0	73.8004	0	75.4373	81.3627	74.4875	71.621	78.641	72.8355	0	0	73.8666	0	78.3642	75.1589	0	73.0489	73.0119	73.9502	78.1503	69.768	75.8919	0	75.8014	77.0241	0	73.645	0	0	79.0819	74.9131	72.9847	0	78.9955	77.5635	75.8529	0	75.5465	0
		155	787.44	76.9076	74.5694	69.9535	74.0864	0	0	72.2184	0	75.543	0	76.1868	76.1634	72.0674	74.9844	77.607	74.9079	0	0	76.8699	0	78.7517	73.6642	0	75.1423	79.2236	73.9851	77.516	77.5882	76.3378	0	69.6427	76.2171	0	76.4017	0	0	76.8642	77.9622	75.8904	0	0	73.6308	73.6387	0	72.0899	0
		156	791.3	77.5375	78.3577	71.4869	77.5867	0	0	74.2011	0	69.6082	0	75.6563	73.4898	75.4511	79.8747	78.2981	72.5018	0	0	74.7045	0	78.6669	74.5223	0	77.5208	81.4234	77.6782	73.3735	79.4682	69.0972	0	73.9971	70.565	0	81.0232	0	0	81.8718	78.936	73.9201	0	74.0475	72.4371	76.1948	0	79.8465	0
		157	795.16	78.8598	75.8186	70.2941	74.2821	0	0	77.9575	0	72.9549	0	74.0315	75.9826	71.0336	76.8758	74.3397	76.12	0	0	72.7509	0	78.4838	79.3216	0	69.939	79.829	73.7354	72.0799	72.7475	75.8312	0	74.3376	72.8156	0	76.7436	0	0	82.5032	78.1466	78.3385	0	76.3155	80.241	77.6565	0	74.7836	0
		158	799.02	77.0494	73.5864	70.2746	74.1408	0	0	74.818	0	72.954	0	76.0597	72.9361	71.6271	75.6957	75.5679	74.596	0	0	73.9359	0	79.7572	78.4266	0	73.6879	77.3218	75.384	75.3712	72.3826	74.1711	0	72.3041	82.0419	0	80.6266	0	0	75.0329	73.3554	75.9248	0	76.9005	77.3773	79.1357	0	75.7976	0
		159	802.88	77.0899	72.0063	73.3381	75.6747	0	0	77.9441	0	76.1069	0	71.7884	75.3031	71.7884	73.9085	70.6719	77.1631	0	0	72.6103	0	75.0759	77.2442	0	72.1187	75.5279	75.0455	76.8607	72.1246	77.0398	0	76.8077	78.7027	0	75.6259	0	0	78.632	81.3008	77.2578	0	73.7356	72.3955	75.4883	0	73.0644	0
		160	806.74	74.1444	71.5351	74.6491	75.3479	0	0	72.4502	0	71.1678	0	75.2679	72.6062	70.8541	75.0857	77.1739	71.6184	0	0	73.6469	0	78.2907	75.1795	0	70.068	73.7385	73.9569	73.8312	68.9148	73.9988	0	72.9227	77.3938	0	76.1332	0	0	77.4979	74.933	72.4107	0	74.4577	79.549	74.9036	0	74.3584	0
		161	810.6	73.3364	74.9949	72.636	73.6584	0	0	71.6701	0	76.9787	0	73.8344	78.1667	76.3116	75.9147	78.5483	75.894	0	0	75.8515	0	80.6992	79.3633	0	71.7133	76.6982	75.5807	76.8989	74.0032	77.8093	0	76.707	78.2403	0	74.4233	0	0	81.8497	77.1953	77.7894	0	77.2357	77.7736	75.9293	0	74.5398	0
		162	814.46	76.8318	74.8933	73.723	78.546	0	0	72.6138	0	73.3995	0	79.3153	75.7861	70.3031	73.1855	77.5704	74.1041	0	0	72.7875	0	75.8512	80.5743	0	75.7096	77.5305	77.1907	73.2703	72.578	76.0279	0	70.215	76.9835	0	74.4323	0	0	79.1798	83.4836	76.561	0	75.0126	76.697	79.6905	0	77.1498	0
		163	818.32	73.3946	75.8292	72.5789	74.5473	0	0	73.665	0	73.2285	0	76.7583	78.427	73.3902	73.5616	73.7313	80.9452	0	0	71.3775	0	76.8281	73.5871	0	74.2204	75.3012	76.486	75.5765	75.5066	80.3756	0	85.848	77.7549	0	73.5435	0	0	76.4313	76.4371	76.3214	0	76.0997	75.9622	76.1955	0	79.2795	0
		164	822.18	75.6188	76.2634	69.6476	73.0286	0	0	79.667	0	73.0972	0	73.4	71.8496	76.723	75.389	72.0765	74.8421	0	0	69.9017	0	73.8889	75.0822	0	74.0853	83.7743	72.9801	72.3013	76.6718	0	0	73.2498	81.3675	0	76.3988	0	0	77.7417	76.3406	74.1764	0	73.555	72.647	75.1709	0	74.1266	0
		165	826.04	75.56	74.6939	75.6259	73.8699	0	0	75.375	0	74.9598	0	77.9906	77.046	69.897	78.5341	78.1634	74.552	0	0	74.945	0	80.579	77.7247	0	77.7196	80.465	76.7507	71.7717	70.2638	0	0	81.8983	77.42	0	76.9227	0	0	74.3344	78.5832	72.5089	0	74.601	75.0945	76.3332	0	76.1319	0
		166	829.9	73.4189	76.0308	74.0852	69.5408	0	0	73.9134	0	76.1726	0	74.7488	81.7182	72.1794	70.3212	79.4059	72.938	0	0	76.994	0	84.2331	77.1375	0	71.5797	79.929	77.1885	74.7917	73.9584	73.8456	0	75.2052	73.0145	0	73.3962	0	0	76.3199	76.5128	73.3142	0	73.0219	77.8883	77.4146	0	73.5484	0
		167	833.76	83.6219	76.2523	71.6238	68.2555	0	0	74.5755	0	74.7733	0	70.6865	74.6456	73.0273	77.1149	76.6461	75.0811	0	0	77.1356	0	78.7076	79.5428	0	77.0411	71.3545	75.2422	78.7477	77.1653	74.6236	0	78.1418	76.7643	0	75.6472	0	0	79.9594	74.6818	73.5178	0	76.6297	78.7262	81.2013	0	75.9827	0
		168	837.62	77.131	79.0138	71.7789	71.9957	0	0	74.0424	0	70.4635	0	72.4981	74.4832	72.2035	76.6823	75.9126	76.118	0	0	72.7569	0	77.9954	73.6797	0	74.037	78.7126	73.854	78.8782	74.0602	72.3477	0	68.6922	73.1196	0	73.7269	0	0	75.9048	72.6998	72.2816	0	78.2371	70.4785	78.1344	0	77.3751	0
		169	841.48	80.193	77.2213	72.1132	73.9793	0	0	70.3342	0	72.2103	0	81.1999	75.314	73.4866	76.5561	79.5519	72.5505	0	0	77.6884	0	79.3091	79.603	0	72.1935	78.0982	73.275	75.592	82.9943	0	0	66.5586	73.5687	0	75.4071	0	0	80.8433	76.7018	76.1489	0	73.1324	75.2	77.8985	0	79.8583	0
		170	845.34	74.6157	77.3088	74.9164	72.6259	0	0	77.7646	0	0	0	77.5143	76.6154	74.712	76.4708	79.2033	77.1812	0	0	78.172	0	79.6687	77.5357	0	69.1605	79.0365	64.9305	75.9733	68.56	77.0069	0	75.9142	75.6332	0	75.2929	0	0	74.2764	74.2558	73.7563	0	75.4844	77.0034	72.4373	0	72.5714	0
		171	849.2	76.8886	75.9277	74.8334	72.0742	0	0	74.6414	0	72.4209	0	75.7217	75.9695	75.9552	80.2788	76.6694	76.4623	0	0	72.4483	0	77.2165	73.9385	0	71.0491	74.1261	75.4362	74.4663	75.4338	75.1336	0	76.3237	72.4363	0	76.0572	0	0	76.5265	80.9084	78.7996	0	75.8095	80.1581	78.8353	0	71.1252	0
		172	853.06	75.7275	75.5205	74.9771	74.8736	0	0	72.4412	0	76.5542	0	80.5666	73.8477	71.9229	74.9205	72.5256	78.8785	0	0	74.4612	0	73.5239	73.4698	0	72.852	76.3477	75.3555	74.4057	72.325	74.888	0	68.6238	75.1301	0	73.5801	0	0	81.0809	73.1709	75.5802	0	81.6006	79.1294	76.8944	0	74.6777	0
		173	856.92	76.9705	74.7951	77.0697	73.241	0	0	78.4293	0	71.9501	0	74.0002	73.1934	71.1154	78.9634	75.3861	73.88	0	0	70.9013	0	75.8492	81.4759	0	71.7086	80.3862	74.3984	77.2996	75.0173	75.6147	0	70.0347	74.0966	70.09	78.4646	0	0	77.271	74.1534	74.3821	0	73.7611	75.7873	78.5508	0	74.9812	0
		174	860.78	80.3478	73.7466	72.635	74.4079	0	0	69.4156	0	77.4253	0	72.2939	75.342	72.3855	71.3207	80.8066	74.303	0	0	70.8755	0	76.7298	78.9562	0	70.7598	85.2614	77.0117	77.0162	72.1126	71.5057	0	73.2169	81.42	71.9307	76.5736	0	0	71.5943	77.4154	76.5361	0	73.7672	73.4984	78.1889	0	75.1047	0
		175	864.64	73.1468	74.024	73.9037	73.9214	0	0	73.9341	0	75.6535	0	69.9976	73.741	77.7396	74.1525	75.1101	74.5647	0	0	73.3793	0	73.8059	84.3478	0	76.1101	75.5998	73.2806	74.0786	74.5466	76.5541	0	78.8381	76.926	74.8964	76.5312	0	0	77.0509	82.7886	75.33	0	75.8782	80.5188	73.3726	0	75.0376	0
		176	868.5	77.6128	75.7714	73.5287	73.0054	0	0	76.1864	0	69.8473	0	77.3316	78.7894	72.0505	74.7868	75.1886	76.5452	0	0	78.0596	0	75.9593	75.3615	0	72.6603	73.5433	72.615	71.7117	70.9622	78.0654	0	72.2239	74.3708	75.7115	74.3101	0	0	71.7301	77.9352	70.7464	0	76.0913	74.102	73.2853	0	72.1539	0
		177	872.36	73.789	73.6088	74.5274	72.4227	0	0	74.9455	0	75.1004	0	76.5078	74.0961	82.1314	77.8121	74.9404	74.0277	0	0	76.9366	0	78.9617	76.448	0	74.0899	74.5352	72.6955	76.4532	75.9453	74.4709	0	72.12	77.1811	0	78.773	0	0	77.3309	78.6629	68.6292	0	73.2938	74.7082	72.9324	0	74.5479	0
		178	876.22	78.8997	70.8288	74.4269	72.2411	0	0	77.1593	0	74.9325	0	71.9095	78.7793	78.2527	77.5632	0	73.8969	0	0	71.7648	0	77.8353	75.0038	0	78.5652	75.8525	75.1616	73.3433	76.1909	70.5615	0	75.2946	79.0043	75.8712	76.0398	0	0	76.0082	75.2955	74.3478	0	69.7748	75.7789	77.0784	0	75.7558	0
		179	880.08	79.8219	73.2879	72.4399	75.5941	0	0	75.9599	0	73.9998	0	76.1113	76.545	72.0529	79.9463	77.0182	71.7438	0	0	72.8703	0	78.9914	74.7641	0	68.0509	76.1708	77.5967	78.3966	75.2217	73.3377	0	74.3074	79.2992	72.6954	77.99	0	0	81.6988	79.8991	72.0689	0	77.4007	77.5017	74.6544	0	76.7577	0
		180	883.94	77.2574	70.5157	72.7811	72.2303	0	0	74.7288	0	75.5496	0	75.1223	72.2903	72.5787	79.1357	73.2413	77.1745	0	0	76.2939	0	84.2253	79.7336	0	68.7337	72.912	74.8256	77.746	77.5829	76.7203	0	71.9328	78.7965	71.4098	73.7937	0	0	78.2825	74.0882	74.3649	0	77.187	76.4434	74.4177	0	74.8118	0
		181	887.8	82.0102	78.5315	73.6046	73.7828	0	0	71.0423	0	73.3194	0	80.3716	76.6119	71.4425	78.1499	72.8037	73.3626	0	0	73.5203	0	74.6425	82.4269	0	75.9166	73.8824	77.9133	77.5478	72.3525	81.6805	0	78.0946	75.2459	80.0061	75.1596	0	0	72.9664	73.8503	74.371	0	75.4115	74.8529	80.5971	0	78.2695	0
		182	891.66	72.9028	76.792	77.4232	75.0457	0	0	74.133	0	76.2292	0	73.5353	76.7575	73.1851	74.5627	75.1801	71.9822	0	0	76.7146	0	73.6705	78.0506	0	73.5529	76.3051	75.1732	74.5714	74.6127	76.1908	0	75.0837	76.1054	73.8852	72.1986	0	79.7368	73.6558	76.0789	73.0252	0	78.6182	77.5242	77.6058	0	75.5248	0
		183	895.52	77.7883	71.5933	79.9804	75.3934	0	0	72.3611	0	76.1468	0	73.6575	82.1745	72.6843	75.0375	77.4684	78.1021	0	0	74.636	0	75.9737	74.1422	0	71.5176	78.9684	76.4344	71.416	70.3521	80.5792	0	75.5182	76.4905	0	70.6895	0	0	78.4811	76.6381	73.7502	0	78.7357	79.7886	79.8153	0	74.5738	0
		184	899.38	76.6653	75.369	68.8639	74.6969	0	0	76.5773	0	67.605	0	81.0128	75.6345	71.8246	72.5205	72.019	74.975	0	0	73.0287	0	74.8647	77.4174	0	72.2407	76.413	76.4115	73.0922	76.917	79.3856	0	74.1453	76.889	71.6432	76.0585	0	0	79.285	76.1348	69.5196	0	74.5468	78.315	80.1801	0	73.9654	69.427
		185	903.24	75.708	73.2335	74.8794	71.6023	0	0	70.1137	0	71.3117	0	79.1186	77.4871	71.6754	74.0399	79.0859	74.461	0	0	75.0946	0	76.6921	78.288	0	75.1451	75.9967	79.3988	77.9475	79.3764	75.2949	0	77.2375	79.5885	77.926	77.7588	0	0	72.4665	74.6182	69.0896	0	74.1374	78.5574	74.9598	0	72.2273	0
		186	907.1	73.4687	79.1642	73.7592	68.1426	0	0	77.3997	0	75.2266	0	74.155	80.4673	73.3574	74.5396	76.5029	72.4527	0	0	73.3772	0	72.7637	78.1073	0	72.7825	77.0311	74.6238	80.986	76.3649	75.981	0	74.8849	76.3442	77.6461	80.9734	0	0	68.3	74.7768	68.962	0	78.9062	75.2167	77.1874	0	74.386	0
		187	910.96	75.5239	76.8534	69.9767	71.9905	0	0	73.6762	0	75.0558	0	79.4835	79.0707	74.8926	75.0476	70.4725	75.6721	0	0	73.5284	0	76.7526	80.8956	73.7518	76.6902	74.445	78.2242	73.0478	72.3144	78.7524	0	75.2998	78.3167	76.9731	73.8392	0	0	81.5172	72.0301	75.4001	0	75.0837	74.5915	75.1472	0	78.1576	0
		188	914.82	76.4895	74.4318	74.1416	69.6137	0	0	75.2759	0	74.8959	0	72.8719	77.6397	74.0824	75.6569	73.5177	75.9295	0	0	74.1215	0	79.198	81.1976	0	74.2362	79.865	75.979	74.2173	75.1505	74.6129	0	75.3859	78.9091	71.7426	76.0381	0	0	73.6397	71.83	72.9022	0	81.3447	80.5966	75.2161	0	78.5163	0
		189	918.68	73.7492	68.5847	67.0189	72.0989	0	0	75.2837	0	73.482	0	71.9082	79.4142	71.8489	74.7683	0	74.4448	0	0	73.8706	0	82.815	77.7061	0	72.6923	74.719	72.6845	73.4041	72.107	79.6982	0	71.1294	74.0851	73.3538	72.7189	0	0	79.1125	74.1953	73.8205	0	71.9325	74.3475	74.382	0	68.8106	70.2387
		190	922.54	75.7326	75.2876	68.6477	79.8527	0	0	77.0703	0	73.8285	0	78.8602	74.9833	72.4566	77.5	75.6208	75.3043	0	0	75.9062	0	77.0257	77.2019	0	77.9689	76.8164	77.8163	76.4913	78.0548	75.2056	0	70.925	81.888	69.4309	75.5877	0	0	76.9213	74.3226	73.4574	0	76.4865	79.4855	71.9102	0	69.624	0
		191	926.4	77.2445	74.7599	71.3505	70.9368	0	0	75.9544	0	0	0	81.8632	75.3199	74.4466	73.9688	77.6403	74.2724	0	0	75.6182	0	80.1842	79.327	0	74.9441	75.1738	79.6407	76.0174	70.3974	80.0505	0	75.7235	75.5613	74.9079	78.8023	0	0	73.7126	71.4361	73.8276	0	79.5045	77.3821	78.9932	0	75.7875	69.6197
		192	930.26	79.1523	71.4576	73.7752	73.8146	0	0	72.5193	0	73.7828	0	75.3854	74.2295	78.134	75.6937	77.9679	70.0154	0	0	74.3634	0	79.3842	73.2093	71.0673	78.3401	74.9218	72.1308	78.5236	77.1942	75.8734	0	75.6107	78.5993	76.6178	76.0682	0	0	74.8077	79.2717	73.1095	0	77.4709	77.0635	77.1471	0	76.4749	0
		193	934.12	72.6945	73.2144	0	75.8508	0	0	75.8288	0	73.1453	0	81.2281	75.9852	71.622	74.8129	72.7127	72.3272	0	0	74.7905	0	73.9707	77.6755	0	74.0253	78.6356	76.1849	73.4466	74.2516	75.659	0	79.6498	70.0702	77.5064	75.239	0	0	73.5268	74.0126	73.4443	0	72.8615	81.0335	75.1971	0	77.8696	0
		194	937.98	78.3426	77.7522	75.4615	74.3375	0	0	79.2333	0	72.9682	0	79.206	74.8672	74.0052	73.5396	71.0842	75.5644	0	0	77.3834	0	78.7299	80.3393	0	69.7051	73.8425	74.1784	72.8175	71.0456	76.0336	0	73.9668	78.7449	75.2261	76.495	0	0	76.8953	77.0224	77.1888	0	69.1509	77.5858	77.9789	0	78.2333	0
		195	941.84	73.376	71.302	74.5621	73.8822	0	0	74.1894	0	73.4045	0	76.5778	72.2659	78.4053	78.7788	74.7405	72.9125	0	0	75.8664	0	76.9386	83.6074	73.1095	67.2494	76.1181	73.3188	74.7606	72.3026	75.2903	0	73.1927	80.8613	78.1982	0	0	0	77.5343	74.3248	77.5117	0	72.8877	74.9596	75.0916	0	72.5748	75.0676
		196	945.7	78.0628	75.4434	72.4308	71.3005	0	0	73.0159	0	72.1994	74.841	77.5184	77.199	73.0849	74.2673	79.8769	76.8684	0	0	80.0282	0	77.8449	74.7823	0	68.7668	76.8305	73.698	73.4702	75.325	73.4768	0	73.686	81.6665	72.1528	85.2696	0	0	77.9603	71.2296	71.7596	0	72.2712	76.0258	74.4629	0	80.1245	74.0275
		197	949.56	77.512	68.1486	73.3766	74.2884	73.1928	0	76.6741	0	73.48	72.7768	78.1177	71.8376	73.7145	74.2285	75.0214	74.6633	0	0	74.2613	0	81.7755	77.7902	69.3017	75.3571	77.0361	76.1733	75.0052	74.9496	73.7558	0	77.6947	78.4595	72.9642	79.6432	0	0	81.142	76.62	72.1958	0	74.5972	82.1332	79.4608	0	75.9117	72.0902
		198	953.42	78.6694	76.3827	70.1239	76.1329	74.1203	0	75.6422	0	73.5693	73.7994	72.7273	78.4457	75.8824	75.3444	76.954	71.2688	0	0	75.9947	0	77.0614	77.3096	72.1811	69.6046	81.0738	70.5371	69.216	76.5759	72.2197	0	73.058	78.0274	74.4857	75.5979	0	0	69.0756	74.7227	75.9899	0	73.8031	69.4907	73.8776	0	72.9809	79.1874
		199	957.28	74.3039	75.0142	72.7318	74.4494	0	0	76.8559	0	69.4726	0	76.5676	79.7855	74.3066	71.5521	70.3062	76.8588	0	0	75.0059	0	78.0302	78.1723	69.3033	71.3928	79.5605	75.2356	76.3758	73.1958	73.8898	0	74.8274	80.8596	76.7128	78.8695	0	0	80.7917	73.304	73.4985	0	75.0713	80.2909	75.541	0	75.8909	70.9424
		200	961.14	76.4478	74.8276	71.8449	76.1841	0	0	77.3377	0	69.3723	72.1629	76.3422	77.9047	75.93	75.1278	74.8967	72.087	0	0	79.2091	0	77.0463	76.0702	72.3586	77.4035	84.4739	77.6392	74.715	74.1621	72.4537	0	74.6719	75.6742	0	77.3057	0	0	79.4837	74.5474	74.4371	0	74.1298	75.9837	74.1309	0	74.9302	74.0312
		201	965	74.8856	74.7518	71.7893	69.7617	76.3203	0	77.233	0	73.4719	74.6208	69.794	78.0028	74.1586	78.3352	77.5361	72.3464	0	0	71.2661	0	72.8736	78.0915	70.5885	77.7525	77.27	71.9033	79.4685	77.9321	74.4282	0	77.4742	78.0503	73.3007	77.4173	0	0	75.0901	71.8623	70.602	0	75.0572	76.3278	74.8575	0	82.4015	81.1222
		202	968.86	79.2356	72.3812	67.8746	70.486	70.6098	0	72.7802	0	71.8573	71.7636	76.4538	77.842	75.4011	80.0907	72.2554	69.2761	0	0	75.5368	0	77.0965	82.6523	71.8124	73.8417	76.0365	72.223	74.1696	74.1172	75.1066	0	73.3288	82.7536	0	78.4032	0	0	75.3784	78.335	75.6385	0	71.2705	74.5486	72.9729	0	72.9306	77.2583
		203	972.72	75.2015	79.8715	74.5302	73.8543	71.9281	0	80.9469	0	68.9328	71.7258	74.9492	79.1824	76.6555	74.4859	74.9009	73.4626	0	0	75.3542	0	76.7178	77.5231	70.024	74.3483	73.0349	78.1238	75.0943	72.3263	74.5461	0	75.8647	71.2348	75.4578	73.1435	0	0	80.9004	77.0383	76.2254	0	74.3061	72.8186	74.3404	0	75.5444	76.4566
		204	976.58	73.4	77.3818	79.0532	72.7822	76.966	0	72.3077	0	70.3661	73.2196	76.3125	74.5632	73.4056	73.0159	74.3932	74.2918	0	0	72.9833	0	81.8655	76.5894	72.3299	74.6489	77.5412	74.5722	76.075	70.7155	72.7569	0	71.0487	78.511	72.4959	77.3744	0	0	79.0353	76.3291	74.6008	0	77.4125	74.2858	74.391	0	79.7036	73.1595
		205	980.44	78.1644	73.7526	69.8488	75.991	77.0652	0	72.8112	0	71.2136	69.9144	75.9577	80.0239	72.1872	75.0136	74.9781	73.6073	0	0	77.9763	0	72.6938	74.2261	68.3628	73.7976	70.6845	77.4949	75.6511	78.6308	75.6975	0	77.0522	81.3651	70.9097	76.0771	0	75.7543	76.185	79.3524	76.2858	0	76.1693	83.2177	0	0	74.382	72.749
		206	984.3	71.6901	72.3357	75.0349	75.4847	73.3088	0	74.5529	0	72.1984	74.8106	74.2276	80.5059	74.1949	73.1145	72.0528	76.7337	0	0	76.3894	0	81.8195	77.3013	70.4305	72.3427	76.1294	70.2899	78.7259	72.3913	80.6062	0	72.7928	77.771	73.6403	74.5242	0	0	79.8621	77.6552	73.3841	0	81.3269	75.4488	0	0	75.8927	73.65
		207	988.16	74.2723	74.373	73.8094	77.0234	76.4353	0	75.2756	0	72.9078	72.8954	76.1362	78.5324	74.1213	72.0127	73.229	68.2458	0	0	82.134	0	84.1049	80.6737	73.4712	73.5667	76.7826	71.634	72.4473	75.6126	72.8557	0	76.5403	77.9388	70.6202	81.0904	0	0	79.7638	81.9571	73.6589	0	76.3873	76.0861	0	0	77.0414	77.0945
		208	992.02	72.3507	77.9799	73.0277	69.5266	71.4291	0	75.1092	0	66.3339	75.0127	71.2851	75.7088	71.5361	79.6711	73.8598	75.6784	0	0	75.4577	0	78.4882	74.514	70.8772	74.1739	79.3921	72.9078	75.8558	69.6638	74.0186	0	70.9004	81.9928	73.4215	75.0362	0	72.602	80.4851	79.3344	71.873	0	76.0381	79.2128	0	0	77.6259	77.3007
		209	995.88	76.8477	78.6627	70.6978	75.3654	71.8824	0	72.3808	0	75.6569	75.3441	75.4138	79.6597	76.7421	73.3302	77.3739	73.1144	0	0	73.5076	0	78.3852	75.638	70.5539	78.4876	79.0702	75.2948	69.873	77.6175	77.5601	0	75.5899	77.5389	71.5567	73.4086	0	0	80.973	75.1236	71.5958	0	75.9503	74.7062	0	0	74.6467	72.3852
		210	999.74	75.3643	74.4992	68.661	75.2787	77.7356	0	78.6553	0	68.028	71.4347	74.4544	78.9279	74.4716	77.1722	80.0809	75.7818	0	0	75.2668	0	81.6518	78.8324	71.1705	72.8967	79.234	76.8338	81.2901	71.4875	78.6077	0	72.1626	76.9425	75.313	76.1794	0	0	74.8532	78.7268	75.057	0	74.9456	75.6278	0	0	77.4396	74.1324
		211	1003.6	75.4359	75.1369	70.8369	75.804	76.3096	0	72.3201	0	75.7661	72.858	76.5737	78.7059	72.7552	74.2934	70.9454	77.1442	0	0	78.8023	0	76.1366	75.4275	71.2795	75.5364	75.8507	77.0141	78.7316	71.6447	76.1803	0	75.1218	80.5067	75.1788	77.5225	0	0	81.1294	75.6734	79.7943	0	79.4159	72.5775	76.6057	0	75.4908	68.6816
		212	1007.46	80.4732	72.9951	72.5697	74.0383	71.7527	0	76.3617	0	73.6175	73.7393	77.8897	70.95	70.7286	76.3907	78.0473	81.0404	0	0	78.3039	0	80.4257	79.3594	76.3876	72.3068	73.3609	73.5836	75.3944	71.4663	77.2015	0	77.4783	82.6343	72.9091	77.0406	0	68.1007	78.7399	77.8015	73.212	0	73.2994	76.7848	0	0	76.7476	75.1658
		213	1011.32	70.4444	74.3838	76.789	0	69.7291	0	73.8896	0	71.1982	69.476	76.82	76.3733	76.5643	79.1503	77.1224	71.0675	0	0	79.9714	0	82.372	75.9989	67.923	75.8052	77.8726	73.5716	77.3235	77.7943	78.3532	0	79.7402	72.7084	73.1502	78.3951	0	0	81.4317	81.2968	0	0	75.8105	75.2429	0	0	76.8752	72.9404
		214	1015.18	72.334	77.3439	70.1623	72.0979	72.2772	0	79.3054	0	70.2249	72.3931	73.6657	74.0963	78.3619	72.4421	76.3938	75.0206	0	0	72.7912	0	76.0893	78.5456	70.917	73.8676	79.0411	75.985	73.8445	75.8073	79.8707	0	72.6946	73.8322	72.0058	76.8015	0	72.3995	77.9452	78.8914	72.6831	0	72.6813	77.957	0	0	77.7052	75.0127
		215	1019.04	78.0426	75.4244	73.6771	76.9601	73.951	0	75.5207	0	70.9011	73.208	86.1502	77.2371	73.5927	71.8617	0	73.679	0	0	76.4441	0	80.9498	79.6372	71.8603	73.1859	82.9424	73.6045	72.0179	76.9892	73.9848	0	75.6013	75.8385	77.8443	76.1569	0	0	74.9107	76.2976	74.1363	0	75.2789	76.3398	0	0	75.9434	73.5942
		216	1022.9	76.5709	72.3983	71.4736	79.8045	73.5887	0	71.8095	0	72.2011	74.0687	77.4369	79.6288	73.8361	75.6775	74.5169	74.7545	0	0	0	0	82.444	76.6864	72.3887	73.0629	72.9524	75.3817	77.5482	76.7502	75.9575	0	80.2043	73.5072	74.722	77.0796	0	70.1801	77.4534	74.5979	74.6734	0	75.8369	76.7753	0	0	77.0994	74.9857
		217	1026.76	72.9765	78.6695	72.9015	75.4134	70.3725	0	76.89	0	73.7712	69.6172	76.731	73.9641	72.8762	75.4619	75.7381	76.7329	0	0	74.3892	0	75.734	83.8023	0	74.4703	80.2297	78.2996	71.8838	81.9573	76.8444	0	69.0482	75.5433	79.1903	72.6342	0	73.7176	78.7438	76.9738	74.3825	0	75.0806	80.494	0	0	81.9656	75.4866
		218	1030.62	78.8524	78.7562	72.6815	78.3611	79.0418	0	76.2354	0	73.9677	75.2737	82.7615	76.3081	73.1212	70.608	75.3878	79.1115	0	0	78.2989	0	81.7858	75.7872	73.0777	72.9112	75.397	72.8772	73.5647	73.86	75.049	0	75.348	80.8998	74.5755	74.3888	0	75.8716	77.8969	80.4702	73.0554	0	77.5415	78.4906	0	0	77.8699	75.7344
		219	1034.48	79.5739	75.1262	73.1039	75.4044	71.2118	0	73.7031	0	72.0325	69.7068	80.3052	81.3683	70.7985	70.6799	0	75.5264	0	0	74.4046	0	82.0272	78.0608	71.2187	77.2677	72.6192	75.3691	78.9351	78.0407	73.1163	0	78.3596	75.6292	75.5724	75.527	0	74.1822	76.2361	74.809	70.9007	0	75.4264	75.2558	0	0	73.8862	72.8026
		220	1038.34	70.5141	76.5211	73.4412	73.4443	76.0275	0	73.2064	0	72.4295	74.3223	73.8006	79.223	76.2064	74.7088	71.9126	72.3221	0	0	72.1877	0	78.0085	80.3151	0	78.3649	76.4708	72.6504	78.6369	78.9853	74.2411	0	76.4981	79.1905	75.0149	74.9451	0	78.1423	74.2395	78.9442	70.4898	0	72.6596	78.2921	0	0	78.0342	73.6645
		221	1042.2	80.5932	77.1238	72.4247	79.1355	74.351	0	73.8679	0	71.6316	73.2527	76.5699	75.5982	69.7047	70.7219	80.4845	78.959	0	0	72.7666	0	78.312	74.8448	0	71.0453	78.9911	76.7334	70.409	75.3947	79.7335	0	72.3516	77.1302	74.6134	72.794	0	75.1635	77.4106	78.2715	74.6968	0	75.8814	75.5831	75.24	0	75.8232	73.3156
		222	1046.06	75.9389	74.0138	0	71.3497	73.9369	0	75.2335	0	70.8577	72.9685	75.8255	78.6647	69.8678	73.6735	75.979	71.9858	0	0	74.7495	0	80.6466	78.9013	69.638	75.2408	81.8828	72.7996	78.4864	75.114	75.7589	0	77.8364	74.4301	77.9934	72.0919	0	72.2769	79.6207	75.5839	77.3483	0	74.8723	79.9482	0	0	78.1783	73.2701
		223	1049.92	80.9942	78.3414	0	72.2004	72.1676	0	74.7632	0	69.1966	74.5789	74.2649	78.5682	78.8585	76.1727	74.0883	82.6437	0	0	73.1834	0	74.6171	77.0096	72.5661	69.872	79.1457	77.2195	78.5815	76.0823	77.877	0	75.1588	77.5743	77.545	74.1421	0	75.089	76.2395	77.4552	72.5177	0	77.4929	74.5514	0	0	79.1887	76.8858
		224	1053.78	75.2505	77.8617	70.9693	71.9248	70.5766	0	75.4466	0	70.7014	72.5994	77.8991	73.2791	72.1927	73.3394	73.6585	82.116	0	0	72.4167	0	80.4767	76.3657	0	75.3117	79.3179	78.6438	75.5577	75.7793	76.5824	0	77.1893	78.418	72.0149	77.9722	0	72.2122	81.1419	72.3566	75.3113	0	73.3954	76.8303	0	0	77.0646	72.9639
		225	1057.64	78.2184	71.9068	74.445	82.4804	72.3273	0	75.1382	0	75.9247	69.6031	76.2582	74.919	76.0994	74.8	73.3947	72.1757	0	0	78.7688	0	72.6685	80.5039	71.311	79.3332	72.3049	78.6488	75.4499	78.7941	76.0418	0	74.4009	82.5866	76.2464	70.9809	0	79.7931	77.5099	76.6643	69.6184	0	80.7277	77.5916	77.4458	0	78.5114	73.8044
		226	1061.5	71.7123	78.2824	72.9358	67.5746	73.2548	0	73.1266	0	74.8437	75.5182	77.2123	71.8438	75.3276	72.288	76.146	73.4387	0	0	74.4285	0	75.8849	79.5534	0	73.3034	78.1821	73.5535	77.3803	72.0952	77.0653	0	72.8178	75.018	72.7888	81.3577	0	71.3225	76.9267	75.8154	71.2734	0	77.9965	77.3058	0	0	75.9659	69.9916
		227	1065.36	76.1873	75.338	0	73.9178	77.4041	0	76.6583	0	75.4912	75.0893	77.5725	78.9026	69.6991	67.6016	0	75.8197	0	0	74.2318	0	79.2484	77.9807	70.7249	69.5646	77.8519	77.507	74.2904	75.7083	70.9547	0	73.4957	76.895	79.0604	73.3604	0	73.4706	77.77	76.4317	74.2288	0	80.5317	81.3554	0	0	82.8217	77.7371
		228	1069.22	72.8739	76.756	0	0	0	0	71.5753	0	72.8466	70.4276	75.438	75.2811	73.4532	76.0813	75.1278	70.9766	0	0	78.9267	0	80.2544	76.9106	72.8516	74.4468	72.2911	76.309	76.6158	73.6885	78.9823	0	73.4002	79.0569	69.5867	77.2262	0	76.1277	79.5773	73.6377	69.5996	0	76.243	74.3942	73.173	0	74.0261	69.1492
		229	1073.08	78.2483	73.1849	75.0718	76.8698	71.3321	0	73.6883	0	75.1348	74.8502	75.173	72.5333	77.1452	74.6155	71.9847	74.2157	0	0	71.6772	0	80.8316	76.1273	74.2557	77.3894	77.7437	73.0358	73.0015	71.6667	71.2968	72.2585	73.166	77.354	75.9448	77.4722	0	67.5742	79.6453	77.784	70.818	0	78.1139	75.1327	73.042	0	77.0851	72.2807
		230	1076.94	74.3256	73.966	74.1563	77.3476	77.924	0	80.4426	0	75.9493	71.3221	77.9787	76.8972	72.8883	75.9204	70.444	72.3255	0	0	79.6123	0	79.3158	77.0776	72.0323	74.2533	78.9189	73.516	75.5473	74.2572	72.3405	0	73.6799	79.876	76.486	76.3755	0	68.9624	77.184	76.896	73.7468	0	73.8519	76.161	74.7719	0	72.9417	74.0815
		231	1080.8	72.6448	75.0551	76.3811	73.704	77.6805	0	72.5106	0	73.7065	70.6165	82.3933	73.7725	75.8936	70.8792	72.7325	75.2193	0	0	69.0667	0	74.5437	76.3057	73.9209	75.051	83.2572	76.9691	74.2811	74.995	76.4318	0	71.5563	80.2116	70.1352	79.0777	0	68.4175	78.2537	79.3075	72.1323	0	71.5515	79.235	76.4967	0	76.4508	71.9535
		232	1084.66	74.171	75.0969	73.0386	74.8742	73.4437	0	81.1617	0	73.874	77.3004	73.3103	75.3261	75.9344	75.8861	74.3813	79.536	0	0	73.7584	0	79.3666	75.7712	73.4584	77.2835	76.6855	75.2206	75.4907	73.2451	67.4894	0	75.3783	83.7708	72.665	75.2387	0	71.3971	78.9161	75.8138	74.7062	0	76.8849	78.6274	77.7032	0	78.2229	0
		233	1088.52	71.7188	81.2954	0	78.849	0	0	72.4457	0	73.3313	71.9354	75.784	83.0817	72.7351	77.8584	71.7991	66.8139	0	0	73.4578	0	77.8895	79.6127	69.2416	79.8047	81.8378	75.8338	79.9422	75.726	76.1197	72.4967	75.5914	76.7564	72.0701	79.0886	0	70.2798	75.7284	75.4427	70.2367	74.9706	74.9106	84.5281	73.4461	0	75.3318	70.8484
		234	1092.38	72.8489	75.7847	75.689	74.0545	72.7491	0	73.0533	0	74.5069	72.8207	76.6993	76.1774	72.1336	74.6973	75.5008	73.9201	0	0	73.873	0	82.3824	80.4798	72.9977	73.3607	76.5203	71.3187	74.5394	73.6931	73.251	0	73.96	79.1634	76.6044	79.0932	0	70.2554	79.2436	76.6372	69.9391	0	72.0999	74.8449	75.2057	0	76.5652	72.6442
		235	1096.24	82.3176	77.5342	76.6165	73.1381	0	0	74.8582	0	68.1419	70.9572	69.878	76.9206	75.2834	71.5047	79.4557	76.2055	0	0	78.3723	0	77.6537	76.2968	74.152	77.6541	77.3669	79.1773	79.8054	80.1513	76.3331	72.9601	68.7864	77.6451	69.0292	78.6133	0	74.4964	77.8401	81.7651	74.8627	71.0545	79.4985	73.9114	74.692	0	77.9901	72.4663
		236	1100.1	76.8708	79.8169	71.8785	74.0245	72.1091	0	75.6065	0	70.0429	76.2401	75.9542	71.1372	69.3547	76.2617	77.3383	75.8735	0	0	71.9559	0	80.9311	77.7326	73.4071	80.5371	76.2119	73.6385	80.4323	78.6001	78.5255	0	73.6593	81.7976	72.8377	76.7557	0	74.3368	82.6823	80.9579	80.9761	77.9931	76.37	77.8737	74.7108	0	73.6861	79.7303
		237	1103.96	75.2047	74.947	69.2768	71.6377	0	0	74.6926	0	72.9974	69.3868	80.5928	80.4435	73.8597	79.1741	73.1561	77.2949	0	0	76.546	0	81.2416	78.9661	71.1595	77.1057	78.2767	75.1918	75.1754	76.1751	80.2333	84.9563	73.082	76.9617	73.9579	78.6116	0	78.0606	80.7004	81.0665	74.0928	76.3636	75.9444	75.0331	78.1407	0	74.4208	74.1528
		238	1107.82	74.0802	77.3544	71.4529	68.9655	78.8811	0	77.4134	0	72.2788	73.0247	74.972	76.5836	73.317	73.0284	76.0399	77.6196	0	0	73.7268	0	77.472	78.2694	70.1428	77.1175	77.4527	77.914	76.6321	74.6064	75.7224	0	73.8315	74.9819	77.7049	78.6885	0	71.5404	75.8073	75.4571	70.6892	74.0507	74.9417	74.976	76.2665	0	77.4718	71.6365
		239	1111.68	72.3105	78.8578	72.4899	66.9511	73.4334	0	79.2833	0	72.6237	71.0982	73.9888	81.0641	73.5336	74.892	76.2084	74.5479	0	0	73.4164	0	81.4704	79.7009	72.9926	74.8171	77.1186	72.1555	76.0918	80.7362	74.3916	72.6861	78.6003	79.5403	74.9138	77.8232	0	73.0769	77.3249	73.8066	84.9695	70.1774	75.0497	74.945	75.2306	0	82.2087	80.2182
		240	1115.54	75.9896	74.4489	72.9059	73.2223	73.7886	0	75.6331	0	70.5279	71.7561	73.2894	75.7967	66.852	74.7991	75.8071	75.1928	0	0	78.6994	0	76.8973	78.6024	71.9116	72.3248	80.8192	77.1538	80.9765	77.6227	73.5017	71.6358	77.6144	74.6094	74.8584	76.2166	0	70.5224	76.0784	80.7597	81.5507	75.7278	75.317	75.9661	80.5276	0	77.7619	70.8859
		241	1119.4	77.0123	77.6675	73.0713	74.8314	74.3549	0	71.6556	0	69.1715	76.4557	74.8967	75.906	70.6252	71.895	72.3229	77.6719	0	0	78.7847	0	88.4017	79.5364	74.2038	78.1996	77.9938	73.7296	76.8911	76.804	72.8784	73.4069	71.8432	79.9021	74.8024	74.0965	0	0	75.9457	70.0231	75.3321	74.4948	73.4107	75.2899	76.765	0	72.1054	77.8102
		242	1123.26	81.4449	79.1662	70.0519	72.7032	68.4577	0	77.5391	0	72.6148	73.7434	78.9905	74.021	72.2521	70.1385	78.3981	76.0273	0	0	77.2789	0	81.8793	75.6818	72.9945	72.4314	75.0548	75.9838	79.1915	77.6489	78.3178	0	72.7543	77.2561	78.0152	79.2963	0	0	75.3827	72.7181	73.8871	77.2625	72.8246	76.4678	79.1491	0	75.191	75.4525
		243	1127.12	78.2434	81.1612	70.9321	70.4555	73.3875	0	75.3402	0	72.5469	75.2417	71.4149	80.4159	70.7739	74.6428	74.4851	0	0	0	73.0454	0	85.6378	81.4657	75.9677	72.0273	80.3475	73.4816	74.7451	74.5541	79.2464	0	74.168	78.1061	73.5636	79.1452	0	79.1992	78.0859	88.5737	70.6143	75.4346	81.0711	79.293	76.2572	0	78.4118	70.6595
		244	1130.98	82.7693	73.5232	0	0	79.5988	0	77.474	0	78.104	72.88	83.2739	73.7832	74.8879	77.0323	71.7497	74.6054	0	0	72.9582	0	82.1537	79.0817	71.2146	72.4578	73.9174	78.0497	77.2367	76.0294	78.4696	74.614	71.1914	78.7507	71.4204	72.3618	0	71.4958	75.1162	74.5169	74.2241	76.8501	80.5471	72.9063	72.4611	0	79.8424	76.8927
		245	1134.84	78.1922	76.5696	0	76.718	73.3484	0	79.4968	0	73.8938	68.9548	80.8655	73.06	71.2027	76.993	71.6475	71.9529	0	0	75.9335	0	78.8685	77.4027	77.009	74.7961	77.6033	80.1931	79.4397	74.4573	75.1599	0	76.5063	78.094	75.383	75.2593	0	73.9719	76.2453	74.4777	76.9747	77.6186	72.3769	76.0793	76.7641	0	72.9416	76.2708
		246	1138.7	74.1341	76.8132	75.4046	78.9695	74.5121	0	73.9506	0	72.8709	73.7288	78.8693	76.6175	68.0767	78.5596	73.8921	75.1827	0	0	72.2765	0	80.9022	73.3221	67.9093	68.391	73.1845	78.2515	77.7108	75.2903	76.9809	73.0226	78.8264	81.8405	70.6083	78.4753	0	73.1852	73.4675	74.6249	73.6274	0	72.6645	76.7295	75.7283	0	76.0142	72.23
		247	1142.56	76.5505	79.8873	76.8614	72.8588	75.4424	0	74.7852	0	71.7055	73.477	75.1609	71.4919	68.4531	76.5465	77.471	72.6221	0	0	71.7728	0	76.9938	77.5279	73.4173	71.4324	76.6039	72.2576	80.6197	73.4992	72.585	72.191	78.3215	78.0438	74.9276	76.5549	0	0	77.1873	78.4263	71.4156	77.1721	72.6624	76.2393	79.0579	0	69.7967	74.2474
		248	1146.42	79.2762	75.577	0	73.7093	75.3849	0	75.0013	0	81.3645	74.5307	78.7054	78.491	70.5435	70.9722	71.8681	70.3675	0	0	79.4291	0	77.2	83.9348	71.2456	72.8918	77.078	77.7073	75.5358	76.2115	75.4575	75.4804	76.8646	81.9207	81.6494	74.4285	0	76.9446	77.1611	79.19	78.7412	74.1798	78.7383	81.5428	77.2969	0	78.1405	71.9489
		249	1150.28	81.0324	76.7907	0	71.4298	72.4352	0	76.8663	0	78.386	75.622	78.2155	74.6306	73.5057	77.9875	0	73.2368	0	0	79.4597	0	75.0073	77.2098	0	72.127	75.0353	76.5497	80.293	74.7281	75.2189	73.0405	72.7995	75.3757	71.7655	78.1306	0	73.7595	72.6076	75.4779	73.6178	74.7345	75.3995	77.6761	76.2882	0	75.7981	74.4403
		250	1154.14	77.2077	73.2721	0	72.5126	70.2705	0	76.8218	0	69.2766	72.7058	74.0802	78.6714	71.1792	75.2721	70.1155	73.0503	0	0	76.1228	0	77.692	80.0639	0	72.2544	80.8996	75.7972	75.4518	76.3083	77.0482	67.115	75.4538	72.5675	78.0327	74.1341	0	72.9188	80.6123	75.3809	69.5559	71.9206	75.1854	80.5512	74.9844	0	75.0508	72.8436
		251	1158	74.9453	72.1728	0	71.6819	74.0055	0	74.808	0	74.2969	72.7625	77.764	80.2526	71.0472	74.313	75.0915	79.9947	0	0	73.0124	0	75.1164	79.4408	70.3237	73.1355	80.1075	73.4794	78.1823	72.8064	78.8124	78.714	76.7692	78.939	74.2572	71.5922	0	72.168	75.5383	75.6889	75.1404	74.9313	74.3323	77.4569	71.6137	0	74.5538	74.1479
		252	1161.86	82.5069	81.6083	0	73.8889	71.8549	0	77.2832	0	75.9151	76.0882	76.5816	74.844	71.1928	77.5629	77.8381	73.8647	0	0	66.5512	0	76.1154	73.0942	0	74.838	73.8104	75.2618	79.8722	69.4108	69.3855	72.2704	76.1842	79.3187	72.7333	0	0	71.0042	79.0869	75.5084	72.4135	76.566	77.8222	74.3756	73.1606	0	74.4164	73.0679
		253	1165.72	74.0495	79.3706	0	76.595	75.0036	0	79.5644	0	76.9766	72.598	73.75	77.2058	77.1162	73.0979	77.978	74.9469	0	0	76.4063	0	80.2159	80.5285	0	73.1818	77.506	73.9518	77.0573	73.3909	70.47	74.9564	74.6052	77.6921	73.2731	75.6368	0	77.2952	76.2406	77.9929	74.0978	74.0545	0	74.4966	74.6386	0	78.3404	72.0517
		254	1169.58	81.9891	73.0759	0	75.6439	74.0641	74.3065	77.1371	0	74.7556	78.5812	75.5281	72.4486	74.7529	73.4116	76.0376	73.602	0	0	71.7721	0	80.6297	79.8324	0	79.7181	76.6792	74.8986	79.2872	72.7828	70.5843	70.8829	77.9447	78.6743	73.7151	74.8614	0	75.6351	81.1387	71.9127	74.4438	75.3656	80.3706	72.0536	71.447	0	78.8666	75.523
		255	1173.44	80.8255	71.4564	0	76.2707	74.8479	0	74.2052	0	78.1612	76.1177	77.2678	75.1255	74.5777	73.9902	76.6191	74.7439	0	0	74.0164	0	82.3785	81.2222	0	73.7422	77.1122	71.8452	80.8091	77.906	72.122	74.1177	72.579	79.4057	76.3741	72.7006	0	0	82.1175	76.872	78.4605	76.4229	76.9401	74.2035	76.4426	0	72.5135	78.713
		256	1177.3	75.3017	77.2442	74.3685	76.6019	75.4342	0	77.6931	0	72.8858	77.8858	74.517	76.4729	74.0432	75.2853	75.0217	70.6206	0	0	71.0262	0	81.1003	76.6925	0	74.2764	78.4057	71.8586	75.6001	77.3821	77.9867	71.6161	72.2155	74.4287	76.2402	76.0949	0	0	79.9634	74.0336	73.3492	77.5356	72.7728	74.6704	74.0243	0	72.6166	73.9362
		257	1181.16	83.2154	78.4086	0	70.1085	74.1902	0	77.2709	0	75.778	76.6683	70.3579	79.5681	73.6801	71.9754	73.0736	77.2865	0	0	71.2781	0	78.7366	77.7131	0	74.0564	79.1753	75.2727	75.2945	72.0254	75.7156	71.753	71.7075	83.1741	76.1513	80.4995	0	76.6646	79.3141	74.7883	74.1141	74.474	73.9153	77.4343	74.8324	0	78.9028	74.4651
		258	1185.02	73.9622	73.6967	75.2812	69.0931	78.0215	0	75.1921	0	72.6329	69.211	72.9555	76.6524	73.6851	73.2118	77.2567	70.6297	0	0	76.9619	0	74.2204	81.1953	0	72.4098	79.6845	76.2841	77.0876	78.0849	71.5154	71.238	75.1321	85.2536	74.2082	79.5668	0	70.9209	76.8809	75.4529	77.5064	73.8765	75.0554	76.9642	81.4974	0	75.8929	74.8701
		259	1188.88	76.5232	71.5615	0	76.847	74.1885	0	75.6092	0	75.2183	69.8847	76.6158	76.6939	76.2039	77.5259	72.4757	74.2243	74.8068	0	74.1132	0	79.5422	81.1207	0	81.1931	80.9391	77.0963	79.9683	74.2945	77.8827	68.0945	76.6619	81.1609	77.2386	76.8256	0	0	71.7887	77.093	74.9048	72.3422	75.7292	71.5066	76.5856	0	79.0027	70.3558
		260	1192.74	76.7523	76.2321	0	69.939	70.1698	76.5413	72.1511	0	78.9024	73.0175	82.7796	71.5262	78.393	74.5646	76.3966	71.2267	0	0	74.9175	0	76.3463	75.2664	0	72.5429	74.4989	74.6654	76.3324	73.517	77.5843	67.053	78.433	77.1981	76.2914	81.3807	0	74.708	77.1238	78.6308	73.1593	76.1559	76.6042	71.5845	79.3278	0	74.8646	76.0745
		261	1196.6	78.0507	77.4174	77.0247	71.8673	75.1046	72.763	71.8786	0	79.5686	74.9876	74.8007	74.7738	71.3774	78.3752	0	70.2228	0	0	72.022	0	78.7015	72.2298	0	74.0751	72.1987	68.2063	76.845	67.7393	73.0229	73.651	74.7702	81.8432	72.8932	75.5548	0	0	73.2211	77.6541	75.6688	79.209	74.7809	73.6201	71.3895	0	77.5835	71.0525
		262	1200.46	78.6228	79.3974	72.1175	72.6917	76.4921	72.581	74.8678	0	76.8435	73.3454	74.4993	74.4213	75.0724	76.9687	72.9223	72.2591	0	0	73.6906	0	81.6536	81.7173	0	68.0239	79.1786	80.6349	72.0873	75.9123	79.8712	70.916	72.5937	83.8991	73.7627	75.2365	0	73.8158	78.8033	80.2867	74.3204	74.5201	74.1991	77.9739	76.4687	0	75.3652	75.4327
		263	1204.32	80.7693	76.1271	71.8069	76.6403	77.3863	72.036	78.1179	0	80.8009	73.8732	78.8235	75.3293	75.3483	74.4917	0	74.2148	0	0	77.6603	0	78.6464	80.542	0	71.9426	72.7502	74.9839	76.119	78.6334	73.4197	82.3205	73.1451	80.1141	73.434	75.3731	0	74.5266	74.7778	71.3154	73.5712	77.4716	0	74.8672	78.5733	0	76.6866	75.3146
		264	1208.18	72.8418	79.0102	0	70.3875	75.2429	70.9748	76.9931	0	70.8541	73.5933	75.5998	72.3002	74.0143	73.6171	73.4972	75.602	0	0	73.4476	0	77.3719	79.5357	73.1564	74.0155	75.529	77.0885	79.617	69.6755	74.4171	87.1479	75.1446	75.3109	69.1151	79.4315	0	72.9491	74.3342	76.4092	72.5492	77.6764	70.5951	73.3213	75.6641	0	75.3733	69.1471
		265	1212.04	78.641	76.9392	0	71.8211	75.5937	75.2805	78.6313	0	70.7069	74.8653	73.6339	78.6446	73.0754	73.9336	74.3305	71.9247	0	0	76.9704	0	79.945	78.7639	0	73.8376	76.4026	76.0117	77.4879	68.9678	71.6035	70.5241	74.2619	80.6658	73.8843	73.249	0	77.818	80.9553	76.4003	74.6273	75.4484	73.9296	78.5057	73.3555	0	73.6421	79.8963
		266	1215.9	75.9131	79.4235	72.5115	72.8579	72.7916	73.9194	77.6858	0	69.8571	77.5307	79.8225	74.4456	67.001	76.7879	72.7705	71.9353	0	0	73.8647	0	81.3149	80.0399	69.3947	72.8068	75.2506	73.2615	77.2272	75.947	73.9391	73.5485	70.3434	84.1234	75.1473	72.9959	0	70.7748	75.4163	75.0501	75.0924	78.1173	0	81.1481	75.4339	0	72.3517	73.1539
		267	1219.76	75.7549	73.4052	70.8188	70.2331	70.9131	71.1484	78.5241	0	70.6991	80.1585	72.7687	79.1053	79.6402	73.7807	79.0582	73.4475	0	0	76.1165	0	74.1144	80.4731	72.494	76.2266	77.5062	78.9462	71.8383	76.9667	75.6749	72.4933	72.1944	75.0205	69.5686	75.1452	0	72.0471	76.1654	77.964	78.1243	75.1069	0	77.3397	77.2483	0	78.2548	77.5946
		268	1223.62	76.926	77.9878	68.6704	69.2703	73.3607	76.2343	79.4307	0	77.1565	69.0448	75.1273	77.0797	76.1328	72.9375	77.2419	72.8432	0	0	71.4778	0	78.7271	76.8372	0	73.3056	83.1215	72.0355	73.9564	77.0035	77.2763	69.0824	74.2617	80.4867	74.4254	79.5611	0	68.9485	78.1654	78.7202	74.7188	78.556	73.5691	78.6363	78.6167	0	78.8253	70.441
		269	1227.48	78.0528	75.5304	0	75.6761	76.9043	70.7491	70.9697	0	75.6417	73.7851	77.041	74.3532	77.2063	75.0509	73.9902	72.3233	0	0	74.0035	0	77.6241	79.9189	73.2536	71.7836	74.9205	73.106	85.7255	79.0538	72.7477	94.5431	73.3082	77.2394	73.0972	75.2137	0	75.8555	74.6755	77.7688	76.5489	0	75.6152	81.6046	78.1342	0	77.9064	70.8059
		270	1231.34	77.5841	79.8815	76.8779	75.0597	70.2439	71.3508	73.5758	0	75.0022	73.6152	74.6326	76.1398	69.7424	72.1474	82.8093	72.9338	0	0	70.5649	0	75.3719	82.1475	71.544	74.1117	82.015	77.0485	74.4251	80.9934	82.4457	71.247	71.4213	75.6701	74.5836	79.9839	0	0	74.7658	73.3996	72.4797	78.9563	79.874	79.9153	75.3183	0	74.3426	72.6189
		271	1235.2	71.9418	79.79	74.3382	73.7401	74.4416	67.8354	73.6909	0	71.129	70.7448	74.6217	73.112	74.884	76.3271	77.6139	73.537	0	0	76.1408	0	80.5996	76.3575	69.9636	77.6851	73.2797	80.5275	83.0902	75.693	71.0693	90.5136	73.8484	73.1508	75.9097	75.0728	0	74.9514	77.1117	78.6763	72.0283	75.9963	76.111	74.422	73.4848	0	78.5727	73.3553
		272	1239.06	74.3992	74.845	75.6052	69.7	77.7102	73.8963	76.5935	0	73.6498	74.8916	83.664	76.8874	75.2721	71.8967	75.0412	71.1189	0	0	75.3286	0	81.2549	74.8272	0	71.0158	77.3575	75.8403	78.2993	78.124	0	68.7652	75.9184	73.3464	71.9007	77.355	0	72.9779	73.612	81.5572	72.3876	73.8032	76.7075	77.2563	73.8113	0	70.8177	71.7847
		273	1242.92	79.4945	77.2141	72.1139	70.6798	72.6284	69.395	75.0411	0	80.8748	71.8102	73.168	78.634	71.534	73.4442	72.7319	69.2249	0	0	78.3637	0	78.5172	76.3757	70.1157	75.5306	75.9454	75.2286	73.6455	72.6901	72.7476	73.1619	71.194	80.2639	71.9744	77.1004	0	71.6958	76.7339	76.2984	75.8724	76.225	74.4129	77.5098	76.3465	0	72.7706	0
		274	1246.78	77.3762	76.1868	72.8157	72.1997	72.6447	75.0847	77.8506	0	77.5617	73.7266	73.1775	69.3353	75.8667	0	72.8132	74.0999	0	0	73.8744	0	75.2517	82.0874	73.216	73.1793	77.7927	74.451	76.2639	75.8985	72.8033	73.4267	74.807	83.6685	72.1655	74.5574	0	71.819	82.3308	80.3069	77.4771	76.6909	77.1724	78.7818	77.6697	0	77.0566	74.8986
		275	1250.64	74.4164	76.0049	74.6125	71.1159	78.3726	67.6285	74.9562	0	70.8127	71.5074	79.961	68.4943	74.6923	73.5043	74.7621	74.7834	0	0	75.3719	0	80.9066	79.379	76.3067	73.736	76.7876	77.0583	78.3246	75.4158	0	71.1899	71.8357	76.6342	68.326	69.6777	0	71.5183	75.5973	73.5005	78.6267	75.6966	77.4541	76.3869	74.4706	0	77.6261	0
		276	1254.5	75.6521	76.2412	73.9929	71.6518	78.7313	74.5568	72.7857	0	78.5922	72.736	78.1255	75.5117	73.9786	74.6795	77.1211	75.5079	0	0	75.773	0	79.0934	74.8272	69.5092	72.1411	76.1659	78.0788	82.3801	76.1845	75.2911	75.1768	72.301	93.6581	70.7771	75.5382	0	72.4791	79.5463	71.0174	71.708	75.1385	76.0314	80.8438	78.6662	0	77.2406	74.0492
		277	1258.36	76.1944	76.8893	72.856	73.7142	79.0423	78.621	79.3235	0	75.8834	75.4674	76.0029	74.7254	75.4676	74.624	71.305	68.4304	0	0	79.7274	0	76.1257	81.1581	70.6654	73.421	80.0437	77.2737	73.5426	69.6032	78.6464	72.4884	74.1636	76.2435	73.5376	75.6366	0	77.7679	75.1064	79.3653	81.6827	72.4865	75.4789	74.0018	74.5525	0	77.9649	73.8704
		278	1262.22	73.3408	72.4349	71.9215	74.4499	77.6399	68.2026	77.5655	0	72.1918	68.8365	74.9143	72.0881	65.5792	75.3291	76.212	76.3032	0	0	73.1637	0	75.5649	79.8588	68.4628	74.9895	72.9572	73.1996	75.9589	74.2688	79.2879	75.4188	74.2812	77.4097	71.5499	72.8644	0	75.2389	79.2521	78.1264	76.3172	73.6729	74.0741	80.3474	72.1456	0	76.4753	68.1047
		279	1266.08	77.3117	81.0239	68.9594	71.7605	77.251	66.7992	72.627	0	75.4548	73.2192	75.3106	77.4516	72.637	76.574	76.6362	71.3248	0	0	79.8947	0	76.4936	79.041	69.8062	75.7294	79.8451	77.9212	78.3144	76.1766	73.2058	71.7116	75.6527	82.0894	75.8569	75.6127	0	72.2418	71.554	75.4531	75.6084	77.2124	74.5377	79.3717	73.0285	0	77.6002	68.6022
		280	1269.94	78.3939	74.9044	72.3997	69.5924	76.5531	73.8488	76.1919	0	72.4755	76.8376	77.1322	78.1474	72.9084	72.0645	79.8376	73.2525	0	0	76.9573	0	72.7909	78.0272	70.5241	73.3619	77.7823	74.6582	76.3952	78.5633	75.2987	70.5927	73.1388	79.274	74.995	0	0	72.7009	78.5344	72.8112	72.4539	73.4488	73.0629	81.1881	74.871	0	74.5875	68.1611
		281	1273.8	87.8834	73.3799	0	74.2737	73.4881	73.6009	76.5301	0	73.4972	75.3955	73.4177	72.8974	75.6907	0	74.2999	74.2525	0	0	76.9472	0	74.9726	76.9503	70.7863	76.944	76.4336	79.1074	77.973	73.5516	76.4298	72.2558	72.9173	86.3933	71.0004	75.9392	0	74.1452	78.3178	77.3744	71.7208	71.5849	0	79.2857	77.087	0	73.1212	70.1901
		282	1277.66	79.1461	77.7364	70.7927	75.9692	70.773	0	71.6935	0	71.8176	70.8571	81.5313	78.4989	72.3806	0	73.6515	75.6557	0	0	77.1515	0	74.7719	76.3053	69.9817	78.7357	72.041	74.9101	80.7106	74.2553	77.2893	77.1893	76.508	75.2509	75.9899	73.5486	0	71.6862	76.59	74.5404	67.87	70.6126	78.2474	72.8379	73.9059	0	72.9858	67.0302
		283	1281.52	79.2116	76.1401	0	72.7219	70.5523	70.646	77.3405	0	77.1081	73.0366	78.1826	78.3361	74.9267	77.4269	74.1435	75.2479	0	0	79.4381	0	74.6781	77.2991	70.6104	70.7518	73.2664	77.2571	82.4581	73.355	0	86.6295	79.6247	82.7331	77.4682	77.8151	0	76.9072	85.3804	74.5505	70.9808	71.93	79.5534	75.6032	75.5612	0	79.187	0
		284	1285.38	76.9947	80.8702	0	74.3312	74.6398	72.902	77.0328	0	81.4193	69.5368	75.6175	79.9024	70.6667	76.8823	76.1883	78.719	0	0	76.354	0	82.996	74.6775	74.9057	66.4796	76.2678	73.224	84.99	74.3384	72.0339	83.2108	69.7777	83.2644	72.3449	75.9023	0	75.9906	80.5169	74.8599	70.9803	73.138	78.3503	77.3695	76.93	0	77.8404	75.3466
		285	1289.24	74.1712	79.1369	72.4906	70.4811	77.9664	75.3125	78.1145	0	75.7835	72.0718	76.3228	74.3361	77.1087	73.0377	77.1458	77.5052	0	0	75.5459	0	77.754	84.7392	72.8206	70.218	81.2532	75.8948	92.9575	76.2444	80.659	116.301	75.2202	81.0023	75.6187	74.7193	0	0	80.2839	77.8814	77.236	74.1988	75.2842	80.7129	76.3701	0	73.9707	0
		286	1293.1	75.5476	75.2522	0	75.9573	72.7496	71.3637	72.0175	72.2197	77.5498	68.5949	70.586	72.7617	75.4372	75.3376	73.0804	73.2363	0	0	73.8051	0	75.892	80.0893	66.1566	73.8343	71.5268	80.4033	93.4621	74.095	74.577	134.651	72.5682	77.7071	72.9322	80.3407	0	68.9188	76.1887	76.6912	73.0333	69.8405	74.8511	80.406	72.5234	0	76.4843	0
		287	1296.96	70.3511	79.6008	0	72.7821	77.5852	76.9213	76.7522	0	76.5768	75.6669	77.1151	70.3775	76.4914	71.6664	73.0726	75.148	0	0	74.8214	0	73.3055	74.8556	0	0	77.6676	73.0166	88.4794	74.1818	77.7193	99.6117	71.2245	80.2929	73.8172	70.4314	0	72.692	78.275	80.075	70.0379	75.2121	76.5705	77.0859	75.634	0	76.1399	72.9524
		288	1300.82	75.1217	72.5951	70.1232	77.0915	73.9345	70.8935	69.4287	0	74.1149	69.4187	76.4036	81.9554	73.4274	72.5277	79.251	76.5439	0	0	72.3341	0	76.6641	77.4356	74.722	71.3289	82.4726	76.2178	98.3603	77.1593	70.2481	111.553	72.5707	79.0457	71.2946	77.7642	0	0	78.511	77.2417	78.4527	0	77.2979	70.7542	73.674	0	75.4197	0
		289	1304.68	75.7245	78.7626	78.3943	79.3372	77.4917	74.9154	70.9346	0	74.8028	68.8658	68.306	74.159	71.7045	75.7089	78.9325	77.2207	0	0	73.5314	0	78.316	77.2321	75.9589	75.5901	78.7983	79.1	86.1546	71.6084	75.5557	98.2636	74.928	77.6384	71.7345	76.4668	0	71.2681	75.0529	76.2994	72.4256	73.3381	77.2727	76.0919	78.0158	0	77.1745	0
		290	1308.54	76.3514	74.1255	0	73.2384	73.5259	73.9706	74.3204	0	76.3362	68.9184	70.9485	71.8798	73.5147	70.3096	78.6609	74.5387	0	0	73.3109	0	76.7325	84.7884	76.8527	73.448	76.941	72.9857	80.0086	73.2134	72.6851	116.37	73.1365	84.887	73.2002	83.063	0	68.7492	77.0136	77.5647	73.4353	71.3019	80.1975	76.066	79.5513	0	76.4528	81.3989
		291	1312.4	73.3914	79.7665	77.1128	76.8941	76.7211	74.6118	74.2529	74.5284	74.3249	73.7276	77.8578	77.8751	75.644	74.598	81.7127	73.7342	0	0	75.0275	0	77.3445	78.3056	74.0443	0	73.4779	79.4635	90.3916	75.2955	73.9866	104.421	76.3819	81.4802	79.5688	75.7955	0	74.5797	71.009	71.6178	74.8555	73.7074	74.3043	77.1955	74.6983	0	77.7679	77.4538
		292	1316.26	79.5124	80.9943	73.7572	67.7317	75.8977	70.1863	71.0064	72.0669	70.0533	71.714	78.5365	74.6765	72.234	75.5806	79.8351	74.9337	0	0	71.5648	0	78.2567	76.1986	72.9483	73.3187	77.8031	73.7049	79.795	76.4063	75.6792	85.1708	71.854	75.6246	77.1612	74.6765	71.7257	73.148	78.2513	77.1977	73.1278	75.9336	77.2721	75.8574	79.9004	0	76.7849	74.3089
		293	1320.12	79.2535	73.4685	0	72.0668	72.3015	75.1141	75.0053	70.646	77.5118	73.6517	71.4537	71.2211	73.5649	77.9487	77.692	81.1455	0	0	78.2098	0	77.87	77.0146	75.9056	71.0054	75.2142	79.8179	83.7333	75.5636	75.2638	81.6229	72.3904	77.2714	74.9931	75.336	0	72.0839	81.7933	76.9799	76.2748	75.9998	83.2733	80.0588	77.5496	0	78.0799	75.5395
		294	1323.98	71.1453	76.2449	69.572	74.3802	71.6716	68.7025	75.5245	0	74.0637	75.3601	75.7191	75.2798	72.904	77.2545	81.1122	76.5635	0	0	72.9894	0	76.2276	74.3806	76.0974	74.0737	73.9455	76.4943	103.61	73.0386	78.4383	124.534	71.2777	80.5679	72.8203	76.4488	0	0	78.983	73.0888	73.9781	70.1731	76.2022	79.1329	76.1792	0	70.2311	75.947
		295	1327.84	79.8544	75.2371	68.9542	71.3678	75.5061	71.5618	75.2369	0	72.0814	71.9475	73.6428	76.3075	69.8722	73.6506	74.3706	75.1127	0	0	77.3369	0	74.8368	78.6986	70.864	71.1626	77.4075	77.1726	84.5969	79.0349	80.7333	111.841	77.5291	81.0562	76.9209	74.3708	0	73.797	80.3826	72.1834	72.1166	73.7473	79.8015	76.6289	73.8647	0	77.9062	70.8119
		296	1331.7	79.125	75.8278	69.3026	67.5138	75.8113	72.3371	81.0169	69.8322	76.0454	74.0693	78.9995	75.8636	74.2634	77.1954	81.1911	75.2166	0	0	74.5671	0	77.8971	84.0125	74.3158	78.7587	79.035	76.8818	101.446	70.3974	73.9823	122.964	73.8377	76.0083	81.1035	78.9695	69.5132	75.5035	77.3069	78.4985	76.5392	70.7288	72.1043	72.6638	78.3463	0	76.471	72.4449
		297	1335.56	76.7792	76.3969	0	73.1238	71.6585	73.8616	76.8142	71.3866	71.7208	72.3748	80.5124	77.2296	72.8616	75.9534	78.6721	72.9776	0	0	76.1819	0	75.3402	77.5973	74.2446	78.0522	82.4862	80.3473	90.9995	80.0355	72.444	121.691	72.7506	80.7962	71.6589	74.9164	74.1572	77.3796	79.4823	78.5618	71.1114	77.1349	77.0495	80.2976	76.9534	0	77.3125	71.5167
		298	1339.42	79.1526	75.3922	0	73.6136	74.91	72.7965	79.6813	69.5792	75.3416	69.8884	75.9541	74.5725	66.7818	75.1027	75.8584	80.4972	0	0	75.067	0	74.9519	79.1804	71.5598	70.4029	80.989	80.1786	75.0431	72.7007	77.8515	68.6842	72.7737	84.7275	78.978	71.4507	72.8436	0	76.8366	73.7599	75.1463	73.0256	70.8864	79.9712	75.9281	0	76.6068	74.7555
		299	1343.28	79.8036	79.4853	0	63.1552	76.7662	73.6788	74.4105	72.3863	78.7068	78.2162	76.6579	74.193	72.6393	71.4461	77.3284	75.1727	0	0	72.8147	0	79.5765	82.2659	71.6003	76.996	76.0127	79.3899	90.7964	79.4001	74.5331	88.3616	71.5132	82.0061	72.2512	74.8449	67.0324	68.9239	75.2331	73.2092	74.5713	73.8507	73.0793	76.1618	73.4592	0	75.2509	70.9797
		300	1347.14	79.4131	75.5737	0	69.1209	75.7237	73.643	74.0348	0	69.9819	73.1271	79.1472	78.317	73.4395	76.2859	72.8614	76.886	0	0	74.5121	0	82.9182	76.6285	68.9338	74.6706	78.9055	79.608	79.5269	74.7711	74.4345	68.7874	71.1898	78.6084	71.3332	76.5596	73.7629	70.7092	75.0416	72.7306	73.8431	75.1195	75.6741	76.5646	74.3701	0	77.37	74.4087
		301	1351	77.77	78.5028	73.4823	73.771	74.2096	76.6437	75.2426	76.9516	77.1451	70.968	74.9459	78.7179	74.7298	77.8306	74.4034	72.708	0	0	72.4093	0	73.2424	75.563	0	72.141	74.2141	74.7454	78.9811	80.6455	73.9071	74.0129	73.9162	76.0563	75.2047	76.4135	71.3981	71.3736	74.9237	81.1437	70.9686	72.2379	74.4867	79.9196	71.8759	0	73.2245	75.7909
		302	1354.86	79.5795	76.2502	68.8693	73.1306	71.4798	69.2848	77.4551	74.8495	71.4772	73.7558	76.0994	74.9096	69.5092	78.3503	74.3877	71.688	0	0	74.5094	0	80.3568	72.682	72.1878	69.4483	81.2727	78.8445	77.0291	77.6267	78.701	70.8195	72.7205	73.9193	77.5678	74.4765	66.9894	0	72.6864	77.8983	74.4247	73.4084	75.3609	73.7389	77.4062	0	75.3402	0
		303	1358.72	74.5312	74.5222	72.6366	76.1612	80.0534	70.8324	71.1829	68.3481	74.2374	70.5346	76.2706	79.0715	73.943	77.7317	70.6831	79.4664	0	0	74.9695	0	83.6115	79.6494	71.696	80.4235	75.9486	78.565	77.6127	74.0532	77.9572	74.9939	74.9419	83.3902	68.5288	79.463	71.4059	68.1936	74.4435	72.6835	77.0489	76.264	74.5878	71.4941	81.082	0	73.3286	0
		304	1362.58	80.7912	78.8961	0	72.279	75.7192	74.6765	74.6241	69.5389	72.5245	74.4236	77.4919	74.433	69.3481	72.9327	75.4483	71.2878	0	0	83.5736	0	77.789	77.8638	69.9972	71.5674	75.2985	76.5388	83.4513	80.4545	77.5601	72.9521	77.2624	79.5076	73.4036	78.1346	71.0133	73.273	78.3031	70.2005	71.5844	72.47	73.0015	77.5004	71.5301	0	79.0977	69.6717
		305	1366.44	79.9755	81.3188	70.7416	75.8025	75.158	72.1285	72.5569	71.7062	72.0597	77.5379	78.4385	75.7501	74.0598	76.3857	76.5522	72.8453	0	0	77.4602	0	78.5621	79.0727	72.6033	0	75.9058	71.5976	69.3032	76.2233	76.5372	76.1728	69.271	74.2261	71.2516	79.5635	72.2907	70.6227	79.8324	76.5367	77.0263	77.1815	73.4278	73.9547	74.3534	0	74.8574	71.2417
		306	1370.3	79.4917	74.2688	0	72.3648	79.6456	73.6795	74.4804	70.8102	76.3889	78.2184	77.8674	76.2889	78.2569	75.6282	80.3818	77.2873	0	0	77.8306	0	75.1571	80.7353	73.4931	70.2933	75.2017	78.2111	78.7392	74.5642	76.4384	75.5325	70.8242	78.7418	72.6811	80.9472	69.6587	74.43	77.2991	78.4451	70.2608	73.0617	70.7947	76.8707	73.4687	0	78.9498	68.7464
[truncated: 239 more rows]
[truncated: 37 more columns]

## Sheet: Average Spots by Background
				SptId_21	SptId_22	SptId_23	SptId_26	SptId_27	SptId_29	SptId_30	SptId_31	SptId_32	SptId_33	SptId_35	SptId_36	SptId_37	SptId_40	SptId_42	SptId_43	SptId_44	SptId_45	SptId_46	SptId_47	SptId_48	SptId_51	SptId_53	SptId_56	SptId_57	SptId_58	SptId_59	SptId_60	SptId_61	SptId_62	SptId_64	SptId_66	SptId_67	SptId_68	SptId_71	SptId_73	SptId_74	SptId_75	SptId_76	SptId_77	SptId_80	SptId_82	SptId_83	SptId_86	SptId_88	SptId_89
[truncated: 546 more rows]
[truncated: 37 more columns]
