# Supplementary material for: Quantitative imaging of transcription in living Drosophila embryos reveals the impact of core promoter motifs on promoter state dynamics
Source: Nat Commun. 2021 Jul 23;12:4504. doi: 10.1038/s41467-021-24461-6 (PMC8302612; doi:10.1038/s41467-021-24461-6)
Supplement: Supplementary file 13 — Source Data [file 41467_2021_24461_MOESM13_ESM.zip › NatComm Source Data/snaE-brkPr/brkPr M2 - DividedByBackground_SpatialSelected.xls]

## Sheet: Spots by Background
		Frame	Time	SptId_17	SptId_25	SptId_29	SptId_32	SptId_35	SptId_42	SptId_47	SptId_48	SptId_53	SptId_65	SptId_79	SptId_80	SptId_84	SptId_97	SptId_101	SptId_105	SptId_119	SptId_127	SptId_139	SptId_143
		0	193	0	0	0	0	0	0	0	0	0	0	0	0	0	0	0	0	0	0	0	0
		1	196.86	0	0	0	0	0	0	0	0	0	0	0	0	0	0	0	0	0	0	0	0
		2	200.72	0	0	0	0	0	0	0	0	0	0	0	0	0	0	0	0	0	0	0	0
		3	204.58	0	0	0	0	0	0	0	0	0	0	0	0	0	0	0	0	0	0	0	0
		4	208.44	0	0	0	0	0	0	0	0	0	0	0	0	0	0	0	0	0	0	0	0
		5	212.3	0	0	0	0	0	0	0	0	0	0	0	0	0	0	0	0	0	0	0	0
		6	216.16	0	0	0	0	0	0	0	0	0	0	0	0	0	0	0	0	0	0	0	0
		7	220.02	0	0	0	0	0	0	0	0	0	0	0	0	0	0	0	0	0	0	0	0
		8	223.88	0	0	0	0	0	0	0	0	0	0	0	0	0	0	0	0	0	0	0	0
		9	227.74	0	21.8612	0	0	0	0	0	0	0	0	0	0	0	0	0	0	0	0	0	0
		10	231.6	0	0	0	0	0	0	0	0	0	0	0	15.7487	0	0	0	0	0	0	0	0
		11	235.46	0	0	0	0	0	0	0	0	0	0	0	0	0	0	0	0	0	0	0	0
		12	239.32	0	0	0	0	0	0	0	0	15.5286	0	0	0	0	0	0	0	0	0	0	0
		13	243.18	0	0	0	19.0506	0	0	0	0	0	0	0	0	0	0	0	0	0	0	0	0
		14	247.04	0	0	0	0	0	0	0	0	0	0	0	0	0	0	0	0	0	0	0	0
		15	250.9	0	0	0	0	0	0	0	0	20.9817	0	0	0	0	0	0	0	0	0	0	0
		16	254.76	0	0	0	0	0	0	0	0	0	0	0	0	0	0	0	0	0	0	0	0
		17	258.62	0	0	0	0	0	0	0	0	0	0	0	0	0	0	0	0	0	0	0	0
		18	262.48	0	0	0	0	0	0	0	0	0	0	0	0	0	0	0	0	0	0	0	0
		19	266.34	0	0	0	0	0	0	0	0	0	0	0	0	0	0	0	0	0	0	0	0
		20	270.2	0	0	0	0	0	0	0	0	0	0	0	0	0	0	0	0	27.0571	0	0	0
		21	274.06	0	0	0	0	0	0	0	0	0	0	0	0	0	0	0	0	0	0	0	0
		22	277.92	0	0	0	0	0	0	15.6322	0	0	0	0	0	0	0	0	0	0	0	0	0
		23	281.78	0	0	0	0	0	0	0	0	0	0	0	0	0	0	0	0	23.3913	0	0	0
		24	285.64	0	0	0	0	0	0	0	0	0	0	0	0	0	0	0	0	0	0	0	0
		25	289.5	0	0	0	0	0	0	0	0	0	0	0	0	0	0	0	0	0	0	0	0
		26	293.36	0	0	0	0	0	0	0	0	0	0	0	0	0	0	0	0	0	0	0	0
		27	297.22	0	0	0	0	0	0	0	33.4429	0	0	0	21.0255	0	0	0	0	0	0	0	0
		28	301.08	0	0	0	0	0	0	0	0	0	0	0	0	0	0	0	0	23.9673	0	0	0
		29	304.94	0	0	0	0	0	0	0	0	0	0	0	0	0	0	0	0	0	0	0	0
		30	308.8	0	0	0	0	0	0	0	0	0	0	0	0	0	0	0	0	0	0	0	0
		31	312.66	0	0	0	0	0	0	0	0	0	0	0	0	0	0	0	0	31.0149	0	0	0
		32	316.52	0	0	0	0	0	0	0	0	0	0	0	0	0	0	0	0	25.8844	0	0	0
		33	320.38	0	0	0	0	0	0	0	0	0	0	0	0	0	0	0	0	0	0	0	0
		34	324.24	0	0	21.252	0	0	0	0	0	0	0	0	50.7093	0	0	0	0	0	0	0	0
		35	328.1	0	0	0	0	0	0	0	0	0	0	0	0	0	0	0	0	65.4127	0	0	0
		36	331.96	0	0	0	0	0	0	0	0	0	0	0	20.8152	0	0	0	0	52.3745	0	0	0
		37	335.82	0	0	0	0	0	0	0	0	0	0	0	22.7777	0	0	0	0	48.1634	0	0	0
		38	339.68	0	0	0	0	0	0	0	0	0	0	0	0	0	0	0	0	16.4183	0	0	0
		39	343.54	0	0	0	0	0	0	0	0	0	0	31.2197	0	0	0	0	0	23.2876	0	0	0
		40	347.4	0	0	0	0	0	0	0	0	0	0	0	17.6771	0	0	0	0	0	0	0	0
		41	351.26	0	0	0	0	0	22.5185	0	0	0	0	0	18.4245	0	0	0	0	19.854	0	0	0
		42	355.12	0	0	0	0	0	0	0	0	0	0	29.8909	0	0	0	0	0	0	0	0	0
		43	358.98	0	0	0	0	0	0	0	0	0	0	0	41.0088	0	0	0	0	29.3102	0	0	0
		44	362.84	0	0	0	0	0	23.4133	0	0	0	0	0	0	0	0	0	0	18.5739	0	0	0
		45	366.7	0	0	0	0	0	0	0	0	0	0	19.4532	0	0	0	0	0	52.0985	0	0	0
		46	370.56	0	0	0	0	0	34.5776	0	0	0	0	0	16.4124	0	0	0	0	27.2626	0	0	0
		47	374.42	0	0	0	0	0	0	0	0	0	0	25.4993	0	0	0	0	0	38.7608	0	0	0
		48	378.28	0	0	0	0	0	0	0	0	0	0	26.3047	15.9601	0	0	0	0	21.7211	0	0	0
		49	382.14	0	0	0	0	0	83.8365	0	0	0	0	0	0	0	0	0	0	20.3868	0	0	0
		50	386	0	0	0	0	0	0	0	0	0	16.5877	0	0	0	0	0	0	0	0	0	0
		51	389.86	0	0	0	0	0	26.0132	0	0	0	0	26.8018	0	0	0	0	0	21.6706	0	0	0
		52	393.72	0	0	0	0	0	0	0	0	0	0	0	23.6014	0	0	0	0	0	0	0	0
		53	397.58	0	0	0	0	0	0	0	0	0	0	0	0	0	0	0	0	35.6717	0	0	0
		54	401.44	0	0	0	0	0	18.6218	0	0	0	45.7896	0	28.5042	0	0	0	0	61.5366	0	0	0
		55	405.3	0	0	0	0	0	0	0	0	0	20.4485	18.6073	0	0	0	0	0	0	0	0	0
		56	409.16	0	0	0	0	0	0	0	0	0	0	0	0	0	0	0	0	30.0673	0	0	0
		57	413.02	0	0	0	0	0	25.5371	0	0	0	0	0	0	0	0	0	0	28.7119	0	0	0
		58	416.88	20.2053	0	0	0	0	0	0	0	0	0	17.5681	0	0	0	0	0	31.3892	0	0	0
		59	420.74	0	0	0	16.4116	0	0	0	0	0	0	35.0694	0	0	0	0	0	51.5364	0	0	0
		60	424.6	0	0	0	0	0	0	0	0	0	19.4591	24.0828	0	0	0	0	0	33.525	0	0	0
		61	428.46	0	0	0	0	0	25.6297	0	0	0	0	0	0	0	0	0	0	0	0	0	0
		62	432.32	0	0	0	0	43.3371	0	0	0	0	0	0	0	0	0	0	0	0	0	0	0
		63	436.18	0	0	0	0	0	0	0	0	0	17.2549	0	0	0	0	0	0	0	0	0	0
		64	440.04	0	0	0	0	0	0	0	0	0	0	0	0	0	0	0	0	54.9596	0	0	0
		65	443.9	0	0	0	0	0	0	0	0	0	0	19.7279	19.1692	0	0	0	0	49.2849	0	0	0
		66	447.76	0	0	0	0	0	0	0	0	0	0	35.6983	16.8174	0	0	0	0	36.5765	0	0	0
		67	451.62	0	0	0	0	44.401	20.9864	0	0	0	0	0	0	0	0	0	0	26.4864	0	16.964	0
		68	455.48	0	0	0	0	0	0	0	0	0	0	18.5501	0	0	0	0	0	38.6909	0	0	0
		69	459.34	0	0	0	0	0	0	0	0	0	19.7945	0	0	0	0	0	0	36.7333	0	0	0
		70	463.2	0	0	0	0	0	0	0	0	0	50.918	23.2349	24.364	0	0	0	0	42.0331	0	0	0
		71	467.06	0	0	0	0	30.7273	0	0	0	0	37.4865	36.4583	0	0	0	0	0	0	0	0	0
		72	470.92	0	0	0	0	22.7024	0	0	0	0	44.2004	0	22.3043	0	0	33.2598	0	72.7037	19.0194	0	0
		73	474.78	0	0	0	0	0	0	0	0	0	16.8149	0	0	0	0	0	0	45.3082	0	0	0
		74	478.64	0	0	0	0	39.7134	0	0	0	0	80.2094	35.9637	0	0	0	37.0593	0	27.3889	0	0	0
		75	482.5	0	0	0	0	56.5696	0	0	0	0	89.0722	0	0	0	0	22.5288	0	0	21.0425	0	0
		76	486.36	0	0	0	0	0	0	0	0	0	43.079	0	0	0	0	17.8277	0	49.2362	0	0	0
		77	490.22	0	0	0	0	58.7799	20.1408	0	0	0	62.0854	47.9945	0	0	0	20.8976	0	47.2212	0	0	0
		78	494.08	0	0	0	0	17.2953	0	0	0	0	50.8086	45.2341	0	0	0	17.7282	0	24.5891	0	0	0
		79	497.94	0	0	0	0	21.1084	0	0	0	0	67.8864	41.0591	0	0	0	48.698	0	75.5273	0	0	0
		80	501.8	0	0	0	0	28.5256	0	0	0	0	70.5994	37.6702	0	0	0	30.9108	0	92.2141	0	0	0
		81	505.66	0	0	0	0	0	0	15.2109	0	0	79.2253	39.3975	0	0	0	60.8856	0	58.059	0	0	0
		82	509.52	0	0	0	0	50.4385	17.9591	0	0	0	89.6466	30.7503	0	0	0	0	0	57.9685	0	0	0
		83	513.38	0	0	0	0	26.1167	0	0	0	0	128.936	30.2174	0	0	0	0	0	58.0231	0	0	0
		84	517.24	0	0	0	0	22.8365	0	0	0	0	115.14	60.1323	0	0	0	32.1234	0	42.1958	0	0	0
		85	521.1	0	0	0	0	39.3995	31.5156	0	0	0	83.1652	20.8232	0	0	0	51.3517	0	95.2452	0	0	0
		86	524.96	0	0	0	0	0	35.7148	0	0	0	125.922	62.1461	0	0	0	0	0	76.611	0	0	0
		87	528.82	0	0	0	0	56.0221	30.6067	0	0	0	66.4952	59.2355	0	0	0	26.5224	0	84.6406	0	0	0
		88	532.68	0	0	0	0	0	23.1993	0	0	0	137.35	32.9994	0	0	0	63.3214	0	130.676	0	0	0
		89	536.54	0	0	0	0	0	19.8551	0	0	0	86.9054	0	0	0	0	29.7913	0	49.1333	0	0	0
		90	540.4	0	0	21.9502	0	28.517	0	0	0	0	98.8027	0	0	0	0	0	0	69.2378	0	0	0
		91	544.26	0	0	0	0	18.9342	0	0	0	0	112.532	0	0	0	0	0	0	123.483	0	0	0
		92	548.12	0	0	0	0	21.1486	0	0	0	0	92.1032	23.4364	0	0	0	41.3276	0	120.776	0	0	0
		93	551.98	0	0	0	0	0	0	0	0	0	157.961	0	0	0	0	0	0	70.4193	0	0	0
		94	555.84	0	0	0	0	36.4226	0	0	0	0	170.485	0	0	0	0	31.5609	0	105.379	0	0	0
		95	559.7	28.988	0	0	0	35.0129	0	0	0	0	37.5023	0	23.9484	0	21.6768	34.8735	0	83.9353	0	0	0
		96	563.56	0	0	0	0	68.3906	35.8865	0	0	0	115.473	0	25.8811	0	45.1307	0	0	62.2228	0	0	0
		97	567.42	40.2886	0	0	0	0	31.4551	0	0	0	67.9512	41.596	0	29.1774	0	0	0	49.9901	31.0804	0	0
		98	571.28	0	0	0	0	72.996	0	0	0	0	107.224	34.3818	36.38	0	57.4899	22.6211	0	48.1094	27.9567	0	0
		99	575.14	0	0	0	0	47.8137	0	0	0	0	61.5457	0	28.8428	0	55.7607	39.1843	0	54.7278	0	0	0
		100	579	0	0	0	0	63.9893	19.5681	0	0	0	53.6158	19.4266	35.6167	24.6381	40.7908	0	0	97.9722	0	0	0
		101	582.86	0	15.8294	0	0	42.6003	22.4638	0	0	0	67.3687	0	0	18.7467	50.436	0	0	31.454	0	0	0
		102	586.72	0	0	0	0	60.5579	0	0	0	0	68.1312	31.5244	30.1913	38.7318	43.6003	0	0	67.8538	0	0	0
		103	590.58	0	0	47.8633	0	48.4444	0	0	0	0	58.418	0	40.7944	0	0	18.1972	0	40.1218	0	0	0
		104	594.44	0	0	47.4538	0	17.3705	0	0	0	0	69.9885	0	58.9647	0	23.9971	0	20.1863	90.9318	0	0	0
		105	598.3	0	0	0	0	17.7927	0	0	0	0	76.7912	0	39.0336	0	51.8254	0	0	95.7232	0	0	0
		106	602.16	0	0	52.081	0	39.852	0	0	0	0	70.5238	26.3283	48.5084	55.4039	42.5963	0	0	65.5726	22.8924	0	0
		107	606.02	0	0	56.2486	0	40.2552	18.5031	0	0	0	0	39.2994	0	24.5897	0	0	0	78.0043	0	0	0
		108	609.88	0	0	24.6951	0	0	44.9899	0	0	0	77.9177	66.6742	74.6525	39.1306	0	24.7723	0	81.5438	0	0	0
		109	613.74	0	0	62.7737	0	0	0	0	0	0	59.6833	36.2209	19.0043	51.7818	49.3384	0	0	47.2122	0	0	0
		110	617.6	0	0	49.6127	0	0	0	0	0	0	33.9448	41.3531	41.5722	17.1128	0	41.4821	0	77.5929	0	0	0
		111	621.46	0	0	28.3869	0	0	55.4375	0	0	0	0	0	58.3147	0	35.5796	24.9069	0	75.1595	47.3857	0	0
		112	625.32	0	0	0	0	0	0	0	0	0	45.0935	0	47.7123	0	28.3243	35.1827	0	100.682	0	0	0
		113	629.18	0	0	44.9698	0	0	21.6995	0	0	0	44.2095	0	67.4433	41.2804	69.0232	0	0	86.5857	0	0	0
		114	633.04	0	0	0	0	0	0	0	0	0	27.5522	17.4744	50.5606	24.7577	22.7898	0	0	90.9806	30.9025	0	0
		115	636.9	0	0	22.2719	0	0	20.3693	0	0	0	26.2305	0	60.3112	22.5147	0	28.2555	0	59.7638	0	0	0
		116	640.76	0	0	26.2932	0	0	0	0	31.3333	0	19.3427	43.157	48.913	23.4187	0	43.1438	0	119.466	20.5694	0	0
		117	644.62	0	0	22.6392	0	20.2232	0	0	0	0	0	41.2027	0	0	57.5475	0	0	99.0518	0	0	0
		118	648.48	0	0	26.4528	0	0	0	17.1075	0	0	0	41.3713	17.3203	61.7991	0	30.2256	0	37.4134	33.3767	0	0
		119	652.34	0	0	27.4367	0	0	0	0	0	0	0	44.7561	0	0	0	0	0	65.8349	0	0	0
		120	656.2	0	0	0	0	36.3796	0	40.8471	0	0	20.0795	42.949	62.6383	17.7534	46.6081	0	0	39.0542	16.3344	0	0
		121	660.06	0	0	17.4855	0	0	0	0	37.7356	0	28.1905	36.2556	42.3596	19.9777	0	0	0	58.697	0	0	0
		122	663.92	0	0	31.2457	0	0	0	0	25.2622	0	0	0	21.9352	60.101	28.7068	0	0	86.3544	0	0	0
		123	667.78	0	0	31.81	0	0	19.8533	17.5604	30.846	23.6255	18.5533	0	0	84.1108	30.9091	36.6954	0	22.6906	16.2524	0	0
		124	671.64	41.1511	0	0	0	0	0	19.9224	0	0	0	35.7377	39.8323	65.1043	67.3247	0	0	79.0624	0	0	0
		125	675.5	0	0	0	0	0	0	54.6354	0	29.6895	0	62.6466	46.4333	58.5454	26.9783	27.4213	0	47.9893	0	0	0
		126	679.36	0	0	0	0	0	64.2044	0	36.8438	41.9196	0	0	54.6083	0	0	38.7079	0	50.5514	0	0	0
		127	683.22	0	0	17.0052	0	0	45.9166	18.7345	23.1782	30.031	0	71.7583	31.563	0	0	36.6479	0	49.4993	24.983	0	0
		128	687.08	0	0	29.4517	0	0	0	0	0	0	0	35.6251	0	64.2015	23.3018	0	0	32.1121	22.6308	0	0
		129	690.94	0	0	34.6857	0	0	25.9399	0	0	0	0	22.9464	39.8216	0	32.349	0	0	63.4387	40.4168	0	0
		130	694.8	0	0	49.417	0	0	27.7996	0	0	30.3534	0	0	19.0225	19.5125	43.6368	69.0866	0	44.6713	0	0	0
		131	698.66	0	0	17.848	0	0	0	0	27.4284	34.8927	0	0	0	0	0	27.3202	0	44.3742	0	0	0
		132	702.52	0	0	52.3427	0	0	0	0	19.6764	42.6939	0	17.7859	64.5771	22.2394	0	0	0	66.4575	0	0	0
		133	706.38	0	0	0	0	0	0	0	0	24.6915	0	0	18.28	31.2952	0	17.3226	0	58.9152	0	0	0
		134	710.24	0	0	27.828	0	0	46.4219	0	0	0	34.5829	0	40.9154	28.2146	35.5047	0	0	31.1804	0	0	0
		135	714.1	0	0	0	0	0	90.7109	0	0	35.1379	0	34.6486	0	22.4975	27.5322	0	0	46.0425	25.6649	0	0
		136	717.96	0	0	0	0	0	31.5298	35.2484	0	60.2697	0	45.9024	0	0	0	0	0	81.35	0	0	0
		137	721.82	0	0	19.1849	0	0	133.416	0	0	25.492	30.8489	17.2573	21.3709	0	0	55.2381	0	36.8235	0	0	0
		138	725.68	0	0	36.926	0	0	68.5109	19.4846	0	0	0	40.4215	17.7839	45.4064	0	36.5435	0	31.0642	0	0	0
		139	729.54	51.4493	0	31.992	0	0	66.695	0	0	17.8654	33.0976	0	0	0	0	0	0	59.2201	0	0	0
		140	733.4	0	0	39.641	0	0	56.8609	0	0	17.3561	0	0	0	0	0	0	0	0	0	0	0
		141	737.26	30.5277	0	20.3701	0	0	58.3055	0	0	0	0	0	0	0	0	17.0682	0	37.007	0	0	0
		142	741.12	0	0	76.7089	0	0	39.019	0	0	0	0	33.3271	0	0	0	34.5339	0	44.491	38.8119	0	0
		143	744.98	0	0	24.2114	0	0	110.442	42.8418	0	0	0	30.9508	0	0	0	0	0	0	0	0	0
		144	748.84	35.4162	0	45.5629	0	0	67.5217	0	0	0	0	29.0414	0	0	0	23.3348	0	0	0	0	0
		145	752.7	0	0	0	0	0	0	35.6093	0	0	0	0	0	0	0	0	0	35.2643	0	0	0
		146	756.56	0	0	49.7426	0	0	83.9436	0	0	0	0	0	0	0	0	0	0	0	0	0	0
		147	760.42	0	0	46.8971	0	0	93.0586	46.142	0	0	0	0	0	0	0	0	0	30.6994	0	0	0
		148	764.28	0	0	54.4321	0	0	71.596	69.1315	0	0	37.7082	0	0	0	0	23.5377	0	0	0	0	0
		149	768.14	29.836	0	43.2017	0	0	48.4496	24.515	0	0	0	0	0	0	0	18.1573	18.9506	31.1265	30.8153	0	0
		150	772	0	0	31.1271	0	0	77.7101	0	0	0	0	0	0	0	0	0	0	0	0	0	0
		151	775.86	0	0	43.7105	0	0	29.222	0	0	0	0	0	0	0	0	0	0	0	29.9763	0	0
		152	779.72	0	0	28.5228	0	0	55.1126	0	0	0	0	0	0	0	0	0	0	0	0	0	0
		153	783.58	0	0	24.8719	0	0	39.1492	40.7842	0	0	0	0	0	0	0	0	0	0	0	0	0
		154	787.44	78.8805	0	26.8499	0	18.2888	58.9914	22.3723	0	28.7736	0	0	0	0	0	0	0	0	0	0	0
		155	791.3	47.0218	0	49.8683	0	24.4942	44.3984	0	0	0	0	45.5664	20.7946	0	0	0	0	0	0	0	0
		156	795.16	0	0	0	0	0	71.8761	31.061	0	25.553	0	0	18.6951	0	0	22.6973	0	0	0	0	0
		157	799.02	32.5215	0	36.1843	0	0	88.5879	48.5399	0	40.9622	34.0576	0	0	0	0	22.538	0	0	0	0	0
		158	802.88	33.7188	0	36.5259	0	0	105.577	0	0	31.1552	0	0	0	0	0	0	0	0	0	33.3299	0
		159	806.74	55.9476	0	57.1891	0	0	97.84	73.6673	0	0	0	0	0	0	0	27.3876	0	0	27.2021	41.0306	0
		160	810.6	24.4291	0	0	0	22.5045	53.0791	71.3768	0	0	0	0	0	0	0	0	0	0	32.0324	44.4801	0
		161	814.46	50.1324	0	43.6087	0	18.4841	88.2097	0	0	0	0	0	0	0	38.0676	0	0	0	0	23.0564	0
		162	818.32	74.7082	0	28.2798	0	0	0	0	0	0	0	29.7058	0	0	0	20.5348	0	17.42	0	0	0
		163	822.18	0	0	42.1587	0	0	62.4099	46.6674	0	18.6473	0	0	0	0	0	0	0	0	0	0	0
		164	826.04	0	0	31.3073	0	0	34.7952	0	0	17.7062	0	0	0	0	20.7478	0	0	0	0	0	0
		165	829.9	0	0	36.486	0	0	0	46.5701	0	18.8429	0	22.8044	0	0	0	0	0	0	0	0	0
		166	833.76	0	0	34.4877	0	32.8176	20.3195	31.8358	0	0	0	48.3137	0	0	0	0	0	0	0	0	0
		167	837.62	0	0	32.5266	0	19.6207	0	33.0502	0	0	0	0	0	20.3197	0	0	0	0	0	0	0
		168	841.48	0	0	46.4868	0	17.9606	20.7918	57.1147	0	0	0	32.9347	0	27.4826	0	21.7733	0	0	0	53.3887	0
		169	845.34	0	22.9088	41.0941	0	39.2823	97.0256	52.6632	34.246	24.5362	0	35.6073	0	22.1864	0	0	0	0	0	0	0
		170	849.2	0	0	44.0707	0	0	37.9981	0	0	0	0	0	0	0	0	0	0	0	0	33.5043	0
		171	853.06	38.443	0	36.478	0	31.8851	28.7581	35.569	28.4469	0	0	23.9088	0	0	0	0	0	0	24.5405	44.7305	0
		172	856.92	0	0	28.1643	0	61.2289	0	0	0	0	0	0	0	39.1748	0	0	0	0	0	45.5484	0
		173	860.78	0	0	55.537	0	0	0	57.9265	60.6848	0	0	0	0	59.3318	0	18.4912	0	17.3135	0	25.8544	0
		174	864.64	0	23.4848	40.806	0	35.637	0	64.1803	50.4792	0	0	21.3181	0	25.0493	0	0	0	0	0	0	0
		175	868.5	35.7714	0	0	0	18.4452	0	66.919	0	0	0	31.8384	0	50.3013	0	0	0	0	0	81.6801	0
		176	872.36	0	0	37.9026	0	19.0917	0	0	90.5166	18.041	0	21.7148	0	0	0	20.5478	0	0	0	23.1302	0
		177	876.22	0	31.2967	29.6582	0	0	0	36.8139	70.2943	0	0	18.573	0	30.7857	0	20.8399	0	19.2186	0	27.875	0
		178	880.08	0	0	30.2706	0	0	0	31.5614	32.391	19.5676	0	0	0	0	0	0	0	0	0	22.0997	0
		179	883.94	0	33.4739	0	0	31.8915	0	0	44.7838	0	0	0	0	44.1415	0	28.3995	0	0	26.5103	0	0
		180	887.8	0	0	68.806	0	20.6715	0	25.0048	37.2567	0	30.1332	0	0	33.1311	0	25.7137	0	0	0	0	0
		181	891.66	0	0	0	0	24.8912	0	44.7807	50.0172	0	0	0	0	38.6998	0	29.4785	0	0	0	0	0
		182	895.52	0	0	34.807	0	0	17.2582	42.838	0	35.8929	0	19.6974	0	55.6614	0	0	0	0	0	0	0
		183	899.38	0	0	0	0	0	35.5571	0	44.0979	0	0	60.7896	0	42.1042	0	0	0	0	0	27.2809	0
		184	903.24	0	0	0	0	0	0	0	44.3172	19.016	0	41.0258	0	41.4333	26.3308	0	0	0	21.7916	0	0
		185	907.1	18.8617	0	23.2077	0	0	0	34.2631	48.7558	0	0	0	0	0	0	0	0	0	0	0	0
		186	910.96	0	65.7975	40.4913	0	0	0	0	21.2218	0	0	35.2744	0	43.1341	36.1843	0	0	0	0	0	0
		187	914.82	0	38.6089	26.7601	0	21.2774	0	0	43.939	44.5857	0	21.5487	0	90.2918	0	0	0	0	0	0	0
		188	918.68	23.5803	83.8499	0	0	0	0	0	0	22.2555	18.4847	0	0	0	22.7473	0	0	0	0	0	0
		189	922.54	0	0	0	0	0	0	17.0934	51.0379	21.1941	32.1978	68.0036	0	39.3169	0	0	0	0	0	0	0
		190	926.4	0	44.9316	0	0	0	0	0	62.2052	43.2793	26.0897	42.5361	0	0	25.5083	0	0	0	0	21.5677	0
		191	930.26	63.5624	32.411	0	0	0	0	0	0	37.1455	0	45.3244	0	52.9389	0	0	0	0	0	30.703	0
		192	934.12	0	29.3831	0	0	19.9629	0	0	61.5275	0	0	21.5605	0	66.8263	0	0	0	0	0	0	0
		193	937.98	29.5425	51.0056	16.7595	0	0	0	0	38.1835	56.1661	0	0	0	64.9894	0	0	0	20.2371	0	0	0
		194	941.84	25.1976	23.0497	0	0	0	0	0	29.7063	20.3029	0	27.8027	0	86.5406	0	0	0	0	0	20.1774	0
		195	945.7	0	62.295	21.6368	0	37.1042	0	0	22.3557	0	0	0	0	69.7117	0	0	0	0	0	0	0
		196	949.56	0	56.0121	0	0	0	0	0	0	0	0	0	0	99.7393	0	0	0	0	0	0	0
		197	953.42	0	39.0586	0	0	0	0	0	87.9395	46.8466	0	20.1763	0	42.4419	0	0	0	0	0	0	0
		198	957.28	0	0	0	0	31.3961	0	0	0	0	0	0	17.8765	47.9142	0	0	0	0	0	0	0
		199	961.14	24.2112	0	62.1411	0	23.0394	0	0	41.04	0	0	43.7558	0	54.3792	38.6503	0	0	30.7978	0	0	0
		200	965	0	50.3779	0	0	0	0	0	37.3195	0	0	0	0	22.5683	0	0	0	0	0	0	0
		201	968.86	0	25.0412	0	0	0	0	0	45.184	29.2436	0	69.9657	30.2657	29.0285	0	0	0	0	0	0	0
		202	972.72	0	0	35.4679	0	0	0	0	38.0019	37.0635	0	0	0	55.8533	0	0	0	0	0	24.5251	0
		203	976.58	0	74.5856	0	18.9512	0	0	0	0	0	0	0	0	0	0	0	0	0	0	32.2342	0
		204	980.44	0	0	38.9259	0	67.2785	0	0	0	24.4043	0	0	0	0	20.7569	0	0	0	0	0	0
		205	984.3	0	79.6803	39.5563	0	79.0734	0	0	26.8454	0	0	33.9258	23.9878	0	21.8247	0	0	0	0	0	0
		206	988.16	0	48.9748	20.9965	0	64.8604	0	0	0	43.0033	19.5016	35.2203	0	0	0	0	0	0	0	0	0
		207	992.02	0	24.7851	0	0	0	30.8167	0	43.3422	67.5941	0	0	0	29.0889	0	30.7117	0	0	0	0	0
		208	995.88	0	46.4351	0	0	61.2151	0	0	30.3278	50.5056	18.994	0	0	37.6628	0	0	0	0	0	0	0
		209	999.74	0	0	72.475	0	32.9985	40.4667	0	25.2404	49.9437	0	0	0	0	40.6735	0	0	0	0	49.8758	0
		210	1003.6	0	64.9278	29.3188	0	0	0	0	0	0	0	0	27.8906	0	24.6833	25.0169	0	0	0	61.9142	0
		211	1007.46	0	19.9382	24.9585	0	0	0	0	0	40.6391	39.1256	0	0	17.3241	19.9493	0	0	0	0	21.239	0
		212	1011.32	0	80.5392	26.9733	0	0	0	0	0	24.5655	0	0	0	0	0	0	0	26.547	0	0	0
		213	1015.18	0	78.4245	0	20.0759	31.5059	0	0	0	24.6555	0	0	0	0	0	0	0	26.5772	0	0	0
		214	1019.04	0	21.8989	42.9445	48.7312	29.2804	0	0	0	0	0	0	0	0	18.2727	0	0	0	0	0	0
		215	1022.9	0	52.3863	0	32.5663	20.7473	0	0	0	19.3208	0	0	0	0	24.808	0	0	0	0	43.6081	0
		216	1026.76	0	43.9274	0	0	40.0351	0	0	0	51.0634	0	0	0	56.3914	0	25.4131	0	0	0	53.9558	0
		217	1030.62	0	63.7977	49.3074	18.8737	42.0219	0	0	0	58.3147	35.6017	0	45.0939	62.817	25.0897	0	0	19.1054	0	49.7686	0
		218	1034.48	0	45.9828	27.1282	0	26.1377	0	0	0	39.6088	0	0	0	0	0	0	0	0	0	28.0965	0
		219	1038.34	0	65.0199	23.212	39.7592	17.9178	0	0	0	19.8306	41.4805	0	0	0	0	16.0291	0	0	0	41.4857	0
		220	1042.2	0	49.3798	60.4461	26.869	36.4271	0	0	0	27.1929	0	0	0	24.2003	0	0	0	21.7506	0	56.7536	0
		221	1046.06	0	0	48.3058	28.1344	20.8411	0	0	0	50.1107	0	26.0874	0	0	0	0	0	0	0	0	0
		222	1049.92	0	42.301	55.7175	29.2742	43.5906	0	0	0	0	0	0	0	0	0	21.8846	0	0	0	26.2678	0
		223	1053.78	0	54.5765	55.4745	0	37.5492	0	0	32.1342	0	41.6767	42.0797	0	0	17.5887	0	0	24.0456	22.2246	18.2999	0
		224	1057.64	0	0	54.516	49.6147	39.8934	0	0	0	38.4978	0	0	44.1528	0	48.9358	25.6963	0	0	0	27.9124	0
		225	1061.5	0	63.8205	58.5584	46.8483	21.3408	0	0	22.6846	0	0	0	0	0	0	0	0	37.7871	0	33.7374	0
		226	1065.36	0	45.9312	19.4099	38.9009	43.4731	32.6197	0	0	46.6864	0	34.7624	0	0	0	29.8454	0	0	0	23.3884	0
		227	1069.22	0	39.8166	40.8312	0	0	0	0	0	45.1127	0	0	0	0	0	44.1083	0	0	0	34.2161	22.2171
		228	1073.08	0	36.3112	20.5524	0	0	0	17.0675	31.6403	0	0	18.1045	24.0625	0	44.1152	32.2898	0	0	0	23.8093	0
		229	1076.94	0	56.5027	37.3456	33.9789	0	0	32.517	0	34.5454	25.3876	38.3448	38.9119	0	0	0	0	0	0	0	0
		230	1080.8	0	61.751	61.0105	70.4912	39.8568	0	0	0	17.6217	28.5476	31.6869	0	0	0	23.0366	0	0	0	16.8812	0
		231	1084.66	0	40.7498	34.6398	47.6166	0	0	23.1729	0	50.0707	0	0	40.7417	0	0	0	0	0	0	24.4725	0
		232	1088.52	0	20.6708	37.7483	47.6999	0	0	0	0	35.1657	21.4366	0	19.0925	0	0	50.4909	0	0	0	22.5449	0
		233	1092.38	0	33.0564	42.6711	0	30.845	0	0	0	31.1305	0	31.0947	21.694	0	0	26.1759	0	0	0	0	0
		234	1096.24	0	43.8545	21.6136	0	19.5034	0	0	21.8502	25.0364	0	52.0138	18.156	34.1849	0	31.2096	0	0	0	42.5793	0
		235	1100.1	0	24.6621	21.8056	68.0197	28.3943	0	0	0	0	0	22.6435	25.3844	35.6933	0	82.6874	0	0	29.9997	0	0
		236	1103.96	0	0	28.0787	30.6169	0	20.0999	0	0	0	0	44.4841	0	0	0	0	0	0	21.9406	0	0
		237	1107.82	0	18.6481	60.6498	0	30.7381	0	0	0	0	0	0	0	0	0	0	0	0	0	0	0
		238	1111.68	0	0	29.2993	0	24.7637	0	0	0	0	25.7091	0	0	0	0	21.4245	0	0	30.0662	0	0
		239	1115.54	0	0	49.2141	26.653	25.0928	0	0	0	18.7884	0	26.4369	58.5651	0	0	22.6671	0	0	0	0	0
		240	1119.4	0	0	62.1715	0	0	39.0063	0	0	0	0	50.2837	0	0	18.7154	49.2131	0	0	25.6048	0	0
		241	1123.26	0	0	0	0	23.412	0	0	0	60.5049	0	57.9465	27.6115	0	0	49.9672	0	0	0	17.58	0
		242	1127.12	0	27.739	17.8979	42.1231	0	0	0	0	48.6959	0	0	26.0278	0	0	0	0	22.3365	44.0491	0	0
		243	1130.98	0	31.402	0	0	0	0	0	21.6881	28.6307	0	41.6014	0	25.3171	29.7218	38.8857	0	22.8643	0	0	0
		244	1134.84	0	0	0	0	19.0706	0	0	0	72.4938	21.0462	27.1869	0	0	0	0	0	0	68.5844	0	0
		245	1138.7	0	0	0	0	68.8025	0	19.4056	0	41.903	0	0	41.9697	0	0	41.6998	0	0	31.0242	0	0
		246	1142.56	0	29.8821	54.6533	0	0	0	0	0	21.4037	0	62.6963	22.3061	0	0	34.0199	0	20.44	33.7179	0	0
		247	1146.42	0	0	36.5217	0	16.7455	31.1186	0	0	0	0	43.5882	0	0	0	0	0	0	0	0	0
		248	1150.28	0	0	43.2787	0	0	0	0	0	37.7837	0	34.998	26.301	0	0	0	0	0	0	28.8781	0
		249	1154.14	0	0	53.4643	0	0	0	0	0	18.5653	33.8948	53.055	0	0	0	70.5158	0	0	24.3244	19.8164	0
		250	1158	0	0	18.8485	0	0	0	0	0	43.0737	0	52.7413	42.5151	0	0	21.3237	0	0	31.8012	28.4798	0
		251	1161.86	0	0	52.0475	0	26.5413	35.4734	35.4542	0	23.6607	0	46.7061	0	0	19.8027	20.2169	0	0	0	21.1813	0
		252	1165.72	0	0	30.4065	0	30.0548	0	0	0	0	0	63.0212	0	0	0	0	0	0	57.146	0	0
		253	1169.58	0	0	34.1413	0	0	0	0	0	0	22.8818	0	18.4103	0	0	46.6953	0	0	0	45.1782	0
		254	1173.44	0	0	64.5609	0	30.8791	20.2223	53.9665	0	48.8743	0	0	0	0	0	0	0	0	0	0	0
		255	1177.3	0	0	55.2067	0	0	0	23.9842	0	0	0	55.5075	0	0	0	44.2089	0	16.5504	0	0	0
		256	1181.16	0	0	63.8045	0	0	50.7565	25.9392	17.5238	63.3834	0	0	0	0	0	0	0	0	0	0	0
		257	1185.02	0	0	80.2679	0	0	0	64.7438	0	0	0	0	32.131	0	23.28	0	0	0	0	0	0
		258	1188.88	0	0	105.725	0	75.1602	18.2796	47.8799	0	0	0	0	0	0	46.3605	17.6819	0	0	28.4262	0	0
		259	1192.74	0	0	45.1963	0	77.3387	43.1898	0	18.0492	0	0	0	0	0	0	16.6194	0	0	25.5829	0	0
		260	1196.6	0	0	30.4352	0	77.5322	26.416	0	0	30.5351	0	0	0	0	21.2905	44.5202	0	25.0298	23.4663	30.8288	0
		261	1200.46	0	0	99.123	0	0	39.8242	0	33.0285	42.3692	0	0	0	0	19.1845	0	0	24.0249	28.3668	0	0
		262	1204.32	0	0	92.19	0	88.7732	58.6676	0	31.6598	24.3277	0	0	0	0	0	0	0	0	18.8178	0	37.1462
		263	1208.18	0	0	22.8554	0	0	36.1184	26.2136	0	0	0	0	47.6813	0	0	28.0615	0	0	0	19.1972	0
		264	1212.04	34.0711	0	51.9635	0	73.1136	0	0	0	28.4458	0	16.241	0	0	0	0	0	0	0	59.3477	25.3509
		265	1215.9	0	17.0603	79.7964	0	41.7973	43.8607	0	0	0	0	0	20.8947	0	0	0	0	0	0	22.606	0
		266	1219.76	0	0	100.602	0	23.9412	20.0757	0	0	0	0	0	0	0	0	0	0	0	30.8735	0	0
		267	1223.62	0	0	67.1662	0	32.2681	36.4405	31.7711	0	24.4161	0	20.5634	0	0	0	0	0	21.5566	0	24.5228	49.4397
		268	1227.48	0	0	27.3654	0	0	0	0	0	0	0	25.4562	0	0	0	0	0	0	0	0	48.7331
		269	1231.34	0	0	66.3256	0	17.6936	29.5597	0	55.5498	0	0	0	0	0	0	42.4931	0	0	24.54	0	55.0165
		270	1235.2	0	0	59.536	0	0	0	25.7322	0	0	0	0	0	0	38.2115	35.063	0	0	25.9103	0	49.8058
		271	1239.06	0	0	81.0546	0	23.37	39.4768	0	0	27.286	0	0	0	0	28.789	16.7072	0	0	0	0	55.8688
		272	1242.92	0	0	63.2537	0	36.667	0	0	36.3494	0	0	0	0	0	19.3982	0	0	0	0	25.9036	38.4801
		273	1246.78	0	0	73.3645	0	0	74.3304	0	66.7237	0	0	67.199	0	0	0	85.7079	0	0	26.6404	0	36.1954
		274	1250.64	0	0	32.6061	0	18.8659	68.3614	30.0459	0	0	0	0	23.071	0	0	0	0	0	18.7879	0	64.3691
		275	1254.5	0	0	84.6162	0	0	0	39.6322	29.4393	0	0	0	23.8208	0	0	19.8319	0	0	0	0	54.9225
		276	1258.36	0	0	75.6783	0	20.8608	64.2721	0	0	0	29.1367	0	0	0	26.3839	24.1797	0	0	18.6227	0	49.2828
		277	1262.22	0	0	47.0383	0	0	25.1354	0	21.8362	37.1562	0	43.8693	0	0	0	0	0	0	21.1698	0	51.6781
		278	1266.08	0	0	64.1903	47.7597	0	21.3934	34.4352	0	0	0	0	0	0	0	62.7481	0	0	22.0428	0	17.4747
		279	1269.94	0	0	79.0919	30.375	0	0	32.7677	0	0	0	17.7332	0	0	0	18.2824	0	0	0	0	43.6041
		280	1273.8	0	0	124.933	0	0	28.2147	0	33.6617	0	0	28.271	0	0	0	26.9406	0	0	26.9013	0	27.0638
		281	1277.66	0	0	115.843	0	0	16.824	39.6678	45.725	38.0488	23.422	0	0	18.9872	0	26.406	0	0	17.5591	0	0
		282	1281.52	0	0	76.4231	41.0672	0	0	0	0	25.1398	0	0	0	0	0	24.9151	0	0	0	0	0
		283	1285.38	0	0	0	31.447	0	32.6338	0	21.9737	0	28.1134	0	0	0	17.7405	0	0	0	0	16.7224	0
		284	1289.24	0	0	92.5417	24.4254	0	0	17.8502	0	0	0	32.2957	0	0	0	19.6384	0	0	0	0	41.2982
		285	1293.1	0	0	29.257	39.8765	0	21.3523	0	0	40.0187	0	0	0	0	0	0	0	69.2694	0	0	0
		286	1296.96	0	0	0	19.751	0	0	22.4008	0	47.1742	0	0	0	0	0	0	0	16.2515	0	0	52.7802
		287	1300.82	0	0	39.7237	26.3313	27.3511	55.2932	0	0	0	0	0	0	0	0	16.9945	0	21.4826	0	0	0
		288	1304.68	0	0	101.873	27.1367	32.1096	0	44.6633	0	39.7988	0	0	0	0	0	0	0	21.7329	0	0	0
		289	1308.54	0	0	50.5955	43.0068	38.5736	25.8824	0	0	0	0	0	0	0	0	0	0	0	0	0	0
		290	1312.4	0	0	64.5265	40.242	36.1011	42.6419	0	0	0	0	0	0	0	0	0	0	0	0	0	23.8834
		291	1316.26	0	0	0	0	22.2269	0	0	0	18.4737	0	0	0	0	0	59.2874	0	27.4887	0	0	20.4363
		292	1320.12	0	0	55.4845	26.7404	33.7547	0	0	0	25.7553	0	0	44.815	0	22.0132	0	0	0	0	0	17.862
		293	1323.98	0	0	0	25.7058	19.2015	19.1736	0	0	19.4503	0	0	45.8548	0	0	41.901	0	0	23.88	0	0
		294	1327.84	0	0	74.4169	0	23.5322	27.1164	0	0	0	0	0	0	0	0	42.0874	0	0	0	0	18.9169
		295	1331.7	0	0	78.6279	0	0	0	0	0	0	0	0	23.0515	0	0	62.5008	0	0	0	0	0
		296	1335.56	0	0	31.4574	70.4624	0	0	26.841	0	0	0	20.7358	0	0	20.4119	64.253	0	0	0	0	0
		297	1339.42	0	0	34.8696	0	41.5272	16.7975	0	0	38.505	0	0	20.168	0	0	45.2143	0	0	0	0	0
		298	1343.28	0	0	0	0	0	59.4827	0	0	0	0	0	42.9077	0	29.7379	33.3366	0	0	32.9202	0	0
		299	1347.14	0	0	39.3858	0	0	0	0	0	23.715	0	0	36.5646	0	0	41.62	0	0	0	33.9326	0
		300	1351	0	0	17.4754	49.9904	18.5171	0	0	0	0	0	0	28.6494	21.082	0	52.9405	0	0	26.3143	0	0
		301	1354.86	0	0	0	20.3793	17.3793	0	43.5258	0	0	0	0	0	0	0	0	0	0	0	0	0
		302	1358.72	0	28.1358	34.6003	0	0	0	36.1988	0	66.699	0	0	40.7753	0	0	33.1638	0	0	0	0	0
		303	1362.58	0	0	0	0	0	0	0	0	0	0	0	0	19.0382	31.9223	50.1296	0	0	47.5307	0	0
		304	1366.44	0	0	66.52	0	48.6428	0	20.4187	0	31.2144	0	0	18.2899	18.966	0	34.5313	0	0	0	0	0
		305	1370.3	19.0273	0	40.008	0	31.3129	0	0	0	59.9511	0	0	54.7146	0	44.9656	25.4263	0	0	0	0	0
		306	1374.16	0	17.7716	20.7972	0	0	23.2607	24.9006	0	0	0	0	0	0	25.1082	26.958	0	0	0	0	0
		307	1378.02	0	0	72.0215	35.2317	0	0	0	0	34.1022	0	0	0	0	0	0	0	0	0	47.7211	0
		308	1381.88	0	0	0	0	22.6625	20.1629	0	0	0	0	0	0	0	0	0	0	0	0	0	0
		309	1385.74	0	18.4755	0	0	0	0	0	0	0	0	27.0419	0	0	43.9187	33.0579	0	0	0	32.6249	0
		310	1389.6	19.782	0	0	0	22.8658	0	0	0	0	0	0	0	0	0	42.3862	0	0	0	0	0
		311	1393.46	46.6976	0	0	0	0	18.0843	28.4342	0	0	0	0	30.6332	0	41.978	0	0	0	0	19.9079	0
		312	1397.32	24.9287	0	36.9492	0	21.2432	0	0	0	0	0	0	26.191	0	0	30.3041	0	0	0	0	0
		313	1401.18	29.4595	0	0	0	50.5756	0	0	0	0	0	0	0	0	0	41.226	0	0	0	0	0
		314	1405.04	24.1704	0	0	0	0	30.8395	35.3746	0	0	0	0	0	0	0	0	0	28.9655	0	0	0
		315	1408.9	17.2517	0	0	0	0	0	19.2295	0	18.4375	0	0	0	0	0	44.3723	0	0	0	0	0
		316	1412.76	48.3786	0	0	40.2283	17.5776	23.9148	0	23.0555	0	0	0	0	26.2768	0	13.8481	0	0	0	0	0
		317	1416.62	22.7023	0	0	29.6039	38.37	21.0557	0	0	25.4058	0	0	0	0	21.9314	49.3486	0	0	0	0	0
		318	1420.48	34.4615	0	0	22.0063	0	0	0	0	0	0	0	0	0	0	0	0	20.9649	0	0	0
		319	1424.34	18.9746	0	0	0	0	35.6786	17.7038	0	0	0	0	0	0	42.3665	24.5649	0	0	19.8978	23.2252	0
		320	1428.2	0	0	0	43.5374	0	0	0	0	0	0	0	0	0	51.7956	30.8468	0	0	0	36.4039	22.2949
		321	1432.06	49.6489	0	0	0	0	20.7499	0	0	42.279	23.3749	0	0	0	23.8809	44.889	0	0	0	23.1246	0
		322	1435.92	0	0	0	0	18.8358	0	0	0	0	0	0	0	0	64.9832	44.4961	0	0	0	0	0
		323	1439.78	20.4517	0	0	0	0	0	0	0	38.3365	0	0	0	0	0	83.1516	0	0	0	0	0
		324	1443.64	26.9109	0	0	0	0	0	0	0	28.0168	0	0	0	18.5279	0	0	0	0	0	27.6906	0
		325	1447.5	0	0	0	0	0	0	0	0	0	0	0	0	0	0	36.2959	0	0	0	0	0
		326	1451.36	48.1384	0	0	0	0	0	44.555	0	20.094	0	0	0	0	0	0	0	0	0	0	0
		327	1455.22	23.2848	0	0	0	0	38.3088	0	0	0	0	0	0	0	0	0	0	0	28.8605	44.3548	0
		328	1459.08	24.4453	0	0	0	0	0	24.0151	0	0	0	0	0	0	0	0	0	26.2984	0	17.3881	0
		329	1462.94	31.7128	0	18.9943	58.9167	0	0	0	0	0	0	0	0	0	0	0	0	0	0	40.7093	0
		330	1466.8	38.9988	0	0	0	0	19.6915	0	0	0	0	0	0	0	34.4954	0	0	0	0	0	0
		331	1470.66	17.2513	0	0	0	28.8914	0	0	43.6996	0	0	0	0	0	0	0	0	0	0	0	0
		332	1474.52	0	0	0	0	0	0	0	27.0008	0	0	0	0	0	0	0	0	0	0	0	0
		333	1478.38	46.7112	0	0	32.252	17.5585	0	0	0	0	0	21.3518	0	0	0	0	0	0	0	0	0
		334	1482.24	21.8257	0	0	0	31.9485	0	0	25.9363	24.4166	0	0	0	0	0	0	0	0	0	0	0
		335	1486.1	0	0	0	34.5209	0	19.5621	0	0	0	0	0	0	0	51.3698	0	0	0	0	0	0
		336	1489.96	0	0	0	36.1001	0	0	0	20.0957	44.3367	0	0	0	0	0	0	0	0	0	0	0
		337	1493.82	0	0	0	72.8591	0	0	0	21.8205	0	0	0	0	0	0	0	0	0	0	43.3958	0
		338	1497.68	0	0	38.3081	0	0	0	0	0	0	0	0	0	0	0	19.6129	0	0	0	0	0
		339	1501.54	0	0	0	33.8156	0	0	0	0	24.736	0	0	0	0	0	0	0	0	0	15.494	0
		340	1505.4	0	0	17.4075	31.9701	0	0	0	27.4425	0	0	0	0	0	31.7029	0	0	0	17.7129	0	0
		341	1509.26	0	0	0	0	0	0	23.8826	0	0	0	0	0	0	0	0	0	0	0	0	0
		342	1513.12	0	0	35.3486	16.7643	30.5112	0	0	0	0	0	0	0	18.5978	0	0	0	0	0	28.9547	29.9439
		343	1516.98	0	0	0	25.7101	0	0	0	0	0	0	0	21.1121	0	0	0	0	0	0	0	0
		344	1520.84	0	0	0	23.4413	20.6621	0	0	0	0	0	0	0	0	0	0	0	0	0	0	0
		345	1524.7	0	0	0	77.9078	42.063	0	0	0	0	0	0	0	0	0	0	0	0	0	0	0
		346	1528.56	0	0	18.2404	0	25.4971	0	0	0	0	0	0	0	0	0	0	0	0	0	0	34.9383
		347	1532.42	24.5476	0	0	0	0	0	0	0	20.614	0	0	0	0	0	0	0	0	0	0	0
		348	1536.28	0	0	0	0	17.9951	0	0	0	0	0	0	0	0	0	17.1459	0	0	0	0	0
		349	1540.14	0	0	36.2835	0	0	0	0	0	0	0	0	0	0	0	19.1585	0	0	0	0	0
		350	1544	38.1468	0	0	22.118	0	0	38.757	38.5242	0	0	18.6531	0	0	0	0	0	0	0	18.7716	0
		351	1547.86	0	0	0	36.3844	0	0	0	0	0	0	0	0	0	0	0	0	0	0	0	26.4674
		352	1551.72	0	0	29.6146	0	0	0	20.9679	0	71.2078	0	0	0	0	0	0	0	0	0	33.1631	0
		353	1555.58	0	0	18.052	0	0	0	0	0	41.2074	0	0	21.5536	0	0	0	0	0	0	0	0
		354	1559.44	0	0	0	0	0	0	0	0	0	0	0	0	0	0	0	0	0	21.0472	0	0
		355	1563.3	0	0	43.6989	16.7332	32.644	18.4099	37.0627	0	0	18.455	0	0	0	0	0	0	0	0	40.0873	0
		356	1567.16	0	0	23.813	0	0	0	58.1968	0	0	0	35.5453	0	0	21.9447	0	0	0	0	0	0
		357	1571.02	0	0	29.3089	0	0	26.3737	27.3407	0	0	0	0	0	0	0	17.3447	0	0	0	0	0
		358	1574.88	0	0	0	0	0	0	38.7388	0	0	0	0	0	0	25.8395	0	0	0	0	55.3973	0
		359	1578.74	0	0	16.6366	38.601	0	0	24.2437	0	0	0	0	0	0	0	42.5348	0	0	0	0	0
		360	1582.6	0	0	0	0	0	0	0	35.1685	0	0	0	0	0	0	0	0	0	0	20.3556	0
		361	1586.46	0	0	0	21.6622	0	0	29.019	0	30.3634	0	0	0	0	0	27.5298	0	0	0	0	33.4109
		362	1590.32	0	0	0	16.358	0	0	0	0	30.4133	0	0	0	0	0	0	0	0	0	31.903	24.2154
		363	1594.18	0	0	0	0	0	0	21.6859	0	33.4218	0	0	0	30.9306	0	0	0	0	45.685	40.6175	0
		364	1598.04	0	0	33.5069	0	0	0	34.3457	0	36.1499	0	0	0	0	0	0	0	0	0	29.3928	30.8671
		365	1601.9	0	0	41.4654	0	0	0	88.7064	0	0	0	0	0	24.5045	0	0	0	0	0	0	0
		366	1605.76	0	0	0	0	0	0	64.4674	46.713	0	0	0	0	0	0	0	0	0	0	64.487	86.2507
		367	1609.62	0	0	32.1707	0	0	34.4015	0	0	0	25.5663	0	0	0	67.164	23.0659	0	0	0	0	0
		368	1613.48	0	0	0	22.6955	0	44.9759	18.0687	0	28.9127	0	0	0	36.3814	0	32.7304	0	0	0	0	19.144
		369	1617.34	0	0	0	0	0	0	17.225	20.6451	0	0	0	0	17.2491	0	0	0	0	0	35.0798	0
		370	1621.2	0	0	55.8781	0	0	0	64.889	0	0	0	0	0	30.8459	0	0	0	0	32.2619	0	0
		371	1625.06	0	0	25.4721	0	0	0	0	0	0	0	0	0	25.0332	0	0	0	0	31.495	0	0
		372	1628.92	0	0	0	0	27.1632	0	0	0	0	0	0	0	0	0	0	0	0	31.5491	0	0
		373	1632.78	0	0	0	0	18.068	0	0	0	0	0	0	0	0	0	23.0313	0	0	0	0	0
		374	1636.64	0	0	0	0	0	0	31.9894	0	0	0	0	0	0	0	0	0	0	0	0	0
		375	1640.5	0	0	0	0	15.0266	0	47.4907	0	0	0	17.1808	0	0	0	0	0	0	0	30.774	26.9045
		376	1644.36	18.2466	0	28.5475	0	0	23.5222	34.4537	30.4912	0	0	0	0	0	0	40.7083	0	0	0	0	0
		377	1648.22	0	0	0	0	0	0	0	39.9976	0	0	0	0	0	38.3662	0	0	0	0	0	32.1731
		378	1652.08	0	0	0	0	0	0	0	17.466	0	0	0	17.4535	0	0	0	0	0	0	0	53.1389
		379	1655.94	0	0	47.4699	37.8516	0	0	0	0	0	0	22.3162	0	0	0	0	0	0	0	0	0
		380	1659.8	0	0	0	0	0	0	24.6029	76.038	0	0	0	25.573	0	0	0	0	0	0	0	45.1698
		381	1663.66	0	0	0	0	0	0	0	0	0	0	0	0	0	0	0	0	0	0	21.423	37.1066
		382	1667.52	0	0	0	47.5683	0	0	0	54.2091	0	0	0	0	0	0	24.788	0	0	0	0	0
		383	1671.38	0	0	0	33.4501	25.3814	0	0	0	0	0	0	22.3902	0	0	0	0	0	0	0	23.3559
		384	1675.24	0	0	0	25.0967	0	0	52.7181	31.4751	0	0	0	0	0	0	0	0	0	0	18.3275	0
		385	1679.1	0	0	0	0	23.0898	0	0	0	0	0	0	0	0	0	31.8246	0	0	0	0	33.4507
		386	1682.96	0	0	0	37.5828	0	0	0	19.2104	0	0	0	0	0	0	21.1607	0	41.7031	0	0	53.9726
		387	1686.82	0	0	0	32.5143	0	0	0	52.2975	0	0	0	0	0	0	0	0	0	0	0	39.9691
		388	1690.68	0	0	29.887	0	0	0	0	37.378	0	0	0	0	0	0	0	0	0	0	0	21.4591
		389	1694.54	0	0	0	0	23.5004	0	0	48.587	0	0	0	0	0	0	0	0	0	0	0	0
		390	1698.4	0	0	0	0	32.492	0	0	23.1631	0	0	0	0	0	0	0	0	0	0	0	0
		391	1702.26	0	0	0	40.7057	0	0	0	75.4799	0	0	0	0	0	0	0	0	0	0	0	20.8893
		392	1706.12	0	0	27.5668	22.636	0	0	23.7609	28.9267	0	0	0	0	0	0	42.5893	0	0	0	21.6679	43.7922
		393	1709.98	0	0	47.0799	29.8041	0	62.2922	0	0	0	0	0	0	0	0	0	0	0	0	0	0
		394	1713.84	0	0	0	0	19.6854	0	0	0	0	0	0	22.0357	0	16.0682	0	0	0	0	0	0
		395	1717.7	0	0	0	0	0	57.0541	0	0	0	0	0	0	27.5578	0	16.7407	0	0	0	0	32.7798
		396	1721.56	0	0	0	0	0	16.9391	0	0	0	0	0	49.7612	25.6582	0	0	0	63.1018	0	0	52.2822
		397	1725.42	0	0	20.6995	0	0	30.8727	46.384	0	0	0	0	0	0	0	0	0	0	0	17.188	0
		398	1729.28	0	0	0	0	0	0	0	0	0	0	0	0	0	0	0	0	0	0	0	36.4809
		399	1733.14	0	0	0	0	21.9502	42.2682	0	0	0	0	0	29.4362	0	0	0	0	0	0	0	0
		400	1737	17.6695	0	0	22.3981	0	33.0199	35.7664	0	0	0	19.4513	0	0	0	0	0	0	0	40.0875	19.9665
		401	1740.86	0	0	0	45.323	0	41.1943	0	0	0	0	0	0	0	47.7117	17.7891	0	20.8274	0	27.2973	0
		402	1744.72	0	0	0	42.9481	41.7398	39.6636	25.3513	0	0	0	0	38.5341	0	0	18.8326	21.8478	34.6509	0	0	62.926
		403	1748.58	0	0	0	0	0	24.6985	42.7161	0	0	0	0	0	0	25.1163	61.0065	0	0	0	0	0
		404	1752.44	0	0	0	40.0157	19.0492	32.2119	52.2628	0	0	0	0	44.8585	0	0	32.45	0	0	0	0	19.5631
		405	1756.3	0	0	0	0	29.0282	55.0722	50.9253	0	0	0	0	0	0	0	0	0	0	0	0	0
		406	1760.16	0	0	22.4416	19.3731	37.2423	54.6874	28.5386	0	0	0	0	26.1841	0	0	0	0	0	0	35.3327	37.8273
		407	1764.02	0	0	0	50.9037	44.4199	19.2519	44.1607	0	0	0	0	28.731	0	0	0	0	0	0	25.448	0
		408	1767.88	31.548	0	0	57.6069	36.994	44.7191	33.294	0	0	0	0	0	0	20.1796	0	0	0	0	18.1134	23.2837
		409	1771.74	0	0	20.4344	39.5133	61.9483	30.7854	30.5555	0	0	0	0	0	0	48.4538	25.2431	0	0	0	0	0
		410	1775.6	0	0	0	22.7382	18.0978	49.9917	20.7855	0	0	0	0	34.2724	0	0	0	0	0	0	34.19	48.9755
		411	1779.46	0	0	0	42.8798	30.039	0	45.2143	0	0	0	0	0	0	0	0	0	0	0	0	0
		412	1783.32	24.1036	0	0	35.4854	23.244	55.3351	69.7502	0	0	0	0	18.5229	42.939	0	0	0	0	0	52.0643	45.8149
		413	1787.18	0	0	0	41.5386	51.0715	42.7557	27.4963	0	0	0	0	43.3217	0	0	0	0	0	0	0	36.0281
		414	1791.04	0	0	0	53.8533	41.8676	0	31.217	0	0	0	0	18.522	0	42.8852	0	0	0	0	29.7454	29.3672
		415	1794.9	0	0	0	41.3007	49.1321	74.1465	58.978	0	0	0	0	37.6721	0	0	0	0	0	21.9498	0	40.2135
		416	1798.76	24.6611	0	0	73.019	38.9826	0	0	0	0	0	41.1811	29.6301	0	0	0	0	0	0	0	0
		417	1802.62	0	0	0	61.9322	33.7431	42.1293	28.1657	0	0	0	21.0282	62.4582	0	0	0	0	0	0	0	38.1694
		418	1806.48	0	0	0	24.2119	35.6265	46.1845	26.1206	0	0	0	0	0	0	0	0	0	0	0	0	45.721
		419	1810.34	36.6935	0	0	49.95	0	82.2046	40.8633	0	0	0	0	27.3933	0	42.9927	0	0	0	0	0	40.4425
		420	1814.2	16.3602	0	0	60.4637	0	35.3408	32.3951	0	0	0	0	0	0	0	0	0	16.8781	0	40.9206	25.554
		421	1818.06	0	0	0	124.821	0	66.1207	92.5677	0	0	0	19.5437	0	0	23.4788	0	0	0	0	21.5938	35.5634
		422	1821.92	0	0	0	67.9693	0	62.4765	20.5585	0	0	0	0	18.7366	0	0	0	0	0	0	0	41.9563
		423	1825.78	0	0	0	68.4248	39.0466	60.8584	29.8497	0	0	0	0	23.6385	41.6501	0	0	0	0	37.9719	17.5517	45.4562
		424	1829.64	0	0	0	56.81	0	40.1757	0	0	0	0	17.2855	40.953	0	22.8196	0	0	0	28.7065	0	37.9889
		425	1833.5	0	0	0	40.1983	0	67.5803	0	0	0	0	0	0	0	0	0	0	0	54.5268	0	39.1184
		426	1837.36	0	0	0	0	0	21.3665	0	0	0	0	0	0	0	0	0	0	0	77.8143	0	28.0756
		427	1841.22	18.4781	0	0	26.9339	18.2843	0	19.3499	0	0	0	0	0	0	0	30.0461	0	0	83.3631	26.393	0
		428	1845.08	0	0	0	124.389	24.5462	19.053	0	0	0	27.3996	26.4245	0	0	0	0	0	0	58.8196	0	31.3182
		429	1848.94	45.8355	0	0	61.9413	31.7126	0	0	0	0	0	0	31.9078	0	0	0	0	0	0	0	0
		430	1852.8	0	0	0	60.885	31.4533	19.9129	0	0	0	0	0	0	0	0	0	0	0	37.4045	0	0
		431	1856.66	17.006	0	0	70.0892	0	36.0865	0	0	0	0	0	0	0	0	26.3337	0	0	49.2047	0	0
		432	1860.52	0	0	0	28.4765	0	43.7343	0	0	0	0	0	0	0	0	0	0	0	86.1208	0	0
		433	1864.38	0	0	0	0	21.5457	0	16.1511	0	29.866	0	26.059	0	0	0	22.9177	0	0	0	0	58.0458
		434	1868.24	0	0	0	0	32.0812	54.4617	0	28.9697	0	0	0	21.1582	0	0	0	0	0	41.2154	0	34.8937
		435	1872.1	0	0	0	54.1867	0	0	0	0	0	0	0	0	0	0	0	0	0	75.2873	35.0243	0
		436	1875.96	24.7523	0	0	0	0	0	0	0	22.1712	0	0	0	0	0	0	21.9587	0	49.7656	0	20.5677
		437	1879.82	0	0	0	0	0	0	0	0	0	0	0	38.4551	0	0	0	0	0	46.6417	0	28.8866
		438	1883.68	21.0135	0	0	0	0	0	0	0	0	0	0	0	0	0	0	0	0	60.2966	0	0
		439	1887.54	0	0	0	0	0	0	0	0	0	0	0	0	35.6694	0	16.4889	0	0	51.6504	0	0
		440	1891.4	0	0	0	0	0	0	0	0	0	0	0	18.3369	0	0	25.7953	0	0	21.002	20.1756	0
		441	1895.26	19.8754	0	0	38.6514	0	0	0	0	0	0	0	0	0	0	25.3873	0	0	63.7839	36.9992	24.9163
		442	1899.12	0	0	0	0	0	20.5697	0	0	0	0	25.6604	24.7317	0	0	19.9034	0	0	35.5389	0	0
		443	1902.98	39.6432	0	0	0	0	0	0	0	17.2307	0	0	0	0	0	56.7536	0	0	61.4634	0	0
		444	1906.84	0	0	0	0	0	0	0	0	0	0	0	0	0	0	28.6982	0	0	85.8529	0	0
		445	1910.7	0	0	0	0	0	31.0255	0	0	31.703	0	0	0	0	0	41.5557	0	19.9179	0	0	0
		446	1914.56	21.4476	0	0	0	21.6009	0	0	0	0	21.9123	0	0	0	0	40.9221	0	0	43.4005	0	0
		447	1918.42	62.2193	0	17.3568	19.0951	0	0	0	0	0	0	0	0	0	0	35.868	0	0	0	0	0
		448	1922.28	32.5057	0	0	31.801	0	32.3642	0	0	0	0	29.8227	0	0	0	0	0	0	21.2163	0	0
		449	1926.14	0	0	17.5219	35.9782	0	0	0	0	0	0	0	0	0	0	20.5545	0	33.9215	0	0	0
		450	1930	0	0	0	0	0	0	0	0	0	0	0	0	0	0	39.2188	0	0	38.2934	0	0
		451	1933.86	0	0	0	0	0	0	0	0	0	0	0	0	41.3932	0	34.3916	0	0	55.1015	0	0
		452	1937.72	0	0	0	46.0127	0	40.5118	0	0	21.5093	0	0	0	0	0	19.2075	0	0	39.5498	0	0
		453	1941.58	40.4356	0	0	30.7544	0	0	0	0	0	0	0	0	0	0	37.8345	0	0	44.2429	0	0
		454	1945.44	53.9457	0	0	0	0	0	0	0	56.2125	0	0	0	0	0	0	0	0	23.282	44.9158	0
		455	1949.3	19.3712	0	29.1356	49.2396	0	0	0	0	0	0	0	0	0	0	42.4063	0	0	52.8583	22.627	40.9468
		456	1953.16	0	0	24.2446	0	0	39.3968	0	0	35.6076	0	30.5153	0	0	0	30.0549	0	0	39.3021	0	0
		457	1957.02	46.4334	0	46.4876	32.9462	0	0	0	0	25.6419	0	0	0	0	0	28.7504	0	0	50.4945	33.0833	0
		458	1960.88	0	0	0	0	0	0	0	0	27.8753	0	0	0	38.681	0	0	0	0	27.0439	0	0
		459	1964.74	0	0	0	0	0	22.3591	0	0	0	0	0	0	0	0	0	0	0	21.7283	0	0
		460	1968.6	18.0024	0	22.6823	23.9119	0	0	0	0	0	0	20.8105	0	0	0	45.764	0	0	0	0	0
		461	1972.46	0	0	0	0	0	0	0	0	39.0536	0	0	0	0	0	0	0	0	0	0	0
		462	1976.32	37.6398	0	54.8244	0	0	0	0	21.4909	44.9328	0	0	0	0	0	32.2148	0	39.1683	16.998	0	0
		463	1980.18	17.917	0	31.662	0	0	0	0	0	22.4763	0	0	0	0	0	0	0	0	0	0	0
		464	1984.04	0	0	0	0	0	0	0	0	0	0	0	0	0	0	0	0	0	59.3319	0	0
		465	1987.9	24.4094	0	79.0422	38.4116	0	35.0179	0	0	19.3503	0	0	0	0	0	0	0	0	0	0	0
		466	1991.76	0	0	73.1118	0	0	61.9488	0	0	0	0	0	0	0	0	23.061	0	0	60.5299	0	26.9864
		467	1995.62	35.0226	0	0	39.8088	0	40.4652	0	0	0	0	0	0	0	0	0	0	34.3932	71.4776	18.8445	0
		468	1999.48	52.6386	0	0	0	0	80.2543	0	0	0	0	0	0	22.4384	0	0	0	0	46.3718	0	0
		469	2003.34	51.1653	0	52.2702	0	0	35.7929	0	0	0	0	0	0	0	0	40.973	0	56.2931	0	27.4625	0
		470	2007.2	0	0	0	0	26.5583	42.2812	0	0	0	0	0	0	0	0	0	0	27.0442	0	0	0
		471	2011.06	31.6538	0	30.977	0	0	0	0	0	0	0	38.6301	0	18.473	0	0	0	0	55.6163	0	0
		472	2014.92	0	0	0	27.8737	0	58.7621	0	30.2241	47.5347	0	0	0	0	0	20.2021	0	0	16.9646	0	0
		473	2018.78	20.9346	0	29.0027	0	27.5724	0	0	0	20.9963	0	0	0	0	0	0	25.1343	0	44.1516	24.986	0
		474	2022.64	19.6558	0	0	0	0	0	0	0	17.3152	0	0	0	24.4812	0	20.3414	0	0	49.3651	0	0
		475	2026.5	43.1559	0	0	0	0	45.1528	0	0	21.2399	0	0	0	0	0	0	0	0	0	0	0
		476	2030.36	19.2321	0	32.3859	0	24.7526	0	0	0	39.8932	0	0	48.4575	0	0	27.0212	0	0	35.0907	0	0
		477	2034.22	24.8501	0	64.5525	0	19.35	45.8686	0	0	58.964	0	0	0	0	0	54.9829	0	59.0988	39.877	0	0
		478	2038.08	20.5802	0	41.4728	0	0	0	0	0	0	0	0	0	69.3981	0	0	0	0	46.6836	40.8549	0
		479	2041.94	0	0	23.8014	0	36.621	23.9948	0	0	63.6433	0	0	0	26.612	0	0	0	0	27.6019	0	17.9417
		480	2045.8	65.1942	0	23.5713	0	31.4662	0	0	0	47.4895	0	0	54.1258	0	0	30.1845	0	60.9224	0	22.9105	0
		481	2049.66	73.2925	0	0	0	0	0	0	0	0	0	0	0	0	0	22.2787	0	52.363	39.9422	0	0
		482	2053.52	0	0	44.3373	0	0	21.9407	0	0	26.8309	0	0	0	0	0	28.0166	0	0	48.279	26.1087	0
		483	2057.38	25.597	0	22.6971	0	0	0	0	0	40.8897	17.6859	0	28.0553	0	0	0	0	0	0	0	0
		484	2061.24	29.5678	0	0	0	0	0	0	0	0	0	0	21.4651	21.7558	0	21.4156	0	53.3853	0	0	0
		485	2065.1	35.4945	0	0	21.5349	0	0	0	0	0	23.9515	0	0	0	0	0	0	0	29.0665	0	0
		486	2068.96	43.2078	22.1638	0	0	0	0	0	0	0	18.8054	0	0	0	0	49.1834	0	0	0	0	0
		487	2072.82	42.473	0	40.3482	0	0	21.4266	0	0	21.0739	20.3198	0	0	0	0	0	0	0	0	0	0
		488	2076.68	0	0	0	16.1668	0	0	0	0	59.5288	22.7319	0	0	0	0	0	0	56.3839	29.0644	0	0
		489	2080.54	0	0	44.0403	0	0	0	0	0	0	0	0	0	0	0	30.9456	0	0	0	0	0
		490	2084.4	29.4426	0	0	0	0	0	0	0	40.2333	0	0	0	0	0	18.7047	0	59.1368	0	0	0
		491	2088.26	75.8207	0	55.4217	0	0	0	0	0	18.2176	0	0	27.5542	40.7618	0	0	0	22.732	16.8713	53.1222	0
		492	2092.12	48.8652	0	0	0	0	0	0	0	37.3178	0	0	0	0	0	0	0	0	0	0	0
		493	2095.98	33.2242	0	52.2293	25.388	0	26.1131	0	0	0	0	0	0	0	0	19.0729	0	30.1052	39.2599	0	0
		494	2099.84	16.8199	0	63.1914	0	0	74.689	0	0	0	0	0	0	0	0	31.2986	0	0	24.4401	48.2948	0
		495	2103.7	29.5974	0	29.448	0	0	0	0	0	0	0	0	0	0	0	0	0	0	23.2081	29.9127	0
		496	2107.56	16.5837	0	36.903	0	0	0	0	0	0	0	0	0	0	0	39.3086	15.6629	38.1015	29.7377	40.5545	26.3956
		497	2111.42	24.8815	0	44.2965	0	0	0	0	0	0	0	0	0	16.6438	0	42.6733	36.5995	0	0	58.5574	0
		498	2115.28	0	0	0	0	0	0	0	0	0	0	0	0	0	0	46.5275	0	26.8179	20.282	38.4966	0
		499	2119.14	0	0	53.3228	0	0	0	0	0	0	0	0	0	0	0	0	40.0788	0	19.552	37.0274	0
		500	2123	46.5825	0	89.2728	0	0	0	0	0	20.2854	0	0	0	0	0	21.0571	0	0	40.1722	0	0
		501	2126.86	0	0	25.7738	0	0	0	0	0	0	0	0	0	0	0	0	0	0	22.2416	41.7004	0
		502	2130.72	0	0	50.2728	0	0	0	0	0	38.4642	0	0	0	0	0	65.1309	0	0	51.026	23.6953	0
		503	2134.58	0	0	62.0132	0	16.694	0	0	0	0	0	0	0	0	0	0	22.6261	0	40.5953	0	0
		504	2138.44	0	0	37.0475	0	0	0	0	0	0	0	0	0	0	0	50.5745	0	0	43.6019	46.2837	0
		505	2142.3	28.9709	0	0	0	0	0	0	0	0	0	0	0	0	0	28.5992	0	38.5264	74.4149	32.0491	0
		506	2146.16	0	0	18.4219	0	0	0	0	0	0	0	0	0	0	0	19.474	0	0	38.2024	16.7588	0
		507	2150.02	0	0	40.7456	0	0	0	0	0	0	0	0	0	0	0	43.3543	0	0	49.6726	27.0524	29.3533
		508	2153.88	0	0	97.1359	0	0	0	0	0	45.9844	0	0	0	0	0	43.4215	19.0048	0	44.4999	25.8134	0
		509	2157.74	0	0	16.1767	0	0	0	0	0	0	0	0	0	0	0	0	0	62.5023	34.7375	0	0
		510	2161.6	0	0	67.2999	0	0	0	0	0	26.024	0	0	0	0	0	36.4826	0	0	55.4963	0	0
		511	2165.46	0	0	24.6753	0	0	0	0	0	0	0	0	0	0	0	45.4935	0	0	62.3864	49.8847	23.7278
		512	2169.32	0	0	32.9038	0	0	0	0	0	0	0	0	0	0	0	21.8121	33.6176	0	44.9212	26.2377	59.3218
		513	2173.18	0	0	72.8323	21.1557	0	0	0	0	0	0	0	0	0	0	29.9664	29.0112	0	40.1386	30.0544	0
		514	2177.04	0	0	78.5415	0	0	0	0	0	59.012	0	15.8762	0	0	0	47.8021	48.8903	25.5128	71.9865	44.153	0
		515	2180.9	0	0	55.0299	55.0801	0	0	0	0	0	23.6388	0	0	0	0	76.1443	0	46.713	18.7279	18.6746	0
		516	2184.76	0	0	69.0254	0	0	37.2954	0	0	32.3172	27.8174	0	0	0	0	25.195	25.1972	41.0121	0	52.4093	26.1902
		517	2188.62	0	0	28.4625	15.9136	0	0	0	0	24.9713	0	0	0	0	0	31.8227	55.2281	52.4901	76.8806	0	0
		518	2192.48	0	0	20.898	0	0	23.8657	0	0	0	0	24.6381	0	0	0	47.1952	32.8467	0	31.0743	0	0
		519	2196.34	0	0	0	26.0552	0	0	0	0	0	0	0	24.6525	0	0	47.7438	0	0	0	20.4287	0
		520	2200.2	16.0795	0	55.9322	0	0	18.2587	0	0	0	0	0	0	0	0	15.0838	20.6759	0	27.7548	0	0
		521	2204.06	0	0	59.697	0	0	17.7046	0	0	0	0	0	0	0	0	27.5565	0	62.5022	56.1518	45.7004	0
		522	2207.92	0	0	29.3558	0	0	33.2963	0	0	0	18.2947	0	0	0	0	0	25.3098	0	64.1885	24.1143	0
		523	2211.78	28.0893	0	25.371	0	0	0	0	0	0	0	0	0	0	0	63.3988	0	29.0897	55.881	0	0
		524	2215.64	0	0	52.5074	22.7447	0	0	0	0	27.3517	0	0	0	0	0	0	57.7795	0	88.2693	0	0
		525	2219.5	16.069	0	66.7184	0	0	0	0	0	44.6178	0	0	25.0717	0	0	56.1806	45.6942	0	95.3553	0	0
		526	2223.36	0	0	53.9138	0	0	0	0	0	0	0	0	0	0	0	37.0786	72.6508	74.7688	51.7138	0	0
		527	2227.22	19.0201	0	24.2372	24.6425	0	29.8437	0	0	0	0	0	0	0	0	27.8119	46.1167	0	32.4426	0	0
		528	2231.08	0	0	26.9722	0	0	0	0	0	15.8342	0	0	0	0	0	29.5647	29.0011	0	39.9827	0	0
		529	2234.94	0	0	52.8744	33.7179	0	0	26.5838	0	0	0	0	0	0	0	29.7027	58.0708	0	33.6217	0	56.1134
		530	2238.8	0	0	84.1072	0	0	0	0	0	0	0	0	0	0	0	91.0575	37.3326	0	46.6368	0	0
		531	2242.66	0	0	81.6129	0	0	33.606	0	0	0	0	0	0	0	0	21.9581	67.2111	0	41.8926	21.8376	0
		532	2246.52	28.3102	0	41.8081	0	0	0	0	0	0	0	0	0	0	0	0	81.5248	0	76.8465	0	59.6599
		533	2250.38	0	0	38.5652	23.3034	0	22.2715	0	0	0	0	0	0	0	0	57.9232	42.5167	0	29.9455	0	0
		534	2254.24	0	0	57.3249	0	0	0	0	0	0	0	0	0	0	0	43.0473	21.9522	0	0	0	64.0472
		535	2258.1	0	0	20.4259	0	0	29.0771	0	0	46.0558	28.7048	0	0	0	0	25.258	55.6673	0	0	0	0
		536	2261.96	0	0	0	26.4253	0	0	0	0	17.1059	29.3696	18.5977	0	0	0	0	0	0	0	0	0
		537	2265.82	0	0	26.7741	0	0	0	0	0	31.8683	0	0	0	0	0	0	20.0169	0	0	0	0
		538	2269.68	0	0	0	0	0	0	0	0	0	0	0	0	0	0	0	59.4771	0	25.4574	0	0
		539	2273.54	0	0	0	23.7335	0	0	0	0	0	0	0	35.756	0	19.8297	0	0	0	25.8057	0	0
		540	2277.4	0	0	22.724	20.1774	0	0	0	0	0	0	0	0	0	0	0	61.646	0	36.6146	0	0
		541	2281.26	0	0	0	0	0	0	0	0	0	0	0	0	0	0	0	20.327	0	37.676	0	0
		542	2285.12	0	0	43.3733	0	20.4628	48.7545	0	0	0	0	0	25.9783	0	0	0	0	0	0	0	0
		543	2288.98	0	0	0	0	0	35.0641	0	0	0	0	0	0	0	0	58.687	0	0	25.3566	0	0

## Sheet: Average Background
				SptId_17	SptId_25	SptId_29	SptId_32	SptId_35	SptId_42	SptId_47	SptId_48	SptId_53	SptId_65	SptId_79	SptId_80	SptId_84	SptId_97	SptId_101	SptId_105	SptId_119	SptId_127	SptId_139	SptId_143
		0	193	0	0	0	0	0	0	0	0	0	0	0	0	0	0	0	0	0	0	0	0
		1	196.86	0	0	0	0	0	0	0	0	0	0	0	0	0	0	0	0	0	0	0	0
		2	200.72	0	0	0	0	0	0	0	0	0	0	0	0	0	0	0	0	0	0	0	0
		3	204.58	0	0	0	0	0	0	0	0	0	0	0	0	0	0	0	0	0	0	0	0
		4	208.44	0	0	0	0	0	0	0	0	0	0	0	0	0	0	0	0	0	0	0	0
		5	212.3	0	0	0	0	0	0	0	0	0	0	0	0	0	0	0	0	0	0	0	0
		6	216.16	0	0	0	0	0	0	0	0	0	0	0	0	0	0	0	0	0	0	0	0
		7	220.02	0	0	0	0	0	0	0	0	0	0	0	0	0	0	0	0	0	0	0	0
		8	223.88	0	0	0	0	0	0	0	0	0	0	0	0	0	0	0	0	0	0	0	0
		9	227.74	0	194.637	0	0	0	0	0	0	0	0	0	0	0	0	0	0	0	0	0	0
		10	231.6	0	0	0	0	0	0	0	0	0	0	0	211.255	0	0	0	0	0	0	0	0
		11	235.46	0	0	0	0	0	0	0	0	0	0	0	0	0	0	0	0	0	0	0	0
		12	239.32	0	0	0	0	0	0	0	0	213.605	0	0	0	0	0	0	0	0	0	0	0
		13	243.18	0	0	0	172.645	0	0	0	0	0	0	0	0	0	0	0	0	0	0	0	0
		14	247.04	0	0	0	0	0	0	0	0	0	0	0	0	0	0	0	0	0	0	0	0
		15	250.9	0	0	0	0	0	0	0	0	138.836	0	0	0	0	0	0	0	0	0	0	0
		16	254.76	0	0	0	0	0	0	0	0	0	0	0	0	0	0	0	0	0	0	0	0
		17	258.62	0	0	0	0	0	0	0	0	0	0	0	0	0	0	0	0	0	0	0	0
		18	262.48	0	0	0	0	0	0	0	0	0	0	0	0	0	0	0	0	0	0	0	0
		19	266.34	0	0	0	0	0	0	0	0	0	0	0	0	0	0	0	0	0	0	0	0
		20	270.2	0	0	0	0	0	0	0	0	0	0	0	0	0	0	0	0	211.257	0	0	0
		21	274.06	0	0	0	0	0	0	0	0	0	0	0	0	0	0	0	0	0	0	0	0
		22	277.92	0	0	0	0	0	0	195.046	0	0	0	0	0	0	0	0	0	0	0	0	0
		23	281.78	0	0	0	0	0	0	0	0	0	0	0	0	0	0	0	0	216.02	0	0	0
		24	285.64	0	0	0	0	0	0	0	0	0	0	0	0	0	0	0	0	0	0	0	0
		25	289.5	0	0	0	0	0	0	0	0	0	0	0	0	0	0	0	0	0	0	0	0
		26	293.36	0	0	0	0	0	0	0	0	0	0	0	0	0	0	0	0	0	0	0	0
		27	297.22	0	0	0	0	0	0	0	134.886	0	0	0	205.131	0	0	0	0	0	0	0	0
		28	301.08	0	0	0	0	0	0	0	0	0	0	0	0	0	0	0	0	206.99	0	0	0
		29	304.94	0	0	0	0	0	0	0	0	0	0	0	0	0	0	0	0	0	0	0	0
		30	308.8	0	0	0	0	0	0	0	0	0	0	0	0	0	0	0	0	0	0	0	0
		31	312.66	0	0	0	0	0	0	0	0	0	0	0	0	0	0	0	0	200	0	0	0
		32	316.52	0	0	0	0	0	0	0	0	0	0	0	0	0	0	0	0	202.631	0	0	0
		33	320.38	0	0	0	0	0	0	0	0	0	0	0	0	0	0	0	0	0	0	0	0
		34	324.24	0	0	156.126	0	0	0	0	0	0	0	0	199.49	0	0	0	0	0	0	0	0
		35	328.1	0	0	0	0	0	0	0	0	0	0	0	0	0	0	0	0	179.185	0	0	0
		36	331.96	0	0	0	0	0	0	0	0	0	0	0	205.283	0	0	0	0	201.129	0	0	0
		37	335.82	0	0	0	0	0	0	0	0	0	0	0	205.465	0	0	0	0	190.269	0	0	0
		38	339.68	0	0	0	0	0	0	0	0	0	0	0	0	0	0	0	0	201.665	0	0	0
		39	343.54	0	0	0	0	0	0	0	0	0	0	198.593	0	0	0	0	0	199.806	0	0	0
		40	347.4	0	0	0	0	0	0	0	0	0	0	0	193.528	0	0	0	0	0	0	0	0
		41	351.26	0	0	0	0	0	188.067	0	0	0	0	0	210.155	0	0	0	0	161.328	0	0	0
		42	355.12	0	0	0	0	0	0	0	0	0	0	207.555	0	0	0	0	0	0	0	0	0
		43	358.98	0	0	0	0	0	0	0	0	0	0	0	204.176	0	0	0	0	194.778	0	0	0
		44	362.84	0	0	0	0	0	195.53	0	0	0	0	0	0	0	0	0	0	199.689	0	0	0
		45	366.7	0	0	0	0	0	0	0	0	0	0	199.71	0	0	0	0	0	194.804	0	0	0
		46	370.56	0	0	0	0	0	184.281	0	0	0	0	0	202.59	0	0	0	0	199.871	0	0	0
		47	374.42	0	0	0	0	0	0	0	0	0	0	197.614	0	0	0	0	0	197.313	0	0	0
		48	378.28	0	0	0	0	0	0	0	0	0	0	200.078	203.696	0	0	0	0	198.103	0	0	0
		49	382.14	0	0	0	0	0	185.456	0	0	0	0	0	0	0	0	0	0	198.462	0	0	0
		50	386	0	0	0	0	0	0	0	0	0	197.074	0	0	0	0	0	0	0	0	0	0
		51	389.86	0	0	0	0	0	196.516	0	0	0	0	204.24	0	0	0	0	0	197.18	0	0	0
		52	393.72	0	0	0	0	0	0	0	0	0	0	0	209.818	0	0	0	0	0	0	0	0
		53	397.58	0	0	0	0	0	0	0	0	0	0	0	0	0	0	0	0	191.805	0	0	0
		54	401.44	0	0	0	0	0	179.896	0	0	0	204.238	0	201.338	0	0	0	0	210.834	0	0	0
		55	405.3	0	0	0	0	0	0	0	0	0	193.461	196.375	0	0	0	0	0	0	0	0	0
		56	409.16	0	0	0	0	0	0	0	0	0	0	0	0	0	0	0	0	205.206	0	0	0
		57	413.02	0	0	0	0	0	159.885	0	0	0	0	0	0	0	0	0	0	204.027	0	0	0
		58	416.88	188.317	0	0	0	0	0	0	0	0	0	193.703	0	0	0	0	0	203.382	0	0	0
		59	420.74	0	0	0	197.665	0	0	0	0	0	0	201.23	0	0	0	0	0	199.801	0	0	0
		60	424.6	0	0	0	0	0	0	0	0	0	196.412	203.215	0	0	0	0	0	202.446	0	0	0
		61	428.46	0	0	0	0	0	192.628	0	0	0	0	0	0	0	0	0	0	0	0	0	0
		62	432.32	0	0	0	0	195.745	0	0	0	0	0	0	0	0	0	0	0	0	0	0	0
		63	436.18	0	0	0	0	0	0	0	0	0	185.571	0	0	0	0	0	0	0	0	0	0
		64	440.04	0	0	0	0	0	0	0	0	0	0	0	0	0	0	0	0	198.91	0	0	0
		65	443.9	0	0	0	0	0	0	0	0	0	0	200.528	200.843	0	0	0	0	204.931	0	0	0
		66	447.76	0	0	0	0	0	0	0	0	0	0	203.511	195.155	0	0	0	0	193.895	0	0	0
		67	451.62	0	0	0	0	193.239	203.369	0	0	0	0	0	0	0	0	0	0	189.418	0	179.262	0
		68	455.48	0	0	0	0	0	0	0	0	0	0	196.279	0	0	0	0	0	191.957	0	0	0
		69	459.34	0	0	0	0	0	0	0	0	0	199.247	0	0	0	0	0	0	193.83	0	0	0
		70	463.2	0	0	0	0	0	0	0	0	0	195.137	198.193	195.206	0	0	0	0	197.773	0	0	0
		71	467.06	0	0	0	0	190.189	0	0	0	0	196.284	196.471	0	0	0	0	0	0	0	0	0
		72	470.92	0	0	0	0	197.909	0	0	0	0	189.659	0	202.293	0	0	199.79	0	194.832	197.115	0	0
		73	474.78	0	0	0	0	0	0	0	0	0	189.593	0	0	0	0	0	0	194.512	0	0	0
		74	478.64	0	0	0	0	188.954	0	0	0	0	188.619	208.377	0	0	0	198.628	0	193.947	0	0	0
		75	482.5	0	0	0	0	193.655	0	0	0	0	194.213	0	0	0	0	193.308	0	0	187.193	0	0
		76	486.36	0	0	0	0	0	0	0	0	0	192.321	0	0	0	0	191.668	0	194.836	0	0	0
		77	490.22	0	0	0	0	191.681	188.87	0	0	0	190.834	206.524	0	0	0	193.036	0	195.886	0	0	0
		78	494.08	0	0	0	0	189.416	0	0	0	0	186.366	210.063	0	0	0	195.169	0	202.163	0	0	0
		79	497.94	0	0	0	0	192.056	0	0	0	0	184.028	205.63	0	0	0	192.575	0	198.948	0	0	0
		80	501.8	0	0	0	0	192.494	0	0	0	0	188.373	208.467	0	0	0	190.354	0	187.13	0	0	0
		81	505.66	0	0	0	0	0	0	188.351	0	0	189.396	207.856	0	0	0	195.941	0	200.09	0	0	0
		82	509.52	0	0	0	0	192.829	197.95	0	0	0	176.66	210.924	0	0	0	0	0	192.018	0	0	0
		83	513.38	0	0	0	0	192.674	0	0	0	0	191.343	206.735	0	0	0	0	0	201.592	0	0	0
		84	517.24	0	0	0	0	186.85	0	0	0	0	191.723	205.946	0	0	0	194.687	0	201.252	0	0	0
		85	521.1	0	0	0	0	189.901	194.189	0	0	0	192.641	199.682	0	0	0	200.616	0	193.553	0	0	0
		86	524.96	0	0	0	0	0	194.261	0	0	0	183.518	200.238	0	0	0	0	0	189.033	0	0	0
		87	528.82	0	0	0	0	193.352	187.704	0	0	0	188.66	198.783	0	0	0	195.985	0	189.424	0	0	0
		88	532.68	0	0	0	0	0	209.576	0	0	0	190.943	196.943	0	0	0	192.526	0	195.759	0	0	0
		89	536.54	0	0	0	0	0	193.401	0	0	0	190.483	0	0	0	0	191.734	0	196.975	0	0	0
		90	540.4	0	0	199.497	0	196.234	0	0	0	0	184.307	0	0	0	0	0	0	194.388	0	0	0
		91	544.26	0	0	0	0	193.089	0	0	0	0	183.753	0	0	0	0	0	0	187.459	0	0	0
		92	548.12	0	0	0	0	191.313	0	0	0	0	190.775	201.951	0	0	0	187.332	0	190.303	0	0	0
		93	551.98	0	0	0	0	0	0	0	0	0	196.757	0	0	0	0	0	0	207.699	0	0	0
		94	555.84	0	0	0	0	188.949	0	0	0	0	196.939	0	0	0	0	197.776	0	196.719	0	0	0
		95	559.7	194.391	0	0	0	198.356	0	0	0	0	194.841	0	201.517	0	198.322	192.524	0	189.515	0	0	0
		96	563.56	0	0	0	0	185.069	187.48	0	0	0	193.57	0	191.607	0	187.81	0	0	215.242	0	0	0
		97	567.42	190.5	0	0	0	0	199.523	0	0	0	198.437	197.928	0	195.083	0	0	0	198.439	181.786	0	0
		98	571.28	0	0	0	0	195.518	0	0	0	0	192.065	206.359	196.014	0	180.954	198.354	0	192.52	191.117	0	0
		99	575.14	0	0	0	0	192.853	0	0	0	0	184.773	0	198.42	0	184.843	195.18	0	187.144	0	0	0
		100	579	0	0	0	0	190.876	193.989	0	0	0	190.522	205.903	184.801	191.533	199.555	0	0	193.32	0	0	0
		101	582.86	0	194.765	0	0	192.299	187.457	0	0	0	187.862	0	0	198.169	182.172	0	0	200.388	0	0	0
		102	586.72	0	0	0	0	194.392	0	0	0	0	189.957	202.319	188.366	190.386	194.723	0	0	199.503	0	0	0
		103	590.58	0	0	191.086	0	196.039	0	0	0	0	186.672	0	187.33	0	0	191.348	0	194.333	0	0	0
		104	594.44	0	0	189.131	0	188.998	0	0	0	0	189.003	0	194.438	0	197.566	0	187.107	200.293	0	0	0
		105	598.3	0	0	0	0	188.335	0	0	0	0	185.62	0	193.269	0	186.916	0	0	190.372	0	0	0
		106	602.16	0	0	191.125	0	188.347	0	0	0	0	183.059	199.367	188.73	189.157	189.265	0	0	193.587	195.742	0	0
		107	606.02	0	0	197.107	0	189.789	191.859	0	0	0	0	205.143	0	196.301	0	0	0	188.438	0	0	0
		108	609.88	0	0	195.018	0	0	190.954	0	0	0	189.687	201.277	196.671	191.972	0	192.473	0	194.742	0	0	0
		109	613.74	0	0	192.66	0	0	0	0	0	0	190.02	193.121	202.165	194.103	181.157	0	0	189.358	0	0	0
		110	617.6	0	0	190.838	0	0	0	0	0	0	194.846	193.359	198.185	196.929	0	194.566	0	183.238	0	0	0
		111	621.46	0	0	196.041	0	0	177.822	0	0	0	0	0	196.846	0	201.295	188.101	0	189.903	191.303	0	0
		112	625.32	0	0	0	0	0	0	0	0	0	186.413	0	194.96	0	192.167	189.184	0	190.937	0	0	0
		113	629.18	0	0	182.589	0	0	187.239	0	0	0	186.657	0	196.728	189.194	190.588	0	0	194.397	0	0	0
		114	633.04	0	0	0	0	0	0	0	0	0	183.506	198.004	201.224	192.142	193.771	0	0	190.898	192.67	0	0
		115	636.9	0	0	192.844	0	0	196.03	0	0	0	185.776	0	194.806	189.077	0	189.308	0	190.132	0	0	0
		116	640.76	0	0	191.19	0	0	0	0	187.053	0	195.939	196.585	201.051	191.343	0	203.482	0	199.086	204.479	0	0
		117	644.62	0	0	185.431	0	178.805	0	0	0	0	0	195.813	0	0	185.412	0	0	188.033	0	0	0
		118	648.48	0	0	188.563	0	0	0	191.262	0	0	0	195.594	185.101	192.64	0	194.438	0	191.081	183.721	0	0
		119	652.34	0	0	186.575	0	0	0	0	0	0	0	191.437	0	0	0	0	0	189.945	0	0	0
		120	656.2	0	0	0	0	189.254	0	195.975	0	0	188.6	197.164	196.717	194.442	187.5	0	0	195.421	203.925	0	0
		121	660.06	0	0	193.189	0	0	0	0	175.59	0	177.967	199.721	189.992	192.014	0	0	0	187.556	0	0	0
		122	663.92	0	0	183.737	0	0	0	0	176.865	0	0	0	198.813	178.217	185.705	0	0	200.615	0	0	0
		123	667.78	0	0	199.465	0	0	186.568	193.105	178.532	181.203	187.137	0	0	186.789	188.812	193.376	0	185.98	197.755	0	0
		124	671.64	199.265	0	0	0	0	0	156.156	0	0	0	188.932	193.386	187.653	183.9	0	0	193.063	0	0	0
		125	675.5	0	0	0	0	0	0	194.508	0	187.844	0	195.286	201.213	186.607	185.927	188.138	0	194.71	0	0	0
		126	679.36	0	0	0	0	0	194.395	0	180.139	188.217	0	0	197.717	0	0	189.78	0	189.431	0	0	0
		127	683.22	0	0	197.881	0	0	174.272	195.148	185.994	179.681	0	201.106	186.579	0	0	196.409	0	191.76	191.811	0	0
		128	687.08	0	0	198.868	0	0	0	0	0	0	0	200.449	0	187.161	189.985	0	0	193.883	192.57	0	0
		129	690.94	0	0	190.54	0	0	187.125	0	0	0	0	199.77	184.447	0	197.502	0	0	194.755	193.806	0	0
		130	694.8	0	0	192.059	0	0	183.887	0	0	183.835	0	0	181.47	183.216	183.263	201.631	0	192.025	0	0	0
		131	698.66	0	0	195.989	0	0	0	0	181.491	193.536	0	0	0	0	0	189.64	0	188.037	0	0	0
		132	702.52	0	0	192.29	0	0	0	0	176.048	191.55	0	198.135	192.963	177.477	0	0	0	190.904	0	0	0
		133	706.38	0	0	0	0	0	0	0	0	190.187	0	0	185.449	182.392	0	188.886	0	183.111	0	0	0
		134	710.24	0	0	192.217	0	0	183.232	0	0	0	183.877	0	200.145	180.439	184.06	0	0	187.811	0	0	0
		135	714.1	0	0	0	0	0	189.415	0	0	189.823	0	183.788	0	180.954	187.09	0	0	189.825	191.779	0	0
		136	717.96	0	0	0	0	0	194.356	190.902	0	193.58	0	198.639	0	0	0	0	0	191.887	0	0	0
		137	721.82	0	0	191.348	0	0	190.906	0	0	189.707	176.279	193.947	186.094	0	0	193.345	0	194.088	0	0	0
		138	725.68	0	0	189.758	0	0	186.992	188.251	0	0	0	195.886	182.131	180.503	0	196.013	0	192.697	0	0	0
		139	729.54	189.099	0	189.141	0	0	186.521	0	0	184.77	182.158	0	0	0	0	0	0	187.538	0	0	0
		140	733.4	0	0	192.452	0	0	196.022	0	0	194.859	0	0	0	0	0	0	0	0	0	0	0
		141	737.26	204.371	0	195.728	0	0	190.033	0	0	0	0	0	0	0	0	193.283	0	187.559	0	0	0
		142	741.12	0	0	184.685	0	0	181.886	0	0	0	0	200.197	0	0	0	189.727	0	178.71	178.863	0	0
		143	744.98	0	0	190.117	0	0	185.147	190.912	0	0	0	194.858	0	0	0	0	0	0	0	0	0
		144	748.84	190.591	0	190.879	0	0	190.324	0	0	0	0	189.178	0	0	0	201.502	0	0	0	0	0
		145	752.7	0	0	0	0	0	0	189.782	0	0	0	0	0	0	0	0	0	179.246	0	0	0
		146	756.56	0	0	191.687	0	0	189.234	0	0	0	0	0	0	0	0	0	0	0	0	0	0
		147	760.42	0	0	192.592	0	0	189.139	183.52	0	0	0	0	0	0	0	0	0	180.232	0	0	0
		148	764.28	0	0	189.355	0	0	181.421	191.418	0	0	185.424	0	0	0	0	191.863	0	0	0	0	0
		149	768.14	192.15	0	194.738	0	0	194.47	198.735	0	0	0	0	0	0	0	190.722	169.124	176.377	186.012	0	0
		150	772	0	0	197.352	0	0	180.054	0	0	0	0	0	0	0	0	0	0	0	0	0	0
		151	775.86	0	0	194.187	0	0	187.598	0	0	0	0	0	0	0	0	0	0	0	191.184	0	0
		152	779.72	0	0	185.992	0	0	184.876	0	0	0	0	0	0	0	0	0	0	0	0	0	0
		153	783.58	0	0	187.32	0	0	181.996	195.394	0	0	0	0	0	0	0	0	0	0	0	0	0
		154	787.44	188.576	0	183.427	0	191.866	187.705	184.603	0	187.707	0	0	0	0	0	0	0	0	0	0	0
		155	791.3	191.954	0	183.824	0	192.372	190.975	0	0	0	0	178.838	188.702	0	0	0	0	0	0	0	0
		156	795.16	0	0	0	0	0	194.571	184.83	0	186.436	0	0	208.664	0	0	196.279	0	0	0	0	0
		157	799.02	195.348	0	189.585	0	0	187.339	186.362	0	178.726	181.017	0	0	0	0	192.12	0	0	0	0	0
		158	802.88	189.301	0	184.992	0	0	190.023	0	0	196.308	0	0	0	0	0	0	0	0	0	186.229	0
		159	806.74	189.999	0	186.959	0	0	191.936	186.922	0	0	0	0	0	0	0	195.892	0	0	187.265	193.928	0
		160	810.6	189.61	0	0	0	188.762	185.93	189.095	0	0	0	0	0	0	0	0	0	0	184.657	195.975	0
		161	814.46	190.914	0	189.664	0	199.469	196.486	0	0	0	0	0	0	0	180.179	0	0	0	0	195.347	0
		162	818.32	193.767	0	181.967	0	0	0	0	0	0	0	178.753	0	0	0	201.462	0	189.725	0	0	0
		163	822.18	0	0	184.351	0	0	192.357	190.369	0	191.02	0	0	0	0	0	0	0	0	0	0	0
		164	826.04	0	0	182.449	0	0	180.571	0	0	186.658	0	0	0	0	188.212	0	0	0	0	0	0
		165	829.9	0	0	189.223	0	0	0	187.631	0	189.461	0	184.044	0	0	0	0	0	0	0	0	0
		166	833.76	0	0	183.573	0	211.38	185.635	192.582	0	0	0	189.925	0	0	0	0	0	0	0	0	0
		167	837.62	0	0	188.123	0	181.951	0	185.596	0	0	0	0	0	186.371	0	0	0	0	0	0	0
		168	841.48	0	0	186.462	0	195.038	187.093	184.191	0	0	0	189.01	0	180.878	0	198.913	0	0	0	193.655	0
		169	845.34	0	175.217	179.88	0	197.239	184.817	190.228	178.678	192.939	0	195.634	0	184.798	0	0	0	0	0	0	0
		170	849.2	0	0	186.564	0	0	185.299	0	0	0	0	0	0	0	0	0	0	0	0	184.096	0
		171	853.06	192.077	0	182.137	0	190.026	184.47	198.712	184.027	0	0	183.28	0	0	0	0	0	0	198.04	193.738	0
		172	856.92	0	0	180.228	0	186.317	0	0	0	0	0	0	0	183.026	0	0	0	0	0	190.04	0
		173	860.78	0	0	183.193	0	0	0	194.574	170.141	0	0	0	0	172.555	0	198.581	0	188.639	0	201.591	0
		174	864.64	0	170.152	190.29	0	199.259	0	186.786	183.561	0	0	188.15	0	182.76	0	0	0	0	0	0	0
		175	868.5	191.913	0	0	0	190.781	0	183.595	0	0	0	201.298	0	180.532	0	0	0	0	0	192.899	0
		176	872.36	0	0	182.573	0	191.759	0	0	167.096	194.944	0	196.179	0	0	0	194.279	0	0	0	189.882	0
		177	876.22	0	174.14	181.603	0	0	0	189.412	179.175	0	0	191.999	0	184.242	0	195.106	0	200.795	0	184.036	0
		178	880.08	0	0	176.838	0	0	0	194.415	173.875	194.454	0	0	0	0	0	0	0	0	0	186.518	0
		179	883.94	0	170.999	0	0	189.894	0	0	181.494	0	0	0	0	188.213	0	193.313	0	0	186.041	0	0
		180	887.8	0	0	180.028	0	189.73	0	186.844	177.901	0	180.598	0	0	189.701	0	192.232	0	0	0	0	0
		181	891.66	0	0	0	0	190.429	0	191.891	177.399	0	0	0	0	191.164	0	198.212	0	0	0	0	0
		182	895.52	0	0	175.856	0	0	191.387	187.847	0	190.539	0	193.883	0	188.227	0	0	0	0	0	0	0
		183	899.38	0	0	0	0	0	190.229	0	173.047	0	0	191.628	0	180.148	0	0	0	0	0	189.473	0
		184	903.24	0	0	0	0	0	0	0	179.885	199.149	0	189.954	0	195.133	187.119	0	0	0	196.406	0	0
		185	907.1	198.338	0	178.777	0	0	0	193.765	169.169	0	0	0	0	0	0	0	0	0	0	0	0
		186	910.96	0	165.994	190.238	0	0	0	0	171.758	0	0	182.795	0	190.36	187.899	0	0	0	0	0	0
		187	914.82	0	177.006	181.913	0	200.307	0	0	171.92	189.388	0	191.891	0	185.321	0	0	0	0	0	0	0
		188	918.68	189.099	163.184	0	0	0	0	0	0	194.693	177.39	0	0	0	188.11	0	0	0	0	0	0
		189	922.54	0	0	0	0	0	0	190.834	172.911	185.901	176.813	191.946	0	182.517	0	0	0	0	0	0	0
		190	926.4	0	173.508	0	0	0	0	0	174.021	192.124	176.468	183.962	0	0	199.818	0	0	0	0	187.596	0
		191	930.26	194.045	170.066	0	0	0	0	0	0	189.659	0	183.654	0	190.465	0	0	0	0	0	188.321	0
		192	934.12	0	169.349	0	0	202.426	0	0	175.596	0	0	170.59	0	192.05	0	0	0	0	0	0	0
		193	937.98	192.435	177.392	192.667	0	0	0	0	181.597	188.797	0	0	0	181.26	0	0	0	180.263	0	0	0
		194	941.84	191.447	171.716	0	0	0	0	0	175.047	186.279	0	190.881	0	189.194	0	0	0	0	0	191.997	0
		195	945.7	0	167.766	194.9	0	182.998	0	0	169.89	0	0	0	0	190.341	0	0	0	0	0	0	0
		196	949.56	0	169.16	0	0	0	0	0	0	0	0	0	0	183.478	0	0	0	0	0	0	0
		197	953.42	0	173.841	0	0	0	0	0	175.154	193.12	0	187.299	0	185.807	0	0	0	0	0	0	0
		198	957.28	0	0	0	0	193.049	0	0	0	0	0	0	186.446	191.217	0	0	0	0	0	0	0
		199	961.14	190.325	0	181.281	0	192.41	0	0	175.195	0	0	194.854	0	182.551	181.344	0	0	179.883	0	0	0
		200	965	0	164.656	0	0	0	0	0	174.439	0	0	0	0	186.279	0	0	0	0	0	0	0
		201	968.86	0	176.549	0	0	0	0	0	175.261	193.512	0	193.452	179.642	188.435	0	0	0	0	0	0	0
		202	972.72	0	0	190.99	0	0	0	0	173.676	189	0	0	0	185.146	0	0	0	0	0	199.918	0
		203	976.58	0	162.31	0	184.157	0	0	0	0	0	0	0	0	0	0	0	0	0	0	189.674	0
		204	980.44	0	0	188.358	0	197.849	0	0	0	187.18	0	0	0	0	192.322	0	0	0	0	0	0
		205	984.3	0	172.74	190.412	0	204.101	0	0	181.409	0	0	198.934	185.01	0	183.783	0	0	0	0	0	0
		206	988.16	0	170.047	185.03	0	201.618	0	0	0	184.73	179.626	187.25	0	0	0	0	0	0	0	0	0
		207	992.02	0	183.86	0	0	0	186.36	0	174.01	178.862	0	0	0	186.325	0	190.253	0	0	0	0	0
		208	995.88	0	164.466	0	0	187.699	0	0	169.547	191.603	179.952	0	0	180.975	0	0	0	0	0	0	0
		209	999.74	0	0	184.036	0	195.13	187.092	0	174.997	186.73	0	0	0	0	183.584	0	0	0	0	193.2	0
		210	1003.6	0	170.497	190.56	0	0	0	0	0	0	0	0	183.144	0	183.97	199.225	0	0	0	188.131	0
		211	1007.46	0	161.9	184.306	0	0	0	0	0	196.732	166.081	0	0	186.388	181.46	0	0	0	0	196.855	0
		212	1011.32	0	166.478	191.078	0	0	0	0	0	187.825	0	0	0	0	0	0	0	188.835	0	0	0
		213	1015.18	0	166.861	0	184.052	188.187	0	0	0	188.842	0	0	0	0	0	0	0	189.147	0	0	0
		214	1019.04	0	172.154	189.919	180.316	193.679	0	0	0	0	0	0	0	0	169.105	0	0	0	0	0	0
		215	1022.9	0	174.015	0	185.437	198.291	0	0	0	181.825	0	0	0	0	181.03	0	0	0	0	196.064	0
		216	1026.76	0	170.531	0	0	199.45	0	0	0	192.956	0	0	0	187.812	0	195.962	0	0	0	191.379	0
		217	1030.62	0	170.022	182.995	189.47	196.16	0	0	0	184.825	172.464	0	184.903	176.815	189.082	0	0	190.051	0	186.704	0
		218	1034.48	0	170.259	193.268	0	190.988	0	0	0	185.817	0	0	0	0	0	0	0	0	0	188.529	0
		219	1038.34	0	162.412	192.013	181.266	192.267	0	0	0	195.305	177.722	0	0	0	0	190.217	0	0	0	196.405	0
		220	1042.2	0	164.987	189.061	188.991	194.992	0	0	0	184.35	0	0	0	185.493	0	0	0	187.213	0	187.142	0
		221	1046.06	0	0	187.886	191.047	199.749	0	0	0	191.636	0	185.607	0	0	0	0	0	0	0	0	0
		222	1049.92	0	171.533	190.299	186.342	193.413	0	0	0	0	0	0	0	0	0	191.002	0	0	0	186.083	0
		223	1053.78	0	168.846	189.402	0	186.049	0	0	173.273	0	184.755	175.263	0	0	190.576	0	0	195.961	171.882	186.34	0
		224	1057.64	0	0	190.568	184.744	190.182	0	0	0	187.413	0	0	189.093	0	173.717	188.626	0	0	0	195.326	0
		225	1061.5	0	168.41	176.695	187.477	194.838	0	0	175.229	0	0	0	0	0	0	0	0	188.874	0	189.997	0
		226	1065.36	0	165.465	184.854	177.194	198.836	175.63	0	0	189.734	0	196.304	0	0	0	192.928	0	0	0	192.104	0
		227	1069.22	0	172.767	185.863	0	0	0	0	0	185.713	0	0	0	0	0	185.906	0	0	0	187.28	184.902
		228	1073.08	0	169.507	176.865	0	0	0	177.354	168.456	0	0	186.417	186.971	0	180.618	196.161	0	0	0	182.407	0
		229	1076.94	0	175.992	184.386	183.231	0	0	175.57	0	189.027	182.255	184.536	176.604	0	0	0	0	0	0	0	0
		230	1080.8	0	167.932	183.558	181.015	192.64	0	0	0	195.952	173.78	179.285	0	0	0	195.038	0	0	0	184.939	0
		231	1084.66	0	167.878	175.809	190.459	0	0	180.34	0	186.277	0	0	181.485	0	0	0	0	0	0	192.012	0
		232	1088.52	0	169.563	178.445	182.579	0	0	0	0	185.095	179.973	0	185.361	0	0	196.015	0	0	0	191.041	0
		233	1092.38	0	177.212	179.091	0	192.997	0	0	0	180.402	0	188.264	178.436	0	0	194.339	0	0	0	0	0
		234	1096.24	0	166.573	185.994	0	195.709	0	0	169.38	187.567	0	179.145	178.674	183.941	0	187.827	0	0	0	190.914	0
		235	1100.1	0	165.355	184.677	195.752	202.4	0	0	0	0	0	187.648	183.656	181.547	0	193.415	0	0	186.068	0	0
		236	1103.96	0	0	185.55	177.059	0	173.185	0	0	0	0	180.874	0	0	0	0	0	0	187.962	0	0
		237	1107.82	0	166.826	185.244	0	194.351	0	0	0	0	0	0	0	0	0	0	0	0	0	0	0
		238	1111.68	0	0	186.796	0	190.601	0	0	0	0	179.547	0	0	0	0	191.604	0	0	176.909	0	0
		239	1115.54	0	0	187.812	187.559	199.3	0	0	0	180.058	0	187.125	181.32	0	0	177.658	0	0	0	0	0
		240	1119.4	0	0	191.197	0	0	186.56	0	0	0	0	191.732	0	0	173.76	187.409	0	0	182.622	0	0
		241	1123.26	0	0	0	0	196.267	0	0	0	183.621	0	190.003	186.19	0	0	186.943	0	0	0	190.159	0
		242	1127.12	0	171.131	175.104	185.979	0	0	0	0	185.005	0	0	183.842	0	0	0	0	181.72	177.688	0	0
		243	1130.98	0	164.99	0	0	0	0	0	178.346	192.381	0	191.027	0	194.453	172.735	190.25	0	186.141	0	0	0
		244	1134.84	0	0	0	0	199.679	0	0	0	180.526	162.167	186.119	0	0	0	0	0	0	181.222	0	0
		245	1138.7	0	0	0	0	195.647	0	176.031	0	186.383	0	0	189.375	0	0	187.675	0	0	183.341	0	0
		246	1142.56	0	181.313	176.75	0	0	0	0	0	182.118	0	185.721	184.882	0	0	188.684	0	178.082	180.646	0	0
		247	1146.42	0	0	175.485	0	196.709	179.057	0	0	0	0	195.672	0	0	0	0	0	0	0	0	0
		248	1150.28	0	0	188.545	0	0	0	0	0	174.308	0	184.839	177.56	0	0	0	0	0	0	186.854	0
		249	1154.14	0	0	181.598	0	0	0	0	0	184.376	179.703	188.352	0	0	0	191.276	0	0	183.766	190.751	0
		250	1158	0	0	187.866	0	0	0	0	0	180.76	0	181.698	193.061	0	0	199.308	0	0	186.754	181.251	0
		251	1161.86	0	0	182.795	0	195.13	175.596	176.763	0	182.032	0	188.241	0	0	170.28	187.516	0	0	0	178.932	0
		252	1165.72	0	0	177.988	0	194.778	0	0	0	0	0	183.224	0	0	0	0	0	0	181.798	0	0
		253	1169.58	0	0	180.192	0	0	0	0	0	0	174.986	0	175.445	0	0	193.51	0	0	0	182.61	0
		254	1173.44	0	0	183.114	0	203.535	180.84	183.243	0	185.578	0	0	0	0	0	0	0	0	0	0	0
		255	1177.3	0	0	178.638	0	0	0	179.702	0	0	0	188.317	0	0	0	190.233	0	185.615	0	0	0
		256	1181.16	0	0	185.144	0	0	186.695	173.791	177.873	179.353	0	0	0	0	0	0	0	0	0	0	0
		257	1185.02	0	0	186.525	0	0	0	173.515	0	0	0	0	181.662	0	169.974	0	0	0	0	0	0
		258	1188.88	0	0	183.268	0	202.514	186.492	180.076	0	0	0	0	0	0	169.584	190.477	0	0	174.944	0	0
		259	1192.74	0	0	182.449	0	201.839	185.159	0	174.467	0	0	0	0	0	0	195.013	0	0	169.371	0	0
		260	1196.6	0	0	181.467	0	197.402	188.598	0	0	191.583	0	0	0	0	173.551	190.093	0	176.549	165.983	187.293	0
		261	1200.46	0	0	177.487	0	0	181.799	0	172.154	191.318	0	0	0	0	175.037	0	0	174.818	177.637	0	0
		262	1204.32	0	0	186.202	0	193.11	187.275	0	162.983	185.508	0	0	0	0	0	0	0	0	169.148	0	184.272
		263	1208.18	0	0	177.201	0	0	188.464	176.74	0	0	0	0	180.763	0	0	194.252	0	0	0	183.412	0
		264	1212.04	184.731	0	192.135	0	205.885	0	0	0	190.538	0	188.535	0	0	0	0	0	0	0	190.336	188.672
		265	1215.9	0	173.971	197.766	0	194.893	187.503	0	0	0	0	0	181.53	0	0	0	0	0	0	195.346	0
		266	1219.76	0	0	194.073	0	200.992	191.924	0	0	0	0	0	0	0	0	0	0	0	176.721	0	0
		267	1223.62	0	0	201.887	0	205.683	194.921	188.347	0	179.759	0	173.901	0	0	0	0	0	182.728	0	181.708	195.228
		268	1227.48	0	0	184.649	0	0	0	0	0	0	0	189.463	0	0	0	0	0	0	0	0	183.961
		269	1231.34	0	0	187.575	0	195.156	181.463	0	169.487	0	0	0	0	0	0	187.889	0	0	179.869	0	187.907
		270	1235.2	0	0	182.982	0	0	0	186.964	0	0	0	0	0	0	176.177	198.101	0	0	174.757	0	194.415
		271	1239.06	0	0	185.764	0	195.036	191.328	0	0	186.25	0	0	0	0	175.067	203.086	0	0	0	0	184.611
		272	1242.92	0	0	185.317	0	208.607	0	0	157.967	0	0	0	0	0	173.315	0	0	0	0	177.157	191.294
		273	1246.78	0	0	187.911	0	0	187.877	0	168.216	0	0	175.479	0	0	0	196.995	0	0	173.646	0	192.069
		274	1250.64	0	0	181.346	0	195.008	185.397	185.217	0	0	0	0	178.449	0	0	0	0	0	178.04	0	180.77
		275	1254.5	0	0	187.624	0	0	0	184.976	172.864	0	0	0	187.777	0	0	190.602	0	0	0	0	184.879
		276	1258.36	0	0	185.046	0	208.046	177.9	0	0	0	167.933	0	0	0	163.774	193.799	0	0	170.652	0	187.225
		277	1262.22	0	0	194.055	0	0	184.322	0	177.275	175.125	0	179.442	0	0	0	0	0	0	176.667	0	186.597
		278	1266.08	0	0	180.822	187.878	0	185.758	186.466	0	0	0	0	0	0	0	190.89	0	0	184.278	0	191.649
		279	1269.94	0	0	189.906	178.403	0	0	185.121	0	0	0	170.133	0	0	0	196.255	0	0	0	0	185.877
		280	1273.8	0	0	189.79	0	0	184.798	0	176.194	0	0	174.207	0	0	0	193.462	0	0	169.36	0	197.053
		281	1277.66	0	0	188.583	0	0	180.218	183.877	179.268	177.535	177.525	0	0	184.967	0	196.395	0	0	174.838	0	0
		282	1281.52	0	0	197.1	189.543	0	0	0	0	174.664	0	0	0	0	0	196.788	0	0	0	0	0
		283	1285.38	0	0	0	186.504	0	187.168	0	169.248	0	174.756	0	0	0	165.948	0	0	0	0	204.636	0
		284	1289.24	0	0	186.327	190.048	0	0	177.141	0	0	0	180.52	0	0	0	191.665	0	0	0	0	179.911
		285	1293.1	0	0	196.842	180.507	0	184.617	0	0	166.872	0	0	0	0	0	0	0	170.133	0	0	0
		286	1296.96	0	0	0	185.864	0	0	181.288	0	176.05	0	0	0	0	0	0	0	174.938	0	0	187.684
		287	1300.82	0	0	181.177	185.369	187.452	182.12	0	0	0	0	0	0	0	0	186.237	0	171.581	0	0	0
		288	1304.68	0	0	183.631	183.11	197.262	0	185.141	0	170.482	0	0	0	0	0	0	0	175.034	0	0	0
		289	1308.54	0	0	180.273	181.576	206.981	174.134	0	0	0	0	0	0	0	0	0	0	0	0	0	0
		290	1312.4	0	0	190.728	181.03	195.728	188.828	0	0	0	0	0	0	0	0	0	0	0	0	0	192.351
		291	1316.26	0	0	0	0	198.363	0	0	0	170.405	0	0	0	0	0	185.199	0	173.853	0	0	190.641
		292	1320.12	0	0	195.64	186.571	201.424	0	0	0	177.789	0	0	169.765	0	167.581	0	0	0	0	0	192.476
		293	1323.98	0	0	0	183.811	193.839	186.924	0	0	171.412	0	0	170.778	0	0	184.029	0	0	182.831	0	0
		294	1327.84	0	0	195.372	0	193.437	179.301	0	0	0	0	0	0	0	0	184.616	0	0	0	0	183.063
		295	1331.7	0	0	194.473	0	0	0	0	0	0	0	0	164.891	0	0	178.798	0	0	0	0	0
		296	1335.56	0	0	189.78	182.126	0	0	183.302	0	0	0	189.431	0	0	169.803	188.629	0	0	0	0	0
		297	1339.42	0	0	192.604	0	185.348	193.601	0	0	170.601	0	0	189.26	0	0	189.321	0	0	0	0	0
		298	1343.28	0	0	0	0	0	187.315	0	0	0	0	0	178.686	0	170.389	187.902	0	0	177.52	0	0
		299	1347.14	0	0	184.204	0	0	0	0	0	167.699	0	0	161.467	0	0	191.687	0	0	0	193.059	0
		300	1351	0	0	193.472	189.376	189.663	0	0	0	0	0	0	161.679	183.616	0	192.82	0	0	182.334	0	0
		301	1354.86	0	0	0	184.943	198.684	0	172.427	0	0	0	0	0	0	0	0	0	0	0	0	0
		302	1358.72	0	173.231	192.281	0	0	0	181.857	0	176.764	0	0	158.576	0	0	186.74	0	0	0	0	0
		303	1362.58	0	0	0	0	0	0	0	0	0	0	0	0	178.536	165.965	184.342	0	0	182.514	0	0
		304	1366.44	0	0	194.723	0	192.917	0	177.485	0	171.203	0	0	153.035	183.064	0	179.287	0	0	0	0	0
		305	1370.3	186.732	0	198.635	0	187.942	0	0	0	174.492	0	0	166.245	0	168.484	185.124	0	0	0	0	0
		306	1374.16	0	196.606	203.537	0	0	174.93	188.992	0	0	0	0	0	0	157.917	182.247	0	0	0	0	0
		307	1378.02	0	0	195.178	190.851	0	0	0	0	183.83	0	0	0	0	0	0	0	0	0	192.452	0
		308	1381.88	0	0	0	0	203.464	171.702	0	0	0	0	0	0	0	0	0	0	0	0	0	0
		309	1385.74	0	166.924	0	0	0	0	0	0	0	0	180.942	0	0	158.452	182.74	0	0	0	186.514	0
		310	1389.6	198.716	0	0	0	198.812	0	0	0	0	0	0	0	0	0	181.404	0	0	0	0	0
		311	1393.46	190.352	0	0	0	0	172.193	176.513	0	0	0	0	166.192	0	167.826	0	0	0	0	194.495	0
		312	1397.32	184.326	0	186.283	0	196.91	0	0	0	0	0	0	166.316	0	0	173.343	0	0	0	0	0
		313	1401.18	187.953	0	0	0	190.902	0	0	0	0	0	0	0	0	0	178.698	0	0	0	0	0
		314	1405.04	198.797	0	0	0	0	177.662	179.055	0	0	0	0	0	0	0	0	0	177.418	0	0	0
		315	1408.9	192.155	0	0	0	0	0	180.4	0	182.833	0	0	0	0	0	186.175	0	0	0	0	0
		316	1412.76	195.665	0	0	185.367	191.323	168.013	0	169.721	0	0	0	0	180.159	0	201.688	0	0	0	0	0
		317	1416.62	190.598	0	0	190.11	185.144	176.152	0	0	186.217	0	0	0	0	163.875	185.335	0	0	0	0	0
		318	1420.48	186.266	0	0	185.22	0	0	0	0	0	0	0	0	0	0	0	0	169.426	0	0	0
		319	1424.34	183.035	0	0	0	0	170.326	177.702	0	0	0	0	0	0	153.73	186.323	0	0	160.068	186.091	0
		320	1428.2	0	0	0	202.47	0	0	0	0	0	0	0	0	0	160.361	189.355	0	0	0	188.881	183.988
		321	1432.06	189.37	0	0	0	0	173.254	0	0	162.918	147.679	0	0	0	161.342	182.338	0	0	0	186.425	0
		322	1435.92	0	0	0	0	193.886	0	0	0	0	0	0	0	0	153.64	181.791	0	0	0	0	0
		323	1439.78	182.626	0	0	0	0	0	0	0	166.447	0	0	0	0	0	189.449	0	0	0	0	0
		324	1443.64	179.332	0	0	0	0	0	0	0	166.186	0	0	0	174.278	0	0	0	0	0	182.445	0
		325	1447.5	0	0	0	0	0	0	0	0	0	0	0	0	0	0	182.61	0	0	0	0	0
		326	1451.36	193.879	0	0	0	0	0	174.93	0	180.203	0	0	0	0	0	0	0	0	0	0	0
		327	1455.22	185.185	0	0	0	0	179.306	0	0	0	0	0	0	0	0	0	0	0	179.761	188.3	0
		328	1459.08	187.111	0	0	0	0	0	176.556	0	0	0	0	0	0	0	0	0	185.106	0	185.069	0
		329	1462.94	186.801	0	202.482	188.554	0	0	0	0	0	0	0	0	0	0	0	0	0	0	186.665	0
		330	1466.8	187.749	0	0	0	0	171.597	0	0	0	0	0	0	0	149.411	0	0	0	0	0	0
		331	1470.66	188.044	0	0	0	202.171	0	0	169.979	0	0	0	0	0	0	0	0	0	0	0	0
		332	1474.52	0	0	0	0	0	0	0	164.81	0	0	0	0	0	0	0	0	0	0	0	0
		333	1478.38	175.012	0	0	186.097	201.896	0	0	0	0	0	176.753	0	0	0	0	0	0	0	0	0
		334	1482.24	190.189	0	0	0	198.601	0	0	175.468	183.523	0	0	0	0	0	0	0	0	0	0	0
		335	1486.1	0	0	0	190.464	0	179.121	0	0	0	0	0	0	0	145.377	0	0	0	0	0	0
		336	1489.96	0	0	0	190.276	0	0	0	172.226	163.364	0	0	0	0	0	0	0	0	0	0	0
		337	1493.82	0	0	0	191.273	0	0	0	171.169	0	0	0	0	0	0	0	0	0	0	183.82	0
		338	1497.68	0	0	186.958	0	0	0	0	0	0	0	0	0	0	0	182.38	0	0	0	0	0
		339	1501.54	0	0	0	192.071	0	0	0	0	186.692	0	0	0	0	0	0	0	0	0	183.555	0
		340	1505.4	0	0	187.735	188.989	0	0	0	162.85	0	0	0	0	0	144.529	0	0	0	187.547	0	0
		341	1509.26	0	0	0	0	0	0	178.582	0	0	0	0	0	0	0	0	0	0	0	0	0
		342	1513.12	0	0	193.982	192.194	199.074	0	0	0	0	0	0	0	166.417	0	0	0	0	0	188.363	182.608
		343	1516.98	0	0	0	193.426	0	0	0	0	0	0	0	163.887	0	0	0	0	0	0	0	0
		344	1520.84	0	0	0	175.673	195.769	0	0	0	0	0	0	0	0	0	0	0	0	0	0	0
		345	1524.7	0	0	0	187.555	194.542	0	0	0	0	0	0	0	0	0	0	0	0	0	0	0
		346	1528.56	0	0	194.459	0	192.179	0	0	0	0	0	0	0	0	0	0	0	0	0	0	177.799
		347	1532.42	187.676	0	0	0	0	0	0	0	176.725	0	0	0	0	0	0	0	0	0	0	0
		348	1536.28	0	0	0	0	193.941	0	0	0	0	0	0	0	0	0	194.39	0	0	0	0	0
		349	1540.14	0	0	201.056	0	0	0	0	0	0	0	0	0	0	0	187.019	0	0	0	0	0
		350	1544	185.625	0	0	187.495	0	0	168.073	173.008	0	0	183.026	0	0	0	0	0	0	0	188.156	0
		351	1547.86	0	0	0	178.703	0	0	0	0	0	0	0	0	0	0	0	0	0	0	0	178.22
		352	1551.72	0	0	197.47	0	0	0	198.017	0	176.933	0	0	0	0	0	0	0	0	0	189.91	0
		353	1555.58	0	0	201.308	0	0	0	0	0	171.79	0	0	164.288	0	0	0	0	0	0	0	0
		354	1559.44	0	0	0	0	0	0	0	0	0	0	0	0	0	0	0	0	0	163.3	0	0
		355	1563.3	0	0	193.323	196.078	199.393	171.972	171.682	0	0	164.02	0	0	0	0	0	0	0	0	187.715	0
		356	1567.16	0	0	189.896	0	0	0	171.848	0	0	0	177.773	0	0	170.155	0	0	0	0	0	0
		357	1571.02	0	0	205.637	0	0	181.241	185.767	0	0	0	0	0	0	0	176.538	0	0	0	0	0
		358	1574.88	0	0	0	0	0	0	176.103	0	0	0	0	0	0	160.491	0	0	0	0	183.457	0
		359	1578.74	0	0	193.309	189.684	0	0	188.214	0	0	0	0	0	0	0	177.69	0	0	0	0	0
		360	1582.6	0	0	0	0	0	0	0	171.346	0	0	0	0	0	0	0	0	0	0	182.653	0
		361	1586.46	0	0	0	189.085	0	0	171.543	0	159.238	0	0	0	0	0	184.818	0	0	0	0	184.491
		362	1590.32	0	0	0	189.877	0	0	0	0	170.649	0	0	0	0	0	0	0	0	0	188.227	180.835
		363	1594.18	0	0	0	0	0	0	176.197	0	173.539	0	0	0	177.559	0	0	0	0	166.379	186.225	0
		364	1598.04	0	0	193.214	0	0	0	176.907	0	167.939	0	0	0	0	0	0	0	0	0	182.018	180.808
		365	1601.9	0	0	190.231	0	0	0	177.778	0	0	0	0	0	180.089	0	0	0	0	0	0	0
		366	1605.76	0	0	0	0	0	0	172.894	168.818	0	0	0	0	0	0	0	0	0	0	183.836	183.558
		367	1609.62	0	0	192.318	0	0	180.399	0	0	0	153.522	0	0	0	166.175	184.731	0	0	0	0	0
		368	1613.48	0	0	0	165.628	0	174.471	170.848	0	176.359	0	0	0	171.324	0	181.513	0	0	0	0	178.019
		369	1617.34	0	0	0	0	0	0	176.256	166.771	0	0	0	0	171.951	0	0	0	0	0	179.99	0
		370	1621.2	0	0	192.115	0	0	0	165.144	0	0	0	0	0	179.019	0	0	0	0	164.684	0	0
		371	1625.06	0	0	199.866	0	0	0	0	0	0	0	0	0	161.985	0	0	0	0	167.01	0	0
		372	1628.92	0	0	0	0	194.675	0	0	0	0	0	0	0	0	0	0	0	0	153.887	0	0
		373	1632.78	0	0	0	0	186.573	0	0	0	0	0	0	0	0	0	185.964	0	0	0	0	0
		374	1636.64	0	0	0	0	0	0	165.336	0	0	0	0	0	0	0	0	0	0	0	0	0
		375	1640.5	0	0	0	0	190.462	0	172.391	0	0	0	181.423	0	0	0	0	0	0	0	184.669	197.513
		376	1644.36	185.952	0	194.097	0	0	176.217	164.308	170.082	0	0	0	0	0	0	185.957	0	0	0	0	0
		377	1648.22	0	0	0	0	0	0	0	166.785	0	0	0	0	0	172.965	0	0	0	0	0	180.865
		378	1652.08	0	0	0	0	0	0	0	179.32	0	0	0	171.828	0	0	0	0	0	0	0	179.868
		379	1655.94	0	0	189.91	166.281	0	0	0	0	0	0	176.957	0	0	0	0	0	0	0	0	0
		380	1659.8	0	0	0	0	0	0	167.826	165.957	0	0	0	171.157	0	0	0	0	0	0	0	185.389
		381	1663.66	0	0	0	0	0	0	0	0	0	0	0	0	0	0	0	0	0	0	182.701	173.392
		382	1667.52	0	0	0	176.02	0	0	0	172.407	0	0	0	0	0	0	174.035	0	0	0	0	0
		383	1671.38	0	0	0	177.309	192.03	0	0	0	0	0	0	170.343	0	0	0	0	0	0	0	188.646
		384	1675.24	0	0	0	181.976	0	0	178.914	163.59	0	0	0	0	0	0	0	0	0	0	178.529	0
		385	1679.1	0	0	0	0	193.982	0	0	0	0	0	0	0	0	0	177.19	0	0	0	0	175.482
		386	1682.96	0	0	0	167.018	0	0	0	168.607	0	0	0	0	0	0	180.145	0	157.255	0	0	179.165
		387	1686.82	0	0	0	166.081	0	0	0	164.138	0	0	0	0	0	0	0	0	0	0	0	172.984
		388	1690.68	0	0	186.235	0	0	0	0	163.171	0	0	0	0	0	0	0	0	0	0	0	182.067
		389	1694.54	0	0	0	0	184.848	0	0	170.91	0	0	0	0	0	0	0	0	0	0	0	0
		390	1698.4	0	0	0	0	180.352	0	0	168.975	0	0	0	0	0	0	0	0	0	0	0	0
		391	1702.26	0	0	0	180.835	0	0	0	158.559	0	0	0	0	0	0	0	0	0	0	0	178.609
		392	1706.12	0	0	198.318	167.963	0	0	180.675	169.947	0	0	0	0	0	0	176.336	0	0	0	188.759	179.553
		393	1709.98	0	0	188.722	170.816	0	174.275	0	0	0	0	0	0	0	0	0	0	0	0	0	0
		394	1713.84	0	0	0	0	178.762	0	0	0	0	0	0	168.363	0	192.243	0	0	0	0	0	0
		395	1717.7	0	0	0	0	0	180.583	0	0	0	0	0	0	168.409	0	191.031	0	0	0	0	172.545
		396	1721.56	0	0	0	0	0	173.976	0	0	0	0	0	170.374	167.9	0	0	0	163.846	0	0	185.627
		397	1725.42	0	0	203	0	0	178.669	180.709	0	0	0	0	0	0	0	0	0	0	0	179.951	0
		398	1729.28	0	0	0	0	0	0	0	0	0	0	0	0	0	0	0	0	0	0	0	180.341
		399	1733.14	0	0	0	0	185.283	180.467	0	0	0	0	0	164.865	0	0	0	0	0	0	0	0
		400	1737	175.84	0	0	183.944	0	177.378	183.692	0	0	0	192.224	0	0	0	0	0	0	0	183.523	178.649
		401	1740.86	0	0	0	189.639	0	182.55	0	0	0	0	0	0	0	165.263	179.155	0	170.496	0	195.697	0
		402	1744.72	0	0	0	177.679	191.855	185.712	167.881	0	0	0	0	159.08	0	0	194.343	183.497	170.356	0	0	183.851
		403	1748.58	0	0	0	0	0	180.699	174.571	0	0	0	0	0	0	159.737	191.439	0	0	0	0	0
		404	1752.44	0	0	0	179.18	190.822	190.147	170.331	0	0	0	0	179.008	0	0	188.382	0	0	0	0	171.445
		405	1756.3	0	0	0	0	187.232	170.921	184.113	0	0	0	0	0	0	0	0	0	0	0	0	0
		406	1760.16	0	0	195.708	179.992	179.044	169.6	180.282	0	0	0	0	176.825	0	0	0	0	0	0	185.239	182.064
		407	1764.02	0	0	0	180.655	189.397	171.412	170.649	0	0	0	0	172.984	0	0	0	0	0	0	180.368	0
		408	1767.88	181.438	0	0	179.232	192.058	174.422	175.527	0	0	0	0	0	0	159.319	0	0	0	0	177.879	189.489
		409	1771.74	0	0	198.098	172.22	197.762	191.13	175.877	0	0	0	0	0	0	155.344	187.021	0	0	0	0	0
		410	1775.6	0	0	0	182.864	188.973	178.83	180.222	0	0	0	0	168.678	0	0	0	0	0	0	192.951	184.174
		411	1779.46	0	0	0	177.146	198.675	0	186.335	0	0	0	0	0	0	0	0	0	0	0	0	0
		412	1783.32	182.711	0	0	182.639	188.479	170.452	177.648	0	0	0	0	168.494	161.136	0	0	0	0	0	185.04	185.791
		413	1787.18	0	0	0	166.785	199.152	180.795	180.461	0	0	0	0	169.292	0	0	0	0	0	0	0	186.299
		414	1791.04	0	0	0	175.588	187.353	0	179.069	0	0	0	0	180.596	0	158.982	0	0	0	0	182.449	188.067
		415	1794.9	0	0	0	176.099	184.604	181.155	172.268	0	0	0	0	161.684	0	0	0	0	0	168.202	0	184.092
		416	1798.76	179.838	0	0	180.022	190.932	0	0	0	0	0	179.16	178.805	0	0	0	0	0	0	0	0
		417	1802.62	0	0	0	181.634	193.551	181.252	172.16	0	0	0	173.957	164.654	0	0	0	0	0	0	0	177.839
		418	1806.48	0	0	0	184.827	190.645	183.027	169.062	0	0	0	0	0	0	0	0	0	0	0	0	180.071
		419	1810.34	174.445	0	0	177.137	0	174.783	172.82	0	0	0	0	161.755	0	161.911	0	0	0	0	0	174.074
		420	1814.2	186.673	0	0	187.319	0	164.739	171.508	0	0	0	0	0	0	0	0	0	187.817	0	185.384	171.636
		421	1818.06	0	0	0	189.071	0	186.205	169.897	0	0	0	165.629	0	0	163.254	0	0	0	0	178.848	174.59
		422	1821.92	0	0	0	181.214	0	170.656	179.001	0	0	0	0	162.943	0	0	0	0	0	0	0	178.376
		423	1825.78	0	0	0	187.944	179.503	161.407	184.524	0	0	0	0	164.689	167.923	0	0	0	0	160.566	180.21	184.419
		424	1829.64	0	0	0	191.48	0	160.346	0	0	0	0	177.143	171.44	0	157.233	0	0	0	177.486	0	176.973
		425	1833.5	0	0	0	183.615	0	162.207	0	0	0	0	0	0	0	0	0	0	0	172.961	0	175.058
		426	1837.36	0	0	0	0	0	162.404	0	0	0	0	0	0	0	0	0	0	0	174.891	0	185.108
		427	1841.22	180.592	0	0	185.491	173.373	0	183.102	0	0	0	0	0	0	0	178.126	0	0	173.398	181.828	0
		428	1845.08	0	0	0	193.522	177.747	166.955	0	0	0	156.061	171.015	0	0	0	0	0	0	165.812	0	183.791
		429	1848.94	178.857	0	0	188.921	179.424	0	0	0	0	0	0	146.202	0	0	0	0	0	0	0	0
		430	1852.8	0	0	0	191.311	188.979	171.447	0	0	0	0	0	0	0	0	0	0	0	172.573	0	0
		431	1856.66	181.583	0	0	183.152	0	167.902	0	0	0	0	0	0	0	0	175.288	0	0	167.87	0	0
		432	1860.52	0	0	0	184.117	0	165.339	0	0	0	0	0	0	0	0	0	0	0	172.85	0	0
		433	1864.38	0	0	0	0	184.585	0	170.886	0	171.5	0	178.058	0	0	0	181.563	0	0	0	0	171.985
		434	1868.24	0	0	0	0	178.703	168.981	0	156.474	0	0	0	165.987	0	0	0	0	0	160.425	0	178.428
		435	1872.1	0	0	0	185.488	0	0	0	0	0	0	0	0	0	0	0	0	0	170.374	179.533	0
		436	1875.96	183.458	0	0	0	0	0	0	0	177.934	0	0	0	0	0	0	174.509	0	176.829	0	181.352
		437	1879.82	0	0	0	0	0	0	0	0	0	0	0	167.286	0	0	0	0	0	174.801	0	181.641
		438	1883.68	186.785	0	0	0	0	0	0	0	0	0	0	0	0	0	0	0	0	182.929	0	0
		439	1887.54	0	0	0	0	0	0	0	0	0	0	0	0	159.1	0	189.521	0	0	169.466	0	0
		440	1891.4	0	0	0	0	0	0	0	0	0	0	0	163.441	0	0	175.226	0	0	174.46	184.48	0
		441	1895.26	179.418	0	0	181.753	0	0	0	0	0	0	0	0	0	0	187.81	0	0	178.321	180.409	175.828
		442	1899.12	0	0	0	0	0	160.965	0	0	0	0	178.329	167.922	0	0	190.118	0	0	187.823	0	0
		443	1902.98	192.694	0	0	0	0	0	0	0	178.808	0	0	0	0	0	191.776	0	0	171.582	0	0
		444	1906.84	0	0	0	0	0	0	0	0	0	0	0	0	0	0	190.395	0	0	175.719	0	0
		445	1910.7	0	0	0	0	0	171.762	0	0	183.673	0	0	0	0	0	185.053	0	165.53	0	0	0
		446	1914.56	180.44	0	0	0	192.214	0	0	0	0	160.96	0	0	0	0	180.269	0	0	179.122	0	0
		447	1918.42	179.301	0	192.605	187.012	0	0	0	0	0	0	0	0	0	0	190.532	0	0	0	0	0
		448	1922.28	183.168	0	0	180.026	0	160.517	0	0	0	0	164.74	0	0	0	0	0	0	181.982	0	0
		449	1926.14	0	0	202.204	178.191	0	0	0	0	0	0	0	0	0	0	188.134	0	148.431	0	0	0
		450	1930	0	0	0	0	0	0	0	0	0	0	0	0	0	0	185.192	0	0	183.4	0	0
		451	1933.86	0	0	0	0	0	0	0	0	0	0	0	0	157.03	0	187.575	0	0	183.715	0	0
		452	1937.72	0	0	0	179.907	0	163.36	0	0	179.69	0	0	0	0	0	191.644	0	0	185.993	0	0
		453	1941.58	188.571	0	0	179.356	0	0	0	0	0	0	0	0	0	0	189.377	0	0	193.568	0	0
		454	1945.44	185.538	0	0	0	0	0	0	0	181.098	0	0	0	0	0	0	0	0	184.306	178.578	0
		455	1949.3	191.934	0	194.367	177.5	0	0	0	0	0	0	0	0	0	0	189.17	0	0	189.355	169.664	168.096
		456	1953.16	0	0	192.992	0	0	158.312	0	0	183.556	0	169.161	0	0	0	191.25	0	0	190.829	0	0
		457	1957.02	194.881	0	195.966	185.939	0	0	0	0	178.77	0	0	0	0	0	196.797	0	0	190.932	169.481	0
		458	1960.88	0	0	0	0	0	0	0	0	182.814	0	0	0	146.971	0	0	0	0	189.728	0	0
		459	1964.74	0	0	0	0	0	174.649	0	0	0	0	0	0	0	0	0	0	0	187.083	0	0
		460	1968.6	186.475	0	210.031	174.934	0	0	0	0	0	0	181.879	0	0	0	190.368	0	0	0	0	0
		461	1972.46	0	0	0	0	0	0	0	0	180.777	0	0	0	0	0	0	0	0	0	0	0
		462	1976.32	189.188	0	192.232	0	0	0	0	142.898	169.742	0	0	0	0	0	185.846	0	161.355	191.317	0	0
		463	1980.18	190.49	0	208.484	0	0	0	0	0	190.778	0	0	0	0	0	0	0	0	0	0	0
		464	1984.04	0	0	0	0	0	0	0	0	0	0	0	0	0	0	0	0	0	185.617	0	0
		465	1987.9	189.518	0	202.031	178.566	0	154.264	0	0	188.783	0	0	0	0	0	0	0	0	0	0	0
		466	1991.76	0	0	198.313	0	0	150.915	0	0	0	0	0	0	0	0	191.145	0	0	178.474	0	161.489
		467	1995.62	182.91	0	0	184.03	0	156.702	0	0	0	0	0	0	0	0	0	0	164.771	186.744	173.26	0
		468	1999.48	190.07	0	0	0	0	146.871	0	0	0	0	0	0	140.652	0	0	0	0	182.201	0	0
		469	2003.34	188.487	0	206.791	0	0	153.969	0	0	0	0	0	0	0	0	191.175	0	161.796	0	173.728	0
		470	2007.2	0	0	0	0	190.976	151.32	0	0	0	0	0	0	0	0	0	0	159.443	0	0	0
		471	2011.06	189.961	0	196.436	0	0	0	0	0	0	0	169.505	0	152.71	0	0	0	0	184.478	0	0
		472	2014.92	0	0	0	181.462	0	152.854	0	149.781	182.835	0	0	0	0	0	180.377	0	0	184.856	0	0
		473	2018.78	190.641	0	204.36	0	185.512	0	0	0	195.321	0	0	0	0	0	0	181.545	0	179.495	173.057	0
		474	2022.64	185.492	0	0	0	0	0	0	0	190.237	0	0	0	153.995	0	173.833	0	0	186.063	0	0
		475	2026.5	189.453	0	0	0	0	156.912	0	0	186.677	0	0	0	0	0	0	0	0	0	0	0
		476	2030.36	192.699	0	201.847	0	180.425	0	0	0	188.604	0	0	157.127	0	0	185.04	0	0	182.442	0	0
		477	2034.22	186.438	0	198.722	0	178.036	151.651	0	0	179.72	0	0	0	0	0	185.094	0	156.788	185.947	0	0
		478	2038.08	185.178	0	200.421	0	0	0	0	0	0	0	0	0	145.624	0	0	0	0	179.099	165.611	0
		479	2041.94	0	0	208.643	0	173.534	150.991	0	0	187.514	0	0	0	142.116	0	0	0	0	184.226	0	156.674
		480	2045.8	171.687	0	206.65	0	170.119	0	0	0	178.208	0	0	152.995	0	0	181.881	0	159.744	0	171.755	0
		481	2049.66	189.405	0	0	0	0	0	0	0	0	0	0	0	0	0	180.891	0	152.76	180.16	0	0
		482	2053.52	0	0	200.238	0	0	147.169	0	0	182.96	0	0	0	0	0	179.322	0	0	175.832	180.438	0
		483	2057.38	184.592	0	202.272	0	0	0	0	0	198.608	159.11	0	153.126	0	0	0	0	0	0	0	0
		484	2061.24	181.38	0	0	0	0	0	0	0	0	0	0	155.741	147.823	0	186.266	0	144.497	0	0	0
		485	2065.1	184.057	0	0	175.297	0	0	0	0	0	148.049	0	0	0	0	0	0	0	184.955	0	0
		486	2068.96	193.021	168.338	0	0	0	0	0	0	0	153.945	0	0	0	0	188.885	0	0	0	0	0
		487	2072.82	184.423	0	205.214	0	0	161.902	0	0	180.792	152.561	0	0	0	0	0	0	0	0	0	0
		488	2076.68	0	0	0	176.72	0	0	0	0	182.567	161.315	0	0	0	0	0	0	158.201	180.083	0	0
		489	2080.54	0	0	203.019	0	0	0	0	0	0	0	0	0	0	0	192.111	0	0	0	0	0
		490	2084.4	190.506	0	0	0	0	0	0	0	179.006	0	0	0	0	0	200.003	0	163.35	0	0	0
		491	2088.26	193.852	0	196.854	0	0	0	0	0	187.071	0	0	158.56	141.162	0	0	0	155.992	179.298	185.271	0
		492	2092.12	186.001	0	0	0	0	0	0	0	180.879	0	0	0	0	0	0	0	0	0	0	0
		493	2095.98	195.55	0	201.956	175.319	0	152.644	0	0	0	0	0	0	0	0	190.951	0	154.757	194.982	0	0
		494	2099.84	189.597	0	211.959	0	0	150.183	0	0	0	0	0	0	0	0	186.494	0	0	183.06	177.949	0
		495	2103.7	182.111	0	199.47	0	0	0	0	0	0	0	0	0	0	0	0	0	0	114.184	192.494	0
		496	2107.56	186.508	0	209.82	0	0	0	0	0	0	0	0	0	0	0	199.575	185.151	146.32	174.56	185.257	159.572
		497	2111.42	196.05	0	208.21	0	0	0	0	0	0	0	0	0	173.939	0	199.399	190.659	0	0	187.133	0
		498	2115.28	0	0	0	0	0	0	0	0	0	0	0	0	0	0	185.826	0	161.534	188.788	190.666	0
		499	2119.14	0	0	204.171	0	0	0	0	0	0	0	0	0	0	0	0	192.845	0	190.824	186.565	0
		500	2123	184.898	0	208.496	0	0	0	0	0	182.841	0	0	0	0	0	195.753	0	0	190.654	0	0
		501	2126.86	0	0	208.467	0	0	0	0	0	0	0	0	0	0	0	0	0	0	181.596	174.267	0
		502	2130.72	0	0	203.808	0	0	0	0	0	184.249	0	0	0	0	0	196.481	0	0	181.084	175.773	0
		503	2134.58	0	0	202.344	0	180.543	0	0	0	0	0	0	0	0	0	0	188.366	0	189.578	0	0
		504	2138.44	0	0	207.544	0	0	0	0	0	0	0	0	0	0	0	192.923	0	0	190.473	179.372	0
		505	2142.3	182.873	0	0	0	0	0	0	0	0	0	0	0	0	0	204.761	0	153.479	197.393	173.141	0
		506	2146.16	0	0	200.522	0	0	0	0	0	0	0	0	0	0	0	196.159	0	0	189.36	176.743	0
		507	2150.02	0	0	200.292	0	0	0	0	0	0	0	0	0	0	0	193.822	0	0	188.877	171.815	152.453
		508	2153.88	0	0	195.242	0	0	0	0	0	187.933	0	0	0	0	0	203.816	191.636	0	188.18	189.785	0
		509	2157.74	0	0	205.975	0	0	0	0	0	0	0	0	0	0	0	0	0	153.258	184.699	0	0
		510	2161.6	0	0	209.362	0	0	0	0	0	194.551	0	0	0	0	0	198.697	0	0	193.707	0	0
		511	2165.46	0	0	200.565	0	0	0	0	0	0	0	0	0	0	0	193.39	0	0	192.622	173.781	151.257
		512	2169.32	0	0	200.888	0	0	0	0	0	0	0	0	0	0	0	200.256	201.353	0	194.652	166.326	150.552
		513	2173.18	0	0	205.774	174.705	0	0	0	0	0	0	0	0	0	0	195.485	195.442	0	195.846	171.456	0
		514	2177.04	0	0	203.727	0	0	0	0	0	167.576	0	198.725	0	0	0	203.443	196.379	161.449	189.244	169.683	0
		515	2180.9	0	0	199.982	177.088	0	0	0	0	0	148.019	0	0	0	0	203.626	0	159.356	188.168	180.941	0
		516	2184.76	0	0	207.938	0	0	147.257	0	0	184.979	142.177	0	0	0	0	198.889	197.919	160.562	0	166.23	156.967
		517	2188.62	0	0	197.242	183.114	0	0	0	0	181.969	0	0	0	0	0	185.277	193.851	160.792	194.535	0	0
		518	2192.48	0	0	210.595	0	0	153.777	0	0	0	0	158.332	0	0	0	196.503	194.357	0	190.093	0	0
		519	2196.34	0	0	0	170.715	0	0	0	0	0	0	0	158.321	0	0	202.246	0	0	0	169.467	0
		520	2200.2	187.692	0	201.547	0	0	157.24	0	0	0	0	0	0	0	0	200.215	198.153	0	174.492	0	0
		521	2204.06	0	0	194.197	0	0	162.104	0	0	0	0	0	0	0	0	208.771	0	161.562	188.097	170.239	0
		522	2207.92	0	0	197.201	0	0	165.333	0	0	0	178.413	0	0	0	0	0	198.263	0	182.587	160.444	0
		523	2211.78	186.619	0	200.583	0	0	0	0	0	0	0	0	0	0	0	190.824	0	162.601	183.3	0	0
		524	2215.64	0	0	201.895	175.25	0	0	0	0	180.866	0	0	0	0	0	0	210.403	0	187.041	0	0
		525	2219.5	173.688	0	195.208	0	0	0	0	0	185.307	0	0	163.69	0	0	196.545	212.828	0	184.783	0	0
		526	2223.36	0	0	204.345	0	0	0	0	0	0	0	0	0	0	0	194.452	200.369	173.04	186.952	0	0
		527	2227.22	189.589	0	207.284	178.513	0	163.82	0	0	0	0	0	0	0	0	187.941	197.13	0	189.504	0	0
		528	2231.08	0	0	200.836	0	0	0	0	0	195.779	0	0	0	0	0	197.905	197.614	0	188.331	0	0
		529	2234.94	0	0	207.076	186.37	0	0	163.822	0	0	0	0	0	0	0	188.805	208.848	0	186.011	0	139.182
		530	2238.8	0	0	197.308	0	0	0	0	0	0	0	0	0	0	0	204.552	194.28	0	183.096	0	0
		531	2242.66	0	0	198.412	0	0	165.238	0	0	0	0	0	0	0	0	206.438	194.373	0	184.997	155.924	0
		532	2246.52	186.505	0	199.435	0	0	0	0	0	0	0	0	0	0	0	0	192.972	0	181.791	0	148.391
		533	2250.38	0	0	198.521	184.566	0	157.062	0	0	0	0	0	0	0	0	204.305	189.808	0	187.608	0	0
		534	2254.24	0	0	200.524	0	0	0	0	0	0	0	0	0	0	0	198.48	200.026	0	0	0	142.411
		535	2258.1	0	0	199.012	0	0	162.052	0	0	187.121	139.837	0	0	0	0	200.412	217.812	0	0	0	0
		536	2261.96	0	0	0	178.692	0	0	0	0	186.134	141.984	152.545	0	0	0	0	0	0	0	0	0
		537	2265.82	0	0	192.537	0	0	0	0	0	191.821	0	0	0	0	0	0	199.981	0	0	0	0
		538	2269.68	0	0	0	0	0	0	0	0	0	0	0	0	0	0	0	205.878	0	182.501	0	0
		539	2273.54	0	0	0	179.282	0	0	0	0	0	0	0	152.31	0	148.969	0	0	0	180.348	0	0
		540	2277.4	0	0	196.313	176.782	0	0	0	0	0	0	0	0	0	0	0	200.905	0	178.044	0	0
		541	2281.26	0	0	0	0	0	0	0	0	0	0	0	0	0	0	0	197.963	0	173.506	0	0
		542	2285.12	0	0	199.985	0	167.817	163.062	0	0	0	0	0	163.329	0	0	0	0	0	0	0	0
		543	2288.98	0	0	0	0	0	155.972	0	0	0	0	0	0	0	0	194.984	0	0	191.706	0	0

## Sheet: Background Std
				SptId_17	SptId_25	SptId_29	SptId_32	SptId_35	SptId_42	SptId_47	SptId_48	SptId_53	SptId_65	SptId_79	SptId_80	SptId_84	SptId_97	SptId_101	SptId_105	SptId_119	SptId_127	SptId_139	SptId_143
		0	193	0	0	0	0	0	0	0	0	0	0	0	0	0	0	0	0	0	0	0	0
		1	196.86	0	0	0	0	0	0	0	0	0	0	0	0	0	0	0	0	0	0	0	0
		2	200.72	0	0	0	0	0	0	0	0	0	0	0	0	0	0	0	0	0	0	0	0
		3	204.58	0	0	0	0	0	0	0	0	0	0	0	0	0	0	0	0	0	0	0	0
		4	208.44	0	0	0	0	0	0	0	0	0	0	0	0	0	0	0	0	0	0	0	0
		5	212.3	0	0	0	0	0	0	0	0	0	0	0	0	0	0	0	0	0	0	0	0
		6	216.16	0	0	0	0	0	0	0	0	0	0	0	0	0	0	0	0	0	0	0	0
		7	220.02	0	0	0	0	0	0	0	0	0	0	0	0	0	0	0	0	0	0	0	0
		8	223.88	0	0	0	0	0	0	0	0	0	0	0	0	0	0	0	0	0	0	0	0
		9	227.74	0	67.8514	0	0	0	0	0	0	0	0	0	0	0	0	0	0	0	0	0	0
		10	231.6	0	0	0	0	0	0	0	0	0	0	0	69.7938	0	0	0	0	0	0	0	0
		11	235.46	0	0	0	0	0	0	0	0	0	0	0	0	0	0	0	0	0	0	0	0
		12	239.32	0	0	0	0	0	0	0	0	69.0993	0	0	0	0	0	0	0	0	0	0	0
		13	243.18	0	0	0	67.0329	0	0	0	0	0	0	0	0	0	0	0	0	0	0	0	0
		14	247.04	0	0	0	0	0	0	0	0	0	0	0	0	0	0	0	0	0	0	0	0
		15	250.9	0	0	0	0	0	0	0	0	80.7331	0	0	0	0	0	0	0	0	0	0	0
		16	254.76	0	0	0	0	0	0	0	0	0	0	0	0	0	0	0	0	0	0	0	0
		17	258.62	0	0	0	0	0	0	0	0	0	0	0	0	0	0	0	0	0	0	0	0
		18	262.48	0	0	0	0	0	0	0	0	0	0	0	0	0	0	0	0	0	0	0	0
		19	266.34	0	0	0	0	0	0	0	0	0	0	0	0	0	0	0	0	0	0	0	0
		20	270.2	0	0	0	0	0	0	0	0	0	0	0	0	0	0	0	0	71.5889	0	0	0
		21	274.06	0	0	0	0	0	0	0	0	0	0	0	0	0	0	0	0	0	0	0	0
		22	277.92	0	0	0	0	0	0	68.2863	0	0	0	0	0	0	0	0	0	0	0	0	0
		23	281.78	0	0	0	0	0	0	0	0	0	0	0	0	0	0	0	0	77.2736	0	0	0
		24	285.64	0	0	0	0	0	0	0	0	0	0	0	0	0	0	0	0	0	0	0	0
		25	289.5	0	0	0	0	0	0	0	0	0	0	0	0	0	0	0	0	0	0	0	0
		26	293.36	0	0	0	0	0	0	0	0	0	0	0	0	0	0	0	0	0	0	0	0
		27	297.22	0	0	0	0	0	0	0	78.0288	0	0	0	73.2519	0	0	0	0	0	0	0	0
		28	301.08	0	0	0	0	0	0	0	0	0	0	0	0	0	0	0	0	69.7091	0	0	0
		29	304.94	0	0	0	0	0	0	0	0	0	0	0	0	0	0	0	0	0	0	0	0
		30	308.8	0	0	0	0	0	0	0	0	0	0	0	0	0	0	0	0	0	0	0	0
		31	312.66	0	0	0	0	0	0	0	0	0	0	0	0	0	0	0	0	68.9051	0	0	0
		32	316.52	0	0	0	0	0	0	0	0	0	0	0	0	0	0	0	0	69.4632	0	0	0
		33	320.38	0	0	0	0	0	0	0	0	0	0	0	0	0	0	0	0	0	0	0	0
		34	324.24	0	0	82.0051	0	0	0	0	0	0	0	0	70.2024	0	0	0	0	0	0	0	0
		35	328.1	0	0	0	0	0	0	0	0	0	0	0	0	0	0	0	0	83.2538	0	0	0
		36	331.96	0	0	0	0	0	0	0	0	0	0	0	71.4505	0	0	0	0	72.1687	0	0	0
		37	335.82	0	0	0	0	0	0	0	0	0	0	0	68.1755	0	0	0	0	66.9961	0	0	0
		38	339.68	0	0	0	0	0	0	0	0	0	0	0	0	0	0	0	0	67.327	0	0	0
		39	343.54	0	0	0	0	0	0	0	0	0	0	69.9719	0	0	0	0	0	69.2107	0	0	0
		40	347.4	0	0	0	0	0	0	0	0	0	0	0	67.585	0	0	0	0	0	0	0	0
		41	351.26	0	0	0	0	0	68.4088	0	0	0	0	0	68.0571	0	0	0	0	85.6654	0	0	0
		42	355.12	0	0	0	0	0	0	0	0	0	0	69.306	0	0	0	0	0	0	0	0	0
		43	358.98	0	0	0	0	0	0	0	0	0	0	0	69.2724	0	0	0	0	71.7998	0	0	0
		44	362.84	0	0	0	0	0	72.6486	0	0	0	0	0	0	0	0	0	0	69.843	0	0	0
		45	366.7	0	0	0	0	0	0	0	0	0	0	71.1142	0	0	0	0	0	69.0829	0	0	0
		46	370.56	0	0	0	0	0	66.8028	0	0	0	0	0	66.7937	0	0	0	0	67.7436	0	0	0
		47	374.42	0	0	0	0	0	0	0	0	0	0	68.3545	0	0	0	0	0	69.5141	0	0	0
		48	378.28	0	0	0	0	0	0	0	0	0	0	70.5475	74.4951	0	0	0	0	73.2281	0	0	0
		49	382.14	0	0	0	0	0	71.5049	0	0	0	0	0	0	0	0	0	0	67.6956	0	0	0
		50	386	0	0	0	0	0	0	0	0	0	72.2925	0	0	0	0	0	0	0	0	0	0
		51	389.86	0	0	0	0	0	68.454	0	0	0	0	70.6785	0	0	0	0	0	70.1804	0	0	0
		52	393.72	0	0	0	0	0	0	0	0	0	0	0	73.381	0	0	0	0	0	0	0	0
		53	397.58	0	0	0	0	0	0	0	0	0	0	0	0	0	0	0	0	70.4618	0	0	0
		54	401.44	0	0	0	0	0	65.0652	0	0	0	76.9263	0	70.0587	0	0	0	0	71.3279	0	0	0
		55	405.3	0	0	0	0	0	0	0	0	0	65.8177	65.189	0	0	0	0	0	0	0	0	0
		56	409.16	0	0	0	0	0	0	0	0	0	0	0	0	0	0	0	0	68.4342	0	0	0
		57	413.02	0	0	0	0	0	84.291	0	0	0	0	0	0	0	0	0	0	72.3003	0	0	0
		58	416.88	67.9633	0	0	0	0	0	0	0	0	0	68.3174	0	0	0	0	0	71.4205	0	0	0
		59	420.74	0	0	0	69.3894	0	0	0	0	0	0	69.1008	0	0	0	0	0	66.2893	0	0	0
		60	424.6	0	0	0	0	0	0	0	0	0	67.6321	68.9816	0	0	0	0	0	71.3492	0	0	0
		61	428.46	0	0	0	0	0	69.4252	0	0	0	0	0	0	0	0	0	0	0	0	0	0
		62	432.32	0	0	0	0	68.9459	0	0	0	0	0	0	0	0	0	0	0	0	0	0	0
		63	436.18	0	0	0	0	0	0	0	0	0	72.8196	0	0	0	0	0	0	0	0	0	0
		64	440.04	0	0	0	0	0	0	0	0	0	0	0	0	0	0	0	0	73.9984	0	0	0
		65	443.9	0	0	0	0	0	0	0	0	0	0	71.9337	70.7579	0	0	0	0	70.2423	0	0	0
		66	447.76	0	0	0	0	0	0	0	0	0	0	73.3595	66.3267	0	0	0	0	70.4289	0	0	0
		67	451.62	0	0	0	0	69.6449	69.0566	0	0	0	0	0	0	0	0	0	0	73.5183	0	75.5221	0
		68	455.48	0	0	0	0	0	0	0	0	0	0	67.7418	0	0	0	0	0	65.5112	0	0	0
		69	459.34	0	0	0	0	0	0	0	0	0	74.5185	0	0	0	0	0	0	70.2456	0	0	0
		70	463.2	0	0	0	0	0	0	0	0	0	72.9385	72.0611	69.0085	0	0	0	0	67.3195	0	0	0
		71	467.06	0	0	0	0	74.2233	0	0	0	0	71.6517	70.8138	0	0	0	0	0	0	0	0	0
		72	470.92	0	0	0	0	69.5196	0	0	0	0	71.115	0	70.4533	0	0	72.8779	0	67.6145	71.7116	0	0
		73	474.78	0	0	0	0	0	0	0	0	0	68.888	0	0	0	0	0	0	69.4029	0	0	0
		74	478.64	0	0	0	0	66.5972	0	0	0	0	66.5659	72.5606	0	0	0	71.2672	0	68.4297	0	0	0
		75	482.5	0	0	0	0	71.9379	0	0	0	0	71.021	0	0	0	0	67.443	0	0	65.4612	0	0
		76	486.36	0	0	0	0	0	0	0	0	0	66.8728	0	0	0	0	68.0157	0	66.4706	0	0	0
		77	490.22	0	0	0	0	65.3899	65.3135	0	0	0	70.1701	72.3811	0	0	0	71.0665	0	65.6721	0	0	0
		78	494.08	0	0	0	0	69.0624	0	0	0	0	66.9649	74.3297	0	0	0	68.0536	0	73.2585	0	0	0
		79	497.94	0	0	0	0	68.1439	0	0	0	0	69.239	73.5038	0	0	0	68.8902	0	70.4692	0	0	0
		80	501.8	0	0	0	0	65.2012	0	0	0	0	68.8094	72.3597	0	0	0	68.7158	0	68.4024	0	0	0
		81	505.66	0	0	0	0	0	0	63.6674	0	0	68.5568	69.4229	0	0	0	69.0418	0	72.2468	0	0	0
		82	509.52	0	0	0	0	65.7746	71.4558	0	0	0	64.8474	73.342	0	0	0	0	0	68.0604	0	0	0
		83	513.38	0	0	0	0	66.822	0	0	0	0	69.3999	69.5782	0	0	0	0	0	70.9237	0	0	0
		84	517.24	0	0	0	0	66.1278	0	0	0	0	63.5976	76.023	0	0	0	70.4336	0	68.7403	0	0	0
		85	521.1	0	0	0	0	67.6701	67.3047	0	0	0	65.8073	71.986	0	0	0	71.2658	0	68.0443	0	0	0
		86	524.96	0	0	0	0	0	70.4919	0	0	0	65.5273	69.155	0	0	0	0	0	67.8047	0	0	0
		87	528.82	0	0	0	0	67.4553	65.6478	0	0	0	68.3318	72.6086	0	0	0	69.4918	0	65.2385	0	0	0
		88	532.68	0	0	0	0	0	72.7781	0	0	0	66.657	65.763	0	0	0	67.8221	0	64.8508	0	0	0
		89	536.54	0	0	0	0	0	69.9757	0	0	0	66.184	0	0	0	0	69.7381	0	66.5031	0	0	0
		90	540.4	0	0	71.4693	0	70.495	0	0	0	0	65.2858	0	0	0	0	0	0	66.4297	0	0	0
		91	544.26	0	0	0	0	72.3714	0	0	0	0	68.0816	0	0	0	0	0	0	65.8236	0	0	0
		92	548.12	0	0	0	0	65.0899	0	0	0	0	67.4916	68.8861	0	0	0	70.2594	0	67.3771	0	0	0
		93	551.98	0	0	0	0	0	0	0	0	0	71.1004	0	0	0	0	0	0	72.6986	0	0	0
		94	555.84	0	0	0	0	70.7032	0	0	0	0	69.4022	0	0	0	0	70.4786	0	66.663	0	0	0
		95	559.7	69.61	0	0	0	68.7276	0	0	0	0	70.7695	0	67.8221	0	67.8567	68.516	0	68.1117	0	0	0
		96	563.56	0	0	0	0	65.8715	68.2852	0	0	0	68.4335	0	70.929	0	67.2385	0	0	76.1401	0	0	0
		97	567.42	65.6743	0	0	0	0	67.5237	0	0	0	74.1558	69.4568	0	68.9197	0	0	0	72.0657	64.1938	0	0
		98	571.28	0	0	0	0	69.7846	0	0	0	0	65.785	73.7915	72.0022	0	65.3619	70.2627	0	67.9488	68.2264	0	0
		99	575.14	0	0	0	0	68.145	0	0	0	0	64.0936	0	71.3717	0	66.1224	66.9361	0	66.0121	0	0	0
		100	579	0	0	0	0	68.9277	67.5902	0	0	0	62.6405	72.9455	66.6404	69.3152	69.0675	0	0	69.7427	0	0	0
		101	582.86	0	69.5062	0	0	67.7561	66.2764	0	0	0	66.682	0	0	73.2745	62.8755	0	0	68.361	0	0	0
		102	586.72	0	0	0	0	67.4823	0	0	0	0	67.0368	70.5387	66.3102	70.4778	67.4984	0	0	68.5727	0	0	0
		103	590.58	0	0	66.314	0	68.178	0	0	0	0	65.2773	0	66.2571	0	0	66.0367	0	71.3877	0	0	0
		104	594.44	0	0	65.8395	0	68.2699	0	0	0	0	69.0638	0	69.1687	0	70.5811	0	69.1705	70.9212	0	0	0
		105	598.3	0	0	0	0	66.6343	0	0	0	0	65.5128	0	71.6022	0	67.314	0	0	66.6528	0	0	0
		106	602.16	0	0	66.3935	0	67.257	0	0	0	0	66.8712	72.7862	65.4332	70.8277	69.263	0	0	69.176	65.8933	0	0
		107	606.02	0	0	69.7782	0	68.6887	66.5638	0	0	0	0	68.2769	0	71.8581	0	0	0	64.7566	0	0	0
		108	609.88	0	0	67.9892	0	0	69.5491	0	0	0	63.4927	73.9868	71.7966	70.1031	0	70.2842	0	71.2792	0	0	0
		109	613.74	0	0	64.6475	0	0	0	0	0	0	67.4928	67.2669	71.2027	66.9026	64.6368	0	0	67.4047	0	0	0
		110	617.6	0	0	70.4975	0	0	0	0	0	0	72.0192	68.3106	67.6425	69.0834	0	69.8472	0	61.6772	0	0	0
		111	621.46	0	0	66.8727	0	0	66.48	0	0	0	0	0	69.4738	0	69.9043	67.9448	0	68.0836	68.0745	0	0
		112	625.32	0	0	0	0	0	0	0	0	0	67.5772	0	70.6993	0	67.2866	69.1512	0	68.7513	0	0	0
		113	629.18	0	0	65.8923	0	0	67.8594	0	0	0	62.7283	0	68.4672	68.2177	65.3173	0	0	69.5077	0	0	0
		114	633.04	0	0	0	0	0	0	0	0	0	66.7571	74.9317	70.5612	69.3701	68.5751	0	0	65.7253	68.7958	0	0
		115	636.9	0	0	68.3642	0	0	69.7177	0	0	0	64.3519	0	69.6755	70.6828	0	67.7568	0	67.492	0	0	0
		116	640.76	0	0	65.7049	0	0	0	0	69.0068	0	71.2857	72.5993	70.2561	67.6806	0	72.4742	0	74.8476	72.2496	0	0
		117	644.62	0	0	70.1532	0	67.8666	0	0	0	0	0	73.0795	0	0	65.3379	0	0	67.2387	0	0	0
		118	648.48	0	0	66.2425	0	0	0	65.1195	0	0	0	70.7149	67.781	64.8791	0	68.5573	0	68.542	66.0112	0	0
		119	652.34	0	0	67.4745	0	0	0	0	0	0	0	68.2677	0	0	0	0	0	69.5035	0	0	0
		120	656.2	0	0	0	0	70.091	0	65.1618	0	0	71.3212	72.2996	70.9776	69.5112	68.7418	0	0	73.1032	66.6666	0	0
		121	660.06	0	0	67.5721	0	0	0	0	63.9747	0	65.0645	68.1339	65.743	65.1993	0	0	0	64.5931	0	0	0
		122	663.92	0	0	66.5973	0	0	0	0	62.9891	0	0	0	72.6585	63.2207	67.7164	0	0	70.7998	0	0	0
		123	667.78	0	0	69.9312	0	0	68.6635	67.5221	64.7824	68.5412	70.0744	0	0	69.9534	67.9324	70.7491	0	66.9097	70.5369	0	0
		124	671.64	72.9841	0	0	0	0	0	59.5811	0	0	0	67.328	64.7252	67.5765	68.5319	0	0	66.3037	0	0	0
		125	675.5	0	0	0	0	0	0	70.7163	0	67.8476	0	69.6083	71.2736	67.8536	64.512	68.1904	0	66.1495	0	0	0
		126	679.36	0	0	0	0	0	66.533	0	64.9643	64.8121	0	0	72.3101	0	0	69.5207	0	67.4033	0	0	0
		127	683.22	0	0	69.255	0	0	65.1065	68.1881	68.1577	66.8924	0	68.5324	68.1106	0	0	71.0817	0	65.7096	66.2845	0	0
		128	687.08	0	0	69.6365	0	0	0	0	0	0	0	69.3723	0	70.2651	71.4034	0	0	68.798	66.9287	0	0
		129	690.94	0	0	72.352	0	0	66.2824	0	0	0	0	69.285	63.0669	0	69.7562	0	0	72.3612	69.6521	0	0
		130	694.8	0	0	67.6688	0	0	65.8584	0	0	65.4616	0	0	63.0789	66.8723	64.0482	70.5949	0	71.195	0	0	0
		131	698.66	0	0	71.3678	0	0	0	0	67.7455	69.5912	0	0	0	0	0	69.6378	0	68.5398	0	0	0
		132	702.52	0	0	67.6638	0	0	0	0	65.5984	71.1105	0	67.4539	68.667	66.3874	0	0	0	69.2616	0	0	0
		133	706.38	0	0	0	0	0	0	0	0	65.778	0	0	65.1879	69.6138	0	65.0527	0	67.9279	0	0	0
		134	710.24	0	0	66.4591	0	0	61.852	0	0	0	66.6676	0	73.2856	61.391	69.1908	0	0	69.066	0	0	0
		135	714.1	0	0	0	0	0	67.6835	0	0	67.7029	0	63.1379	0	67.491	65.3843	0	0	64.7179	65.7917	0	0
		136	717.96	0	0	0	0	0	70.8559	67.7634	0	68.8079	0	67.8132	0	0	0	0	0	66.6716	0	0	0
		137	721.82	0	0	67.9924	0	0	66.0749	0	0	67.1849	65.0871	67.8259	66.607	0	0	71.238	0	72.0112	0	0	0
		138	725.68	0	0	68.9336	0	0	67.549	69.2275	0	0	0	69.8526	67.0608	63.7161	0	67.1002	0	67.6759	0	0	0
		139	729.54	67.1064	0	62.7961	0	0	64.0783	0	0	70.6051	65.7141	0	0	0	0	0	0	68.0018	0	0	0
		140	733.4	0	0	66.8255	0	0	69.8319	0	0	67.2309	0	0	0	0	0	0	0	0	0	0	0
		141	737.26	66.1194	0	70.8292	0	0	64.7597	0	0	0	0	0	0	0	0	69.1956	0	64.374	0	0	0
		142	741.12	0	0	69.8208	0	0	65.7688	0	0	0	0	66.9979	0	0	0	68.8497	0	63.7093	63.1528	0	0
		143	744.98	0	0	67.1146	0	0	69.3956	67.9075	0	0	0	68.346	0	0	0	0	0	0	0	0	0
		144	748.84	69.8024	0	71.3144	0	0	69.5521	0	0	0	0	69.8885	0	0	0	70.8194	0	0	0	0	0
		145	752.7	0	0	0	0	0	0	71.7275	0	0	0	0	0	0	0	0	0	70.4754	0	0	0
		146	756.56	0	0	70.3872	0	0	67.5676	0	0	0	0	0	0	0	0	0	0	0	0	0	0
		147	760.42	0	0	67.7975	0	0	70.3127	64.8399	0	0	0	0	0	0	0	0	0	71.0616	0	0	0
		148	764.28	0	0	67.0917	0	0	64.6902	67.2936	0	0	65.5767	0	0	0	0	67.4655	0	0	0	0	0
		149	768.14	67.4015	0	70.7972	0	0	74.0713	67.1234	0	0	0	0	0	0	0	69.1439	63.2245	69.7959	72.1788	0	0
		150	772	0	0	71.438	0	0	63.9566	0	0	0	0	0	0	0	0	0	0	0	0	0	0
		151	775.86	0	0	67.5943	0	0	65.5794	0	0	0	0	0	0	0	0	0	0	0	73.4768	0	0
		152	779.72	0	0	63.3983	0	0	62.6933	0	0	0	0	0	0	0	0	0	0	0	0	0	0
		153	783.58	0	0	73.3457	0	0	65.0511	71.479	0	0	0	0	0	0	0	0	0	0	0	0	0
		154	787.44	71.1199	0	69.8799	0	67.8484	64.0465	67.4828	0	67.2038	0	0	0	0	0	0	0	0	0	0	0
		155	791.3	71.8768	0	70.2156	0	65.8011	66.2193	0	0	0	0	69.1038	67.922	0	0	0	0	0	0	0	0
		156	795.16	0	0	0	0	0	67.2387	65.3019	0	68.795	0	0	72.3521	0	0	71.281	0	0	0	0	0
		157	799.02	66.2631	0	67.8469	0	0	64.2996	66.3387	0	62.7224	69.4061	0	0	0	0	64.2698	0	0	0	0	0
		158	802.88	69.0593	0	61.591	0	0	65.7083	0	0	69.1349	0	0	0	0	0	0	0	0	0	64.1037	0
		159	806.74	65.172	0	67.1581	0	0	68.1261	72.2068	0	0	0	0	0	0	0	68.3219	0	0	67.0091	68.718	0
		160	810.6	65.3985	0	0	0	64.1367	68.9256	65.4484	0	0	0	0	0	0	0	0	0	0	67.617	67.9141	0
		161	814.46	65.2359	0	64.8266	0	70.2164	70.4522	0	0	0	0	0	0	0	62.8972	0	0	0	0	69.4474	0
		162	818.32	70.5449	0	66.1426	0	0	0	0	0	0	0	63.7916	0	0	0	68.6472	0	66.4439	0	0	0
		163	822.18	0	0	65.8509	0	0	69.0353	67.147	0	69.3536	0	0	0	0	0	0	0	0	0	0	0
		164	826.04	0	0	68.0213	0	0	65.3214	0	0	67.3896	0	0	0	0	64.6201	0	0	0	0	0	0
		165	829.9	0	0	67.4857	0	0	0	71.0205	0	68.5813	0	67.0882	0	0	0	0	0	0	0	0	0
		166	833.76	0	0	66.4707	0	71.4379	66.3539	67.1499	0	0	0	70.3624	0	0	0	0	0	0	0	0	0
		167	837.62	0	0	67.5392	0	66.0884	0	66.146	0	0	0	0	0	66.8655	0	0	0	0	0	0	0
		168	841.48	0	0	68.1366	0	69.9882	72.8339	66.9932	0	0	0	67.1817	0	61.7044	0	69.7574	0	0	0	67.7239	0
		169	845.34	0	67.2077	65.9405	0	70.2138	70.9287	69.1811	69.1623	71.7831	0	70.5801	0	73.5428	0	0	0	0	0	0	0
		170	849.2	0	0	69.5669	0	0	69.3103	0	0	0	0	0	0	0	0	0	0	0	0	63.574	0
		171	853.06	67.6784	0	65.9188	0	67.9396	63.4668	69.101	68.4068	0	0	65.1103	0	0	0	0	0	0	69.1013	65.5839	0
		172	856.92	0	0	63.144	0	63.7649	0	0	0	0	0	0	0	65.5398	0	0	0	0	0	66.8023	0
		173	860.78	0	0	64.0674	0	0	0	67.1474	63.4344	0	0	0	0	63.3816	0	71.041	0	67.1833	0	68.5551	0
		174	864.64	0	59.4848	69.1852	0	69.7455	0	70.3468	70.5326	0	0	65.7431	0	66.2537	0	0	0	0	0	0	0
		175	868.5	70.7298	0	0	0	71.1706	0	65.9079	0	0	0	69.2639	0	67.0913	0	0	0	0	0	65.7908	0
		176	872.36	0	0	66.5598	0	68.1059	0	0	64.3786	69.7245	0	71.4774	0	0	0	69.0549	0	0	0	67.4254	0
		177	876.22	0	67.6764	64.0123	0	0	0	71.3488	64.8637	0	0	71.2918	0	68.4752	0	65.5909	0	66.8661	0	64.1615	0
		178	880.08	0	0	66.0792	0	0	0	72.7365	65.8031	67.0673	0	0	0	0	0	0	0	0	0	64.7987	0
		179	883.94	0	67.052	0	0	66.7958	0	0	66.0006	0	0	0	0	64.9275	0	68.6275	0	0	69.7835	0	0
		180	887.8	0	0	66.8622	0	68.3506	0	69.37	61.4647	0	64.272	0	0	70.207	0	67.6811	0	0	0	0	0
		181	891.66	0	0	0	0	71.6977	0	66.59	64.0967	0	0	0	0	71.2758	0	72.2951	0	0	0	0	0
		182	895.52	0	0	63.875	0	0	64.8521	67.3338	0	66.4125	0	69.6638	0	67.6627	0	0	0	0	0	0	0
		183	899.38	0	0	0	0	0	67.32	0	64.5173	0	0	67.2671	0	66.0752	0	0	0	0	0	72.4638	0
		184	903.24	0	0	0	0	0	0	0	66.6342	67.3136	0	68.7092	0	73.642	68.3918	0	0	0	72.4702	0	0
		185	907.1	67.9045	0	64.5327	0	0	0	72.3711	61.2129	0	0	0	0	0	0	0	0	0	0	0	0
		186	910.96	0	64.3467	70.9475	0	0	0	0	62.0445	0	0	67.7591	0	63.0854	68.5549	0	0	0	0	0	0
		187	914.82	0	69.2956	65.9499	0	71.3177	0	0	67.5644	71.4597	0	66.7043	0	68.9795	0	0	0	0	0	0	0
		188	918.68	64.9331	61.1322	0	0	0	0	0	0	69.2443	63.0646	0	0	0	65.4366	0	0	0	0	0	0
		189	922.54	0	0	0	0	0	0	69.8906	63.8735	67.6727	62.6764	67.257	0	63.6408	0	0	0	0	0	0	0
		190	926.4	0	61.6228	0	0	0	0	0	64.2731	67.1712	64.9193	66.6365	0	0	67.8381	0	0	0	0	67.1614	0
		191	930.26	72.4453	65.6638	0	0	0	0	0	0	69.4758	0	66.6248	0	69.0401	0	0	0	0	0	70.8954	0
		192	934.12	0	66.9679	0	0	69.5593	0	0	66.4897	0	0	74.1147	0	66.0309	0	0	0	0	0	0	0
		193	937.98	70.0827	66.1635	67.1551	0	0	0	0	65.8525	69.5458	0	0	0	67.5298	0	0	0	70.0528	0	0	0
		194	941.84	68.1317	63.2675	0	0	0	0	0	61.5117	64.9296	0	64.3669	0	66.3532	0	0	0	0	0	65.8861	0
		195	945.7	0	65.8106	71.0655	0	65.2634	0	0	64.6087	0	0	0	0	67.8732	0	0	0	0	0	0	0
		196	949.56	0	62.7222	0	0	0	0	0	0	0	0	0	0	60.8051	0	0	0	0	0	0	0
		197	953.42	0	64.1505	0	0	0	0	0	64.9701	69.2013	0	69.3433	0	67.5311	0	0	0	0	0	0	0
		198	957.28	0	0	0	0	67.2149	0	0	0	0	0	0	66.892	66.162	0	0	0	0	0	0	0
		199	961.14	66.9397	0	65.6093	0	66.2164	0	0	68.8169	0	0	67.2392	0	65.546	65.1113	0	0	65.0872	0	0	0
		200	965	0	63.9318	0	0	0	0	0	62.9975	0	0	0	0	62.8867	0	0	0	0	0	0	0
		201	968.86	0	67.5947	0	0	0	0	0	65.5417	66.3137	0	62.3867	62.2556	67.6175	0	0	0	0	0	0	0
		202	972.72	0	0	70.0258	0	0	0	0	67.4559	73.2691	0	0	0	68.9313	0	0	0	0	0	67.4908	0
		203	976.58	0	65.7076	0	63.2534	0	0	0	0	0	0	0	0	0	0	0	0	0	0	64.8654	0
		204	980.44	0	0	67.1311	0	67.4868	0	0	0	63.8982	0	0	0	0	67.1997	0	0	0	0	0	0
		205	984.3	0	66.3915	69.3937	0	70.6843	0	0	69.2232	0	0	68.6812	67.868	0	73.1209	0	0	0	0	0	0
		206	988.16	0	63.8492	67.0466	0	67.7817	0	0	0	65.5537	68.82	67.0358	0	0	0	0	0	0	0	0	0
		207	992.02	0	66.0561	0	0	0	63.9819	0	65.8564	64.5463	0	0	0	68.4164	0	66.267	0	0	0	0	0
		208	995.88	0	62.1122	0	0	68.1429	0	0	64.4829	67.7394	67.6798	0	0	65.4544	0	0	0	0	0	0	0
		209	999.74	0	0	65.5638	0	69.3709	66.5158	0	62.2727	69.3253	0	0	0	0	67.8821	0	0	0	0	66.1704	0
		210	1003.6	0	65.0561	66.6059	0	0	0	0	0	0	0	0	64.8929	0	65.9134	70.9746	0	0	0	66.9113	0
		211	1007.46	0	63.805	67.9647	0	0	0	0	0	67.9638	63.2366	0	0	65.3206	64.8239	0	0	0	0	72.0227	0
		212	1011.32	0	63.8027	66.4997	0	0	0	0	0	69.1041	0	0	0	0	0	0	0	69.8657	0	0	0
		213	1015.18	0	62.9506	0	66.6292	68.1615	0	0	0	69.087	0	0	0	0	0	0	0	67.7747	0	0	0
		214	1019.04	0	62.4972	67.8125	69.8986	70.7184	0	0	0	0	0	0	0	0	64.8318	0	0	0	0	0	0
		215	1022.9	0	65.6936	0	67.0926	65.2584	0	0	0	68.9537	0	0	0	0	64.7146	0	0	0	0	71.8238	0
		216	1026.76	0	66.412	0	0	67.2904	0	0	0	68.2821	0	0	0	66.3247	0	67.4506	0	0	0	69.4135	0
		217	1030.62	0	62.8517	65.368	66.2438	68.0977	0	0	0	67.3686	64.884	0	66.2666	64.0789	68.9627	0	0	67.8713	0	63.0348	0
		218	1034.48	0	68.9703	66.6163	0	70.4768	0	0	0	69.0024	0	0	0	0	0	0	0	0	0	66.5037	0
		219	1038.34	0	62.5811	63.2652	65.0997	69.8363	0	0	0	70.2517	65.6978	0	0	0	0	65.8628	0	0	0	66.9275	0
		220	1042.2	0	67.328	69.9635	68.4139	64.9941	0	0	0	67.0385	0	0	0	70.309	0	0	0	65.7763	0	69.0073	0
		221	1046.06	0	0	67.9761	67.8173	68.5042	0	0	0	69.2389	0	67.9518	0	0	0	0	0	0	0	0	0
		222	1049.92	0	61.7135	71.4722	69.8943	68.7883	0	0	0	0	0	0	0	0	0	71.3584	0	0	0	69.7235	0
		223	1053.78	0	63.5034	68.0065	0	66.9272	0	0	64.9719	0	72.9686	64.6702	0	0	70.6552	0	0	72.3385	62.6845	64.5494	0
		224	1057.64	0	0	74.4587	63.9606	66.4532	0	0	0	66.8133	0	0	63.2932	0	65.8565	67.2273	0	0	0	68.7248	0
		225	1061.5	0	62.2207	66.6459	69.8982	65.0067	0	0	65.4956	0	0	0	0	0	0	0	0	65.1328	0	74.2474	0
		226	1065.36	0	60.6141	71.2575	63.619	66.0762	62.1163	0	0	65.7888	0	69.8696	0	0	0	66.9059	0	0	0	69.6215	0
		227	1069.22	0	62.0947	70.5675	0	0	0	0	0	67.3883	0	0	0	0	0	64.524	0	0	0	69.6784	64.9032
		228	1073.08	0	60.452	63.6095	0	0	0	66.1898	65.8563	0	0	67.0761	66.3642	0	65.4287	70.8286	0	0	0	65.2035	0
		229	1076.94	0	68.7181	71.0093	68.5821	0	0	64.509	0	68.588	68.0211	69.195	68.4495	0	0	0	0	0	0	0	0
		230	1080.8	0	68.3747	70.8344	68.4754	63.3773	0	0	0	67.543	61.66	69.6434	0	0	0	67.0949	0	0	0	68.2472	0
		231	1084.66	0	63.7347	65.2182	63.4976	0	0	65.6604	0	69.7934	0	0	66.8431	0	0	0	0	0	0	72.1652	0
		232	1088.52	0	61.7249	65.5861	62.4164	0	0	0	0	65.9688	65.8091	0	62.9052	0	0	68.7449	0	0	0	67.7122	0
		233	1092.38	0	70.2175	69.0433	0	69.2502	0	0	0	65.6826	0	69.3963	65.8494	0	0	69.9154	0	0	0	0	0
		234	1096.24	0	64.4761	69.0615	0	74.6824	0	0	67.5733	63.247	0	62.1873	65.8051	65.3265	0	65.6117	0	0	0	69.7781	0
		235	1100.1	0	60.486	66.2903	69.8854	67.1984	0	0	0	0	0	67.9804	66.8301	69.8399	0	64.9691	0	0	71.1309	0	0
		236	1103.96	0	0	70.8123	65.5174	0	64.4181	0	0	0	0	64.812	0	0	0	0	0	0	67.4754	0	0
		237	1107.82	0	68.7111	69.1833	0	66.9926	0	0	0	0	0	0	0	0	0	0	0	0	0	0	0
		238	1111.68	0	0	66.2118	0	67.9211	0	0	0	0	64.3642	0	0	0	0	66.6827	0	0	66.1606	0	0
		239	1115.54	0	0	64.4574	70.1447	72.5684	0	0	0	64.4241	0	64.6254	63.9931	0	0	67.0327	0	0	0	0	0
		240	1119.4	0	0	70.1745	0	0	65.8918	0	0	0	0	72.6193	0	0	65.7158	66.0031	0	0	70.6796	0	0
		241	1123.26	0	0	0	0	71.7924	0	0	0	62.9896	0	69.621	69.7605	0	0	68.0763	0	0	0	69.2541	0
		242	1127.12	0	66.1725	62.7667	66.4717	0	0	0	0	66.5678	0	0	66.468	0	0	0	0	66.3115	63.4746	0	0
		243	1130.98	0	59.9113	0	0	0	0	0	67.7786	68.811	0	66.8468	0	66.2427	62.3377	65.888	0	63.4143	0	0	0
		244	1134.84	0	0	0	0	68.5756	0	0	0	70.7598	63.8457	66.1648	0	0	0	0	0	0	66.2194	0	0
		245	1138.7	0	0	0	0	69.0975	0	68.9413	0	67.2961	0	0	70.4949	0	0	66.4134	0	0	69.4125	0	0
		246	1142.56	0	68.7044	65.9912	0	0	0	0	0	66.2982	0	70.6275	67.3882	0	0	67.5905	0	64.7087	66.4118	0	0
		247	1146.42	0	0	61.9773	0	66.1962	66.4539	0	0	0	0	66.2034	0	0	0	0	0	0	0	0	0
		248	1150.28	0	0	71.0235	0	0	0	0	0	64.3563	0	68.9006	68.725	0	0	0	0	0	0	68.3484	0
		249	1154.14	0	0	68.3099	0	0	0	0	0	65.4644	66.6265	68.0631	0	0	0	70.302	0	0	68.9885	65.7094	0
		250	1158	0	0	68.1913	0	0	0	0	0	68.8097	0	64.8494	70.583	0	0	70.0635	0	0	71.9104	66.1189	0
		251	1161.86	0	0	68.751	0	69.651	66.6094	64.6713	0	63.8314	0	64.1771	0	0	63.4798	65.346	0	0	0	65.4318	0
		252	1165.72	0	0	67.7551	0	69.289	0	0	0	0	0	73.0196	0	0	0	0	0	0	69.5395	0	0
		253	1169.58	0	0	66.624	0	0	0	0	0	0	63.6485	0	65.5217	0	0	69.6402	0	0	0	69.2194	0
		254	1173.44	0	0	69.739	0	71.2297	66.2876	67.1155	0	67.5856	0	0	0	0	0	0	0	0	0	0	0
		255	1177.3	0	0	63.7438	0	0	0	65.2863	0	0	0	66.5277	0	0	0	68.0254	0	71.4643	0	0	0
		256	1181.16	0	0	66.6293	0	0	68.4909	65.7628	62.4812	66.3663	0	0	0	0	0	0	0	0	0	0	0
		257	1185.02	0	0	65.8864	0	0	0	64.9396	0	0	0	0	65.2731	0	61.7921	0	0	0	0	0	0
		258	1188.88	0	0	65.6233	0	70.1991	68.1385	66.0862	0	0	0	0	0	0	67.1649	67.6792	0	0	65.5189	0	0
		259	1192.74	0	0	62.4432	0	68.5337	64.9191	0	65.361	0	0	0	0	0	0	72.7036	0	0	68.4861	0	0
		260	1196.6	0	0	65.566	0	68.9473	67.1537	0	0	66.8029	0	0	0	0	66.916	69.2198	0	64.9927	61.4362	66.1607	0
		261	1200.46	0	0	68.1529	0	0	66.8084	0	65.1501	69.649	0	0	0	0	66.8865	0	0	68.0765	65.3584	0	0
		262	1204.32	0	0	70.8521	0	64.9032	65.9101	0	61.58	63.2484	0	0	0	0	0	0	0	0	60.9644	0	67.474
		263	1208.18	0	0	65.5712	0	0	68.2071	68.9903	0	0	0	0	70.4653	0	0	69.6813	0	0	0	67.0079	0
		264	1212.04	64.867	0	65.4363	0	72.4123	0	0	0	72.7326	0	66.0867	0	0	0	0	0	0	0	70.6129	68.7861
		265	1215.9	0	64.268	69.5877	0	65.4857	66.7662	0	0	0	0	0	62.8038	0	0	0	0	0	0	71.1537	0
		266	1219.76	0	0	68.8965	0	70.5766	66.0191	0	0	0	0	0	0	0	0	0	0	0	67.3176	0	0
		267	1223.62	0	0	73.663	0	69.2117	66.0014	72.1866	0	64.4815	0	63.6157	0	0	0	0	0	66.3006	0	65.9591	71.5696
		268	1227.48	0	0	67.3595	0	0	0	0	0	0	0	69.3589	0	0	0	0	0	0	0	0	66.04
		269	1231.34	0	0	66.0424	0	70.819	61.859	0	66.0673	0	0	0	0	0	0	63.9551	0	0	65.5931	0	68.6285
		270	1235.2	0	0	68.3036	0	0	0	68.8175	0	0	0	0	0	0	67.4665	67.7918	0	0	63.2414	0	71.9667
		271	1239.06	0	0	71.1458	0	66.0015	67.8047	0	0	67.886	0	0	0	0	63.8603	68.2364	0	0	0	0	64.9427
		272	1242.92	0	0	64.8888	0	71.3332	0	0	59.4835	0	0	0	0	0	65.5106	0	0	0	0	66.5614	66.1553
		273	1246.78	0	0	67.284	0	0	68.8178	0	61.404	0	0	62.0627	0	0	0	69.4223	0	0	63.6882	0	68.384
		274	1250.64	0	0	67.4657	0	67.4246	67.5827	67.9783	0	0	0	0	66.8548	0	0	0	0	0	63.8004	0	63.9245
		275	1254.5	0	0	68.465	0	0	0	67.6597	67.7824	0	0	0	69.7367	0	0	67.3877	0	0	0	0	65.6721
		276	1258.36	0	0	67.7907	0	70.4883	67.7827	0	0	0	66.672	0	0	0	64.513	66.1546	0	0	63.4216	0	67.4109
		277	1262.22	0	0	67.4256	0	0	66.3144	0	67.1091	65.4435	0	62.9917	0	0	0	0	0	0	63.4907	0	66.4952
		278	1266.08	0	0	62.1811	69.2079	0	66.3289	68.759	0	0	0	0	0	0	0	68.3262	0	0	65.883	0	67.4289
		279	1269.94	0	0	66.369	67.1158	0	0	71.0125	0	0	0	63.4699	0	0	0	67.7697	0	0	0	0	65.1122
		280	1273.8	0	0	65.7201	0	0	68.3333	0	64.7834	0	0	64.9288	0	0	0	65.2628	0	0	66.0268	0	66.9379
		281	1277.66	0	0	67.0341	0	0	66.8131	64.976	65.4088	66.3056	63.9661	0	0	64.98	0	65.6534	0	0	63.255	0	0
		282	1281.52	0	0	69.4267	66.7127	0	0	0	0	65.0343	0	0	0	0	0	66.5156	0	0	0	0	0
		283	1285.38	0	0	0	65.7325	0	68.3382	0	63.4224	0	66.2323	0	0	0	64.5067	0	0	0	0	74.2705	0
		284	1289.24	0	0	67.7179	67.195	0	0	63.3947	0	0	0	66.9485	0	0	0	64.5483	0	0	0	0	64.6759
		285	1293.1	0	0	69.7091	68.8656	0	67.6217	0	0	64.3193	0	0	0	0	0	0	0	70.26	0	0	0
		286	1296.96	0	0	0	68.668	0	0	64.2718	0	66.7264	0	0	0	0	0	0	0	67.5376	0	0	66.942
		287	1300.82	0	0	68.3926	69.46	65.7611	64.9957	0	0	0	0	0	0	0	0	68.856	0	61.1333	0	0	0
		288	1304.68	0	0	63.9639	68.2573	68.2777	0	65.9523	0	62.4609	0	0	0	0	0	0	0	63.9213	0	0	0
		289	1308.54	0	0	63.0996	65.6239	71.0973	64.7186	0	0	0	0	0	0	0	0	0	0	0	0	0	0
		290	1312.4	0	0	67.0357	67.1861	68.9673	66.9262	0	0	0	0	0	0	0	0	0	0	0	0	0	71.1192
		291	1316.26	0	0	0	0	68.3946	0	0	0	65.6107	0	0	0	0	0	64.4391	0	67.7236	0	0	68.5683
		292	1320.12	0	0	67.3683	71.3395	68.5091	0	0	0	65.9344	0	0	61.5014	0	62.9645	0	0	0	0	0	64.7588
		293	1323.98	0	0	0	67.5572	64.0621	66.6319	0	0	59.9563	0	0	64.7633	0	0	68.9718	0	0	62.3529	0	0
		294	1327.84	0	0	68.2012	0	69.1355	64.7897	0	0	0	0	0	0	0	0	63.5705	0	0	0	0	63.5404
		295	1331.7	0	0	66.8431	0	0	0	0	0	0	0	0	62.6951	0	0	67.0018	0	0	0	0	0
		296	1335.56	0	0	69.9291	68.8196	0	0	65.9717	0	0	0	64.0167	0	0	64.9513	68.6279	0	0	0	0	0
		297	1339.42	0	0	66.9451	0	66.545	65.9027	0	0	67.3649	0	0	66.9554	0	0	64.4728	0	0	0	0	0
		298	1343.28	0	0	0	0	0	66.8325	0	0	0	0	0	66.5103	0	68.2521	66.7686	0	0	66.8419	0	0
		299	1347.14	0	0	66.4208	0	0	0	0	0	64.2745	0	0	63.0606	0	0	68.0083	0	0	0	69.7537	0
		300	1351	0	0	71.2272	66.3765	66.7352	0	0	0	0	0	0	61.1807	67.7925	0	69.9351	0	0	67.4278	0	0
		301	1354.86	0	0	0	68.6663	73.1264	0	70.3901	0	0	0	0	0	0	0	0	0	0	0	0	0
		302	1358.72	0	68.2586	69.7445	0	0	0	67.5996	0	65.6958	0	0	61.6971	0	0	66.5412	0	0	0	0	0
		303	1362.58	0	0	0	0	0	0	0	0	0	0	0	0	64.5617	71.892	64.1656	0	0	64.1113	0	0
		304	1366.44	0	0	66.872	0	69.4087	0	66.6396	0	65.5782	0	0	59.1316	68.3593	0	64.1467	0	0	0	0	0
		305	1370.3	70.6163	0	70.7151	0	64.6729	0	0	0	63.8856	0	0	60.3287	0	68.8279	66.2344	0	0	0	0	0
		306	1374.16	0	68.7799	70.6007	0	0	64.7486	66.7845	0	0	0	0	0	0	60.2314	66.1266	0	0	0	0	0
		307	1378.02	0	0	66.9641	67.4307	0	0	0	0	71.311	0	0	0	0	0	0	0	0	0	67.3023	0
		308	1381.88	0	0	0	0	74.3656	65.6202	0	0	0	0	0	0	0	0	0	0	0	0	0	0
		309	1385.74	0	66.4159	0	0	0	0	0	0	0	0	69.947	0	0	60.6236	63.1715	0	0	0	63.7764	0
		310	1389.6	69.3522	0	0	0	67.2903	0	0	0	0	0	0	0	0	0	66.5848	0	0	0	0	0
		311	1393.46	71.2249	0	0	0	0	64.295	64.1744	0	0	0	0	64.0671	0	68.2481	0	0	0	0	65.8069	0
		312	1397.32	68.1172	0	65.3245	0	68.0513	0	0	0	0	0	0	64.327	0	0	63.7561	0	0	0	0	0
		313	1401.18	68.1452	0	0	0	65.5935	0	0	0	0	0	0	0	0	0	66.6725	0	0	0	0	0
		314	1405.04	72.8131	0	0	0	0	67.1719	65.9869	0	0	0	0	0	0	0	0	0	64.3802	0	0	0
		315	1408.9	67.3457	0	0	0	0	0	65.3514	0	65.0694	0	0	0	0	0	67.1415	0	0	0	0	0
		316	1412.76	69.102	0	0	67.0192	63.6167	71.1239	0	67.6902	0	0	0	0	63.3714	0	72.4134	0	0	0	0	0
		317	1416.62	69.5812	0	0	68.7879	67.423	69.0169	0	0	70.1325	0	0	0	0	64.0574	66.782	0	0	0	0	0
		318	1420.48	65.1666	0	0	67.0476	0	0	0	0	0	0	0	0	0	0	0	0	63.9161	0	0	0
		319	1424.34	65.8545	0	0	0	0	64.9716	64.6661	0	0	0	0	0	0	64.9327	65.1916	0	0	63.9255	71.4291	0
		320	1428.2	0	0	0	72.0803	0	0	0	0	0	0	0	0	0	63.8551	69.9678	0	0	0	65.0502	67.9995
		321	1432.06	68.7356	0	0	0	0	65.5274	0	0	64.1107	59.6719	0	0	0	66.78	64.1084	0	0	0	68.7229	0
		322	1435.92	0	0	0	0	62.6947	0	0	0	0	0	0	0	0	58.0845	64.3126	0	0	0	0	0
		323	1439.78	64.8556	0	0	0	0	0	0	0	63.572	0	0	0	0	0	68.5955	0	0	0	0	0
		324	1443.64	64.2287	0	0	0	0	0	0	0	62.4947	0	0	0	63.6786	0	0	0	0	0	65.1647	0
		325	1447.5	0	0	0	0	0	0	0	0	0	0	0	0	0	0	66.047	0	0	0	0	0
		326	1451.36	66.5426	0	0	0	0	0	63.9531	0	68.5061	0	0	0	0	0	0	0	0	0	0	0
		327	1455.22	65.3705	0	0	0	0	67.7616	0	0	0	0	0	0	0	0	0	0	0	65.6666	65.2891	0
		328	1459.08	65.5629	0	0	0	0	0	66.0278	0	0	0	0	0	0	0	0	0	65.0896	0	68.4454	0
		329	1462.94	64.9413	0	71.4921	67.6553	0	0	0	0	0	0	0	0	0	0	0	0	0	0	68.0935	0
		330	1466.8	64.0139	0	0	0	0	61.5679	0	0	0	0	0	0	0	59.9273	0	0	0	0	0	0
		331	1470.66	67.3732	0	0	0	67.7919	0	0	64.3522	0	0	0	0	0	0	0	0	0	0	0	0
		332	1474.52	0	0	0	0	0	0	0	62.7367	0	0	0	0	0	0	0	0	0	0	0	0
		333	1478.38	65.1509	0	0	64.5018	68.1074	0	0	0	0	0	65.0733	0	0	0	0	0	0	0	0	0
		334	1482.24	67.1691	0	0	0	71.1125	0	0	66.0553	70.7061	0	0	0	0	0	0	0	0	0	0	0
		335	1486.1	0	0	0	71.271	0	66.6183	0	0	0	0	0	0	0	62.6992	0	0	0	0	0	0
		336	1489.96	0	0	0	67.0404	0	0	0	64.3951	63.6825	0	0	0	0	0	0	0	0	0	0	0
		337	1493.82	0	0	0	67.1766	0	0	0	63.4158	0	0	0	0	0	0	0	0	0	0	70.1933	0
		338	1497.68	0	0	65.5077	0	0	0	0	0	0	0	0	0	0	0	65.2961	0	0	0	0	0
		339	1501.54	0	0	0	61.8923	0	0	0	0	67.5658	0	0	0	0	0	0	0	0	0	70.0451	0
		340	1505.4	0	0	69.6822	68.8466	0	0	0	63.1164	0	0	0	0	0	60.4274	0	0	0	69.8356	0	0
		341	1509.26	0	0	0	0	0	0	65.3476	0	0	0	0	0	0	0	0	0	0	0	0	0
		342	1513.12	0	0	69.3176	67.5613	67.1683	0	0	0	0	0	0	0	64.5449	0	0	0	0	0	67.5102	69.1704
		343	1516.98	0	0	0	69.1029	0	0	0	0	0	0	0	67.699	0	0	0	0	0	0	0	0
		344	1520.84	0	0	0	66.2195	68.0078	0	0	0	0	0	0	0	0	0	0	0	0	0	0	0
		345	1524.7	0	0	0	68.3691	66.5481	0	0	0	0	0	0	0	0	0	0	0	0	0	0	0
		346	1528.56	0	0	67.8565	0	63.5119	0	0	0	0	0	0	0	0	0	0	0	0	0	0	63.8316
		347	1532.42	68.8863	0	0	0	0	0	0	0	67.8412	0	0	0	0	0	0	0	0	0	0	0
		348	1536.28	0	0	0	0	68.4549	0	0	0	0	0	0	0	0	0	71.3061	0	0	0	0	0
		349	1540.14	0	0	72.0334	0	0	0	0	0	0	0	0	0	0	0	69.5644	0	0	0	0	0
		350	1544	67.0867	0	0	69.0658	0	0	62.4286	67.5991	0	0	67.4288	0	0	0	0	0	0	0	67.1907	0
		351	1547.86	0	0	0	65.3745	0	0	0	0	0	0	0	0	0	0	0	0	0	0	0	64.9456
		352	1551.72	0	0	70.4435	0	0	0	69.3016	0	67.5783	0	0	0	0	0	0	0	0	0	66.0855	0
		353	1555.58	0	0	71.0296	0	0	0	0	0	64.7839	0	0	63.2726	0	0	0	0	0	0	0	0
		354	1559.44	0	0	0	0	0	0	0	0	0	0	0	0	0	0	0	0	0	65.0248	0	0
		355	1563.3	0	0	66.7003	69.6275	67.6597	65.9253	61.1277	0	0	64.0411	0	0	0	0	0	0	0	0	65.5845	0
		356	1567.16	0	0	65.7481	0	0	0	64.3689	0	0	0	68.4099	0	0	68.8992	0	0	0	0	0	0
		357	1571.02	0	0	70.5878	0	0	69.3528	66.0968	0	0	0	0	0	0	0	63.0245	0	0	0	0	0
		358	1574.88	0	0	0	0	0	0	63.3491	0	0	0	0	0	0	65.4593	0	0	0	0	70.9409	0
		359	1578.74	0	0	65.8761	67.8749	0	0	65.1278	0	0	0	0	0	0	0	63.2154	0	0	0	0	0
		360	1582.6	0	0	0	0	0	0	0	63.8706	0	0	0	0	0	0	0	0	0	0	68.3707	0
		361	1586.46	0	0	0	69.3603	0	0	59.5004	0	61.7266	0	0	0	0	0	68.8672	0	0	0	0	69.0603
		362	1590.32	0	0	0	65.4288	0	0	0	0	65.3328	0	0	0	0	0	0	0	0	0	67.8665	63.0415
		363	1594.18	0	0	0	0	0	0	68.3026	0	65.2408	0	0	0	71.2422	0	0	0	0	70.0715	64.1189	0
		364	1598.04	0	0	67.7616	0	0	0	65.6771	0	66.1092	0	0	0	0	0	0	0	0	0	66.4635	63.0719
		365	1601.9	0	0	65.4413	0	0	0	66.345	0	0	0	0	0	68.9437	0	0	0	0	0	0	0
		366	1605.76	0	0	0	0	0	0	64.8092	64.8693	0	0	0	0	0	0	0	0	0	0	65.6123	67.3844
		367	1609.62	0	0	62.826	0	0	66.188	0	0	0	62.9825	0	0	0	62.4212	62.7958	0	0	0	0	0
		368	1613.48	0	0	0	66.7128	0	67.047	63.0332	0	67.5244	0	0	0	67.935	0	66.8799	0	0	0	0	63.5116
		369	1617.34	0	0	0	0	0	0	63.0138	65.3171	0	0	0	0	66.6446	0	0	0	0	0	65.3378	0
		370	1621.2	0	0	66.2825	0	0	0	61.5802	0	0	0	0	0	66.5221	0	0	0	0	65.0814	0	0
		371	1625.06	0	0	69.2513	0	0	0	0	0	0	0	0	0	62.1969	0	0	0	0	63.302	0	0
		372	1628.92	0	0	0	0	70.5121	0	0	0	0	0	0	0	0	0	0	0	0	62.2421	0	0
		373	1632.78	0	0	0	0	66.5927	0	0	0	0	0	0	0	0	0	64.7975	0	0	0	0	0
		374	1636.64	0	0	0	0	0	0	65.6272	0	0	0	0	0	0	0	0	0	0	0	0	0
		375	1640.5	0	0	0	0	69.8991	0	64.0924	0	0	0	67.331	0	0	0	0	0	0	0	67.1038	69.9717
		376	1644.36	69.5898	0	66.8615	0	0	63.0367	61.855	63.3419	0	0	0	0	0	0	64.5841	0	0	0	0	0
		377	1648.22	0	0	0	0	0	0	0	63.8131	0	0	0	0	0	64.6945	0	0	0	0	0	67.8323
		378	1652.08	0	0	0	0	0	0	0	63.1214	0	0	0	67.9317	0	0	0	0	0	0	0	64.484
		379	1655.94	0	0	64.7035	64.9316	0	0	0	0	0	0	63.1228	0	0	0	0	0	0	0	0	0
		380	1659.8	0	0	0	0	0	0	63.9429	64.8652	0	0	0	66.68	0	0	0	0	0	0	0	66.2793
		381	1663.66	0	0	0	0	0	0	0	0	0	0	0	0	0	0	0	0	0	0	66.2454	62.1715
		382	1667.52	0	0	0	68.636	0	0	0	65.8271	0	0	0	0	0	0	63.5946	0	0	0	0	0
		383	1671.38	0	0	0	68.1324	69.7703	0	0	0	0	0	0	67.855	0	0	0	0	0	0	0	66.3918
		384	1675.24	0	0	0	68.5127	0	0	69.989	63.8934	0	0	0	0	0	0	0	0	0	0	63.9644	0
		385	1679.1	0	0	0	0	70.0002	0	0	0	0	0	0	0	0	0	63.7373	0	0	0	0	64.7633
		386	1682.96	0	0	0	62.6332	0	0	0	61.6227	0	0	0	0	0	0	62.8897	0	63.418	0	0	67.0435
		387	1686.82	0	0	0	62.8407	0	0	0	62.8225	0	0	0	0	0	0	0	0	0	0	0	66.0234
		388	1690.68	0	0	67.5455	0	0	0	0	64.9725	0	0	0	0	0	0	0	0	0	0	0	65.7649
		389	1694.54	0	0	0	0	66.5911	0	0	68.2348	0	0	0	0	0	0	0	0	0	0	0	0
		390	1698.4	0	0	0	0	64.2165	0	0	63.1652	0	0	0	0	0	0	0	0	0	0	0	0
		391	1702.26	0	0	0	66.1964	0	0	0	64.9348	0	0	0	0	0	0	0	0	0	0	0	64.8679
		392	1706.12	0	0	70.6015	62.2683	0	0	72.1061	65.729	0	0	0	0	0	0	65.2043	0	0	0	66.0569	67.915
		393	1709.98	0	0	64.8811	65.125	0	64.9656	0	0	0	0	0	0	0	0	0	0	0	0	0	0
		394	1713.84	0	0	0	0	63.4293	0	0	0	0	0	0	64.6528	0	68.7278	0	0	0	0	0	0
		395	1717.7	0	0	0	0	0	64.8368	0	0	0	0	0	0	63.0895	0	67.5164	0	0	0	0	65.2788
		396	1721.56	0	0	0	0	0	67.9222	0	0	0	0	0	64.1889	65.4791	0	0	0	62.0927	0	0	65.295
		397	1725.42	0	0	74.2094	0	0	63.1433	64.4351	0	0	0	0	0	0	0	0	0	0	0	69.7674	0
		398	1729.28	0	0	0	0	0	0	0	0	0	0	0	0	0	0	0	0	0	0	0	67.5489
		399	1733.14	0	0	0	0	64.9587	68.9727	0	0	0	0	0	62.6243	0	0	0	0	0	0	0	0
		400	1737	64.89	0	0	71.0209	0	63.8414	65.3886	0	0	0	70.7621	0	0	0	0	0	0	0	64.2168	62.4556
		401	1740.86	0	0	0	69.689	0	64.8587	0	0	0	0	0	0	0	66.0715	62.621	0	64.6007	0	72.0759	0
		402	1744.72	0	0	0	68.9182	68.0527	66.728	63.0888	0	0	0	0	62.196	0	0	73.5103	62.9942	67.1537	0	0	64.4224
		403	1748.58	0	0	0	0	0	63.4113	67.9312	0	0	0	0	0	0	62.3136	67.3159	0	0	0	0	0
		404	1752.44	0	0	0	64.0979	67.8638	68.6645	62.9235	0	0	0	0	68.422	0	0	66.2508	0	0	0	0	65.0063
		405	1756.3	0	0	0	0	66.4979	64.8203	65.667	0	0	0	0	0	0	0	0	0	0	0	0	0
		406	1760.16	0	0	72.498	60.1769	66.3091	64.901	65.6544	0	0	0	0	66.9368	0	0	0	0	0	0	63.6499	65.6283
		407	1764.02	0	0	0	67.2038	64.9978	60.4802	65.4657	0	0	0	0	65.3451	0	0	0	0	0	0	64.8941	0
		408	1767.88	68.3678	0	0	64.3059	66.3488	67.726	64.543	0	0	0	0	0	0	60.6393	0	0	0	0	65.2474	69.3919
		409	1771.74	0	0	66.1967	64.4211	68.4768	68.8728	65.8093	0	0	0	0	0	0	63.6635	71.9345	0	0	0	0	0
		410	1775.6	0	0	0	68.29	68.1242	63.2631	67.9564	0	0	0	0	68.2957	0	0	0	0	0	0	70.1946	66.4281
		411	1779.46	0	0	0	66.1947	72.5096	0	69.1072	0	0	0	0	0	0	0	0	0	0	0	0	0
		412	1783.32	64.9114	0	0	67.4691	67.6745	64.786	65.0714	0	0	0	0	63.2306	60.9496	0	0	0	0	0	66.6004	66.6374
		413	1787.18	0	0	0	66.6403	69.2396	70.4442	66.7726	0	0	0	0	66.0109	0	0	0	0	0	0	0	70.7079
		414	1791.04	0	0	0	68.4717	68.0058	0	64.1832	0	0	0	0	66.363	0	58.8134	0	0	0	0	67.8615	66.8821
		415	1794.9	0	0	0	65.8108	62.9697	68.8278	62.44	0	0	0	0	64.3704	0	0	0	0	0	67.1584	0	69.7319
		416	1798.76	67.176	0	0	63.2604	69.381	0	0	0	0	0	67.2399	69.3145	0	0	0	0	0	0	0	0
		417	1802.62	0	0	0	67.4285	67.7811	66.9023	66.4877	0	0	0	66.1757	69.385	0	0	0	0	0	0	0	64.0121
		418	1806.48	0	0	0	71.4353	67.6048	65.8634	68.1951	0	0	0	0	0	0	0	0	0	0	0	0	70.2139
		419	1810.34	64.2836	0	0	64.6122	0	65.0057	62.9636	0	0	0	0	64.4678	0	65.9403	0	0	0	0	0	64.9666
		420	1814.2	66.8581	0	0	67.2231	0	61.3265	63.4202	0	0	0	0	0	0	0	0	0	69.3485	0	66.7416	62.3474
		421	1818.06	0	0	0	67.3631	0	70.092	61.9206	0	0	0	62.8566	0	0	65.2432	0	0	0	0	66.2639	65.6386
		422	1821.92	0	0	0	66.9982	0	63.014	64.8763	0	0	0	0	56.9933	0	0	0	0	0	0	0	64.2307
		423	1825.78	0	0	0	67.112	70.5718	63.2053	63.9885	0	0	0	0	67.7323	68.449	0	0	0	0	67.1499	64.3383	66.7466
		424	1829.64	0	0	0	67.1971	0	64.397	0	0	0	0	64.5258	68.2127	0	60.5369	0	0	0	64.3353	0	67.0879
		425	1833.5	0	0	0	68.857	0	63.5227	0	0	0	0	0	0	0	0	0	0	0	70.1737	0	67.4012
		426	1837.36	0	0	0	0	0	59.4073	0	0	0	0	0	0	0	0	0	0	0	66.1549	0	67.7499
		427	1841.22	65.0277	0	0	64.5933	65.1736	0	66.0955	0	0	0	0	0	0	0	64.9813	0	0	63.9266	65.2129	0
		428	1845.08	0	0	0	73.9783	63.3495	62.1552	0	0	0	62.479	63.4885	0	0	0	0	0	0	64.2876	0	64.8628
		429	1848.94	67.7219	0	0	68.0064	64.2133	0	0	0	0	0	0	62.1959	0	0	0	0	0	0	0	0
		430	1852.8	0	0	0	70.1637	69.8892	64.0893	0	0	0	0	0	0	0	0	0	0	0	69.716	0	0
		431	1856.66	71.3682	0	0	67.3596	0	65.3396	0	0	0	0	0	0	0	0	63.3208	0	0	64.7059	0	0
		432	1860.52	0	0	0	64.5508	0	64.3913	0	0	0	0	0	0	0	0	0	0	0	67.2239	0	0
		433	1864.38	0	0	0	0	67.2652	0	66.4383	0	63.3145	0	65.9868	0	0	0	67.0981	0	0	0	0	62.3623
		434	1868.24	0	0	0	0	67.1297	66.4209	0	60.2488	0	0	0	68.4113	0	0	0	0	0	59.456	0	69.1686
		435	1872.1	0	0	0	66.3602	0	0	0	0	0	0	0	0	0	0	0	0	0	63.0515	68.0143	0
		436	1875.96	68.6844	0	0	0	0	0	0	0	66.9879	0	0	0	0	0	0	65.3201	0	66.0957	0	65.4147
		437	1879.82	0	0	0	0	0	0	0	0	0	0	0	66.6735	0	0	0	0	0	65.153	0	65.1426
		438	1883.68	68.2291	0	0	0	0	0	0	0	0	0	0	0	0	0	0	0	0	67.9083	0	0
		439	1887.54	0	0	0	0	0	0	0	0	0	0	0	0	62.1308	0	67.9198	0	0	60.6482	0	0
		440	1891.4	0	0	0	0	0	0	0	0	0	0	0	65.9677	0	0	69.569	0	0	68.6852	63.0099	0
		441	1895.26	64.7614	0	0	63.6077	0	0	0	0	0	0	0	0	0	0	66.6	0	0	66.121	66.1148	69.6596
		442	1899.12	0	0	0	0	0	62.3117	0	0	0	0	66.2765	65.4423	0	0	69.7211	0	0	69.1811	0	0
		443	1902.98	69.2248	0	0	0	0	0	0	0	66.2982	0	0	0	0	0	74.0204	0	0	66.1556	0	0
		444	1906.84	0	0	0	0	0	0	0	0	0	0	0	0	0	0	71.1041	0	0	67.8638	0	0
		445	1910.7	0	0	0	0	0	65.7874	0	0	67.9871	0	0	0	0	0	66.3987	0	63.2072	0	0	0
		446	1914.56	65.8123	0	0	0	69.2278	0	0	0	0	62.6046	0	0	0	0	65.8891	0	0	66.8259	0	0
		447	1918.42	64.1986	0	63.5885	67.7455	0	0	0	0	0	0	0	0	0	0	69.7018	0	0	0	0	0
		448	1922.28	63.8551	0	0	67.7188	0	61.6149	0	0	0	0	60.3685	0	0	0	0	0	0	64.9646	0	0
		449	1926.14	0	0	69.018	62.7662	0	0	0	0	0	0	0	0	0	0	64.9026	0	63.5278	0	0	0
		450	1930	0	0	0	0	0	0	0	0	0	0	0	0	0	0	66.8918	0	0	71.3164	0	0
		451	1933.86	0	0	0	0	0	0	0	0	0	0	0	0	58.7015	0	68.4591	0	0	69.5508	0	0
		452	1937.72	0	0	0	60.9492	0	59.4252	0	0	70.7972	0	0	0	0	0	69.7192	0	0	65.667	0	0
		453	1941.58	66.1146	0	0	65.9438	0	0	0	0	0	0	0	0	0	0	67.8467	0	0	72.443	0	0
		454	1945.44	65.546	0	0	0	0	0	0	0	69.0339	0	0	0	0	0	0	0	0	65.7786	65.2287	0
		455	1949.3	69.4614	0	65.0908	67.1243	0	0	0	0	0	0	0	0	0	0	69.1309	0	0	67.8433	63.0746	64.7936
		456	1953.16	0	0	68.3835	0	0	61.5055	0	0	66.9861	0	60.3269	0	0	0	68.4397	0	0	68.7058	0	0
		457	1957.02	70.0399	0	69.5677	69.3157	0	0	0	0	69.1228	0	0	0	0	0	69.5336	0	0	71.6775	62.1666	0
		458	1960.88	0	0	0	0	0	0	0	0	66.9646	0	0	0	62.8866	0	0	0	0	74.5319	0	0
		459	1964.74	0	0	0	0	0	63.8841	0	0	0	0	0	0	0	0	0	0	0	67.289	0	0
		460	1968.6	66.9595	0	72.584	63.5564	0	0	0	0	0	0	66.6723	0	0	0	68.0198	0	0	0	0	0
		461	1972.46	0	0	0	0	0	0	0	0	68.4597	0	0	0	0	0	0	0	0	0	0	0
		462	1976.32	64.839	0	67.4978	0	0	0	0	59.7465	67.1677	0	0	0	0	0	68.0964	0	64.1984	71.0681	0	0
		463	1980.18	69.5302	0	71.4692	0	0	0	0	0	70.877	0	0	0	0	0	0	0	0	0	0	0
		464	1984.04	0	0	0	0	0	0	0	0	0	0	0	0	0	0	0	0	0	70.3189	0	0
		465	1987.9	72.8874	0	70.5853	61.667	0	64.9865	0	0	67.108	0	0	0	0	0	0	0	0	0	0	0
		466	1991.76	0	0	73.2365	0	0	61.1492	0	0	0	0	0	0	0	0	69.0556	0	0	72.2501	0	63.3103
		467	1995.62	64.3272	0	0	64.568	0	58.1584	0	0	0	0	0	0	0	0	0	0	63.1864	67.8468	65.618	0
		468	1999.48	67.0582	0	0	0	0	61.4591	0	0	0	0	0	0	58.0017	0	0	0	0	67.6117	0	0
		469	2003.34	72.5867	0	71.7301	0	0	61.8868	0	0	0	0	0	0	0	0	70.132	0	65.1293	0	66.695	0
		470	2007.2	0	0	0	0	66.8651	63.8817	0	0	0	0	0	0	0	0	0	0	62.4715	0	0	0
		471	2011.06	73.8265	0	72.4455	0	0	0	0	0	0	0	62.3775	0	63.4605	0	0	0	0	66.7925	0	0
		472	2014.92	0	0	0	63.6304	0	64.9018	0	63.5662	68.7198	0	0	0	0	0	66.9722	0	0	65.614	0	0
		473	2018.78	70.1493	0	73.2308	0	65.1194	0	0	0	67.5815	0	0	0	0	0	0	67.5585	0	65.6933	62.5405	0
		474	2022.64	69.3733	0	0	0	0	0	0	0	69.7329	0	0	0	64.6172	0	68.2171	0	0	68.4143	0	0
		475	2026.5	70.7631	0	0	0	0	62.0461	0	0	69.2625	0	0	0	0	0	0	0	0	0	0	0
		476	2030.36	68.5494	0	67.7824	0	67.1997	0	0	0	70.1912	0	0	65.1785	0	0	65.88	0	0	68.2488	0	0
		477	2034.22	69.0591	0	70.1426	0	65.9372	61.6983	0	0	65.6916	0	0	0	0	0	68.619	0	62.8293	68.9604	0	0
		478	2038.08	66.4489	0	73.1345	0	0	0	0	0	0	0	0	0	60.9828	0	0	0	0	65.8736	65.1303	0
		479	2041.94	0	0	69.5639	0	62.5825	61.8672	0	0	67.1224	0	0	0	55.9979	0	0	0	0	66.0038	0	66.6876
		480	2045.8	63.3992	0	69.2142	0	63.1436	0	0	0	66.2474	0	0	61.6659	0	0	64.0138	0	64.7233	0	61.7883	0
		481	2049.66	70.007	0	0	0	0	0	0	0	0	0	0	0	0	0	65.0169	0	59.2269	64.7348	0	0
		482	2053.52	0	0	70.1352	0	0	57.8644	0	0	65.3821	0	0	0	0	0	68.5938	0	0	65.5246	68.4421	0
		483	2057.38	67.4112	0	72.3903	0	0	0	0	0	68.3696	63.4324	0	64.7279	0	0	0	0	0	0	0	0
		484	2061.24	67.7277	0	0	0	0	0	0	0	0	0	0	63.4914	58.6286	0	65.5469	0	60.6031	0	0	0
		485	2065.1	65.6786	0	0	64.6894	0	0	0	0	0	63.2513	0	0	0	0	0	0	0	66.0213	0	0
		486	2068.96	66.6916	62.7887	0	0	0	0	0	0	0	61.1329	0	0	0	0	68.3185	0	0	0	0	0
		487	2072.82	67.9548	0	70.4915	0	0	66.4899	0	0	66.163	62.9279	0	0	0	0	0	0	0	0	0	0
		488	2076.68	0	0	0	67.2215	0	0	0	0	67.1386	65.4317	0	0	0	0	0	0	62.0015	63.5085	0	0
		489	2080.54	0	0	73.1956	0	0	0	0	0	0	0	0	0	0	0	70.4795	0	0	0	0	0
		490	2084.4	66.5052	0	0	0	0	0	0	0	70.2048	0	0	0	0	0	70.9057	0	60.4202	0	0	0
		491	2088.26	68.4673	0	67.52	0	0	0	0	0	67.9439	0	0	59.9509	58.3007	0	0	0	61.9789	66.8662	69.2532	0
		492	2092.12	69.6913	0	0	0	0	0	0	0	71.7716	0	0	0	0	0	0	0	0	0	0	0
		493	2095.98	63.5848	0	69.3764	65.9758	0	61.9058	0	0	0	0	0	0	0	0	67.6035	0	62.3233	68.8499	0	0
		494	2099.84	70.9313	0	85.8637	0	0	63.5164	0	0	0	0	0	0	0	0	65.7993	0	0	69.3172	69.0477	0
		495	2103.7	64.7469	0	67.5696	0	0	0	0	0	0	0	0	0	0	0	0	0	0	53.3352	70.0527	0
		496	2107.56	65.3316	0	69.5375	0	0	0	0	0	0	0	0	0	0	0	69.3649	63.142	59.2338	67.9954	68.8163	61.0606
		497	2111.42	68.7929	0	70.2863	0	0	0	0	0	0	0	0	0	65.7974	0	68.0527	70.7086	0	0	68.3442	0
		498	2115.28	0	0	0	0	0	0	0	0	0	0	0	0	0	0	64.3532	0	65.4048	66.5343	69.2508	0
		499	2119.14	0	0	77.7983	0	0	0	0	0	0	0	0	0	0	0	0	72.3465	0	64.9035	69.1065	0
		500	2123	70.1631	0	69.5158	0	0	0	0	0	69.8727	0	0	0	0	0	66.0067	0	0	64.723	0	0
		501	2126.86	0	0	69.2059	0	0	0	0	0	0	0	0	0	0	0	0	0	0	68.5017	66.0279	0
		502	2130.72	0	0	74.2098	0	0	0	0	0	72.8203	0	0	0	0	0	69.4655	0	0	69.6127	62.2296	0
		503	2134.58	0	0	72.6598	0	63.3437	0	0	0	0	0	0	0	0	0	0	66.0987	0	67.2194	0	0
		504	2138.44	0	0	69.532	0	0	0	0	0	0	0	0	0	0	0	63.7596	0	0	72.0928	66.882	0
		505	2142.3	64.8878	0	0	0	0	0	0	0	0	0	0	0	0	0	70.0471	0	63.403	71.1898	63.0069	0
		506	2146.16	0	0	66.9144	0	0	0	0	0	0	0	0	0	0	0	68.1268	0	0	68.2472	64.419	0
		507	2150.02	0	0	75.1541	0	0	0	0	0	0	0	0	0	0	0	67.7865	0	0	69.7589	63.9375	66.3373
		508	2153.88	0	0	63.9725	0	0	0	0	0	72.9293	0	0	0	0	0	71.8498	71.1883	0	68.3388	68.9641	0
		509	2157.74	0	0	77.4591	0	0	0	0	0	0	0	0	0	0	0	0	0	61.7849	69.6263	0	0
		510	2161.6	0	0	76.0765	0	0	0	0	0	72.5444	0	0	0	0	0	66.9279	0	0	70.7778	0	0
		511	2165.46	0	0	72.0428	0	0	0	0	0	0	0	0	0	0	0	67.2786	0	0	69.8728	69.1788	60.288
		512	2169.32	0	0	75.3453	0	0	0	0	0	0	0	0	0	0	0	69.5648	70.7564	0	73.9546	61.4088	59.3705
		513	2173.18	0	0	75.6486	65.8868	0	0	0	0	0	0	0	0	0	0	67.9171	73.8788	0	70.6986	65.0644	0
		514	2177.04	0	0	73.1178	0	0	0	0	0	66.6196	0	66.7497	0	0	0	73.9288	72.3379	67.757	70.9644	65.4545	0
		515	2180.9	0	0	69.451	69.9632	0	0	0	0	0	59.8681	0	0	0	0	73.5113	0	68.3118	67.3509	67.3742	0
		516	2184.76	0	0	72.4716	0	0	59.8711	0	0	67.7666	63.2588	0	0	0	0	68.4178	69.6134	67.3606	0	66.0857	64.9965
		517	2188.62	0	0	69.2772	68.2308	0	0	0	0	66.6087	0	0	0	0	0	69.5217	65.9107	61.8413	70.226	0	0
		518	2192.48	0	0	75.9425	0	0	59.4876	0	0	0	0	62.3509	0	0	0	66.8744	69.1665	0	70.1567	0	0
		519	2196.34	0	0	0	63.9036	0	0	0	0	0	0	0	64.9245	0	0	67.4591	0	0	0	65.5409	0
		520	2200.2	63.4935	0	71.5682	0	0	62.3643	0	0	0	0	0	0	0	0	70.2746	72.5666	0	66.3854	0	0
		521	2204.06	0	0	70.5775	0	0	63.0566	0	0	0	0	0	0	0	0	69.0097	0	63.084	68.976	66.0286	0
		522	2207.92	0	0	67.4251	0	0	68.1618	0	0	0	67.308	0	0	0	0	0	67.1622	0	65.0057	62.8151	0
		523	2211.78	63.4662	0	72.9946	0	0	0	0	0	0	0	0	0	0	0	68.9285	0	63.9053	66.8397	0	0
		524	2215.64	0	0	68.8326	66.2879	0	0	0	0	68.3068	0	0	0	0	0	0	70.4205	0	67.964	0	0
		525	2219.5	67.0938	0	72.7209	0	0	0	0	0	70.3429	0	0	66.6219	0	0	67.7461	71.7862	0	71.5311	0	0
		526	2223.36	0	0	72.3248	0	0	0	0	0	0	0	0	0	0	0	70.5738	68.654	68.3858	69.364	0	0
		527	2227.22	68.9333	0	73.693	66.3767	0	66.5195	0	0	0	0	0	0	0	0	72.8813	70.2055	0	68.7808	0	0
		528	2231.08	0	0	75.5467	0	0	0	0	0	73.0218	0	0	0	0	0	67.043	67.0844	0	68.3863	0	0
		529	2234.94	0	0	70.4737	72.2809	0	0	62.6333	0	0	0	0	0	0	0	64.6534	73.0455	0	68.5718	0	58.0822
		530	2238.8	0	0	69.7468	0	0	0	0	0	0	0	0	0	0	0	71.0642	66.5368	0	68.5827	0	0
		531	2242.66	0	0	68.8921	0	0	63.8373	0	0	0	0	0	0	0	0	72.0118	68.7605	0	70.6043	60.7421	0
		532	2246.52	67.6481	0	66.8153	0	0	0	0	0	0	0	0	0	0	0	0	65.609	0	71.5121	0	60.2008
		533	2250.38	0	0	70.0862	67.9177	0	64.2613	0	0	0	0	0	0	0	0	69.3619	67.1005	0	67.3871	0	0
		534	2254.24	0	0	69.4273	0	0	0	0	0	0	0	0	0	0	0	69.6701	67.4227	0	0	0	58.8649
		535	2258.1	0	0	67.1932	0	0	63.0457	0	0	71.1238	64.4565	0	0	0	0	70.0641	82.6676	0	0	0	0
		536	2261.96	0	0	0	64.8023	0	0	0	0	66.8438	63.5728	61.546	0	0	0	0	0	0	0	0	0
		537	2265.82	0	0	70.4755	0	0	0	0	0	72.3794	0	0	0	0	0	0	71.981	0	0	0	0
		538	2269.68	0	0	0	0	0	0	0	0	0	0	0	0	0	0	0	71.4348	0	68.2132	0	0
		539	2273.54	0	0	0	65.7987	0	0	0	0	0	0	0	61.1537	0	57.6154	0	0	0	68.3187	0	0
		540	2277.4	0	0	69.3724	63.4114	0	0	0	0	0	0	0	0	0	0	0	69.0439	0	69.0811	0	0
		541	2281.26	0	0	0	0	0	0	0	0	0	0	0	0	0	0	0	64.1254	0	65.8293	0	0
		542	2285.12	0	0	73.0716	0	66.7889	65.5244	0	0	0	0	0	63.6952	0	0	0	0	0	0	0	0
		543	2288.98	0	0	0	0	0	59.633	0	0	0	0	0	0	0	0	67.3327	0	0	69.5223	0	0

## Sheet: Average Spots by Background
				SptId_17	SptId_25	SptId_29	SptId_32	SptId_35	SptId_42	SptId_47	SptId_48	SptId_53	SptId_65	SptId_79	SptId_80	SptId_84	SptId_97	SptId_101	SptId_105	SptId_119	SptId_127	SptId_139	SptId_143
		0	193	0	0	0	0	0	0	0	0	0	0	0	0	0	0	0	0	0	0	0	0
		1	196.86	0	0	0	0	0	0	0	0	0	0	0	0	0	0	0	0	0	0	0	0
		2	200.72	0	0	0	0	0	0	0	0	0	0	0	0	0	0	0	0	0	0	0	0
		3	204.58	0	0	0	0	0	0	0	0	0	0	0	0	0	0	0	0	0	0	0	0
		4	208.44	0	0	0	0	0	0	0	0	0	0	0	0	0	0	0	0	0	0	0	0
		5	212.3	0	0	0	0	0	0	0	0	0	0	0	0	0	0	0	0	0	0	0	0
		6	216.16	0	0	0	0	0	0	0	0	0	0	0	0	0	0	0	0	0	0	0	0
		7	220.02	0	0	0	0	0	0	0	0	0	0	0	0	0	0	0	0	0	0	0	0
		8	223.88	0	0	0	0	0	0	0	0	0	0	0	0	0	0	0	0	0	0	0	0
		9	227.74	0	2.73265	0	0	0	0	0	0	0	0	0	0	0	0	0	0	0	0	0	0
		10	231.6	0	0	0	0	0	0	0	0	0	0	0	2.62478	0	0	0	0	0	0	0	0
		11	235.46	0	0	0	0	0	0	0	0	0	0	0	0	0	0	0	0	0	0	0	0
		12	239.32	0	0	0	0	0	0	0	0	2.58811	0	0	0	0	0	0	0	0	0	0	0
		13	243.18	0	0	0	3.17511	0	0	0	0	0	0	0	0	0	0	0	0	0	0	0	0
		14	247.04	0	0	0	0	0	0	0	0	0	0	0	0	0	0	0	0	0	0	0	0
		15	250.9	0	0	0	0	0	0	0	0	3.49694	0	0	0	0	0	0	0	0	0	0	0
		16	254.76	0	0	0	0	0	0	0	0	0	0	0	0	0	0	0	0	0	0	0	0
		17	258.62	0	0	0	0	0	0	0	0	0	0	0	0	0	0	0	0	0	0	0	0
		18	262.48	0	0	0	0	0	0	0	0	0	0	0	0	0	0	0	0	0	0	0	0
		19	266.34	0	0	0	0	0	0	0	0	0	0	0	0	0	0	0	0	0	0	0	0
		20	270.2	0	0	0	0	0	0	0	0	0	0	0	0	0	0	0	0	2.70571	0	0	0
		21	274.06	0	0	0	0	0	0	0	0	0	0	0	0	0	0	0	0	0	0	0	0
		22	277.92	0	0	0	0	0	0	2.60537	0	0	0	0	0	0	0	0	0	0	0	0	0
		23	281.78	0	0	0	0	0	0	0	0	0	0	0	0	0	0	0	0	2.92391	0	0	0
		24	285.64	0	0	0	0	0	0	0	0	0	0	0	0	0	0	0	0	0	0	0	0
		25	289.5	0	0	0	0	0	0	0	0	0	0	0	0	0	0	0	0	0	0	0	0
		26	293.36	0	0	0	0	0	0	0	0	0	0	0	0	0	0	0	0	0	0	0	0
		27	297.22	0	0	0	0	0	0	0	3.71588	0	0	0	2.62819	0	0	0	0	0	0	0	0
		28	301.08	0	0	0	0	0	0	0	0	0	0	0	0	0	0	0	0	2.99591	0	0	0
		29	304.94	0	0	0	0	0	0	0	0	0	0	0	0	0	0	0	0	0	0	0	0
		30	308.8	0	0	0	0	0	0	0	0	0	0	0	0	0	0	0	0	0	0	0	0
		31	312.66	0	0	0	0	0	0	0	0	0	0	0	0	0	0	0	0	3.10149	0	0	0
		32	316.52	0	0	0	0	0	0	0	0	0	0	0	0	0	0	0	0	2.87605	0	0	0
		33	320.38	0	0	0	0	0	0	0	0	0	0	0	0	0	0	0	0	0	0	0	0
		34	324.24	0	0	3.542	0	0	0	0	0	0	0	0	2.9829	0	0	0	0	0	0	0	0
		35	328.1	0	0	0	0	0	0	0	0	0	0	0	0	0	0	0	0	3.27064	0	0	0
		36	331.96	0	0	0	0	0	0	0	0	0	0	0	2.9736	0	0	0	0	3.08085	0	0	0
		37	335.82	0	0	0	0	0	0	0	0	0	0	0	2.84721	0	0	0	0	3.44025	0	0	0
		38	339.68	0	0	0	0	0	0	0	0	0	0	0	0	0	0	0	0	2.73638	0	0	0
		39	343.54	0	0	0	0	0	0	0	0	0	0	3.12197	0	0	0	0	0	2.91096	0	0	0
		40	347.4	0	0	0	0	0	0	0	0	0	0	0	2.94618	0	0	0	0	0	0	0	0
		41	351.26	0	0	0	0	0	3.21694	0	0	0	0	0	2.63207	0	0	0	0	3.309	0	0	0
		42	355.12	0	0	0	0	0	0	0	0	0	0	2.98909	0	0	0	0	0	0	0	0	0
		43	358.98	0	0	0	0	0	0	0	0	0	0	0	3.15452	0	0	0	0	2.93102	0	0	0
		44	362.84	0	0	0	0	0	3.34475	0	0	0	0	0	0	0	0	0	0	2.65341	0	0	0
		45	366.7	0	0	0	0	0	0	0	0	0	0	3.2422	0	0	0	0	0	3.47323	0	0	0
		46	370.56	0	0	0	0	0	3.14342	0	0	0	0	0	2.73541	0	0	0	0	3.02918	0	0	0
		47	374.42	0	0	0	0	0	0	0	0	0	0	2.83325	0	0	0	0	0	3.23007	0	0	0
		48	378.28	0	0	0	0	0	0	0	0	0	0	3.28809	2.66001	0	0	0	0	3.10301	0	0	0
		49	382.14	0	0	0	0	0	3.49319	0	0	0	0	0	0	0	0	0	0	2.9124	0	0	0
		50	386	0	0	0	0	0	0	0	0	0	2.76461	0	0	0	0	0	0	0	0	0	0
		51	389.86	0	0	0	0	0	3.25165	0	0	0	0	2.68018	0	0	0	0	0	3.0958	0	0	0
		52	393.72	0	0	0	0	0	0	0	0	0	0	0	2.62238	0	0	0	0	0	0	0	0
		53	397.58	0	0	0	0	0	0	0	0	0	0	0	0	0	0	0	0	3.24288	0	0	0
		54	401.44	0	0	0	0	0	3.10364	0	0	0	2.86185	0	3.16714	0	0	0	0	3.07683	0	0	0
		55	405.3	0	0	0	0	0	0	0	0	0	2.92122	3.10121	0	0	0	0	0	0	0	0	0
		56	409.16	0	0	0	0	0	0	0	0	0	0	0	0	0	0	0	0	3.00673	0	0	0
		57	413.02	0	0	0	0	0	3.19214	0	0	0	0	0	0	0	0	0	0	2.87119	0	0	0
		58	416.88	2.88647	0	0	0	0	0	0	0	0	0	2.92802	0	0	0	0	0	2.85357	0	0	0
		59	420.74	0	0	0	2.73527	0	0	0	0	0	0	3.18813	0	0	0	0	0	3.22103	0	0	0
		60	424.6	0	0	0	0	0	0	0	0	0	2.77988	3.01035	0	0	0	0	0	3.04773	0	0	0
		61	428.46	0	0	0	0	0	3.20372	0	0	0	0	0	0	0	0	0	0	0	0	0	0
		62	432.32	0	0	0	0	3.09551	0	0	0	0	0	0	0	0	0	0	0	0	0	0	0
		63	436.18	0	0	0	0	0	0	0	0	0	2.87582	0	0	0	0	0	0	0	0	0	0
		64	440.04	0	0	0	0	0	0	0	0	0	0	0	0	0	0	0	0	3.23292	0	0	0
		65	443.9	0	0	0	0	0	0	0	0	0	0	2.81827	2.73846	0	0	0	0	3.08031	0	0	0
		66	447.76	0	0	0	0	0	0	0	0	0	0	2.97486	2.8029	0	0	0	0	3.04804	0	0	0
		67	451.62	0	0	0	0	2.96007	3.49774	0	0	0	0	0	0	0	0	0	0	3.3108	0	2.82734	0
		68	455.48	0	0	0	0	0	0	0	0	0	0	3.09169	0	0	0	0	0	3.22424	0	0	0
		69	459.34	0	0	0	0	0	0	0	0	0	2.82779	0	0	0	0	0	0	3.06111	0	0	0
		70	463.2	0	0	0	0	0	0	0	0	0	3.18237	2.90436	3.0455	0	0	0	0	3.23332	0	0	0
		71	467.06	0	0	0	0	3.41414	0	0	0	0	3.12387	3.03819	0	0	0	0	0	0	0	0	0
		72	470.92	0	0	0	0	2.83779	0	0	0	0	3.40003	0	2.78804	0	0	3.02362	0	3.46208	2.71705	0	0
		73	474.78	0	0	0	0	0	0	0	0	0	2.80249	0	0	0	0	0	0	3.2363	0	0	0
		74	478.64	0	0	0	0	3.30945	0	0	0	0	3.48736	2.76644	0	0	0	3.36903	0	3.04321	0	0	0
		75	482.5	0	0	0	0	3.5356	0	0	0	0	3.42585	0	0	0	0	3.2184	0	0	3.00607	0	0
		76	486.36	0	0	0	0	0	0	0	0	0	3.31377	0	0	0	0	2.97129	0	3.28241	0	0	0
		77	490.22	0	0	0	0	3.26555	2.87726	0	0	0	3.44919	3.19963	0	0	0	2.98537	0	3.14808	0	0	0
		78	494.08	0	0	0	0	2.88254	0	0	0	0	3.38724	3.01561	0	0	0	2.9547	0	3.07364	0	0	0
		79	497.94	0	0	0	0	3.01549	0	0	0	0	3.57297	3.1584	0	0	0	3.47843	0	3.43306	0	0	0
		80	501.8	0	0	0	0	3.16951	0	0	0	0	3.52997	2.89771	0	0	0	3.43454	0	4.00931	0	0	0
		81	505.66	0	0	0	0	0	0	2.53515	0	0	3.44458	3.03057	0	0	0	3.20451	0	3.2255	0	0	0
		82	509.52	0	0	0	0	3.87988	2.99318	0	0	0	3.89768	3.07503	0	0	0	0	0	3.22047	0	0	0
		83	513.38	0	0	0	0	3.26459	0	0	0	0	3.90716	3.02174	0	0	0	0	0	3.2235	0	0	0
		84	517.24	0	0	0	0	2.85457	0	0	0	0	3.97035	3.5372	0	0	0	2.92031	0	3.01399	0	0	0
		85	521.1	0	0	0	0	3.28329	3.15156	0	0	0	3.61588	2.97474	0	0	0	3.02069	0	3.80981	0	0	0
		86	524.96	0	0	0	0	0	2.97623	0	0	0	3.81583	2.95934	0	0	0	0	0	3.48232	0	0	0
		87	528.82	0	0	0	0	3.29542	3.40074	0	0	0	3.49975	3.29086	0	0	0	3.31531	0	3.52669	0	0	0
		88	532.68	0	0	0	0	0	2.89991	0	0	0	4.16211	3.29994	0	0	0	3.51785	0	3.84341	0	0	0
		89	536.54	0	0	0	0	0	2.83644	0	0	0	3.7785	0	0	0	0	2.97913	0	3.27555	0	0	0
		90	540.4	0	0	2.74377	0	3.16855	0	0	0	0	3.8001	0	0	0	0	0	0	3.46189	0	0	0
		91	544.26	0	0	0	0	3.15571	0	0	0	0	4.01898	0	0	0	0	0	0	4.11611	0	0	0
		92	548.12	0	0	0	0	3.02123	0	0	0	0	3.68413	2.92954	0	0	0	3.44397	0	3.77424	0	0	0
		93	551.98	0	0	0	0	0	0	0	0	0	4.26922	0	0	0	0	0	0	3.3533	0	0	0
		94	555.84	0	0	0	0	3.31114	0	0	0	0	4.15816	0	0	0	0	3.15609	0	3.76352	0	0	0
		95	559.7	3.22088	0	0	0	2.91774	0	0	0	0	3.4093	0	2.99355	0	2.70961	3.17032	0	3.4973	0	0	0
		96	563.56	0	0	0	0	3.59951	3.26241	0	0	0	3.60852	0	2.87568	0	3.22362	0	0	3.11114	0	0	0
		97	567.42	3.09913	0	0	0	0	2.85955	0	0	0	3.57638	3.19969	0	3.24193	0	0	0	3.57072	3.45338	0	0
		98	571.28	0	0	0	0	3.8419	0	0	0	0	3.57414	2.86515	3.03167	0	3.59312	2.82764	0	3.43638	3.1063	0	0
		99	575.14	0	0	0	0	3.18758	0	0	0	0	3.8466	0	3.20476	0	3.48504	3.01418	0	3.42049	0	0	0
		100	579	0	0	0	0	3.36786	2.79545	0	0	0	3.35099	2.77524	3.23788	3.07976	3.13776	0	0	4.08218	0	0	0
		101	582.86	0	2.63823	0	0	3.27694	3.20911	0	0	0	3.54572	0	0	2.67809	3.60257	0	0	3.1454	0	0	0
		102	586.72	0	0	0	0	3.56223	0	0	0	0	3.58585	2.86586	3.01913	3.22765	3.35387	0	0	3.23113	0	0	0
		103	590.58	0	0	3.19088	0	3.22963	0	0	0	0	3.43635	0	3.39953	0	0	3.03286	0	3.64744	0	0	0
		104	594.44	0	0	3.38955	0	2.89509	0	0	0	0	3.49942	0	3.46851	0	2.99964	0	2.88376	3.78882	0	0	0
		105	598.3	0	0	0	0	2.96546	0	0	0	0	3.49051	0	3.00259	0	3.23909	0	0	3.68166	0	0	0
		106	602.16	0	0	3.25507	0	3.06554	0	0	0	0	3.71178	3.29104	3.46488	3.46274	3.04259	0	0	3.27863	3.27035	0	0
		107	606.02	0	0	3.12492	0	3.3546	3.08386	0	0	0	0	3.02303	0	3.07372	0	0	0	3.54565	0	0	0
		108	609.88	0	0	3.08689	0	0	3.21356	0	0	0	3.38772	3.33371	3.55488	3.26088	0	3.09654	0	3.54538	0	0	0
		109	613.74	0	0	3.30388	0	0	0	0	0	0	3.31574	3.01841	2.71489	3.45212	3.28923	0	0	3.63171	0	0	0
		110	617.6	0	0	3.30752	0	0	0	0	0	0	3.39448	3.18101	2.96944	2.85213	0	3.45684	0	3.87965	0	0	0
		111	621.46	0	0	3.1541	0	0	3.69584	0	0	0	0	0	3.23971	0	3.23451	3.11336	0	3.57902	3.15904	0	0
		112	625.32	0	0	0	0	0	0	0	0	0	3.46873	0	3.18082	0	3.14715	3.19842	0	3.72897	0	0	0
		113	629.18	0	0	3.45921	0	0	3.09993	0	0	0	3.15782	0	3.21158	3.44003	3.45116	0	0	3.60774	0	0	0
		114	633.04	0	0	0	0	0	0	0	0	0	3.06135	2.9124	3.37071	3.09472	3.25568	0	0	3.63923	3.09025	0	0
		115	636.9	0	0	3.18169	0	0	3.39488	0	0	0	3.27882	0	3.35062	3.75244	0	3.53193	0	3.51552	0	0	0
		116	640.76	0	0	2.92147	0	0	0	0	3.13333	0	2.76324	3.31977	2.87723	2.92733	0	3.0817	0	3.73332	2.93848	0	0
		117	644.62	0	0	3.23417	0	3.37053	0	0	0	0	0	3.16944	0	0	3.19709	0	0	3.66858	0	0	0
		118	648.48	0	0	3.30659	0	0	0	2.85124	0	0	0	3.18241	2.88672	3.25259	0	3.02256	0	3.40122	3.70853	0	0
		119	652.34	0	0	3.42959	0	0	0	0	0	0	0	3.19687	0	0	0	0	0	3.46499	0	0	0
		120	656.2	0	0	0	0	3.30724	0	3.14208	0	0	3.34659	3.30377	3.47991	2.9589	3.32915	0	0	3.25452	2.72241	0	0
		121	660.06	0	0	2.91425	0	0	0	0	3.43051	0	3.52382	3.0213	3.25843	3.32962	0	0	0	3.45277	0	0	0
		122	663.92	0	0	3.12457	0	0	0	0	3.15778	0	0	0	3.1336	3.75631	3.18965	0	0	3.32132	0	0	0
		123	667.78	0	0	3.181	0	0	2.83619	2.92673	3.42733	3.37507	3.09221	0	0	3.65699	3.09091	3.33595	0	3.24152	2.70874	0	0
		124	671.64	3.16547	0	0	0	0	0	3.3204	0	0	0	3.24888	3.06403	3.25521	3.5434	0	0	3.59375	0	0	0
		125	675.5	0	0	0	0	0	0	3.41471	0	3.29883	0	3.48037	3.09555	3.25252	2.99759	3.42767	0	2.99933	0	0	0
		126	679.36	0	0	0	0	0	3.37918	0	3.34943	3.22458	0	0	3.21226	0	0	2.97753	0	3.15946	0	0	0
		127	683.22	0	0	2.83419	0	0	3.27976	3.12242	2.89727	3.33678	0	3.41706	3.1563	0	0	3.33163	0	3.29995	2.77589	0	0
		128	687.08	0	0	2.94517	0	0	0	0	0	0	0	3.23864	0	3.37903	2.91273	0	0	2.91928	2.82885	0	0
		129	690.94	0	0	3.15324	0	0	3.24248	0	0	0	0	2.8683	3.62015	0	3.2349	0	0	3.33888	2.88691	0	0
		130	694.8	0	0	3.29447	0	0	3.08885	0	0	3.37259	0	0	3.17041	3.25208	3.35667	3.1403	0	3.43625	0	0	0
		131	698.66	0	0	2.97466	0	0	0	0	3.0476	3.17206	0	0	0	0	0	3.03558	0	3.4134	0	0	0
		132	702.52	0	0	3.07898	0	0	0	0	3.2794	2.84626	0	2.96431	3.22885	3.17706	0	0	0	3.69208	0	0	0
		133	706.38	0	0	0	0	0	0	0	0	3.08644	0	0	3.04667	3.47725	0	2.8871	0	3.27307	0	0	0
		134	710.24	0	0	3.092	0	0	3.31585	0	0	0	3.1439	0	3.14734	3.13495	3.2277	0	0	3.11804	0	0	0
		135	714.1	0	0	0	0	0	3.77962	0	0	3.19436	0	3.14987	0	3.21392	3.05914	0	0	3.28875	2.85166	0	0
		136	717.96	0	0	0	0	0	2.86635	3.2044	0	3.34832	0	3.27874	0	0	0	0	0	3.254	0	0	0
		137	721.82	0	0	3.19749	0	0	3.92401	0	0	3.1865	3.42765	2.87621	3.05299	0	0	3.2493	0	3.06862	0	0	0
		138	725.68	0	0	3.07717	0	0	3.42555	3.24744	0	0	0	3.36845	2.96398	3.24331	0	3.32214	0	3.10642	0	0	0
		139	729.54	3.21558	0	3.1992	0	0	3.70528	0	0	2.97757	3.00887	0	0	0	0	0	0	3.48354	0	0	0
		140	733.4	0	0	3.30341	0	0	3.34476	0	0	2.89269	0	0	0	0	0	0	0	0	0	0	0
		141	737.26	2.77525	0	2.91001	0	0	3.6441	0	0	0	0	0	0	0	0	2.84471	0	3.36427	0	0	0
		142	741.12	0	0	3.48677	0	0	3.25159	0	0	0	0	3.02974	0	0	0	3.45339	0	3.70758	3.23432	0	0
		143	744.98	0	0	3.02643	0	0	3.80834	3.06013	0	0	0	3.09508	0	0	0	0	0	0	0	0	0
		144	748.84	3.54162	0	3.25449	0	0	3.37609	0	0	0	0	3.22682	0	0	0	2.91685	0	0	0	0	0
		145	752.7	0	0	0	0	0	0	3.2372	0	0	0	0	0	0	0	0	0	3.52643	0	0	0
		146	756.56	0	0	3.31617	0	0	3.64972	0	0	0	0	0	0	0	0	0	0	0	0	0	0
		147	760.42	0	0	3.12647	0	0	3.72234	3.29586	0	0	0	0	0	0	0	0	0	3.41104	0	0	0
		148	764.28	0	0	3.02401	0	0	3.40933	3.29198	0	0	3.14235	0	0	0	0	3.36252	0	0	0	0	0
		149	768.14	2.9836	0	3.08583	0	0	3.0281	3.06438	0	0	0	0	0	0	0	3.02622	3.15843	3.11265	3.08153	0	0
		150	772	0	0	3.11271	0	0	3.70048	0	0	0	0	0	0	0	0	0	0	0	0	0	0
		151	775.86	0	0	2.91404	0	0	3.65275	0	0	0	0	0	0	0	0	0	0	0	2.99763	0	0
		152	779.72	0	0	3.56535	0	0	3.44454	0	0	0	0	0	0	0	0	0	0	0	0	0	0
		153	783.58	0	0	3.10899	0	0	3.55901	3.13724	0	0	0	0	0	0	0	0	0	0	0	0	0
		154	787.44	3.58548	0	3.35624	0	3.04813	3.2773	3.19605	0	3.19707	0	0	0	0	0	0	0	0	0	0	0
		155	791.3	3.3587	0	3.56202	0	3.06177	3.41526	0	0	0	0	3.5051	2.97066	0	0	0	0	0	0	0	0
		156	795.16	0	0	0	0	0	3.42267	3.1061	0	3.19412	0	0	2.67073	0	0	3.24247	0	0	0	0	0
		157	799.02	3.25215	0	3.28948	0	0	3.54352	3.46713	0	3.15094	2.83813	0	0	0	0	3.21971	0	0	0	0	0
		158	802.88	3.37188	0	3.32054	0	0	3.51922	0	0	3.11552	0	0	0	0	0	0	0	0	0	3.33299	0
		159	806.74	3.72984	0	3.57432	0	0	3.9136	3.68336	0	0	0	0	0	0	0	3.04306	0	0	3.02245	3.1562	0
		160	810.6	3.05364	0	0	0	3.21493	3.31745	3.56884	0	0	0	0	0	0	0	0	0	0	3.20324	2.96534	0
		161	814.46	3.34216	0	3.11491	0	3.08068	3.52839	0	0	0	0	0	0	0	3.1723	0	0	0	0	3.29377	0
		162	818.32	3.73541	0	3.53498	0	0	0	0	0	0	0	2.97058	0	0	0	2.93355	0	2.90333	0	0	0
		163	822.18	0	0	3.24298	0	0	3.1205	3.33338	0	3.10788	0	0	0	0	0	0	0	0	0	0	0
		164	826.04	0	0	3.47859	0	0	3.47952	0	0	2.95103	0	0	0	0	2.96398	0	0	0	0	0	0
		165	829.9	0	0	3.31691	0	0	0	3.32644	0	3.14048	0	3.25776	0	0	0	0	0	0	0	0	0
		166	833.76	0	0	3.13525	0	2.7348	2.90278	2.89417	0	0	0	3.22092	0	0	0	0	0	0	0	0	0
		167	837.62	0	0	3.25266	0	3.27012	0	3.30502	0	0	0	0	0	2.90282	0	0	0	0	0	0	0
		168	841.48	0	0	3.32048	0	2.99343	3.46531	3.35969	0	0	0	3.29347	0	3.05362	0	2.72166	0	0	0	3.33679	0
		169	845.34	0	3.27268	3.42451	0	3.02171	3.88102	3.51088	3.4246	3.06703	0	3.23703	0	3.16948	0	0	0	0	0	0	0
		170	849.2	0	0	3.14791	0	0	3.16651	0	0	0	0	0	0	0	0	0	0	0	0	3.04584	0
		171	853.06	3.20358	0	3.31618	0	2.89864	3.19535	2.96408	3.16077	0	0	2.9886	0	0	0	0	0	0	3.06756	3.19504	0
		172	856.92	0	0	3.12936	0	3.06145	0	0	0	0	0	0	0	3.56134	0	0	0	0	0	3.25346	0
		173	860.78	0	0	3.26688	0	0	0	3.04876	3.56969	0	0	0	0	3.70824	0	3.08187	0	2.88559	0	2.87271	0
		174	864.64	0	3.35498	3.13893	0	3.5637	0	3.20901	3.15495	0	0	3.04545	0	3.13116	0	0	0	0	0	0	0
		175	868.5	3.25194	0	0	0	3.0742	0	3.71772	0	0	0	3.18384	0	3.35342	0	0	0	0	0	3.71273	0
		176	872.36	0	0	3.15855	0	3.18195	0	0	4.11439	3.00684	0	3.10212	0	0	0	2.9354	0	0	0	3.30431	0
		177	876.22	0	3.47741	3.29535	0	0	0	3.34672	3.34735	0	0	3.0955	0	3.07857	0	2.60499	0	2.74552	0	3.09722	0
		178	880.08	0	0	3.3634	0	0	0	3.50682	3.2391	2.79537	0	0	0	0	0	0	0	0	0	3.1571	0
		179	883.94	0	3.34739	0	0	3.18915	0	0	3.19884	0	0	0	0	3.15297	0	3.1555	0	0	3.31379	0	0
		180	887.8	0	0	3.4403	0	2.95308	0	3.1256	3.38698	0	3.34813	0	0	3.31311	0	3.21421	0	0	0	0	0
		181	891.66	0	0	0	0	3.1114	0	3.19862	3.57266	0	0	0	0	2.9769	0	2.94785	0	0	0	0	0
		182	895.52	0	0	3.16427	0	0	2.87637	3.05986	0	2.99108	0	2.81392	0	3.2742	0	0	0	0	0	0	0
		183	899.38	0	0	0	0	0	3.23247	0	3.39215	0	0	3.57586	0	3.23879	0	0	0	0	0	3.41011	0
		184	903.24	0	0	0	0	0	0	0	3.40902	3.16933	0	3.15583	0	3.18718	3.29135	0	0	0	3.11309	0	0
		185	907.1	2.69453	0	3.31538	0	0	0	3.11483	3.48256	0	0	0	0	0	0	0	0	0	0	0	0
		186	910.96	0	3.65542	3.11472	0	0	0	0	3.03168	0	0	3.20676	0	3.08101	3.28948	0	0	0	0	0	0
		187	914.82	0	3.5099	2.97334	0	2.65967	0	0	3.1385	3.42967	0	3.07838	0	3.76216	0	0	0	0	0	0	0
		188	918.68	2.94753	3.99285	0	0	0	0	0	0	2.78194	3.08078	0	0	0	2.84341	0	0	0	0	0	0
		189	922.54	0	0	0	0	0	0	2.8489	3.64557	3.02773	3.21978	3.40018	0	3.57426	0	0	0	0	0	0	0
		190	926.4	0	3.45627	0	0	0	0	0	3.45584	3.09138	3.26121	3.272	0	0	3.18853	0	0	0	0	3.0811	0
		191	930.26	3.34539	3.60122	0	0	0	0	0	0	3.09546	0	3.48649	0	3.30868	0	0	0	0	0	3.0703	0
		192	934.12	0	3.26478	0	0	2.85184	0	0	3.84547	0	0	3.08007	0	3.34132	0	0	0	0	0	0	0
		193	937.98	3.2825	3.40037	2.79325	0	0	0	0	3.18196	3.51038	0	0	0	3.8229	0	0	0	2.89101	0	0	0
		194	941.84	3.59966	3.29281	0	0	0	0	0	3.3007	2.90041	0	3.08919	0	3.60586	0	0	0	0	0	2.88249	0
		195	945.7	0	3.66441	3.09097	0	3.09202	0	0	3.19367	0	0	0	0	3.16872	0	0	0	0	0	0	0
		196	949.56	0	3.73414	0	0	0	0	0	0	0	0	0	0	3.69405	0	0	0	0	0	0	0
		197	953.42	0	3.55078	0	0	0	0	0	3.66415	3.34618	0	3.36271	0	3.53683	0	0	0	0	0	0	0
		198	957.28	0	0	0	0	3.13961	0	0	0	0	0	0	2.97941	3.42245	0	0	0	0	0	0	0
		199	961.14	3.45874	0	3.88382	0	2.87992	0	0	3.73091	0	0	3.36583	0	3.3987	3.22086	0	0	3.07978	0	0	0
		200	965	0	3.35852	0	0	0	0	0	3.39268	0	0	0	0	3.22405	0	0	0	0	0	0	0
		201	968.86	0	3.13014	0	0	0	0	0	3.47569	3.24929	0	3.18026	3.36286	3.22539	0	0	0	0	0	0	0
		202	972.72	0	0	3.22436	0	0	0	0	3.45471	3.08862	0	0	0	3.28549	0	0	0	0	0	2.72501	0
		203	976.58	0	3.72928	0	3.15854	0	0	0	0	0	0	0	0	0	0	0	0	0	0	3.22342	0
		204	980.44	0	0	3.24383	0	3.20374	0	0	0	3.05054	0	0	0	0	2.96527	0	0	0	0	0	0
		205	984.3	0	3.98401	3.0428	0	3.29473	0	0	2.98282	0	0	3.08416	2.99848	0	3.11781	0	0	0	0	0	0
		206	988.16	0	3.4982	2.99951	0	3.24302	0	0	0	3.07166	3.25026	3.20184	0	0	0	0	0	0	0	0	0
		207	992.02	0	2.7539	0	0	0	3.42407	0	3.33402	3.75523	0	0	0	2.90889	0	3.07117	0	0	0	0	0
		208	995.88	0	3.57193	0	0	3.60089	0	0	3.36976	3.1566	3.16566	0	0	3.42389	0	0	0	0	0	0	0
		209	999.74	0	0	3.62375	0	2.99986	3.11282	0	3.15505	3.32958	0	0	0	0	3.12873	0	0	0	0	3.56256	0
		210	1003.6	0	3.6071	3.25765	0	0	0	0	0	0	0	0	3.48633	0	3.08542	3.12712	0	0	0	3.43968	0
		211	1007.46	0	3.32303	3.11981	0	0	0	0	0	3.12609	3.55687	0	0	2.88734	3.32488	0	0	0	0	3.03414	0
		212	1011.32	0	3.8352	2.99704	0	0	0	0	0	3.07068	0	0	0	0	0	0	0	3.31837	0	0	0
		213	1015.18	0	3.7345	0	3.34598	3.15059	0	0	0	3.08194	0	0	0	0	0	0	0	2.95302	0	0	0
		214	1019.04	0	3.12842	3.30342	3.4808	2.92804	0	0	0	0	0	0	0	0	3.04544	0	0	0	0	0	0
		215	1022.9	0	3.49242	0	2.96057	2.9639	0	0	0	3.22013	0	0	0	0	3.101	0	0	0	0	3.11487	0
		216	1026.76	0	3.37903	0	0	3.07962	0	0	0	3.19146	0	0	0	3.31714	0	2.82368	0	0	0	3.37224	0
		217	1030.62	0	3.35778	3.52195	3.14562	3.23245	0	0	0	3.23971	3.23652	0	3.00626	3.48984	3.13621	0	0	3.18423	0	3.5549	0
		218	1034.48	0	3.28449	3.01424	0	3.26722	0	0	0	3.04683	0	0	0	0	0	0	0	0	0	3.12183	0
		219	1038.34	0	3.8247	2.9015	3.61447	2.9863	0	0	0	2.83294	3.19081	0	0	0	0	2.67151	0	0	0	2.76572	0
		220	1042.2	0	3.52713	3.55565	3.35863	3.31156	0	0	0	3.02143	0	0	0	3.02504	0	0	0	3.10723	0	3.33845	0
		221	1046.06	0	0	3.22038	3.12605	2.97731	0	0	0	3.34071	0	3.26092	0	0	0	0	0	0	0	0	0
		222	1049.92	0	3.25392	3.48234	3.25268	3.35312	0	0	0	0	0	0	0	0	0	3.12637	0	0	0	3.28348	0
		223	1053.78	0	3.41103	3.26321	0	3.1291	0	0	3.57047	0	3.2059	3.50664	0	0	2.93146	0	0	3.0057	3.17494	3.04998	0
		224	1057.64	0	0	3.40725	3.30764	3.32445	0	0	0	3.20815	0	0	3.39637	0	3.49541	3.21204	0	0	0	2.79124	0
		225	1061.5	0	3.75415	3.6599	3.34631	3.04868	0	0	2.83558	0	0	0	0	0	0	0	0	3.14893	0	3.37374	0
		226	1065.36	0	3.53317	3.23499	3.53645	3.34409	3.62441	0	0	3.33474	0	2.89687	0	0	0	2.98454	0	0	0	3.3412	0
		227	1069.22	0	3.31805	3.14086	0	0	0	0	0	3.00751	0	0	0	0	0	3.15059	0	0	0	3.42161	2.77714
		228	1073.08	0	3.63112	2.93606	0	0	0	2.84459	3.16403	0	0	3.01742	3.00782	0	3.15108	3.22898	0	0	0	3.40134	0
		229	1076.94	0	3.32369	3.39505	3.08899	0	0	3.2517	0	3.14049	3.17345	3.1954	3.53745	0	0	0	0	0	0	0	0
		230	1080.8	0	3.63241	3.21108	3.35672	3.3214	0	0	0	2.93694	3.17195	3.16869	0	0	0	3.29094	0	0	0	2.81354	0
		231	1084.66	0	3.39582	3.46398	3.17444	0	0	3.31042	0	3.33804	0	0	3.13397	0	0	0	0	0	0	3.05906	0
		232	1088.52	0	3.44513	3.14569	3.18	0	0	0	0	3.19688	3.06237	0	3.18209	0	0	3.36606	0	0	0	3.2207	0
		233	1092.38	0	3.30564	3.55593	0	3.0845	0	0	0	3.11305	0	3.45496	3.09915	0	0	3.27198	0	0	0	0	0
		234	1096.24	0	3.37343	3.08765	0	2.78621	0	0	3.12146	2.78182	0	3.46759	3.026	3.10772	0	3.12096	0	0	0	3.54827	0
		235	1100.1	0	3.52315	3.11509	3.0918	3.15492	0	0	0	0	0	3.23478	3.17305	3.24484	0	3.30749	0	0	3.3333	0	0
		236	1103.96	0	0	3.11985	3.40187	0	3.34998	0	0	0	0	3.17744	0	0	0	0	0	0	3.13437	0	0
		237	1107.82	0	3.10802	3.36943	0	3.07381	0	0	0	0	0	0	0	0	0	0	0	0	0	0	0
		238	1111.68	0	0	3.25548	0	3.09546	0	0	0	0	3.21364	0	0	0	0	3.57074	0	0	3.34069	0	0
		239	1115.54	0	0	3.28094	2.96144	3.1366	0	0	0	3.1314	0	3.30461	3.445	0	0	3.23816	0	0	0	0	0
		240	1119.4	0	0	3.45397	0	0	3.25052	0	0	0	0	3.35225	0	0	3.11924	3.28087	0	0	3.2006	0	0
		241	1123.26	0	0	0	0	2.9265	0	0	0	3.36138	0	3.21925	3.06795	0	0	3.56908	0	0	0	2.93	0
		242	1127.12	0	3.46737	2.98299	3.24024	0	0	0	0	3.24639	0	0	3.25348	0	0	0	0	3.19093	3.67076	0	0
		243	1130.98	0	3.48911	0	0	0	0	0	3.0983	3.18119	0	3.46679	0	3.16464	3.30243	3.53506	0	3.26633	0	0	0
		244	1134.84	0	0	0	0	3.17843	0	0	0	3.45208	3.5077	3.39836	0	0	0	0	0	0	3.6097	0	0
		245	1138.7	0	0	0	0	3.44013	0	3.23427	0	3.22331	0	0	3.22844	0	0	3.47498	0	0	3.10242	0	0
		246	1142.56	0	3.32023	3.41583	0	0	0	0	0	3.05768	0	3.48313	3.18659	0	0	3.09272	0	2.92	3.37179	0	0
		247	1146.42	0	0	3.32016	0	2.79092	3.11186	0	0	0	0	3.11344	0	0	0	0	0	0	0	0	0
		248	1150.28	0	0	3.32913	0	0	0	0	0	3.43488	0	3.18164	3.28762	0	0	0	0	0	0	3.20868	0
		249	1154.14	0	0	3.34152	0	0	0	0	0	3.09421	3.38948	3.31594	0	0	0	3.52579	0	0	3.47492	2.83092	0
		250	1158	0	0	3.14142	0	0	0	0	0	3.07669	0	3.29633	3.54292	0	0	3.04625	0	0	3.53346	3.16442	0
		251	1161.86	0	0	3.71768	0	2.94903	3.22485	3.22311	0	3.38009	0	3.33615	0	0	3.30045	2.88813	0	0	0	3.0259	0
		252	1165.72	0	0	3.3785	0	3.00548	0	0	0	0	0	3.50118	0	0	0	0	0	0	3.36153	0	0
		253	1169.58	0	0	3.10375	0	0	0	0	0	0	3.26883	0	3.06838	0	0	3.11302	0	0	0	3.22701	0
		254	1173.44	0	0	3.58672	0	2.80719	3.37039	3.37291	0	3.25829	0	0	0	0	0	0	0	0	0	0	0
		255	1177.3	0	0	3.45042	0	0	0	3.42632	0	0	0	3.26515	0	0	0	3.15778	0	2.75839	0	0	0
		256	1181.16	0	0	3.35813	0	0	3.38377	3.2424	2.92063	3.5213	0	0	0	0	0	0	0	0	0	0	0
		257	1185.02	0	0	3.48991	0	0	0	4.04649	0	0	0	0	3.2131	0	3.32572	0	0	0	0	0	0
		258	1188.88	0	0	4.06635	0	3.13167	3.0466	3.41999	0	0	0	0	0	0	3.31147	2.94698	0	0	3.15846	0	0
		259	1192.74	0	0	3.47664	0	3.22245	3.08499	0	3.0082	0	0	0	0	0	0	2.7699	0	0	3.19786	0	0
		260	1196.6	0	0	3.38169	0	3.23051	2.93511	0	0	3.39279	0	0	0	0	3.0415	3.42463	0	3.12873	3.35232	3.08288	0
		261	1200.46	0	0	4.13012	0	0	3.31869	0	3.30285	2.82462	0	0	0	0	3.19742	0	0	3.43213	3.15187	0	0
		262	1204.32	0	0	3.41444	0	3.69888	3.25931	0	3.51775	3.04097	0	0	0	0	0	0	0	0	3.1363	0	3.09552
		263	1208.18	0	0	3.26506	0	0	3.28349	3.27671	0	0	0	0	3.6678	0	0	3.11795	0	0	0	3.19954	0
		264	1212.04	3.09737	0	3.05668	0	3.32334	0	0	0	3.55572	0	2.70684	0	0	0	0	0	0	0	3.12356	3.16887
		265	1215.9	0	2.84338	3.06909	0	3.21517	3.3739	0	0	0	0	0	2.98495	0	0	0	0	0	0	3.22943	0
		266	1219.76	0	0	3.72598	0	2.99266	2.86795	0	0	0	0	0	0	0	0	0	0	0	3.08735	0	0
		267	1223.62	0	0	3.05301	0	2.93347	3.31277	3.17711	0	3.05201	0	2.93763	0	0	0	0	0	3.07951	0	3.06535	3.29598
		268	1227.48	0	0	3.0406	0	0	0	0	0	0	0	3.18202	0	0	0	0	0	0	0	0	3.48094
		269	1231.34	0	0	3.68475	0	2.94893	3.28441	0	3.47186	0	0	0	0	0	0	3.2687	0	0	3.50572	0	3.66777
		270	1235.2	0	0	3.50212	0	0	0	2.85913	0	0	0	0	0	0	3.18429	2.92192	0	0	3.23879	0	3.32038
		271	1239.06	0	0	3.37727	0	2.92125	3.28973	0	0	3.03177	0	0	0	0	3.19878	2.78453	0	0	0	0	3.2864
		272	1242.92	0	0	3.72081	0	3.05558	0	0	3.63494	0	0	0	0	0	3.23303	0	0	0	0	3.23796	3.20667
		273	1246.78	0	0	3.66822	0	0	3.37866	0	3.92492	0	0	3.73328	0	0	0	3.42832	0	0	3.33005	0	3.01628
		274	1250.64	0	0	3.26061	0	2.69512	3.25531	3.00459	0	0	0	0	3.29585	0	0	0	0	0	3.13132	0	3.57606
		275	1254.5	0	0	3.38465	0	0	0	3.30268	3.27103	0	0	0	2.9776	0	0	2.83313	0	0	0	0	3.43266
		276	1258.36	0	0	3.43992	0	2.98011	3.78071	0	0	0	3.23741	0	0	0	3.76913	3.02246	0	0	3.10379	0	3.08018
		277	1262.22	0	0	3.13589	0	0	3.14192	0	3.11945	3.37784	0	3.37456	0	0	0	0	0	0	3.02426	0	3.22988
		278	1266.08	0	0	3.56613	2.98498	0	3.0562	3.13047	0	0	0	0	0	0	0	3.13741	0	0	3.14898	0	2.91245
		279	1269.94	0	0	3.2955	3.375	0	0	2.97888	0	0	0	2.95554	0	0	0	3.04706	0	0	0	0	3.35416
		280	1273.8	0	0	4.03008	0	0	3.13496	0	3.06016	0	0	3.14123	0	0	0	2.9934	0	0	2.98903	0	3.38297
		281	1277.66	0	0	3.62008	0	0	2.80401	3.05137	3.5173	3.80488	3.34601	0	0	3.16454	0	2.934	0	0	2.92651	0	0
		282	1281.52	0	0	3.18429	3.15902	0	0	0	0	3.14247	0	0	0	0	0	2.76834	0	0	0	0	0
		283	1285.38	0	0	0	3.1447	0	2.96671	0	3.1391	0	3.12372	0	0	0	2.95675	0	0	0	0	2.78707	0
		284	1289.24	0	0	3.70167	3.05317	0	0	2.97503	0	0	0	3.22957	0	0	0	2.80549	0	0	0	0	3.17678
		285	1293.1	0	0	2.9257	3.06743	0	3.05033	0	0	3.33489	0	0	0	0	0	0	0	3.64576	0	0	0
		286	1296.96	0	0	0	3.29183	0	0	3.20012	0	3.36958	0	0	0	0	0	0	0	2.70858	0	0	3.51868
		287	1300.82	0	0	3.31031	2.9257	3.03901	3.25254	0	0	0	0	0	0	0	0	2.83242	0	3.06894	0	0	0
		288	1304.68	0	0	3.63832	3.39209	3.21096	0	3.19024	0	3.31657	0	0	0	0	0	0	0	3.1047	0	0	0
		289	1308.54	0	0	3.61396	3.30821	2.9672	3.2353	0	0	0	0	0	0	0	0	0	0	0	0	0	0
		290	1312.4	0	0	3.39613	3.3535	3.28192	3.04585	0	0	0	0	0	0	0	0	0	0	0	0	0	2.98543
		291	1316.26	0	0	0	0	3.17527	0	0	0	3.07894	0	0	0	0	0	3.12039	0	3.0543	0	0	2.91947
		292	1320.12	0	0	3.08247	2.97116	3.06861	0	0	0	3.67933	0	0	3.20107	0	3.14474	0	0	0	0	0	2.977
		293	1323.98	0	0	0	3.21322	3.20025	3.19559	0	0	3.24171	0	0	3.52729	0	0	2.99293	0	0	2.985	0	0
		294	1327.84	0	0	3.38259	0	3.36174	3.01294	0	0	0	0	0	0	0	0	3.23749	0	0	0	0	2.70242
		295	1331.7	0	0	3.14512	0	0	0	0	0	0	0	0	3.29307	0	0	3.47227	0	0	0	0	0
		296	1335.56	0	0	3.14574	3.35535	0	0	3.35512	0	0	0	2.96225	0	0	3.40199	3.56961	0	0	0	0	0
		297	1339.42	0	0	3.16996	0	3.4606	2.79958	0	0	3.20875	0	0	2.88115	0	0	3.22959	0	0	0	0	0
		298	1343.28	0	0	0	0	0	3.30459	0	0	0	0	0	3.3006	0	3.30421	3.0306	0	0	3.29202	0	0
		299	1347.14	0	0	3.28215	0	0	0	0	0	3.38786	0	0	3.65646	0	0	3.46834	0	0	0	3.08478	0
		300	1351	0	0	2.91256	3.1244	3.08618	0	0	0	0	0	0	3.18327	3.01171	0	3.11415	0	0	2.92381	0	0
		301	1354.86	0	0	0	2.91132	2.89655	0	3.34814	0	0	0	0	0	0	0	0	0	0	0	0	0
		302	1358.72	0	2.81358	3.14549	0	0	0	3.01657	0	3.51048	0	0	3.39794	0	0	3.01489	0	0	0	0	0
		303	1362.58	0	0	0	0	0	0	0	0	0	0	0	0	3.17303	3.19223	3.1331	0	0	3.16871	0	0
		304	1366.44	0	0	3.16762	0	3.24285	0	2.91695	0	3.12144	0	0	3.04832	2.70943	0	3.13921	0	0	0	0	0
		305	1370.3	3.17121	0	3.07754	0	2.84663	0	0	0	3.52654	0	0	3.64764	0	3.21183	2.82514	0	0	0	0	0
		306	1374.16	0	2.96194	2.97103	0	0	3.32296	3.11257	0	0	0	0	0	0	3.58689	3.36975	0	0	0	0	0
		307	1378.02	0	0	3.4296	3.20289	0	0	0	0	3.1002	0	0	0	0	0	0	0	0	0	3.18141	0
		308	1381.88	0	0	0	0	2.83281	3.36048	0	0	0	0	0	0	0	0	0	0	0	0	0	0
		309	1385.74	0	3.07924	0	0	0	0	0	0	0	0	3.38023	0	0	3.13705	3.00526	0	0	0	3.26249	0
		310	1389.6	2.826	0	0	0	2.85823	0	0	0	0	0	0	0	0	0	3.26047	0	0	0	0	0
		311	1393.46	3.11318	0	0	0	0	3.01406	3.15936	0	0	0	0	3.40369	0	3.49817	0	0	0	0	2.84399	0
		312	1397.32	3.11608	0	3.0791	0	3.03475	0	0	0	0	0	0	3.27388	0	0	3.36713	0	0	0	0	0
		313	1401.18	2.94595	0	0	0	3.16097	0	0	0	0	0	0	0	0	0	3.4355	0	0	0	0	0
		314	1405.04	3.0213	0	0	0	0	3.08395	3.21587	0	0	0	0	0	0	0	0	0	2.89655	0	0	0
		315	1408.9	2.87529	0	0	0	0	0	3.20491	0	3.07292	0	0	0	0	0	3.16945	0	0	0	0	0
		316	1412.76	3.02367	0	0	3.35236	2.92961	2.98935	0	3.29364	0	0	0	0	2.91964	0	2.30802	0	0	0	0	0
		317	1416.62	2.83778	0	0	3.28933	3.1975	3.00796	0	0	2.82286	0	0	0	0	3.13305	3.5249	0	0	0	0	0
		318	1420.48	3.13286	0	0	3.14376	0	0	0	0	0	0	0	0	0	0	0	0	3.49415	0	0	0
		319	1424.34	3.16243	0	0	0	0	3.24351	2.95064	0	0	0	0	0	0	3.8515	3.07061	0	0	3.3163	3.31789	0
		320	1428.2	0	0	0	2.72109	0	0	0	0	0	0	0	0	0	3.45304	3.08468	0	0	0	3.30944	3.18499
		321	1432.06	3.10306	0	0	0	0	3.45831	0	0	3.84355	3.89582	0	0	0	3.41156	3.20636	0	0	0	2.89057	0
		322	1435.92	0	0	0	0	2.69083	0	0	0	0	0	0	0	0	3.82254	2.9664	0	0	0	0	0
		323	1439.78	3.40861	0	0	0	0	0	0	0	3.19471	0	0	0	0	0	3.77962	0	0	0	0	0
		324	1443.64	3.36387	0	0	0	0	0	0	0	3.11298	0	0	0	3.08798	0	0	0	0	0	3.07673	0
		325	1447.5	0	0	0	0	0	0	0	0	0	0	0	0	0	0	3.02466	0	0	0	0	0
		326	1451.36	3.20923	0	0	0	0	0	3.42731	0	3.349	0	0	0	0	0	0	0	0	0	0	0
		327	1455.22	3.3264	0	0	0	0	3.1924	0	0	0	0	0	0	0	0	0	0	0	3.20672	3.1682	0
		328	1459.08	3.05567	0	0	0	0	0	3.00188	0	0	0	0	0	0	0	0	0	2.92205	0	2.89802	0
		329	1462.94	3.17128	0	2.71347	3.10088	0	0	0	0	0	0	0	0	0	0	0	0	0	0	3.13149	0
		330	1466.8	3.2499	0	0	0	0	3.28192	0	0	0	0	0	0	0	3.83283	0	0	0	0	0	0
		331	1470.66	2.87521	0	0	0	2.88914	0	0	3.36151	0	0	0	0	0	0	0	0	0	0	0	0
		332	1474.52	0	0	0	0	0	0	0	3.3751	0	0	0	0	0	0	0	0	0	0	0	0
		333	1478.38	3.33651	0	0	2.932	2.50836	0	0	0	0	0	3.05026	0	0	0	0	0	0	0	0	0
		334	1482.24	3.11796	0	0	0	2.90441	0	0	3.70519	3.05207	0	0	0	0	0	0	0	0	0	0	0
		335	1486.1	0	0	0	3.13827	0	2.79459	0	0	0	0	0	0	0	4.66998	0	0	0	0	0	0
		336	1489.96	0	0	0	3.28183	0	0	0	3.34928	3.41052	0	0	0	0	0	0	0	0	0	0	0
		337	1493.82	0	0	0	3.31178	0	0	0	3.11722	0	0	0	0	0	0	0	0	0	0	3.0997	0
		338	1497.68	0	0	3.19234	0	0	0	0	0	0	0	0	0	0	0	3.26881	0	0	0	0	0
		339	1501.54	0	0	0	3.07414	0	0	0	0	2.74844	0	0	0	0	0	0	0	0	0	2.58234	0
		340	1505.4	0	0	2.90125	3.55223	0	0	0	3.92035	0	0	0	0	0	3.52255	0	0	0	2.95215	0	0
		341	1509.26	0	0	0	0	0	0	2.98533	0	0	0	0	0	0	0	0	0	0	0	0	0
		342	1513.12	0	0	3.2135	2.79406	2.77375	0	0	0	0	0	0	0	3.09964	0	0	0	0	0	2.89547	2.99439
		343	1516.98	0	0	0	2.85667	0	0	0	0	0	0	0	3.01601	0	0	0	0	0	0	0	0
		344	1520.84	0	0	0	3.34876	2.95173	0	0	0	0	0	0	0	0	0	0	0	0	0	0	0
		345	1524.7	0	0	0	3.38729	3.0045	0	0	0	0	0	0	0	0	0	0	0	0	0	0	0
		346	1528.56	0	0	3.04006	0	2.83301	0	0	0	0	0	0	0	0	0	0	0	0	0	0	3.49383
		347	1532.42	3.06845	0	0	0	0	0	0	0	3.43566	0	0	0	0	0	0	0	0	0	0	0
		348	1536.28	0	0	0	0	2.99919	0	0	0	0	0	0	0	0	0	2.85765	0	0	0	0	0
		349	1540.14	0	0	3.02363	0	0	0	0	0	0	0	0	0	0	0	3.19308	0	0	0	0	0
		350	1544	3.1789	0	0	3.15971	0	0	3.52336	3.5022	0	0	3.10884	0	0	0	0	0	0	0	3.12861	0
		351	1547.86	0	0	0	3.03204	0	0	0	0	0	0	0	0	0	0	0	0	0	0	0	3.30842
		352	1551.72	0	0	3.29051	0	0	0	2.62099	0	3.23672	0	0	0	0	0	0	0	0	0	3.31631	0
		353	1555.58	0	0	3.00866	0	0	0	0	0	3.43395	0	0	3.07908	0	0	0	0	0	0	0	0
		354	1559.44	0	0	0	0	0	0	0	0	0	0	0	0	0	0	0	0	0	3.00674	0	0
		355	1563.3	0	0	3.12135	2.78886	2.96764	3.06832	3.70627	0	0	3.07584	0	0	0	0	0	0	0	0	3.08364	0
		356	1567.16	0	0	2.97663	0	0	0	3.42334	0	0	0	2.96211	0	0	3.13495	0	0	0	0	0	0
		357	1571.02	0	0	2.93089	0	0	2.93042	3.03785	0	0	0	0	0	0	0	2.89078	0	0	0	0	0
		358	1574.88	0	0	0	0	0	0	3.52171	0	0	0	0	0	0	3.22994	0	0	0	0	3.25866	0
		359	1578.74	0	0	2.77276	3.21675	0	0	2.69375	0	0	0	0	0	0	0	3.27191	0	0	0	0	0
		360	1582.6	0	0	0	0	0	0	0	3.19714	0	0	0	0	0	0	0	0	0	0	2.90794	0
		361	1586.46	0	0	0	3.09461	0	0	3.22434	0	3.37371	0	0	0	0	0	3.05887	0	0	0	0	3.34109
		362	1590.32	0	0	0	2.72633	0	0	0	0	3.37926	0	0	0	0	0	0	0	0	0	3.1903	3.02693
		363	1594.18	0	0	0	0	0	0	3.09799	0	3.03835	0	0	0	3.09306	0	0	0	0	3.51423	2.90125	0
		364	1598.04	0	0	3.04609	0	0	0	3.43457	0	3.61499	0	0	0	0	0	0	0	0	0	3.26586	3.08671
		365	1601.9	0	0	3.18965	0	0	0	3.6961	0	0	0	0	0	3.06306	0	0	0	0	0	0	0
		366	1605.76	0	0	0	0	0	0	3.39302	3.59331	0	0	0	0	0	0	0	0	0	0	3.58261	3.45003
		367	1609.62	0	0	2.92461	0	0	3.12741	0	0	0	3.65234	0	0	0	3.53495	2.88324	0	0	0	0	0
		368	1613.48	0	0	0	3.24221	0	3.21256	3.01145	0	3.61409	0	0	0	3.3074	0	2.9755	0	0	0	0	3.19067
		369	1617.34	0	0	0	0	0	0	2.87083	2.9493	0	0	0	0	2.87485	0	0	0	0	0	3.18907	0
		370	1621.2	0	0	3.28694	0	0	0	3.60494	0	0	0	0	0	3.08459	0	0	0	0	3.22619	0	0
		371	1625.06	0	0	2.83024	0	0	0	0	0	0	0	0	0	3.57617	0	0	0	0	3.49945	0	0
		372	1628.92	0	0	0	0	3.01814	0	0	0	0	0	0	0	0	0	0	0	0	3.15491	0	0
		373	1632.78	0	0	0	0	3.01133	0	0	0	0	0	0	0	0	0	2.87892	0	0	0	0	0
		374	1636.64	0	0	0	0	0	0	3.55438	0	0	0	0	0	0	0	0	0	0	0	0	0
		375	1640.5	0	0	0	0	2.50444	0	3.3922	0	0	0	2.86347	0	0	0	0	0	0	0	3.0774	2.98939
		376	1644.36	3.04111	0	3.17195	0	0	3.36031	3.82819	3.38791	0	0	0	0	0	0	3.13141	0	0	0	0	0
		377	1648.22	0	0	0	0	0	0	0	3.33313	0	0	0	0	0	3.19719	0	0	0	0	0	3.21731
		378	1652.08	0	0	0	0	0	0	0	2.911	0	0	0	2.90891	0	0	0	0	0	0	0	3.32118
		379	1655.94	0	0	2.96687	3.1543	0	0	0	0	0	0	3.18802	0	0	0	0	0	0	0	0	0
		380	1659.8	0	0	0	0	0	0	3.07537	3.62085	0	0	0	3.19663	0	0	0	0	0	0	0	3.22641
		381	1663.66	0	0	0	0	0	0	0	0	0	0	0	0	0	0	0	0	0	0	3.5705	3.37333
		382	1667.52	0	0	0	3.17122	0	0	0	3.01162	0	0	0	0	0	0	3.09851	0	0	0	0	0
		383	1671.38	0	0	0	3.34501	3.17267	0	0	0	0	0	0	3.19859	0	0	0	0	0	0	0	2.91949
		384	1675.24	0	0	0	2.78853	0	0	3.51454	3.14751	0	0	0	0	0	0	0	0	0	0	3.05459	0
		385	1679.1	0	0	0	0	2.56553	0	0	0	0	0	0	0	0	0	3.18246	0	0	0	0	3.04097
		386	1682.96	0	0	0	3.41662	0	0	0	3.20173	0	0	0	0	0	0	3.02296	0	3.47526	0	0	3.17486
		387	1686.82	0	0	0	3.25143	0	0	0	3.4865	0	0	0	0	0	0	0	0	0	0	0	3.99691
		388	1690.68	0	0	2.9887	0	0	0	0	3.7378	0	0	0	0	0	0	0	0	0	0	0	3.06559
		389	1694.54	0	0	0	0	2.93755	0	0	3.4705	0	0	0	0	0	0	0	0	0	0	0	0
		390	1698.4	0	0	0	0	2.95382	0	0	3.30902	0	0	0	0	0	0	0	0	0	0	0	0
		391	1702.26	0	0	0	3.13121	0	0	0	3.77399	0	0	0	0	0	0	0	0	0	0	0	2.98418
		392	1706.12	0	0	2.75668	3.23371	0	0	3.39442	3.21408	0	0	0	0	0	0	3.04209	0	0	0	3.09541	3.36863
		393	1709.98	0	0	3.36285	2.98041	0	3.27854	0	0	0	0	0	0	0	0	0	0	0	0	0	0
		394	1713.84	0	0	0	0	3.2809	0	0	0	0	0	0	3.14796	0	2.67803	0	0	0	0	0	0
		395	1717.7	0	0	0	0	0	3.16967	0	0	0	0	0	0	3.06198	0	2.79012	0	0	0	0	3.27798
		396	1721.56	0	0	0	0	0	2.82319	0	0	0	0	0	3.31742	3.20727	0	0	0	4.20679	0	0	3.26764
		397	1725.42	0	0	2.95708	0	0	3.4303	3.31315	0	0	0	0	0	0	0	0	0	0	0	2.86467	0
		398	1729.28	0	0	0	0	0	0	0	0	0	0	0	0	0	0	0	0	0	0	0	3.04007
		399	1733.14	0	0	0	0	3.13574	3.2514	0	0	0	0	0	3.27069	0	0	0	0	0	0	0	0
		400	1737	2.94492	0	0	2.79976	0	3.30199	2.98053	0	0	0	3.24188	0	0	0	0	0	0	0	3.34063	3.32775
		401	1740.86	0	0	0	3.02153	0	3.43286	0	0	0	0	0	0	0	3.40798	2.96485	0	3.47124	0	2.72973	0
		402	1744.72	0	0	0	3.3037	2.98142	3.05104	3.62162	0	0	0	0	3.5031	0	0	2.69038	3.12111	3.46509	0	0	3.31189
		403	1748.58	0	0	0	0	0	3.08731	3.28585	0	0	0	0	0	0	3.58805	3.38925	0	0	0	0	0
		404	1752.44	0	0	0	3.07813	2.72131	3.22119	3.73306	0	0	0	0	3.20418	0	0	2.95	0	0	0	0	3.26052
		405	1756.3	0	0	0	0	3.22536	3.67148	3.18283	0	0	0	0	0	0	0	0	0	0	0	0	0
		406	1760.16	0	0	3.20594	3.22885	3.38566	3.41797	3.17096	0	0	0	0	2.90935	0	0	0	0	0	0	3.21206	3.15228
		407	1764.02	0	0	0	3.39358	2.96133	3.20864	3.15434	0	0	0	0	3.19233	0	0	0	0	0	0	3.181	0
		408	1767.88	3.1548	0	0	3.20038	3.36309	3.43993	3.02673	0	0	0	0	0	0	2.8828	0	0	0	0	3.01891	2.91046
		409	1771.74	0	0	2.9192	3.59212	3.09741	3.07854	3.39505	0	0	0	0	0	0	3.72721	3.15539	0	0	0	0	0
		410	1775.6	0	0	0	2.84228	3.0163	3.33278	2.96936	0	0	0	0	3.11567	0	0	0	0	0	0	3.10818	3.26504
		411	1779.46	0	0	0	3.29844	3.0039	0	3.2296	0	0	0	0	0	0	0	0	0	0	0	0	0
		412	1783.32	3.01295	0	0	2.95712	2.9055	3.45844	3.48751	0	0	0	0	3.08715	3.303	0	0	0	0	0	3.25402	3.05433
		413	1787.18	0	0	0	3.19528	2.8373	3.05398	3.05514	0	0	0	0	3.33244	0	0	0	0	0	0	0	3.00234
		414	1791.04	0	0	0	3.16784	3.22058	0	3.1217	0	0	0	0	3.08699	0	3.57377	0	0	0	0	2.97454	2.93672
		415	1794.9	0	0	0	3.44172	3.27547	3.22376	3.4693	0	0	0	0	3.42474	0	0	0	0	0	3.13569	0	3.35113
		416	1798.76	3.08263	0	0	3.47709	3.24855	0	0	0	0	0	3.43176	2.96301	0	0	0	0	0	0	0	0
		417	1802.62	0	0	0	3.44068	2.81192	3.24071	3.52071	0	0	0	3.00403	3.4699	0	0	0	0	0	0	0	3.46994
		418	1806.48	0	0	0	3.02648	3.23877	3.29889	3.26507	0	0	0	0	0	0	0	0	0	0	0	0	3.81008
		419	1810.34	3.05779	0	0	3.33	0	3.42519	3.40527	0	0	0	0	3.42417	0	3.58273	0	0	0	0	0	3.37021
		420	1814.2	2.7267	0	0	3.3591	0	3.2128	3.23951	0	0	0	0	0	0	0	0	0	2.81302	0	2.9229	3.19425
		421	1818.06	0	0	0	3.67119	0	3.48004	3.70271	0	0	0	2.79195	0	0	3.35411	0	0	0	0	3.59897	3.55634
		422	1821.92	0	0	0	3.39847	0	3.90478	2.93693	0	0	0	0	3.12277	0	0	0	0	0	0	0	3.22741
		423	1825.78	0	0	0	3.25832	3.00359	3.57991	2.98497	0	0	0	0	2.95481	3.47084	0	0	0	0	3.45199	2.92529	3.24687
		424	1829.64	0	0	0	3.34176	0	3.34798	0	0	0	0	2.88092	3.15023	0	3.25994	0	0	0	3.18961	0	3.45353
		425	1833.5	0	0	0	3.34986	0	3.55686	0	0	0	0	0	0	0	0	0	0	0	3.40793	0	3.25986
		426	1837.36	0	0	0	0	0	3.56109	0	0	0	0	0	0	0	0	0	0	0	3.38323	0	3.11951
		427	1841.22	3.07968	0	0	3.36674	3.04738	0	2.76427	0	0	0	0	0	0	0	3.00461	0	0	3.33452	2.93256	0
		428	1845.08	0	0	0	3.6585	3.06827	3.1755	0	0	0	3.42494	3.30306	0	0	0	0	0	0	3.9213	0	3.4798
		429	1848.94	3.27397	0	0	3.26007	3.52362	0	0	0	0	0	0	3.54531	0	0	0	0	0	0	0	0
		430	1852.8	0	0	0	3.20448	3.14533	3.31882	0	0	0	0	0	0	0	0	0	0	0	3.11704	0	0
		431	1856.66	2.83433	0	0	3.33758	0	3.28059	0	0	0	0	0	0	0	0	2.92597	0	0	3.28031	0	0
		432	1860.52	0	0	0	3.16405	0	3.36418	0	0	0	0	0	0	0	0	0	0	0	3.74438	0	0
		433	1864.38	0	0	0	0	3.07795	0	2.69185	0	2.9866	0	3.25737	0	0	0	2.86471	0	0	0	0	3.62786
		434	1868.24	0	0	0	0	2.91647	3.63078	0	3.21886	0	0	0	3.52637	0	0	0	0	0	3.74686	0	3.17215
		435	1872.1	0	0	0	3.38667	0	0	0	0	0	0	0	0	0	0	0	0	0	3.76437	2.91869	0
		436	1875.96	3.09404	0	0	0	0	0	0	0	3.16731	0	0	0	0	0	0	3.13696	0	3.31771	0	3.42795
		437	1879.82	0	0	0	0	0	0	0	0	0	0	0	3.49592	0	0	0	0	0	3.33155	0	2.88866
		438	1883.68	3.00192	0	0	0	0	0	0	0	0	0	0	0	0	0	0	0	0	3.34981	0	0
		439	1887.54	0	0	0	0	0	0	0	0	0	0	0	0	3.24267	0	2.74816	0	0	3.22815	0	0
		440	1891.4	0	0	0	0	0	0	0	0	0	0	0	3.05615	0	0	3.22441	0	0	3.50033	2.88223	0
		441	1895.26	3.31256	0	0	2.97318	0	0	0	0	0	0	0	0	0	0	3.17342	0	0	3.54355	3.08326	3.11454
		442	1899.12	0	0	0	0	0	3.42829	0	0	0	0	3.20755	3.09146	0	0	2.84335	0	0	2.96157	0	0
		443	1902.98	3.04948	0	0	0	0	0	0	0	2.87179	0	0	0	0	0	3.5471	0	0	3.61549	0	0
		444	1906.84	0	0	0	0	0	0	0	0	0	0	0	0	0	0	2.86982	0	0	3.73274	0	0
		445	1910.7	0	0	0	0	0	3.10255	0	0	3.1703	0	0	0	0	0	3.19659	0	3.31965	0	0	0
		446	1914.56	3.06394	0	0	0	3.08584	0	0	0	0	3.13033	0	0	0	0	3.41018	0	0	3.3385	0	0
		447	1918.42	3.2747	0	2.89279	2.72787	0	0	0	0	0	0	0	0	0	0	2.989	0	0	0	0	0
		448	1922.28	3.25057	0	0	3.1801	0	3.23642	0	0	0	0	3.31363	0	0	0	0	0	0	3.0309	0	0
		449	1926.14	0	0	2.92032	2.99818	0	0	0	0	0	0	0	0	0	0	2.93635	0	3.39215	0	0	0
		450	1930	0	0	0	0	0	0	0	0	0	0	0	0	0	0	3.01683	0	0	3.19112	0	0
		451	1933.86	0	0	0	0	0	0	0	0	0	0	0	0	3.44944	0	3.12651	0	0	3.24127	0	0
		452	1937.72	0	0	0	3.28662	0	3.37598	0	0	3.58488	0	0	0	0	0	2.74393	0	0	3.04229	0	0
		453	1941.58	3.36963	0	0	3.41716	0	0	0	0	0	0	0	0	0	0	3.15288	0	0	2.94953	0	0
		454	1945.44	3.17328	0	0	0	0	0	0	0	3.30662	0	0	0	0	0	0	0	0	2.91025	3.45506	0
		455	1949.3	3.22854	0	2.91356	3.28264	0	0	0	0	0	0	0	0	0	0	3.02902	0	0	3.30365	3.23243	3.41224
		456	1953.16	0	0	3.03057	0	0	3.28307	0	0	2.9673	0	3.39059	0	0	0	3.00549	0	0	2.8073	0	0
		457	1957.02	3.09556	0	3.09918	2.99511	0	0	0	0	3.20524	0	0	0	0	0	2.87504	0	0	3.15591	3.30833	0
		458	1960.88	0	0	0	0	0	0	0	0	3.09725	0	0	0	3.51646	0	0	0	0	3.00488	0	0
		459	1964.74	0	0	0	0	0	3.19415	0	0	0	0	0	0	0	0	0	0	0	3.10405	0	0
		460	1968.6	3.0004	0	2.83529	2.98898	0	0	0	0	0	0	2.97293	0	0	0	3.05093	0	0	0	0	0
		461	1972.46	0	0	0	0	0	0	0	0	3.25447	0	0	0	0	0	0	0	0	0	0	0
		462	1976.32	3.13665	0	3.22496	0	0	0	0	3.58182	3.20948	0	0	0	0	0	3.22148	0	3.56075	2.833	0	0
		463	1980.18	2.98616	0	2.87836	0	0	0	0	0	2.80954	0	0	0	0	0	0	0	0	0	0	0
		464	1984.04	0	0	0	0	0	0	0	0	0	0	0	0	0	0	0	0	0	3.29622	0	0
		465	1987.9	3.05117	0	3.43662	3.20096	0	3.50179	0	0	2.76433	0	0	0	0	0	0	0	0	0	0	0
		466	1991.76	0	0	3.32327	0	0	3.64405	0	0	0	0	0	0	0	0	2.56233	0	0	3.18579	0	3.3733
		467	1995.62	3.18388	0	0	3.06222	0	3.3721	0	0	0	0	0	0	0	0	0	0	3.43932	3.24898	3.14075	0
		468	1999.48	3.09639	0	0	0	0	4.01272	0	0	0	0	0	0	3.73973	0	0	0	0	3.09145	0	0
		469	2003.34	3.00972	0	3.07472	0	0	3.97699	0	0	0	0	0	0	0	0	2.92664	0	3.51832	0	3.43281	0
		470	2007.2	0	0	0	0	2.95092	3.52344	0	0	0	0	0	0	0	0	0	0	3.00491	0	0	0
		471	2011.06	3.16538	0	3.0977	0	0	0	0	0	0	0	3.51183	0	3.07883	0	0	0	0	3.27155	0	0
		472	2014.92	0	0	0	3.09707	0	3.67263	0	3.35823	3.16898	0	0	0	0	0	2.88601	0	0	2.82743	0	0
		473	2018.78	2.61682	0	3.22252	0	3.0636	0	0	0	2.99947	0	0	0	0	0	0	2.79269	0	3.15369	3.12325	0
		474	2022.64	2.80798	0	0	0	0	0	0	0	2.88587	0	0	0	3.06016	0	3.39023	0	0	3.08532	0	0
		475	2026.5	3.31968	0	0	0	0	3.4733	0	0	3.03426	0	0	0	0	0	0	0	0	0	0	0
		476	2030.36	2.74744	0	2.94417	0	3.09408	0	0	0	3.06871	0	0	3.46125	0	0	3.00235	0	0	2.92422	0	0
		477	2034.22	3.10626	0	3.22763	0	3.22501	3.52835	0	0	3.10337	0	0	0	0	0	3.05461	0	3.28326	2.84836	0	0
		478	2038.08	2.94002	0	3.19021	0	0	0	0	0	0	0	0	0	4.08224	0	0	0	0	3.11224	3.40457	0
		479	2041.94	0	0	2.64461	0	3.32918	3.42783	0	0	3.34965	0	0	0	3.80171	0	0	0	0	3.06688	0	2.99028
		480	2045.8	3.43128	0	3.36732	0	3.14662	0	0	0	3.16597	0	0	3.60839	0	0	3.35383	0	3.58367	0	3.27293	0
		481	2049.66	3.05386	0	0	0	0	0	0	0	0	0	0	0	0	0	2.78483	0	3.49087	3.07248	0	0
		482	2053.52	0	0	3.16695	0	0	3.65678	0	0	2.98122	0	0	0	0	0	3.11296	0	0	3.2186	3.26359	0
		483	2057.38	3.19962	0	2.83714	0	0	0	0	0	2.40527	2.94765	0	3.11726	0	0	0	0	0	0	0	0
		484	2061.24	3.28531	0	0	0	0	0	0	0	0	0	0	3.06644	3.62597	0	3.05937	0	4.10656	0	0	0
		485	2065.1	3.22677	0	0	3.07642	0	0	0	0	0	3.42164	0	0	0	0	0	0	0	2.90665	0	0
		486	2068.96	3.32367	3.16626	0	0	0	0	0	0	0	3.13423	0	0	0	0	2.89314	0	0	0	0	0
		487	2072.82	3.26716	0	2.88201	0	0	3.5711	0	0	3.01056	3.38663	0	0	0	0	0	0	0	0	0	0
		488	2076.68	0	0	0	2.69446	0	0	0	0	3.30715	3.24742	0	0	0	0	0	0	3.3167	2.90644	0	0
		489	2080.54	0	0	3.14574	0	0	0	0	0	0	0	0	0	0	0	2.81324	0	0	0	0	0
		490	2084.4	2.94426	0	0	0	0	0	0	0	2.87381	0	0	0	0	0	2.6721	0	3.47863	0	0	0
		491	2088.26	3.29655	0	3.2601	0	0	0	0	0	3.03627	0	0	3.06158	3.70562	0	0	0	3.24743	2.81189	3.12484	0
		492	2092.12	3.05408	0	0	0	0	0	0	0	3.10981	0	0	0	0	0	0	0	0	0	0	0
		493	2095.98	2.76868	0	3.48195	3.1735	0	3.26414	0	0	0	0	0	0	0	0	2.72471	0	3.34503	3.02	0	0
		494	2099.84	2.80332	0	3.15957	0	0	3.73445	0	0	0	0	0	0	0	0	3.12986	0	0	3.05501	3.21966	0
		495	2103.7	2.95974	0	3.272	0	0	0	0	0	0	0	0	0	0	0	0	0	0	3.86802	2.99127	0
		496	2107.56	2.76396	0	3.35482	0	0	0	0	0	0	0	0	0	0	0	3.02374	2.61048	3.46377	3.30419	3.11958	3.29945
		497	2111.42	3.11018	0	2.9531	0	0	0	0	0	0	0	0	0	2.77396	0	3.04809	3.04995	0	0	3.25319	0
		498	2115.28	0	0	0	0	0	0	0	0	0	0	0	0	0	0	3.10183	0	3.35224	2.89743	3.49969	0
		499	2119.14	0	0	2.96238	0	0	0	0	0	0	0	0	0	0	0	0	2.86277	0	2.79315	3.08561	0
		500	2123	2.91141	0	3.3064	0	0	0	0	0	3.38091	0	0	0	0	0	3.00816	0	0	2.86944	0	0
		501	2126.86	0	0	2.86376	0	0	0	0	0	0	0	0	0	0	0	0	0	0	2.7802	3.47503	0
		502	2130.72	0	0	3.14205	0	0	0	0	0	2.95879	0	0	0	0	0	3.25655	0	0	3.18912	2.96191	0
		503	2134.58	0	0	2.95301	0	2.78234	0	0	0	0	0	0	0	0	0	0	2.82826	0	2.70636	0	0
		504	2138.44	0	0	2.84981	0	0	0	0	0	0	0	0	0	0	0	2.97497	0	0	3.11442	3.08558	0
		505	2142.3	2.89709	0	0	0	0	0	0	0	0	0	0	0	0	0	2.85992	0	3.85264	3.23543	3.20491	0
		506	2146.16	0	0	3.07032	0	0	0	0	0	0	0	0	0	0	0	2.782	0	0	3.18353	2.79313	0
		507	2150.02	0	0	3.39547	0	0	0	0	0	0	0	0	0	0	0	3.09673	0	0	3.10454	3.38155	3.26147
		508	2153.88	0	0	3.46914	0	0	0	0	0	3.2846	0	0	0	0	0	2.89477	2.71497	0	3.42307	2.86815	0
		509	2157.74	0	0	2.69612	0	0	0	0	0	0	0	0	0	0	0	0	0	3.67661	3.15796	0	0
		510	2161.6	0	0	3.20476	0	0	0	0	0	2.89156	0	0	0	0	0	3.04022	0	0	3.08313	0	0
		511	2165.46	0	0	3.08441	0	0	0	0	0	0	0	0	0	0	0	3.24954	0	0	3.28349	3.32564	3.38969
		512	2169.32	0	0	2.99126	0	0	0	0	0	0	0	0	0	0	0	2.72651	2.80146	0	3.20866	3.27971	3.70761
		513	2173.18	0	0	3.46821	3.02225	0	0	0	0	0	0	0	0	0	0	2.72422	2.90112	0	2.86704	3.7568	0
		514	2177.04	0	0	3.14166	0	0	0	0	0	3.4713	0	2.64603	0	0	0	2.98763	3.05564	3.64468	3.12985	3.39638	0
		515	2180.9	0	0	3.05721	3.4425	0	0	0	0	0	3.37698	0	0	0	0	3.31062	0	3.59331	2.67542	3.11243	0
		516	2184.76	0	0	3.0011	0	0	3.39049	0	0	3.23172	3.47718	0	0	0	0	2.79944	2.79969	3.41768	0	3.49395	3.74146
		517	2188.62	0	0	2.84625	2.65227	0	0	0	0	3.12142	0	0	0	0	0	3.18227	3.24871	3.49934	3.34263	0	0
		518	2192.48	0	0	2.98542	0	0	3.40939	0	0	0	0	3.07977	0	0	0	3.14635	2.98607	0	3.10743	0	0
		519	2196.34	0	0	0	2.89502	0	0	0	0	0	0	0	3.52179	0	0	2.80846	0	0	0	2.91839	0
		520	2200.2	2.67992	0	3.10735	0	0	3.04311	0	0	0	0	0	0	0	0	2.51396	2.9537	0	3.08387	0	0
		521	2204.06	0	0	3.3165	0	0	2.95077	0	0	0	0	0	0	0	0	2.75565	0	3.6766	3.11954	3.04669	0
		522	2207.92	0	0	3.26176	0	0	3.32963	0	0	0	2.61352	0	0	0	0	0	2.8122	0	3.20942	3.4449	0
		523	2211.78	3.12103	0	2.819	0	0	0	0	0	0	0	0	0	0	0	3.16994	0	3.23219	3.28712	0	0
		524	2215.64	0	0	2.91708	2.84308	0	0	0	0	3.03907	0	0	0	0	0	0	2.88898	0	3.67789	0	0
		525	2219.5	2.67817	0	3.17707	0	0	0	0	0	3.18699	0	0	3.13397	0	0	3.12115	2.68789	0	3.53168	0	0
		526	2223.36	0	0	3.1714	0	0	0	0	0	0	0	0	0	0	0	3.08988	3.15873	3.39858	3.23211	0	0
		527	2227.22	2.71716	0	2.69303	3.08031	0	3.31597	0	0	0	0	0	0	0	0	2.78119	3.07445	0	2.94933	0	0
		528	2231.08	0	0	2.99691	0	0	0	0	0	2.63903	0	0	0	0	0	2.95647	2.90011	0	2.85591	0	0
		529	2234.94	0	0	2.93747	3.06526	0	0	2.95375	0	0	0	0	0	0	0	2.97027	3.22616	0	3.36217	0	3.74089
		530	2238.8	0	0	3.11508	0	0	0	0	0	0	0	0	0	0	0	3.3725	3.11105	0	3.10912	0	0
		531	2242.66	0	0	3.26452	0	0	3.05509	0	0	0	0	0	0	0	0	2.74477	3.20053	0	2.99233	3.6396	0
		532	2246.52	3.14558	0	2.9863	0	0	0	0	0	0	0	0	0	0	0	0	3.13557	0	3.20194	0	3.72875
		533	2250.38	0	0	2.96656	2.91292	0	3.18164	0	0	0	0	0	0	0	0	3.21795	3.03691	0	2.99455	0	0
		534	2254.24	0	0	3.0171	0	0	0	0	0	0	0	0	0	0	0	3.0748	2.74402	0	0	0	4.00295
		535	2258.1	0	0	2.91798	0	0	3.23079	0	0	3.2897	3.5881	0	0	0	0	2.80644	2.65083	0	0	0	0
		536	2261.96	0	0	0	2.93614	0	0	0	0	2.85099	3.6712	2.65682	0	0	0	0	0	0	0	0	0
		537	2265.82	0	0	2.9749	0	0	0	0	0	2.89712	0	0	0	0	0	0	2.85956	0	0	0	0
		538	2269.68	0	0	0	0	0	0	0	0	0	0	0	0	0	0	0	3.30428	0	3.18217	0	0
		539	2273.54	0	0	0	2.96669	0	0	0	0	0	0	0	3.25055	0	3.30494	0	0	0	2.8673	0	0
		540	2277.4	0	0	2.8405	3.3629	0	0	0	0	0	0	0	0	0	0	0	2.93552	0	3.3286	0	0
		541	2281.26	0	0	0	0	0	0	0	0	0	0	0	0	0	0	0	2.90386	0	3.42509	0	0
		542	2285.12	0	0	2.89155	0	2.92326	4.06288	0	0	0	0	0	3.24728	0	0	0	0	0	0	0	0
		543	2288.98	0	0	0	0	0	3.50641	0	0	0	0	0	0	0	0	2.93435	0	0	2.8174	0	0
