# Supplementary material for: Quantitative imaging of transcription in living Drosophila embryos reveals the impact of core promoter motifs on promoter state dynamics
Source: Nat Commun. 2021 Jul 23;12:4504. doi: 10.1038/s41467-021-24461-6 (PMC8302612; doi:10.1038/s41467-021-24461-6)
Supplement: Supplementary file 13 — Source Data [file 41467_2021_24461_MOESM13_ESM.zip › NatComm Source Data/snaE-brkPr/brkPr M2 - ComprehensiveActivationData.xls]

## Sheet: Sheet 1
						Time	Frame	Active Nucs	Cumulative Active Nucs
Tot Nucs Numb	93					193	0	0	0
Region						196.86	1	0	0
X1	40					200.72	2	0	0
X2	64					204.58	3	0	0
Y1	-25					208.44	4	0	0
Y2	25					212.3	5	0	0
						216.16	6	0	0
Filter Parameters						220.02	7	0	0
Zeros	2					223.88	8	0	0
Ones	30					227.74	9	0	0
Pix Size	0.1312					231.6	10	0	0
						235.46	11	0	0
						239.32	12	0	0
						243.18	13	0	0
						247.04	14	0	0
						250.9	15	0	0
						254.76	16	0	0
						258.62	17	0	0
						262.48	18	0	0
						266.34	19	0	0
						270.2	20	0	0
						274.06	21	0	0
						277.92	22	0	0
						281.78	23	0	0
						285.64	24	0	0
						289.5	25	0	0
						293.36	26	0	0
						297.22	27	0	0
						301.08	28	1	1
						304.94	29	1	1
						308.8	30	1	1
						312.66	31	1	1
						316.52	32	1	1
						320.38	33	1	1
						324.24	34	1	1
						328.1	35	1	1
						331.96	36	1	1
						335.82	37	1	1
						339.68	38	1	1
						343.54	39	1	1
						347.4	40	1	1
						351.26	41	1	1
						355.12	42	1	1
						358.98	43	1	1
						362.84	44	1	1
						366.7	45	1	1
						370.56	46	1	1
						374.42	47	1	1
						378.28	48	1	1
						382.14	49	1	1
						386	50	1	1
						389.86	51	1	1
						393.72	52	1	1
						397.58	53	1	1
						401.44	54	1	1
						405.3	55	1	1
						409.16	56	1	1
						413.02	57	1	1
						416.88	58	1	1
						420.74	59	1	1
						424.6	60	1	1
						428.46	61	0	1
						432.32	62	0	1
						436.18	63	0	1
						440.04	64	1	1
						443.9	65	1	1
						447.76	66	1	1
						451.62	67	1	1
						455.48	68	1	1
						459.34	69	2	2
						463.2	70	2	2
						467.06	71	3	3
						470.92	72	3	3
						474.78	73	3	3
						478.64	74	3	3
						482.5	75	3	3
						486.36	76	3	3
						490.22	77	3	3
						494.08	78	3	3
						497.94	79	3	3
						501.8	80	3	3
						505.66	81	3	3
						509.52	82	3	3
						513.38	83	3	3
						517.24	84	3	3
						521.1	85	3	3
						524.96	86	3	3
						528.82	87	3	3
						532.68	88	3	3
						536.54	89	3	3
						540.4	90	3	3
						544.26	91	3	3
						548.12	92	3	3
						551.98	93	3	3
						555.84	94	3	3
						559.7	95	5	5
						563.56	96	5	5
						567.42	97	5	5
						571.28	98	5	5
						575.14	99	5	5
						579	100	5	5
						582.86	101	5	5
						586.72	102	5	5
						590.58	103	5	5
						594.44	104	5	5
						598.3	105	5	5
						602.16	106	6	6
						606.02	107	6	6
						609.88	108	5	6
						613.74	109	5	6
						617.6	110	5	6
						621.46	111	5	6
						625.32	112	5	6
						629.18	113	5	6
						633.04	114	5	6
						636.9	115	5	6
						640.76	116	5	6
						644.62	117	4	6
						648.48	118	4	6
						652.34	119	4	6
						656.2	120	4	6
						660.06	121	4	6
						663.92	122	4	6
						667.78	123	4	6
						671.64	124	4	6
						675.5	125	4	6
						679.36	126	4	6
						683.22	127	5	7
						687.08	128	5	7
						690.94	129	5	7
						694.8	130	5	7
						698.66	131	4	7
						702.52	132	4	7
						706.38	133	4	7
						710.24	134	5	8
						714.1	135	5	8
						717.96	136	5	8
						721.82	137	5	8
						725.68	138	5	8
						729.54	139	3	8
						733.4	140	3	8
						737.26	141	3	8
						741.12	142	3	8
						744.98	143	3	8
						748.84	144	3	8
						752.7	145	3	8
						756.56	146	3	8
						760.42	147	3	8
						764.28	148	3	8
						768.14	149	3	8
						772	150	2	8
						775.86	151	2	8
						779.72	152	2	8
						783.58	153	3	9
						787.44	154	3	9
						791.3	155	3	9
						795.16	156	3	9
						799.02	157	3	9
						802.88	158	3	9
						806.74	159	3	9
						810.6	160	3	9
						814.46	161	3	9
						818.32	162	3	9
						822.18	163	3	9
						826.04	164	3	9
						829.9	165	3	9
						833.76	166	3	9
						837.62	167	4	9
						841.48	168	4	9
						845.34	169	5	10
						849.2	170	5	10
						853.06	171	5	10
						856.92	172	4	10
						860.78	173	4	10
						864.64	174	4	10
						868.5	175	4	10
						872.36	176	4	10
						876.22	177	4	10
						880.08	178	4	10
						883.94	179	4	10
						887.8	180	4	10
						891.66	181	4	10
						895.52	182	4	10
						899.38	183	4	10
						903.24	184	4	10
						907.1	185	4	10
						910.96	186	4	11
						914.82	187	4	11
						918.68	188	3	11
						922.54	189	3	11
						926.4	190	3	11
						930.26	191	3	11
						934.12	192	3	11
						937.98	193	3	11
						941.84	194	3	11
						945.7	195	3	11
						949.56	196	3	11
						953.42	197	3	11
						957.28	198	3	11
						961.14	199	4	11
						965	200	4	11
						968.86	201	5	12
						972.72	202	5	12
						976.58	203	4	12
						980.44	204	4	12
						984.3	205	4	12
						988.16	206	4	12
						992.02	207	4	12
						995.88	208	4	12
						999.74	209	4	12
						1003.6	210	3	12
						1007.46	211	3	12
						1011.32	212	3	12
						1015.18	213	3	12
						1019.04	214	3	12
						1022.9	215	3	12
						1026.76	216	4	13
						1030.62	217	4	13
						1034.48	218	4	13
						1038.34	219	4	13
						1042.2	220	4	13
						1046.06	221	5	14
						1049.92	222	5	14
						1053.78	223	5	14
						1057.64	224	5	14
						1061.5	225	5	14
						1065.36	226	5	14
						1069.22	227	5	14
						1073.08	228	5	14
						1076.94	229	5	14
						1080.8	230	5	14
						1084.66	231	5	14
						1088.52	232	5	14
						1092.38	233	5	14
						1096.24	234	5	14
						1100.1	235	4	14
						1103.96	236	4	14
						1107.82	237	4	14
						1111.68	238	3	14
						1115.54	239	3	14
						1119.4	240	3	14
						1123.26	241	3	14
						1127.12	242	3	14
						1130.98	243	2	14
						1134.84	244	2	14
						1138.7	245	2	14
						1142.56	246	3	14
						1146.42	247	3	14
						1150.28	248	3	14
						1154.14	249	3	14
						1158	250	3	14
						1161.86	251	4	14
						1165.72	252	4	14
						1169.58	253	4	14
						1173.44	254	4	14
						1177.3	255	4	14
						1181.16	256	3	14
						1185.02	257	3	14
						1188.88	258	3	14
						1192.74	259	3	14
						1196.6	260	3	14
						1200.46	261	3	14
						1204.32	262	3	14
						1208.18	263	3	14
						1212.04	264	2	14
						1215.9	265	2	14
						1219.76	266	2	14
						1223.62	267	2	14
						1227.48	268	2	14
						1231.34	269	2	14
						1235.2	270	2	14
						1239.06	271	2	14
						1242.92	272	2	14
						1246.78	273	2	14
						1250.64	274	2	14
						1254.5	275	2	14
						1258.36	276	2	14
						1262.22	277	2	14
						1266.08	278	2	14
						1269.94	279	2	14
						1273.8	280	2	14
						1277.66	281	2	14
						1281.52	282	2	14
						1285.38	283	2	14
						1289.24	284	2	14
						1293.1	285	2	14
						1296.96	286	2	14
						1300.82	287	3	14
						1304.68	288	3	14
						1308.54	289	3	14
						1312.4	290	3	14
						1316.26	291	4	14
						1320.12	292	4	14
						1323.98	293	4	14
						1327.84	294	4	14
						1331.7	295	4	14
						1335.56	296	4	14
						1339.42	297	4	14
						1343.28	298	4	14
						1347.14	299	3	14
						1351	300	3	14
						1354.86	301	3	14
						1358.72	302	3	14
						1362.58	303	3	14
						1366.44	304	3	14
						1370.3	305	3	14
						1374.16	306	3	14
						1378.02	307	3	14
						1381.88	308	2	14
						1385.74	309	2	14
						1389.6	310	2	14
						1393.46	311	2	14
						1397.32	312	2	14
						1401.18	313	2	14
						1405.04	314	2	14
						1408.9	315	2	14
						1412.76	316	2	14
						1416.62	317	2	14
						1420.48	318	1	14
						1424.34	319	1	14
						1428.2	320	1	14
						1432.06	321	1	14
						1435.92	322	1	14
						1439.78	323	1	14
						1443.64	324	1	14
						1447.5	325	1	14
						1451.36	326	0	14
						1455.22	327	0	14
						1459.08	328	0	14
						1462.94	329	0	14
						1466.8	330	0	14
						1470.66	331	0	14
						1474.52	332	0	14
						1478.38	333	0	14
						1482.24	334	0	14
						1486.1	335	0	14
						1489.96	336	0	14
						1493.82	337	0	14
						1497.68	338	0	14
						1501.54	339	0	14
						1505.4	340	0	14
						1509.26	341	0	14
						1513.12	342	0	14
						1516.98	343	0	14
						1520.84	344	0	14
						1524.7	345	0	14
						1528.56	346	0	14
						1532.42	347	0	14
						1536.28	348	0	14
						1540.14	349	0	14
						1544	350	0	14
						1547.86	351	0	14
						1551.72	352	0	14
						1555.58	353	0	14
						1559.44	354	0	14
						1563.3	355	0	14
						1567.16	356	0	14
						1571.02	357	0	14
						1574.88	358	0	14
						1578.74	359	0	14
						1582.6	360	0	14
						1586.46	361	0	14
						1590.32	362	0	14
						1594.18	363	0	14
						1598.04	364	0	14
						1601.9	365	0	14
						1605.76	366	0	14
						1609.62	367	0	14
						1613.48	368	0	14
						1617.34	369	0	14
						1621.2	370	0	14
						1625.06	371	0	14
						1628.92	372	0	14
						1632.78	373	0	14
						1636.64	374	0	14
						1640.5	375	1	15
						1644.36	376	1	15
						1648.22	377	1	15
						1652.08	378	1	15
						1655.94	379	1	15
						1659.8	380	1	15
						1663.66	381	1	15
						1667.52	382	1	15
						1671.38	383	1	15
						1675.24	384	1	15
						1679.1	385	1	15
						1682.96	386	1	15
						1686.82	387	1	15
						1690.68	388	1	15
						1694.54	389	1	15
						1698.4	390	1	15
						1702.26	391	1	15
						1706.12	392	1	15
						1709.98	393	2	15
						1713.84	394	3	15
						1717.7	395	3	15
						1721.56	396	3	15
						1725.42	397	3	15
						1729.28	398	3	15
						1733.14	399	3	15
						1737	400	4	16
						1740.86	401	4	16
						1744.72	402	4	16
						1748.58	403	4	16
						1752.44	404	4	16
						1756.3	405	4	16
						1760.16	406	4	16
						1764.02	407	4	16
						1767.88	408	4	16
						1771.74	409	4	16
						1775.6	410	4	16
						1779.46	411	4	16
						1783.32	412	4	16
						1787.18	413	4	16
						1791.04	414	4	16
						1794.9	415	4	16
						1798.76	416	4	16
						1802.62	417	4	16
						1806.48	418	4	16
						1810.34	419	4	16
						1814.2	420	4	16
						1818.06	421	4	16
						1821.92	422	4	16
						1825.78	423	5	17
						1829.64	424	5	17
						1833.5	425	4	17
						1837.36	426	4	17
						1841.22	427	4	17
						1845.08	428	4	17
						1848.94	429	3	17
						1852.8	430	3	17
						1856.66	431	3	17
						1860.52	432	3	17
						1864.38	433	3	17
						1868.24	434	3	17
						1872.1	435	2	17
						1875.96	436	1	17
						1879.82	437	1	17
						1883.68	438	1	17
						1887.54	439	1	17
						1891.4	440	1	17
						1895.26	441	1	17
						1899.12	442	1	17
						1902.98	443	1	17
						1906.84	444	1	17
						1910.7	445	1	17
						1914.56	446	1	17
						1918.42	447	1	17
						1922.28	448	1	17
						1926.14	449	1	17
						1930	450	1	17
						1933.86	451	1	17
						1937.72	452	1	17
						1941.58	453	2	18
						1945.44	454	2	18
						1949.3	455	2	18
						1953.16	456	2	18
						1957.02	457	2	18
						1960.88	458	2	18
						1964.74	459	2	18
						1968.6	460	2	18
						1972.46	461	2	18
						1976.32	462	2	18
						1980.18	463	2	18
						1984.04	464	2	18
						1987.9	465	2	18
						1991.76	466	3	18
						1995.62	467	3	18
						1999.48	468	3	18
						2003.34	469	3	18
						2007.2	470	3	18
						2011.06	471	3	18
						2014.92	472	3	18
						2018.78	473	3	18
						2022.64	474	3	18
						2026.5	475	3	18
						2030.36	476	3	18
						2034.22	477	3	18
						2038.08	478	3	18
						2041.94	479	3	18
						2045.8	480	3	18
						2049.66	481	3	18
						2053.52	482	3	18
						2057.38	483	3	18
						2061.24	484	3	18
						2065.1	485	3	18
						2068.96	486	3	18
						2072.82	487	4	18
						2076.68	488	4	18
						2080.54	489	4	18
						2084.4	490	4	18
						2088.26	491	5	19
						2092.12	492	5	19
						2095.98	493	5	19
						2099.84	494	5	19
						2103.7	495	5	19
						2107.56	496	5	19
						2111.42	497	5	19
						2115.28	498	5	19
						2119.14	499	5	19
						2123	500	5	19
						2126.86	501	4	19
						2130.72	502	4	19
						2134.58	503	4	19
						2138.44	504	4	19
						2142.3	505	4	19
						2146.16	506	4	19
						2150.02	507	4	19
						2153.88	508	4	19
						2157.74	509	4	19
						2161.6	510	4	19
						2165.46	511	4	19
						2169.32	512	5	20
						2173.18	513	5	20
						2177.04	514	5	20
						2180.9	515	5	20
						2184.76	516	5	20
						2188.62	517	5	20
						2192.48	518	5	20
						2196.34	519	5	20
						2200.2	520	5	20
						2204.06	521	5	20
						2207.92	522	5	20
						2211.78	523	4	20
						2215.64	524	4	20
						2219.5	525	4	20
						2223.36	526	4	20
						2227.22	527	4	20
						2231.08	528	4	20
						2234.94	529	4	20
						2238.8	530	4	20
						2242.66	531	4	20
						2246.52	532	4	20
						2250.38	533	4	20
						2254.24	534	3	20
						2258.1	535	3	20
						2261.96	536	2	20
						2265.82	537	2	20
						2269.68	538	2	20
						2273.54	539	2	20
						2277.4	540	2	20
						2281.26	541	2	20
						2285.12	542	1	20
						2288.98	543	1	20
