# Supplementary material for: Quantitative imaging of transcription in living Drosophila embryos reveals the impact of core promoter motifs on promoter state dynamics
Source: Nat Commun. 2021 Jul 23;12:4504. doi: 10.1038/s41467-021-24461-6 (PMC8302612; doi:10.1038/s41467-021-24461-6)
Supplement: Supplementary file 13 — Source Data [file 41467_2021_24461_MOESM13_ESM.zip › NatComm Source Data/snaE-brkPr/brkPr M1 - ComprehensiveActivationData.xls]

## Sheet: Sheet 1
FOLDER NAME	F:/151119_BrkxMCPHomo_Em1_CF/151119_BrkxMCPHomo_Em1_CF_S7V5					Time	Frame	Active Nucs	Cumulative Active Nucs
Tot Nucs Numb	57					297.22	0	0	0
Region						301.08	1	0	0
X1	35					304.94	2	0	0
X2	58					308.8	3	0	0
Y1	-25					312.66	4	0	0
Y2	25					316.52	5	0	0
						320.38	6	0	0
Filter Parameters						324.24	7	0	0
Zeros	2					328.1	8	0	0
Ones	30					331.96	9	0	0
Pix Size	0.1312					335.82	10	0	0
Date	19-Nov-2019					339.68	11	0	0
						343.54	12	0	0
						347.4	13	0	0
						351.26	14	0	0
						355.12	15	0	0
						358.98	16	0	0
						362.84	17	0	0
						366.7	18	0	0
						370.56	19	0	0
						374.42	20	0	0
						378.28	21	0	0
						382.14	22	0	0
						386	23	0	0
						389.86	24	0	0
						393.72	25	0	0
						397.58	26	0	0
						401.44	27	0	0
						405.3	28	0	0
						409.16	29	0	0
						413.02	30	0	0
						416.88	31	0	0
						420.74	32	0	0
						424.6	33	0	0
						428.46	34	0	0
						432.32	35	0	0
						436.18	36	0	0
						440.04	37	0	0
						443.9	38	0	0
						447.76	39	0	0
						451.62	40	0	0
						455.48	41	0	0
						459.34	42	0	0
						463.2	43	0	0
						467.06	44	0	0
						470.92	45	0	0
						474.78	46	0	0
						478.64	47	0	0
						482.5	48	0	0
						486.36	49	0	0
						490.22	50	0	0
						494.08	51	0	0
						497.94	52	0	0
						501.8	53	0	0
						505.66	54	0	0
						509.52	55	0	0
						513.38	56	0	0
						517.24	57	0	0
						521.1	58	0	0
						524.96	59	0	0
						528.82	60	0	0
						532.68	61	1	1
						536.54	62	1	1
						540.4	63	1	1
						544.26	64	1	1
						548.12	65	1	1
						551.98	66	1	1
						555.84	67	1	1
						559.7	68	1	1
						563.56	69	1	1
						567.42	70	1	1
						571.28	71	1	1
						575.14	72	1	1
						579	73	1	1
						582.86	74	1	1
						586.72	75	1	1
						590.58	76	1	1
						594.44	77	1	1
						598.3	78	1	1
						602.16	79	1	1
						606.02	80	1	1
						609.88	81	1	1
						613.74	82	1	1
						617.6	83	1	1
						621.46	84	1	1
						625.32	85	1	1
						629.18	86	1	1
						633.04	87	1	1
						636.9	88	1	1
						640.76	89	1	1
						644.62	90	1	1
						648.48	91	1	1
						652.34	92	1	1
						656.2	93	1	1
						660.06	94	1	1
						663.92	95	1	1
						667.78	96	1	1
						671.64	97	1	1
						675.5	98	1	1
						679.36	99	1	1
						683.22	100	1	1
						687.08	101	1	1
						690.94	102	1	1
						694.8	103	1	1
						698.66	104	1	1
						702.52	105	1	1
						706.38	106	2	2
						710.24	107	2	2
						714.1	108	2	2
						717.96	109	2	2
						721.82	110	2	2
						725.68	111	2	2
						729.54	112	2	2
						733.4	113	2	2
						737.26	114	2	2
						741.12	115	2	2
						744.98	116	2	2
						748.84	117	2	2
						752.7	118	2	2
						756.56	119	2	2
						760.42	120	2	2
						764.28	121	2	2
						768.14	122	2	2
						772	123	2	2
						775.86	124	2	2
						779.72	125	2	2
						783.58	126	2	2
						787.44	127	2	2
						791.3	128	2	2
						795.16	129	2	2
						799.02	130	2	2
						802.88	131	2	2
						806.74	132	2	2
						810.6	133	2	2
						814.46	134	3	3
						818.32	135	3	3
						822.18	136	3	3
						826.04	137	3	3
						829.9	138	3	3
						833.76	139	3	3
						837.62	140	3	3
						841.48	141	4	4
						845.34	142	4	4
						849.2	143	4	4
						853.06	144	4	4
						856.92	145	4	4
						860.78	146	4	4
						864.64	147	4	4
						868.5	148	4	4
						872.36	149	4	4
						876.22	150	4	4
						880.08	151	4	4
						883.94	152	4	4
						887.8	153	4	4
						891.66	154	4	4
						895.52	155	4	4
						899.38	156	4	4
						903.24	157	3	4
						907.1	158	3	4
						910.96	159	4	5
						914.82	160	4	5
						918.68	161	4	5
						922.54	162	4	5
						926.4	163	4	5
						930.26	164	4	5
						934.12	165	4	5
						937.98	166	4	5
						941.84	167	4	5
						945.7	168	4	5
						949.56	169	4	5
						953.42	170	4	5
						957.28	171	4	5
						961.14	172	4	5
						965	173	4	5
						968.86	174	3	5
						972.72	175	3	5
						976.58	176	3	5
						980.44	177	3	5
						984.3	178	3	5
						988.16	179	3	5
						992.02	180	3	5
						995.88	181	3	5
						999.74	182	3	5
						1003.6	183	3	5
						1007.46	184	3	5
						1011.32	185	3	5
						1015.18	186	3	5
						1019.04	187	3	5
						1022.9	188	3	5
						1026.76	189	3	5
						1030.62	190	3	5
						1034.48	191	3	5
						1038.34	192	2	5
						1042.2	193	2	5
						1046.06	194	2	5
						1049.92	195	2	5
						1053.78	196	2	5
						1057.64	197	2	5
						1061.5	198	2	5
						1065.36	199	2	5
						1069.22	200	2	5
						1073.08	201	2	5
						1076.94	202	2	5
						1080.8	203	2	5
						1084.66	204	2	5
						1088.52	205	2	5
						1092.38	206	2	5
						1096.24	207	2	5
						1100.1	208	1	5
						1103.96	209	0	5
						1107.82	210	0	5
						1111.68	211	0	5
						1115.54	212	1	5
						1119.4	213	1	5
						1123.26	214	1	5
						1127.12	215	1	5
						1130.98	216	1	5
						1134.84	217	1	5
						1138.7	218	1	5
						1142.56	219	1	5
						1146.42	220	1	5
						1150.28	221	1	5
						1154.14	222	1	5
						1158	223	1	5
						1161.86	224	1	5
						1165.72	225	1	5
						1169.58	226	1	5
						1173.44	227	1	5
						1177.3	228	1	5
						1181.16	229	1	5
						1185.02	230	1	5
						1188.88	231	1	5
						1192.74	232	1	5
						1196.6	233	1	5
						1200.46	234	2	6
						1204.32	235	2	6
						1208.18	236	2	6
						1212.04	237	2	6
						1215.9	238	2	6
						1219.76	239	2	6
						1223.62	240	3	7
						1227.48	241	4	8
						1231.34	242	4	8
						1235.2	243	4	8
						1239.06	244	4	8
						1242.92	245	4	8
						1246.78	246	4	8
						1250.64	247	4	8
						1254.5	248	4	8
						1258.36	249	4	8
						1262.22	250	4	8
						1266.08	251	5	8
						1269.94	252	5	8
						1273.8	253	5	8
						1277.66	254	5	8
						1281.52	255	5	8
						1285.38	256	5	8
						1289.24	257	5	8
						1293.1	258	5	8
						1296.96	259	5	8
						1300.82	260	5	8
						1304.68	261	5	8
						1308.54	262	4	8
						1312.4	263	4	8
						1316.26	264	5	9
						1320.12	265	5	9
						1323.98	266	5	9
						1327.84	267	5	9
						1331.7	268	5	9
						1335.56	269	5	9
						1339.42	270	5	9
						1343.28	271	4	9
						1347.14	272	4	9
						1351	273	4	9
						1354.86	274	4	9
						1358.72	275	4	9
						1362.58	276	4	9
						1366.44	277	4	9
						1370.3	278	4	9
						1374.16	279	4	9
						1378.02	280	4	9
						1381.88	281	4	9
						1385.74	282	4	9
						1389.6	283	3	9
						1393.46	284	3	9
						1397.32	285	3	9
						1401.18	286	2	9
						1405.04	287	3	10
						1408.9	288	5	11
						1412.76	289	5	11
						1416.62	290	5	11
						1420.48	291	5	11
						1424.34	292	5	11
						1428.2	293	5	11
						1432.06	294	5	11
						1435.92	295	5	11
						1439.78	296	5	11
						1443.64	297	5	11
						1447.5	298	6	12
						1451.36	299	6	12
						1455.22	300	6	12
						1459.08	301	6	12
						1462.94	302	6	12
						1466.8	303	6	12
						1470.66	304	5	12
						1474.52	305	5	12
						1478.38	306	5	12
						1482.24	307	6	12
						1486.1	308	6	12
						1489.96	309	6	12
						1493.82	310	6	12
						1497.68	311	7	13
						1501.54	312	7	13
						1505.4	313	7	13
						1509.26	314	7	13
						1513.12	315	7	13
						1516.98	316	8	14
						1520.84	317	9	14
						1524.7	318	9	14
						1528.56	319	10	15
						1532.42	320	10	15
						1536.28	321	10	15
						1540.14	322	10	15
						1544	323	10	15
						1547.86	324	9	15
						1551.72	325	9	15
						1555.58	326	9	15
						1559.44	327	9	15
						1563.3	328	8	15
						1567.16	329	8	15
						1571.02	330	8	15
						1574.88	331	8	15
						1578.74	332	8	15
						1582.6	333	8	15
						1586.46	334	8	15
						1590.32	335	8	15
						1594.18	336	9	16
						1598.04	337	8	16
						1601.9	338	8	16
						1605.76	339	8	16
						1609.62	340	8	16
						1613.48	341	8	16
						1617.34	342	8	16
						1621.2	343	10	17
						1625.06	344	10	17
						1628.92	345	10	17
						1632.78	346	9	17
						1636.64	347	9	17
						1640.5	348	9	17
						1644.36	349	8	17
						1648.22	350	8	17
						1652.08	351	6	17
						1655.94	352	6	17
						1659.8	353	7	18
						1663.66	354	8	18
						1667.52	355	8	18
						1671.38	356	8	18
						1675.24	357	8	18
						1679.1	358	8	18
						1682.96	359	8	18
						1686.82	360	9	19
						1690.68	361	9	19
						1694.54	362	10	19
						1698.4	363	10	19
						1702.26	364	10	19
						1706.12	365	10	19
						1709.98	366	10	19
						1713.84	367	10	19
						1717.7	368	9	19
						1721.56	369	9	19
						1725.42	370	8	19
						1729.28	371	8	19
						1733.14	372	8	19
						1737	373	8	19
						1740.86	374	8	19
						1744.72	375	8	19
						1748.58	376	8	19
						1752.44	377	8	19
						1756.3	378	8	19
						1760.16	379	8	19
						1764.02	380	8	19
						1767.88	381	8	19
						1771.74	382	8	19
						1775.6	383	8	19
						1779.46	384	8	19
						1783.32	385	8	19
						1787.18	386	8	19
						1791.04	387	8	19
						1794.9	388	8	19
						1798.76	389	8	19
						1802.62	390	8	19
						1806.48	391	9	20
						1810.34	392	9	20
						1814.2	393	9	20
						1818.06	394	8	20
						1821.92	395	8	20
						1825.78	396	8	20
						1829.64	397	8	20
						1833.5	398	7	20
						1837.36	399	7	20
						1841.22	400	7	20
						1845.08	401	7	20
						1848.94	402	7	20
						1852.8	403	7	20
						1856.66	404	7	20
						1860.52	405	6	20
						1864.38	406	6	20
						1868.24	407	6	20
						1872.1	408	7	21
						1875.96	409	8	21
						1879.82	410	8	21
						1883.68	411	8	21
						1887.54	412	8	21
						1891.4	413	8	21
						1895.26	414	8	21
						1899.12	415	8	21
						1902.98	416	8	21
						1906.84	417	8	21
						1910.7	418	7	21
						1914.56	419	7	21
						1918.42	420	7	21
						1922.28	421	8	21
						1926.14	422	8	21
						1930	423	8	21
						1933.86	424	8	21
						1937.72	425	9	21
						1941.58	426	9	21
						1945.44	427	9	21
						1949.3	428	9	21
						1953.16	429	9	21
						1957.02	430	9	21
						1960.88	431	9	21
						1964.74	432	8	21
						1968.6	433	8	21
						1972.46	434	8	21
						1976.32	435	8	21
						1980.18	436	8	21
						1984.04	437	8	21
						1987.9	438	8	21
						1991.76	439	8	21
						1995.62	440	7	21
						1999.48	441	7	21
						2003.34	442	7	21
						2007.2	443	6	21
						2011.06	444	6	21
						2014.92	445	5	21
						2018.78	446	5	21
						2022.64	447	5	21
						2026.5	448	5	21
						2030.36	449	5	21
						2034.22	450	5	21
						2038.08	451	5	21
						2041.94	452	5	21
						2045.8	453	5	21
						2049.66	454	5	21
						2053.52	455	5	21
						2057.38	456	5	21
						2061.24	457	5	21
						2065.1	458	6	22
						2068.96	459	5	22
						2072.82	460	4	22
						2076.68	461	3	22
						2080.54	462	3	22
						2084.4	463	3	22
						2088.26	464	3	22
						2092.12	465	3	22
						2095.98	466	3	22
						2099.84	467	3	22
						2103.7	468	3	22
						2107.56	469	3	22
						2111.42	470	3	22
						2115.28	471	3	22
						2119.14	472	3	22
						2123	473	3	22
						2126.86	474	3	22
						2130.72	475	3	22
						2134.58	476	3	22
						2138.44	477	3	22
						2142.3	478	3	22
						2146.16	479	3	22
						2150.02	480	3	22
						2153.88	481	3	22
						2157.74	482	3	22
						2161.6	483	3	22
						2165.46	484	3	22
						2169.32	485	3	22
						2173.18	486	3	22
						2177.04	487	3	22
						2180.9	488	3	22
						2184.76	489	3	22
						2188.62	490	3	22
						2192.48	491	3	22
						2196.34	492	2	22
						2200.2	493	1	22
						2204.06	494	1	22
						2207.92	495	1	22
						2211.78	496	1	22
						2215.64	497	1	22
						2219.5	498	1	22
						2223.36	499	0	22
						2227.22	500	0	22
						2231.08	501	0	22
						2234.94	502	0	22
						2238.8	503	0	22
						2242.66	504	0	22
						2246.52	505	0	22
						2250.38	506	0	22
						2254.24	507	0	22
						2258.1	508	0	22
						2261.96	509	0	22
						2265.82	510	0	22
						2269.68	511	0	22
						2273.54	512	0	22
						2277.4	513	0	22
						2281.26	514	0	22
						2285.12	515	0	22
						2288.98	516	0	22
						2292.84	517	0	22
						2296.7	518	0	22
						2300.56	519	0	22
						2304.42	520	0	22
						2308.28	521	0	22
						2312.14	522	0	22
						2316	523	0	22
						2319.86	524	0	22
						2323.72	525	0	22
						2327.58	526	0	22
						2331.44	527	0	22
						2335.3	528	0	22
						2339.16	529	1	22
						2343.02	530	1	22
						2346.88	531	1	22
						2350.74	532	1	22
						2354.6	533	1	22
						2358.46	534	1	22
						2362.32	535	1	22
						2366.18	536	1	22
						2370.04	537	1	22
						2373.9	538	1	22
						2377.76	539	2	23
						2381.62	540	2	23
						2385.48	541	2	23
						2389.34	542	2	23
						2393.2	543	3	23
						2397.06	544	3	23
						2400.92	545	3	23
						2404.78	546	3	23
						2408.64	547	3	23
						2412.5	548	3	23
						2416.36	549	3	23
						2420.22	550	3	23
						2424.08	551	3	23
						2427.94	552	4	24
						2431.8	553	4	24
						2435.66	554	4	24
						2439.52	555	4	24
						2443.38	556	4	24
						2447.24	557	4	24
						2451.1	558	4	24
						2454.96	559	4	24
						2458.82	560	4	24
						2462.68	561	4	24
						2466.54	562	4	24
						2470.4	563	4	24
						2474.26	564	4	24
						2478.12	565	4	24
						2481.98	566	4	24
						2485.84	567	4	24
						2489.7	568	4	24
						2493.56	569	4	24
						2497.42	570	4	24
						2501.28	571	4	24
						2505.14	572	4	24
						2509	573	4	24
						2512.86	574	4	24
						2516.72	575	4	24
						2520.58	576	4	24
						2524.44	577	4	24
						2528.3	578	3	24
						2532.16	579	3	24
						2536.02	580	2	24
						2539.88	581	2	24
						2543.74	582	2	24
						2547.6	583	2	24
						2551.46	584	2	24
						2555.32	585	2	24
						2559.18	586	3	24
						2563.04	587	3	24
						2566.9	588	3	24
						2570.76	589	3	24
						2574.62	590	3	24
						2578.48	591	3	24
						2582.34	592	3	24
						2586.2	593	3	24
						2590.06	594	3	24
						2593.92	595	3	24
						2597.78	596	3	24
						2601.64	597	2	24
						2605.5	598	2	24
						2609.36	599	2	24
						2613.22	600	2	24
						2617.08	601	2	24
						2620.94	602	2	24
						2624.8	603	2	24
						2628.66	604	2	24
						2632.52	605	2	24
						2636.38	606	2	24
						2640.24	607	3	24
						2644.1	608	3	24
						2647.96	609	3	24
						2651.82	610	3	24
						2655.68	611	3	24
						2659.54	612	3	24
						2663.4	613	3	24
						2667.26	614	3	24
						2671.12	615	3	24
						2674.98	616	3	24
						2678.84	617	4	25
						2682.7	618	4	25
						2686.56	619	4	25
						2690.42	620	4	25
						2694.28	621	4	25
						2698.14	622	4	25
						2702	623	4	25
						2705.86	624	4	25
						2709.72	625	4	25
						2713.58	626	4	25
						2717.44	627	4	25
						2721.3	628	4	25
						2725.16	629	4	25
						2729.02	630	4	25
						2732.88	631	4	25
						2736.74	632	4	25
						2740.6	633	4	25
						2744.46	634	4	25
						2748.32	635	4	25
						2752.18	636	4	25
						2756.04	637	4	25
						2759.9	638	4	25
						2763.76	639	4	25
						2767.62	640	4	25
						2771.48	641	4	25
						2775.34	642	4	25
						2779.2	643	4	25
						2783.06	644	4	25
						2786.92	645	4	25
						2790.78	646	4	25
						2794.64	647	4	25
						2798.5	648	4	25
						2802.36	649	4	25
