# Supplementary material for: Quantitative imaging of transcription in living Drosophila embryos reveals the impact of core promoter motifs on promoter state dynamics
Source: Nat Commun. 2021 Jul 23;12:4504. doi: 10.1038/s41467-021-24461-6 (PMC8302612; doi:10.1038/s41467-021-24461-6)
Supplement: Supplementary file 13 — Source Data [file 41467_2021_24461_MOESM13_ESM.zip › NatComm Source Data/snaE-brkPr/brkPr M1 - DividedByBackground_SpatialSelected.xls]

## Sheet: Spots by Background
		Frame	Time	SptId_19	SptId_23	SptId_24	SptId_25	SptId_29	SptId_33	SptId_35	SptId_40	SptId_53	SptId_55	SptId_57	SptId_59	SptId_63	SptId_65	SptId_71	SptId_76	SptId_83	SptId_91	SptId_94	SptId_97	SptId_100	SptId_110	SptId_115	SptId_116	SptId_117
		0	297.22	0	0	0	0	0	0	0	0	0	0	0	0	0	0	0	0	0	0	0	0	0	0	0	0	0
		1	301.08	0	0	0	0	0	0	0	0	0	0	0	0	0	0	0	0	0	0	0	27.1007	0	0	0	0	0
		2	304.94	0	0	0	0	0	0	0	0	0	0	0	0	0	0	0	0	0	0	0	0	0	0	0	0	0
		3	308.8	0	0	0	0	0	0	0	0	0	0	0	0	0	0	0	0	0	0	0	0	0	0	0	0	0
		4	312.66	0	0	0	0	0	0	0	0	0	0	0	0	0	0	0	0	0	0	0	0	0	0	0	0	0
		5	316.52	0	0	0	0	0	0	0	0	0	0	0	0	0	0	0	0	0	0	0	0	0	0	0	0	0
		6	320.38	0	0	0	0	0	0	0	0	0	0	0	0	0	0	0	0	0	0	0	0	0	0	0	0	0
		7	324.24	0	0	0	0	0	0	0	0	0	0	0	0	0	0	0	0	0	0	0	0	0	0	0	0	0
		8	328.1	0	0	0	18.3592	0	0	0	0	0	0	0	0	0	0	0	0	0	0	0	0	0	0	0	0	0
		9	331.96	0	0	0	0	0	0	0	0	0	0	0	0	0	0	0	0	0	0	0	0	0	0	0	0	0
		10	335.82	0	0	0	0	0	0	0	0	0	0	0	0	0	0	0	0	0	0	0	0	0	0	0	0	0
		11	339.68	0	0	0	0	0	0	0	0	0	0	0	0	0	0	0	0	0	0	0	0	0	0	0	0	0
		12	343.54	0	0	0	0	0	0	0	0	0	0	0	0	0	0	0	0	0	0	0	0	0	0	0	0	0
		13	347.4	0	0	0	0	0	0	0	0	0	0	0	0	21.5288	0	0	0	0	0	0	0	0	0	0	0	0
		14	351.26	0	0	0	0	0	0	0	0	0	0	0	0	0	0	0	0	0	0	0	0	0	0	0	0	0
		15	355.12	0	0	18.9901	0	0	0	0	0	0	0	0	0	0	0	0	0	0	0	0	0	0	0	0	0	0
		16	358.98	0	0	0	0	0	0	0	0	0	0	0	0	0	0	0	0	0	0	0	0	0	0	0	0	0
		17	362.84	0	0	0	0	0	0	0	0	0	0	0	0	0	0	0	0	0	0	0	0	0	0	0	0	0
		18	366.7	0	0	0	0	0	0	0	0	0	0	0	0	0	0	0	0	0	0	0	0	0	0	0	0	0
		19	370.56	0	0	0	0	0	0	0	0	0	0	0	0	0	0	0	0	0	0	0	0	0	0	0	0	0
		20	374.42	0	0	0	0	0	0	0	0	0	0	0	0	0	0	0	0	0	0	0	0	0	0	0	0	0
		21	378.28	0	0	0	0	0	0	18.9848	0	0	0	0	0	0	0	0	0	0	0	0	0	0	0	0	0	0
		22	382.14	0	0	0	0	0	0	0	0	0	0	0	0	0	0	0	0	0	0	0	0	0	0	0	0	0
		23	386	0	0	0	0	0	0	0	0	0	0	0	0	0	0	0	0	0	0	0	0	0	0	0	0	0
		24	389.86	0	0	0	0	0	0	0	0	0	0	0	0	0	0	0	0	0	0	0	0	0	0	0	0	0
		25	393.72	0	0	0	0	0	0	0	0	0	0	0	0	0	0	16.5279	0	0	0	0	0	0	0	0	0	0
		26	397.58	0	0	0	0	0	0	0	0	0	0	0	0	0	0	0	0	0	0	0	0	0	0	0	0	0
		27	401.44	0	0	0	0	0	0	0	0	0	0	0	0	0	0	0	0	0	0	0	0	0	0	0	0	0
		28	405.3	0	0	0	0	0	0	0	0	0	0	0	0	0	0	0	0	20.2975	0	0	0	0	0	0	0	0
		29	409.16	0	0	0	0	0	0	0	0	0	0	0	0	0	0	0	0	0	0	0	0	0	0	0	0	0
		30	413.02	0	0	0	0	0	0	0	0	0	0	0	0	0	0	0	0	0	0	0	0	0	0	0	0	0
		31	416.88	0	0	0	0	0	0	0	0	0	0	0	0	0	0	0	0	0	0	0	0	0	0	0	0	0
		32	420.74	0	0	0	0	0	0	0	0	0	0	0	0	0	0	0	0	0	0	0	0	0	0	0	0	0
		33	424.6	0	0	0	22.269	0	0	0	0	29.3628	0	0	0	0	0	0	0	0	0	0	0	0	0	0	0	0
		34	428.46	0	0	0	0	0	0	0	0	0	0	0	0	0	0	0	0	0	0	0	0	0	0	0	0	0
		35	432.32	0	0	0	0	0	0	0	0	0	0	0	0	0	0	0	0	0	0	0	0	0	0	0	0	0
		36	436.18	0	0	0	0	0	0	0	0	0	0	0	0	0	0	0	0	0	0	0	0	0	0	0	0	0
		37	440.04	0	0	0	0	0	0	0	0	0	0	0	21.3894	0	0	0	0	0	0	0	0	0	0	0	0	0
		38	443.9	0	0	0	0	0	0	0	0	0	0	0	0	0	0	0	0	0	0	0	0	0	0	0	0	0
		39	447.76	0	0	0	0	0	0	0	0	0	0	0	15.8611	0	0	0	0	0	0	0	0	0	0	0	0	0
		40	451.62	0	0	0	0	19.6579	0	0	0	0	0	0	0	0	0	0	0	0	0	0	0	0	0	0	0	0
		41	455.48	0	0	0	0	0	0	0	0	0	0	0	0	0	0	0	0	0	0	0	0	0	0	0	0	0
		42	459.34	0	0	0	0	0	0	0	0	0	0	0	0	0	0	0	0	0	0	0	0	0	0	0	0	0
		43	463.2	0	0	0	0	0	0	0	0	0	0	0	0	0	0	0	0	0	0	0	0	0	0	0	0	0
		44	467.06	0	0	0	0	0	0	0	0	0	0	0	0	0	0	0	0	0	0	0	0	0	0	0	0	0
		45	470.92	0	0	0	0	0	0	0	0	0	0	0	0	0	0	0	0	0	0	0	0	0	0	0	0	0
		46	474.78	0	0	0	0	0	0	0	0	0	0	0	0	0	0	0	0	0	0	0	0	0	0	0	0	0
		47	478.64	0	0	0	0	0	0	0	0	0	0	0	0	0	0	0	0	0	0	0	0	0	0	0	0	0
		48	482.5	0	0	0	0	0	0	0	0	0	0	0	0	0	0	0	0	0	0	0	0	0	0	0	0	0
		49	486.36	0	0	0	0	0	0	0	0	0	0	0	0	0	0	0	0	0	0	0	0	0	0	0	0	0
		50	490.22	0	0	0	0	0	0	0	0	0	0	0	0	0	0	0	0	0	0	0	0	0	0	37.733	17.9961	0
		51	494.08	0	0	0	0	0	0	0	0	0	0	0	0	0	0	0	0	0	19.0254	0	0	0	0	19.1916	0	0
		52	497.94	0	0	0	0	0	0	0	0	0	0	0	0	0	0	0	0	0	0	0	0	0	0	0	0	0
		53	501.8	0	0	0	0	0	0	0	0	0	0	0	0	0	0	0	0	0	0	0	0	0	0	0	0	0
		54	505.66	0	0	0	0	0	0	0	0	0	0	0	0	0	0	0	0	0	0	0	0	0	0	0	0	0
		55	509.52	0	0	0	0	0	0	16.6009	0	0	0	0	0	0	0	0	0	0	0	0	0	21.7546	0	0	0	0
		56	513.38	0	0	0	0	0	0	0	0	0	0	0	0	0	0	0	0	0	0	0	0	0	0	30.1199	0	0
		57	517.24	0	0	0	0	0	0	0	0	0	0	0	0	0	0	0	0	0	0	0	0	0	0	21.5709	0	0
		58	521.1	0	0	0	0	0	0	0	0	0	0	0	0	0	0	0	0	0	0	23.3443	0	0	0	0	0	0
		59	524.96	0	0	0	0	0	0	0	0	0	0	0	0	0	0	0	0	0	0	0	0	0	0	0	0	0
		60	528.82	0	0	0	0	0	0	0	0	0	0	0	0	0	0	0	0	0	0	0	0	0	0	0	0	0
		61	532.68	0	0	0	0	0	0	0	0	0	0	0	0	0	0	0	0	0	0	0	0	0	0	15.2246	0	0
		62	536.54	0	0	0	0	0	0	0	0	0	0	0	0	0	0	0	0	0	0	0	0	0	0	0	0	0
		63	540.4	0	0	0	0	0	0	0	0	0	0	0	0	0	0	0	0	0	0	19.6577	0	0	0	0	0	0
		64	544.26	0	0	0	0	0	0	0	0	0	0	0	0	0	0	0	0	0	0	0	0	0	0	22.5717	0	0
		65	548.12	0	0	0	0	0	0	0	0	0	0	0	0	0	0	0	0	0	0	35.3758	0	0	0	0	0	0
		66	551.98	0	0	0	0	0	0	0	0	0	0	0	0	0	0	0	0	0	0	0	0	0	0	0	0	0
		67	555.84	0	0	0	0	0	0	0	0	0	0	0	0	0	0	0	0	0	0	0	0	0	0	18.918	0	0
		68	559.7	0	0	0	0	0	0	0	0	0	0	0	0	0	0	0	0	0	0	0	0	0	0	28.4786	0	25.8118
		69	563.56	0	0	0	0	0	0	0	0	0	0	18.7331	0	0	0	0	0	0	0	0	0	0	0	0	0	0
		70	567.42	0	0	0	0	0	0	0	0	0	0	0	0	17.5056	0	0	0	0	0	0	0	0	0	25.2486	0	0
		71	571.28	0	0	0	0	0	0	0	0	0	0	0	0	0	0	0	0	0	0	0	0	0	0	0	0	0
		72	575.14	0	0	0	0	0	0	0	0	0	0	0	0	0	0	0	0	0	0	0	0	0	0	34.2654	0	0
		73	579	0	0	0	0	0	0	0	0	0	0	0	0	0	0	0	0	0	0	0	0	0	0	0	0	0
		74	582.86	0	0	0	16.8754	0	0	0	0	0	0	0	27.0962	0	0	0	0	0	0	0	0	0	0	27.9606	0	0
		75	586.72	0	0	0	0	0	0	0	0	0	0	0	0	0	0	0	0	0	0	0	0	0	0	43.4573	0	0
		76	590.58	0	0	0	0	0	0	0	0	0	0	0	0	17.737	0	0	0	0	0	38.7819	0	0	0	0	0	0
		77	594.44	0	0	0	0	0	0	0	0	0	0	0	0	0	0	0	0	0	0	33.5077	0	0	0	0	0	0
		78	598.3	0	0	0	0	0	0	0	0	0	0	0	0	0	0	0	0	0	0	39.4104	0	0	0	29.1	0	0
		79	602.16	0	0	0	0	0	0	0	0	0	0	0	0	0	0	0	0	0	0	0	0	0	0	37.0554	0	0
		80	606.02	0	0	0	0	0	0	0	0	0	0	0	0	0	0	0	0	0	0	0	0	0	0	30.2004	0	0
		81	609.88	0	0	0	0	0	0	0	0	0	0	0	0	0	0	0	0	0	0	0	0	0	0	22.9916	0	0
		82	613.74	0	0	0	0	0	0	0	0	0	0	0	0	0	0	0	0	0	0	0	0	0	0	23.2941	0	0
		83	617.6	0	0	0	0	0	0	0	0	0	0	0	0	0	0	0	0	0	0	18.4503	0	0	0	49.2069	0	0
		84	621.46	0	0	0	0	0	0	0	0	0	0	0	0	19.7729	0	0	0	0	0	0	0	0	0	38.5805	0	0
		85	625.32	0	0	0	0	0	0	0	0	0	0	0	0	29.7606	19.5096	0	0	0	0	0	0	0	0	0	0	0
		86	629.18	0	0	0	0	0	0	0	0	0	0	0	0	0	0	0	0	0	0	0	0	0	0	40.8689	0	0
		87	633.04	0	0	0	0	0	0	0	0	0	0	0	0	34.6323	0	0	0	0	0	0	0	0	0	0	0	0
		88	636.9	0	0	0	0	0	0	0	0	0	0	0	0	0	0	0	0	0	0	0	0	0	0	40.3584	0	0
		89	640.76	0	0	0	0	0	0	0	0	0	0	0	0	0	0	0	0	0	0	20.2853	0	0	0	23.6475	0	0
		90	644.62	0	0	0	0	0	0	0	0	0	0	0	0	32.0889	0	0	0	0	0	0	0	0	0	52.324	0	0
		91	648.48	0	0	0	0	0	0	0	0	0	0	0	0	23.7537	0	0	0	0	0	0	0	0	0	20.3064	0	0
		92	652.34	0	0	0	0	0	0	0	0	0	0	0	0	0	0	0	0	0	0	0	0	0	0	0	0	0
		93	656.2	0	0	0	0	0	0	0	0	0	0	0	0	0	0	0	0	0	0	0	0	0	0	16.392	0	0
		94	660.06	0	0	0	0	0	0	20.5909	0	0	0	0	17.7411	0	0	0	0	0	0	0	0	0	0	0	0	0
		95	663.92	0	0	0	0	0	0	0	0	0	0	0	0	38.3765	0	0	0	0	0	0	0	0	0	18.1764	0	0
		96	667.78	0	0	0	0	0	0	0	0	0	0	0	0	0	0	0	0	0	0	0	0	0	0	24.6164	0	0
		97	671.64	0	0	0	0	0	0	0	0	0	0	0	0	0	0	0	0	0	0	0	0	0	0	30.8654	0	0
		98	675.5	0	0	0	0	0	0	0	0	0	0	0	0	24.2908	0	0	0	0	0	34.0312	0	0	0	32.0447	0	0
		99	679.36	0	0	0	0	0	0	0	0	0	0	0	0	0	0	0	0	0	0	0	0	0	0	43.9189	0	0
		100	683.22	0	0	0	0	0	0	0	0	0	0	0	0	0	0	0	0	0	0	0	0	0	0	62.9885	0	0
		101	687.08	0	0	0	0	0	0	16.8163	0	0	0	0	0	0	0	0	0	0	0	0	0	0	0	0	0	0
		102	690.94	0	0	0	0	0	0	0	0	0	0	0	0	0	0	0	0	0	0	0	0	0	0	0	0	0
		103	694.8	0	0	0	0	0	0	0	0	0	0	0	0	17.53	0	0	0	0	0	0	0	0	0	19.288	0	0
		104	698.66	0	0	0	0	0	0	0	0	0	0	0	0	54.5416	17.7534	0	0	0	0	0	0	22.5044	0	16.7081	0	0
		105	702.52	0	0	0	0	0	0	0	0	0	0	0	0	0	0	0	0	0	0	0	0	0	0	30.4764	0	0
		106	706.38	0	0	0	0	0	0	16.4878	0	0	0	0	0	44.9871	0	0	0	0	0	0	0	0	0	32.2727	0	0
		107	710.24	0	0	0	0	0	0	34.7294	0	0	0	0	0	24.965	0	0	0	0	0	0	0	0	0	48.965	0	0
		108	714.1	0	0	0	0	0	0	36.7789	0	0	0	0	0	21.1654	0	0	0	0	0	0	0	0	0	0	0	0
		109	717.96	0	0	0	0	0	0	17.3788	0	0	0	0	0	36.3552	0	0	0	0	0	0	0	0	0	0	0	0
		110	721.82	0	0	0	0	0	0	31.4983	0	0	0	0	0	0	0	0	0	0	0	0	0	0	0	33.0633	0	0
		111	725.68	0	0	0	0	0	0	0	0	0	0	0	0	24.638	0	0	0	0	0	0	0	21.1066	0	41.0103	0	0
		112	729.54	0	0	0	0	0	0	29.1122	0	0	0	0	0	0	0	0	0	0	0	0	0	0	0	22.6551	0	0
		113	733.4	0	0	0	0	0	0	0	0	0	0	0	0	0	0	0	0	0	0	0	0	0	0	48.2917	0	0
		114	737.26	0	0	0	0	0	0	32.0811	0	0	0	0	0	38.4631	0	0	0	0	0	0	0	0	0	31.4265	0	0
		115	741.12	0	0	0	0	0	0	0	0	0	0	0	0	0	0	0	0	0	0	0	0	0	0	40.7823	0	0
		116	744.98	0	0	0	0	0	0	28.3568	0	0	0	0	0	36.7509	0	0	0	0	0	0	0	0	0	20.6745	0	0
		117	748.84	0	0	0	0	0	0	0	0	0	0	0	0	0	0	15.1903	0	0	0	0	0	0	0	30.0202	0	0
		118	752.7	0	0	0	0	0	0	19.5346	0	0	0	0	0	40.86	0	0	0	0	0	0	0	0	0	0	0	0
		119	756.56	0	0	0	0	0	0	30.3604	33.7956	0	0	0	0	30.6837	0	0	0	0	0	0	0	0	0	39.676	0	0
		120	760.42	0	0	0	0	0	0	40.9944	0	0	0	0	0	40.0439	0	0	0	0	0	0	0	0	0	0	0	0
		121	764.28	0	0	0	0	0	0	62.0743	0	0	0	0	14.7907	0	0	0	0	0	0	0	0	0	0	39.6585	0	0
		122	768.14	0	0	0	0	0	0	21.0362	0	0	0	0	0	30.4495	0	0	0	0	0	0	0	0	0	39.8932	0	0
		123	772	0	0	0	0	0	0	43.2488	0	0	0	0	0	0	0	0	0	0	0	0	0	0	0	30.9279	0	0
		124	775.86	0	0	0	0	0	0	69.5308	0	0	0	0	0	50.329	0	0	0	0	0	0	0	0	0	19.9617	0	0
		125	779.72	0	0	0	0	0	0	25.7335	0	0	0	0	0	26.2745	0	0	0	0	0	0	0	0	0	23.1403	0	0
		126	783.58	0	0	0	0	0	0	0	0	0	0	17.4272	0	41.0152	0	0	0	0	0	0	0	0	0	0	0	0
		127	787.44	0	0	0	0	0	0	49.6129	0	0	0	0	0	0	0	0	0	0	0	0	0	0	0	0	0	0
		128	791.3	0	0	0	0	0	0	0	0	0	0	17.0043	0	0	0	0	0	0	0	0	0	0	0	36.9273	0	0
		129	795.16	0	0	0	0	0	0	25.2397	0	0	0	0	0	0	0	0	0	0	0	0	0	0	0	40.3554	0	0
		130	799.02	0	0	0	0	0	0	0	0	0	0	0	0	43.5779	0	0	0	0	0	0	0	0	0	0	0	0
		131	802.88	0	0	0	0	0	0	0	20.8712	0	17.3023	0	0	0	0	0	0	0	0	0	0	0	0	0	0	0
		132	806.74	0	0	0	0	0	0	60.3425	0	0	66.9836	0	0	31.4865	0	0	0	0	0	0	0	0	0	62.078	0	0
		133	810.6	0	0	0	0	0	0	67.9725	0	0	0	0	0	0	0	0	0	0	0	0	0	0	0	42.5551	0	0
		134	814.46	0	0	0	0	0	0	43.2716	0	0	0	29.8329	0	33.5006	0	0	0	0	0	0	0	0	0	64.2419	0	0
		135	818.32	0	0	0	0	0	0	18.8369	0	0	0	0	0	75.4048	0	0	0	0	0	0	0	0	0	33.8839	0	0
		136	822.18	0	0	0	0	0	0	0	0	0	0	21.9067	0	39.5806	0	0	0	0	0	0	0	0	0	45.7361	0	0
		137	826.04	0	0	0	0	0	0	42.1143	0	0	0	40.578	0	23.1604	0	0	0	0	0	0	0	0	0	48.1242	0	0
		138	829.9	0	0	0	0	0	0	44.5354	0	0	0	27.2225	0	0	0	0	0	18.8773	0	0	0	0	0	86.86	0	0
		139	833.76	0	0	0	0	0	0	17.5274	0	0	0	0	0	0	0	0	0	47.6925	0	0	0	0	0	55.1035	0	0
		140	837.62	0	0	0	0	0	0	0	0	0	0	0	0	0	0	0	0	21.9398	0	0	0	0	0	51.6339	0	0
		141	841.48	0	0	0	0	0	0	18.8242	0	0	0	38.1845	0	37.0323	0	0	0	32.6933	0	0	0	0	0	82.0186	0	0
		142	845.34	0	0	0	0	0	0	0	0	0	0	28.6909	0	0	0	0	0	17.8109	0	0	0	0	0	118.547	0	0
		143	849.2	0	0	0	0	0	0	34.2937	0	0	0	24.7768	0	17.2441	0	0	0	18.6828	0	0	0	0	0	0	0	0
		144	853.06	0	0	0	0	0	0	20.9772	0	0	0	58.1957	0	50.941	0	0	0	26.9301	0	0	0	0	0	56.6332	0	0
		145	856.92	0	0	0	0	0	0	32.4805	0	0	0	0	0	33.3156	0	0	0	18.567	0	0	0	0	0	0	0	0
		146	860.78	0	0	0	0	0	0	55.527	0	0	0	0	0	0	0	0	0	0	0	0	0	0	0	27.1834	0	0
		147	864.64	0	0	0	0	0	0	33.9064	0	0	0	41.9481	0	28.0931	0	0	0	25.7333	0	0	0	0	0	58.3168	0	25.4192
		148	868.5	0	0	0	0	0	0	39.3793	0	0	0	38.4703	0	37.177	0	0	0	33.5457	0	0	0	0	0	43.0117	0	0
		149	872.36	0	0	0	0	0	0	0	0	0	0	0	0	33.5536	0	0	0	0	0	0	0	0	0	95.5004	0	0
		150	876.22	0	0	0	0	0	0	54.4125	0	0	0	73.9951	0	30.7881	0	0	0	34.7865	0	0	0	0	0	55.3213	0	0
		151	880.08	0	0	0	0	0	0	39.714	0	0	0	47.9763	0	19.6629	0	0	0	31.2208	0	0	0	0	0	95.2269	0	0
		152	883.94	0	0	0	0	0	0	63.9834	0	0	0	29.1502	0	21.7468	0	0	0	0	0	0	0	0	0	29.2864	0	25.8541
		153	887.8	0	0	0	0	0	0	0	0	0	0	31.276	0	38.5465	0	0	0	44.8844	0	20.9015	0	0	0	30.3159	0	33.5336
		154	891.66	0	0	0	0	0	0	34.6957	0	0	0	94.34	0	31.3819	0	0	0	0	0	0	0	0	0	40.6283	0	0
		155	895.52	0	0	0	0	0	0	39.2516	0	0	0	15.7735	0	48.662	0	0	0	0	0	0	0	0	0	42.8217	0	26.0798
		156	899.38	0	0	0	0	0	0	35.8036	0	0	0	43.5616	0	45.2184	0	0	0	50.0753	0	0	0	0	0	27.336	0	0
		157	903.24	0	0	0	0	0	0	0	0	0	0	47.2205	0	50.7273	0	0	0	0	0	0	0	0	0	0	0	0
		158	907.1	0	0	0	0	0	0	75.0383	0	0	0	0	0	40.7515	0	14.7342	0	27.2176	0	0	0	0	0	0	0	0
		159	910.96	0	0	0	0	0	0	31.8249	0	0	0	62.3613	0	67.4211	0	0	0	0	0	0	0	0	0	0	0	18.2146
		160	914.82	0	0	0	0	0	0	34.6525	0	0	0	0	0	27.2604	0	0	0	0	0	0	0	0	0	41.2667	0	29.0785
		161	918.68	0	0	0	0	0	0	30.6356	0	0	0	0	0	0	0	0	0	17.7962	0	0	0	0	0	0	0	26.7092
		162	922.54	0	0	0	0	0	0	89.3336	0	0	0	18.6847	0	0	0	0	0	51.1073	0	0	0	0	0	25.7632	0	41.2591
		163	926.4	0	0	0	0	0	0	52.6528	0	0	0	0	0	58.182	0	0	0	0	0	0	0	0	0	0	0	32.3003
		164	930.26	0	0	0	0	0	0	73.7523	0	0	0	49.5731	0	48.0912	0	0	0	25.2464	0	0	0	0	0	20.8528	0	70.4868
		165	934.12	0	0	0	0	0	0	67.1778	0	0	0	36.0525	0	60.9457	0	0	0	0	0	0	0	0	0	0	0	43.0883
		166	937.98	0	0	0	0	0	0	46.2188	0	0	0	38.8897	0	62.2685	0	0	0	0	0	0	0	0	0	31.7066	0	0
		167	941.84	0	0	0	0	0	0	118.867	0	0	0	0	0	38.0362	0	0	0	0	0	24.5815	0	0	0	0	0	33.3101
		168	945.7	0	0	0	0	0	0	57.1037	0	0	0	57.178	0	30.9042	0	0	0	0	0	0	0	0	0	20.8959	0	0
		169	949.56	0	0	0	0	0	0	52.5404	0	0	0	17.3455	0	0	0	0	0	0	0	29.6836	0	0	0	45.7942	0	67.1785
		170	953.42	0	0	0	0	0	0	64.5279	0	0	0	0	0	32.3289	0	0	0	0	0	0	0	0	0	0	0	0
		171	957.28	0	0	0	0	0	0	0	0	0	0	42.6838	0	60.9051	0	0	0	0	0	0	0	0	0	42.402	0	38.3243
		172	961.14	0	0	0	0	0	0	74.993	0	0	0	51.4218	0	22.201	0	0	0	0	0	0	0	0	0	0	0	42.7257
		173	965	0	0	0	0	0	0	52.5649	0	0	0	73.6515	0	16.8222	0	0	0	0	0	0	0	0	0	16.8459	0	31.1054
		174	968.86	0	0	0	0	0	0	65.3502	0	0	0	0	0	35.2652	0	0	0	0	0	0	0	0	0	0	0	55.5096
		175	972.72	0	0	0	0	0	0	39.4817	0	0	0	0	0	0	0	19.7038	0	0	0	0	0	0	0	28.6153	0	0
		176	976.58	0	0	0	0	0	0	0	0	0	0	0	0	0	0	0	0	0	0	0	0	0	0	19.1259	0	0
		177	980.44	0	0	0	0	0	0	56.6435	0	0	0	0	0	35.4536	17.5264	0	0	0	0	0	0	0	0	0	0	50.8658
		178	984.3	0	0	0	0	0	0	0	0	0	0	29.4159	0	21.4091	0	0	0	30.2227	0	0	0	0	0	34.5936	0	29.5754
		179	988.16	0	30.7311	0	0	0	0	94.8035	0	0	0	0	0	0	0	0	0	36.9174	0	0	0	0	0	0	0	44.5142
		180	992.02	0	0	0	0	0	0	36.9772	0	0	0	0	0	27.6477	0	0	0	32.6006	0	0	0	0	0	47.7077	0	70.5066
		181	995.88	0	0	0	0	0	0	31.5062	0	0	0	0	0	53.6839	0	0	0	0	0	0	0	0	0	0	0	76.7049
		182	999.74	0	0	0	0	0	0	54.1728	0	0	0	0	33.2337	18.6713	0	0	0	27.1428	0	0	0	0	0	24.4188	0	67.2919
		183	1003.6	0	0	0	0	0	0	94.8983	16.953	0	0	0	22.7877	45.4644	0	0	0	0	0	0	0	0	0	52.5853	0	0
		184	1007.46	0	30.6801	0	0	0	0	21.5379	0	0	0	0	26.4862	0	0	0	0	0	0	0	0	0	0	0	0	63.3778
		185	1011.32	0	0	0	0	0	0	57.7312	0	0	0	0	0	35.5102	0	0	0	19.5634	0	0	0	0	0	38.9331	0	34.4464
		186	1015.18	0	0	0	0	0	0	97.9521	0	0	0	0	0	0	0	0	0	0	0	0	0	0	0	0	0	26.3157
		187	1019.04	0	0	0	0	0	0	63.463	0	0	0	0	23.62	34.3895	0	0	0	0	0	0	0	0	0	0	0	38.1958
		188	1022.9	0	0	0	0	0	0	0	0	0	0	0	0	33.1621	0	0	0	0	0	0	0	0	0	0	0	20.6073
		189	1026.76	0	0	0	0	0	0	41.2366	0	0	0	0	0	48.2535	0	0	0	0	0	0	0	0	0	0	20.8654	39.5194
		190	1030.62	0	17.677	0	0	0	0	34.7479	0	0	0	0	0	41.3524	0	0	0	0	0	0	0	0	0	0	0	97.391
		191	1034.48	0	0	0	0	0	0	0	0	0	0	0	0	50.7351	0	0	0	0	0	0	0	0	0	69.3659	0	21.2472
		192	1038.34	0	0	0	0	0	0	46.5903	0	0	0	0	48.898	0	0	0	0	0	0	0	0	0	0	43.2531	0	31.2156
		193	1042.2	0	0	0	0	0	0	56.2838	0	0	0	0	0	0	0	0	0	0	0	0	0	0	0	0	0	31.6599
		194	1046.06	0	0	0	0	0	0	41.7359	0	0	0	0	0	0	0	0	0	0	0	0	0	0	0	23.0375	0	69.2092
		195	1049.92	0	0	0	0	0	0	113.193	0	0	0	0	0	0	0	0	0	0	0	0	0	0	0	39.5108	0	44.8608
		196	1053.78	0	0	0	0	0	0	33.9634	0	0	0	0	0	66.6215	0	0	0	0	0	0	0	0	0	54.7902	0	0
		197	1057.64	0	0	0	0	0	0	0	0	0	0	0	0	0	0	0	0	0	0	0	0	0	0	28.8525	0	79.6943
		198	1061.5	0	0	0	0	0	0	66.9192	0	0	0	0	0	17.0981	0	0	0	0	0	0	0	0	0	0	0	65.2887
		199	1065.36	0	0	0	0	0	0	22.4302	0	0	0	0	0	0	0	0	0	0	0	0	0	0	0	0	0	0
		200	1069.22	0	0	0	0	0	0	0	0	0	0	0	0	0	0	0	0	35.2188	0	0	0	0	0	0	0	28.9171
		201	1073.08	0	0	19.7937	0	0	0	0	0	0	0	0	0	0	0	0	0	19.9683	0	0	0	0	0	0	0	0
		202	1076.94	0	22.2819	0	0	0	0	23.3191	0	0	0	0	0	0	0	0	0	39.9171	0	0	0	0	0	0	0	30.3232
		203	1080.8	0	0	0	0	0	0	32.1202	0	0	0	0	0	21.8656	0	0	0	0	0	0	0	0	0	0	0	24.5611
		204	1084.66	0	0	24.374	0	0	0	32.4405	0	0	0	0	0	0	0	0	0	0	0	0	0	0	0	0	0	0
		205	1088.52	0	0	0	0	0	0	0	0	0	0	0	0	0	0	0	0	0	0	0	0	0	0	0	0	0
		206	1092.38	0	0	0	0	0	0	0	0	0	0	0	0	29.5706	0	0	0	0	0	0	0	0	0	0	0	40.1191
		207	1096.24	0	0	0	0	0	0	23.3878	0	0	0	0	0	0	0	0	0	0	0	0	0	0	0	0	0	24.4422
		208	1100.1	0	0	0	0	0	0	0	0	0	0	0	0	0	0	0	0	0	0	0	0	0	0	0	0	27.824
		209	1103.96	0	0	0	0	0	0	0	0	0	0	0	0	0	0	0	0	0	0	0	0	0	0	0	0	0
		210	1107.82	0	0	0	0	0	0	0	0	0	0	0	0	0	0	0	0	0	0	0	0	0	0	0	0	0
		211	1111.68	0	0	0	0	0	0	0	0	0	0	0	0	0	0	0	0	0	0	0	0	0	0	0	0	0
		212	1115.54	0	0	0	0	0	0	0	0	0	0	0	60.7981	0	0	0	0	0	0	0	0	0	0	0	0	23.2596
		213	1119.4	0	0	0	0	0	0	20.6895	0	0	0	0	0	0	0	0	0	0	0	0	0	0	0	0	0	40.6223
		214	1123.26	0	0	0	0	0	0	0	0	0	0	0	36.4269	0	0	0	0	0	20.9479	0	0	0	0	0	0	0
		215	1127.12	0	0	0	0	0	0	0	0	0	0	0	0	0	0	0	0	0	0	0	0	0	0	0	0	29.0144
		216	1130.98	0	0	0	0	0	0	0	21.1674	0	0	0	60.3953	23.0141	0	0	0	29.5914	0	0	0	0	0	0	0	63.2794
		217	1134.84	0	0	0	0	0	0	0	0	0	0	25.1142	0	0	0	0	0	0	0	0	0	0	0	0	0	31.4383
		218	1138.7	0	24.9716	0	0	0	0	0	0	0	0	22.9315	0	0	21.9982	0	0	0	0	0	0	0	0	0	0	40.2015
		219	1142.56	0	0	0	0	0	0	0	0	0	0	0	0	0	0	0	0	0	0	0	0	0	0	0	0	82.8742
		220	1146.42	0	0	0	0	0	0	0	0	0	0	0	28.508	0	0	0	0	0	0	0	0	0	0	0	0	0
		221	1150.28	0	0	0	0	0	0	0	0	0	0	0	20.9008	0	0	0	0	0	0	0	0	0	0	0	0	115.905
		222	1154.14	0	0	0	0	0	0	0	0	0	0	0	0	0	0	0	0	0	0	19.7951	0	0	0	0	0	0
		223	1158	0	0	0	0	0	0	0	0	0	0	0	0	0	0	0	0	0	0	0	0	0	0	0	0	27.2965
		224	1161.86	0	0	0	0	0	0	0	0	0	0	0	0	0	0	0	0	0	0	0	0	0	0	0	0	55.1418
		225	1165.72	0	0	37.5496	0	0	0	0	0	0	55.4849	35.45	0	0	0	0	0	0	0	0	0	0	0	0	0	64.4721
		226	1169.58	0	0	0	0	0	0	0	0	0	0	0	0	0	0	0	40.7455	0	0	0	0	0	0	0	0	66.498
		227	1173.44	0	0	0	0	0	0	0	0	0	25.3234	0	0	0	0	0	0	0	0	24.1925	0	0	0	28.8316	0	57.4073
		228	1177.3	0	0	0	0	0	0	18.1749	0	0	39.4519	0	23.4122	0	0	0	0	0	0	0	0	0	0	0	0	0
		229	1181.16	0	0	0	0	0	0	0	0	0	17.4716	46.5389	0	0	0	0	0	0	0	0	0	0	0	0	0	24.8577
		230	1185.02	0	0	0	0	16.6229	0	0	0	0	0	0	0	0	0	0	0	0	0	0	0	0	0	0	0	0
		231	1188.88	0	0	0	0	0	0	32.4821	0	0	20.7528	0	0	0	0	0	0	0	0	36.9617	0	0	0	0	0	34.2328
		232	1192.74	0	0	0	0	0	0	67.9495	0	0	0	20.2186	0	0	0	0	0	23.9229	0	37.7495	0	0	0	0	0	25.6347
		233	1196.6	0	0	0	0	0	0	0	0	0	0	0	40.5494	0	0	0	0	0	0	0	0	0	0	0	0	0
		234	1200.46	0	22.531	0	0	0	0	0	0	0	30.9477	0	0	0	0	0	0	0	0	0	0	0	0	0	0	49.3871
		235	1204.32	0	27.0866	0	0	0	0	42.4144	0	0	0	0	0	0	0	0	0	0	0	0	0	0	0	0	0	0
		236	1208.18	0	52.7528	0	0	0	0	0	0	0	0	0	27.9807	0	0	0	0	0	0	0	0	0	0	0	0	0
		237	1212.04	0	31.256	0	0	0	0	0	0	0	20.1144	0	0	0	0	0	0	0	0	0	0	0	0	0	0	32.3103
		238	1215.9	0	0	0	0	0	0	24.4818	0	0	70.5693	0	0	0	0	0	0	0	0	0	0	0	0	0	0	0
		239	1219.76	0	0	0	0	0	0	31.1265	0	0	48.768	0	0	0	0	0	0	0	0	0	0	0	0	0	0	39.3611
		240	1223.62	0	34.4219	0	0	0	0	0	0	0	0	0	0	0	0	0	0	28.5106	0	0	0	0	0	0	0	51.1148
		241	1227.48	0	33.6377	0	0	0	0	0	0	0	18.5689	0	44.7009	0	0	0	0	21.0585	0	0	0	0	0	26.5927	0	83.3895
		242	1231.34	0	0	0	24.5925	18.531	0	0	0	0	16.8704	20.9272	28.9462	0	0	0	0	0	0	0	26.2259	0	0	44.655	0	29.6345
		243	1235.2	0	31.6884	0	0	0	0	44.9507	15.7172	0	57.3074	0	0	0	0	0	0	0	0	0	18.6606	0	0	0	0	49.3506
		244	1239.06	0	55.6484	0	0	0	0	45.6186	0	0	24.6343	0	44.316	0	0	0	19.0243	70.8775	0	0	0	0	0	22.6174	0	97.9815
		245	1242.92	0	30.5814	0	0	0	0	0	0	0	80.7738	31.3483	0	0	0	0	0	0	0	39.3148	0	0	0	21.3786	0	83.3686
		246	1246.78	0	0	0	0	0	0	18.162	0	0	20.2098	0	16.7939	0	0	0	0	27.8918	0	0	0	0	0	0	0	46.9977
		247	1250.64	0	0	0	0	0	0	45.1857	0	0	0	0	0	0	0	0	0	0	0	0	0	0	0	0	0	66.9666
		248	1254.5	0	33.3138	0	0	0	0	0	0	0	0	20.4099	23.818	0	0	0	0	23.39	31.138	40.6752	0	0	0	0	0	67.5892
		249	1258.36	0	45.6806	0	0	0	0	0	0	15.2119	18.5263	0	0	0	0	0	0	25.1842	0	0	0	0	0	0	0	114.412
		250	1262.22	0	39.7994	0	0	0	0	0	0	0	0	49.5969	47.0528	0	0	0	0	0	0	0	31.0887	0	0	0	0	64.8224
		251	1266.08	0	55.6855	0	0	0	0	17.7649	0	0	16.7426	0	0	0	0	0	0	0	0	0	0	0	0	29.1951	0	88.1671
		252	1269.94	0	26.2793	0	0	0	0	54.502	0	0	0	26.6524	0	0	0	0	0	27.5146	0	0	0	0	0	59.6086	0	121.291
		253	1273.8	0	0	0	0	0	0	52.2925	0	0	0	0	16.4174	0	0	0	0	31.257	0	18.5398	0	0	0	0	0	66.059
		254	1277.66	0	0	0	0	0	0	26.1133	0	43.6196	0	0	52.9889	0	0	17.5778	0	0	0	0	34.7622	0	0	58.7442	0	81.826
		255	1281.52	0	18.052	0	0	0	0	0	0	0	0	34.396	102.593	0	0	0	0	37.7834	0	21.2386	40.771	0	0	0	0	38.4507
		256	1285.38	0	0	0	0	0	0	53.4784	0	0	0	21.4718	0	0	0	0	0	24.2356	22.5084	0	51.3007	0	0	0	0	60.7148
		257	1289.24	0	31.8799	0	0	0	0	98.603	0	0	0	0	25.8024	0	0	0	0	0	0	0	0	0	0	40.2079	0	84.6306
		258	1293.1	0	45.8396	0	0	0	0	52.2278	0	21.4786	24.0651	39.2748	40.2382	0	0	0	0	19.4899	0	0	0	0	0	36.2725	0	103.475
		259	1296.96	0	44.1511	0	19.8161	0	0	28.4563	0	27.7649	0	30.6554	25.6931	0	0	0	0	24.4294	0	0	0	0	0	0	0	114.311
		260	1300.82	0	55.0209	0	0	0	0	119.175	0	0	0	29.2453	0	0	0	22.7205	0	35.436	0	15.9509	0	0	18.5294	0	0	0
		261	1304.68	0	23.3853	0	0	0	0	94.1244	16.6364	0	0	0	0	0	0	39.8255	0	58.1986	0	0	0	0	0	0	0	22.203
		262	1308.54	0	55.8047	0	0	53.864	0	126.308	0	37.7851	0	0	41.6771	0	0	0	0	0	23.5515	0	0	0	0	24.0435	0	0
		263	1312.4	0	0	0	0	0	0	80.9116	0	0	0	69.7458	47.5173	0	0	0	0	42.4335	0	0	0	0	37.6649	28.3349	0	0
		264	1316.26	0	34.8948	0	0	0	0	88.345	0	0	20.8357	0	0	0	0	19.3532	0	0	0	0	0	0	0	38.9686	0	0
		265	1320.12	0	18.0904	40.1674	26.5935	0	16.8036	157.004	0	42.693	0	0	0	0	0	0	0	33.7351	0	0	0	0	0	0	0	43.5478
		266	1323.98	0	57.8835	0	0	0	0	93.2094	0	0	0	0	36.8324	0	22.2941	0	0	0	0	0	0	0	0	36.2105	0	23.8608
		267	1327.84	0	32.365	0	16.2099	48.3893	0	127.717	0	20.1852	21.2545	18.9635	23.3893	27.4119	26.1851	0	0	0	0	0	0	0	26.5297	51.0278	0	0
		268	1331.7	0	0	0	0	0	0	45.6363	0	0	24.7559	0	30.7376	27.005	29.572	32.1019	0	16.8146	0	0	0	0	35.0104	24.5938	0	19.197
		269	1335.56	0	35.1353	0	0	0	0	101.195	0	0	27.6211	0	40.6172	31.7818	21.9255	0	0	0	0	0	0	0	29.3132	0	24.8656	53.0304
		270	1339.42	0	33.7644	0	0	0	0	130.911	0	34.2663	0	0	45.6792	0	17.9989	0	0	47.1563	0	0	0	0	21.626	38.7428	0	31.6809
		271	1343.28	0	30.3652	20.5487	0	17.2377	0	132.192	0	0	0	0	30.2477	0	0	0	0	0	0	0	0	0	0	27.0125	0	0
		272	1347.14	0	0	0	0	0	0	182.969	0	18.0647	19.4029	0	36.5086	0	0	0	0	0	0	24.5475	0	0	0	46.9789	29.5961	67.7827
		273	1351	0	46.65	0	0	20.3033	0	138.937	0	0	40.2145	15.5769	0	0	0	29.0676	0	0	0	0	0	0	0	0	0	29.286
		274	1354.86	0	59.9015	27.687	0	23.9303	0	170.059	21.8551	0	16.6402	0	34.1032	0	30.8646	31.0581	0	0	0	20.1442	0	0	0	0	0	31.6773
		275	1358.72	0	49.976	39.7701	0	0	0	162.589	0	0	32.9776	0	47.0129	17.1387	0	0	0	0	41.6486	0	36.9694	0	0	33.0651	0	32.0592
		276	1362.58	0	17.7386	0	38.6407	21.847	0	204.286	0	0	26.7939	17.8274	27.7843	0	21.5208	0	0	31.8221	36.3381	38.6992	0	0	0	31.4066	0	32.2181
		277	1366.44	0	0	0	0	0	0	222.351	0	0	31.3225	0	29.1425	0	34.5242	0	0	20.1018	0	0	0	0	55.7518	0	0	28.5124
		278	1370.3	0	0	30.9161	0	0	0	220.193	0	0	0	0	21.3247	0	0	0	0	19.2178	0	0	0	0	0	0	0	52.0943
		279	1374.16	0	19.3288	27.4513	0	0	0	158.18	0	0	60.6518	0	31.7537	41.4898	0	43.4319	0	0	0	0	0	0	23.8913	0	0	60.6319
		280	1378.02	0	30.2695	22.3604	0	0	0	192.643	0	0	0	0	0	19.9955	18.5416	35.4343	0	0	0	0	0	0	18.878	0	0	47.9239
		281	1381.88	0	0	0	0	0	0	192.538	0	0	41.9689	0	31.1728	0	33.109	30.1209	0	0	0	0	0	0	33.9568	0	0	0
		282	1385.74	0	32.5736	35.1872	0	0	0	134.956	0	0	35.4033	0	0	0	0	0	0	0	33.5218	0	35.1817	0	0	0	0	0
		283	1389.6	0	0	0	0	25.9506	0	177.036	0	0	18.5443	0	37.1438	0	0	18.0616	0	21.5652	0	0	0	0	0	0	0	0
		284	1393.46	0	0	0	18.0523	0	0	158.169	0	0	34.0234	0	17.0704	0	0	28.0252	0	0	0	0	18.5965	0	0	33.7408	0	30.2673
		285	1397.32	0	0	21.4393	0	0	0	157.871	0	0	0	0	73.5221	0	0	0	0	28.5303	0	0	0	0	34.747	0	0	0
		286	1401.18	0	0	58.8762	0	0	0	220.022	0	0	26.2282	0	0	0	41.9758	0	0	0	17.4374	0	0	0	17.4725	46.3705	0	0
		287	1405.04	0	0	0	0	0	0	188.352	0	0	0	0	0	37.3555	16.6189	0	0	0	0	0	0	0	0	0	41.143	0
		288	1408.9	0	0	0	0	0	0	162.19	0	29.5552	0	20.3917	0	0	0	0	0	41.1774	0	0	0	0	36.0747	0	0	20.8774
		289	1412.76	0	0	0	0	0	0	169.936	0	24.2831	48.5458	0	0	19.3971	0	0	0	0	0	0	0	0	0	0	0	56.9323
		290	1416.62	0	35.0962	0	0	0	0	141.335	0	0	68.2918	0	0	0	0	0	0	0	0	51.6609	33.7596	0	0	0	27.8719	34.4258
		291	1420.48	0	0	0	0	0	0	170.936	0	50.0618	29.8337	21.3496	0	0	26.344	0	0	37.7595	0	0	0	0	0	0	0	0
		292	1424.34	0	0	24.3214	0	0	0	210.834	0	38.6443	68.6685	31.0506	0	0	0	0	0	42.3343	0	0	45.3342	0	0	0	24.9984	55.1587
		293	1428.2	0	0	0	0	0	0	144.331	0	23.4424	0	19.565	0	0	0	0	0	0	0	18.3104	0	0	18.5938	0	30.7646	56.4417
		294	1432.06	0	44.4384	0	0	0	0	148.722	0	24.7869	0	34.9498	0	18.1145	0	0	0	0	0	0	38.0197	0	0	0	0	0
		295	1435.92	0	0	0	28.6947	0	0	129.056	0	42.7043	16.5305	0	0	0	0	0	0	0	0	0	38.0652	0	0	0	0	44.4558
		296	1439.78	0	26.5467	0	0	0	0	167.327	0	34.0021	67.6469	36.3894	22.2063	0	0	23.067	0	16.5252	0	26.5503	36.7274	0	0	0	34.3626	70.7327
		297	1443.64	0	16.6701	17.3809	20.4368	0	0	156.997	0	27.62	0	0	63.0803	0	0	0	0	0	0	0	36.2635	0	0	0	58.9872	0
		298	1447.5	0	0	20.9482	0	0	0	168.827	0	60.1751	45.9386	0	0	0	0	0	0	0	32.8596	0	34.5318	0	0	0	0	25.4253
		299	1451.36	0	0	22.1959	29.2374	0	0	158.817	0	18.5756	0	0	0	23.8489	44.3747	0	0	0	0	52.0448	0	0	0	0	0	17.6943
		300	1455.22	0	0	16.4175	0	0	0	110.546	0	19.5997	48.3631	0	0	0	0	0	0	0	48.0789	45.7123	19.2303	0	0	28.4341	22.0849	82.6223
		301	1459.08	0	0	0	0	23.3711	0	144.023	0	24.2236	0	0	50.3383	0	21.1908	0	0	21.9001	21.99	19.2547	0	0	0	0	0	24.4601
		302	1462.94	0	0	0	26.8703	0	0	134.476	0	67.1347	0	0	0	27.5583	41.0519	0	0	25.4256	38.0961	37.4518	26.8533	0	0	0	0	29.4751
		303	1466.8	0	0	0	17.8854	0	0	109.537	0	34.843	16.7877	23.9441	0	38.97	0	0	0	36.5877	17.8739	20.3856	33.6973	0	0	0	30.1704	17.0617
		304	1470.66	0	0	0	0	0	0	134.078	0	43.902	0	0	28.7267	29.3712	0	39.6665	0	34.3106	0	44.8942	0	0	0	0	0	32.2687
		305	1474.52	0	0	0	0	0	0	114.847	0	29.7491	0	0	0	0	0	0	0	22.6135	29.9066	36.8276	0	0	0	0	30.3621	45.9503
		306	1478.38	0	0	0	0	0	0	150.886	0	0	0	0	0	0	0	55.8096	0	38.7344	29.1347	59.1179	0	0	0	30.6822	19.314	60.7042
		307	1482.24	0	0	0	0	0	0	90.119	0	59.813	0	19.5529	59.8967	0	0	0	0	38.4744	35.267	63.559	0	0	0	31.4913	59.9785	59.4632
		308	1486.1	0	0	0	0	0	0	79.97	0	42.8745	20.6023	0	0	39.1174	0	0	0	41.5178	23.0531	0	0	0	0	18.0335	18.8232	16.2531
		309	1489.96	0	0	57.7306	0	0	0	90.8153	0	51.3745	25.1344	0	0	37.7921	0	0	0	32.7937	90.8395	0	0	0	0	0	18.5537	23.845
		310	1493.82	0	0	34.7755	0	0	0	82.4834	0	67.9803	0	31.0617	35.485	31.707	19.0873	37.9558	0	43.7266	87.2365	34.7923	21.02	0	17.3063	23.3311	0	0
		311	1497.68	0	0	25.5034	19.4752	0	0	122.142	0	26.1719	27.3325	29.0159	0	0	0	0	0	0	0	21.0849	0	0	0	0	19.095	0
		312	1501.54	0	0	32.0794	0	0	0	75.242	0	22.6318	0	25.9322	28.2396	58.0798	0	48.6364	0	0	29.9381	18.8575	0	0	0	23.8059	0	30.9522
		313	1505.4	0	0	0	0	0	0	108.292	0	59.2605	28.6965	0	0	49.5151	17.1023	0	0	44.0128	77.4388	0	0	0	0	0	23.064	0
		314	1509.26	0	0	0	26.2523	0	0	43.8897	0	68.4507	27.6021	49.1737	31.2323	0	17.5767	18.1448	0	0	40.2558	0	0	0	0	0	54.6118	21.4004
		315	1513.12	15.6483	0	0	0	0	0	128.953	0	110.771	37.5278	30.6185	0	0	29.4103	36.398	0	29.4298	0	0	0	0	0	0	0	0
		316	1516.98	0	0	19.3232	0	0	0	177.453	0	0	21.2567	0	0	0	36.3706	21.764	0	27.8525	54.6949	0	0	0	0	0	0	54.97
		317	1520.84	0	0	52.5724	51.9327	23.9025	0	103.303	16.4568	32.4415	23.3492	72.0026	0	65.8133	0	0	0	28.7995	48.3236	21.0775	0	0	0	37.0304	31.5749	27.6506
		318	1524.7	0	0	0	0	0	0	76.1267	0	27.5179	24.3123	67.9769	0	85.2312	0	50.6031	0	0	30.4479	0	0	0	0	0	28.1255	0
		319	1528.56	22.6367	32.9713	22.6898	27.114	0	0	126.332	0	33.3618	0	27.874	0	39.6251	22.8056	28.6422	0	22.0415	0	0	0	0	0	20.1554	49.6699	42.6138
		320	1532.42	0	0	46.9304	0	0	0	95.4172	0	78.3821	15.9267	37.0214	0	42.9492	35.9493	24.09	0	0	67.1909	0	0	0	0	45.2362	79.4338	48.2324
		321	1536.28	17.2334	0	67.6461	31.8866	0	0	167.761	0	35.6417	39.3182	30.9558	34.0695	17.9713	0	38.9279	0	0	52.5851	19.663	0	0	0	14.9478	0	0
		322	1540.14	0	30.0051	27.3659	24.5921	0	0	143.861	0	0	0	64.9753	0	34.4345	18.7039	0	0	27.9366	77.0014	46.1568	0	0	21.2752	47.7056	33.0429	23.8895
		323	1544	17.9682	0	0	28.82	29.4095	0	163.982	0	29.393	0	82.9024	17.7929	41.424	0	0	0	23.4636	74.9224	34.7472	0	0	0	0	39.01	0
		324	1547.86	21.3776	0	33.0057	68.9502	0	0	136.134	0	39.0698	18.7003	62.506	44.3894	0	37.1123	0	0	57.3177	53.8528	36.8096	0	0	0	70.9864	0	62.7589
		325	1551.72	0	0	21.1429	0	0	0	175.41	0	29.8293	0	22.9359	31.3988	27.3025	41.6513	0	0	0	21.7613	53.2381	0	0	0	21.1272	0	0
		326	1555.58	20.4738	0	74.3439	0	0	0	93.8	0	27.4217	24.3305	40.9545	0	0	31.4047	0	0	0	77.9585	39.3444	0	0	0	21.0729	0	23.1162
		327	1559.44	0	0	26.8577	23.0141	17.8567	0	106.104	0	77.7087	0	0	0	16.4835	39.0474	19.1493	0	0	67.7935	29.1026	0	0	0	88.3771	0	23.4177
		328	1563.3	0	0	89.4986	0	0	0	105.859	0	56.4718	0	57.4488	0	45.4026	0	35.0822	0	22.7778	65.0404	0	0	0	0	32.1108	0	0
		329	1567.16	17.713	0	90.5344	64.8294	0	0	123.743	0	42.1079	21.3246	61.6681	0	0	25.7412	0	0	20.9524	69.2331	0	0	0	0	66.8164	0	0
		330	1571.02	34.353	0	62.6127	0	0	0	133.226	0	52.6339	0	71.6299	45.0851	23.5481	22.0292	0	0	24.4953	26.0721	47.1395	0	0	0	54.7795	0	0
		331	1574.88	0	0	35.7076	22.8996	0	0	118.203	0	43.3186	0	35.7653	0	32.5538	16.2514	0	0	0	41.94	26.6412	0	0	0	0	0	0
		332	1578.74	50.6906	0	83.1836	68.1247	0	0	104.124	0	20.6912	0	50.7531	0	0	28.1859	0	0	0	49.1682	0	0	0	0	28.3337	0	32.1703
		333	1582.6	0	0	23.691	0	0	0	99.2996	0	66.8617	0	74.5561	0	0	0	18.4751	0	32.2319	39.3988	0	18.0469	0	0	21.7906	0	17.6956
		334	1586.46	0	0	97.2383	0	0	0	125.617	0	44.0592	0	0	0	0	28.5008	0	0	0	37.0828	35.9272	0	0	0	0	0	28.4703
		335	1590.32	32.7252	18.4415	56.0416	40.0518	0	0	89.1211	0	0	0	20.414	0	0	0	0	0	0	67.6376	0	0	0	0	0	0	0
		336	1594.18	44.101	0	43.8279	32.0231	19.5391	0	174.893	0	29.3937	0	0	0	22.6614	0	0	0	0	45.4671	0	0	0	0	35.9062	0	0
		337	1598.04	0	0	0	0	0	0	104.686	0	0	0	42.8694	0	0	59.582	0	0	0	77.0598	0	0	0	0	62.0403	0	0
		338	1601.9	0	0	0	0	0	0	102.319	0	0	0	0	23.4854	45.7764	0	0	0	0	51.8608	0	32.8355	0	0	58.6405	0	61.657
		339	1605.76	31.1595	0	41.3532	38.626	33.1408	0	108.835	0	0	0	17.9604	0	0	0	0	0	0	61.4959	59.9076	0	0	0	22.9028	0	0
		340	1609.62	0	0	59.2442	0	39.151	0	115.973	0	0	0	0	0	33.7394	0	0	0	0	29.3342	30.9536	0	0	0	0	18.1497	0
		341	1613.48	0	0	72.7643	27.1954	0	0	73.544	0	0	16.4437	0	0	0	15.6133	0	0	0	74.1692	0	0	0	0	68.7415	41.4626	0
		342	1617.34	23.7824	0	19.2982	0	18.5203	0	80.8145	0	0	0	24.8081	0	20.8446	0	0	0	0	61.1692	0	0	0	0	57.9222	21.242	0
		343	1621.2	48.6165	0	90.3168	45.1173	0	0	115.113	21.5898	39.3002	0	43.9181	0	39.2338	54.236	0	0	0	55.2781	0	0	0	0	90.5741	0	30.0337
		344	1625.06	57.3688	0	60.1847	0	0	0	94.8319	0	54.2627	0	0	0	0	0	0	0	0	17.3368	0	48.0109	0	0	34.7657	0	0
		345	1628.92	58.8678	0	68.0272	26.6976	29.4475	18.4716	88.7362	0	42.6831	0	28.1658	20.0779	0	41.724	0	0	0	0	0	33.0145	0	0	62.4048	0	0
		346	1632.78	0	0	53.9719	0	0	0	90.6834	19.3144	0	37.2936	30.2118	0	0	45.6619	0	0	0	35.3127	22.2984	0	0	0	49.8303	0	31.2299
		347	1636.64	22.4505	21.1978	44.7543	0	44.9643	0	144.773	20.3081	30.6943	0	0	0	22.3044	28.4339	0	0	0	0	0	0	0	0	64.677	0	0
		348	1640.5	36.4122	0	45.6174	0	41.8909	0	137.353	29.9594	39.5966	35.0004	30.684	0	44.1571	21.0132	0	0	0	24.326	18.6081	0	0	0	26.3825	0	34.4968
		349	1644.36	36.4709	0	70.2086	33.7982	54.2151	0	112.607	0	32.8308	26.4994	0	0	34.963	0	0	0	25.9653	28.475	0	0	0	0	0	0	69.2844
		350	1648.22	29.3493	18.0876	65.8077	0	31.6104	0	85.1465	19.7604	20.8563	0	17.669	0	28.0917	56.2957	0	0	0	45.3383	0	0	0	0	0	0	55.317
		351	1652.08	0	0	43.1673	0	37.3323	0	107.054	24.6794	48.8344	0	0	0	0	0	0	0	0	0	0	0	0	19.3367	0	14.9087	47.688
		352	1655.94	0	0	82.3254	31.415	40.1821	0	117.135	75.5276	0	0	0	0	0	0	0	0	0	0	0	0	0	0	0	0	75.6238
		353	1659.8	0	32.7153	75.2913	0	27.8475	0	134.228	19.8898	0	0	0	0	0	0	0	0	0	38.8506	0	35.5181	0	0	0	0	50.4123
		354	1663.66	0	0	71.8724	37.5124	0	0	100.066	0	0	0	0	0	49.6694	0	0	0	36.7317	0	0	39.912	0	16.8768	0	0	0
		355	1667.52	0	28.7489	71.5897	0	39.9686	0	145.409	0	35.1571	0	0	0	30.5073	17.5714	0	0	0	42.9308	0	0	0	0	0	0	36.8598
		356	1671.38	0	0	62.0903	37.9202	48.2776	0	122.333	49.9266	37.2372	0	0	0	0	0	0	0	21.0872	0	85.0705	19.4375	0	0	0	0	0
		357	1675.24	0	31.6102	52.1523	19.2354	115.513	0	124.568	39.5659	35.9106	35.1849	0	0	0	0	0	0	27.2701	32.385	0	27.5204	0	20.9631	0	0	46.8248
		358	1679.1	0	20.865	51.3007	0	58.7107	0	208.252	53.6545	19.7468	23.1833	0	0	0	0	0	17.1258	0	66.9017	0	0	0	0	0	0	0
		359	1682.96	0	0	38.1915	20.3505	33.7826	0	186.324	41.7606	0	0	0	0	0	0	0	0	25.6661	22.3147	0	54.2269	0	0	0	26.9669	44.0961
		360	1686.82	0	0	44.0994	26.7794	34.3348	0	128.888	27.5802	0	0	0	21.8321	26.157	28.9275	0	0	22.6986	98.1164	53.0435	29.5378	0	32.2409	35.6037	0	0
		361	1690.68	0	0	67.3817	25.2744	31.6486	0	153.385	55.9982	75.1354	34.0258	0	0	52.9846	0	0	0	49.2277	0	0	60.8479	0	0	25.6919	0	0
		362	1694.54	31.9991	65.5089	32.5229	20.9677	45.1599	0	145.946	79.3319	0	0	19.3802	0	0	0	0	0	48.1195	24.4781	39.2759	53.5583	0	0	0	0	23.969
		363	1698.4	31.426	0	38.9729	25.9681	69.2767	0	95.5331	54.0277	0	0	0	0	26.8565	0	0	17.634	54.6847	43.3601	51.5606	52.0737	0	0	18.0534	0	31.5895
		364	1702.26	28.6127	26.5735	49.5231	68.3356	0	0	98.0741	33.1689	0	0	25.1665	17.9762	17.0441	0	0	0	29.806	0	30.0208	46.5404	0	20.2022	21.9424	0	0
		365	1706.12	39.8022	63.3898	50.0385	0	35.262	0	133.676	89.7546	36.4729	0	0	0	0	34.6495	0	0	39.8801	0	62.5166	20.1641	0	28.4594	0	0	0
		366	1709.98	0	48.0707	20.3962	32.5927	55.2982	0	65.2739	84.1566	0	0	0	0	0	0	0	0	34.6532	29.0155	41.5861	22.096	0	0	0	0	67.9806
		367	1713.84	36.6159	0	68.177	0	0	0	109.768	123.174	29.1095	0	0	0	0	0	0	0	107.637	46.8406	0	35.3216	0	0	0	0	95.8629
		368	1717.7	0	53.9479	0	0	31.711	0	66.8806	0	0	28.8924	0	0	0	0	0	0	70.3494	0	25.5762	63.7207	0	0	0	0	21.7291
		369	1721.56	0	41.3073	45.026	31.1535	21.9472	0	95.5093	71.4142	0	0	0	0	0	0	0	0	0	0	0	39.1346	0	0	32.2641	0	27.3507
		370	1725.42	0	0	73.665	0	0	0	110.035	43.9835	0	0	0	40.0322	0	26.0034	0	0	65.5092	0	63.3034	28.7699	0	0	27.9559	0	54.0441
		371	1729.28	0	30.3534	44.7302	31.1988	0	0	126.276	32.6064	35.7399	0	0	58.649	0	0	0	0	107.231	0	63.0872	17.0908	0	25.069	18.1702	0	29.2032
		372	1733.14	19.7968	35.1505	33.0531	37.9266	0	0	109.34	126.939	44.1717	15.8811	0	0	0	26.2572	0	0	63.547	0	70.2512	0	0	30.4278	30.9469	0	39.5636
		373	1737	22.0353	0	61.5291	54.8257	20.5309	0	114.301	118.009	54.0563	27.0883	0	0	0	15.9149	0	0	97.3696	0	30.2816	38.1614	0	0	0	0	62.9117
		374	1740.86	0	28.3091	45.7223	0	60.1075	0	131.062	19.6741	0	47.0298	0	37.5563	16.2968	0	0	0	60.5077	0	36.9085	24.6686	0	17.0096	0	0	44.672
		375	1744.72	29.104	18.259	0	0	27.5923	0	65.1959	59.2296	0	24.2811	0	24.0708	29.4043	0	0	0	51.5128	0	70.6956	30.1994	0	44.2847	0	0	28.546
		376	1748.58	0	35.1285	73.3256	45.4425	0	0	73.2691	78.0038	30.2067	0	0	36.3897	0	0	0	0	61.6447	30.368	0	0	0	0	0	0	72.2406
		377	1752.44	0	0	39.011	0	45.0033	0	75.7126	70.7046	0	25.2466	0	17.7993	20.7629	0	0	0	90.0856	0	51.1475	20.6922	0	18.0693	0	37.0383	54.4
		378	1756.3	0	0	33.8856	0	37.9414	0	114.84	0	17.6359	33.1214	0	0	25.0049	0	0	0	93.1515	50.2488	0	35.596	0	0	0	0	113.112
		379	1760.16	0	73.8972	0	0	21.9965	0	62.6145	73.8339	0	0	0	0	25.1367	0	0	0	39.3823	16.0123	57.9018	24.0444	0	0	0	0	74.7909
		380	1764.02	0	39.6036	35.449	23.5221	18.6273	0	152.903	105.618	23.5623	31.3031	0	20.4804	0	0	0	0	122.003	29.4984	20.1055	39.1314	0	34.5396	0	0	45.1294
		381	1767.88	21.6276	17.4441	0	0	0	0	104.044	80.9726	0	0	0	36.0527	0	0	0	0	60.3465	18.7051	48.071	25.9095	0	0	0	0	39.4494
		382	1771.74	0	45.1624	43.3727	0	78.9335	0	73.2332	120	41.4882	0	0	18.0669	0	0	0	0	55.7107	0	0	49.3999	0	44.2523	0	0	43.9808
		383	1775.6	0	37.94	38.1732	0	0	0	78.8286	89.5764	22.9997	0	0	68.6798	19.0626	0	0	0	95.0172	0	29.5186	24.8696	0	0	0	0	53.3564
		384	1779.46	0	53.0519	45.236	0	32.486	0	112.228	73.3795	0	0	0	0	0	0	0	0	75.2854	33.6438	0	38.7501	0	0	0	0	117.971
		385	1783.32	21.7185	39.1948	39.9768	20.0603	0	0	84.3174	0	20.81	26.3704	0	43.1636	0	0	0	0	93.7541	0	0	26.5908	0	0	0	0	27.4057
		386	1787.18	0	0	103.534	35.8161	0	0	129.014	86.7653	18.2947	32.2477	0	42.3925	0	0	0	0	87.3755	0	22.2539	0	0	0	0	0	0
		387	1791.04	0	20.8796	36.0435	27.5479	38.2899	0	119.755	41.1339	0	33.4307	0	40.1698	0	0	0	0	125.612	0	0	29.193	0	23.1323	0	18.0725	85.6886
		388	1794.9	0	0	0	0	63.0984	0	123.79	56.859	0	28.2761	0	0	0	0	0	0	108.666	0	0	52.536	0	0	20.7533	19.5434	0
		389	1798.76	0	18.6879	61.2696	0	67.0871	0	28.0079	27.2062	0	0	0	20.8841	0	0	0	0	87.6215	25.4053	72.0314	0	0	0	0	0	0
		390	1802.62	0	22.7271	63.0206	0	0	0	66.4717	60.2079	24.3088	32.2316	0	0	0	0	0	0	75.331	0	30.6185	27.0588	0	0	0	31.5397	56.421
		391	1806.48	0	0	0	26.2694	0	0	77.1771	0	0	0	0	66.5333	0	0	0	0	86.6405	0	61.7565	43.228	0	50.4117	26.6226	0	0
		392	1810.34	0	0	0	0	40.8353	0	52.5795	25.903	0	48.0388	0	0	0	0	0	0	65.5444	0	33.1553	20.0715	0	0	0	0	41.7981
		393	1814.2	0	26.4859	17.4476	0	20.3233	0	59.0975	0	0	0	0	0	0	0	0	0	50.4179	52.6421	58.0258	29.207	0	0	0	0	22.9854
		394	1818.06	25.6373	0	26.3807	0	23.4654	0	81.0377	18.2154	0	57.004	0	0	0	0	0	0	0	0	62.3535	19.9098	0	70.6359	0	0	39.4463
		395	1821.92	0	0	0	0	58.6997	0	70.7011	37.2328	0	0	0	27.4559	0	0	0	0	40.6046	0	21.9296	24.5605	0	21.3617	17.6539	0	43.0761
		396	1825.78	0	0	0	0	0	0	63.8643	38.978	0	0	0	0	0	0	0	0	48.6015	0	0	51.1438	0	0	0	0	57.9971
		397	1829.64	0	22.8579	23.9344	0	25.7771	0	70.1759	33.6772	0	0	0	0	18.2484	0	0	0	58.9515	23.7248	0	86.6566	0	29.9848	0	0	68.0833
		398	1833.5	0	0	0	0	0	0	64.4795	27.5516	18.8609	42.5014	0	36.2638	0	0	0	0	45.0363	0	62.4316	28.1258	0	41.2773	18.2152	0	50.5993
		399	1837.36	0	0	0	17.4425	0	0	79.9634	21.3939	0	27.7112	20.0784	28.7252	0	0	0	0	69.9213	0	67.9273	76.5374	0	81.0597	0	0	62.803
		400	1841.22	0	0	0	0	0	0	57.0849	39.729	0	0	0	37.5001	0	0	0	0	47.77	0	28.8254	0	0	45.2569	0	0	83.5175
		401	1845.08	0	0	0	0	24.8953	0	81.8595	31.0974	0	0	0	0	0	0	0	29.127	43.0869	46.4073	0	68.9042	0	0	0	0	0
		402	1848.94	0	0	0	0	20.971	0	82.5532	32.7832	0	0	0	0	0	26.7629	0	0	39.7918	35.907	48.8947	27.0776	0	35.5155	0	0	62.0031
		403	1852.8	0	0	58.3814	0	27.3663	0	34.4282	33.0386	0	0	0	0	0	15.6508	0	0	88.6249	0	24.7157	30.1221	0	34.2274	24.7255	0	0
		404	1856.66	0	0	0	0	55.5253	0	79.8614	48.2323	0	60.4481	0	0	0	18.8785	0	60.8526	53.5762	35.0196	0	33.7117	0	25.7388	18.0852	0	35.033
		405	1860.52	0	0	18.7324	0	36.1919	0	109.042	19.312	0	17.1283	0	24.2084	24.048	28.2801	0	0	67.0714	41.7691	22.941	39.311	0	24.017	38.1188	0	0
		406	1864.38	0	0	0	0	0	0	53.3561	0	0	0	0	34.1651	22.3913	60.9158	0	0	52.2715	0	0	42.6394	0	73.7569	18.0808	0	0
		407	1868.24	0	0	34.8404	27.9908	0	0	33.69	20.3718	0	0	0	28.0528	0	15.5649	0	0	64.9869	0	64.3058	62.3379	0	0	0	0	0
		408	1872.1	0	0	0	0	0	0	131.583	52.3849	0	0	0	52.1059	0	92.9056	0	25.6125	69.6541	0	0	39.756	0	55.4706	30.5958	0	0
		409	1875.96	0	0	0	0	0	0	87.2037	73.3037	0	0	16.4611	0	0	29.1817	0	0	49.7444	38.7355	36.0149	49.4374	0	18.725	26.9734	0	0
		410	1879.82	0	0	16.5247	0	0	0	83.8813	38.9893	0	0	0	32.5569	0	61.714	0	48.1498	86.2674	31.8968	0	41.7424	0	67.5403	0	0	0
		411	1883.68	0	0	0	0	23.4982	0	74.9561	33.9044	0	16.3944	0	35.0016	0	0	0	0	60.0694	0	48.7232	68.953	0	0	0	0	0
		412	1887.54	0	0	0	0	30.1249	0	121.541	51.2564	0	0	0	0	0	0	0	33.6986	41.129	24.6632	57.5667	81.587	0	33.0203	0	0	0
		413	1891.4	0	28.4674	0	0	0	0	50.2887	78.8732	0	0	23.651	0	0	0	0	0	81.8916	29.7772	49.3294	76.1489	0	0	0	0	0
		414	1895.26	0	0	0	0	0	0	41.5367	19.6757	0	0	0	31.0495	0	54.859	0	57.5088	54.9238	21.4958	39.6552	81.9403	0	41.1259	23.0061	0	0
		415	1899.12	0	0	0	0	0	0	86.8032	49.845	0	0	0	28.4573	0	42.1864	0	37.8919	118.982	0	26.5323	40.0219	0	33.2814	0	0	18.6765
		416	1902.98	0	0	0	0	42.4616	0	95.6744	0	0	0	0	0	0	0	0	30.6725	35.3114	0	20.9144	59.6246	0	26.2277	0	0	0
		417	1906.84	0	19.9071	0	0	18.3271	0	42.0314	43.4284	18.7658	0	0	28.7358	0	36.6431	0	65.7593	35.323	67.9947	27.136	47.3258	0	33.5699	21.2852	0	0
		418	1910.7	0	0	18.0769	0	26.8484	0	85.974	23.8903	0	0	19.9938	42.2148	0	67.2319	0	62.788	123.192	41.6408	0	22.6041	0	43.8967	0	27.5183	0
		419	1914.56	0	0	0	0	0	0	23.9726	37.9802	0	0	0	0	0	0	0	71.2715	60.6454	23.4696	0	86.6359	0	36.8046	0	32.8139	0
		420	1918.42	0	0	21.0154	0	0	0	0	0	0	0	0	18.3371	0	41.9854	0	0	83.802	49.5513	0	0	0	23.8279	41.6514	0	0
		421	1922.28	0	0	0	0	0	0	79.1564	26.5225	0	0	22.732	0	0	0	0	61.1132	63.6832	0	45.2565	54.8622	0	33.4919	0	27.2071	0
		422	1926.14	40.9134	0	0	0	0	0	51.9124	37.6869	0	0	0	0	0	63.563	0	22.2524	53.0694	33.9548	24.9551	54.4683	0	0	0	0	0
		423	1930	0	25.9309	0	0	0	0	76.4544	69.6606	0	25.636	45.2216	0	29.0437	38.5505	0	88.021	104.487	37.517	20.8121	28.3574	0	30.5194	0	0	0
		424	1933.86	25.1698	75.8148	0	0	0	0	61.2009	50.9115	0	0	19.572	0	0	68.0168	0	61.1634	0	26.3659	26.9448	40.8207	0	0	0	0	0
		425	1937.72	0	44.3288	0	0	0	0	0	37.0408	15.9227	0	0	0	0	18.3933	0	0	51.6827	0	0	55.0323	0	65.7097	0	25.1403	0
		426	1941.58	0	0	30.1099	0	0	0	108.29	37.1713	22.6798	0	0	0	34.5334	23.0573	0	42.1553	96.0941	19.0976	29.7727	53.7784	0	46.4743	0	29.6759	0
		427	1945.44	0	0	20.9953	0	27.0935	0	68.2486	0	0	0	0	35.6175	0	0	0	0	116.686	17.9334	19.4488	31.6365	0	0	0	0	0
		428	1949.3	0	0	0	0	0	0	53.4235	30.3643	0	0	0	16.2009	0	19.4422	0	0	78.3844	23.5731	35.4233	48.0945	19.6664	19.5228	0	43.5624	0
		429	1953.16	0	0	0	0	0	0	104.661	0	0	0	22.0411	0	44.7684	0	18.672	42.5379	61.6454	0	0	35.5257	0	0	0	21.9146	0
		430	1957.02	0	0	0	0	0	0	81.9261	0	25.5441	0	0	0	0	62.2469	17.2947	74.8801	40.7887	0	42.2581	0	0	19.0285	0	20.3717	0
		431	1960.88	0	0	0	0	0	0	46.3388	24.5525	0	0	47.2299	0	0	0	0	62.3815	91.5367	32.3132	0	0	0	0	0	37.3692	0
		432	1964.74	0	0	33.5977	0	0	0	49.2896	0	27.482	0	0	0	0	43.3977	0	141.432	0	0	0	47.285	0	27.3812	0	41.4616	0
		433	1968.6	0	0	33.0957	0	0	0	40.8882	0	0	0	20.6707	0	0	66.4192	0	87.0544	84.9711	29.5743	63.1426	0	0	0	0	33.4109	0
		434	1972.46	0	30.8169	0	0	0	0	0	0	0	0	28.2672	26.3705	0	59.3464	0	77.166	35.6138	18.1248	0	23.7574	0	0	0	54.9723	0
		435	1976.32	0	0	36.1808	0	0	0	33.0766	0	0	0	0	23.6336	0	0	0	106.839	0	0	31.9098	0	0	30.263	0	28.0617	0
		436	1980.18	0	22.7319	0	0	0	0	72.786	26.216	0	0	31.2357	51.4374	0	0	0	107.982	32.5602	36.3232	0	0	0	0	0	0	0
		437	1984.04	42.7477	0	33.4788	0	0	0	29.4034	32.4036	0	0	0	0	0	0	0	92.7106	21.2162	49.1423	51.5383	17.8444	0	0	0	45.5175	0
		438	1987.9	0	0	17.2209	0	0	0	0	0	0	0	0	29.9818	27.4582	41.738	0	99.9821	0	58.2451	0	42.5927	0	38.5258	0	63.1137	0
		439	1991.76	0	0	23.1687	0	0	0	20.4439	0	0	0	0	0	0	50.3774	0	80.3925	37.7535	0	30.9126	0	17.2215	18.5966	0	35.0501	0
		440	1995.62	0	0	0	0	0	0	0	0	0	0	26.5484	18.8881	27.2718	57.6971	0	118.922	34.1693	27.9715	46.6238	0	0	0	0	48.3725	0
		441	1999.48	0	0	0	0	0	0	0	24.8598	37.5768	0	0	0	0	0	0	106.847	29.05	0	0	25.9511	0	0	21.8991	53.532	0
		442	2003.34	0	29.3427	0	0	0	0	46.6199	0	0	0	20.7228	0	0	0	0	80.7388	83.9728	22.7916	87.7501	0	0	0	0	80.9479	0
		443	2007.2	0	0	23.8724	0	0	0	0	0	0	0	26.6626	0	0	0	0	53.4271	0	0	69.0873	0	0	42.1496	0	89.5621	0
		444	2011.06	0	0	0	0	18.1657	0	36.5475	0	0	0	30.7365	48.0906	0	60.5657	0	83.12	59.6448	0	0	27.4853	0	17.5338	0	130.433	0
		445	2014.92	0	29.3802	0	0	0	0	0	0	0	0	0	30.0482	0	19.2865	0	92.9063	36.6213	0	54.9373	0	0	0	0	89.1499	0
		446	2018.78	0	0	0	0	0	0	0	26.0957	0	0	0	0	0	51.8986	0	22.6401	0	0	33.7205	0	0	26.3737	0	78.3146	0
		447	2022.64	0	0	0	0	0	0	33.0665	0	0	0	0	0	0	0	0	64.7286	40.7467	0	36.1875	0	19.6168	20.9304	0	54.7515	0
		448	2026.5	0	0	0	0	0	0	27.8725	0	45.177	25.6825	0	0	0	17.4794	0	59.4552	57.8617	19.5711	32.3853	0	0	29.8433	0	104.477	0
		449	2030.36	0	0	0	0	47.819	0	32.2979	0	48.2862	0	32.1341	0	0	0	0	0	52.8687	0	43.1531	28.4513	0	0	0	33.0439	0
		450	2034.22	0	0	0	0	0	0	28.6656	0	0	0	0	45.8874	0	0	0	68.2626	28.2103	0	48.8507	0	0	0	0	80.0138	0
		451	2038.08	0	0	0	0	0	0	47.4542	0	0	0	0	22.9612	0	32.222	0	57.6233	37.6424	0	27.9425	20.7417	0	0	0	56.2115	0
		452	2041.94	0	16.971	0	0	0	0	41.72	0	0	0	0	0	0	33.3164	0	48.2569	74.4867	0	33.6481	0	0	0	0	81.9437	0
		453	2045.8	29.9075	16.9742	0	0	0	0	20.0181	0	0	0	0	0	0	0	0	55.926	79.9052	0	0	0	0	0	0	119.284	0
		454	2049.66	0	0	0	0	0	0	0	0	0	0	0	0	0	26.7245	0	79.3297	0	20.7936	35.9393	0	0	0	34.251	90.5516	0
		455	2053.52	21.0176	0	0	0	0	0	37.5495	0	35.23	31.8266	0	52.4179	0	27.0336	0	49.746	26.5259	0	0	0	0	24.1538	0	148.389	0
		456	2057.38	0	0	0	0	17.6063	0	0	0	0	0	0	23.3383	0	0	0	22.7032	0	0	33.223	0	0	50.9086	37.8394	40.5277	0
		457	2061.24	0	0	0	0	0	0	24.0825	0	0	0	0	0	0	0	0	31.0314	0	0	26.0804	0	0	25.5807	0	90.4719	0
		458	2065.1	0	0	0	0	27.7994	0	46.4994	0	0	0	0	23.3341	0	0	0	0	32.7204	39.2939	0	0	28.8434	24.2824	0	103.366	0
		459	2068.96	0	0	0	0	0	0	0	0	0	0	0	0	0	22.1226	0	32.9875	0	31.2458	58.9438	0	0	0	0	0	0
		460	2072.82	0	0	0	0	0	0	0	0	0	0	20.3042	27.0579	0	0	0	0	37.5874	0	61.1885	0	0	21.3683	18.2767	48.3341	0
		461	2076.68	0	0	0	0	0	0	0	0	29.597	0	30.6089	0	0	0	0	0	0	0	60.4983	0	42.23	30.4336	0	58.1203	0
		462	2080.54	0	15.1832	0	0	0	0	0	0	0	0	0	0	0	0	0	0	0	0	20.2755	0	18.5692	0	0	107.157	0
		463	2084.4	0	27.7	0	0	0	0	28.0146	18.8902	0	0	0	0	22.5482	25.7052	0	0	0	0	0	0	0	30.3848	0	86.1867	0
		464	2088.26	0	0	0	0	0	0	0	0	0	0	0	0	0	36.4107	0	59.0135	0	0	25.3616	0	0	0	0	127.933	0
		465	2092.12	0	0	0	0	0	0	0	0	0	0	0	0	0	0	0	44.4472	0	0	17.4194	0	39.0967	25.3912	0	100.671	0
		466	2095.98	0	0	45.6361	0	0	0	26.1022	0	18.6505	0	0	0	0	52.7217	0	0	0	0	48.0995	0	0	39.9239	0	28.5004	0
		467	2099.84	0	0	0	0	0	0	44.6701	0	0	0	0	0	0	35.562	0	71.8483	0	20.6681	0	21.6774	23.8275	56.1163	0	80.4991	0
		468	2103.7	0	0	0	0	0	0	0	0	32.6267	0	0	0	0	19.4898	0	19.5115	0	0	0	45.4961	26.9914	62.4265	0	107.417	0
		469	2107.56	0	0	0	27.6542	0	0	0	0	0	0	0	0	0	0	0	0	0	46.752	0	16.3538	39.7935	0	0	0	0
		470	2111.42	0	20.2565	0	0	0	0	0	0	0	0	0	0	0	0	0	23.8693	0	0	51.5604	36.0866	30.4567	0	0	113.325	0
		471	2115.28	0	0	0	0	0	0	30.6148	26.6372	0	0	0	0	0	0	0	0	0	39.9988	21.7698	20.5207	61.5008	0	0	91.2141	0
		472	2119.14	0	0	16.7179	0	0	0	0	0	0	0	0	0	0	0	0	0	0	0	0	50.4385	16.5098	0	0	63.8249	0
		473	2123	0	0	0	21.1547	0	0	29.78	46.3902	0	15.2803	15.2145	0	0	0	0	0	0	0	0	0	16.442	37.3517	52.9917	59.2886	0
		474	2126.86	0	0	0	26.5739	0	0	0	0	29.3453	0	0	26.5253	0	0	0	0	0	0	32.5971	16.7161	41.9166	57.3903	34.4066	61.1877	0
		475	2130.72	0	0	0	22.9362	0	0	0	0	0	0	0	0	0	0	0	0	18.0737	0	18.4893	0	17.6256	61.7048	19.758	22.8134	37.6762
		476	2134.58	0	0	22.4336	0	0	20.6902	0	0	0	0	0	0	32.1136	0	0	0	33.2261	0	0	25.259	41.9293	27.1835	0	22.7247	0
		477	2138.44	0	0	32.6649	0	0	0	18.3178	0	0	0	0	0	0	23.9399	0	0	0	44.1046	0	54.8976	44.0465	59.3021	0	0	0
		478	2142.3	0	0	0	0	0	0	0	0	0	0	0	0	0	29.3605	0	0	0	41.62	0	52.2541	33.2456	47.7518	28.4769	90.6147	0
		479	2146.16	0	0	0	0	0	0	0	0	0	14.7536	0	0	0	0	0	0	24.0706	31.2953	0	0	39.4638	0	20.5824	55.4844	32.4505
		480	2150.02	0	0	0	0	0	0	0	0	0	0	0	0	21.2121	0	0	0	0	25.6687	0	0	28.279	40.9729	0	0	0
		481	2153.88	0	0	0	34.5913	0	0	19.9782	20.9444	0	0	0	0	0	23.309	33.6032	0	0	0	0	63.8154	0	0	25.5601	38.1068	0
		482	2157.74	0	0	0	0	0	0	0	0	0	0	0	0	20.6249	0	0	0	0	0	23.1533	21.5169	31.9748	38.4215	20.9549	34.7582	0
		483	2161.6	0	0	0	0	0	0	57.8913	0	0	0	0	0	0	0	0	0	18.6777	20.1941	0	34.0544	0	28.465	0	72.9055	0
		484	2165.46	0	0	18.9419	0	0	0	22.5746	0	0	0	0	0	0	0	0	0	51.4255	0	37.698	0	32.7562	0	28.4041	35.9939	58.1914
		485	2169.32	0	0	19.064	0	0	0	31.6902	0	0	0	0	0	0	40.3839	22.1853	0	17.8031	37.5576	0	23.7846	59.6576	43.77	0	57.533	27.275
		486	2173.18	0	0	0	0	0	0	0	19.5176	0	19.2596	0	0	16.9606	32.3968	0	0	43.383	0	0	0	20.1596	38.5236	0	50.4952	0
		487	2177.04	0	0	0	0	0	0	0	0	0	0	0	0	0	0	0	0	0	0	0	0	26.2804	0	25.4716	26.3113	0
		488	2180.9	0	0	16.9271	0	21.2367	0	0	25.7705	0	0	0	0	0	32.1521	0	0	0	0	0	28.3031	0	49.5631	19.7863	0	0
		489	2184.76	0	0	0	0	0	0	19.6879	0	0	48.3609	0	0	0	0	0	0	0	22.2151	0	0	31.5419	25.7694	0	25.219	0
		490	2188.62	0	0	30.073	0	0	0	0	37.0455	0	34.8654	0	0	0	30.9619	0	0	0	42.5612	0	30.9253	0	23.2035	24.7003	42.9868	20.6495
		491	2192.48	0	34.8928	24.7395	0	28.3744	31.5399	25.093	0	0	0	0	0	0	23.4855	0	0	0	0	16.6551	0	0	0	0	31.7842	0
		492	2196.34	0	0	0	0	0	0	24.0948	0	0	35.1274	0	0	0	0	0	0	0	32.8701	0	57.0525	27.087	0	22.3243	0	0
		493	2200.2	0	0	34.9448	0	0	28.0837	32.7455	0	0	0	0	0	0	0	0	0	0	62.3231	49.804	35.9361	0	0	0	0	0
		494	2204.06	0	0	0	0	21.5731	0	0	0	0	27.3646	0	0	0	26.1556	0	0	0	29.3485	16.652	0	0	0	0	0	0
		495	2207.92	0	39.5847	0	0	0	0	0	0	0	35.4871	0	0	0	60.4176	0	0	38.4501	22.0192	0	35.8163	0	30.8894	0	0	22.8525
		496	2211.78	0	0	0	0	0	0	23.5872	0	0	23.4768	0	0	38.6939	0	0	0	0	31.8216	0	0	0	0	22.451	0	63.7747
		497	2215.64	0	21.4145	0	0	26.5575	0	0	21.4066	0	27.5951	0	0	0	23.0865	0	0	0	0	35.3889	0	0	0	0	0	32.8612
		498	2219.5	0	0	0	0	0	0	0	0	0	0	0	0	22.7132	20.5593	0	0	21.4808	0	0	34.0004	0	0	0	0	0
		499	2223.36	0	0	18.9052	0	0	0	58.0371	0	0	0	0	0	0	0	0	0	0	0	38.2806	0	0	0	0	0	34.6113
		500	2227.22	0	0	0	0	0	0	43.8449	28.162	0	0	0	0	0	0	0	0	0	0	0	0	0	0	0	0	0
		501	2231.08	0	16.0152	29.6544	0	0	0	0	0	0	34.2945	0	0	0	0	0	0	0	24.6341	0	0	0	0	0	0	0
		502	2234.94	0	0	0	0	0	0	24.1856	0	0	27.4226	0	0	0	57.623	0	0	0	0	79.7216	0	0	0	0	0	0
		503	2238.8	0	26.7964	0	0	0	0	32.6241	30.0217	18.9173	0	0	20.5732	0	0	0	0	0	0	58.0329	0	17.8448	16.9826	16.9613	0	0
		504	2242.66	0	0	23.6005	0	0	0	18.7287	0	30.2797	0	17.3266	0	35.7611	0	0	18.8282	0	0	0	0	0	0	0	0	24.1169
		505	2246.52	0	26.996	0	0	0	0	21.0716	28.3824	0	0	0	0	0	0	0	0	0	35.15	22.7507	0	0	0	0	0	0
		506	2250.38	0	22.5016	0	26.6683	0	0	18.9419	0	0	0	0	0	0	0	0	0	22.1123	0	0	0	0	0	0	0	0
		507	2254.24	0	0	0	0	0	0	0	0	0	0	0	0	20.2449	26.2555	17.8583	0	0	0	0	0	0	17.361	55.0193	0	0
		508	2258.1	0	24.0042	0	0	0	29.8619	0	0	0	27.797	0	0	0	25.4649	0	0	0	0	0	0	0	0	28.9768	0	23.2852
		509	2261.96	0	32.8429	0	0	0	0	0	0	0	16.6026	0	0	23.4471	39.7902	0	0	0	0	26.9903	0	0	0	0	0	0
		510	2265.82	0	0	22.6888	0	0	0	0	0	0	0	0	0	27.6931	0	0	30.7098	0	0	54.2341	0	0	0	36.9402	0	37.9855
		511	2269.68	0	16.659	0	0	0	27.365	0	0	0	0	0	0	0	0	0	0	0	0	21.8117	0	0	47.6754	52.9785	0	0
		512	2273.54	0	0	0	0	0	26.6947	0	0	34.7722	0	0	0	0	0	0	0	0	0	0	0	0	0	57.0963	0	0
		513	2277.4	0	0	0	0	0	0	0	0	0	0	0	0	0	0	0	0	0	0	0	0	0	0	0	0	0
		514	2281.26	0	0	24.4751	0	0	21.9293	0	0	0	0	0	25.608	0	0	0	0	0	0	0	0	0	0	0	0	0
		515	2285.12	0	0	0	0	0	0	0	0	0	0	0	54.9517	0	0	0	0	0	0	0	0	24.5067	52.0824	0	0	0
		516	2288.98	0	0	0	0	0	0	22.5166	0	0	0	0	66.2812	0	0	0	0	0	37.1432	0	0	0	22.0813	0	0	0
		517	2292.84	0	0	15.159	0	0	0	0	0	0	0	0	0	0	0	0	0	0	0	0	0	0	0	0	0	0
		518	2296.7	0	0	0	0	0	20.0979	0	0	0	0	0	0	0	0	0	0	0	0	19.2661	0	0	0	0	0	30.4734
		519	2300.56	0	0	0	0	0	0	0	0	0	0	0	0	0	0	0	35.3529	0	0	0	0	0	18.1184	0	0	0
		520	2304.42	0	0	0	0	0	0	17.2901	0	0	0	0	0	0	0	0	23.0526	0	0	0	0	0	0	0	0	0
		521	2308.28	0	20.2215	33.9969	0	0	16.5725	0	0	0	0	0	0	0	0	0	0	0	0	26.8431	0	0	0	0	0	18.7977
		522	2312.14	0	25.8745	0	0	0	0	23.8753	0	0	0	0	24.3132	0	0	0	22.4223	0	0	59.1292	25.9705	0	19.6183	0	0	0
		523	2316	0	0	15.5856	0	0	0	65.8596	0	0	0	0	24.9088	0	0	0	0	0	0	0	0	0	38.6863	21.1028	0	0
		524	2319.86	0	0	0	0	0	0	0	0	0	0	0	21.1736	0	36.9621	0	0	0	0	57.8578	0	0	33.6828	0	0	0
		525	2323.72	0	0	0	0	0	0	0	0	0	0	0	0	0	0	0	0	0	0	0	0	0	40.6679	0	27.7329	0
		526	2327.58	0	0	0	0	0	0	18.3903	0	0	0	0	0	0	48.8868	0	0	0	0	0	0	0	35.8066	28.3975	0	0
		527	2331.44	0	22.0473	42.2187	0	0	0	0	0	0	0	0	0	0	0	0	0	0	25.4747	22.738	0	0	17.0536	0	0	0
		528	2335.3	0	0	0	0	0	17.3245	19.0616	0	0	0	26.8693	23.7489	0	46.1034	0	26.2725	0	0	0	0	0	19.822	0	0	0
		529	2339.16	0	0	0	0	0	0	0	0	0	0	0	27.0827	0	0	0	0	0	0	35.113	0	0	0	40.7766	26.8151	0
		530	2343.02	0	0	0	0	0	0	0	0	0	0	0	0	0	0	0	0	0	0	0	0	0	37.3808	63.6456	30.1084	0
		531	2346.88	0	0	0	0	0	0	20.3759	0	0	0	0	0	0	32.4106	0	0	0	0	0	0	0	75.6321	32.3661	33.7637	0
		532	2350.74	0	36.9108	0	0	0	0	0	0	0	0	0	0	0	28.1	0	0	0	0	0	0	0	42.9221	0	29.8029	0
		533	2354.6	0	0	0	0	0	0	21.173	0	0	0	0	0	0	0	0	0	0	0	0	0	0	0	36.0729	0	0
		534	2358.46	0	0	0	0	0	0	0	0	0	0	0	25.0583	0	0	0	0	0	0	0	0	0	0	24.1489	26.9408	0
		535	2362.32	0	22.8401	0	0	0	0	51.9225	0	0	0	0	0	0	32.3316	0	0	0	17.6233	0	0	0	33.8815	43.3773	53.6573	0
		536	2366.18	0	0	0	0	0	22.2759	26.9409	0	0	0	0	0	0	0	17.0572	0	0	0	0	0	0	41.8563	49.0842	0	16.3742
		537	2370.04	0	57.0069	0	0	0	0	30.4386	0	0	0	25.3433	22.2828	0	0	0	0	0	0	0	0	0	0	24.2883	64.0379	0
		538	2373.9	54.7412	0	0	0	0	0	0	0	0	0	0	0	0	0	0	0	0	40.4089	0	0	17.8838	0	0	42.5425	0
		539	2377.76	0	0	28.4202	0	0	0	23.4682	0	13.8787	0	26.8471	43.8228	0	29.2961	0	0	0	28.6226	0	0	0	0	29.2359	39.4305	18.5023
		540	2381.62	0	60.0678	0	0	0	30.3957	0	0	0	0	0	0	0	43.4587	0	0	0	17.2572	0	0	0	0	20.4326	0	0
		541	2385.48	0	0	0	0	0	0	0	0	0	0	31.245	24.5216	0	0	0	0	0	28.9026	21.5958	19.8789	0	0	18.7028	89.1437	0
		542	2389.34	0	45.5847	0	0	0	33.2911	0	0	0	0	0	32.7996	0	30.3798	22.5694	0	0	24.463	0	0	36.641	0	28.0054	69.5514	0
		543	2393.2	0	0	0	0	0	24.9929	21.1892	0	0	0	0	0	0	65.9283	43.3026	26.6085	0	0	0	16.7633	0	35.9406	0	90.2466	51.5492
		544	2397.06	0	0	0	0	0	0	53.321	0	0	36.3631	19.1813	0	0	65.5363	0	0	0	0	0	0	0	0	0	43.6824	25.4458
		545	2400.92	0	32.8197	0	0	21.8922	40.0437	66.8551	0	0	0	0	26.7421	0	42.3962	20.047	0	0	0	18.9071	0	0	30.4996	0	52.2956	19.0772
		546	2404.78	0	0	0	0	0	0	37.6555	0	0	0	0	0	0	0	0	28.7782	0	0	0	0	0	22.9599	0	0	0
		547	2408.64	0	44.0632	0	0	0	0	0	0	0	0	0	0	0	80.2981	0	0	0	0	0	0	0	20.7316	21.6973	51.9794	0
		548	2412.5	0	28.8884	0	0	0	23.4136	31.7197	0	0	0	0	22.1146	0	40.428	0	0	0	29.9304	0	0	0	0	0	44.0355	0
		549	2416.36	0	0	0	0	0	0	31.3607	0	0	0	0	0	0	32.7157	29.1348	0	0	28.5854	20.2173	0	0	0	0	60.7842	0
		550	2420.22	0	52.1842	0	0	0	0	0	0	0	0	0	18.0829	0	52.2407	0	0	0	25.2724	0	0	0	0	0	29.5457	0
		551	2424.08	0	0	0	0	0	0	45.2888	0	0	16.664	0	32.0106	0	37.8519	51.8454	0	0	40.7431	0	0	17.3918	26.9737	0	45.6953	0
		552	2427.94	0	32.5482	0	0	0	25.9819	0	0	0	0	0	32.716	0	26.4559	26.051	0	0	0	0	0	0	0	0	53.8515	0
		553	2431.8	0	0	0	0	0	20.9329	39.9877	0	0	0	0	0	0	68.6313	0	0	0	0	0	0	30.7512	45.4586	0	62.986	24.9666
		554	2435.66	24.7703	18.9055	17.0102	0	0	28.0866	0	0	0	0	0	33.6052	0	0	0	0	0	0	0	0	0	0	0	87.133	0
		555	2439.52	0	0	0	0	0	39.1874	61.0686	0	0	0	0	0	0	17.9773	17.5902	0	0	0	0	0	0	29.1384	0	96.6168	0
		556	2443.38	0	0	0	0	0	67.4859	35.9813	0	0	0	0	0	0	0	42.391	0	0	0	0	0	0	21.1008	0	51.473	0
		557	2447.24	0	0	0	0	0	0	78.561	0	0	0	0	0	0	37.9331	73.0813	0	0	18.203	0	0	0	0	0	0	0
		558	2451.1	0	0	0	0	0	23.1763	51.2583	0	0	0	0	0	0	0	21.7735	0	0	17.7348	0	30.7357	0	0	0	111.108	0
		559	2454.96	0	25.7638	0	0	0	37.1463	18.7229	0	0	0	0	0	0	37.3623	0	0	0	0	28.5366	0	0	50.1865	0	91.1804	0
		560	2458.82	0	46.0272	0	0	0	54.5386	28.3685	0	0	0	0	0	0	0	0	0	0	0	0	0	0	18.8004	0	62.7321	0
		561	2462.68	0	40.6509	0	0	0	28.5691	0	37.1638	43.7728	0	0	0	0	54.1467	0	0	0	0	0	20.7762	0	0	0	80.2188	0
		562	2466.54	0	53.5377	0	0	0	0	0	0	28.2361	0	34.1546	0	0	31.3106	0	0	0	0	0	23.118	0	0	0	28.964	0
		563	2470.4	0	47.8657	0	0	0	0	18.1632	0	0	0	0	0	0	32.2589	42.3354	0	17.3192	0	0	53.0356	0	33.3567	0	19.5267	0
		564	2474.26	0	17.6201	0	0	0	33.6492	28.6192	20.0996	0	0	0	0	0	36.351	27.9792	0	0	0	0	0	0	0	0	85.0084	0
		565	2478.12	0	0	0	0	0	30.3199	56.0492	0	0	0	26.5136	0	0	0	0	0	20.5508	0	0	20.0485	0	0	0	26.5348	0
		566	2481.98	0	0	0	0	0	18.3145	29.036	0	0	0	0	0	0	27.0035	35.5278	0	0	0	29.5998	47.9953	35.1354	0	0	69.7718	0
		567	2485.84	0	52.2389	0	0	0	36.018	30.2239	0	0	0	0	0	0	63.7969	0	0	0	26.4114	25.0705	28.5951	0	38.1483	0	65.2316	20.2975
		568	2489.7	0	0	0	0	0	20.3893	49.246	14.3832	0	0	0	0	0	26.8547	0	0	0	17.9991	0	0	0	58.0677	0	43.7755	0
		569	2493.56	0	0	0	0	0	0	32.9922	19.8708	0	0	19.453	0	0	0	0	0	0	0	0	0	0	29.1419	0	60.3369	0
		570	2497.42	0	44.8852	31.7963	0	0	56.4801	76.1965	0	21.2626	0	0	0	0	31.2834	20.7378	21.1185	0	0	0	0	0	0	0	85.9157	16.0684
		571	2501.28	0	28.8561	0	0	0	68.5563	40.2441	0	0	0	0	0	0	17.1623	0	0	0	0	0	0	0	20.366	0	47.4788	30.5571
		572	2505.14	0	0	0	0	0	82.5215	38.6987	0	0	0	0	0	0	55.6102	0	0	0	0	0	0	0	0	0	58.6837	0
		573	2509	0	0	0	0	0	85.8643	21.5911	0	22.1233	0	0	0	0	20.922	0	0	0	0	0	0	0	0	0	38.7641	0
		574	2512.86	0	0	0	0	0	0	78.2777	0	0	0	0	0	0	0	66.0244	0	0	0	0	0	0	17.3237	0	69.124	0
		575	2516.72	0	38.6635	0	0	0	0	0	0	0	0	0	0	0	0	0	0	0	0	0	0	17.7579	0	0	78.431	0
		576	2520.58	0	23.075	0	0	0	65.052	48.5995	41.7457	37.2585	0	0	0	0	18.3628	39.8908	0	0	0	0	0	0	0	0	68.2838	0
		577	2524.44	0	0	0	0	0	27.6223	55.3584	0	19.5699	0	0	0	0	19.8467	22.5396	0	0	0	0	0	0	0	0	57.5861	0
		578	2528.3	0	0	0	0	0	79.8047	32.4636	0	0	0	0	0	0	0	20.7721	27.3147	0	0	0	0	0	0	0	83.3036	0
		579	2532.16	0	27.8692	0	0	0	48.4179	28.3148	0	0	0	0	22.2233	0	0	0	0	0	0	0	0	0	0	0	39.666	0
		580	2536.02	0	0	0	0	0	35.3383	0	0	0	0	0	0	0	0	34.8978	0	0	0	0	0	0	0	0	114.57	0
		581	2539.88	0	0	0	0	0	18.0126	0	0	0	0	0	0	0	33.4734	0	0	0	0	0	18.8818	0	20.887	0	44.6318	0
		582	2543.74	0	0	25.897	0	0	25.4223	0	52.6527	0	0	0	0	0	0	0	0	0	0	0	0	0	0	0	99.5798	0
		583	2547.6	0	0	0	0	0	53.7445	21.0607	0	0	0	0	0	0	0	0	0	0	19.5116	0	0	0	0	0	69.0691	0
		584	2551.46	0	0	32.0329	0	0	53.3028	69.2034	0	0	0	0	0	0	0	0	0	0	0	0	0	0	0	0	88.9477	0
		585	2555.32	0	0	0	0	0	46.0813	15.8796	0	0	0	0	0	0	0	0	0	0	0	0	0	0	0	0	116.039	0
		586	2559.18	0	0	0	0	0	32.2487	50.2221	0	0	0	0	0	0	20.8592	0	0	0	0	0	26.5134	0	0	0	98.4789	0
		587	2563.04	0	0	0	0	0	30.2613	0	0	26.9781	0	0	0	16.3774	0	35.086	0	0	0	0	0	0	0	0	79.268	0
		588	2566.9	0	0	0	0	0	63.6652	34.3645	0	0	0	0	0	0	16.7833	0	0	0	0	0	21.3344	0	0	0	145.168	0
		589	2570.76	0	0	0	0	0	98.1058	19.5531	19.1209	0	0	0	0	0	51.8285	53.1023	0	0	0	0	0	0	0	0	105.4	34.0309
		590	2574.62	0	0	0	0	0	51.3093	0	0	0	19.5389	0	0	0	0	30.9582	0	0	0	0	0	0	0	0	148.083	24.0466
		591	2578.48	0	0	0	0	0	0	0	0	0	0	0	0	0	0	0	0	0	0	0	0	0	0	0	61.9607	0
		592	2582.34	0	0	0	0	0	39.5762	15.8922	0	0	0	0	0	0	46.4918	0	0	0	0	0	0	0	0	0	97.3964	0
		593	2586.2	0	0	0	0	0	41.9577	67.8893	31.3642	0	0	0	0	0	39.8086	0	0	0	0	0	0	0	0	0	118.847	0
		594	2590.06	15.5185	0	0	0	0	41.7987	0	0	0	29.2985	0	0	0	67.1151	31.2627	0	0	0	0	26.9432	0	0	0	180.102	24.754
		595	2593.92	0	0	0	0	0	16.2037	26.3534	0	0	0	0	0	0	74.5542	0	0	0	0	0	0	0	0	0	63.5716	20.046
		596	2597.78	0	0	0	0	0	60.8121	48.2285	0	0	0	0	0	0	65.5264	50.1116	0	0	0	0	0	0	0	0	66.4355	22.7086
		597	2601.64	0	0	0	0	0	0	49.6868	0	18.0857	0	0	0	0	35.4652	19.6255	0	0	0	0	0	0	0	0	149.105	29.2072
		598	2605.5	0	0	0	0	0	0	0	0	0	0	0	0	0	51.9506	48.394	0	0	0	0	0	0	0	0	143.229	0
		599	2609.36	0	0	0	0	0	0	22.6886	0	0	0	0	0	0	50.6484	0	0	0	0	0	0	43.9201	0	0	143.086	34.8487
		600	2613.22	0	66.0107	0	0	0	22.2432	44.4229	28.679	0	0	0	0	0	92.4969	24.8448	0	0	0	0	0	30.5149	0	0	120.711	36.6024
		601	2617.08	0	33.7446	0	0	0	0	0	0	0	0	0	0	0	108.817	0	0	0	0	0	0	0	0	0	86.1988	55.95
		602	2620.94	0	0	0	0	0	29.7015	0	0	0	0	0	0	0	56.7342	15.6187	0	0	0	0	0	0	0	0	151.591	22.6941
		603	2624.8	0	0	0	0	0	20.8143	0	0	0	0	0	0	0	102.711	0	0	0	0	0	23.6151	0	0	0	171.008	0
		604	2628.66	0	0	0	0	0	35.3423	0	0	0	0	0	0	0	51.4214	19.7254	0	0	0	0	0	0	21.5148	0	100.091	62.5616
		605	2632.52	0	53.5384	0	0	0	43.8232	31.1575	0	0	0	21.2494	0	0	78.0976	17.6399	0	0	0	0	0	0	0	0	69.28	0
		606	2636.38	0	0	36.7628	0	0	0	22.6425	0	0	0	0	0	0	19.8736	0	0	0	0	0	41.7343	0	0	0	112.791	0
		607	2640.24	0	21.2066	55.6096	0	0	30.6246	0	0	0	0	0	0	0	38.9959	0	0	0	0	0	29.57	41.9448	0	0	76.1835	0
		608	2644.1	0	0	15.9203	0	0	59.1955	0	0	0	0	0	0	0	36.9229	0	0	0	0	0	43.3964	43.164	16.8589	0	120.107	0
		609	2647.96	0	49.3025	0	0	0	40.8551	0	0	0	0	0	0	0	24.9894	31.7735	0	0	0	0	47.2484	0	45.3717	0	148.328	21.1942
		610	2651.82	0	0	26.5988	0	0	26.4543	0	29.2743	0	0	0	0	0	0	24.5165	0	0	0	0	0	27.4538	0	0	162.378	0
		611	2655.68	0	0	61.9189	0	0	0	0	0	0	0	0	0	0	55.0477	29.4892	0	0	0	15.0549	0	0	0	0	140.901	18.1479
		612	2659.54	0	31.225	35.3639	0	0	44.8182	0	19.8734	0	0	17.7958	0	0	0	0	0	0	0	0	0	18.0651	0	0	121.258	51.2425
		613	2663.4	0	27.0355	0	0	0	25.5528	0	0	0	0	0	0	0	0	20.0235	0	0	0	0	30.2061	33.6251	0	0	112.08	84.719
		614	2667.26	0	0	76.2734	0	0	0	0	0	0	0	0	0	0	62.2515	0	0	0	0	0	24.9138	0	0	0	175.005	50.1021
		615	2671.12	0	22.7405	61.0561	0	0	0	0	0	0	0	0	0	0	67.7194	0	0	26.3662	0	0	0	0	0	0	141.7	32.8046
		616	2674.98	0	0	56.8868	0	0	0	31.3058	0	0	0	0	0	0	44.8992	0	0	19.2271	0	0	0	58.325	0	0	83.3256	60.8838
		617	2678.84	0	18.6143	0	0	0	0	33.6163	0	0	0	0	0	0	95.3879	65.1789	0	0	0	0	0	42.4772	0	0	105.5	20.9784
		618	2682.7	0	0	0	0	0	0	54.4893	0	0	0	0	0	0	39.6491	20.8856	0	0	0	0	0	44.4462	0	0	122.018	18.1149
		619	2686.56	0	37.8229	30.7185	0	0	0	0	43.5455	0	0	0	0	0	74.3186	98.1634	0	0	0	0	0	54.8898	0	0	147.245	58.6184
		620	2690.42	0	0	18.672	0	0	39.5694	60.6558	0	0	0	0	0	0	81.9633	67.8282	0	0	0	0	0	0	0	0	142.446	0
		621	2694.28	0	0	67.5436	0	0	0	65.6485	0	0	0	23.9062	0	0	148.518	107.728	0	0	0	0	0	21.6061	0	0	136.612	34.337
		622	2698.14	0	0	55.3893	0	0	0	31.4056	0	0	40.6542	0	0	24.831	40.7812	30.1942	0	0	0	0	0	21.3895	0	0	142.902	19.6844
		623	2702	0	0	0	0	0	0	45.9491	0	0	0	0	0	0	48.4651	114.936	0	0	0	0	0	43.215	0	0	157.113	24.3078
		624	2705.86	0	0	0	0	0	0	24.0219	75.9405	0	0	0	0	0	48.2564	40.7515	0	0	0	0	0	43.45	30.0703	0	141.179	0
		625	2709.72	0	19.3317	51.6579	0	0	0	0	0	0	0	0	0	0	21.5771	79.6527	59.0405	0	0	0	39.5798	0	0	0	142.962	15.3802
		626	2713.58	0	0	0	0	0	0	0	18.5523	0	0	0	0	0	30.8642	63.7703	0	0	0	0	0	0	0	0	109.654	0
		627	2717.44	0	0	25.2651	0	18.2316	64.1955	0	0	0	0	16.8994	0	0	27.5712	67.6648	0	0	0	0	0	33.1204	16.4144	0	206.617	0
		628	2721.3	0	0	19.3147	0	0	40.1106	48.5081	0	0	0	0	0	0	60.5246	33.4751	0	0	15.8628	0	0	0	0	0	134.348	43.1413
		629	2725.16	0	27.4239	27.4629	0	0	0	65.9531	0	0	0	0	0	0	84.9012	71.0587	0	0	0	0	0	44.5294	0	0	141.724	0
		630	2729.02	0	0	37.6034	0	0	0	75.1563	0	0	0	34.5585	0	0	79.0414	0	0	0	0	0	0	20.5569	0	0	135.15	0
		631	2732.88	0	0	0	0	0	32.147	64.2497	0	0	0	0	0	26.0457	64.7081	34.1467	0	0	0	0	0	0	0	0	96.258	0
		632	2736.74	0	36.4338	18.2443	0	0	32.9751	29.583	0	0	0	0	0	0	84.6911	0	0	0	0	0	0	31.366	21.1145	0	169.143	0
		633	2740.6	0	17.2792	47.2621	17.1653	0	0	0	0	0	0	0	0	25.8561	58.8095	91.8052	0	0	0	0	0	34.7079	0	0	172.757	0
		634	2744.46	0	0	25.6713	0	0	0	0	0	0	0	0	0	0	29.1208	25.1325	45.675	0	0	0	0	33.0613	0	0	189.158	0
		635	2748.32	0	0	0	0	0	40.6762	31.9236	0	0	0	0	0	0	24.1423	27.3415	0	0	20.4852	0	0	0	0	0	112.808	0
		636	2752.18	0	0	0	0	0	23.3222	75.9425	0	0	0	18.0162	0	0	77.6311	32.6639	23.2039	0	0	0	0	26.0756	0	0	70.9398	87.2442
		637	2756.04	0	0	0	0	0	0	72.1903	0	0	0	32.2899	0	0	85.6727	28.6918	0	0	0	0	0	0	0	0	208.035	64.2601
		638	2759.9	0	0	0	0	0	0	29.3162	0	0	0	0	0	0	53.1969	63.0069	0	0	0	0	0	21.1414	0	0	122.939	51.4638
		639	2763.76	0	33.7296	0	0	0	0	0	24.2021	0	0	0	0	0	20.7075	43.1065	0	0	0	0	0	0	0	0	179.52	0
		640	2767.62	0	27.9848	0	0	0	0	28.7434	25.8766	18.2996	0	24.0705	0	0	0	0	0	0	0	0	0	32.8383	0	0	169.63	41.8364
		641	2771.48	0	22.6944	30.9453	0	0	18.8201	73.7915	0	0	0	25.6521	0	0	23.2071	69.6041	0	0	0	0	0	0	0	0	144.221	23.7952
		642	2775.34	0	0	0	0	0	21.1429	30.7104	0	38.8166	0	30.2859	0	0	0	24.0747	0	0	0	0	0	20.2707	0	0	148.714	22.2902
		643	2779.2	0	0	0	0	0	0	0	0	0	0	0	0	27.6021	0	0	0	0	0	0	0	58.5622	0	0	128.149	28.0355
		644	2783.06	0	0	22.613	0	0	0	0	0	0	15.3997	0	0	0	40.1003	0	0	0	0	0	26.8307	25.6287	0	0	150.292	51.6595
		645	2786.92	0	0	24.1376	0	0	0	27.9742	0	0	0	0	0	0	52.8009	18.3775	0	0	0	0	0	0	0	0	127.3	0
		646	2790.78	0	0	0	0	0	31.2332	0	0	0	0	0	0	0	49.0039	0	0	0	0	0	0	23.8279	0	0	168.611	57.1914
		647	2794.64	0	16.9636	0	0	0	0	15.9885	0	0	28.8324	50.3307	0	0	62.2815	0	0	0	0	0	0	32.3896	0	0	150.74	48.6867
		648	2798.5	0	0	50.658	0	0	0	0	0	27.7533	0	0	0	48.6292	0	44.9032	0	0	0	0	0	0	0	0	131.447	21.8143
		649	2802.36	0	0	0	0	0	0	0	0	0	42.0724	0	0	0	35.5502	0	21.343	0	0	0	0	28.5769	0	0	145.998	53.4545

## Sheet: Average Background
				SptId_19	SptId_23	SptId_24	SptId_25	SptId_29	SptId_33	SptId_35	SptId_40	SptId_53	SptId_55	SptId_57	SptId_59	SptId_63	SptId_65	SptId_71	SptId_76	SptId_83	SptId_91	SptId_94	SptId_97	SptId_100	SptId_110	SptId_115	SptId_116	SptId_117
		0	297.22	0	0	0	0	0	0	0	0	0	0	0	0	0	0	0	0	0	0	0	0	0	0	0	0	0
		1	301.08	0	0	0	0	0	0	0	0	0	0	0	0	0	0	0	0	0	0	0	170.66	0	0	0	0	0
		2	304.94	0	0	0	0	0	0	0	0	0	0	0	0	0	0	0	0	0	0	0	0	0	0	0	0	0
		3	308.8	0	0	0	0	0	0	0	0	0	0	0	0	0	0	0	0	0	0	0	0	0	0	0	0	0
		4	312.66	0	0	0	0	0	0	0	0	0	0	0	0	0	0	0	0	0	0	0	0	0	0	0	0	0
		5	316.52	0	0	0	0	0	0	0	0	0	0	0	0	0	0	0	0	0	0	0	0	0	0	0	0	0
		6	320.38	0	0	0	0	0	0	0	0	0	0	0	0	0	0	0	0	0	0	0	0	0	0	0	0	0
		7	324.24	0	0	0	0	0	0	0	0	0	0	0	0	0	0	0	0	0	0	0	0	0	0	0	0	0
		8	328.1	0	0	0	185.085	0	0	0	0	0	0	0	0	0	0	0	0	0	0	0	0	0	0	0	0	0
		9	331.96	0	0	0	0	0	0	0	0	0	0	0	0	0	0	0	0	0	0	0	0	0	0	0	0	0
		10	335.82	0	0	0	0	0	0	0	0	0	0	0	0	0	0	0	0	0	0	0	0	0	0	0	0	0
		11	339.68	0	0	0	0	0	0	0	0	0	0	0	0	0	0	0	0	0	0	0	0	0	0	0	0	0
		12	343.54	0	0	0	0	0	0	0	0	0	0	0	0	0	0	0	0	0	0	0	0	0	0	0	0	0
		13	347.4	0	0	0	0	0	0	0	0	0	0	0	0	203.263	0	0	0	0	0	0	0	0	0	0	0	0
		14	351.26	0	0	0	0	0	0	0	0	0	0	0	0	0	0	0	0	0	0	0	0	0	0	0	0	0
		15	355.12	0	0	194.259	0	0	0	0	0	0	0	0	0	0	0	0	0	0	0	0	0	0	0	0	0	0
		16	358.98	0	0	0	0	0	0	0	0	0	0	0	0	0	0	0	0	0	0	0	0	0	0	0	0	0
		17	362.84	0	0	0	0	0	0	0	0	0	0	0	0	0	0	0	0	0	0	0	0	0	0	0	0	0
		18	366.7	0	0	0	0	0	0	0	0	0	0	0	0	0	0	0	0	0	0	0	0	0	0	0	0	0
		19	370.56	0	0	0	0	0	0	0	0	0	0	0	0	0	0	0	0	0	0	0	0	0	0	0	0	0
		20	374.42	0	0	0	0	0	0	0	0	0	0	0	0	0	0	0	0	0	0	0	0	0	0	0	0	0
		21	378.28	0	0	0	0	0	0	191.048	0	0	0	0	0	0	0	0	0	0	0	0	0	0	0	0	0	0
		22	382.14	0	0	0	0	0	0	0	0	0	0	0	0	0	0	0	0	0	0	0	0	0	0	0	0	0
		23	386	0	0	0	0	0	0	0	0	0	0	0	0	0	0	0	0	0	0	0	0	0	0	0	0	0
		24	389.86	0	0	0	0	0	0	0	0	0	0	0	0	0	0	0	0	0	0	0	0	0	0	0	0	0
		25	393.72	0	0	0	0	0	0	0	0	0	0	0	0	0	0	235.784	0	0	0	0	0	0	0	0	0	0
		26	397.58	0	0	0	0	0	0	0	0	0	0	0	0	0	0	0	0	0	0	0	0	0	0	0	0	0
		27	401.44	0	0	0	0	0	0	0	0	0	0	0	0	0	0	0	0	0	0	0	0	0	0	0	0	0
		28	405.3	0	0	0	0	0	0	0	0	0	0	0	0	0	0	0	0	222.54	0	0	0	0	0	0	0	0
		29	409.16	0	0	0	0	0	0	0	0	0	0	0	0	0	0	0	0	0	0	0	0	0	0	0	0	0
		30	413.02	0	0	0	0	0	0	0	0	0	0	0	0	0	0	0	0	0	0	0	0	0	0	0	0	0
		31	416.88	0	0	0	0	0	0	0	0	0	0	0	0	0	0	0	0	0	0	0	0	0	0	0	0	0
		32	420.74	0	0	0	0	0	0	0	0	0	0	0	0	0	0	0	0	0	0	0	0	0	0	0	0	0
		33	424.6	0	0	0	221.249	0	0	0	0	170.488	0	0	0	0	0	0	0	0	0	0	0	0	0	0	0	0
		34	428.46	0	0	0	0	0	0	0	0	0	0	0	0	0	0	0	0	0	0	0	0	0	0	0	0	0
		35	432.32	0	0	0	0	0	0	0	0	0	0	0	0	0	0	0	0	0	0	0	0	0	0	0	0	0
		36	436.18	0	0	0	0	0	0	0	0	0	0	0	0	0	0	0	0	0	0	0	0	0	0	0	0	0
		37	440.04	0	0	0	0	0	0	0	0	0	0	0	204.213	0	0	0	0	0	0	0	0	0	0	0	0	0
		38	443.9	0	0	0	0	0	0	0	0	0	0	0	0	0	0	0	0	0	0	0	0	0	0	0	0	0
		39	447.76	0	0	0	0	0	0	0	0	0	0	0	217.008	0	0	0	0	0	0	0	0	0	0	0	0	0
		40	451.62	0	0	0	0	212.281	0	0	0	0	0	0	0	0	0	0	0	0	0	0	0	0	0	0	0	0
		41	455.48	0	0	0	0	0	0	0	0	0	0	0	0	0	0	0	0	0	0	0	0	0	0	0	0	0
		42	459.34	0	0	0	0	0	0	0	0	0	0	0	0	0	0	0	0	0	0	0	0	0	0	0	0	0
		43	463.2	0	0	0	0	0	0	0	0	0	0	0	0	0	0	0	0	0	0	0	0	0	0	0	0	0
		44	467.06	0	0	0	0	0	0	0	0	0	0	0	0	0	0	0	0	0	0	0	0	0	0	0	0	0
		45	470.92	0	0	0	0	0	0	0	0	0	0	0	0	0	0	0	0	0	0	0	0	0	0	0	0	0
		46	474.78	0	0	0	0	0	0	0	0	0	0	0	0	0	0	0	0	0	0	0	0	0	0	0	0	0
		47	478.64	0	0	0	0	0	0	0	0	0	0	0	0	0	0	0	0	0	0	0	0	0	0	0	0	0
		48	482.5	0	0	0	0	0	0	0	0	0	0	0	0	0	0	0	0	0	0	0	0	0	0	0	0	0
		49	486.36	0	0	0	0	0	0	0	0	0	0	0	0	0	0	0	0	0	0	0	0	0	0	0	0	0
		50	490.22	0	0	0	0	0	0	0	0	0	0	0	0	0	0	0	0	0	0	0	0	0	0	218.005	216.047	0
		51	494.08	0	0	0	0	0	0	0	0	0	0	0	0	0	0	0	0	0	178.866	0	0	0	0	228.069	0	0
		52	497.94	0	0	0	0	0	0	0	0	0	0	0	0	0	0	0	0	0	0	0	0	0	0	0	0	0
		53	501.8	0	0	0	0	0	0	0	0	0	0	0	0	0	0	0	0	0	0	0	0	0	0	0	0	0
		54	505.66	0	0	0	0	0	0	0	0	0	0	0	0	0	0	0	0	0	0	0	0	0	0	0	0	0
		55	509.52	0	0	0	0	0	0	207.579	0	0	0	0	0	0	0	0	0	0	0	0	0	199.957	0	0	0	0
		56	513.38	0	0	0	0	0	0	0	0	0	0	0	0	0	0	0	0	0	0	0	0	0	0	228.056	0	0
		57	517.24	0	0	0	0	0	0	0	0	0	0	0	0	0	0	0	0	0	0	0	0	0	0	230.495	0	0
		58	521.1	0	0	0	0	0	0	0	0	0	0	0	0	0	0	0	0	0	0	204.161	0	0	0	0	0	0
		59	524.96	0	0	0	0	0	0	0	0	0	0	0	0	0	0	0	0	0	0	0	0	0	0	0	0	0
		60	528.82	0	0	0	0	0	0	0	0	0	0	0	0	0	0	0	0	0	0	0	0	0	0	0	0	0
		61	532.68	0	0	0	0	0	0	0	0	0	0	0	0	0	0	0	0	0	0	0	0	0	0	227.855	0	0
		62	536.54	0	0	0	0	0	0	0	0	0	0	0	0	0	0	0	0	0	0	0	0	0	0	0	0	0
		63	540.4	0	0	0	0	0	0	0	0	0	0	0	0	0	0	0	0	0	0	206.128	0	0	0	0	0	0
		64	544.26	0	0	0	0	0	0	0	0	0	0	0	0	0	0	0	0	0	0	0	0	0	0	222.402	0	0
		65	548.12	0	0	0	0	0	0	0	0	0	0	0	0	0	0	0	0	0	0	200.589	0	0	0	0	0	0
		66	551.98	0	0	0	0	0	0	0	0	0	0	0	0	0	0	0	0	0	0	0	0	0	0	0	0	0
		67	555.84	0	0	0	0	0	0	0	0	0	0	0	0	0	0	0	0	0	0	0	0	0	0	220.795	0	0
		68	559.7	0	0	0	0	0	0	0	0	0	0	0	0	0	0	0	0	0	0	0	0	0	0	226.31	0	204.596
		69	563.56	0	0	0	0	0	0	0	0	0	0	217.583	0	0	0	0	0	0	0	0	0	0	0	0	0	0
		70	567.42	0	0	0	0	0	0	0	0	0	0	0	0	227.927	0	0	0	0	0	0	0	0	0	220.448	0	0
		71	571.28	0	0	0	0	0	0	0	0	0	0	0	0	0	0	0	0	0	0	0	0	0	0	0	0	0
		72	575.14	0	0	0	0	0	0	0	0	0	0	0	0	0	0	0	0	0	0	0	0	0	0	220.572	0	0
		73	579	0	0	0	0	0	0	0	0	0	0	0	0	0	0	0	0	0	0	0	0	0	0	0	0	0
		74	582.86	0	0	0	222.632	0	0	0	0	0	0	0	197.629	0	0	0	0	0	0	0	0	0	0	218.737	0	0
		75	586.72	0	0	0	0	0	0	0	0	0	0	0	0	0	0	0	0	0	0	0	0	0	0	213.244	0	0
		76	590.58	0	0	0	0	0	0	0	0	0	0	0	0	231.212	0	0	0	0	0	204.322	0	0	0	0	0	0
		77	594.44	0	0	0	0	0	0	0	0	0	0	0	0	0	0	0	0	0	0	194.164	0	0	0	0	0	0
		78	598.3	0	0	0	0	0	0	0	0	0	0	0	0	0	0	0	0	0	0	194.238	0	0	0	221.718	0	0
		79	602.16	0	0	0	0	0	0	0	0	0	0	0	0	0	0	0	0	0	0	0	0	0	0	212.304	0	0
		80	606.02	0	0	0	0	0	0	0	0	0	0	0	0	0	0	0	0	0	0	0	0	0	0	212.216	0	0
		81	609.88	0	0	0	0	0	0	0	0	0	0	0	0	0	0	0	0	0	0	0	0	0	0	221.429	0	0
		82	613.74	0	0	0	0	0	0	0	0	0	0	0	0	0	0	0	0	0	0	0	0	0	0	221.386	0	0
		83	617.6	0	0	0	0	0	0	0	0	0	0	0	0	0	0	0	0	0	0	205.2	0	0	0	225.03	0	0
		84	621.46	0	0	0	0	0	0	0	0	0	0	0	0	221.718	0	0	0	0	0	0	0	0	0	222.729	0	0
		85	625.32	0	0	0	0	0	0	0	0	0	0	0	0	225.096	207.795	0	0	0	0	0	0	0	0	0	0	0
		86	629.18	0	0	0	0	0	0	0	0	0	0	0	0	0	0	0	0	0	0	0	0	0	0	220.95	0	0
		87	633.04	0	0	0	0	0	0	0	0	0	0	0	0	214.164	0	0	0	0	0	0	0	0	0	0	0	0
		88	636.9	0	0	0	0	0	0	0	0	0	0	0	0	0	0	0	0	0	0	0	0	0	0	217.253	0	0
		89	640.76	0	0	0	0	0	0	0	0	0	0	0	0	0	0	0	0	0	0	194.377	0	0	0	222.983	0	0
		90	644.62	0	0	0	0	0	0	0	0	0	0	0	0	219.765	0	0	0	0	0	0	0	0	0	221.848	0	0
		91	648.48	0	0	0	0	0	0	0	0	0	0	0	0	229.816	0	0	0	0	0	0	0	0	0	218.108	0	0
		92	652.34	0	0	0	0	0	0	0	0	0	0	0	0	0	0	0	0	0	0	0	0	0	0	0	0	0
		93	656.2	0	0	0	0	0	0	0	0	0	0	0	0	0	0	0	0	0	0	0	0	0	0	220.473	0	0
		94	660.06	0	0	0	0	0	0	201.448	0	0	0	0	225.578	0	0	0	0	0	0	0	0	0	0	0	0	0
		95	663.92	0	0	0	0	0	0	0	0	0	0	0	0	219.9	0	0	0	0	0	0	0	0	0	218.47	0	0
		96	667.78	0	0	0	0	0	0	0	0	0	0	0	0	0	0	0	0	0	0	0	0	0	0	222.088	0	0
		97	671.64	0	0	0	0	0	0	0	0	0	0	0	0	0	0	0	0	0	0	0	0	0	0	214.901	0	0
		98	675.5	0	0	0	0	0	0	0	0	0	0	0	0	233.463	0	0	0	0	0	194.939	0	0	0	221.222	0	0
		99	679.36	0	0	0	0	0	0	0	0	0	0	0	0	0	0	0	0	0	0	0	0	0	0	208.68	0	0
		100	683.22	0	0	0	0	0	0	0	0	0	0	0	0	0	0	0	0	0	0	0	0	0	0	222.437	0	0
		101	687.08	0	0	0	0	0	0	204.98	0	0	0	0	0	0	0	0	0	0	0	0	0	0	0	0	0	0
		102	690.94	0	0	0	0	0	0	0	0	0	0	0	0	0	0	0	0	0	0	0	0	0	0	0	0	0
		103	694.8	0	0	0	0	0	0	0	0	0	0	0	0	231.889	0	0	0	0	0	0	0	0	0	214.485	0	0
		104	698.66	0	0	0	0	0	0	0	0	0	0	0	0	228.101	201.313	0	0	0	0	0	0	203.96	0	222.168	0	0
		105	702.52	0	0	0	0	0	0	0	0	0	0	0	0	0	0	0	0	0	0	0	0	0	0	217.152	0	0
		106	706.38	0	0	0	0	0	0	225.924	0	0	0	0	0	241.869	0	0	0	0	0	0	0	0	0	212.346	0	0
		107	710.24	0	0	0	0	0	0	223.269	0	0	0	0	0	230.723	0	0	0	0	0	0	0	0	0	201.981	0	0
		108	714.1	0	0	0	0	0	0	213.791	0	0	0	0	0	222.249	0	0	0	0	0	0	0	0	0	0	0	0
		109	717.96	0	0	0	0	0	0	218.945	0	0	0	0	0	226.157	0	0	0	0	0	0	0	0	0	0	0	0
		110	721.82	0	0	0	0	0	0	216.171	0	0	0	0	0	0	0	0	0	0	0	0	0	0	0	214.861	0	0
		111	725.68	0	0	0	0	0	0	0	0	0	0	0	0	235.449	0	0	0	0	0	0	0	218.652	0	212.532	0	0
		112	729.54	0	0	0	0	0	0	236.327	0	0	0	0	0	0	0	0	0	0	0	0	0	0	0	201.588	0	0
		113	733.4	0	0	0	0	0	0	0	0	0	0	0	0	0	0	0	0	0	0	0	0	0	0	210.202	0	0
		114	737.26	0	0	0	0	0	0	219.194	0	0	0	0	0	224.371	0	0	0	0	0	0	0	0	0	221.088	0	0
		115	741.12	0	0	0	0	0	0	0	0	0	0	0	0	0	0	0	0	0	0	0	0	0	0	222.768	0	0
		116	744.98	0	0	0	0	0	0	225.272	0	0	0	0	0	227.151	0	0	0	0	0	0	0	0	0	218.095	0	0
		117	748.84	0	0	0	0	0	0	0	0	0	0	0	0	0	0	233.636	0	0	0	0	0	0	0	216.288	0	0
		118	752.7	0	0	0	0	0	0	222.477	0	0	0	0	0	235.879	0	0	0	0	0	0	0	0	0	0	0	0
		119	756.56	0	0	0	0	0	0	224.7	189.522	0	0	0	0	227.841	0	0	0	0	0	0	0	0	0	212.496	0	0
		120	760.42	0	0	0	0	0	0	217.127	0	0	0	0	0	225.777	0	0	0	0	0	0	0	0	0	0	0	0
		121	764.28	0	0	0	0	0	0	218.174	0	0	0	0	225.277	0	0	0	0	0	0	0	0	0	0	224.946	0	0
		122	768.14	0	0	0	0	0	0	220.762	0	0	0	0	0	225.389	0	0	0	0	0	0	0	0	0	217.982	0	0
		123	772	0	0	0	0	0	0	222.434	0	0	0	0	0	0	0	0	0	0	0	0	0	0	0	218.314	0	0
		124	775.86	0	0	0	0	0	0	222.606	0	0	0	0	0	225.576	0	0	0	0	0	0	0	0	0	218.719	0	0
		125	779.72	0	0	0	0	0	0	220.919	0	0	0	0	0	223.41	0	0	0	0	0	0	0	0	0	220.611	0	0
		126	783.58	0	0	0	0	0	0	0	0	0	0	212.771	0	232.523	0	0	0	0	0	0	0	0	0	0	0	0
		127	787.44	0	0	0	0	0	0	221.797	0	0	0	0	0	0	0	0	0	0	0	0	0	0	0	0	0	0
		128	791.3	0	0	0	0	0	0	0	0	0	0	222.709	0	0	0	0	0	0	0	0	0	0	0	222.356	0	0
		129	795.16	0	0	0	0	0	0	223.299	0	0	0	0	0	0	0	0	0	0	0	0	0	0	0	217.839	0	0
		130	799.02	0	0	0	0	0	0	0	0	0	0	0	0	228.005	0	0	0	0	0	0	0	0	0	0	0	0
		131	802.88	0	0	0	0	0	0	0	219.106	0	221.011	0	0	0	0	0	0	0	0	0	0	0	0	0	0	0
		132	806.74	0	0	0	0	0	0	224.684	0	0	222.726	0	0	226.383	0	0	0	0	0	0	0	0	0	218.386	0	0
		133	810.6	0	0	0	0	0	0	222.664	0	0	0	0	0	0	0	0	0	0	0	0	0	0	0	219.644	0	0
		134	814.46	0	0	0	0	0	0	213.396	0	0	0	217.411	0	224.503	0	0	0	0	0	0	0	0	0	215.856	0	0
		135	818.32	0	0	0	0	0	0	213.199	0	0	0	0	0	230.98	0	0	0	0	0	0	0	0	0	208.24	0	0
		136	822.18	0	0	0	0	0	0	0	0	0	0	219.568	0	227.207	0	0	0	0	0	0	0	0	0	206.511	0	0
		137	826.04	0	0	0	0	0	0	215.319	0	0	0	214.328	0	224.651	0	0	0	0	0	0	0	0	0	217.313	0	0
		138	829.9	0	0	0	0	0	0	224.428	0	0	0	224.447	0	0	0	0	0	217.351	0	0	0	0	0	208.45	0	0
		139	833.76	0	0	0	0	0	0	218.914	0	0	0	0	0	0	0	0	0	213.283	0	0	0	0	0	210.658	0	0
		140	837.62	0	0	0	0	0	0	0	0	0	0	0	0	0	0	0	0	206.976	0	0	0	0	0	215.362	0	0
		141	841.48	0	0	0	0	0	0	216.689	0	0	0	209.64	0	226.721	0	0	0	199.215	0	0	0	0	0	213.452	0	0
		142	845.34	0	0	0	0	0	0	0	0	0	0	215.573	0	0	0	0	0	214.475	0	0	0	0	0	214.227	0	0
		143	849.2	0	0	0	0	0	0	222.723	0	0	0	206.08	0	219.032	0	0	0	202.914	0	0	0	0	0	0	0	0
		144	853.06	0	0	0	0	0	0	218.905	0	0	0	209.311	0	214.798	0	0	0	204.604	0	0	0	0	0	214.026	0	0
		145	856.92	0	0	0	0	0	0	222.318	0	0	0	0	0	229.742	0	0	0	211.935	0	0	0	0	0	0	0	0
		146	860.78	0	0	0	0	0	0	214.202	0	0	0	0	0	0	0	0	0	0	0	0	0	0	0	205.53	0	0
		147	864.64	0	0	0	0	0	0	214.503	0	0	0	206.231	0	219.663	0	0	0	205.182	0	0	0	0	0	219.131	0	213.815
		148	868.5	0	0	0	0	0	0	223.087	0	0	0	210.37	0	220.647	0	0	0	206.405	0	0	0	0	0	214.779	0	0
		149	872.36	0	0	0	0	0	0	0	0	0	0	0	0	230.11	0	0	0	0	0	0	0	0	0	202.586	0	0
		150	876.22	0	0	0	0	0	0	218.442	0	0	0	214.514	0	212.907	0	0	0	202.78	0	0	0	0	0	215.523	0	0
		151	880.08	0	0	0	0	0	0	205.696	0	0	0	202.517	0	216.346	0	0	0	208.29	0	0	0	0	0	213.018	0	0
		152	883.94	0	0	0	0	0	0	218.635	0	0	0	221.645	0	220.354	0	0	0	0	0	0	0	0	0	209.005	0	218.65
		153	887.8	0	0	0	0	0	0	0	0	0	0	211.92	0	221.914	0	0	0	205.907	0	190.225	0	0	0	200.06	0	220.406
		154	891.66	0	0	0	0	0	0	224.552	0	0	0	206.72	0	218.82	0	0	0	0	0	0	0	0	0	208.869	0	0
		155	895.52	0	0	0	0	0	0	211.737	0	0	0	211.811	0	218.651	0	0	0	0	0	0	0	0	0	204.265	0	215.416
		156	899.38	0	0	0	0	0	0	212.437	0	0	0	208.922	0	215.045	0	0	0	203.993	0	0	0	0	0	203.468	0	0
		157	903.24	0	0	0	0	0	0	0	0	0	0	209.718	0	223.528	0	0	0	0	0	0	0	0	0	0	0	0
		158	907.1	0	0	0	0	0	0	208.827	0	0	0	0	0	212.778	0	221.458	0	196.086	0	0	0	0	0	0	0	0
		159	910.96	0	0	0	0	0	0	207.228	0	0	0	206.282	0	215.659	0	0	0	0	0	0	0	0	0	0	0	211.424
		160	914.82	0	0	0	0	0	0	212.106	0	0	0	0	0	211.369	0	0	0	0	0	0	0	0	0	197.447	0	215.727
		161	918.68	0	0	0	0	0	0	210.278	0	0	0	0	0	0	0	0	0	197.739	0	0	0	0	0	0	0	209.328
		162	922.54	0	0	0	0	0	0	210.895	0	0	0	213.758	0	0	0	0	0	191.127	0	0	0	0	0	214.609	0	212.389
		163	926.4	0	0	0	0	0	0	205.212	0	0	0	0	0	208.931	0	0	0	0	0	0	0	0	0	0	0	220.37
		164	930.26	0	0	0	0	0	0	206.529	0	0	0	219.292	0	217.982	0	0	0	197.573	0	0	0	0	0	208.605	0	213.629
		165	934.12	0	0	0	0	0	0	211.23	0	0	0	208.612	0	211.91	0	0	0	0	0	0	0	0	0	0	0	207.643
		166	937.98	0	0	0	0	0	0	212.727	0	0	0	211.881	0	208.821	0	0	0	0	0	0	0	0	0	211.06	0	0
		167	941.84	0	0	0	0	0	0	204.136	0	0	0	0	0	213.56	0	0	0	0	0	189.533	0	0	0	0	0	206.664
		168	945.7	0	0	0	0	0	0	208.165	0	0	0	199.919	0	210.522	0	0	0	0	0	0	0	0	0	204.394	0	0
		169	949.56	0	0	0	0	0	0	210.962	0	0	0	206.97	0	0	0	0	0	0	0	193.339	0	0	0	196.444	0	209.442
		170	953.42	0	0	0	0	0	0	206.453	0	0	0	0	0	209.503	0	0	0	0	0	0	0	0	0	0	0	0
		171	957.28	0	0	0	0	0	0	0	0	0	0	191.97	0	208.751	0	0	0	0	0	0	0	0	0	206.83	0	205.353
		172	961.14	0	0	0	0	0	0	199.619	0	0	0	204.505	0	217.737	0	0	0	0	0	0	0	0	0	0	0	198.92
		173	965	0	0	0	0	0	0	205.042	0	0	0	206.255	0	208.712	0	0	0	0	0	0	0	0	0	205.569	0	200.673
		174	968.86	0	0	0	0	0	0	192.792	0	0	0	0	0	209.045	0	0	0	0	0	0	0	0	0	0	0	202.884
		175	972.72	0	0	0	0	0	0	199.003	0	0	0	0	0	0	0	210.822	0	0	0	0	0	0	0	186.788	0	0
		176	976.58	0	0	0	0	0	0	0	0	0	0	0	0	0	0	0	0	0	0	0	0	0	0	198.161	0	0
		177	980.44	0	0	0	0	0	0	192.591	0	0	0	0	0	205.339	182.524	0	0	0	0	0	0	0	0	0	0	200.469
		178	984.3	0	0	0	0	0	0	0	0	0	0	201.422	0	206.688	0	0	0	188.369	0	0	0	0	0	189.717	0	193.404
		179	988.16	0	195.99	0	0	0	0	195.731	0	0	0	0	0	0	0	0	0	188.962	0	0	0	0	0	0	0	195.915
		180	992.02	0	0	0	0	0	0	201.394	0	0	0	0	0	198.534	0	0	0	188.064	0	0	0	0	0	192.988	0	196.776
		181	995.88	0	0	0	0	0	0	191.359	0	0	0	0	0	207.902	0	0	0	0	0	0	0	0	0	0	0	194.121
		182	999.74	0	0	0	0	0	0	180.017	0	0	0	0	171.904	202.879	0	0	0	182.884	0	0	0	0	0	191.533	0	182.652
		183	1003.6	0	0	0	0	0	0	184.65	195.245	0	0	0	165.396	200.992	0	0	0	0	0	0	0	0	0	187.619	0	0
		184	1007.46	0	178.976	0	0	0	0	181.03	0	0	0	0	174.922	0	0	0	0	0	0	0	0	0	0	0	0	180.316
		185	1011.32	0	0	0	0	0	0	172.628	0	0	0	0	0	206.222	0	0	0	184.221	0	0	0	0	0	175.558	0	179.525
		186	1015.18	0	0	0	0	0	0	167.776	0	0	0	0	0	0	0	0	0	0	0	0	0	0	0	0	0	174.877
		187	1019.04	0	0	0	0	0	0	161.795	0	0	0	0	155.462	187.354	0	0	0	0	0	0	0	0	0	0	0	180.308
		188	1022.9	0	0	0	0	0	0	0	0	0	0	0	0	184.699	0	0	0	0	0	0	0	0	0	0	0	164.99
		189	1026.76	0	0	0	0	0	0	167.4	0	0	0	0	0	183.282	0	0	0	0	0	0	0	0	0	0	173.253	170.018
		190	1030.62	0	152.854	0	0	0	0	160.125	0	0	0	0	0	186.543	0	0	0	0	0	0	0	0	0	0	0	156.134
		191	1034.48	0	0	0	0	0	0	0	0	0	0	0	0	176.781	0	0	0	0	0	0	0	0	0	175.994	0	166.234
		192	1038.34	0	0	0	0	0	0	153.895	0	0	0	0	145.262	0	0	0	0	0	0	0	0	0	0	161.399	0	157.325
		193	1042.2	0	0	0	0	0	0	157.487	0	0	0	0	0	0	0	0	0	0	0	0	0	0	0	0	0	150.759
		194	1046.06	0	0	0	0	0	0	142.97	0	0	0	0	0	0	0	0	0	0	0	0	0	0	0	156.571	0	149.489
		195	1049.92	0	0	0	0	0	0	141.74	0	0	0	0	0	0	0	0	0	0	0	0	0	0	0	150.338	0	150.22
		196	1053.78	0	0	0	0	0	0	143.949	0	0	0	0	0	162.65	0	0	0	0	0	0	0	0	0	150.574	0	0
		197	1057.64	0	0	0	0	0	0	0	0	0	0	0	0	0	0	0	0	0	0	0	0	0	0	153.158	0	136.898
		198	1061.5	0	0	0	0	0	0	132.443	0	0	0	0	0	151.596	0	0	0	0	0	0	0	0	0	0	0	137.497
		199	1065.36	0	0	0	0	0	0	135.175	0	0	0	0	0	0	0	0	0	0	0	0	0	0	0	0	0	0
		200	1069.22	0	0	0	0	0	0	0	0	0	0	0	0	0	0	0	0	133.025	0	0	0	0	0	0	0	132.067
		201	1073.08	0	0	129.233	0	0	0	0	0	0	0	0	0	0	0	0	0	127.903	0	0	0	0	0	0	0	0
		202	1076.94	0	125.663	0	0	0	0	126.034	0	0	0	0	0	0	0	0	0	130.596	0	0	0	0	0	0	0	124.624
		203	1080.8	0	0	0	0	0	0	123.879	0	0	0	0	0	141.867	0	0	0	0	0	0	0	0	0	0	0	114.124
		204	1084.66	0	0	135.349	0	0	0	124.998	0	0	0	0	0	0	0	0	0	0	0	0	0	0	0	0	0	0
		205	1088.52	0	0	0	0	0	0	0	0	0	0	0	0	0	0	0	0	0	0	0	0	0	0	0	0	0
		206	1092.38	0	0	0	0	0	0	0	0	0	0	0	0	128.337	0	0	0	0	0	0	0	0	0	0	0	115.356
		207	1096.24	0	0	0	0	0	0	113.008	0	0	0	0	0	0	0	0	0	0	0	0	0	0	0	0	0	114.188
		208	1100.1	0	0	0	0	0	0	0	0	0	0	0	0	0	0	0	0	0	0	0	0	0	0	0	0	114.398
		209	1103.96	0	0	0	0	0	0	0	0	0	0	0	0	0	0	0	0	0	0	0	0	0	0	0	0	0
		210	1107.82	0	0	0	0	0	0	0	0	0	0	0	0	0	0	0	0	0	0	0	0	0	0	0	0	0
		211	1111.68	0	0	0	0	0	0	0	0	0	0	0	0	0	0	0	0	0	0	0	0	0	0	0	0	0
		212	1115.54	0	0	0	0	0	0	0	0	0	0	0	109.115	0	0	0	0	0	0	0	0	0	0	0	0	117.156
		213	1119.4	0	0	0	0	0	0	118.853	0	0	0	0	0	0	0	0	0	0	0	0	0	0	0	0	0	122.568
		214	1123.26	0	0	0	0	0	0	0	0	0	0	0	114.229	0	0	0	0	0	109.51	0	0	0	0	0	0	0
		215	1127.12	0	0	0	0	0	0	0	0	0	0	0	0	0	0	0	0	0	0	0	0	0	0	0	0	120.733
		216	1130.98	0	0	0	0	0	0	0	135.349	0	0	0	120.639	106.37	0	0	0	100.671	0	0	0	0	0	0	0	123.152
		217	1134.84	0	0	0	0	0	0	0	0	0	0	104.96	0	0	0	0	0	0	0	0	0	0	0	0	0	118.518
		218	1138.7	0	116.613	0	0	0	0	0	0	0	0	105.139	0	0	102.826	0	0	0	0	0	0	0	0	0	0	131.338
		219	1142.56	0	0	0	0	0	0	0	0	0	0	0	0	0	0	0	0	0	0	0	0	0	0	0	0	129.763
		220	1146.42	0	0	0	0	0	0	0	0	0	0	0	124.667	0	0	0	0	0	0	0	0	0	0	0	0	0
		221	1150.28	0	0	0	0	0	0	0	0	0	0	0	131.095	0	0	0	0	0	0	0	0	0	0	0	0	127.018
		222	1154.14	0	0	0	0	0	0	0	0	0	0	0	0	0	0	0	0	0	0	122.455	0	0	0	0	0	0
		223	1158	0	0	0	0	0	0	0	0	0	0	0	0	0	0	0	0	0	0	0	0	0	0	0	0	133.717
		224	1161.86	0	0	0	0	0	0	0	0	0	0	0	0	0	0	0	0	0	0	0	0	0	0	0	0	134.798
		225	1165.72	0	0	132.891	0	0	0	0	0	0	142.075	122.877	0	0	0	0	0	0	0	0	0	0	0	0	0	140.619
		226	1169.58	0	0	0	0	0	0	0	0	0	0	0	0	0	0	0	136.604	0	0	0	0	0	0	0	0	138.515
		227	1173.44	0	0	0	0	0	0	0	0	0	160.208	0	0	0	0	0	0	0	0	135.745	0	0	0	130.828	0	145.574
		228	1177.3	0	0	0	0	0	0	135.846	0	0	150.943	0	150.178	0	0	0	0	0	0	0	0	0	0	0	0	0
		229	1181.16	0	0	0	0	0	0	0	0	0	150.702	141.366	0	0	0	0	0	0	0	0	0	0	0	0	0	151.503
		230	1185.02	0	0	0	0	153.704	0	0	0	0	0	0	0	0	0	0	0	0	0	0	0	0	0	0	0	0
		231	1188.88	0	0	0	0	0	0	143.618	0	0	177.904	0	0	0	0	0	0	0	0	142.283	0	0	0	0	0	156.195
		232	1192.74	0	0	0	0	0	0	145.991	0	0	0	141.948	0	0	0	0	0	123.355	0	152.664	0	0	0	0	0	158.301
		233	1196.6	0	0	0	0	0	0	0	0	0	0	0	159.435	0	0	0	0	0	0	0	0	0	0	0	0	0
		234	1200.46	0	146.864	0	0	0	0	0	0	0	183.697	0	0	0	0	0	0	0	0	0	0	0	0	0	0	162.512
		235	1204.32	0	157.864	0	0	0	0	156.008	0	0	0	0	0	0	0	0	0	0	0	0	0	0	0	0	0	0
		236	1208.18	0	146.134	0	0	0	0	0	0	0	0	0	173.834	0	0	0	0	0	0	0	0	0	0	0	0	0
		237	1212.04	0	152.451	0	0	0	0	0	0	0	191.505	0	0	0	0	0	0	0	0	0	0	0	0	0	0	164.653
		238	1215.9	0	0	0	0	0	0	165.306	0	0	205.458	0	0	0	0	0	0	0	0	0	0	0	0	0	0	0
		239	1219.76	0	0	0	0	0	0	168.956	0	0	171.26	0	0	0	0	0	0	0	0	0	0	0	0	0	0	172.505
		240	1223.62	0	171.751	0	0	0	0	0	0	0	0	0	0	0	0	0	0	154.469	0	0	0	0	0	0	0	180.457
		241	1227.48	0	165.499	0	0	0	0	0	0	0	195.596	0	192.725	0	0	0	0	150.106	0	0	0	0	0	154.854	0	182.013
		242	1231.34	0	0	0	191.034	176.461	0	0	0	0	206.515	174.701	185.897	0	0	0	0	0	0	0	154.466	0	0	162.759	0	177.327
		243	1235.2	0	162.552	0	0	0	0	171.277	198.89	0	198.805	0	0	0	0	0	0	0	0	0	166.233	0	0	0	0	184.415
		244	1239.06	0	171.326	0	0	0	0	172.298	0	0	194.647	0	188.081	0	0	0	192.911	156.707	0	0	0	0	0	160.142	0	192.291
		245	1242.92	0	167.455	0	0	0	0	0	0	0	186.632	180.903	0	0	0	0	0	0	0	178.508	0	0	0	169.048	0	185.214
		246	1246.78	0	0	0	0	0	0	177.348	0	0	196.093	0	193.404	0	0	0	0	159.688	0	0	0	0	0	0	0	184.264
		247	1250.64	0	0	0	0	0	0	175.166	0	0	0	0	0	0	0	0	0	0	0	0	0	0	0	0	0	192.215
		248	1254.5	0	185.328	0	0	0	0	0	0	0	0	178.737	202.074	0	0	0	0	162.249	192.947	174.234	0	0	0	0	0	190.164
		249	1258.36	0	176.859	0	0	0	0	0	0	211.414	206.679	0	0	0	0	0	0	178.207	0	0	0	0	0	0	0	188.337
		250	1262.22	0	187.088	0	0	0	0	0	0	0	0	188.701	202.135	0	0	0	0	0	0	0	179.261	0	0	0	0	186.17
		251	1266.08	0	186.979	0	0	0	0	190.995	0	0	199.849	0	0	0	0	0	0	0	0	0	0	0	0	182.017	0	184.774
		252	1269.94	0	188.78	0	0	0	0	188.782	0	0	0	190.114	0	0	0	0	0	165.621	0	0	0	0	0	174.857	0	195.58
		253	1273.8	0	0	0	0	0	0	197.543	0	0	0	0	196.073	0	0	0	0	182.359	0	176.863	0	0	0	0	0	199.973
		254	1277.66	0	0	0	0	0	0	198.826	0	188.424	0	0	203.42	0	0	168.793	0	0	0	0	192.911	0	0	177.805	0	196.942
		255	1281.52	0	197.763	0	0	0	0	0	0	0	0	192.202	191.621	0	0	0	0	169.572	0	178.92	192.293	0	0	0	0	197.37
		256	1285.38	0	0	0	0	0	0	203.447	0	0	0	193.603	0	0	0	0	0	176.393	197.348	0	186.196	0	0	0	0	198.551
		257	1289.24	0	203.388	0	0	0	0	193.108	0	0	0	0	209.128	0	0	0	0	0	0	0	0	0	0	179.417	0	200.081
		258	1293.1	0	201.136	0	0	0	0	196.907	0	186.558	202.16	196.258	208.16	0	0	0	0	187.123	0	0	0	0	0	174.485	0	210.999
		259	1296.96	0	191.75	0	203.269	0	0	199.92	0	206.087	0	194.843	206.709	0	0	0	0	181.38	0	0	0	0	0	0	0	193.384
		260	1300.82	0	195.98	0	0	0	0	198.927	0	0	0	195.04	0	0	0	187.056	0	176.854	0	206.383	0	0	192.937	0	0	0
		261	1304.68	0	196.876	0	0	0	0	209.212	209.06	0	0	0	0	0	0	187.091	0	187.307	0	0	0	0	0	0	0	194.478
		262	1308.54	0	191.848	0	0	199.205	0	202.418	0	189.784	0	0	200.902	0	0	0	0	0	197.44	0	0	0	0	194.273	0	0
		263	1312.4	0	0	0	0	0	0	199.242	0	0	0	187.653	207.44	0	0	0	0	184.477	0	0	0	0	194.929	187.402	0	0
		264	1316.26	0	201.979	0	0	0	0	193.163	0	0	201.049	0	0	0	0	192.784	0	0	0	0	0	0	0	190.871	0	0
		265	1320.12	0	203.478	201.009	197.868	0	201.802	196.842	0	195.442	0	0	0	0	0	0	0	186.897	0	0	0	0	0	0	0	199.505
		266	1323.98	0	196.792	0	0	0	0	200.302	0	0	0	0	206.286	0	221.045	0	0	0	0	0	0	0	0	187.211	0	200.035
		267	1327.84	0	196.787	0	197.595	203.061	0	199.246	0	211.293	194.076	199.33	200.348	215.527	208.134	0	0	0	0	0	0	0	191.747	211.551	0	0
		268	1331.7	0	0	0	0	0	0	198.197	0	0	203.143	0	202.098	209.628	219.295	200.673	0	188.705	0	0	0	0	199.798	194.521	0	213.21
		269	1335.56	0	187.589	0	0	0	0	204.616	0	0	197.53	0	209.271	206.533	209.117	0	0	0	0	0	0	0	200.661	0	187.126	207.711
		270	1339.42	0	199.559	0	0	0	0	209.074	0	191.121	0	0	194.924	0	213.735	0	0	186.168	0	0	0	0	211.458	188.422	0	199.552
		271	1343.28	0	200.789	205.56	0	200.665	0	205.057	0	0	0	0	208.115	0	0	0	0	0	0	0	0	0	0	193.318	0	0
		272	1347.14	0	0	0	0	0	0	204.122	0	187.659	205.948	0	201.541	0	0	0	0	0	0	185.152	0	0	0	191.448	191.106	199.904
		273	1351	0	196.892	0	0	195.387	0	205.503	0	0	201.544	204.855	0	0	0	204.695	0	0	0	0	0	0	0	0	0	210.237
		274	1354.86	0	201.097	203.236	0	199.162	0	210.568	198.809	0	210.454	0	212.004	0	219.021	184.783	0	0	0	200.951	0	0	0	0	0	209.014
		275	1358.72	0	201.357	199.421	0	0	0	212.923	0	0	209.051	0	213.091	208.884	0	0	0	0	198.494	0	202.897	0	0	184.303	0	212.482
		276	1362.58	0	197.31	0	204.474	198.334	0	205.986	0	0	208.705	199.636	205.296	0	221.274	0	0	192.413	206.697	193.079	0	0	0	187.03	0	204.419
		277	1366.44	0	0	0	0	0	0	209.372	0	0	196.025	0	209.179	0	218.948	0	0	196.948	0	0	0	0	201.644	0	0	204.157
		278	1370.3	0	0	209.632	0	0	0	207.845	0	0	0	0	199.534	0	0	0	0	193.778	0	0	0	0	0	0	0	208.199
		279	1374.16	0	215.378	213.214	0	0	0	210.134	0	0	211.156	0	215.062	213.86	0	206.645	0	0	0	0	0	0	204.635	0	0	212.462
		280	1378.02	0	196.105	201.875	0	0	0	213.888	0	0	0	0	0	217.298	225.655	195.714	0	0	0	0	0	0	197.373	0	0	203.698
		281	1381.88	0	0	0	0	0	0	215.937	0	0	214.015	0	209.798	0	221.994	197.67	0	0	0	0	0	0	199.842	0	0	0
		282	1385.74	0	205.412	213.146	0	0	0	204.052	0	0	216.957	0	0	0	0	0	0	0	208.163	0	214.003	0	0	0	0	0
		283	1389.6	0	0	0	0	195.756	0	217.227	0	0	220.337	0	237.886	0	0	200.203	0	197.03	0	0	0	0	0	0	0	0
		284	1393.46	0	0	0	229.666	0	0	218.968	0	0	206.123	0	205.385	0	0	192.755	0	0	0	0	213.051	0	0	191.578	0	209.797
		285	1397.32	0	0	212.927	0	0	0	215.771	0	0	0	0	206.033	0	0	0	0	192.883	0	0	0	0	204.392	0	0	0
		286	1401.18	0	0	211.58	0	0	0	218.828	0	0	216.713	0	0	0	224.987	0	0	0	202.095	0	0	0	206.267	196.504	0	0
		287	1405.04	0	0	0	0	0	0	208.599	0	0	0	0	0	213.222	225.586	0	0	0	0	0	0	0	0	0	185.669	0
		288	1408.9	0	0	0	0	0	0	214.36	0	204.499	0	215.284	0	0	0	0	0	206.351	0	0	0	0	202.801	0	0	201.989
		289	1412.76	0	0	0	0	0	0	214.899	0	196.598	217.238	0	0	215.032	0	0	0	0	0	0	0	0	0	0	0	214.711
		290	1416.62	0	199.452	0	0	0	0	215.41	0	0	212.046	0	0	0	0	0	0	0	0	200.113	211.377	0	0	0	185.419	206.444
		291	1420.48	0	0	0	0	0	0	218.421	0	198.335	211.874	217.24	0	0	222.518	0	0	191.687	0	0	0	0	0	0	0	0
		292	1424.34	0	0	209.816	0	0	0	221.814	0	199.848	212.805	222.218	0	0	0	0	0	196.129	0	0	207.989	0	0	0	196.092	210.647
		293	1428.2	0	0	0	0	0	0	217.722	0	188.248	0	210.069	0	0	0	0	0	0	0	204.637	0	0	202.81	0	183.1	212.308
		294	1432.06	0	194.899	0	0	0	0	218.919	0	199.743	0	218.628	0	205.912	0	0	0	0	0	0	210.26	0	0	0	0	0
		295	1435.92	0	0	0	203.661	0	0	228.303	0	200.518	222.376	0	0	0	0	0	0	0	0	0	212.871	0	0	0	0	208.994
		296	1439.78	0	206.956	0	0	0	0	228.217	0	196.841	211.318	217.646	213.092	0	0	202.15	0	199.09	0	201.693	204.888	0	0	0	190.207	216.208
		297	1443.64	0	199.279	206.837	200.031	0	0	227.323	0	204.997	0	0	216.866	0	0	0	0	0	0	0	211.424	0	0	0	196.348	0
		298	1447.5	0	0	207.559	0	0	0	228.341	0	193.037	213.48	0	0	0	0	0	0	0	213.667	0	202.798	0	0	0	0	208.808
		299	1451.36	0	0	210.174	203.267	0	0	227.092	0	197.247	0	0	0	220.891	225.759	0	0	0	0	205.131	0	0	0	0	0	214.815
		300	1455.22	0	0	210.446	0	0	0	225.498	0	200.411	214.854	0	0	0	0	0	0	0	210.695	208.675	215.13	0	0	198.072	190.945	214.688
		301	1459.08	0	0	0	0	232.809	0	215.264	0	190.765	0	0	216.197	0	232.932	0	0	200.091	210.596	216.726	0	0	0	0	0	218.356
		302	1462.94	0	0	0	212.093	0	0	219.088	0	208.268	0	0	0	212.567	221.939	0	0	201.765	211.413	202.714	212.227	0	0	0	0	220.627
		303	1466.8	0	0	0	206.929	0	0	215.826	0	202.796	204.793	213.497	0	214.729	0	0	0	216.111	219.482	207.794	206.01	0	0	0	198.638	214.457
		304	1470.66	0	0	0	0	0	0	217.91	0	195.618	0	0	210.049	218.343	0	198.833	0	199.851	0	213.836	0	0	0	0	0	211.381
		305	1474.52	0	0	0	0	0	0	224.376	0	203.838	0	0	0	0	0	0	0	205.939	211.425	202.918	0	0	0	0	203.016	199.455
		306	1478.38	0	0	0	0	0	0	218.807	0	0	0	0	0	0	0	213.745	0	204.883	211.843	204.49	0	0	0	208.655	196.645	212.753
		307	1482.24	0	0	0	0	0	0	215.97	0	195.727	0	223.291	216.79	0	0	0	0	207.099	210.338	204.534	0	0	0	208.407	200.905	218.337
		308	1486.1	0	0	0	0	0	0	226.56	0	188.994	211.335	0	0	213.153	0	0	0	197.674	213.203	0	0	0	0	214.268	193.06	210.852
		309	1489.96	0	0	204.796	0	0	0	219.952	0	204.946	197.22	0	0	210.864	0	0	0	202.661	215.468	0	0	0	0	0	187.833	204.781
		310	1493.82	0	0	217.279	0	0	0	206.175	0	196.513	0	223.233	203.748	216.198	221.77	198.52	0	198.483	213.271	195.215	212.607	0	210.617	200.119	0	0
		311	1497.68	0	0	204.247	205.646	0	0	220.302	0	195.285	206.311	217.329	0	0	0	0	0	0	0	204.649	0	0	0	0	196.649	0
		312	1501.54	0	0	223.009	0	0	0	214.947	0	199.101	0	215.215	208.218	211.692	0	194.587	0	0	217.215	204.269	0	0	0	201.589	0	201.666
		313	1505.4	0	0	0	0	0	0	215.556	0	204.926	210.688	0	0	211.612	222.894	0	0	197.511	216.778	0	0	0	0	0	198.404	0
		314	1509.26	0	0	0	208.591	0	0	212.259	0	203.417	206.905	224.185	206.389	0	218.13	204.907	0	0	216.391	0	0	0	0	0	184.649	197.614
		315	1513.12	214.017	0	0	0	0	0	216.629	0	199.168	206.194	225.615	0	0	216.319	187.373	0	199.763	0	0	0	0	0	0	0	0
		316	1516.98	0	0	219.27	0	0	0	221.129	0	0	214.614	0	0	0	222.598	195.782	0	207.091	215.998	0	0	0	0	0	0	218.646
		317	1520.84	0	0	213.838	203.59	211.108	0	216.121	209.093	203.659	211.827	224.325	0	205.673	0	0	0	198.545	215.34	201.02	0	0	0	209.314	200.285	212.003
		318	1524.7	0	0	0	0	0	0	227.41	0	200.451	217.997	211.395	0	204.045	0	198.091	0	0	212.067	0	0	0	0	0	201.845	0
		319	1528.56	215.844	206.543	213.268	212.621	0	0	225.818	0	212.039	0	211.021	0	212.744	232.574	194.014	0	194.361	0	0	0	0	0	205.404	195.873	207.116
		320	1532.42	0	0	212.783	0	0	0	219.038	0	206.093	214.546	220.116	0	218.84	230.046	198.215	0	0	213.079	0	0	0	0	201.122	198.253	201.4
		321	1536.28	205.415	0	218.135	212.033	0	0	212.91	0	208.38	222.696	213.854	203.32	214.119	0	203.042	0	0	212.703	205.462	0	0	0	209.93	0	0
		322	1540.14	0	198.5	222.649	214.703	0	0	219.066	0	0	0	218.144	0	207.931	227.492	0	0	207.756	216.568	212.428	0	0	216.355	208.445	200.618	209.758
		323	1544	210.705	0	0	212.283	204.968	0	207.858	0	202.293	0	212.479	213.231	213.5	0	0	0	216.505	212.82	217.514	0	0	0	0	199.872	0
		324	1547.86	202.642	0	219.689	207.527	0	0	211.798	0	194.728	216.681	206.78	203.404	0	232.214	0	0	198.961	208.643	198.427	0	0	0	207.617	0	213.213
		325	1551.72	0	0	218.229	0	0	0	218.083	0	192.797	0	204.308	216.824	216.867	233.798	0	0	0	214.049	201.942	0	0	0	203.151	0	0
		326	1555.58	209.047	0	220.112	0	0	0	218.294	0	210.272	211.792	208.402	0	0	215.477	0	0	0	218.116	199.724	0	0	0	202.819	0	207.171
		327	1559.44	0	0	215.208	223.95	211.909	0	212.216	0	203.928	0	0	0	215.853	227.672	186.586	0	0	216.452	206.683	0	0	0	203.729	0	208.048
		328	1563.3	0	0	202.707	0	0	0	218.129	0	206.262	0	216.106	0	210.759	0	200.073	0	198.571	221.708	0	0	0	0	204.947	0	0
		329	1567.16	208.434	0	207.457	212.404	0	0	215.914	0	202.812	205.068	212.995	0	0	223.843	0	0	201.981	209.798	0	0	0	0	202.735	0	0
		330	1571.02	204.29	0	211.826	0	0	0	213.644	0	196.793	0	218.861	225.928	221.121	216.44	0	0	196.731	210.531	205.963	0	0	0	204.383	0	0
		331	1574.88	0	0	226.955	211.882	0	0	205.934	0	197.536	0	210.539	0	213.953	223.795	0	0	0	208.035	213.992	0	0	0	0	0	0
		332	1578.74	211.696	0	212.818	221.124	0	0	212.544	0	202.308	0	219.277	0	0	223.587	0	0	0	201.309	0	0	0	0	206.221	0	209.603
		333	1582.6	0	0	217.467	0	0	0	214.361	0	208.819	0	208.34	0	0	0	198.051	0	195.366	216.606	0	195.657	0	0	208.806	0	204.119
		334	1586.46	0	0	212.889	0	0	0	218.465	0	190.743	0	0	0	0	230.169	0	0	0	220.345	212.513	0	0	0	0	0	205.477
		335	1590.32	207.149	211.643	227.795	215.296	0	0	211.375	0	0	0	217.546	0	0	0	0	0	0	210.918	0	0	0	0	0	0	0
		336	1594.18	205.687	0	208.475	217.499	212.548	0	216.766	0	199.975	0	0	0	208.901	0	0	0	0	216.508	0	0	0	0	205.09	0	0
		337	1598.04	0	0	0	0	0	0	228.225	0	0	0	213.112	0	0	217.616	0	0	0	212.99	0	0	0	0	209.348	0	0
		338	1601.9	0	0	0	0	0	0	216.598	0	0	0	0	215.836	209.934	0	0	0	0	215.288	0	204.017	0	0	201.516	0	194.739
		339	1605.76	211.525	0	205.159	212.059	208.293	0	215.849	0	0	0	202.446	0	0	0	0	0	0	224.259	205.967	0	0	0	185.217	0	0
		340	1609.62	0	0	210.265	0	206.227	0	206.108	0	0	0	0	0	218.024	0	0	0	0	217.016	207.73	0	0	0	0	191.518	0
		341	1613.48	0	0	217.414	209.374	0	0	211.424	0	0	203.178	0	0	0	207.259	0	0	0	219.566	0	0	0	0	207.953	210.744	0
		342	1617.34	201.83	0	213.958	0	197.783	0	212.808	0	0	0	205.538	0	218.426	0	0	0	0	220.667	0	0	0	0	209.902	201.064	0
		343	1621.2	200.426	0	205.266	210.207	0	0	210.775	205.56	203.663	0	211.303	0	215.528	211.797	0	0	0	207.641	0	0	0	0	195.84	0	195.88
		344	1625.06	195.925	0	210.253	0	0	0	214.622	0	206.993	0	0	0	0	0	0	0	0	210.939	0	195.518	0	0	208.51	0	0
		345	1628.92	194.639	0	202.199	210.431	200.221	211.947	211.379	0	201.415	0	218.776	205.798	0	215.559	0	0	0	0	0	190.432	0	0	207.26	0	0
		346	1632.78	0	0	213.222	0	0	0	215.894	202.129	0	203.52	215.115	0	0	216.088	0	0	0	212.785	197.997	0	0	0	202.828	0	195.069
		347	1636.64	192.913	197.756	207.6	0	206.275	0	197.212	197.556	211.212	0	0	0	198.212	209.679	0	0	0	0	0	0	0	0	207.075	0	0
		348	1640.5	193.974	0	202.708	0	194.887	0	211.695	195.064	206.129	220.683	215.291	0	215.548	211.581	0	0	0	212.407	195.506	0	0	0	204.984	0	204.338
		349	1644.36	199.063	0	203.066	195.365	207.876	0	216.524	0	196.462	202.419	0	0	222.721	0	0	0	205.235	211.624	0	0	0	0	0	0	201.662
		350	1648.22	202.049	199.915	209.048	0	207.906	0	214.008	200.907	198.022	0	212.972	0	212.198	219.022	0	0	0	215.116	0	0	0	0	0	0	215.323
		351	1652.08	0	0	210.182	0	204.675	0	213.078	185.459	194.883	0	0	0	0	0	0	0	0	0	0	0	0	196.983	0	223.36	206.09
		352	1655.94	0	0	205.502	207.608	209.72	0	207.555	202.734	0	0	0	0	0	0	0	0	0	0	0	0	0	0	0	0	210.661
		353	1659.8	0	205.531	207.873	0	193.159	0	202.634	198.796	0	0	0	0	0	0	0	0	0	208.62	0	196.857	0	0	0	0	207.568
		354	1663.66	0	0	206.115	202.093	0	0	212.63	0	0	0	0	0	208.619	0	0	0	196.86	0	0	194.628	0	196.246	0	0	0
		355	1667.52	0	202.025	203.856	0	205.061	0	209.072	0	191.37	0	0	0	212.146	203.341	0	0	0	218.747	0	0	0	0	0	0	200.191
		356	1671.38	0	0	199.79	195.99	209.725	0	205.864	186.133	203.856	0	0	0	0	0	0	0	187.365	0	187.233	185.672	0	0	0	0	0
		357	1675.24	0	201.485	199.627	195.681	208.227	0	222.063	190.745	197.852	211.682	0	0	0	0	0	0	188.522	209.665	0	195.528	0	203.5	0	0	190.626
		358	1679.1	0	202.396	211.947	0	198.976	0	202.322	185.483	192.993	211.877	0	0	0	0	0	205.655	0	211.758	0	0	0	0	0	0	0
		359	1682.96	0	0	194.598	205.154	195.515	0	196.926	178.949	0	0	0	0	0	0	0	0	184.563	201.526	0	201.689	0	0	0	190.827	201.923
		360	1686.82	0	0	202.52	194.814	184.186	0	215.753	190.028	0	0	0	209.508	210.345	228.917	0	0	188.338	206.673	190.9	193.616	0	184.3	197.48	0	0
		361	1690.68	0	0	192.381	192.29	194.163	0	212.531	189.131	189.831	204.492	0	0	206.381	0	0	0	194.199	0	0	206.729	0	0	200.725	0	0
		362	1694.54	194.881	198.401	203.118	202.979	192.117	0	215.656	191.285	0	0	224.61	0	0	0	0	0	182.712	209.738	199.384	191.978	0	0	0	0	204.181
		363	1698.4	188.729	0	201.114	203.673	181.735	0	217.391	195.659	0	0	0	0	210.489	0	0	190.825	197.112	212.592	192.57	198.622	0	0	203.729	0	200.288
		364	1702.26	189.356	203.323	199.038	197.159	0	0	221.995	194.881	0	0	223.472	203.992	210.395	0	0	0	198.919	0	194.166	204.295	0	202.305	192.322	0	0
		365	1706.12	198.079	195.11	201.445	0	182.831	0	200.103	192.146	199.298	0	0	0	0	221.821	0	0	190.772	0	189.614	201.398	0	191.957	0	0	0
		366	1709.98	0	202.909	196.311	191.454	181.76	0	204.676	182.957	0	0	0	0	0	0	0	0	188.237	211.714	197.278	205.603	0	0	0	0	205.809
		367	1713.84	192.048	0	203.881	0	0	0	203.556	199.067	207.355	0	0	0	0	0	0	0	174.885	201.556	0	210.353	0	0	0	0	202.205
		368	1717.7	0	204.123	0	0	192.488	0	212.767	0	0	212.859	0	0	0	0	0	0	182.745	0	195.221	202.634	0	0	0	0	197.984
		369	1721.56	0	195.099	200.862	200.427	193.328	0	212.775	181.126	0	0	0	0	0	0	0	0	0	0	0	200.462	0	0	196.906	0	200.836
		370	1725.42	0	0	201.398	0	0	0	213.215	173.838	0	0	0	210.131	0	219.664	0	0	187.668	0	182.834	194.126	0	0	202.39	0	204.925
		371	1729.28	0	187.524	199.373	195.52	0	0	214.57	183.982	193.202	0	0	199.714	0	0	0	0	187.473	0	199.692	202.331	0	214.528	188.055	0	186.932
		372	1733.14	188.818	194.25	203.037	196.748	0	0	214.652	189.981	204.769	213.335	0	0	0	215.445	0	0	189.561	0	198.274	0	0	203.498	188	0	188.431
		373	1737	194.461	0	199.483	198.228	195.949	0	198.398	181.275	196.443	204.258	0	0	0	219.982	0	0	190.162	0	197.546	198.42	0	0	0	0	203.189
		374	1740.86	0	197.71	197.387	0	186.882	0	203.987	183.795	0	201.936	0	208.088	206.974	0	0	0	194.504	0	187.87	192.512	0	204.649	0	0	190.746
		375	1744.72	199.148	193.056	0	0	184.87	0	210.857	193.805	0	201.639	0	207.513	197.692	0	0	0	176.189	0	194.736	199.639	0	192.279	0	0	194.003
		376	1748.58	0	211.139	194.434	196.82	0	0	209.788	180.953	199.028	0	0	196.952	0	0	0	0	183.227	195.535	0	0	0	0	0	0	208.858
		377	1752.44	0	0	196.098	0	199.896	0	218.788	180.512	0	190.481	0	196.974	203.922	0	0	0	185.723	0	184.076	201.816	0	198.679	0	192.396	196.232
		378	1756.3	0	0	187.572	0	180.436	0	219.21	0	201.634	192.775	0	0	206.479	0	0	0	180.888	206.751	0	202.635	0	0	0	0	199.528
		379	1760.16	0	202.565	0	0	189.712	0	216.755	187.448	0	0	0	0	208.221	0	0	0	192.472	208.34	189.545	197.759	0	0	0	0	203.528
		380	1764.02	0	187.811	202.263	194.583	193.909	0	221.087	190.365	199.174	201.737	0	193.454	0	0	0	0	183.504	216.758	180.896	195.981	0	202	0	0	198.274
		381	1767.88	192.255	193.418	0	0	0	0	208.845	183.531	0	0	0	200.845	0	0	0	0	175.702	217.962	191.384	206.411	0	0	0	0	195.516
		382	1771.74	0	193.701	195.1	0	196.786	0	215.64	181.775	194.947	0	0	198.485	0	0	0	0	172.606	0	0	195.81	0	193.414	0	0	193.107
		383	1775.6	0	196.125	202.839	0	0	0	215.987	191.959	192.741	0	0	197.613	202.596	0	0	0	189.155	0	195.03	205.955	0	0	0	0	192.742
		384	1779.46	0	195.676	203.555	0	193.129	0	213.788	191.975	0	0	0	0	0	0	0	0	189.771	208.686	0	197.419	0	0	0	0	199.864
		385	1783.32	196.837	194.975	200.891	188.831	0	0	209.293	0	197.934	198.632	0	204.779	0	0	0	0	186.2	0	0	199.205	0	0	0	0	189.741
		386	1787.18	0	0	198.659	182.962	0	0	206.674	186.284	193.662	191.27	0	206.97	0	0	0	0	196.108	0	183.563	0	0	0	0	0	0
		387	1791.04	0	190.664	200.785	188.726	195.508	0	208.718	182.477	0	193.774	0	204.009	0	0	0	0	191.837	0	0	194.122	0	198.727	0	209.766	192.394
		388	1794.9	0	0	0	0	183.602	0	207.302	196.433	0	192.46	0	0	0	0	0	0	189.775	0	0	204.717	0	0	181.273	175.558	0
		389	1798.76	0	189.748	182.995	0	190.916	0	202.443	177.937	0	0	0	215.427	0	0	0	0	188.926	205.902	195.415	0	0	0	0	0	0
		390	1802.62	0	181.018	188.78	0	0	0	206.629	188.032	190.548	202.224	0	0	0	0	0	0	180.855	0	199.455	192.1	0	0	0	176.698	201.733
		391	1806.48	0	0	0	194.637	0	0	198.505	0	0	0	0	211.052	0	0	0	0	177.988	0	198.505	193.81	0	200.47	197.314	0	0
		392	1810.34	0	0	0	0	182.905	0	203.539	192.295	0	189.951	0	0	0	0	0	0	181.831	0	205.699	197.195	0	0	0	0	186.181
		393	1814.2	0	174.47	204.957	0	176.792	0	205.846	0	0	0	0	0	0	0	0	0	192.471	201.626	158.309	200.5	0	0	0	0	195.167
		394	1818.06	189.412	0	195.939	0	188.959	0	200.191	190.772	0	191.53	0	0	0	0	0	0	0	0	199.876	193.874	0	194.957	0	0	186.684
		395	1821.92	0	0	0	0	189.217	0	204.24	181.533	0	0	0	209.646	0	0	0	0	181.581	0	208.348	190.387	0	196.754	187.098	0	186.461
		396	1825.78	0	0	0	0	0	0	188.666	183.411	0	0	0	0	0	0	0	0	182.566	0	0	191.753	0	0	0	0	204.959
		397	1829.64	0	181.644	199.044	0	178.569	0	186.446	177.034	0	0	0	0	194.592	0	0	0	172.006	199.159	0	191.838	0	196.133	0	0	189.665
		398	1833.5	0	0	0	0	0	0	199.35	176.614	188.591	190.558	0	205.301	0	0	0	0	184.762	0	191.249	194.874	0	201.975	196.43	0	192.098
		399	1837.36	0	0	0	188.448	0	0	193.364	182.809	0	198.656	218.344	209.503	0	0	0	0	171.493	0	194.576	191.371	0	188.935	0	0	190.166
		400	1841.22	0	0	0	0	0	0	189.017	184.475	0	0	0	203.679	0	0	0	0	169.709	0	199.823	0	0	190.579	0	0	192.714
		401	1845.08	0	0	0	0	189.273	0	199.109	178.504	0	0	0	0	0	0	0	181.378	172.257	215.677	0	195.126	0	0	0	0	0
		402	1848.94	0	0	0	0	189.452	0	204.002	192.66	0	0	0	0	0	224.004	0	0	167.848	211.686	200.369	209.177	0	203.967	0	0	192.523
		403	1852.8	0	0	200.167	0	191.147	0	200.475	191.503	0	0	0	0	0	215.772	0	0	172.615	0	193.723	193.014	0	189.41	199.672	0	0
		404	1856.66	0	0	0	0	194.254	0	195.051	184.544	0	210.213	0	0	0	227.825	0	177.281	165.857	196.119	0	193.227	0	206.459	193.528	0	193.561
		405	1860.52	0	0	205.419	0	190.678	0	191.67	175.021	0	203.231	0	206.292	194.154	222.276	0	0	165.808	210.754	194.456	197.247	0	202.69	193.448	0	0
		406	1864.38	0	0	0	0	0	0	195.76	0	0	0	0	210.332	201.909	222.799	0	0	169.174	0	0	189.871	0	181.054	195.068	0	0
		407	1868.24	0	0	193.367	190.134	0	0	188.691	201.013	0	0	0	202.796	0	229.555	0	0	162.063	0	197.369	204.932	0	0	0	0	0
		408	1872.1	0	0	0	0	0	0	193.263	196.736	0	0	0	211.972	0	217.802	0	193.89	166.71	0	0	202.083	0	191.11	196.759	0	0
		409	1875.96	0	0	0	0	0	0	190.244	173.606	0	0	209.16	0	0	221.851	0	0	182.835	208.285	188.922	200.233	0	192.15	191.522	0	0
		410	1879.82	0	0	193.891	0	0	0	185.727	197.182	0	0	0	210.862	0	216.029	0	192.669	174.434	200.773	0	202.073	0	190.286	0	0	0
		411	1883.68	0	0	0	0	186.993	0	191.779	184.755	0	213.244	0	199.334	0	0	0	0	164.693	0	189.807	195.089	0	0	0	0	0
		412	1887.54	0	0	0	0	182.341	0	192.89	175.159	0	0	0	0	0	0	0	169.146	168.567	194.784	185.298	198.426	0	196.697	0	0	0
		413	1891.4	0	182.911	0	0	0	0	193.96	179.199	0	0	209.082	0	0	0	0	0	169.639	210.832	196.495	201.907	0	0	0	0	0
		414	1895.26	0	0	0	0	0	0	193.395	180.273	0	0	0	205.768	0	228.859	0	183.154	174.442	199.806	197.957	197.461	0	194.379	195.035	0	0
		415	1899.12	0	0	0	0	0	0	191.617	192.356	0	0	0	211.896	0	228.984	0	190.832	168.58	0	196.704	201.09	0	189.415	0	0	169.625
		416	1902.98	0	0	0	0	179.998	0	189.863	0	0	0	0	0	0	0	0	189.649	171.673	0	194.029	199.884	0	185.567	0	0	0
		417	1906.84	0	203.696	0	0	185.954	0	193.974	179.145	183.206	0	0	205.91	0	228.147	0	184.826	169.295	205.692	199.919	193.066	0	190.885	182.38	0	0
		418	1910.7	0	0	237.043	0	194.015	0	195.35	186.854	0	0	217.317	216.275	0	228.24	0	184.637	174.175	210.851	0	196.911	0	195.823	0	186.785	0
		419	1914.56	0	0	0	0	0	0	201.981	177.777	0	0	0	0	0	0	0	172.116	177.309	213.212	0	201.337	0	192.15	0	178.613	0
		420	1918.42	0	0	212.368	0	0	0	0	0	0	0	0	197.086	0	216.861	0	0	176.667	202.76	0	0	0	186.965	192.598	0	0
		421	1922.28	0	0	0	0	0	0	199.655	186.257	0	0	210.804	0	0	0	0	176.967	173.5	0	187.31	191.316	0	194.555	0	180.1	0
		422	1926.14	186.222	0	0	0	0	0	208.929	177.144	0	0	0	0	0	226.012	0	163.398	173.188	208.395	188.819	197.913	0	0	0	0	0
		423	1930	0	191.779	0	0	0	0	199.701	183.116	0	202.177	222.747	0	199.596	226.197	0	180.468	169.132	201.642	189.265	204.356	0	186.767	0	0	0
		424	1933.86	188.242	181.548	0	0	0	0	197.677	181.865	0	0	214.593	0	0	219.005	0	175.595	0	210.348	187.902	198.331	0	0	0	0	0
		425	1937.72	0	186.042	0	0	0	0	0	182.124	197.956	0	0	0	0	206.053	0	0	163.149	0	0	194.377	0	173.46	0	169.37	0
		426	1941.58	0	0	199.104	0	0	0	212.614	195.016	188.362	0	0	0	193.407	227.607	0	160.549	167.669	211.597	185.136	197.142	0	183.779	0	169.093	0
		427	1945.44	0	0	197.568	0	187.203	0	205.338	0	0	0	0	194.202	0	0	0	0	180.929	200.13	185.152	206.281	0	0	0	0	0
		428	1949.3	0	0	0	0	0	0	206.801	175.008	0	0	0	192.15	0	220.088	0	0	176.106	199.126	188.266	202.268	214.172	185.22	0	176.505	0
		429	1953.16	0	0	0	0	0	0	206.152	0	0	0	220.997	0	191.675	0	190.821	160.962	173.525	0	0	200.447	0	0	0	168.244	0
		430	1957.02	0	0	0	0	0	0	209.25	0	190.729	0	0	0	0	224.381	200.003	166.84	165.34	0	184.627	0	0	186.142	0	169.157	0
		431	1960.88	0	0	0	0	0	0	215.629	170.858	0	0	219.818	0	0	0	0	171.028	159.106	202.549	0	0	0	0	0	168.16	0
		432	1964.74	0	0	197.633	0	0	0	208.989	0	184.266	0	0	0	0	226.325	0	161.371	0	0	0	192.069	0	187.464	0	171.725	0
		433	1968.6	0	0	189.995	0	0	0	198.957	0	0	0	219.345	0	0	226.275	0	175.04	170.811	196.589	194.496	0	0	0	0	163.899	0
		434	1972.46	0	181.524	0	0	0	0	0	0	0	0	220.043	196.963	0	218.665	0	166.083	168.053	197.795	0	199.348	0	0	0	158.553	0
		435	1976.32	0	0	202.677	0	0	0	195.063	0	0	0	0	192.227	0	0	0	179.391	0	0	170.261	0	0	187.192	0	173.368	0
		436	1980.18	0	194.176	0	0	0	0	193.952	169.782	0	0	218.596	205.959	0	0	0	167.742	170.361	197.725	0	0	0	0	0	0	0
		437	1984.04	175.214	0	192.749	0	0	0	209.601	167.79	0	0	0	0	0	0	0	167.672	167.231	201.537	176.781	195.299	0	0	0	176.086	0
		438	1987.9	0	0	200.396	0	0	0	0	0	0	0	0	205.892	193.604	223.394	0	170.03	0	211.52	0	195.409	0	180.113	0	167.761	0
		439	1991.76	0	0	188.919	0	0	0	200.5	0	0	0	0	0	0	215.354	0	171.347	171.851	0	188.37	0	207.647	180.141	0	162.767	0
		440	1995.62	0	0	0	0	0	0	0	0	0	0	222.876	196.79	180.223	223.997	0	157.725	170.035	209.821	192.391	0	0	0	0	169.208	0
		441	1999.48	0	0	0	0	0	0	0	169.43	183.704	0	0	0	0	0	0	166.584	170.052	0	0	182.42	0	0	204.301	162.501	0
		442	2003.34	0	179.397	0	0	0	0	234.599	0	0	0	209.576	0	0	0	0	161.248	174.211	205.47	188.615	0	0	0	0	190.468	0
		443	2007.2	0	0	205.635	0	0	0	0	0	0	0	210.332	0	0	0	0	172.909	0	0	191.656	0	0	171.722	0	165.048	0
		444	2011.06	0	0	0	0	218.709	0	180.751	0	0	0	210.987	207.982	0	222.403	0	165.339	173.896	0	0	192.867	0	191.116	0	177.954	0
		445	2014.92	0	187.814	0	0	0	0	0	0	0	0	0	216.053	0	217.457	0	158.041	174.543	0	183.081	0	0	0	0	180.774	0
		446	2018.78	0	0	0	0	0	0	0	167.346	0	0	0	0	0	228.638	0	163.162	0	0	184.902	0	0	173.393	0	164.082	0
		447	2022.64	0	0	0	0	0	0	197.843	0	0	0	0	0	0	0	0	157.473	188.801	0	179.565	0	213.031	168.75	0	152.452	0
		448	2026.5	0	0	0	0	0	0	194.457	0	176.218	198.345	0	0	0	225.866	0	155.983	171.443	213.172	191.414	0	0	172.735	0	172.555	0
		449	2030.36	0	0	0	0	225.329	0	192.334	0	181.232	0	212.267	0	0	0	0	0	187.824	0	183.973	201.256	0	0	0	173.164	0
		450	2034.22	0	0	0	0	0	0	197.275	0	0	0	0	229.497	0	0	0	158.652	172.951	0	187.08	0	0	0	0	166.759	0
		451	2038.08	0	0	0	0	0	0	207.59	0	0	0	0	217.323	0	222.891	0	175.762	173.129	0	191.965	207.071	0	0	0	173.79	0
		452	2041.94	0	211.066	0	0	0	0	196.692	0	0	0	0	0	0	216.74	0	164.992	172.46	0	200.516	0	0	0	0	167.944	0
		453	2045.8	196.071	200.539	0	0	0	0	206.763	0	0	0	0	0	0	0	0	163.681	169.626	0	0	0	0	0	0	171.515	0
		454	2049.66	0	0	0	0	0	0	0	0	0	0	0	0	0	214.971	0	168.096	0	213.912	182.614	0	0	0	204.928	167.098	0
		455	2053.52	242.083	0	0	0	0	0	195.902	0	185.041	206.934	0	220.821	0	236.484	0	159.309	178.015	0	0	0	0	185.768	0	161.845	0
		456	2057.38	0	0	0	0	174.37	0	0	0	0	0	0	199.115	0	0	0	159.625	0	0	189.417	0	0	185.391	201.774	169.76	0
		457	2061.24	0	0	0	0	0	0	189.93	0	0	0	0	0	0	0	0	163.028	0	0	190.373	0	0	179.902	0	165.786	0
		458	2065.1	0	0	0	0	189.5	0	191.185	0	0	0	0	225.292	0	0	0	0	176.648	202.143	0	0	213.497	190.303	0	164.096	0
		459	2068.96	0	0	0	0	0	0	0	0	0	0	0	0	0	224.702	0	154.513	0	205.564	196.475	0	0	0	0	0	0
		460	2072.82	0	0	0	0	0	0	0	0	0	0	211.729	216.129	0	0	0	0	180.247	0	192.389	0	0	188.691	196.261	168.887	0
		461	2076.68	0	0	0	0	0	0	0	0	182.552	0	220.197	0	0	0	0	0	0	0	194.468	0	210.94	193.076	0	163.936	0
		462	2080.54	0	214.25	0	0	0	0	0	0	0	0	0	0	0	0	0	0	0	0	209.07	0	209.81	0	0	166.886	0
		463	2084.4	0	189.675	0	0	0	0	200.074	175.064	0	0	0	0	185.47	221.978	0	0	0	0	0	0	0	195.097	0	169.957	0
		464	2088.26	0	0	0	0	0	0	0	0	0	0	0	0	0	222.16	0	155.185	0	0	196.873	0	0	0	0	170.096	0
		465	2092.12	0	0	0	0	0	0	0	0	0	0	0	0	0	0	0	158.773	0	0	200.581	0	209.941	195.343	0	174.488	0
		466	2095.98	0	0	198.396	0	0	0	199.025	0	186.001	0	0	0	0	219.397	0	0	0	0	203.1	0	0	235.072	0	179.05	0
		467	2099.84	0	0	0	0	0	0	195.634	0	0	0	0	0	0	231.567	0	154.729	0	200.066	0	193.427	216.473	184.634	0	166.548	0
		468	2103.7	0	0	0	0	0	0	0	0	182.611	0	0	0	0	225.81	0	156.369	0	0	0	196.83	202.657	172.603	0	165.374	0
		469	2107.56	0	0	0	211.577	0	0	0	0	0	0	0	0	0	0	0	0	0	204.804	0	208.514	214.733	0	0	0	0
		470	2111.42	0	183.052	0	0	0	0	0	0	0	0	0	0	0	0	0	154.634	0	0	209.075	203.538	217.358	0	0	162.603	0
		471	2115.28	0	0	0	0	0	0	193.632	175.507	0	0	0	0	0	0	0	0	0	204.281	205.652	206.085	209.314	0	0	176.475	0
		472	2119.14	0	0	227.78	0	0	0	0	0	0	0	0	0	0	0	0	0	0	0	0	207.441	218.113	0	0	162.335	0
		473	2123	0	0	0	158.404	0	0	199.799	180.06	0	223.163	220.579	0	0	0	0	0	0	0	0	0	206.24	181.491	202.806	167.621	0
		474	2126.86	0	0	0	159.254	0	0	0	0	181.119	0	0	217.265	0	0	0	0	0	0	203.423	202.38	207.03	188.865	201.415	165.736	0
		475	2130.72	0	0	0	150.504	0	0	0	0	0	0	0	0	0	0	0	0	181.866	0	205.903	0	201.639	183.843	206.498	161.308	197.897
		476	2134.58	0	0	180.934	0	0	192.313	0	0	0	0	0	0	203.247	0	0	0	174.561	0	0	199.533	202.794	195.265	0	165.018	0
		477	2138.44	0	0	202.205	0	0	0	213.617	0	0	0	0	0	0	219.592	0	0	0	202.541	0	197.185	203.739	191.258	0	0	0
		478	2142.3	0	0	0	0	0	0	0	0	0	0	0	0	0	222.34	0	0	0	198.534	0	205.496	205.32	197.437	202.199	166.077	0
		479	2146.16	0	0	0	0	0	0	0	0	0	230.724	0	0	0	0	0	0	186.618	196.579	0	0	199.246	0	218.487	171.58	192.632
		480	2150.02	0	0	0	0	0	0	0	0	0	0	0	0	195.973	0	0	0	0	204.062	0	0	211.853	185.83	0	0	0
		481	2153.88	0	0	0	162.642	0	0	207.226	174.033	0	0	0	0	0	222.361	197.392	0	0	0	0	189.484	0	0	203.051	163.75	0
		482	2157.74	0	0	0	0	0	0	0	0	0	0	0	0	208.05	0	0	0	0	0	206.018	194.87	199.657	192.288	201.194	163.875	0
		483	2161.6	0	0	0	0	0	0	201.758	0	0	0	0	0	0	0	0	0	197.99	198.523	0	210.134	0	194.59	0	152.115	0
		484	2165.46	0	0	227.222	0	0	0	200.712	0	0	0	0	0	0	0	0	0	181.233	0	192.928	0	202.343	0	204.619	169.418	207.247
		485	2169.32	0	0	200.64	0	0	0	198.074	0	0	0	0	0	0	218.131	188.187	0	187.944	210.45	0	200.004	205.221	183.139	0	175.499	193.18
		486	2173.18	0	0	0	0	0	0	0	175.278	0	204.833	0	0	206.184	224.93	0	0	185.995	0	0	0	205.46	194.712	0	162.867	0
		487	2177.04	0	0	0	0	0	0	0	0	0	0	0	0	0	0	0	0	0	0	0	0	209.32	0	204.542	165.898	0
		488	2180.9	0	0	214.981	0	176.911	0	0	181.875	0	0	0	0	0	223.563	0	0	0	0	0	197.752	0	183.12	190.94	0	0
		489	2184.76	0	0	0	0	0	0	208.656	0	0	198.611	0	0	0	0	0	0	0	201.71	0	0	214.698	188.674	0	167.176	0
		490	2188.62	0	0	182.124	0	0	0	0	175.19	0	189.386	0	0	0	220.206	0	0	0	212.095	0	205.01	0	188.463	196.475	170.773	197.535
		491	2192.48	0	185.396	190.586	0	173.995	186.114	208.743	0	0	0	0	0	0	224.436	0	0	0	0	205.283	0	0	0	0	164.232	0
		492	2196.34	0	0	0	0	0	0	221.874	0	0	208.441	0	0	0	0	0	0	0	208.183	0	188.843	215.011	0	203.141	0	0
		493	2200.2	0	0	186.122	0	0	200.045	215.144	0	0	0	0	0	0	0	0	0	0	197.134	213.256	196.404	0	0	0	0	0
		494	2204.06	0	0	0	0	188.475	0	0	0	0	217.325	0	0	0	225.65	0	0	0	199.772	205.501	0	0	0	0	0	0
		495	2207.92	0	193.307	0	0	0	0	0	0	0	205.793	0	0	0	220.929	0	0	185.747	190.379	0	188.126	0	188.544	0	0	199.846
		496	2211.78	0	0	0	0	0	0	207.401	0	0	204.627	0	0	209.904	0	0	0	0	197.067	0	0	0	0	199.946	0	234.874
		497	2215.64	0	192.626	0	0	190.869	0	0	169.854	0	211.596	0	0	0	222.814	0	0	0	0	210.574	0	0	0	0	0	175.313
		498	2219.5	0	0	0	0	0	0	0	0	0	0	0	0	212.124	228.607	0	0	165.311	0	0	185.439	0	0	0	0	0
		499	2223.36	0	0	204.124	0	0	0	201.612	0	0	0	0	0	0	0	0	0	0	0	201.46	0	0	0	0	0	188.551
		500	2227.22	0	0	0	0	0	0	192.565	177.012	0	0	0	0	0	0	0	0	0	0	0	0	0	0	0	0	0
		501	2231.08	0	197.312	191.169	0	0	0	0	0	0	219.744	0	0	0	0	0	0	0	202.199	0	0	0	0	0	0	0
		502	2234.94	0	0	0	0	0	0	203.386	0	0	207.274	0	0	0	222.724	0	0	0	0	200.636	0	0	0	0	0	0
		503	2238.8	0	180.621	0	0	0	0	202.948	173.575	207.587	0	0	208.183	0	0	0	0	0	0	202.712	0	213.284	198.32	222.035	0	0
		504	2242.66	0	0	192.75	0	0	0	204.232	0	185.306	0	223.298	0	217.499	0	0	165.974	0	0	0	0	0	0	0	0	198.491
		505	2246.52	0	187.176	0	0	0	0	212.941	174.686	0	0	0	0	0	0	0	0	0	202.333	217.048	0	0	0	0	0	0
		506	2250.38	0	200.074	0	166.302	0	0	217.137	0	0	0	0	0	0	0	0	0	189.623	0	0	0	0	0	0	0	0
		507	2254.24	0	0	0	0	0	0	0	0	0	0	0	0	212.449	224.715	177.061	0	0	0	0	0	0	198.664	206.709	0	0
		508	2258.1	0	197.882	0	0	0	187.798	0	0	0	218.477	0	0	0	213.392	0	0	0	0	0	0	0	0	203.439	0	191.409
		509	2261.96	0	199.922	0	0	0	0	0	0	0	209.184	0	0	221.904	215.053	0	0	0	0	198.294	0	0	0	0	0	0
		510	2265.82	0	0	198.689	0	0	0	0	0	0	0	0	0	217.275	0	0	177.077	0	0	190.544	0	0	0	208.174	0	194.074
		511	2269.68	0	202.233	0	0	0	181.107	0	0	0	0	0	0	0	0	0	0	0	0	190.723	0	0	200.732	206.65	0	0
		512	2273.54	0	0	0	0	0	191.274	0	0	185.321	0	0	0	0	0	0	0	0	0	0	0	0	0	198.699	0	0
		513	2277.4	0	0	0	0	0	0	0	0	0	0	0	0	0	0	0	0	0	0	0	0	0	0	0	0	0
		514	2281.26	0	0	190.847	0	0	195.538	0	0	0	0	0	205.952	0	0	0	0	0	0	0	0	0	0	0	0	0
		515	2285.12	0	0	0	0	0	0	0	0	0	0	0	201.231	0	0	0	0	0	0	0	0	207.127	205.885	0	0	0
		516	2288.98	0	0	0	0	0	0	195.056	0	0	0	0	199.966	0	0	0	0	0	200.737	0	0	0	196.682	0	0	0
		517	2292.84	0	0	238.142	0	0	0	0	0	0	0	0	0	0	0	0	0	0	0	0	0	0	0	0	0	0
		518	2296.7	0	0	0	0	0	203.106	0	0	0	0	0	0	0	0	0	0	0	0	203.726	0	0	0	0	0	195.417
		519	2300.56	0	0	0	0	0	0	0	0	0	0	0	0	0	0	0	183.238	0	0	0	0	0	205.482	0	0	0
		520	2304.42	0	0	0	0	0	0	210.294	0	0	0	0	0	0	0	0	182.062	0	0	0	0	0	0	0	0	0
		521	2308.28	0	206.464	191.753	0	0	222.416	0	0	0	0	0	0	0	0	0	0	0	0	206.012	0	0	0	0	0	195.184
		522	2312.14	0	198.11	0	0	0	0	211.097	0	0	0	0	204.58	0	0	0	172.596	0	0	201.474	181.629	0	200.782	0	0	0
		523	2316	0	0	232.009	0	0	0	201.596	0	0	0	0	218.718	0	0	0	0	0	0	0	0	0	200.485	194.335	0	0
		524	2319.86	0	0	0	0	0	0	0	0	0	0	0	208.986	0	221.443	0	0	0	0	199.973	0	0	210.374	0	0	0
		525	2323.72	0	0	0	0	0	0	0	0	0	0	0	0	0	0	0	0	0	0	0	0	0	202.444	0	164.931	0
		526	2327.58	0	0	0	0	0	0	211.633	0	0	0	0	0	0	210.936	0	0	0	0	0	0	0	200.633	184.101	0	0
		527	2331.44	0	213.677	194.013	0	0	0	0	0	0	0	0	0	0	0	0	0	0	208.01	195.356	0	0	198.081	0	0	0
		528	2335.3	0	0	0	0	0	193.483	206.908	0	0	0	209.31	201.693	0	227.185	0	172.5	0	0	0	0	0	197.053	0	0	0
		529	2339.16	0	0	0	0	0	0	0	0	0	0	0	195.032	0	0	0	0	0	0	193.319	0	0	0	190.158	165.989	0
		530	2343.02	0	0	0	0	0	0	0	0	0	0	0	0	0	0	0	0	0	0	0	0	0	200.129	179.745	158.029	0
		531	2346.88	0	0	0	0	0	0	213.978	0	0	0	0	0	0	216.812	0	0	0	0	0	0	0	199.849	185.966	175.751	0
		532	2350.74	0	195.688	0	0	0	0	0	0	0	0	0	0	0	219.146	0	0	0	0	0	0	0	200.666	0	174.849	0
		533	2354.6	0	0	0	0	0	0	197.468	0	0	0	0	0	0	0	0	0	0	0	0	0	0	0	198.459	0	0
		534	2358.46	0	0	0	0	0	0	0	0	0	0	0	197.101	0	0	0	0	0	0	0	0	0	0	176.281	172.712	0
		535	2362.32	0	193.475	0	0	0	0	206.211	0	0	0	0	0	0	212.733	0	0	0	214.716	0	0	0	205.57	186.803	175.689	0
		536	2366.18	0	0	0	0	0	182.395	201.033	0	0	0	0	0	0	0	189.715	0	0	0	0	0	0	198.298	184.785	0	186.818
		537	2370.04	0	183.434	0	0	0	0	199.122	0	0	0	206.8	201.68	0	0	0	0	0	0	0	0	0	0	190.915	169.946	0
		538	2373.9	191.812	0	0	0	0	0	0	0	0	0	0	0	0	0	0	0	0	206.712	0	0	204.431	0	0	170.042	0
		539	2377.76	0	0	193.067	0	0	0	204.148	0	233.884	0	202.667	199.348	0	212.247	0	0	0	200.96	0	0	0	0	183.507	178.086	167.871
		540	2381.62	0	200.374	0	0	0	182.756	0	0	0	0	0	0	0	224.811	0	0	0	197.773	0	0	0	0	198.262	0	0
		541	2385.48	0	0	0	0	0	0	0	0	0	0	216.611	203.576	0	0	0	0	0	193.962	193.232	179.638	0	0	195.532	172.138	0
		542	2389.34	0	166.437	0	0	0	182.871	0	0	0	0	0	188.081	0	230.679	189.505	0	0	199.281	0	0	205.644	0	189.677	165.848	0
		543	2393.2	0	0	0	0	0	192.134	213.977	0	0	0	0	0	0	231.342	173.916	169.683	0	0	0	215.59	0	237.197	0	176.472	179.13
		544	2397.06	0	0	0	0	0	0	210.536	0	0	199.295	216.93	0	0	218.505	0	0	0	0	0	0	0	0	0	168.1	181.798
		545	2400.92	0	186.565	0	0	207.197	184.424	212.818	0	0	0	0	190.524	0	226.86	171.098	0	0	0	181.202	0	0	192.789	0	168.14	182.994
		546	2404.78	0	0	0	0	0	0	226.289	0	0	0	0	0	0	0	0	176.766	0	0	0	0	0	198.607	0	0	0
		547	2408.64	0	192.587	0	0	0	0	0	0	0	0	0	0	0	220.977	0	0	0	0	0	0	0	193.617	191.636	162.314	0
		548	2412.5	0	182.911	0	0	0	173.361	214.567	0	0	0	0	187.93	0	224.844	0	0	0	194.752	0	0	0	0	0	162.573	0
		549	2416.36	0	0	0	0	0	0	213.611	0	0	0	0	0	0	213.017	200.31	0	0	182.786	186.326	0	0	0	0	164.549	0
		550	2420.22	0	187.49	0	0	0	0	0	0	0	0	0	198.696	0	221.551	0	0	0	190.999	0	0	0	0	0	167.402	0
		551	2424.08	0	0	0	0	0	0	213.077	0	0	204.813	0	201.652	0	231.032	176.911	0	0	198.389	0	0	184.858	194.782	0	170.412	0
		552	2427.94	0	190.763	0	0	0	194.674	0	0	0	0	0	195.439	0	221.463	192.046	0	0	0	0	0	0	0	0	165.177	0
		553	2431.8	0	0	0	0	0	199.734	206.914	0	0	0	0	0	0	225.947	0	0	0	0	0	0	194.106	190.107	0	179.357	196.823
		554	2435.66	199.028	200.101	242.384	0	0	189.841	0	0	0	0	0	228.447	0	0	0	0	0	0	0	0	0	0	0	179.415	0
		555	2439.52	0	0	0	0	0	199.427	201.904	0	0	0	0	0	0	226.119	187.206	0	0	0	0	0	0	189.818	0	183.633	0
		556	2443.38	0	0	0	0	0	196.323	210.943	0	0	0	0	0	0	0	182.114	0	0	0	0	0	0	188.571	0	182.775	0
		557	2447.24	0	0	0	0	0	0	205.904	0	0	0	0	0	0	224.237	188.489	0	0	199.527	0	0	0	0	0	0	0
		558	2451.1	0	0	0	0	0	196.494	204.845	0	0	0	0	0	0	0	193.447	0	0	198.706	0	208.357	0	0	0	175.226	0
		559	2454.96	0	178.273	0	0	0	200.235	207.394	0	0	0	0	0	0	217.76	0	0	0	0	183.869	0	0	197.404	0	179.172	0
		560	2458.82	0	180.828	0	0	0	198.74	206.426	0	0	0	0	0	0	0	0	0	0	0	0	0	0	190.209	0	191.72	0
		561	2462.68	0	191.263	0	0	0	186.005	0	160.56	184.498	0	0	0	0	222.248	0	0	0	0	0	192.191	0	0	0	178.449	0
		562	2466.54	0	192.425	0	0	0	0	0	0	176.512	0	201.115	0	0	217.019	0	0	0	0	0	207.241	0	0	0	186.058	0
		563	2470.4	0	179.649	0	0	0	0	220.336	0	0	0	0	0	0	229.58	195.227	0	199.836	0	0	193.625	0	193.394	0	192.557	0
		564	2474.26	0	189.273	0	0	0	196.884	208.916	180.501	0	0	0	0	0	219.884	185.781	0	0	0	0	0	0	0	0	167.454	0
		565	2478.12	0	0	0	0	0	192.481	208.192	0	0	0	197.069	0	0	0	0	0	188.022	0	0	196.125	0	0	0	184.776	0
		566	2481.98	0	0	0	0	0	191.651	210.359	0	0	0	0	0	0	223.082	193.595	0	0	0	194.089	203.499	200.909	0	0	166.127	0
		567	2485.84	0	179.847	0	0	0	186.657	214.533	0	0	0	0	0	0	216.186	0	0	0	209.492	177.3	206.189	0	188.973	0	181.4	211.898
		568	2489.7	0	0	0	0	0	190.149	202.433	216.919	0	0	0	0	0	210.317	0	0	0	209.677	0	0	0	187.97	0	184.898	0
		569	2493.56	0	0	0	0	0	0	216.536	167.985	0	0	200.432	0	0	0	0	0	0	0	0	0	0	191.031	0	181.697	0
		570	2497.42	0	185.896	188.23	0	0	192.156	210.889	0	172.133	0	0	0	0	217.975	190.425	170.23	0	0	0	0	0	0	0	183.284	224.976
		571	2501.28	0	191.364	0	0	0	190.121	223.287	0	0	0	0	0	0	225.378	0	0	0	0	0	0	0	186.782	0	186.273	214.778
		572	2505.14	0	0	0	0	0	196.119	211.945	0	0	0	0	0	0	224.437	0	0	0	0	0	0	0	0	0	183.339	0
		573	2509	0	0	0	0	0	207.164	217.173	0	178.138	0	0	0	0	212.551	0	0	0	0	0	0	0	0	0	177.149	0
		574	2512.86	0	0	0	0	0	0	217.393	0	0	0	0	0	0	0	203.44	0	0	0	0	0	0	209.944	0	182.31	0
		575	2516.72	0	172.825	0	0	0	0	0	0	0	0	0	0	0	0	0	0	0	0	0	0	195.913	0	0	188.229	0
		576	2520.58	0	175.255	0	0	0	190.786	211.319	161.598	182.267	0	0	0	0	224.094	196.963	0	0	0	0	0	0	0	0	197.25	0
		577	2524.44	0	0	0	0	0	196.581	215.342	0	223.456	0	0	0	0	213.587	195.523	0	0	0	0	0	0	0	0	178.446	0
		578	2528.3	0	0	0	0	0	197.006	207.864	0	0	0	0	0	0	0	200.654	163.136	0	0	0	0	0	0	0	202.632	0
		579	2532.16	0	177.687	0	0	0	196.745	210.949	0	0	0	0	223.28	0	0	0	0	0	0	0	0	0	0	0	204.482	0
		580	2536.02	0	0	0	0	0	201.877	0	0	0	0	0	0	0	0	198.895	0	0	0	0	0	0	0	0	195.182	0
		581	2539.88	0	0	0	0	0	195.585	0	0	0	0	0	0	0	224.268	0	0	0	0	0	187.323	0	185.331	0	211.038	0
		582	2543.74	0	0	179.364	0	0	199.313	0	179.782	0	0	0	0	0	0	0	0	0	0	0	0	0	0	0	207.864	0
		583	2547.6	0	0	0	0	0	205.547	206.688	0	0	0	0	0	0	0	0	0	0	214.59	0	0	0	0	0	206.025	0
		584	2551.46	0	0	194.144	0	0	206.612	208.92	0	0	0	0	0	0	0	0	0	0	0	0	0	0	0	0	214.89	0
		585	2555.32	0	0	0	0	0	195.459	218.268	0	0	0	0	0	0	0	0	0	0	0	0	0	0	0	0	187.067	0
		586	2559.18	0	0	0	0	0	200.163	218.669	0	0	0	0	0	0	224.697	0	0	0	0	0	193.261	0	0	0	206.968	0
		587	2563.04	0	0	0	0	0	200.256	0	0	163.243	0	0	0	216.823	0	194.038	0	0	0	0	0	0	0	0	211.801	0
		588	2566.9	0	0	0	0	0	206.047	217.463	0	0	0	0	0	0	216.644	0	0	0	0	0	177.647	0	0	0	208.655	0
		589	2570.76	0	0	0	0	0	212.22	224.364	174.312	0	0	0	0	0	211.235	189.69	0	0	0	0	0	0	0	0	239.696	211.69
		590	2574.62	0	0	0	0	0	205.811	0	0	0	187.114	0	0	0	0	192.162	0	0	0	0	0	0	0	0	209.444	197.866
		591	2578.48	0	0	0	0	0	0	0	0	0	0	0	0	0	0	0	0	0	0	0	0	0	0	0	201.644	0
		592	2582.34	0	0	0	0	0	212.35	214.381	0	0	0	0	0	0	213.866	0	0	0	0	0	0	0	0	0	217.482	0
		593	2586.2	0	0	0	0	0	204.587	214.629	167.771	0	0	0	0	0	212.517	0	0	0	0	0	0	0	0	0	204.397	0
		594	2590.06	216.837	0	0	0	0	210.102	0	0	0	188.337	0	0	0	202.846	200.207	0	0	0	0	182.421	0	0	0	209.67	222.591
		595	2593.92	0	0	0	0	0	202.422	216.405	0	0	0	0	0	0	210.719	0	0	0	0	0	0	0	0	0	210.141	215.255
		596	2597.78	0	0	0	0	0	205.929	207.678	0	0	0	0	0	0	219.377	187.003	0	0	0	0	0	0	0	0	204.559	212.299
		597	2601.64	0	0	0	0	0	0	207.822	0	240.024	0	0	0	0	228.083	201.014	0	0	0	0	0	0	0	0	204.929	244.392
		598	2605.5	0	0	0	0	0	0	0	0	0	0	0	0	0	216.302	195.603	0	0	0	0	0	0	0	0	208.889	0
		599	2609.36	0	0	0	0	0	0	226.987	0	0	0	0	0	0	229.227	0	0	0	0	0	0	208.265	0	0	217.974	207.985
		600	2613.22	0	168.382	0	0	0	201.365	214.867	178.946	0	0	0	0	0	214.494	196.339	0	0	0	0	0	201.803	0	0	211.133	216.27
		601	2617.08	0	169.093	0	0	0	0	0	0	0	0	0	0	0	215.187	0	0	0	0	0	0	0	0	0	205.455	211.492
		602	2620.94	0	0	0	0	0	191.707	0	0	0	0	0	0	0	212.606	196.943	0	0	0	0	0	0	0	0	215.573	224.596
		603	2624.8	0	0	0	0	0	201.112	0	0	0	0	0	0	0	219.656	0	0	0	0	0	186.872	0	0	0	224.352	0
		604	2628.66	0	0	0	0	0	192.319	0	0	0	0	0	0	0	221.561	205.624	0	0	0	0	0	0	186.895	0	223.986	213.518
		605	2632.52	0	236.914	0	0	0	209.866	205.793	0	0	0	230.83	0	0	215.871	205.727	0	0	0	0	0	0	0	0	216.498	0
		606	2636.38	0	0	194.572	0	0	0	214.154	0	0	0	0	0	0	215.412	0	0	0	0	0	185.531	0	0	0	208.101	0
		607	2640.24	0	160.422	237.675	0	0	198.925	0	0	0	0	0	0	0	216.382	0	0	0	0	0	188.908	210.348	0	0	219.667	0
		608	2644.1	0	0	217.71	0	0	215.016	0	0	0	0	0	0	0	206.322	0	0	0	0	0	183.08	194.328	198.056	0	212.628	0
		609	2647.96	0	160.174	0	0	0	199.119	0	0	0	0	0	0	0	195.043	206.745	0	0	0	0	178.482	0	189.744	0	215.091	238.933
		610	2651.82	0	0	202.039	0	0	192.218	0	169.261	0	0	0	0	0	0	187.71	0	0	0	0	0	192.287	0	0	211.334	0
		611	2655.68	0	0	191.218	0	0	0	0	0	0	0	0	0	0	205.44	176.743	0	0	0	211.226	0	0	0	0	215.18	229.173
		612	2659.54	0	158.014	201.731	0	0	209.714	0	172.844	0	0	226.009	0	0	0	0	0	0	0	0	0	197.674	0	0	215.879	221.554
		613	2663.4	0	172.699	0	0	0	193.482	0	0	0	0	0	0	0	0	184.383	0	0	0	0	182.711	191.167	0	0	216.952	208.111
		614	2667.26	0	0	177.139	0	0	0	0	0	0	0	0	0	0	204.702	0	0	0	0	0	192.544	0	0	0	209.553	210.45
		615	2671.12	0	158.792	179.769	0	0	0	0	0	0	0	0	0	0	204.402	0	0	198.625	0	0	0	0	0	0	209.379	206.709
		616	2674.98	0	0	195.371	0	0	0	225.836	0	0	0	0	0	0	208.244	0	0	199.822	0	0	0	189.696	0	0	214.112	218.515
		617	2678.84	0	168.312	0	0	0	0	209.184	0	0	0	0	0	0	210.394	195.462	0	0	0	0	0	198.577	0	0	212.294	204.354
		618	2682.7	0	0	0	0	0	0	207.527	0	0	0	0	0	0	195.263	197.504	0	0	0	0	0	202.02	0	0	219.992	214.188
		619	2686.56	0	162.362	189.202	0	0	0	0	169.111	0	0	0	0	0	214.038	202.102	0	0	0	0	0	205.102	0	0	226.657	217.338
		620	2690.42	0	0	193.284	0	0	194.62	222.089	0	0	0	0	0	0	206.361	201.745	0	0	0	0	0	0	0	0	206.337	0
		621	2694.28	0	0	190.84	0	0	0	215.131	0	0	0	209.82	0	0	203.907	199.401	0	0	0	0	0	201.378	0	0	222.915	209.308
		622	2698.14	0	0	187.599	0	0	0	217.19	0	0	182.048	0	0	197.898	203.623	199.244	0	0	0	0	0	196.686	0	0	227.534	215.653
		623	2702	0	0	0	0	0	0	212.061	0	0	0	0	0	0	208.645	203.895	0	0	0	0	0	198.843	0	0	229.038	214.746
		624	2705.86	0	0	0	0	0	0	211.848	175.15	0	0	0	0	0	208.138	212.237	0	0	0	0	0	193.164	193.048	0	223.184	0
		625	2709.72	0	226.313	199.331	0	0	0	0	0	0	0	0	0	0	204.337	201.148	168.986	0	0	0	183.932	0	0	0	223.43	232.701
		626	2713.58	0	0	0	0	0	0	0	184.29	0	0	0	0	0	201.852	194.354	0	0	0	0	0	0	0	0	229.678	0
		627	2717.44	0	0	202.215	0	218.193	200.31	0	0	0	0	210.125	0	0	201.442	197.414	0	0	0	0	0	182.848	196.717	0	233.978	0
		628	2721.3	0	0	199.227	0	0	194.063	209.243	0	0	0	0	0	0	212.922	188.678	0	0	206.584	0	0	0	0	0	223.442	234.068
		629	2725.16	0	177.583	200.307	0	0	0	214.986	0	0	0	0	0	0	201.894	199.356	0	0	0	0	0	183.452	0	0	209.54	0
		630	2729.02	0	0	200.833	0	0	0	225.623	0	0	0	216.213	0	0	204.665	0	0	0	0	0	0	180.816	0	0	233.815	0
		631	2732.88	0	0	0	0	0	196.566	225.402	0	0	0	0	0	207.75	208.985	202.655	0	0	0	0	0	0	0	0	212.263	0
		632	2736.74	0	192.816	191.348	0	0	199.908	216.679	0	0	0	0	0	0	206.409	0	0	0	0	0	0	197.283	185.086	0	222.616	0
		633	2740.6	0	185.714	206.804	215.726	0	0	0	0	0	0	0	0	196.549	201.192	196.383	0	0	0	0	0	203.499	0	0	222.145	0
		634	2744.46	0	0	191.147	0	0	0	0	0	0	0	0	0	0	198.449	206.426	160.766	0	0	0	0	196.241	0	0	213.018	0
		635	2748.32	0	0	0	0	0	189.89	216.517	0	0	0	0	0	0	201.803	189.09	0	0	196.776	0	0	0	0	0	218.85	0
		636	2752.18	0	0	0	0	0	198.866	228.805	0	0	0	230.182	0	0	204.931	195.965	158.809	0	0	0	0	189.334	0	0	226.389	232.864
		637	2756.04	0	0	0	0	0	0	208.241	0	0	0	235.336	0	0	206.332	201.73	0	0	0	0	0	0	0	0	209.268	215.997
		638	2759.9	0	0	0	0	0	0	220.834	0	0	0	0	0	0	205.162	196.248	0	0	0	0	0	194.548	0	0	227.959	219.591
		639	2763.76	0	188.736	0	0	0	0	0	168.581	0	0	0	0	0	202.97	200.016	0	0	0	0	0	0	0	0	223.735	0
		640	2767.62	0	195.177	0	0	0	0	220.642	246.478	212.464	0	218.816	0	0	0	0	0	0	0	0	0	193.889	0	0	227.389	223.49
		641	2771.48	0	195.114	195.927	0	0	156.375	213.344	0	0	0	221.892	0	0	206.962	190.822	0	0	0	0	0	0	0	0	211.169	211.639
		642	2775.34	0	0	0	0	0	198.27	215.855	0	153.62	0	217.824	0	0	0	196.223	0	0	0	0	0	195.158	0	0	221.593	213.726
		643	2779.2	0	0	0	0	0	0	0	0	0	0	0	0	188.355	0	0	0	0	0	0	0	197.943	0	0	213.096	212.017
		644	2783.06	0	0	194.711	0	0	0	0	0	0	216.563	0	0	0	205.609	0	0	0	0	0	191.609	194.197	0	0	210.071	229.135
		645	2786.92	0	0	198.321	0	0	0	216.056	0	0	0	0	0	0	214.902	200.898	0	0	0	0	0	0	0	0	225.641	0
		646	2790.78	0	0	0	0	0	187.429	0	0	0	0	0	0	0	205.126	0	0	0	0	0	0	190.365	0	0	218.645	223.495
		647	2794.64	0	203.553	0	0	0	0	220.096	0	0	171.751	217.72	0	0	210.111	0	0	0	0	0	0	188.27	0	0	221.235	219.136
		648	2798.5	0	0	183.071	0	0	0	0	0	166.755	0	0	0	193.176	0	202.614	0	0	0	0	0	0	0	0	221.679	219.214
		649	2802.36	0	0	0	0	0	0	0	0	0	172.488	0	0	0	204.697	0	173.359	0	0	0	0	192.568	0	0	226.414	216.97

## Sheet: Background Std
				SptId_19	SptId_23	SptId_24	SptId_25	SptId_29	SptId_33	SptId_35	SptId_40	SptId_53	SptId_55	SptId_57	SptId_59	SptId_63	SptId_65	SptId_71	SptId_76	SptId_83	SptId_91	SptId_94	SptId_97	SptId_100	SptId_110	SptId_115	SptId_116	SptId_117
		0	297.22	0	0	0	0	0	0	0	0	0	0	0	0	0	0	0	0	0	0	0	0	0	0	0	0	0
		1	301.08	0	0	0	0	0	0	0	0	0	0	0	0	0	0	0	0	0	0	0	98.2496	0	0	0	0	0
		2	304.94	0	0	0	0	0	0	0	0	0	0	0	0	0	0	0	0	0	0	0	0	0	0	0	0	0
		3	308.8	0	0	0	0	0	0	0	0	0	0	0	0	0	0	0	0	0	0	0	0	0	0	0	0	0
		4	312.66	0	0	0	0	0	0	0	0	0	0	0	0	0	0	0	0	0	0	0	0	0	0	0	0	0
		5	316.52	0	0	0	0	0	0	0	0	0	0	0	0	0	0	0	0	0	0	0	0	0	0	0	0	0
		6	320.38	0	0	0	0	0	0	0	0	0	0	0	0	0	0	0	0	0	0	0	0	0	0	0	0	0
		7	324.24	0	0	0	0	0	0	0	0	0	0	0	0	0	0	0	0	0	0	0	0	0	0	0	0	0
		8	328.1	0	0	0	86.6618	0	0	0	0	0	0	0	0	0	0	0	0	0	0	0	0	0	0	0	0	0
		9	331.96	0	0	0	0	0	0	0	0	0	0	0	0	0	0	0	0	0	0	0	0	0	0	0	0	0
		10	335.82	0	0	0	0	0	0	0	0	0	0	0	0	0	0	0	0	0	0	0	0	0	0	0	0	0
		11	339.68	0	0	0	0	0	0	0	0	0	0	0	0	0	0	0	0	0	0	0	0	0	0	0	0	0
		12	343.54	0	0	0	0	0	0	0	0	0	0	0	0	0	0	0	0	0	0	0	0	0	0	0	0	0
		13	347.4	0	0	0	0	0	0	0	0	0	0	0	0	71.2517	0	0	0	0	0	0	0	0	0	0	0	0
		14	351.26	0	0	0	0	0	0	0	0	0	0	0	0	0	0	0	0	0	0	0	0	0	0	0	0	0
		15	355.12	0	0	71.5568	0	0	0	0	0	0	0	0	0	0	0	0	0	0	0	0	0	0	0	0	0	0
		16	358.98	0	0	0	0	0	0	0	0	0	0	0	0	0	0	0	0	0	0	0	0	0	0	0	0	0
		17	362.84	0	0	0	0	0	0	0	0	0	0	0	0	0	0	0	0	0	0	0	0	0	0	0	0	0
		18	366.7	0	0	0	0	0	0	0	0	0	0	0	0	0	0	0	0	0	0	0	0	0	0	0	0	0
		19	370.56	0	0	0	0	0	0	0	0	0	0	0	0	0	0	0	0	0	0	0	0	0	0	0	0	0
		20	374.42	0	0	0	0	0	0	0	0	0	0	0	0	0	0	0	0	0	0	0	0	0	0	0	0	0
		21	378.28	0	0	0	0	0	0	77.43	0	0	0	0	0	0	0	0	0	0	0	0	0	0	0	0	0	0
		22	382.14	0	0	0	0	0	0	0	0	0	0	0	0	0	0	0	0	0	0	0	0	0	0	0	0	0
		23	386	0	0	0	0	0	0	0	0	0	0	0	0	0	0	0	0	0	0	0	0	0	0	0	0	0
		24	389.86	0	0	0	0	0	0	0	0	0	0	0	0	0	0	0	0	0	0	0	0	0	0	0	0	0
		25	393.72	0	0	0	0	0	0	0	0	0	0	0	0	0	0	78.1608	0	0	0	0	0	0	0	0	0	0
		26	397.58	0	0	0	0	0	0	0	0	0	0	0	0	0	0	0	0	0	0	0	0	0	0	0	0	0
		27	401.44	0	0	0	0	0	0	0	0	0	0	0	0	0	0	0	0	0	0	0	0	0	0	0	0	0
		28	405.3	0	0	0	0	0	0	0	0	0	0	0	0	0	0	0	0	77.5643	0	0	0	0	0	0	0	0
		29	409.16	0	0	0	0	0	0	0	0	0	0	0	0	0	0	0	0	0	0	0	0	0	0	0	0	0
		30	413.02	0	0	0	0	0	0	0	0	0	0	0	0	0	0	0	0	0	0	0	0	0	0	0	0	0
		31	416.88	0	0	0	0	0	0	0	0	0	0	0	0	0	0	0	0	0	0	0	0	0	0	0	0	0
		32	420.74	0	0	0	0	0	0	0	0	0	0	0	0	0	0	0	0	0	0	0	0	0	0	0	0	0
		33	424.6	0	0	0	75.2118	0	0	0	0	80.0503	0	0	0	0	0	0	0	0	0	0	0	0	0	0	0	0
		34	428.46	0	0	0	0	0	0	0	0	0	0	0	0	0	0	0	0	0	0	0	0	0	0	0	0	0
		35	432.32	0	0	0	0	0	0	0	0	0	0	0	0	0	0	0	0	0	0	0	0	0	0	0	0	0
		36	436.18	0	0	0	0	0	0	0	0	0	0	0	0	0	0	0	0	0	0	0	0	0	0	0	0	0
		37	440.04	0	0	0	0	0	0	0	0	0	0	0	82.923	0	0	0	0	0	0	0	0	0	0	0	0	0
		38	443.9	0	0	0	0	0	0	0	0	0	0	0	0	0	0	0	0	0	0	0	0	0	0	0	0	0
		39	447.76	0	0	0	0	0	0	0	0	0	0	0	74.2415	0	0	0	0	0	0	0	0	0	0	0	0	0
		40	451.62	0	0	0	0	71.7706	0	0	0	0	0	0	0	0	0	0	0	0	0	0	0	0	0	0	0	0
		41	455.48	0	0	0	0	0	0	0	0	0	0	0	0	0	0	0	0	0	0	0	0	0	0	0	0	0
		42	459.34	0	0	0	0	0	0	0	0	0	0	0	0	0	0	0	0	0	0	0	0	0	0	0	0	0
		43	463.2	0	0	0	0	0	0	0	0	0	0	0	0	0	0	0	0	0	0	0	0	0	0	0	0	0
		44	467.06	0	0	0	0	0	0	0	0	0	0	0	0	0	0	0	0	0	0	0	0	0	0	0	0	0
		45	470.92	0	0	0	0	0	0	0	0	0	0	0	0	0	0	0	0	0	0	0	0	0	0	0	0	0
		46	474.78	0	0	0	0	0	0	0	0	0	0	0	0	0	0	0	0	0	0	0	0	0	0	0	0	0
		47	478.64	0	0	0	0	0	0	0	0	0	0	0	0	0	0	0	0	0	0	0	0	0	0	0	0	0
		48	482.5	0	0	0	0	0	0	0	0	0	0	0	0	0	0	0	0	0	0	0	0	0	0	0	0	0
		49	486.36	0	0	0	0	0	0	0	0	0	0	0	0	0	0	0	0	0	0	0	0	0	0	0	0	0
		50	490.22	0	0	0	0	0	0	0	0	0	0	0	0	0	0	0	0	0	0	0	0	0	0	66.2272	73.9889	0
		51	494.08	0	0	0	0	0	0	0	0	0	0	0	0	0	0	0	0	0	81.9302	0	0	0	0	73.5017	0	0
		52	497.94	0	0	0	0	0	0	0	0	0	0	0	0	0	0	0	0	0	0	0	0	0	0	0	0	0
		53	501.8	0	0	0	0	0	0	0	0	0	0	0	0	0	0	0	0	0	0	0	0	0	0	0	0	0
		54	505.66	0	0	0	0	0	0	0	0	0	0	0	0	0	0	0	0	0	0	0	0	0	0	0	0	0
		55	509.52	0	0	0	0	0	0	69.8024	0	0	0	0	0	0	0	0	0	0	0	0	0	70.5823	0	0	0	0
		56	513.38	0	0	0	0	0	0	0	0	0	0	0	0	0	0	0	0	0	0	0	0	0	0	77.2984	0	0
		57	517.24	0	0	0	0	0	0	0	0	0	0	0	0	0	0	0	0	0	0	0	0	0	0	76.1227	0	0
		58	521.1	0	0	0	0	0	0	0	0	0	0	0	0	0	0	0	0	0	0	72.3646	0	0	0	0	0	0
		59	524.96	0	0	0	0	0	0	0	0	0	0	0	0	0	0	0	0	0	0	0	0	0	0	0	0	0
		60	528.82	0	0	0	0	0	0	0	0	0	0	0	0	0	0	0	0	0	0	0	0	0	0	0	0	0
		61	532.68	0	0	0	0	0	0	0	0	0	0	0	0	0	0	0	0	0	0	0	0	0	0	74.396	0	0
		62	536.54	0	0	0	0	0	0	0	0	0	0	0	0	0	0	0	0	0	0	0	0	0	0	0	0	0
		63	540.4	0	0	0	0	0	0	0	0	0	0	0	0	0	0	0	0	0	0	72.0688	0	0	0	0	0	0
		64	544.26	0	0	0	0	0	0	0	0	0	0	0	0	0	0	0	0	0	0	0	0	0	0	73.9029	0	0
		65	548.12	0	0	0	0	0	0	0	0	0	0	0	0	0	0	0	0	0	0	68.4051	0	0	0	0	0	0
		66	551.98	0	0	0	0	0	0	0	0	0	0	0	0	0	0	0	0	0	0	0	0	0	0	0	0	0
		67	555.84	0	0	0	0	0	0	0	0	0	0	0	0	0	0	0	0	0	0	0	0	0	0	75.467	0	0
		68	559.7	0	0	0	0	0	0	0	0	0	0	0	0	0	0	0	0	0	0	0	0	0	0	75.0411	0	87.8407
		69	563.56	0	0	0	0	0	0	0	0	0	0	74.1862	0	0	0	0	0	0	0	0	0	0	0	0	0	0
		70	567.42	0	0	0	0	0	0	0	0	0	0	0	0	73.497	0	0	0	0	0	0	0	0	0	74.0154	0	0
		71	571.28	0	0	0	0	0	0	0	0	0	0	0	0	0	0	0	0	0	0	0	0	0	0	0	0	0
		72	575.14	0	0	0	0	0	0	0	0	0	0	0	0	0	0	0	0	0	0	0	0	0	0	76.6659	0	0
		73	579	0	0	0	0	0	0	0	0	0	0	0	0	0	0	0	0	0	0	0	0	0	0	0	0	0
		74	582.86	0	0	0	74.1507	0	0	0	0	0	0	0	83.6496	0	0	0	0	0	0	0	0	0	0	74.0147	0	0
		75	586.72	0	0	0	0	0	0	0	0	0	0	0	0	0	0	0	0	0	0	0	0	0	0	73.1674	0	0
		76	590.58	0	0	0	0	0	0	0	0	0	0	0	0	81.3425	0	0	0	0	0	72.5831	0	0	0	0	0	0
		77	594.44	0	0	0	0	0	0	0	0	0	0	0	0	0	0	0	0	0	0	68.9253	0	0	0	0	0	0
		78	598.3	0	0	0	0	0	0	0	0	0	0	0	0	0	0	0	0	0	0	65.7827	0	0	0	74.3325	0	0
		79	602.16	0	0	0	0	0	0	0	0	0	0	0	0	0	0	0	0	0	0	0	0	0	0	69.5057	0	0
		80	606.02	0	0	0	0	0	0	0	0	0	0	0	0	0	0	0	0	0	0	0	0	0	0	73.1244	0	0
		81	609.88	0	0	0	0	0	0	0	0	0	0	0	0	0	0	0	0	0	0	0	0	0	0	73.7202	0	0
		82	613.74	0	0	0	0	0	0	0	0	0	0	0	0	0	0	0	0	0	0	0	0	0	0	76.5078	0	0
		83	617.6	0	0	0	0	0	0	0	0	0	0	0	0	0	0	0	0	0	0	72.1193	0	0	0	71.4589	0	0
		84	621.46	0	0	0	0	0	0	0	0	0	0	0	0	73.2312	0	0	0	0	0	0	0	0	0	71.0994	0	0
		85	625.32	0	0	0	0	0	0	0	0	0	0	0	0	74.8766	76.6175	0	0	0	0	0	0	0	0	0	0	0
		86	629.18	0	0	0	0	0	0	0	0	0	0	0	0	0	0	0	0	0	0	0	0	0	0	71.9627	0	0
		87	633.04	0	0	0	0	0	0	0	0	0	0	0	0	71.8281	0	0	0	0	0	0	0	0	0	0	0	0
		88	636.9	0	0	0	0	0	0	0	0	0	0	0	0	0	0	0	0	0	0	0	0	0	0	71.4444	0	0
		89	640.76	0	0	0	0	0	0	0	0	0	0	0	0	0	0	0	0	0	0	70.6188	0	0	0	70.6222	0	0
		90	644.62	0	0	0	0	0	0	0	0	0	0	0	0	73.3352	0	0	0	0	0	0	0	0	0	75.6512	0	0
		91	648.48	0	0	0	0	0	0	0	0	0	0	0	0	73.934	0	0	0	0	0	0	0	0	0	75.1602	0	0
		92	652.34	0	0	0	0	0	0	0	0	0	0	0	0	0	0	0	0	0	0	0	0	0	0	0	0	0
		93	656.2	0	0	0	0	0	0	0	0	0	0	0	0	0	0	0	0	0	0	0	0	0	0	76.133	0	0
		94	660.06	0	0	0	0	0	0	68.715	0	0	0	0	74.4316	0	0	0	0	0	0	0	0	0	0	0	0	0
		95	663.92	0	0	0	0	0	0	0	0	0	0	0	0	74.7468	0	0	0	0	0	0	0	0	0	78.1878	0	0
		96	667.78	0	0	0	0	0	0	0	0	0	0	0	0	0	0	0	0	0	0	0	0	0	0	74.7012	0	0
		97	671.64	0	0	0	0	0	0	0	0	0	0	0	0	0	0	0	0	0	0	0	0	0	0	73.2669	0	0
		98	675.5	0	0	0	0	0	0	0	0	0	0	0	0	77.9493	0	0	0	0	0	66.387	0	0	0	68.0494	0	0
		99	679.36	0	0	0	0	0	0	0	0	0	0	0	0	0	0	0	0	0	0	0	0	0	0	71.4355	0	0
		100	683.22	0	0	0	0	0	0	0	0	0	0	0	0	0	0	0	0	0	0	0	0	0	0	73.6079	0	0
		101	687.08	0	0	0	0	0	0	70.8221	0	0	0	0	0	0	0	0	0	0	0	0	0	0	0	0	0	0
		102	690.94	0	0	0	0	0	0	0	0	0	0	0	0	0	0	0	0	0	0	0	0	0	0	0	0	0
		103	694.8	0	0	0	0	0	0	0	0	0	0	0	0	71.0957	0	0	0	0	0	0	0	0	0	73.3888	0	0
		104	698.66	0	0	0	0	0	0	0	0	0	0	0	0	72.6688	71.8189	0	0	0	0	0	0	76.9799	0	70.3754	0	0
		105	702.52	0	0	0	0	0	0	0	0	0	0	0	0	0	0	0	0	0	0	0	0	0	0	71.7213	0	0
		106	706.38	0	0	0	0	0	0	72.9656	0	0	0	0	0	76.4344	0	0	0	0	0	0	0	0	0	70.2812	0	0
		107	710.24	0	0	0	0	0	0	76.1298	0	0	0	0	0	72.3587	0	0	0	0	0	0	0	0	0	67.9652	0	0
		108	714.1	0	0	0	0	0	0	75.0836	0	0	0	0	0	74.5407	0	0	0	0	0	0	0	0	0	0	0	0
		109	717.96	0	0	0	0	0	0	72.8986	0	0	0	0	0	75.7867	0	0	0	0	0	0	0	0	0	0	0	0
		110	721.82	0	0	0	0	0	0	73.6786	0	0	0	0	0	0	0	0	0	0	0	0	0	0	0	72.025	0	0
		111	725.68	0	0	0	0	0	0	0	0	0	0	0	0	75.8558	0	0	0	0	0	0	0	78.9012	0	76.006	0	0
		112	729.54	0	0	0	0	0	0	79.9131	0	0	0	0	0	0	0	0	0	0	0	0	0	0	0	68.2947	0	0
		113	733.4	0	0	0	0	0	0	0	0	0	0	0	0	0	0	0	0	0	0	0	0	0	0	67.2996	0	0
		114	737.26	0	0	0	0	0	0	71.8093	0	0	0	0	0	76.5717	0	0	0	0	0	0	0	0	0	77.1501	0	0
		115	741.12	0	0	0	0	0	0	0	0	0	0	0	0	0	0	0	0	0	0	0	0	0	0	71.7995	0	0
		116	744.98	0	0	0	0	0	0	75.0442	0	0	0	0	0	76.6271	0	0	0	0	0	0	0	0	0	75.5585	0	0
		117	748.84	0	0	0	0	0	0	0	0	0	0	0	0	0	0	75.2199	0	0	0	0	0	0	0	76.7267	0	0
		118	752.7	0	0	0	0	0	0	73.8696	0	0	0	0	0	77.7757	0	0	0	0	0	0	0	0	0	0	0	0
		119	756.56	0	0	0	0	0	0	73.3625	69.0931	0	0	0	0	74.8657	0	0	0	0	0	0	0	0	0	68.9679	0	0
		120	760.42	0	0	0	0	0	0	74.8069	0	0	0	0	0	72.3928	0	0	0	0	0	0	0	0	0	0	0	0
		121	764.28	0	0	0	0	0	0	72.1059	0	0	0	0	75.0758	0	0	0	0	0	0	0	0	0	0	74.447	0	0
		122	768.14	0	0	0	0	0	0	75.5988	0	0	0	0	0	75.9547	0	0	0	0	0	0	0	0	0	73.1941	0	0
		123	772	0	0	0	0	0	0	72.859	0	0	0	0	0	0	0	0	0	0	0	0	0	0	0	72.3175	0	0
		124	775.86	0	0	0	0	0	0	71.2019	0	0	0	0	0	72.2623	0	0	0	0	0	0	0	0	0	70.938	0	0
		125	779.72	0	0	0	0	0	0	72.7612	0	0	0	0	0	75.2423	0	0	0	0	0	0	0	0	0	74.1768	0	0
		126	783.58	0	0	0	0	0	0	0	0	0	0	75.2472	0	75.1336	0	0	0	0	0	0	0	0	0	0	0	0
		127	787.44	0	0	0	0	0	0	72.5155	0	0	0	0	0	0	0	0	0	0	0	0	0	0	0	0	0	0
		128	791.3	0	0	0	0	0	0	0	0	0	0	76.8628	0	0	0	0	0	0	0	0	0	0	0	77.919	0	0
		129	795.16	0	0	0	0	0	0	69.1415	0	0	0	0	0	0	0	0	0	0	0	0	0	0	0	73.9817	0	0
		130	799.02	0	0	0	0	0	0	0	0	0	0	0	0	74.7402	0	0	0	0	0	0	0	0	0	0	0	0
		131	802.88	0	0	0	0	0	0	0	70.0292	0	78.7987	0	0	0	0	0	0	0	0	0	0	0	0	0	0	0
		132	806.74	0	0	0	0	0	0	71.4159	0	0	72.6598	0	0	77.335	0	0	0	0	0	0	0	0	0	74.81	0	0
		133	810.6	0	0	0	0	0	0	80.8943	0	0	0	0	0	0	0	0	0	0	0	0	0	0	0	75.0204	0	0
		134	814.46	0	0	0	0	0	0	73.231	0	0	0	78.1879	0	73.6097	0	0	0	0	0	0	0	0	0	72.9484	0	0
		135	818.32	0	0	0	0	0	0	73.6041	0	0	0	0	0	78.6694	0	0	0	0	0	0	0	0	0	74.7107	0	0
		136	822.18	0	0	0	0	0	0	0	0	0	0	75.1245	0	74.1218	0	0	0	0	0	0	0	0	0	70.7203	0	0
		137	826.04	0	0	0	0	0	0	72.5116	0	0	0	72.8713	0	72.1676	0	0	0	0	0	0	0	0	0	71.4885	0	0
		138	829.9	0	0	0	0	0	0	73.8113	0	0	0	75.7038	0	0	0	0	0	73.4775	0	0	0	0	0	70.7618	0	0
		139	833.76	0	0	0	0	0	0	76.1405	0	0	0	0	0	0	0	0	0	74.3871	0	0	0	0	0	70.657	0	0
		140	837.62	0	0	0	0	0	0	0	0	0	0	0	0	0	0	0	0	70.5816	0	0	0	0	0	75.1835	0	0
		141	841.48	0	0	0	0	0	0	71.2894	0	0	0	70.5723	0	70.6221	0	0	0	67.4386	0	0	0	0	0	71.8612	0	0
		142	845.34	0	0	0	0	0	0	0	0	0	0	72.7885	0	0	0	0	0	75.7448	0	0	0	0	0	70.1673	0	0
		143	849.2	0	0	0	0	0	0	74.404	0	0	0	71.4212	0	71.7336	0	0	0	68.488	0	0	0	0	0	0	0	0
		144	853.06	0	0	0	0	0	0	73.1667	0	0	0	71.7197	0	69.5788	0	0	0	72.2266	0	0	0	0	0	74.6923	0	0
		145	856.92	0	0	0	0	0	0	76.7202	0	0	0	0	0	72.849	0	0	0	73.2591	0	0	0	0	0	0	0	0
		146	860.78	0	0	0	0	0	0	71.0425	0	0	0	0	0	0	0	0	0	0	0	0	0	0	0	69.6435	0	0
		147	864.64	0	0	0	0	0	0	70.2176	0	0	0	69.7843	0	72.9623	0	0	0	71.5272	0	0	0	0	0	72.8448	0	71.7464
		148	868.5	0	0	0	0	0	0	72.1811	0	0	0	70.7626	0	72.5606	0	0	0	69.6405	0	0	0	0	0	72.2291	0	0
		149	872.36	0	0	0	0	0	0	0	0	0	0	0	0	75.7764	0	0	0	0	0	0	0	0	0	68.7397	0	0
		150	876.22	0	0	0	0	0	0	69.734	0	0	0	76.3909	0	68.8587	0	0	0	64.4763	0	0	0	0	0	74.8081	0	0
		151	880.08	0	0	0	0	0	0	71.8531	0	0	0	70.521	0	72.2157	0	0	0	72.5405	0	0	0	0	0	72.1498	0	0
		152	883.94	0	0	0	0	0	0	77.3061	0	0	0	75.8379	0	76.415	0	0	0	0	0	0	0	0	0	70.0001	0	69.6382
		153	887.8	0	0	0	0	0	0	0	0	0	0	68.9339	0	75.0366	0	0	0	72.5825	0	67.6564	0	0	0	73.0862	0	73.9596
		154	891.66	0	0	0	0	0	0	74.8983	0	0	0	71.266	0	74.5895	0	0	0	0	0	0	0	0	0	70.3954	0	0
		155	895.52	0	0	0	0	0	0	74.2544	0	0	0	75.7185	0	73.8061	0	0	0	0	0	0	0	0	0	70.4379	0	72.4899
		156	899.38	0	0	0	0	0	0	67.1718	0	0	0	68.2768	0	75.5239	0	0	0	68.8132	0	0	0	0	0	70.9896	0	0
		157	903.24	0	0	0	0	0	0	0	0	0	0	70.2551	0	73.8428	0	0	0	0	0	0	0	0	0	0	0	0
		158	907.1	0	0	0	0	0	0	69.2777	0	0	0	0	0	69.8967	0	71.1376	0	71.1589	0	0	0	0	0	0	0	0
		159	910.96	0	0	0	0	0	0	72.9525	0	0	0	70.9414	0	76.5829	0	0	0	0	0	0	0	0	0	0	0	73.0374
		160	914.82	0	0	0	0	0	0	71.3851	0	0	0	0	0	72.7293	0	0	0	0	0	0	0	0	0	68.9308	0	70.8117
		161	918.68	0	0	0	0	0	0	73.8562	0	0	0	0	0	0	0	0	0	71.5502	0	0	0	0	0	0	0	69.5254
		162	922.54	0	0	0	0	0	0	73.2109	0	0	0	69.3568	0	0	0	0	0	68.8877	0	0	0	0	0	72.6991	0	72.3022
		163	926.4	0	0	0	0	0	0	69.6996	0	0	0	0	0	70.5473	0	0	0	0	0	0	0	0	0	0	0	70.859
		164	930.26	0	0	0	0	0	0	70.1865	0	0	0	74.1392	0	72.7946	0	0	0	68.0357	0	0	0	0	0	72.162	0	68.1926
		165	934.12	0	0	0	0	0	0	70.558	0	0	0	70.8387	0	72.4014	0	0	0	0	0	0	0	0	0	0	0	70.8457
		166	937.98	0	0	0	0	0	0	74.8487	0	0	0	72.7133	0	71.3357	0	0	0	0	0	0	0	0	0	72.358	0	0
		167	941.84	0	0	0	0	0	0	72.121	0	0	0	0	0	73.13	0	0	0	0	0	69.7722	0	0	0	0	0	69.8655
		168	945.7	0	0	0	0	0	0	72.0257	0	0	0	73.4176	0	67.7035	0	0	0	0	0	0	0	0	0	71.1787	0	0
		169	949.56	0	0	0	0	0	0	70.7029	0	0	0	70.4038	0	0	0	0	0	0	0	67.7157	0	0	0	69.7395	0	72.316
		170	953.42	0	0	0	0	0	0	69.5427	0	0	0	0	0	76.0701	0	0	0	0	0	0	0	0	0	0	0	0
		171	957.28	0	0	0	0	0	0	0	0	0	0	70.4142	0	68.3762	0	0	0	0	0	0	0	0	0	69.054	0	68.6704
		172	961.14	0	0	0	0	0	0	70.459	0	0	0	72.467	0	76.7792	0	0	0	0	0	0	0	0	0	0	0	68.1373
		173	965	0	0	0	0	0	0	70.9111	0	0	0	67.4787	0	67.9289	0	0	0	0	0	0	0	0	0	70.4637	0	67.7827
		174	968.86	0	0	0	0	0	0	67.6958	0	0	0	0	0	75.0631	0	0	0	0	0	0	0	0	0	0	0	65.6093
		175	972.72	0	0	0	0	0	0	69.221	0	0	0	0	0	0	0	72.4539	0	0	0	0	0	0	0	67.4209	0	0
		176	976.58	0	0	0	0	0	0	0	0	0	0	0	0	0	0	0	0	0	0	0	0	0	0	66.3248	0	0
		177	980.44	0	0	0	0	0	0	70.583	0	0	0	0	0	65.5499	66.1837	0	0	0	0	0	0	0	0	0	0	65.554
		178	984.3	0	0	0	0	0	0	0	0	0	0	71.4386	0	69.1887	0	0	0	69.7273	0	0	0	0	0	69.686	0	67.1743
		179	988.16	0	69.5222	0	0	0	0	69.3983	0	0	0	0	0	0	0	0	0	70.0018	0	0	0	0	0	0	0	67.7004
		180	992.02	0	0	0	0	0	0	72.4541	0	0	0	0	0	70.1969	0	0	0	67.7114	0	0	0	0	0	68.1839	0	68.3503
		181	995.88	0	0	0	0	0	0	67.6943	0	0	0	0	0	72.3301	0	0	0	0	0	0	0	0	0	0	0	69.8708
		182	999.74	0	0	0	0	0	0	66.0581	0	0	0	0	62.9162	71.8086	0	0	0	65.6524	0	0	0	0	0	66.9023	0	64.9841
		183	1003.6	0	0	0	0	0	0	68.2755	69.0788	0	0	0	61.0363	69.1734	0	0	0	0	0	0	0	0	0	66.1702	0	0
		184	1007.46	0	66.7073	0	0	0	0	66.7491	0	0	0	0	65.2254	0	0	0	0	0	0	0	0	0	0	0	0	60.6786
		185	1011.32	0	0	0	0	0	0	67.4167	0	0	0	0	0	73.6759	0	0	0	66.723	0	0	0	0	0	64.4237	0	65.0557
		186	1015.18	0	0	0	0	0	0	66.6705	0	0	0	0	0	0	0	0	0	0	0	0	0	0	0	0	0	62.0041
		187	1019.04	0	0	0	0	0	0	61.3569	0	0	0	0	64.6104	62.0607	0	0	0	0	0	0	0	0	0	0	0	63.4657
		188	1022.9	0	0	0	0	0	0	0	0	0	0	0	0	65.7655	0	0	0	0	0	0	0	0	0	0	0	59.5455
		189	1026.76	0	0	0	0	0	0	59.1895	0	0	0	0	0	67.6111	0	0	0	0	0	0	0	0	0	0	63.5572	62.5228
		190	1030.62	0	62.2172	0	0	0	0	59.1637	0	0	0	0	0	69.8665	0	0	0	0	0	0	0	0	0	0	0	58.6027
		191	1034.48	0	0	0	0	0	0	0	0	0	0	0	0	67.9846	0	0	0	0	0	0	0	0	0	66.2607	0	67.3506
		192	1038.34	0	0	0	0	0	0	59.6782	0	0	0	0	60.7452	0	0	0	0	0	0	0	0	0	0	61.153	0	61.4814
		193	1042.2	0	0	0	0	0	0	61.6723	0	0	0	0	0	0	0	0	0	0	0	0	0	0	0	0	0	55.1573
		194	1046.06	0	0	0	0	0	0	55.6706	0	0	0	0	0	0	0	0	0	0	0	0	0	0	0	57.8353	0	58.4787
		195	1049.92	0	0	0	0	0	0	57.3089	0	0	0	0	0	0	0	0	0	0	0	0	0	0	0	55.9699	0	60.7655
		196	1053.78	0	0	0	0	0	0	58.9616	0	0	0	0	0	65.7307	0	0	0	0	0	0	0	0	0	56.2499	0	0
		197	1057.64	0	0	0	0	0	0	0	0	0	0	0	0	0	0	0	0	0	0	0	0	0	0	61.3135	0	58.4361
		198	1061.5	0	0	0	0	0	0	53.5988	0	0	0	0	0	59.3524	0	0	0	0	0	0	0	0	0	0	0	54.6774
		199	1065.36	0	0	0	0	0	0	57.8478	0	0	0	0	0	0	0	0	0	0	0	0	0	0	0	0	0	0
		200	1069.22	0	0	0	0	0	0	0	0	0	0	0	0	0	0	0	0	56.601	0	0	0	0	0	0	0	56.0751
		201	1073.08	0	0	57.2279	0	0	0	0	0	0	0	0	0	0	0	0	0	52.1543	0	0	0	0	0	0	0	0
		202	1076.94	0	55.5503	0	0	0	0	54.0312	0	0	0	0	0	0	0	0	0	57.6534	0	0	0	0	0	0	0	54.9809
		203	1080.8	0	0	0	0	0	0	54.1082	0	0	0	0	0	57.4325	0	0	0	0	0	0	0	0	0	0	0	50.9497
		204	1084.66	0	0	55.8436	0	0	0	53.5368	0	0	0	0	0	0	0	0	0	0	0	0	0	0	0	0	0	0
		205	1088.52	0	0	0	0	0	0	0	0	0	0	0	0	0	0	0	0	0	0	0	0	0	0	0	0	0
		206	1092.38	0	0	0	0	0	0	0	0	0	0	0	0	57.2934	0	0	0	0	0	0	0	0	0	0	0	52.0663
		207	1096.24	0	0	0	0	0	0	54.0391	0	0	0	0	0	0	0	0	0	0	0	0	0	0	0	0	0	51.9305
		208	1100.1	0	0	0	0	0	0	0	0	0	0	0	0	0	0	0	0	0	0	0	0	0	0	0	0	51.2212
		209	1103.96	0	0	0	0	0	0	0	0	0	0	0	0	0	0	0	0	0	0	0	0	0	0	0	0	0
		210	1107.82	0	0	0	0	0	0	0	0	0	0	0	0	0	0	0	0	0	0	0	0	0	0	0	0	0
		211	1111.68	0	0	0	0	0	0	0	0	0	0	0	0	0	0	0	0	0	0	0	0	0	0	0	0	0
		212	1115.54	0	0	0	0	0	0	0	0	0	0	0	51.4081	0	0	0	0	0	0	0	0	0	0	0	0	51.8709
		213	1119.4	0	0	0	0	0	0	54.1633	0	0	0	0	0	0	0	0	0	0	0	0	0	0	0	0	0	54.8369
		214	1123.26	0	0	0	0	0	0	0	0	0	0	0	53.7708	0	0	0	0	0	53.7593	0	0	0	0	0	0	0
		215	1127.12	0	0	0	0	0	0	0	0	0	0	0	0	0	0	0	0	0	0	0	0	0	0	0	0	50.6707
		216	1130.98	0	0	0	0	0	0	0	56.6293	0	0	0	52.7306	51.5111	0	0	0	52.2223	0	0	0	0	0	0	0	53.9965
		217	1134.84	0	0	0	0	0	0	0	0	0	0	48.9001	0	0	0	0	0	0	0	0	0	0	0	0	0	55.4678
		218	1138.7	0	51.9935	0	0	0	0	0	0	0	0	49.4143	0	0	48.7124	0	0	0	0	0	0	0	0	0	0	56.7013
		219	1142.56	0	0	0	0	0	0	0	0	0	0	0	0	0	0	0	0	0	0	0	0	0	0	0	0	54.0369
		220	1146.42	0	0	0	0	0	0	0	0	0	0	0	52.5065	0	0	0	0	0	0	0	0	0	0	0	0	0
		221	1150.28	0	0	0	0	0	0	0	0	0	0	0	55.0005	0	0	0	0	0	0	0	0	0	0	0	0	53.9681
		222	1154.14	0	0	0	0	0	0	0	0	0	0	0	0	0	0	0	0	0	0	55.2627	0	0	0	0	0	0
		223	1158	0	0	0	0	0	0	0	0	0	0	0	0	0	0	0	0	0	0	0	0	0	0	0	0	53.9578
		224	1161.86	0	0	0	0	0	0	0	0	0	0	0	0	0	0	0	0	0	0	0	0	0	0	0	0	57.2004
		225	1165.72	0	0	54.2133	0	0	0	0	0	0	60.0093	51.0675	0	0	0	0	0	0	0	0	0	0	0	0	0	59.0154
		226	1169.58	0	0	0	0	0	0	0	0	0	0	0	0	0	0	0	54.1002	0	0	0	0	0	0	0	0	55.8441
		227	1173.44	0	0	0	0	0	0	0	0	0	64.9519	0	0	0	0	0	0	0	0	57.6086	0	0	0	57.1693	0	57.6957
		228	1177.3	0	0	0	0	0	0	58.581	0	0	57.3572	0	59.5738	0	0	0	0	0	0	0	0	0	0	0	0	0
		229	1181.16	0	0	0	0	0	0	0	0	0	58.5654	61.6515	0	0	0	0	0	0	0	0	0	0	0	0	0	61.3993
		230	1185.02	0	0	0	0	59.3535	0	0	0	0	0	0	0	0	0	0	0	0	0	0	0	0	0	0	0	0
		231	1188.88	0	0	0	0	0	0	56.6167	0	0	64.9826	0	0	0	0	0	0	0	0	57.3447	0	0	0	0	0	61.5406
		232	1192.74	0	0	0	0	0	0	59.5701	0	0	0	55.9902	0	0	0	0	0	53.0791	0	62.5602	0	0	0	0	0	64.1637
		233	1196.6	0	0	0	0	0	0	0	0	0	0	0	62.3807	0	0	0	0	0	0	0	0	0	0	0	0	0
		234	1200.46	0	59.838	0	0	0	0	0	0	0	69.1629	0	0	0	0	0	0	0	0	0	0	0	0	0	0	63.1002
		235	1204.32	0	67.0661	0	0	0	0	60.1302	0	0	0	0	0	0	0	0	0	0	0	0	0	0	0	0	0	0
		236	1208.18	0	60.4378	0	0	0	0	0	0	0	0	0	63.3587	0	0	0	0	0	0	0	0	0	0	0	0	0
		237	1212.04	0	60.8431	0	0	0	0	0	0	0	68.5682	0	0	0	0	0	0	0	0	0	0	0	0	0	0	62.1018
		238	1215.9	0	0	0	0	0	0	62.9798	0	0	67.7068	0	0	0	0	0	0	0	0	0	0	0	0	0	0	0
		239	1219.76	0	0	0	0	0	0	63.9837	0	0	68.5099	0	0	0	0	0	0	0	0	0	0	0	0	0	0	62.3522
		240	1223.62	0	63.1217	0	0	0	0	0	0	0	0	0	0	0	0	0	0	63.1265	0	0	0	0	0	0	0	64.3988
		241	1227.48	0	64.9343	0	0	0	0	0	0	0	70.1376	0	71.6495	0	0	0	0	57.8834	0	0	0	0	0	56.9315	0	66.9486
		242	1231.34	0	0	0	67.8045	70.3118	0	0	0	0	73.4745	69.8588	68.1076	0	0	0	0	0	0	0	60.7092	0	0	62.784	0	63.9503
		243	1235.2	0	58.46	0	0	0	0	62.3393	71.8998	0	70.3223	0	0	0	0	0	0	0	0	0	64.2508	0	0	0	0	67.2437
		244	1239.06	0	63.402	0	0	0	0	63.9827	0	0	68.22	0	69.8734	0	0	0	63.9662	59.6073	0	0	0	0	0	59.2009	0	69.9132
		245	1242.92	0	66.2067	0	0	0	0	0	0	0	66.3951	64.643	0	0	0	0	0	0	0	60.5376	0	0	0	64.0623	0	67.8219
		246	1246.78	0	0	0	0	0	0	63.0046	0	0	68.834	0	71.2752	0	0	0	0	62.7353	0	0	0	0	0	0	0	65.543
		247	1250.64	0	0	0	0	0	0	63.2894	0	0	0	0	0	0	0	0	0	0	0	0	0	0	0	0	0	69.6821
		248	1254.5	0	66.0415	0	0	0	0	0	0	0	0	64.5573	68.3398	0	0	0	0	64.85	70.0321	65.5339	0	0	0	0	0	68.9871
		249	1258.36	0	68.9888	0	0	0	0	0	0	74.7752	70.253	0	0	0	0	0	0	69.7615	0	0	0	0	0	0	0	68.9808
		250	1262.22	0	67.2794	0	0	0	0	0	0	0	0	68.4208	68.0975	0	0	0	0	0	0	0	66.5854	0	0	0	0	65.8029
		251	1266.08	0	66.8604	0	0	0	0	68.7749	0	0	67.5429	0	0	0	0	0	0	0	0	0	0	0	0	67.3303	0	64.0097
		252	1269.94	0	71.6313	0	0	0	0	67.1643	0	0	0	69.3686	0	0	0	0	0	63.6148	0	0	0	0	0	65.658	0	69.0593
		253	1273.8	0	0	0	0	0	0	70.9535	0	0	0	0	68.9373	0	0	0	0	66.1512	0	63.9504	0	0	0	0	0	70.7104
		254	1277.66	0	0	0	0	0	0	68.389	0	67.2038	0	0	69.7076	0	0	67.3541	0	0	0	0	68.7578	0	0	64.6552	0	69.4811
		255	1281.52	0	71.4574	0	0	0	0	0	0	0	0	69.6353	69.8366	0	0	0	0	61.4636	0	65.5481	68.9322	0	0	0	0	71.4283
		256	1285.38	0	0	0	0	0	0	70.3111	0	0	0	67.5326	0	0	0	0	0	66.6508	67.4936	0	63.9957	0	0	0	0	67.5822
		257	1289.24	0	70.8008	0	0	0	0	66.6339	0	0	0	0	70.1266	0	0	0	0	0	0	0	0	0	0	66.5511	0	68.8529
		258	1293.1	0	75.0347	0	0	0	0	68.1344	0	63.72	72.417	72.8408	70.0474	0	0	0	0	68.7685	0	0	0	0	0	65.5405	0	72.685
		259	1296.96	0	68.6887	0	77.0596	0	0	70.0046	0	73.8764	0	73.1884	72.554	0	0	0	0	64.934	0	0	0	0	0	0	0	69.7959
		260	1300.82	0	75.0226	0	0	0	0	68.6688	0	0	0	67.5947	0	0	0	67.3838	0	65.9648	0	75.2207	0	0	70.1963	0	0	0
		261	1304.68	0	68.8253	0	0	0	0	74.2371	69.7475	0	0	0	0	0	0	65.5875	0	69.8321	0	0	0	0	0	0	0	67.3419
		262	1308.54	0	67.7246	0	0	71.8101	0	74.5516	0	72.0465	0	0	72.174	0	0	0	0	0	66.553	0	0	0	0	68.2853	0	0
		263	1312.4	0	0	0	0	0	0	71.9674	0	0	0	68.4808	71.0551	0	0	0	0	65.6544	0	0	0	0	76.7571	64.8168	0	0
		264	1316.26	0	73.0686	0	0	0	0	69.8066	0	0	69.8377	0	0	0	0	69.4649	0	0	0	0	0	0	0	68.0358	0	0
		265	1320.12	0	70.564	68.2197	69.4207	0	75.4636	68.4966	0	68.0615	0	0	0	0	0	0	0	69.5214	0	0	0	0	0	0	0	73.309
		266	1323.98	0	71.6725	0	0	0	0	74.2023	0	0	0	0	72.8946	0	74.092	0	0	0	0	0	0	0	0	66.9171	0	69.2022
		267	1327.84	0	73.3739	0	68.5729	71.2585	0	70.3772	0	74.4802	67.6402	69.3313	70.4911	73.4545	71.5178	0	0	0	0	0	0	0	64.8147	74.63	0	0
		268	1331.7	0	0	0	0	0	0	70.0606	0	0	72.2164	0	68.6988	72.4164	72.4137	69.5074	0	66.5898	0	0	0	0	74.1104	69.0064	0	72.4727
		269	1335.56	0	70.9435	0	0	0	0	70.744	0	0	77.3788	0	73.6332	77.222	71.7727	0	0	0	0	0	0	0	69.1075	0	67.4679	74.0651
		270	1339.42	0	70.2554	0	0	0	0	73.4932	0	72.0641	0	0	65.9191	0	70.4622	0	0	73.0688	0	0	0	0	71.3803	64.4489	0	72.7399
		271	1343.28	0	72.8055	68.5418	0	69.8331	0	68.5691	0	0	0	0	73.501	0	0	0	0	0	0	0	0	0	0	67.7166	0	0
		272	1347.14	0	0	0	0	0	0	73.9223	0	68.5518	67.8825	0	70.8148	0	0	0	0	0	0	67.5577	0	0	0	71.4894	70.8923	68.3181
		273	1351	0	71.6179	0	0	66.0623	0	71.05	0	0	67.9884	72.7358	0	0	0	68.6786	0	0	0	0	0	0	0	0	0	72.8619
		274	1354.86	0	71.6909	69.0699	0	65.6603	0	74.2742	67.8697	0	74.8998	0	74.408	0	69.4002	71.5363	0	0	0	68.2357	0	0	0	0	0	73.4522
		275	1358.72	0	71.4417	68.4169	0	0	0	71.6074	0	0	70.2348	0	73.9574	71.3955	0	0	0	0	68.2755	0	68.7219	0	0	65.7521	0	72.8888
		276	1362.58	0	70.9167	0	73.0442	72.3645	0	69.4901	0	0	70.703	68.3846	69.1631	0	71.2884	0	0	69.2101	70.482	69.1747	0	0	0	64.8198	0	71.5993
		277	1366.44	0	0	0	0	0	0	69.4004	0	0	70.8892	0	72.0261	0	70.1854	0	0	70.5506	0	0	0	0	72.8322	0	0	68.6749
		278	1370.3	0	0	69.0159	0	0	0	71.9431	0	0	0	0	70.049	0	0	0	0	70.1627	0	0	0	0	0	0	0	71.4445
		279	1374.16	0	73.421	73.8845	0	0	0	70.6091	0	0	73.339	0	72.9794	73.436	0	72.3093	0	0	0	0	0	0	75.3714	0	0	75.4708
		280	1378.02	0	65.9704	70.4836	0	0	0	75.3703	0	0	0	0	0	81.2284	76.661	70.0353	0	0	0	0	0	0	70.2603	0	0	71.1097
		281	1381.88	0	0	0	0	0	0	69.0776	0	0	72.8943	0	70.878	0	75.0157	71.0247	0	0	0	0	0	0	71.367	0	0	0
		282	1385.74	0	71.8113	72.484	0	0	0	70.6711	0	0	72.3066	0	0	0	0	0	0	0	69.0261	0	74.4871	0	0	0	0	0
		283	1389.6	0	0	0	0	69.4138	0	76.4418	0	0	72.5468	0	77.6719	0	0	71.1832	0	75.5333	0	0	0	0	0	0	0	0
		284	1393.46	0	0	0	77.1803	0	0	70.8774	0	0	72.372	0	76.1429	0	0	70.2561	0	0	0	0	71.7225	0	0	69.8733	0	66.9529
		285	1397.32	0	0	71.4184	0	0	0	72.196	0	0	0	0	73.1202	0	0	0	0	68.1127	0	0	0	0	71.4854	0	0	0
		286	1401.18	0	0	70.938	0	0	0	75.012	0	0	72.6347	0	0	0	75.2214	0	0	0	70.2689	0	0	0	71.4217	66.7872	0	0
		287	1405.04	0	0	0	0	0	0	69.6342	0	0	0	0	0	71.29	76.5469	0	0	0	0	0	0	0	0	0	69.2676	0
		288	1408.9	0	0	0	0	0	0	72.5891	0	72.8106	0	67.7359	0	0	0	0	0	73.2897	0	0	0	0	71.8645	0	0	72.3674
		289	1412.76	0	0	0	0	0	0	74.4512	0	71.5078	71.946	0	0	72.0677	0	0	0	0	0	0	0	0	0	0	0	72.3346
		290	1416.62	0	68.3475	0	0	0	0	73.3214	0	0	74.6873	0	0	0	0	0	0	0	0	70.8385	70.8174	0	0	0	69.3205	72.67
		291	1420.48	0	0	0	0	0	0	77.474	0	74.3344	70.2792	73.4733	0	0	73.2393	0	0	67.0252	0	0	0	0	0	0	0	0
		292	1424.34	0	0	74.4612	0	0	0	76.4483	0	74.3902	72.1344	74.8978	0	0	0	0	0	70.6451	0	0	70.0341	0	0	0	75.7805	72.7236
		293	1428.2	0	0	0	0	0	0	68.6624	0	65.7896	0	73.5326	0	0	0	0	0	0	0	71.6411	0	0	72.6387	0	67.8317	71.6494
		294	1432.06	0	71.555	0	0	0	0	74.6381	0	71.8441	0	75.1311	0	72.8339	0	0	0	0	0	0	69.1173	0	0	0	0	0
		295	1435.92	0	0	0	67.2592	0	0	73.2055	0	73.2575	79.0321	0	0	0	0	0	0	0	0	0	72.3222	0	0	0	0	74.5143
		296	1439.78	0	74.1297	0	0	0	0	76.9711	0	70.8929	72.4156	74.0354	73.3264	0	0	74.0164	0	71.7826	0	70.6774	73.7456	0	0	0	68.16	74.863
		297	1443.64	0	70.3901	70.1615	72.0078	0	0	75.3196	0	76.04	0	0	75.6938	0	0	0	0	0	0	0	71.914	0	0	0	69.3482	0
		298	1447.5	0	0	73.6689	0	0	0	76.9649	0	69.6086	74.7278	0	0	0	0	0	0	0	73.6776	0	66.9786	0	0	0	0	74.6613
		299	1451.36	0	0	71.9883	72.5102	0	0	76.3032	0	69.4773	0	0	0	72.3171	72.1014	0	0	0	0	71.6147	0	0	0	0	0	72.5099
		300	1455.22	0	0	70.0278	0	0	0	72.5172	0	73.4289	74.9255	0	0	0	0	0	0	0	72.0421	77.4041	76.2207	0	0	73.4295	68.4392	76.7785
		301	1459.08	0	0	0	0	74.8077	0	73.7813	0	71.3444	0	0	76.2971	0	77.4768	0	0	72.4849	77.8761	72.335	0	0	0	0	0	76.9259
		302	1462.94	0	0	0	71.2073	0	0	69.9138	0	79.2638	0	0	0	71.5195	73.2594	0	0	72.3748	73.4938	67.3308	70.2567	0	0	0	0	72.4403
		303	1466.8	0	0	0	70.1699	0	0	72.907	0	71.1875	68.7104	72.2399	0	73.0119	0	0	0	74.2483	75.532	70.7853	68.1199	0	0	0	70.4214	76.8171
		304	1470.66	0	0	0	0	0	0	73.0125	0	68.3111	0	0	69.3251	76.9011	0	71.878	0	70.7964	0	72.8737	0	0	0	0	0	74.9284
		305	1474.52	0	0	0	0	0	0	74.4415	0	70.3036	0	0	0	0	0	0	0	73.0994	68.9167	75.2026	0	0	0	0	71.4532	65.3018
		306	1478.38	0	0	0	0	0	0	72.7666	0	0	0	0	0	0	0	77.1651	0	71.0341	68.0083	73.574	0	0	0	73.693	72.3643	74.4985
		307	1482.24	0	0	0	0	0	0	71.2656	0	72.4182	0	74.9859	72.0758	0	0	0	0	72.7465	71.3901	74.027	0	0	0	69.0713	69.5465	75.934
		308	1486.1	0	0	0	0	0	0	74.3418	0	70.609	71.0888	0	0	73.7509	0	0	0	70.6091	71.5605	0	0	0	0	73.8215	71.3143	71.1409
		309	1489.96	0	0	71.5807	0	0	0	74.4395	0	73.6866	71.0491	0	0	73.6153	0	0	0	71.7007	71.8555	0	0	0	0	0	65.5432	75.6447
		310	1493.82	0	0	73.2053	0	0	0	71.6774	0	69.9407	0	73.5915	70.2171	71.5855	71.8176	71.6917	0	69.1767	71.6998	67.2997	77.4012	0	72.7088	70.5327	0	0
		311	1497.68	0	0	66.6646	70.7492	0	0	72.8135	0	71.0801	67.3437	75.2889	0	0	0	0	0	0	0	71.407	0	0	0	0	65.4348	0
		312	1501.54	0	0	75.1618	0	0	0	67.0143	0	75.5455	0	71.8219	73.1341	74.7362	0	71.1047	0	0	74.9799	76.9539	0	0	0	65.4084	0	68.5215
		313	1505.4	0	0	0	0	0	0	72.4495	0	66.6969	72.3739	0	0	69.9515	75.9123	0	0	72.0546	71.3818	0	0	0	0	0	74.6622	0
		314	1509.26	0	0	0	77.3005	0	0	75.4198	0	70.4437	67.5449	79.2881	71.9279	0	73.8242	73.5834	0	0	71.2228	0	0	0	0	0	66.6876	73.541
		315	1513.12	71.9914	0	0	0	0	0	74.8878	0	68.1099	70.7507	73.3435	0	0	75.1865	72.4909	0	73.5919	0	0	0	0	0	0	0	0
		316	1516.98	0	0	71.1862	0	0	0	75.0574	0	0	79.2375	0	0	0	72.8675	76.4475	0	75.7937	72.444	0	0	0	0	0	0	76.3855
		317	1520.84	0	0	76.1203	67.44	75.9591	0	75.1357	76.4713	72.3109	74.7362	74.4052	0	69.4314	0	0	0	70.7905	76.5234	77.0988	0	0	0	75.3646	68.5901	72.4398
		318	1524.7	0	0	0	0	0	0	71.5177	0	73.7076	71.4743	72.2821	0	71.1972	0	69.4607	0	0	72.2769	0	0	0	0	0	64.7431	0
		319	1528.56	75.4282	73.6087	76.1177	73.4316	0	0	76.5521	0	74.4008	0	71.5209	0	70.8966	79.3127	70.2399	0	71.6663	0	0	0	0	0	69.2511	69.3754	72.8205
		320	1532.42	0	0	73.2031	0	0	0	70.5198	0	68.5562	70.8632	76.7598	0	70.7571	75.0843	69.481	0	0	70.5112	0	0	0	0	76.8387	77.0363	67.5299
		321	1536.28	70.744	0	72.5194	73.7139	0	0	74.8852	0	72.0303	76.5053	77.7838	73.2574	73.8235	0	71.7582	0	0	73.954	71.171	0	0	0	76.0457	0	0
		322	1540.14	0	73.3582	72.9221	75.3782	0	0	69.9041	0	0	0	76.6525	0	70.086	79.5227	0	0	72.7108	72.3774	75.1433	0	0	76.2711	74.9971	72.6172	75.5428
		323	1544	74.4836	0	0	71.0453	68.9031	0	72.0294	0	70.0604	0	71.7401	70.455	72.3624	0	0	0	75.0175	68.2236	72.5325	0	0	0	0	72.2836	0
		324	1547.86	73.4208	0	74.232	71.7439	0	0	68.6858	0	69.4911	70.1266	74.3045	71.9913	0	76.9158	0	0	75.7468	69.7557	69.3515	0	0	0	75.7591	0	71.059
		325	1551.72	0	0	69.4023	0	0	0	73.4258	0	71.7078	0	72.2205	80.1878	72.6984	75.0805	0	0	0	72.333	72.701	0	0	0	69.9125	0	0
		326	1555.58	73.0946	0	78.4876	0	0	0	77.4225	0	73.5509	72.0749	72.3616	0	0	70.8491	0	0	0	72.2287	69.8278	0	0	0	70.3256	0	73.4855
		327	1559.44	0	0	73.1533	78.4601	76.1722	0	71.1163	0	69.9054	0	0	0	71.9674	73.2043	67.8722	0	0	72.6765	74.124	0	0	0	72.2643	0	71.3763
		328	1563.3	0	0	72.7363	0	0	0	72.8644	0	67.494	0	75.1995	0	70.5945	0	76.7277	0	76.8004	73.2489	0	0	0	0	72.2348	0	0
		329	1567.16	74.4428	0	74.6457	70.683	0	0	72.1402	0	72.7267	69.766	75.2729	0	0	71.4858	0	0	74.7573	76.0737	0	0	0	0	70.1724	0	0
		330	1571.02	72.7823	0	71.968	0	0	0	74.3601	0	71.6443	0	73.694	74.6033	73.9402	75.0639	0	0	70.1428	69.3662	71.2133	0	0	0	67.9711	0	0
		331	1574.88	0	0	75.9542	73.4057	0	0	68.9106	0	70.884	0	70.6763	0	75.7354	74.675	0	0	0	71.1602	76.7811	0	0	0	0	0	0
		332	1578.74	76.0062	0	76.3401	76.116	0	0	72.6662	0	74.4902	0	72.7091	0	0	72.0706	0	0	0	68.5953	0	0	0	0	71.2841	0	70.222
		333	1582.6	0	0	73.2169	0	0	0	76.478	0	74.2526	0	70.1124	0	0	0	70.3836	0	71.2121	69.959	0	67.4967	0	0	69.8716	0	70.7678
		334	1586.46	0	0	75.0353	0	0	0	74.6842	0	68.1742	0	0	0	0	77.8948	0	0	0	71.7436	72.2561	0	0	0	0	0	69.7626
		335	1590.32	70.8234	67.604	74.6934	69.9774	0	0	70.2826	0	0	0	69.7186	0	0	0	0	0	0	68.1433	0	0	0	0	0	0	0
		336	1594.18	73.1635	0	75.1061	72.9269	71.9562	0	75.2533	0	70.7467	0	0	0	66.8076	0	0	0	0	73.3204	0	0	0	0	71.5022	0	0
		337	1598.04	0	0	0	0	0	0	80.8487	0	0	0	73.2064	0	0	69.9229	0	0	0	69.2465	0	0	0	0	72.8639	0	0
		338	1601.9	0	0	0	0	0	0	76.2251	0	0	0	0	75.2189	69.1799	0	0	0	0	69.1077	0	71.4384	0	0	75.1117	0	69.0425
		339	1605.76	75.784	0	69.3245	73.3262	67.343	0	71.97	0	0	0	69.8895	0	0	0	0	0	0	75.8042	74.7062	0	0	0	70.6162	0	0
		340	1609.62	0	0	73.0268	0	72.3048	0	76.0251	0	0	0	0	0	72.291	0	0	0	0	72.1783	74.1512	0	0	0	0	70.8684	0
		341	1613.48	0	0	73.275	73.9499	0	0	73.7066	0	0	73.1675	0	0	0	76.9822	0	0	0	72.4019	0	0	0	0	74.5058	77.2027	0
		342	1617.34	73.6109	0	72.2434	0	68.429	0	77.3012	0	0	0	72.4739	0	74.5173	0	0	0	0	71.9707	0	0	0	0	70.5433	74.6192	0
		343	1621.2	69.1709	0	70.1135	69.0066	0	0	71.2065	67.9669	71.9707	0	73.6397	0	70.5399	71.3208	0	0	0	71.6201	0	0	0	0	73.1216	0	70.358
		344	1625.06	70.5018	0	69.8269	0	0	0	72.2258	0	69.2504	0	0	0	0	0	0	0	0	69.8811	0	66.8571	0	0	72.1469	0	0
		345	1628.92	71.5697	0	72.2098	73.8278	70.8475	80.4299	71.1993	0	72.9807	0	77.3369	74.6855	0	69.8207	0	0	0	0	0	72.1317	0	0	70.6022	0	0
		346	1632.78	0	0	70.6879	0	0	0	73.3623	72.8761	0	70.4261	72.0297	0	0	72.803	0	0	0	74.0286	70.8848	0	0	0	71.3632	0	70.1831
		347	1636.64	68.1975	71.5059	69.0636	0	69.0549	0	71.5579	70.1594	67.4417	0	0	0	71.4797	72.8503	0	0	0	0	0	0	0	0	72.0939	0	0
		348	1640.5	74.2625	0	72.637	0	63.8882	0	74.539	68.9621	71.6677	77.1086	77.3194	0	69.7694	69.1459	0	0	0	74.8916	71.63	0	0	0	71.6461	0	73.8837
		349	1644.36	72.5169	0	72.8497	65.1997	75.2529	0	71.5761	0	73.499	69.0971	0	0	78.5065	0	0	0	72.4946	71.2043	0	0	0	0	0	0	72.8842
		350	1648.22	74.0368	70.0312	70.943	0	74.0644	0	74.2622	72.3084	71.6747	0	71.3657	0	71.9831	73.3896	0	0	0	75.1758	0	0	0	0	0	0	72.0327
		351	1652.08	0	0	74.4717	0	71.5401	0	71.8837	69.9955	74.0876	0	0	0	0	0	0	0	0	0	0	0	0	68.267	0	71.4587	70.5934
		352	1655.94	0	0	75.9904	72.136	70.7544	0	71.7108	71.8049	0	0	0	0	0	0	0	0	0	0	0	0	0	0	0	0	71.4822
		353	1659.8	0	74.5697	74.7982	0	71.5105	0	70.1048	69.87	0	0	0	0	0	0	0	0	0	71.1645	0	72.0214	0	0	0	0	76.087
		354	1663.66	0	0	72.501	71.6926	0	0	73.8378	0	0	0	0	0	72.2621	0	0	0	71.1099	0	0	71.6596	0	69.0077	0	0	0
		355	1667.52	0	71.0769	71.1214	0	76.9845	0	71.2598	0	69.435	0	0	0	70.4589	73.5136	0	0	0	73.14	0	0	0	0	0	0	67.7742
		356	1671.38	0	0	72.7462	68.3937	75.2131	0	67.9524	71.3497	71.5301	0	0	0	0	0	0	0	69.6799	0	68.6101	65.4717	0	0	0	0	0
		357	1675.24	0	70.285	74.3086	70.3892	74.4154	0	76.0988	70.0734	71.6859	76.693	0	0	0	0	0	0	68.5932	69.9418	0	68.0232	0	74.102	0	0	68.1327
		358	1679.1	0	70.5602	72.5816	0	72.9817	0	73.1941	67.858	74.5624	71.6067	0	0	0	0	0	74.3594	0	73.7972	0	0	0	0	0	0	0
		359	1682.96	0	0	70.0835	72.3299	72.0273	0	65.5532	67.7935	0	0	0	0	0	0	0	0	66.1264	70.2018	0	72.0264	0	0	0	71.0992	70.2042
		360	1686.82	0	0	72.8718	70.9102	71.9099	0	76.9239	69.9401	0	0	0	79.2995	74.3067	75.4594	0	0	71.5283	72.2406	73.6117	73.6973	0	65.7256	68.4178	0	0
		361	1690.68	0	0	72.7633	70.9129	71.3822	0	68.6991	69.6295	67.6569	69.3074	0	0	73.5506	0	0	0	70.3868	0	0	75.6881	0	0	66.8927	0	0
		362	1694.54	73.9047	68.2365	75.4099	67.7523	71.8902	0	74.8633	68.9609	0	0	72.2657	0	0	0	0	0	66.421	71.4751	73.2845	69.0897	0	0	0	0	73.5829
		363	1698.4	64.2699	0	72.9747	69.666	67.1588	0	71.958	74.0153	0	0	0	0	70.8451	0	0	70.3171	72.404	73.7245	70.47	69.0146	0	0	74.2421	0	76.8499
		364	1702.26	71.6341	72.5673	71.6507	74.1285	0	0	75.6675	66.7166	0	0	73.9311	75.1603	67.7624	0	0	0	74.2377	0	69.0103	70.5867	0	70.3193	69.0487	0	0
		365	1706.12	77.9535	69.8181	73.246	0	69.8299	0	71.8205	71.4948	71.4282	0	0	0	0	72.6847	0	0	69.7259	0	68.1968	70.3564	0	64.2406	0	0	0
		366	1709.98	0	72.106	76.7023	68.2707	67.4955	0	74.3373	67.7324	0	0	0	0	0	0	0	0	71.5047	73.3471	72.7086	68.9449	0	0	0	0	73.1439
		367	1713.84	66.2412	0	74.3935	0	0	0	74.9353	68.0333	72.4269	0	0	0	0	0	0	0	66.0588	71.1101	0	68.4632	0	0	0	0	72.4883
		368	1717.7	0	69.4195	0	0	71.7021	0	69.03	0	0	70.952	0	0	0	0	0	0	64.067	0	72.376	68.9402	0	0	0	0	69.0221
		369	1721.56	0	69.3361	73.716	68.2937	73.195	0	74.4269	72.8361	0	0	0	0	0	0	0	0	0	0	0	73.652	0	0	74.8054	0	72.1645
		370	1725.42	0	0	75.0199	0	0	0	72.6828	68.5119	0	0	0	76.1908	0	72.4671	0	0	69.3311	0	64.5081	70.0183	0	0	73.1088	0	72.531
		371	1729.28	0	70.2417	72.574	70.0928	0	0	69.1467	70.428	67.1956	0	0	78.6097	0	0	0	0	65.1558	0	70.9693	67.5369	0	74.0661	65.1603	0	66.4936
		372	1733.14	67.7818	71.8144	73.2325	69.4848	0	0	75.347	67.6072	73.9401	75.1795	0	0	0	71.0067	0	0	72.5971	0	70.8293	0	0	71.4788	65.3849	0	71.7066
		373	1737	70.3737	0	76.4005	71.4337	71.6329	0	65.5944	70.4039	73.2366	72.9212	0	0	0	74.237	0	0	68.6258	0	69.8346	71.8076	0	0	0	0	74.6234
		374	1740.86	0	67.0707	69.822	0	67.8912	0	71.3395	66.838	0	70.7175	0	73.387	70.2872	0	0	0	73.5999	0	67.5374	68.0781	0	70.4472	0	0	72.3319
		375	1744.72	70.7819	70.3291	0	0	73.7478	0	77.3235	72.9347	0	73.3366	0	74.8247	65.5534	0	0	0	64.6962	0	66.3051	71.2109	0	69.4071	0	0	72.6006
		376	1748.58	0	77.2281	72.7284	71.6208	0	0	72.1299	69.0209	71.0353	0	0	74.6927	0	0	0	0	67.9595	69.7416	0	0	0	0	0	0	70.0692
		377	1752.44	0	0	72.5547	0	73.5909	0	74.5041	67.2542	0	69.9108	0	71.1607	71.8835	0	0	0	68.9822	0	68.0889	71.3022	0	69.6779	0	73.2826	69.1431
		378	1756.3	0	0	66.7506	0	67.3821	0	74.9683	0	68.8961	65.7559	0	0	75.6563	0	0	0	66.9661	74.8308	0	72.6877	0	0	0	0	72.8254
		379	1760.16	0	72.7046	0	0	69.482	0	79.4474	68.8972	0	0	0	0	74.1228	0	0	0	68.7756	75.1619	69.0923	70.7623	0	0	0	0	73.3401
		380	1764.02	0	70.5967	71.3241	73.6208	67.2456	0	77.0959	69.7441	73.4624	71.6083	0	73.0005	0	0	0	0	63.9291	73.7116	68.5562	70.0433	0	70.373	0	0	70.8244
		381	1767.88	71.4961	71.9621	0	0	0	0	75.5612	69.8979	0	0	0	69.8439	0	0	0	0	67.8427	75.2466	68.2801	69.1099	0	0	0	0	71.4692
		382	1771.74	0	71.464	69.4608	0	70.9231	0	73.1903	65.2691	70.8317	0	0	72.7296	0	0	0	0	68.3581	0	0	67.9986	0	69.6764	0	0	71.0489
		383	1775.6	0	75.1426	74.1266	0	0	0	78.0622	70.853	67.868	0	0	71.621	71.5566	0	0	0	70.5974	0	69.1289	76.6707	0	0	0	0	73.4138
		384	1779.46	0	70.2651	74.7356	0	72.1777	0	74.5902	70.8644	0	0	0	0	0	0	0	0	70.6825	72.7601	0	72.5596	0	0	0	0	78.0164
		385	1783.32	71.5288	72.445	71.5697	66.5252	0	0	75.3473	0	70.5168	67.8666	0	72.9346	0	0	0	0	67.0188	0	0	72.496	0	0	0	0	66.7079
		386	1787.18	0	0	70.0488	68.1468	0	0	72.4916	69.7982	72.2232	68.0217	0	71.7046	0	0	0	0	76.8223	0	64.3553	0	0	0	0	0	0
		387	1791.04	0	67.621	72.502	67.5394	72.0028	0	75.01	71.2435	0	70.4618	0	74.2859	0	0	0	0	73.3919	0	0	69.1759	0	75.3165	0	72.9786	71.7527
		388	1794.9	0	0	0	0	67.6208	0	74.0232	76.1337	0	68.7806	0	0	0	0	0	0	68.9299	0	0	68.6021	0	0	76.5953	67.8746	0
		389	1798.76	0	71.7013	68.7169	0	70.686	0	71.1785	68.8318	0	0	0	76.7254	0	0	0	0	69.9333	70.038	70.1614	0	0	0	0	0	0
		390	1802.62	0	68.3089	68.6051	0	0	0	72.6914	68.4688	66.7183	69.6597	0	0	0	0	0	0	67.6149	0	71.6173	73.003	0	0	0	68.0775	72.5474
		391	1806.48	0	0	0	74.3368	0	0	72.5076	0	0	0	0	70.4231	0	0	0	0	66.2903	0	71.796	70.6455	0	75.2209	74.7784	0	0
		392	1810.34	0	0	0	0	69.3041	0	73.0517	71.4288	0	70.0305	0	0	0	0	0	0	68.0005	0	72.1854	72.6137	0	0	0	0	70.9247
		393	1814.2	0	63.8711	73.6584	0	65.5835	0	75.612	0	0	0	0	0	0	0	0	0	68.6424	73.5406	65.44	74.5378	0	0	0	0	72.3794
		394	1818.06	67.2081	0	72.9528	0	68.0015	0	74.9988	70.5803	0	72.1477	0	0	0	0	0	0	0	0	70.5645	69.2787	0	65.7452	0	0	68.34
		395	1821.92	0	0	0	0	70.7834	0	73.4414	67.8537	0	0	0	75.4695	0	0	0	0	62.6418	0	71.2264	69.9263	0	74.9441	69.9093	0	71.2931
		396	1825.78	0	0	0	0	0	0	72.5807	65.5761	0	0	0	0	0	0	0	0	68.9828	0	0	68.732	0	0	0	0	75.7202
		397	1829.64	0	66.7528	75.8448	0	67.7839	0	70.0796	70.4248	0	0	0	0	73.3452	0	0	0	66.3016	72.3157	0	69.1705	0	68.5305	0	0	66.0287
		398	1833.5	0	0	0	0	0	0	75.9656	68.2808	66.6969	68.1417	0	74.3077	0	0	0	0	68.0227	0	67.9803	69.7668	0	76.9575	72.9904	0	67.1227
		399	1837.36	0	0	0	69.0419	0	0	73.5243	66.3566	0	70.096	76.9558	71.9135	0	0	0	0	67.0892	0	71.4501	69.3534	0	72.7211	0	0	73.5875
		400	1841.22	0	0	0	0	0	0	67.964	69.4414	0	0	0	73.8461	0	0	0	0	63.119	0	69.7836	0	0	69.7177	0	0	72.4175
		401	1845.08	0	0	0	0	68.4217	0	70.4312	69.3485	0	0	0	0	0	0	0	69.3652	70.6515	76.2655	0	70.9944	0	0	0	0	0
		402	1848.94	0	0	0	0	71.547	0	72.579	70.4177	0	0	0	0	0	72.9528	0	0	69.7731	75.0531	74.4559	71.7883	0	73.3974	0	0	71.2135
		403	1852.8	0	0	73.2283	0	70.8359	0	73.4258	71.0738	0	0	0	0	0	71.8042	0	0	66.8716	0	70.7857	68.7189	0	66.9413	74.3921	0	0
		404	1856.66	0	0	0	0	71.871	0	73.1116	70.0881	0	71.1138	0	0	0	73.951	0	66.7884	62.1085	68.3882	0	69.3216	0	75.7112	71.5632	0	73.7189
		405	1860.52	0	0	77.4392	0	67.4641	0	69.4668	67.9866	0	70.6326	0	71.3469	71.9183	77.7089	0	0	63.4121	74.2691	71.3928	70.3554	0	71.9894	68.6684	0	0
		406	1864.38	0	0	0	0	0	0	77.356	0	0	0	0	75.126	71.3901	73.3371	0	0	67.3394	0	0	68.7491	0	65.8092	72.4875	0	0
		407	1868.24	0	0	69.8039	71.1402	0	0	66.4789	72.7481	0	0	0	74.4788	0	75.0538	0	0	65.7066	0	69.1785	70.9634	0	0	0	0	0
		408	1872.1	0	0	0	0	0	0	69.2926	74.4648	0	0	0	77.8588	0	77.2972	0	75.0843	65.1003	0	0	67.9471	0	75.0791	74.827	0	0
		409	1875.96	0	0	0	0	0	0	72.2242	66.6708	0	0	74.3915	0	0	73.0106	0	0	71.6962	74.3121	69.4754	71.572	0	73.3793	66.4571	0	0
		410	1879.82	0	0	71.9674	0	0	0	71.4272	72.3236	0	0	0	72.7328	0	69.4336	0	73.1397	64.3644	69.0594	0	76.3258	0	71.9427	0	0	0
		411	1883.68	0	0	0	0	71.595	0	78.3682	74.7752	0	73.1703	0	77.1027	0	0	0	0	64.164	0	72.3795	69.7962	0	0	0	0	0
		412	1887.54	0	0	0	0	71.2081	0	70.8219	68.5735	0	0	0	0	0	0	0	65.3587	66.5019	70.0828	72.5693	75.3926	0	73.7276	0	0	0
		413	1891.4	0	70.8653	0	0	0	0	73.0276	72.1244	0	0	72.5292	0	0	0	0	0	66.9088	74.788	69.1321	73.276	0	0	0	0	0
		414	1895.26	0	0	0	0	0	0	67.5339	67.5547	0	0	0	69.0657	0	75.3944	0	66.3547	68.7079	71.4583	76.7827	70.445	0	65.339	69.8867	0	0
		415	1899.12	0	0	0	0	0	0	67.8613	73.2148	0	0	0	78.4188	0	75.8338	0	72.742	65.4643	0	69.1778	73.4544	0	75.0772	0	0	67.3655
		416	1902.98	0	0	0	0	68.6093	0	69.9958	0	0	0	0	0	0	0	0	68.8315	66.6581	0	73.194	71.0265	0	63.9794	0	0	0
		417	1906.84	0	72.9023	0	0	70.4178	0	71.0348	70.3769	67.818	0	0	71.1185	0	75.9733	0	68.7385	68.1546	74.8693	72.7773	67.0568	0	73.5382	70.8939	0	0
		418	1910.7	0	0	81.4371	0	71.505	0	74.838	69.4634	0	0	74.973	74.5027	0	73.1425	0	72.6769	65.8823	75.1684	0	72.8536	0	69.2532	0	73.8329	0
		419	1914.56	0	0	0	0	0	0	71.3792	70.3542	0	0	0	0	0	0	0	69.8871	65.7178	72.571	0	73.3314	0	68.1742	0	69.398	0
		420	1918.42	0	0	75.0881	0	0	0	0	0	0	0	0	71.0347	0	71.2673	0	0	68.4732	70.8954	0	0	0	64.958	70.9663	0	0
		421	1922.28	0	0	0	0	0	0	74.4589	74.2946	0	0	69.8154	0	0	0	0	65.4872	66.3566	0	67.9364	68.0242	0	69.0964	0	72.3619	0
		422	1926.14	68.8515	0	0	0	0	0	70.9283	69.1133	0	0	0	0	0	70.6659	0	65.6718	68.6541	72.5839	70.7679	71.9318	0	0	0	0	0
		423	1930	0	71.831	0	0	0	0	70.6984	71.8421	0	74.6921	72.2243	0	70.8039	72.8601	0	68.4647	62.4319	69.6655	68.7008	66.507	0	73.2329	0	0	0
		424	1933.86	70.2849	73.5787	0	0	0	0	76.7373	68.2157	0	0	73.1723	0	0	71.2068	0	71.8723	0	74.9406	70.9409	77.2881	0	0	0	0	0
		425	1937.72	0	67.5098	0	0	0	0	0	70.7858	73.7675	0	0	0	0	71.4891	0	0	63.123	0	0	70.8224	0	66.7005	0	68.9673	0
		426	1941.58	0	0	74.8014	0	0	0	74.7051	72.5742	73.8251	0	0	0	67.6035	76.3329	0	66.9689	71.5334	74.2079	68.8734	78.7399	0	68.8385	0	67.2602	0
		427	1945.44	0	0	75.3168	0	72.6549	0	73.0622	0	0	0	0	72.965	0	0	0	0	72.8443	73.1553	69.2951	71.8248	0	0	0	0	0
		428	1949.3	0	0	0	0	0	0	72.4676	68.9677	0	0	0	70.5972	0	75.954	0	0	69.5296	69.8973	67.9629	73.7557	74.1612	66.8447	0	72.3431	0
		429	1953.16	0	0	0	0	0	0	70.8499	0	0	0	75.7159	0	71.8859	0	71.523	66.53	68.5919	0	0	71.5201	0	0	0	63.433	0
		430	1957.02	0	0	0	0	0	0	77.4617	0	67.6663	0	0	0	0	74.8771	73.8331	68.0974	64.9039	0	68.184	0	0	70.1695	0	68.4386	0
		431	1960.88	0	0	0	0	0	0	74.163	65.1916	0	0	74.1619	0	0	0	0	70.2404	62.007	68.4198	0	0	0	0	0	65.8447	0
		432	1964.74	0	0	76.4962	0	0	0	78.4506	0	70.5719	0	0	0	0	70.8925	0	68.2906	0	0	0	67.4872	0	65.5842	0	66.5264	0
		433	1968.6	0	0	75.4421	0	0	0	74.5048	0	0	0	73.1405	0	0	77.7186	0	68.6885	66.0987	70.53	71.4722	0	0	0	0	64.7941	0
		434	1972.46	0	69.4066	0	0	0	0	0	0	0	0	72.9044	69.7385	0	71.3511	0	65.7022	64.1072	67.8534	0	73.353	0	0	0	63.612	0
		435	1976.32	0	0	73.2583	0	0	0	70.5066	0	0	0	0	70.9055	0	0	0	73.5522	0	0	64.7088	0	0	69.5648	0	72.3025	0
		436	1980.18	0	70.5481	0	0	0	0	88.4212	68.2698	0	0	74.4762	76.2837	0	0	0	70.7812	64.0947	70.623	0	0	0	0	0	0	0
		437	1984.04	64.6229	0	70.6981	0	0	0	70.7314	66.0512	0	0	0	0	0	0	0	71.7225	65.0768	73.7859	69.0331	65.7214	0	0	0	72.5702	0
		438	1987.9	0	0	74.2293	0	0	0	0	0	0	0	0	72.1437	67.8984	75.9485	0	66.8907	0	71.5005	0	71.3169	0	66.8895	0	68.2812	0
		439	1991.76	0	0	72.6593	0	0	0	75.4364	0	0	0	0	0	0	74.9102	0	69.1273	68.5927	0	65.7811	0	68.5413	71.0499	0	64.5444	0
		440	1995.62	0	0	0	0	0	0	0	0	0	0	76.5308	78.2536	67.7013	72.7438	0	64.511	64.8763	74.9513	72.9367	0	0	0	0	66.2302	0
		441	1999.48	0	0	0	0	0	0	0	67.9744	68.9075	0	0	0	0	0	0	65.7572	66.3409	0	0	68.9727	0	0	72.0957	66.5389	0
		442	2003.34	0	68.8033	0	0	0	0	77.0399	0	0	0	74.2531	0	0	0	0	70.2694	66.5728	69.1937	69.1731	0	0	0	0	71.8844	0
		443	2007.2	0	0	74.1072	0	0	0	0	0	0	0	72.2258	0	0	0	0	72.5785	0	0	70.5609	0	0	66.7813	0	66.9926	0
		444	2011.06	0	0	0	0	68.4277	0	68.2769	0	0	0	71.3671	74.8459	0	74.1812	0	68.2556	72.1663	0	0	68.7036	0	70.3546	0	69.7471	0
		445	2014.92	0	72.8869	0	0	0	0	0	0	0	0	0	70.8847	0	72.3175	0	67.6282	65.7828	0	67.6455	0	0	0	0	70.2935	0
		446	2018.78	0	0	0	0	0	0	0	69.9465	0	0	0	0	0	74.1844	0	64.7582	0	0	68.4928	0	0	63.9638	0	65.735	0
		447	2022.64	0	0	0	0	0	0	71.6221	0	0	0	0	0	0	0	0	67.3527	71.898	0	67.8066	0	70.5005	64.6797	0	65.5104	0
		448	2026.5	0	0	0	0	0	0	73.1222	0	63.9047	67.7332	0	0	0	72.142	0	65.6357	67.519	79.8846	68.9	0	0	66.7471	0	66.0979	0
		449	2030.36	0	0	0	0	72.4782	0	73.6565	0	70.9095	0	75.1052	0	0	0	0	0	72.3987	0	70.4294	73.3672	0	0	0	66.1591	0
		450	2034.22	0	0	0	0	0	0	70.2629	0	0	0	0	81.5117	0	0	0	69.4319	70.1428	0	71.3642	0	0	0	0	66.1433	0
		451	2038.08	0	0	0	0	0	0	77.4871	0	0	0	0	74.4091	0	72.1585	0	69.9499	72.6698	0	71.9346	79.2995	0	0	0	71.9697	0
		452	2041.94	0	80.9176	0	0	0	0	73.3374	0	0	0	0	0	0	72.9317	0	67.0001	67.3089	0	70.877	0	0	0	0	62.7296	0
		453	2045.8	71.4094	72.9883	0	0	0	0	78.5181	0	0	0	0	0	0	0	0	63.9062	70.1426	0	0	0	0	0	0	67.7444	0
		454	2049.66	0	0	0	0	0	0	0	0	0	0	0	0	0	71.3797	0	70.8217	0	73.0156	70.4043	0	0	0	75.6474	68.0649	0
		455	2053.52	81.4415	0	0	0	0	0	79.3993	0	72.002	70.18	0	77.3491	0	77.8175	0	64.4714	69.5342	0	0	0	0	68.1137	0	67.5093	0
		456	2057.38	0	0	0	0	68.433	0	0	0	0	0	0	69.9263	0	0	0	66.9047	0	0	71.5841	0	0	69.9952	74.4524	63.2432	0
		457	2061.24	0	0	0	0	0	0	70.226	0	0	0	0	0	0	0	0	64.4968	0	0	69.43	0	0	70.7903	0	70.6181	0
		458	2065.1	0	0	0	0	72.347	0	72.0456	0	0	0	0	75.6437	0	0	0	0	67.3417	68.6052	0	0	73.2528	74.0827	0	66.8863	0
		459	2068.96	0	0	0	0	0	0	0	0	0	0	0	0	0	74.4511	0	62.8347	0	74.7014	72.7794	0	0	0	0	0	0
		460	2072.82	0	0	0	0	0	0	0	0	0	0	68.9548	76.9897	0	0	0	0	71.3939	0	71.0816	0	0	74.787	73.6141	67.6387	0
		461	2076.68	0	0	0	0	0	0	0	0	71.7294	0	72.9084	0	0	0	0	0	0	0	69.0955	0	71.8619	73.4947	0	67.1574	0
		462	2080.54	0	75.8886	0	0	0	0	0	0	0	0	0	0	0	0	0	0	0	0	74.3264	0	73.1204	0	0	63.6696	0
		463	2084.4	0	72.7857	0	0	0	0	72.1594	64.4352	0	0	0	0	72.9778	75.3601	0	0	0	0	0	0	0	70.1176	0	69.1723	0
		464	2088.26	0	0	0	0	0	0	0	0	0	0	0	0	0	73.9662	0	63.0148	0	0	71.7461	0	0	0	0	69.2145	0
		465	2092.12	0	0	0	0	0	0	0	0	0	0	0	0	0	0	0	73.2878	0	0	71.3954	0	76.6164	72.1148	0	68.8704	0
		466	2095.98	0	0	79.9831	0	0	0	83.1315	0	65.1794	0	0	0	0	71.1109	0	0	0	0	69.8141	0	0	76.4046	0	71.4843	0
		467	2099.84	0	0	0	0	0	0	79.194	0	0	0	0	0	0	76.6274	0	60.7339	0	71.148	0	69.0416	72.8807	69.1053	0	69.4419	0
		468	2103.7	0	0	0	0	0	0	0	0	71.377	0	0	0	0	71.2117	0	66.2411	0	0	0	72.1321	72.65	69.9861	0	67.1947	0
		469	2107.56	0	0	0	76.7714	0	0	0	0	0	0	0	0	0	0	0	0	0	70.908	0	72.3613	71.1178	0	0	0	0
		470	2111.42	0	73.4457	0	0	0	0	0	0	0	0	0	0	0	0	0	66.472	0	0	74.5631	73.6869	71.0876	0	0	65.1965	0
		471	2115.28	0	0	0	0	0	0	69.9439	69.2403	0	0	0	0	0	0	0	0	0	72.787	69.7686	72.0549	69.6378	0	0	73.1769	0
		472	2119.14	0	0	77.909	0	0	0	0	0	0	0	0	0	0	0	0	0	0	0	0	71.9009	73.9145	0	0	69.164	0
		473	2123	0	0	0	64.698	0	0	76.0171	69.4025	0	76.0917	71.8115	0	0	0	0	0	0	0	0	0	68.7244	66.5159	73.3435	67.0275	0
		474	2126.86	0	0	0	67.4103	0	0	0	0	66.8371	0	0	74.2901	0	0	0	0	0	0	70.1614	69.2201	72.0507	72.6565	73.4089	68.3948	0
		475	2130.72	0	0	0	60.2393	0	0	0	0	0	0	0	0	0	0	0	0	73.3875	0	74.821	0	69.9384	68.0197	76.4016	65.5337	74.4498
		476	2134.58	0	0	71.5984	0	0	67.0091	0	0	0	0	0	0	73.9152	0	0	0	66.8936	0	0	73.6209	73.2125	70.6488	0	69.6165	0
		477	2138.44	0	0	73.6764	0	0	0	76.5844	0	0	0	0	0	0	71.8834	0	0	0	72.0965	0	72.3814	68.2535	71.6858	0	0	0
		478	2142.3	0	0	0	0	0	0	0	0	0	0	0	0	0	75.6923	0	0	0	71.1312	0	71.9139	77.8816	75.9168	69.9373	68.6201	0
		479	2146.16	0	0	0	0	0	0	0	0	0	79.7821	0	0	0	0	0	0	73.749	71.3576	0	0	73.2426	0	77.3546	73.2147	71.7162
		480	2150.02	0	0	0	0	0	0	0	0	0	0	0	0	72.4296	0	0	0	0	72.3592	0	0	67.7991	67.208	0	0	0
		481	2153.88	0	0	0	67.1469	0	0	78.9802	65.5664	0	0	0	0	0	71.5898	75.5255	0	0	0	0	69.9391	0	0	77.9426	69.4074	0
		482	2157.74	0	0	0	0	0	0	0	0	0	0	0	0	77.0989	0	0	0	0	0	72.9707	70.0494	74.2871	70.7336	72.9818	65.6494	0
		483	2161.6	0	0	0	0	0	0	77.069	0	0	0	0	0	0	0	0	0	77.6549	70.5237	0	69.7404	0	70.3561	0	65.6911	0
		484	2165.46	0	0	73.6028	0	0	0	77.8986	0	0	0	0	0	0	0	0	0	76.4525	0	72.3727	0	72.6688	0	73.5597	74.1831	78.6204
		485	2169.32	0	0	72.9788	0	0	0	72.4023	0	0	0	0	0	0	72.7022	76.5582	0	74.3138	72.924	0	71.6312	73.3869	65.7038	0	70.7261	72.4422
		486	2173.18	0	0	0	0	0	0	0	71.4451	0	73.4125	0	0	74.9349	75.1405	0	0	75.0283	0	0	0	72.2318	71.139	0	70.0574	0
		487	2177.04	0	0	0	0	0	0	0	0	0	0	0	0	0	0	0	0	0	0	0	0	72.41	0	75.7807	65.975	0
		488	2180.9	0	0	76.0452	0	69.4356	0	0	72.2235	0	0	0	0	0	75.3715	0	0	0	0	0	73.6544	0	69.331	71.2789	0	0
		489	2184.76	0	0	0	0	0	0	77.073	0	0	70.4189	0	0	0	0	0	0	0	69.6606	0	0	69.9122	75.1758	0	67.9086	0
		490	2188.62	0	0	68.464	0	0	0	0	67.2226	0	67.364	0	0	0	74.64	0	0	0	70.3483	0	73.5117	0	73.9455	74.5266	74.6061	72.2683
		491	2192.48	0	66.8576	74.636	0	70.0664	74.6121	73.3327	0	0	0	0	0	0	70.3839	0	0	0	0	74.3152	0	0	0	0	66.345	0
		492	2196.34	0	0	0	0	0	0	81.4449	0	0	71.5205	0	0	0	0	0	0	0	71.8958	0	74.6915	79.0995	0	75.0435	0	0
		493	2200.2	0	0	72.7005	0	0	72.0503	74.5904	0	0	0	0	0	0	0	0	0	0	72.7129	77.282	75.0459	0	0	0	0	0
		494	2204.06	0	0	0	0	74.6168	0	0	0	0	77.3037	0	0	0	75.0108	0	0	0	76.1691	70.4289	0	0	0	0	0	0
		495	2207.92	0	74.6327	0	0	0	0	0	0	0	66.7992	0	0	0	73.5479	0	0	71.6129	74.4879	0	71.103	0	71.2302	0	0	73.2018
		496	2211.78	0	0	0	0	0	0	71.7459	0	0	73.6577	0	0	73.4942	0	0	0	0	75.3822	0	0	0	0	76.1157	0	74.8934
		497	2215.64	0	77.3896	0	0	76.5379	0	0	69.39	0	72.4983	0	0	0	74.1355	0	0	0	0	71.8132	0	0	0	0	0	72.1597
		498	2219.5	0	0	0	0	0	0	0	0	0	0	0	0	75.7729	75.6058	0	0	68.4092	0	0	71.5494	0	0	0	0	0
		499	2223.36	0	0	77.1246	0	0	0	71.0867	0	0	0	0	0	0	0	0	0	0	0	74.8451	0	0	0	0	0	77.1013
		500	2227.22	0	0	0	0	0	0	73.5709	71.5616	0	0	0	0	0	0	0	0	0	0	0	0	0	0	0	0	0
		501	2231.08	0	79.3038	72.1662	0	0	0	0	0	0	74.4166	0	0	0	0	0	0	0	72.1553	0	0	0	0	0	0	0
		502	2234.94	0	0	0	0	0	0	74.1526	0	0	69.3527	0	0	0	79.3769	0	0	0	0	69.4606	0	0	0	0	0	0
		503	2238.8	0	70.512	0	0	0	0	71.2161	68.1324	68.8746	0	0	73.7395	0	0	0	0	0	0	68.1072	0	75.1867	73.4975	74.6187	0	0
		504	2242.66	0	0	72.8628	0	0	0	75.0116	0	74.9913	0	78.3253	0	72.8149	0	0	72.3372	0	0	0	0	0	0	0	0	77.0875
		505	2246.52	0	73.6406	0	0	0	0	75.1757	67.9823	0	0	0	0	0	0	0	0	0	71.3341	77.4944	0	0	0	0	0	0
		506	2250.38	0	74.1216	0	71.4862	0	0	73.8261	0	0	0	0	0	0	0	0	0	73.4605	0	0	0	0	0	0	0	0
		507	2254.24	0	0	0	0	0	0	0	0	0	0	0	0	72.0929	72.9504	76.4463	0	0	0	0	0	0	69.4017	76.0402	0	0
		508	2258.1	0	72.9662	0	0	0	71.2769	0	0	0	69.3876	0	0	0	69.9649	0	0	0	0	0	0	0	0	69.2303	0	70.781
		509	2261.96	0	71.5736	0	0	0	0	0	0	0	70.4786	0	0	73.9149	75.1661	0	0	0	0	68.9141	0	0	0	0	0	0
		510	2265.82	0	0	74.3652	0	0	0	0	0	0	0	0	0	73.6869	0	0	70.3809	0	0	67.5883	0	0	0	74.5801	0	78.8974
		511	2269.68	0	78.7232	0	0	0	73.7989	0	0	0	0	0	0	0	0	0	0	0	0	69.5767	0	0	76.2981	73.6739	0	0
		512	2273.54	0	0	0	0	0	69.0016	0	0	69.2266	0	0	0	0	0	0	0	0	0	0	0	0	0	68.6934	0	0
		513	2277.4	0	0	0	0	0	0	0	0	0	0	0	0	0	0	0	0	0	0	0	0	0	0	0	0	0
		514	2281.26	0	0	69.263	0	0	72.4989	0	0	0	0	0	67.8201	0	0	0	0	0	0	0	0	0	0	0	0	0
		515	2285.12	0	0	0	0	0	0	0	0	0	0	0	73.2331	0	0	0	0	0	0	0	0	72.7849	74.6746	0	0	0
		516	2288.98	0	0	0	0	0	0	70.998	0	0	0	0	72.4035	0	0	0	0	0	75.0386	0	0	0	74.0812	0	0	0
		517	2292.84	0	0	83.2694	0	0	0	0	0	0	0	0	0	0	0	0	0	0	0	0	0	0	0	0	0	0
		518	2296.7	0	0	0	0	0	72.2154	0	0	0	0	0	0	0	0	0	0	0	0	74.4178	0	0	0	0	0	69.9007
		519	2300.56	0	0	0	0	0	0	0	0	0	0	0	0	0	0	0	75.8511	0	0	0	0	0	74.377	0	0	0
		520	2304.42	0	0	0	0	0	0	79.2818	0	0	0	0	0	0	0	0	73.1749	0	0	0	0	0	0	0	0	0
		521	2308.28	0	75.196	73.3293	0	0	75.3678	0	0	0	0	0	0	0	0	0	0	0	0	72.4054	0	0	0	0	0	73.5926
		522	2312.14	0	76.1349	0	0	0	0	77.3882	0	0	0	0	67.5691	0	0	0	68.4698	0	0	69.8766	69.6202	0	72.8601	0	0	0
		523	2316	0	0	76.4648	0	0	0	77.1547	0	0	0	0	76.9135	0	0	0	0	0	0	0	0	0	71.2654	73.2231	0	0
		524	2319.86	0	0	0	0	0	0	0	0	0	0	0	71.9559	0	75.1097	0	0	0	0	75.9414	0	0	74.3124	0	0	0
		525	2323.72	0	0	0	0	0	0	0	0	0	0	0	0	0	0	0	0	0	0	0	0	0	73.046	0	68.625	0
		526	2327.58	0	0	0	0	0	0	78.2269	0	0	0	0	0	0	68.9555	0	0	0	0	0	0	0	73.0578	70.4226	0	0
		527	2331.44	0	76.3954	74.758	0	0	0	0	0	0	0	0	0	0	0	0	0	0	69.3163	73.2385	0	0	73.4103	0	0	0
		528	2335.3	0	0	0	0	0	70.2157	76.5672	0	0	0	72.492	72.183	0	74.7445	0	70.3209	0	0	0	0	0	71.6423	0	0	0
		529	2339.16	0	0	0	0	0	0	0	0	0	0	0	75.2227	0	0	0	0	0	0	67.7548	0	0	0	76.0424	66.8018	0
		530	2343.02	0	0	0	0	0	0	0	0	0	0	0	0	0	0	0	0	0	0	0	0	0	73.9359	68.9407	71.038	0
		531	2346.88	0	0	0	0	0	0	79.2031	0	0	0	0	0	0	72.3201	0	0	0	0	0	0	0	68.7442	71.4425	70.6584	0
		532	2350.74	0	75.728	0	0	0	0	0	0	0	0	0	0	0	77.1853	0	0	0	0	0	0	0	70.1696	0	73.717	0
		533	2354.6	0	0	0	0	0	0	73.3269	0	0	0	0	0	0	0	0	0	0	0	0	0	0	0	81.1506	0	0
		534	2358.46	0	0	0	0	0	0	0	0	0	0	0	74.0054	0	0	0	0	0	0	0	0	0	0	69.2945	69.4818	0
		535	2362.32	0	71.8744	0	0	0	0	75.355	0	0	0	0	0	0	71.2351	0	0	0	72.4261	0	0	0	71.6659	74.0057	69.8131	0
		536	2366.18	0	0	0	0	0	66.3938	74.3995	0	0	0	0	0	0	0	75.6894	0	0	0	0	0	0	70.1851	73.136	0	72.675
		537	2370.04	0	71.8395	0	0	0	0	71.2005	0	0	0	73.2992	70.2062	0	0	0	0	0	0	0	0	0	0	71.0218	66.0561	0
		538	2373.9	74.8944	0	0	0	0	0	0	0	0	0	0	0	0	0	0	0	0	73.2637	0	0	71.5309	0	0	67.9579	0
		539	2377.76	0	0	73.8022	0	0	0	77.5304	0	77.5332	0	71.9436	73.3821	0	72.9922	0	0	0	74.4034	0	0	0	0	68.7106	70.6595	64.3183
		540	2381.62	0	73.6959	0	0	0	67.1873	0	0	0	0	0	0	0	78.8886	0	0	0	68.2284	0	0	0	0	73.7609	0	0
		541	2385.48	0	0	0	0	0	0	0	0	0	0	73.1174	73.5795	0	0	0	0	0	68.5705	70.0166	73.5087	0	0	78.2659	70.3684	0
		542	2389.34	0	79.3401	0	0	0	64.1525	0	0	0	0	0	69.8886	0	78.3261	73.5981	0	0	72.7144	0	0	73.6589	0	70.5912	66.9731	0
		543	2393.2	0	0	0	0	0	72.7491	75.5652	0	0	0	0	0	0	82.116	75.304	68.0252	0	0	0	72.0728	0	73.1015	0	66.4817	68.7971
		544	2397.06	0	0	0	0	0	0	78.9417	0	0	69.2132	72.3709	0	0	77.6715	0	0	0	0	0	0	0	0	0	67.9191	74.4877
		545	2400.92	0	73.8829	0	0	74.7283	66.1972	72.1198	0	0	0	0	67.9799	0	71.367	73.0702	0	0	0	73.1177	0	0	73.4841	0	66.3325	69.5254
		546	2404.78	0	0	0	0	0	0	79.5109	0	0	0	0	0	0	0	0	78.3921	0	0	0	0	0	71.2814	0	0	0
		547	2408.64	0	68.4539	0	0	0	0	0	0	0	0	0	0	0	75.4878	0	0	0	0	0	0	0	68.7677	72.6837	67.1006	0
		548	2412.5	0	71.7104	0	0	0	62.1254	81.0002	0	0	0	0	68.8761	0	72.2733	0	0	0	70.5682	0	0	0	0	0	68.6206	0
		549	2416.36	0	0	0	0	0	0	76.6781	0	0	0	0	0	0	71.9834	73.3307	0	0	69.1014	65.795	0	0	0	0	66.5691	0
		550	2420.22	0	73.6222	0	0	0	0	0	0	0	0	0	70.6868	0	77.061	0	0	0	66.9568	0	0	0	0	0	66.8955	0
		551	2424.08	0	0	0	0	0	0	73.2664	0	0	71.6301	0	70.4749	0	76.956	77.7665	0	0	77.7836	0	0	69.8088	75.6828	0	69.1123	0
		552	2427.94	0	72.0337	0	0	0	70.8476	0	0	0	0	0	67.62	0	73.7669	72.7682	0	0	0	0	0	0	0	0	70.4865	0
		553	2431.8	0	0	0	0	0	72.1247	77.2732	0	0	0	0	0	0	78.5059	0	0	0	0	0	0	69.7469	70.691	0	72.5436	70.328
		554	2435.66	77.7185	76.8758	79.8607	0	0	66.827	0	0	0	0	0	79.8078	0	0	0	0	0	0	0	0	0	0	0	69.86	0
		555	2439.52	0	0	0	0	0	72.1207	72.7666	0	0	0	0	0	0	73.9366	70.6056	0	0	0	0	0	0	70.0806	0	77.214	0
		556	2443.38	0	0	0	0	0	72.7419	78.1521	0	0	0	0	0	0	0	76.1699	0	0	0	0	0	0	73.2453	0	75.9013	0
		557	2447.24	0	0	0	0	0	0	70.2789	0	0	0	0	0	0	76.3022	74.5495	0	0	66.7282	0	0	0	0	0	0	0
		558	2451.1	0	0	0	0	0	66.6562	76.1906	0	0	0	0	0	0	0	78.2157	0	0	71.0991	0	75.0056	0	0	0	70.4387	0
		559	2454.96	0	69.6561	0	0	0	71.9541	73.7188	0	0	0	0	0	0	72.8663	0	0	0	0	70.703	0	0	70.2824	0	67.8895	0
		560	2458.82	0	71.6435	0	0	0	70.3824	73.2598	0	0	0	0	0	0	0	0	0	0	0	0	0	0	68.4958	0	74.5435	0
		561	2462.68	0	71.5377	0	0	0	67.5005	0	65.5623	68.8524	0	0	0	0	74.8447	0	0	0	0	0	73.5623	0	0	0	73.1236	0
		562	2466.54	0	72.1766	0	0	0	0	0	0	70.872	0	73.9447	0	0	73.7505	0	0	0	0	0	70.134	0	0	0	76.7347	0
		563	2470.4	0	72.3349	0	0	0	0	80.5082	0	0	0	0	0	0	69.4792	75.384	0	70.6628	0	0	73.5653	0	70.2581	0	73.7828	0
		564	2474.26	0	73.1596	0	0	0	73.9703	69.5214	75.1466	0	0	0	0	0	70.0472	72.1187	0	0	0	0	0	0	0	0	66.9426	0
		565	2478.12	0	0	0	0	0	70.8479	73.408	0	0	0	71.0696	0	0	0	0	0	73.5491	0	0	68.9099	0	0	0	75.6756	0
		566	2481.98	0	0	0	0	0	70.9197	74.0279	0	0	0	0	0	0	73.1631	73.8336	0	0	0	68.6347	69.4413	72.7539	0	0	69.3716	0
		567	2485.84	0	71.4327	0	0	0	71.4592	74.4098	0	0	0	0	0	0	74.711	0	0	0	76.1883	71.1695	72.0413	0	69.5693	0	73.1826	78.9674
		568	2489.7	0	0	0	0	0	75.0561	73.3788	74.9864	0	0	0	0	0	70.5725	0	0	0	73.0756	0	0	0	71.9529	0	68.5775	0
		569	2493.56	0	0	0	0	0	0	76.0159	64.0367	0	0	75.2404	0	0	0	0	0	0	0	0	0	0	74.3119	0	70.0654	0
		570	2497.42	0	72.3895	73.9113	0	0	76.1382	71.5038	0	73.7851	0	0	0	0	74.7114	74.0311	69.3511	0	0	0	0	0	0	0	73.4665	73.8386
		571	2501.28	0	73.1544	0	0	0	68.327	80.9985	0	0	0	0	0	0	72.5354	0	0	0	0	0	0	0	67.6566	0	69.2095	76.4555
		572	2505.14	0	0	0	0	0	70.7683	75.0664	0	0	0	0	0	0	74.5661	0	0	0	0	0	0	0	0	0	75.0261	0
		573	2509	0	0	0	0	0	70.3571	72.9146	0	66.474	0	0	0	0	72.7302	0	0	0	0	0	0	0	0	0	72.0903	0
		574	2512.86	0	0	0	0	0	0	82.0333	0	0	0	0	0	0	0	71.3138	0	0	0	0	0	0	74.6207	0	75.1831	0
		575	2516.72	0	70.8241	0	0	0	0	0	0	0	0	0	0	0	0	0	0	0	0	0	0	71.0761	0	0	72.331	0
		576	2520.58	0	69.8737	0	0	0	72.6566	76.4884	67.5366	68.2054	0	0	0	0	72.9559	75.1798	0	0	0	0	0	0	0	0	76.2362	0
		577	2524.44	0	0	0	0	0	71.1937	79.5882	0	71.0815	0	0	0	0	71.5515	76.4823	0	0	0	0	0	0	0	0	68.939	0
		578	2528.3	0	0	0	0	0	71.0562	73.899	0	0	0	0	0	0	0	71.2271	67.8576	0	0	0	0	0	0	0	73.7091	0
		579	2532.16	0	70.9419	0	0	0	72.8797	73.442	0	0	0	0	76.4657	0	0	0	0	0	0	0	0	0	0	0	80.0765	0
		580	2536.02	0	0	0	0	0	75.9505	0	0	0	0	0	0	0	0	74.2093	0	0	0	0	0	0	0	0	81.5568	0
		581	2539.88	0	0	0	0	0	70.7342	0	0	0	0	0	0	0	70.6359	0	0	0	0	0	70.0307	0	74.3039	0	77.6152	0
		582	2543.74	0	0	71.1367	0	0	72.6764	0	72.0447	0	0	0	0	0	0	0	0	0	0	0	0	0	0	0	78.2898	0
		583	2547.6	0	0	0	0	0	73.8785	70.4138	0	0	0	0	0	0	0	0	0	0	77.9547	0	0	0	0	0	77.4031	0
		584	2551.46	0	0	73.8726	0	0	74.2964	76.8352	0	0	0	0	0	0	0	0	0	0	0	0	0	0	0	0	79.098	0
		585	2555.32	0	0	0	0	0	69.9118	75.4417	0	0	0	0	0	0	0	0	0	0	0	0	0	0	0	0	76.5104	0
		586	2559.18	0	0	0	0	0	70.9787	74.5937	0	0	0	0	0	0	75.7188	0	0	0	0	0	66.8136	0	0	0	80.456	0
		587	2563.04	0	0	0	0	0	70.5384	0	0	63.0302	0	0	0	75.6146	0	72.3937	0	0	0	0	0	0	0	0	79.4366	0
		588	2566.9	0	0	0	0	0	72.6598	79.0206	0	0	0	0	0	0	72.0974	0	0	0	0	0	67.0076	0	0	0	80.3755	0
		589	2570.76	0	0	0	0	0	72.8986	77.9723	71.8469	0	0	0	0	0	74.2879	77.7274	0	0	0	0	0	0	0	0	94.6354	72.0575
		590	2574.62	0	0	0	0	0	72.9448	0	0	0	70.9326	0	0	0	0	70.5967	0	0	0	0	0	0	0	0	82.2919	80.6394
		591	2578.48	0	0	0	0	0	0	0	0	0	0	0	0	0	0	0	0	0	0	0	0	0	0	0	75.2812	0
		592	2582.34	0	0	0	0	0	78.0328	73.9764	0	0	0	0	0	0	71.1303	0	0	0	0	0	0	0	0	0	78.467	0
		593	2586.2	0	0	0	0	0	72.4729	77.6045	69.4513	0	0	0	0	0	72.1228	0	0	0	0	0	0	0	0	0	76.3164	0
		594	2590.06	75.6214	0	0	0	0	70.7897	0	0	0	68.0078	0	0	0	69.7847	78.0083	0	0	0	0	68.3662	0	0	0	82.9947	74.1146
		595	2593.92	0	0	0	0	0	71.8021	79.6594	0	0	0	0	0	0	74.6915	0	0	0	0	0	0	0	0	0	78.9338	78.2337
		596	2597.78	0	0	0	0	0	72.8084	73.1713	0	0	0	0	0	0	75.2762	73.9451	0	0	0	0	0	0	0	0	79.0462	71.8159
		597	2601.64	0	0	0	0	0	0	74.5318	0	78.5157	0	0	0	0	78.8229	70.2162	0	0	0	0	0	0	0	0	80.533	82.6677
		598	2605.5	0	0	0	0	0	0	0	0	0	0	0	0	0	72.8124	80.3774	0	0	0	0	0	0	0	0	84.2619	0
		599	2609.36	0	0	0	0	0	0	81.6318	0	0	0	0	0	0	79.9451	0	0	0	0	0	0	72.201	0	0	81.7844	70.2273
		600	2613.22	0	66.346	0	0	0	70.7462	70.6623	70.4334	0	0	0	0	0	70.7962	73.5074	0	0	0	0	0	69.4911	0	0	79.445	75.9283
		601	2617.08	0	70.6553	0	0	0	0	0	0	0	0	0	0	0	74.8119	0	0	0	0	0	0	0	0	0	83.8282	77.572
		602	2620.94	0	0	0	0	0	68.1034	0	0	0	0	0	0	0	73.7234	70.5849	0	0	0	0	0	0	0	0	78.7416	77.1892
		603	2624.8	0	0	0	0	0	76.6568	0	0	0	0	0	0	0	76.3887	0	0	0	0	0	68.6327	0	0	0	78.0251	0
		604	2628.66	0	0	0	0	0	68.9414	0	0	0	0	0	0	0	73.7064	80.1379	0	0	0	0	0	0	67.2239	0	78.7673	73.374
		605	2632.52	0	82.9107	0	0	0	71.7727	77.2893	0	0	0	79.0581	0	0	75.1608	77.9956	0	0	0	0	0	0	0	0	85.2715	0
		606	2636.38	0	0	74.2151	0	0	0	76.6925	0	0	0	0	0	0	73.7603	0	0	0	0	0	74.8442	0	0	0	75.4043	0
		607	2640.24	0	65.2268	77.6616	0	0	67.4492	0	0	0	0	0	0	0	75.7834	0	0	0	0	0	74.3635	68.0258	0	0	85.6067	0
		608	2644.1	0	0	75.7275	0	0	73.9462	0	0	0	0	0	0	0	73.8512	0	0	0	0	0	72.4971	72.6246	71.6213	0	74.3219	0
		609	2647.96	0	63.6163	0	0	0	69.8152	0	0	0	0	0	0	0	71.4559	74.0976	0	0	0	0	71.5098	0	66.7374	0	78.5422	87.8103
		610	2651.82	0	0	76.0606	0	0	70.3147	0	67.1875	0	0	0	0	0	0	71.1416	0	0	0	0	0	67.2544	0	0	82.2968	0
		611	2655.68	0	0	67.7879	0	0	0	0	0	0	0	0	0	0	71.3541	70.3259	0	0	0	73.6665	0	0	0	0	81.3032	74.6356
		612	2659.54	0	64.8567	79.3788	0	0	75.9486	0	68.5502	0	0	78.8708	0	0	0	0	0	0	0	0	0	72.0891	0	0	73.8077	77.6585
		613	2663.4	0	69.6051	0	0	0	68.4092	0	0	0	0	0	0	0	0	70.1918	0	0	0	0	74.4912	73.0093	0	0	77.6395	74.5728
		614	2667.26	0	0	73.4465	0	0	0	0	0	0	0	0	0	0	78.852	0	0	0	0	0	72.3502	0	0	0	78.3419	76.3032
		615	2671.12	0	65.6661	73.6339	0	0	0	0	0	0	0	0	0	0	67.9096	0	0	69.8435	0	0	0	0	0	0	84.3214	72.7688
		616	2674.98	0	0	78.9515	0	0	0	82.1275	0	0	0	0	0	0	72.7814	0	0	73.7494	0	0	0	72.9593	0	0	81.3104	78.6181
		617	2678.84	0	72.437	0	0	0	0	77.1979	0	0	0	0	0	0	74.9609	73.6433	0	0	0	0	0	71.2459	0	0	75.3255	74.313
		618	2682.7	0	0	0	0	0	0	75.2884	0	0	0	0	0	0	74.7288	73.361	0	0	0	0	0	72.7356	0	0	78.3103	74.3519
		619	2686.56	0	67.1757	71.1053	0	0	0	0	73.0053	0	0	0	0	0	72.1566	71.6908	0	0	0	0	0	74.6516	0	0	89.5426	74.2694
		620	2690.42	0	0	74.2234	0	0	70.4797	75.0616	0	0	0	0	0	0	74.9323	75.8089	0	0	0	0	0	0	0	0	75.8446	0
		621	2694.28	0	0	70.7832	0	0	0	75.518	0	0	0	73.1413	0	0	73.3687	69.0674	0	0	0	0	0	72.8106	0	0	85.1753	76.3293
		622	2698.14	0	0	69.9643	0	0	0	82.4275	0	0	69.9426	0	0	72.7851	72.1631	70.833	0	0	0	0	0	69.05	0	0	78.8457	77.4585
		623	2702	0	0	0	0	0	0	71.0208	0	0	0	0	0	0	74.759	69.6056	0	0	0	0	0	69.6679	0	0	84.8026	79.7415
		624	2705.86	0	0	0	0	0	0	77.9051	67.5338	0	0	0	0	0	73.8867	81.308	0	0	0	0	0	69.5142	72.5747	0	79.93	0
		625	2709.72	0	73.8217	79.4767	0	0	0	0	0	0	0	0	0	0	74.8342	69.8625	72.1853	0	0	0	67.6142	0	0	0	85.3152	84.3901
		626	2713.58	0	0	0	0	0	0	0	71.2392	0	0	0	0	0	67.9032	74.8632	0	0	0	0	0	0	0	0	84.908	0
		627	2717.44	0	0	75.849	0	70.5572	73.0773	0	0	0	0	70.1938	0	0	68.2626	74.9838	0	0	0	0	0	66.6533	72.3625	0	84.2092	0
		628	2721.3	0	0	73.1859	0	0	69.7889	76.9867	0	0	0	0	0	0	75.9543	72.3015	0	0	70.2769	0	0	0	0	0	80.8911	88.3359
		629	2725.16	0	70.4508	73.039	0	0	0	75.9489	0	0	0	0	0	0	67.7001	70.5998	0	0	0	0	0	72.0162	0	0	79.345	0
		630	2729.02	0	0	71.5445	0	0	0	81.9356	0	0	0	75.2088	0	0	68.3797	0	0	0	0	0	0	68.3063	0	0	83.8427	0
		631	2732.88	0	0	0	0	0	72.0066	81.6533	0	0	0	0	0	76.6049	71.7723	70.4703	0	0	0	0	0	0	0	0	82.8202	0
		632	2736.74	0	73.863	73.1615	0	0	73.3908	75.3029	0	0	0	0	0	0	73.5209	0	0	0	0	0	0	70.4005	69.2385	0	79.9105	0
		633	2740.6	0	68.6053	76.5972	70.5008	0	0	0	0	0	0	0	0	72.0054	68.36	73.6852	0	0	0	0	0	78.0329	0	0	78.0974	0
		634	2744.46	0	0	72.917	0	0	0	0	0	0	0	0	0	0	69.1298	74.485	69.8969	0	0	0	0	72.331	0	0	78.4007	0
		635	2748.32	0	0	0	0	0	67.6428	75.5858	0	0	0	0	0	0	72.3795	73.8415	0	0	70.0885	0	0	0	0	0	83.1912	0
		636	2752.18	0	0	0	0	0	73.2455	73.2409	0	0	0	76.3922	0	0	71.8004	73.4903	67.3463	0	0	0	0	72.5469	0	0	75.4147	74.6988
		637	2756.04	0	0	0	0	0	0	71.9447	0	0	0	79.2661	0	0	72.6764	76.3736	0	0	0	0	0	0	0	0	77.6797	74.8132
		638	2759.9	0	0	0	0	0	0	76.9248	0	0	0	0	0	0	67.737	71.7153	0	0	0	0	0	68.2802	0	0	78.95	76.9605
		639	2763.76	0	75.3603	0	0	0	0	0	72.1605	0	0	0	0	0	69.4176	73.562	0	0	0	0	0	0	0	0	80.3217	0
		640	2767.62	0	77.2931	0	0	0	0	79.5594	79.5863	70.3052	0	76.7741	0	0	0	0	0	0	0	0	0	66.1244	0	0	86.1183	74.7294
		641	2771.48	0	72.2589	74.3032	0	0	70.1083	75.6806	0	0	0	77.7189	0	0	71.884	72.2074	0	0	0	0	0	0	0	0	81.2456	74.7119
		642	2775.34	0	0	0	0	0	71.8977	78.0319	0	62.1831	0	74.9147	0	0	0	72.8574	0	0	0	0	0	67.094	0	0	79.0732	81.1089
		643	2779.2	0	0	0	0	0	0	0	0	0	0	0	0	71.9899	0	0	0	0	0	0	0	72.4453	0	0	78.2278	76.0329
		644	2783.06	0	0	72.432	0	0	0	0	0	0	77.4204	0	0	0	73.6301	0	0	0	0	0	70.1809	71.5228	0	0	82.8546	78.5008
		645	2786.92	0	0	72.6706	0	0	0	75.1001	0	0	0	0	0	0	73.7953	70.4335	0	0	0	0	0	0	0	0	84.1199	0
		646	2790.78	0	0	0	0	0	70.1367	0	0	0	0	0	0	0	74.6185	0	0	0	0	0	0	73.0338	0	0	79.3128	77.8408
		647	2794.64	0	74.5532	0	0	0	0	75.8512	0	0	72.0591	75.6492	0	0	70.9558	0	0	0	0	0	0	71.2807	0	0	79.0597	77.9533
		648	2798.5	0	0	68.9592	0	0	0	0	0	70.1752	0	0	0	71.8644	0	73.7795	0	0	0	0	0	0	0	0	78.6484	77.1834
		649	2802.36	0	0	0	0	0	0	0	0	0	69.2793	0	0	0	72.7021	0	69.1145	0	0	0	0	69.6194	0	0	81.6402	75.7941

## Sheet: Average Spots by Background
				SptId_19	SptId_23	SptId_24	SptId_25	SptId_29	SptId_33	SptId_35	SptId_40	SptId_53	SptId_55	SptId_57	SptId_59	SptId_63	SptId_65	SptId_71	SptId_76	SptId_83	SptId_91	SptId_94	SptId_97	SptId_100	SptId_110	SptId_115	SptId_116	SptId_117
		0	297.22	0	0	0	0	0	0	0	0	0	0	0	0	0	0	0	0	0	0	0	0	0	0	0	0	0
		1	301.08	0	0	0	0	0	0	0	0	0	0	0	0	0	0	0	0	0	0	0	3.38759	0	0	0	0	0
		2	304.94	0	0	0	0	0	0	0	0	0	0	0	0	0	0	0	0	0	0	0	0	0	0	0	0	0
		3	308.8	0	0	0	0	0	0	0	0	0	0	0	0	0	0	0	0	0	0	0	0	0	0	0	0	0
		4	312.66	0	0	0	0	0	0	0	0	0	0	0	0	0	0	0	0	0	0	0	0	0	0	0	0	0
		5	316.52	0	0	0	0	0	0	0	0	0	0	0	0	0	0	0	0	0	0	0	0	0	0	0	0	0
		6	320.38	0	0	0	0	0	0	0	0	0	0	0	0	0	0	0	0	0	0	0	0	0	0	0	0	0
		7	324.24	0	0	0	0	0	0	0	0	0	0	0	0	0	0	0	0	0	0	0	0	0	0	0	0	0
		8	328.1	0	0	0	3.05986	0	0	0	0	0	0	0	0	0	0	0	0	0	0	0	0	0	0	0	0	0
		9	331.96	0	0	0	0	0	0	0	0	0	0	0	0	0	0	0	0	0	0	0	0	0	0	0	0	0
		10	335.82	0	0	0	0	0	0	0	0	0	0	0	0	0	0	0	0	0	0	0	0	0	0	0	0	0
		11	339.68	0	0	0	0	0	0	0	0	0	0	0	0	0	0	0	0	0	0	0	0	0	0	0	0	0
		12	343.54	0	0	0	0	0	0	0	0	0	0	0	0	0	0	0	0	0	0	0	0	0	0	0	0	0
		13	347.4	0	0	0	0	0	0	0	0	0	0	0	0	3.07554	0	0	0	0	0	0	0	0	0	0	0	0
		14	351.26	0	0	0	0	0	0	0	0	0	0	0	0	0	0	0	0	0	0	0	0	0	0	0	0	0
		15	355.12	0	0	3.16502	0	0	0	0	0	0	0	0	0	0	0	0	0	0	0	0	0	0	0	0	0	0
		16	358.98	0	0	0	0	0	0	0	0	0	0	0	0	0	0	0	0	0	0	0	0	0	0	0	0	0
		17	362.84	0	0	0	0	0	0	0	0	0	0	0	0	0	0	0	0	0	0	0	0	0	0	0	0	0
		18	366.7	0	0	0	0	0	0	0	0	0	0	0	0	0	0	0	0	0	0	0	0	0	0	0	0	0
		19	370.56	0	0	0	0	0	0	0	0	0	0	0	0	0	0	0	0	0	0	0	0	0	0	0	0	0
		20	374.42	0	0	0	0	0	0	0	0	0	0	0	0	0	0	0	0	0	0	0	0	0	0	0	0	0
		21	378.28	0	0	0	0	0	0	3.16413	0	0	0	0	0	0	0	0	0	0	0	0	0	0	0	0	0	0
		22	382.14	0	0	0	0	0	0	0	0	0	0	0	0	0	0	0	0	0	0	0	0	0	0	0	0	0
		23	386	0	0	0	0	0	0	0	0	0	0	0	0	0	0	0	0	0	0	0	0	0	0	0	0	0
		24	389.86	0	0	0	0	0	0	0	0	0	0	0	0	0	0	0	0	0	0	0	0	0	0	0	0	0
		25	393.72	0	0	0	0	0	0	0	0	0	0	0	0	0	0	2.75464	0	0	0	0	0	0	0	0	0	0
		26	397.58	0	0	0	0	0	0	0	0	0	0	0	0	0	0	0	0	0	0	0	0	0	0	0	0	0
		27	401.44	0	0	0	0	0	0	0	0	0	0	0	0	0	0	0	0	0	0	0	0	0	0	0	0	0
		28	405.3	0	0	0	0	0	0	0	0	0	0	0	0	0	0	0	0	2.89964	0	0	0	0	0	0	0	0
		29	409.16	0	0	0	0	0	0	0	0	0	0	0	0	0	0	0	0	0	0	0	0	0	0	0	0	0
		30	413.02	0	0	0	0	0	0	0	0	0	0	0	0	0	0	0	0	0	0	0	0	0	0	0	0	0
		31	416.88	0	0	0	0	0	0	0	0	0	0	0	0	0	0	0	0	0	0	0	0	0	0	0	0	0
		32	420.74	0	0	0	0	0	0	0	0	0	0	0	0	0	0	0	0	0	0	0	0	0	0	0	0	0
		33	424.6	0	0	0	2.78363	0	0	0	0	3.67035	0	0	0	0	0	0	0	0	0	0	0	0	0	0	0	0
		34	428.46	0	0	0	0	0	0	0	0	0	0	0	0	0	0	0	0	0	0	0	0	0	0	0	0	0
		35	432.32	0	0	0	0	0	0	0	0	0	0	0	0	0	0	0	0	0	0	0	0	0	0	0	0	0
		36	436.18	0	0	0	0	0	0	0	0	0	0	0	0	0	0	0	0	0	0	0	0	0	0	0	0	0
		37	440.04	0	0	0	0	0	0	0	0	0	0	0	3.05563	0	0	0	0	0	0	0	0	0	0	0	0	0
		38	443.9	0	0	0	0	0	0	0	0	0	0	0	0	0	0	0	0	0	0	0	0	0	0	0	0	0
		39	447.76	0	0	0	0	0	0	0	0	0	0	0	2.64352	0	0	0	0	0	0	0	0	0	0	0	0	0
		40	451.62	0	0	0	0	2.45723	0	0	0	0	0	0	0	0	0	0	0	0	0	0	0	0	0	0	0	0
		41	455.48	0	0	0	0	0	0	0	0	0	0	0	0	0	0	0	0	0	0	0	0	0	0	0	0	0
		42	459.34	0	0	0	0	0	0	0	0	0	0	0	0	0	0	0	0	0	0	0	0	0	0	0	0	0
		43	463.2	0	0	0	0	0	0	0	0	0	0	0	0	0	0	0	0	0	0	0	0	0	0	0	0	0
		44	467.06	0	0	0	0	0	0	0	0	0	0	0	0	0	0	0	0	0	0	0	0	0	0	0	0	0
		45	470.92	0	0	0	0	0	0	0	0	0	0	0	0	0	0	0	0	0	0	0	0	0	0	0	0	0
		46	474.78	0	0	0	0	0	0	0	0	0	0	0	0	0	0	0	0	0	0	0	0	0	0	0	0	0
		47	478.64	0	0	0	0	0	0	0	0	0	0	0	0	0	0	0	0	0	0	0	0	0	0	0	0	0
		48	482.5	0	0	0	0	0	0	0	0	0	0	0	0	0	0	0	0	0	0	0	0	0	0	0	0	0
		49	486.36	0	0	0	0	0	0	0	0	0	0	0	0	0	0	0	0	0	0	0	0	0	0	0	0	0
		50	490.22	0	0	0	0	0	0	0	0	0	0	0	0	0	0	0	0	0	0	0	0	0	0	3.14442	2.57087	0
		51	494.08	0	0	0	0	0	0	0	0	0	0	0	0	0	0	0	0	0	3.17089	0	0	0	0	2.74165	0	0
		52	497.94	0	0	0	0	0	0	0	0	0	0	0	0	0	0	0	0	0	0	0	0	0	0	0	0	0
		53	501.8	0	0	0	0	0	0	0	0	0	0	0	0	0	0	0	0	0	0	0	0	0	0	0	0	0
		54	505.66	0	0	0	0	0	0	0	0	0	0	0	0	0	0	0	0	0	0	0	0	0	0	0	0	0
		55	509.52	0	0	0	0	0	0	2.76681	0	0	0	0	0	0	0	0	0	0	0	0	0	3.1078	0	0	0	0
		56	513.38	0	0	0	0	0	0	0	0	0	0	0	0	0	0	0	0	0	0	0	0	0	0	3.01199	0	0
		57	517.24	0	0	0	0	0	0	0	0	0	0	0	0	0	0	0	0	0	0	0	0	0	0	2.69637	0	0
		58	521.1	0	0	0	0	0	0	0	0	0	0	0	0	0	0	0	0	0	0	2.91804	0	0	0	0	0	0
		59	524.96	0	0	0	0	0	0	0	0	0	0	0	0	0	0	0	0	0	0	0	0	0	0	0	0	0
		60	528.82	0	0	0	0	0	0	0	0	0	0	0	0	0	0	0	0	0	0	0	0	0	0	0	0	0
		61	532.68	0	0	0	0	0	0	0	0	0	0	0	0	0	0	0	0	0	0	0	0	0	0	2.53744	0	0
		62	536.54	0	0	0	0	0	0	0	0	0	0	0	0	0	0	0	0	0	0	0	0	0	0	0	0	0
		63	540.4	0	0	0	0	0	0	0	0	0	0	0	0	0	0	0	0	0	0	2.80824	0	0	0	0	0	0
		64	544.26	0	0	0	0	0	0	0	0	0	0	0	0	0	0	0	0	0	0	0	0	0	0	2.82146	0	0
		65	548.12	0	0	0	0	0	0	0	0	0	0	0	0	0	0	0	0	0	0	2.94798	0	0	0	0	0	0
		66	551.98	0	0	0	0	0	0	0	0	0	0	0	0	0	0	0	0	0	0	0	0	0	0	0	0	0
		67	555.84	0	0	0	0	0	0	0	0	0	0	0	0	0	0	0	0	0	0	0	0	0	0	2.70257	0	0
		68	559.7	0	0	0	0	0	0	0	0	0	0	0	0	0	0	0	0	0	0	0	0	0	0	2.84786	0	3.22647
		69	563.56	0	0	0	0	0	0	0	0	0	0	3.12218	0	0	0	0	0	0	0	0	0	0	0	0	0	0
		70	567.42	0	0	0	0	0	0	0	0	0	0	0	0	2.9176	0	0	0	0	0	0	0	0	0	2.8054	0	0
		71	571.28	0	0	0	0	0	0	0	0	0	0	0	0	0	0	0	0	0	0	0	0	0	0	0	0	0
		72	575.14	0	0	0	0	0	0	0	0	0	0	0	0	0	0	0	0	0	0	0	0	0	0	3.42654	0	0
		73	579	0	0	0	0	0	0	0	0	0	0	0	0	0	0	0	0	0	0	0	0	0	0	0	0	0
		74	582.86	0	0	0	2.81256	0	0	0	0	0	0	0	3.01069	0	0	0	0	0	0	0	0	0	0	3.10673	0	0
		75	586.72	0	0	0	0	0	0	0	0	0	0	0	0	0	0	0	0	0	0	0	0	0	0	3.10409	0	0
		76	590.58	0	0	0	0	0	0	0	0	0	0	0	0	2.95616	0	0	0	0	0	3.52563	0	0	0	0	0	0
		77	594.44	0	0	0	0	0	0	0	0	0	0	0	0	0	0	0	0	0	0	3.35077	0	0	0	0	0	0
		78	598.3	0	0	0	0	0	0	0	0	0	0	0	0	0	0	0	0	0	0	3.2842	0	0	0	2.91	0	0
		79	602.16	0	0	0	0	0	0	0	0	0	0	0	0	0	0	0	0	0	0	0	0	0	0	3.08795	0	0
		80	606.02	0	0	0	0	0	0	0	0	0	0	0	0	0	0	0	0	0	0	0	0	0	0	3.02004	0	0
		81	609.88	0	0	0	0	0	0	0	0	0	0	0	0	0	0	0	0	0	0	0	0	0	0	2.87395	0	0
		82	613.74	0	0	0	0	0	0	0	0	0	0	0	0	0	0	0	0	0	0	0	0	0	0	2.91177	0	0
		83	617.6	0	0	0	0	0	0	0	0	0	0	0	0	0	0	0	0	0	0	2.63575	0	0	0	3.07543	0	0
		84	621.46	0	0	0	0	0	0	0	0	0	0	0	0	2.8247	0	0	0	0	0	0	0	0	0	2.96773	0	0
		85	625.32	0	0	0	0	0	0	0	0	0	0	0	0	2.97606	2.78709	0	0	0	0	0	0	0	0	0	0	0
		86	629.18	0	0	0	0	0	0	0	0	0	0	0	0	0	0	0	0	0	0	0	0	0	0	2.91921	0	0
		87	633.04	0	0	0	0	0	0	0	0	0	0	0	0	3.14839	0	0	0	0	0	0	0	0	0	0	0	0
		88	636.9	0	0	0	0	0	0	0	0	0	0	0	0	0	0	0	0	0	0	0	0	0	0	3.3632	0	0
		89	640.76	0	0	0	0	0	0	0	0	0	0	0	0	0	0	0	0	0	0	3.38088	0	0	0	2.95594	0	0
		90	644.62	0	0	0	0	0	0	0	0	0	0	0	0	2.91717	0	0	0	0	0	0	0	0	0	3.07788	0	0
		91	648.48	0	0	0	0	0	0	0	0	0	0	0	0	2.96922	0	0	0	0	0	0	0	0	0	2.90092	0	0
		92	652.34	0	0	0	0	0	0	0	0	0	0	0	0	0	0	0	0	0	0	0	0	0	0	0	0	0
		93	656.2	0	0	0	0	0	0	0	0	0	0	0	0	0	0	0	0	0	0	0	0	0	0	2.73201	0	0
		94	660.06	0	0	0	0	0	0	2.94156	0	0	0	0	2.95685	0	0	0	0	0	0	0	0	0	0	0	0	0
		95	663.92	0	0	0	0	0	0	0	0	0	0	0	0	3.19804	0	0	0	0	0	0	0	0	0	3.0294	0	0
		96	667.78	0	0	0	0	0	0	0	0	0	0	0	0	0	0	0	0	0	0	0	0	0	0	2.73516	0	0
		97	671.64	0	0	0	0	0	0	0	0	0	0	0	0	0	0	0	0	0	0	0	0	0	0	3.08654	0	0
		98	675.5	0	0	0	0	0	0	0	0	0	0	0	0	3.03634	0	0	0	0	0	3.40312	0	0	0	2.91315	0	0
		99	679.36	0	0	0	0	0	0	0	0	0	0	0	0	0	0	0	0	0	0	0	0	0	0	3.13707	0	0
		100	683.22	0	0	0	0	0	0	0	0	0	0	0	0	0	0	0	0	0	0	0	0	0	0	3.14943	0	0
		101	687.08	0	0	0	0	0	0	2.80271	0	0	0	0	0	0	0	0	0	0	0	0	0	0	0	0	0	0
		102	690.94	0	0	0	0	0	0	0	0	0	0	0	0	0	0	0	0	0	0	0	0	0	0	0	0	0
		103	694.8	0	0	0	0	0	0	0	0	0	0	0	0	2.92166	0	0	0	0	0	0	0	0	0	3.21467	0	0
		104	698.66	0	0	0	0	0	0	0	0	0	0	0	0	3.03009	2.95891	0	0	0	0	0	0	3.21491	0	2.78468	0	0
		105	702.52	0	0	0	0	0	0	0	0	0	0	0	0	0	0	0	0	0	0	0	0	0	0	2.77058	0	0
		106	706.38	0	0	0	0	0	0	2.74797	0	0	0	0	0	2.81169	0	0	0	0	0	0	0	0	0	2.93389	0	0
		107	710.24	0	0	0	0	0	0	2.89412	0	0	0	0	0	2.77389	0	0	0	0	0	0	0	0	0	3.26434	0	0
		108	714.1	0	0	0	0	0	0	3.0649	0	0	0	0	0	3.02363	0	0	0	0	0	0	0	0	0	0	0	0
		109	717.96	0	0	0	0	0	0	2.89647	0	0	0	0	0	3.0296	0	0	0	0	0	0	0	0	0	0	0	0
		110	721.82	0	0	0	0	0	0	3.14983	0	0	0	0	0	0	0	0	0	0	0	0	0	0	0	3.00575	0	0
		111	725.68	0	0	0	0	0	0	0	0	0	0	0	0	2.73756	0	0	0	0	0	0	0	2.63832	0	3.15464	0	0
		112	729.54	0	0	0	0	0	0	2.91122	0	0	0	0	0	0	0	0	0	0	0	0	0	0	0	3.23644	0	0
		113	733.4	0	0	0	0	0	0	0	0	0	0	0	0	0	0	0	0	0	0	0	0	0	0	3.21945	0	0
		114	737.26	0	0	0	0	0	0	2.91646	0	0	0	0	0	3.20526	0	0	0	0	0	0	0	0	0	2.85695	0	0
		115	741.12	0	0	0	0	0	0	0	0	0	0	0	0	0	0	0	0	0	0	0	0	0	0	3.1371	0	0
		116	744.98	0	0	0	0	0	0	2.83568	0	0	0	0	0	3.06257	0	0	0	0	0	0	0	0	0	2.9535	0	0
		117	748.84	0	0	0	0	0	0	0	0	0	0	0	0	0	0	2.53172	0	0	0	0	0	0	0	3.00202	0	0
		118	752.7	0	0	0	0	0	0	2.79066	0	0	0	0	0	2.91857	0	0	0	0	0	0	0	0	0	0	0	0
		119	756.56	0	0	0	0	0	0	3.03604	3.75507	0	0	0	0	3.06837	0	0	0	0	0	0	0	0	0	3.30633	0	0
		120	760.42	0	0	0	0	0	0	2.92817	0	0	0	0	0	2.86028	0	0	0	0	0	0	0	0	0	0	0	0
		121	764.28	0	0	0	0	0	0	3.26707	0	0	0	0	2.46511	0	0	0	0	0	0	0	0	0	0	3.05065	0	0
		122	768.14	0	0	0	0	0	0	3.00517	0	0	0	0	0	3.38328	0	0	0	0	0	0	0	0	0	3.06871	0	0
		123	772	0	0	0	0	0	0	3.0892	0	0	0	0	0	0	0	0	0	0	0	0	0	0	0	2.81163	0	0
		124	775.86	0	0	0	0	0	0	3.16049	0	0	0	0	0	3.14556	0	0	0	0	0	0	0	0	0	2.85167	0	0
		125	779.72	0	0	0	0	0	0	2.85927	0	0	0	0	0	2.91939	0	0	0	0	0	0	0	0	0	2.89254	0	0
		126	783.58	0	0	0	0	0	0	0	0	0	0	2.90453	0	2.92966	0	0	0	0	0	0	0	0	0	0	0	0
		127	787.44	0	0	0	0	0	0	3.10081	0	0	0	0	0	0	0	0	0	0	0	0	0	0	0	0	0	0
		128	791.3	0	0	0	0	0	0	0	0	0	0	2.83405	0	0	0	0	0	0	0	0	0	0	0	3.07728	0	0
		129	795.16	0	0	0	0	0	0	3.15496	0	0	0	0	0	0	0	0	0	0	0	0	0	0	0	3.10426	0	0
		130	799.02	0	0	0	0	0	0	0	0	0	0	0	0	3.11271	0	0	0	0	0	0	0	0	0	0	0	0
		131	802.88	0	0	0	0	0	0	0	2.6089	0	2.88372	0	0	0	0	0	0	0	0	0	0	0	0	0	0	0
		132	806.74	0	0	0	0	0	0	3.17592	0	0	3.34918	0	0	2.86241	0	0	0	0	0	0	0	0	0	3.65165	0	0
		133	810.6	0	0	0	0	0	0	3.39862	0	0	0	0	0	0	0	0	0	0	0	0	0	0	0	3.27347	0	0
		134	814.46	0	0	0	0	0	0	3.09083	0	0	0	2.98329	0	2.79172	0	0	0	0	0	0	0	0	0	3.21209	0	0
		135	818.32	0	0	0	0	0	0	3.13948	0	0	0	0	0	2.79277	0	0	0	0	0	0	0	0	0	3.08036	0	0
		136	822.18	0	0	0	0	0	0	0	0	0	0	2.73834	0	2.82719	0	0	0	0	0	0	0	0	0	3.26686	0	0
		137	826.04	0	0	0	0	0	0	3.00816	0	0	0	3.12138	0	2.89505	0	0	0	0	0	0	0	0	0	3.20828	0	0
		138	829.9	0	0	0	0	0	0	2.78346	0	0	0	3.02472	0	0	0	0	0	3.14621	0	0	0	0	0	3.4744	0	0
		139	833.76	0	0	0	0	0	0	2.92124	0	0	0	0	0	0	0	0	0	3.1795	0	0	0	0	0	3.24138	0	0
		140	837.62	0	0	0	0	0	0	0	0	0	0	0	0	0	0	0	0	3.13425	0	0	0	0	0	3.22712	0	0
		141	841.48	0	0	0	0	0	0	3.13737	0	0	0	3.18204	0	3.08603	0	0	0	3.26933	0	0	0	0	0	3.56603	0	0
		142	845.34	0	0	0	0	0	0	0	0	0	0	3.18788	0	0	0	0	0	2.96849	0	0	0	0	0	3.7046	0	0
		143	849.2	0	0	0	0	0	0	3.11761	0	0	0	3.0971	0	2.87401	0	0	0	3.11379	0	0	0	0	0	0	0	0
		144	853.06	0	0	0	0	0	0	2.99674	0	0	0	3.63723	0	3.39607	0	0	0	2.99223	0	0	0	0	0	3.14629	0	0
		145	856.92	0	0	0	0	0	0	2.95277	0	0	0	0	0	3.02869	0	0	0	2.65243	0	0	0	0	0	0	0	0
		146	860.78	0	0	0	0	0	0	3.2663	0	0	0	0	0	0	0	0	0	0	0	0	0	0	0	3.02038	0	0
		147	864.64	0	0	0	0	0	0	3.0824	0	0	0	3.22677	0	2.80931	0	0	0	3.21666	0	0	0	0	0	3.06931	0	2.82435
		148	868.5	0	0	0	0	0	0	3.02918	0	0	0	2.95925	0	3.09808	0	0	0	3.04961	0	0	0	0	0	3.07226	0	0
		149	872.36	0	0	0	0	0	0	0	0	0	0	0	0	3.05032	0	0	0	0	0	0	0	0	0	3.82002	0	0
		150	876.22	0	0	0	0	0	0	3.20074	0	0	0	3.52358	0	2.79892	0	0	0	3.16241	0	0	0	0	0	3.25419	0	0
		151	880.08	0	0	0	0	0	0	3.3095	0	0	0	3.19842	0	2.80899	0	0	0	3.12208	0	0	0	0	0	3.40096	0	0
		152	883.94	0	0	0	0	0	0	3.19917	0	0	0	2.91502	0	2.71835	0	0	0	0	0	0	0	0	0	3.25405	0	2.87268
		153	887.8	0	0	0	0	0	0	0	0	0	0	3.1276	0	3.2122	0	0	0	3.20603	0	2.98593	0	0	0	3.36843	0	2.79447
		154	891.66	0	0	0	0	0	0	3.15416	0	0	0	3.7736	0	2.8529	0	0	0	0	0	0	0	0	0	2.90202	0	0
		155	895.52	0	0	0	0	0	0	3.01935	0	0	0	2.62892	0	3.47586	0	0	0	0	0	0	0	0	0	3.29398	0	2.89775
		156	899.38	0	0	0	0	0	0	3.25488	0	0	0	3.63014	0	3.01456	0	0	0	3.33835	0	0	0	0	0	3.03733	0	0
		157	903.24	0	0	0	0	0	0	0	0	0	0	3.37289	0	2.98396	0	0	0	0	0	0	0	0	0	0	0	0
		158	907.1	0	0	0	0	0	0	3.41083	0	0	0	0	0	3.13473	0	2.45569	0	3.02418	0	0	0	0	0	0	0	0
		159	910.96	0	0	0	0	0	0	3.18249	0	0	0	3.46452	0	3.21053	0	0	0	0	0	0	0	0	0	0	0	3.03577
		160	914.82	0	0	0	0	0	0	2.88771	0	0	0	0	0	3.02893	0	0	0	0	0	0	0	0	0	3.43889	0	2.90785
		161	918.68	0	0	0	0	0	0	3.06356	0	0	0	0	0	0	0	0	0	2.96603	0	0	0	0	0	0	0	2.96769
		162	922.54	0	0	0	0	0	0	3.57335	0	0	0	2.66924	0	0	0	0	0	3.19421	0	0	0	0	0	2.86258	0	2.94708
		163	926.4	0	0	0	0	0	0	3.2908	0	0	0	0	0	3.23233	0	0	0	0	0	0	0	0	0	0	0	2.93639
		164	930.26	0	0	0	0	0	0	3.35238	0	0	0	3.09832	0	3.20608	0	0	0	3.1558	0	0	0	0	0	2.97898	0	3.35652
		165	934.12	0	0	0	0	0	0	3.53568	0	0	0	3.00438	0	3.20767	0	0	0	0	0	0	0	0	0	0	0	3.31449
		166	937.98	0	0	0	0	0	0	3.30134	0	0	0	2.99151	0	3.27729	0	0	0	0	0	0	0	0	0	2.88242	0	0
		167	941.84	0	0	0	0	0	0	3.49608	0	0	0	0	0	3.16968	0	0	0	0	0	3.07269	0	0	0	0	0	3.02819
		168	945.7	0	0	0	0	0	0	3.17243	0	0	0	3.57363	0	2.80947	0	0	0	0	0	0	0	0	0	2.98513	0	0
		169	949.56	0	0	0	0	0	0	3.28377	0	0	0	2.89092	0	0	0	0	0	0	0	3.29818	0	0	0	3.27101	0	3.35893
		170	953.42	0	0	0	0	0	0	3.58488	0	0	0	0	0	2.93899	0	0	0	0	0	0	0	0	0	0	0	0
		171	957.28	0	0	0	0	0	0	0	0	0	0	3.04884	0	3.38362	0	0	0	0	0	0	0	0	0	3.26169	0	2.94802
		172	961.14	0	0	0	0	0	0	3.5711	0	0	0	3.02481	0	2.77513	0	0	0	0	0	0	0	0	0	0	0	3.2866
		173	965	0	0	0	0	0	0	3.28531	0	0	0	3.06881	0	2.8037	0	0	0	0	0	0	0	0	0	2.80766	0	3.11054
		174	968.86	0	0	0	0	0	0	3.26751	0	0	0	0	0	3.52652	0	0	0	0	0	0	0	0	0	0	0	3.26527
		175	972.72	0	0	0	0	0	0	3.29015	0	0	0	0	0	0	0	2.81483	0	0	0	0	0	0	0	3.17948	0	0
		176	976.58	0	0	0	0	0	0	0	0	0	0	0	0	0	0	0	0	0	0	0	0	0	0	3.18765	0	0
		177	980.44	0	0	0	0	0	0	3.33197	0	0	0	0	0	3.22305	2.92107	0	0	0	0	0	0	0	0	0	0	3.39105
		178	984.3	0	0	0	0	0	0	0	0	0	0	2.94159	0	3.05844	0	0	0	3.35807	0	0	0	0	0	3.14487	0	3.69692
		179	988.16	0	3.07311	0	0	0	0	3.38584	0	0	0	0	0	0	0	0	0	3.07645	0	0	0	0	0	0	0	3.17959
		180	992.02	0	0	0	0	0	0	3.08143	0	0	0	0	0	3.07196	0	0	0	2.96369	0	0	0	0	0	3.40769	0	3.52533
		181	995.88	0	0	0	0	0	0	3.15062	0	0	0	0	0	3.35524	0	0	0	0	0	0	0	0	0	0	0	3.335
		182	999.74	0	0	0	0	0	0	3.3858	0	0	0	0	3.02125	2.66732	0	0	0	3.01587	0	0	0	0	0	3.05235	0	3.3646
		183	1003.6	0	0	0	0	0	0	3.64994	2.8255	0	0	0	3.25538	3.24746	0	0	0	0	0	0	0	0	0	3.28658	0	0
		184	1007.46	0	3.06801	0	0	0	0	2.69224	0	0	0	0	2.94291	0	0	0	0	0	0	0	0	0	0	0	0	3.52099
		185	1011.32	0	0	0	0	0	0	3.6082	0	0	0	0	0	2.95918	0	0	0	2.79478	0	0	0	0	0	3.24442	0	3.44464
		186	1015.18	0	0	0	0	0	0	3.76739	0	0	0	0	0	0	0	0	0	0	0	0	0	0	0	0	0	2.92396
		187	1019.04	0	0	0	0	0	0	3.52572	0	0	0	0	3.37428	3.12631	0	0	0	0	0	0	0	0	0	0	0	3.18298
		188	1022.9	0	0	0	0	0	0	0	0	0	0	0	0	3.01474	0	0	0	0	0	0	0	0	0	0	0	3.43455
		189	1026.76	0	0	0	0	0	0	3.17205	0	0	0	0	0	3.44668	0	0	0	0	0	0	0	0	0	0	2.98077	3.03995
		190	1030.62	0	2.94617	0	0	0	0	3.86088	0	0	0	0	0	2.75683	0	0	0	0	0	0	0	0	0	0	0	3.74581
		191	1034.48	0	0	0	0	0	0	0	0	0	0	0	0	2.98442	0	0	0	0	0	0	0	0	0	3.4683	0	3.03531
		192	1038.34	0	0	0	0	0	0	3.58387	0	0	0	0	3.76138	0	0	0	0	0	0	0	0	0	0	3.32716	0	3.4684
		193	1042.2	0	0	0	0	0	0	4.02027	0	0	0	0	0	0	0	0	0	0	0	0	0	0	0	0	0	3.95748
		194	1046.06	0	0	0	0	0	0	3.47799	0	0	0	0	0	0	0	0	0	0	0	0	0	0	0	3.29107	0	3.64259
		195	1049.92	0	0	0	0	0	0	4.04261	0	0	0	0	0	0	0	0	0	0	0	0	0	0	0	3.59189	0	3.45083
		196	1053.78	0	0	0	0	0	0	3.39634	0	0	0	0	0	3.33107	0	0	0	0	0	0	0	0	0	3.65268	0	0
		197	1057.64	0	0	0	0	0	0	0	0	0	0	0	0	0	0	0	0	0	0	0	0	0	0	3.60657	0	3.62247
		198	1061.5	0	0	0	0	0	0	3.71774	0	0	0	0	0	2.84968	0	0	0	0	0	0	0	0	0	0	0	3.84051
		199	1065.36	0	0	0	0	0	0	3.73837	0	0	0	0	0	0	0	0	0	0	0	0	0	0	0	0	0	0
		200	1069.22	0	0	0	0	0	0	0	0	0	0	0	0	0	0	0	0	3.52188	0	0	0	0	0	0	0	3.61464
		201	1073.08	0	0	3.29894	0	0	0	0	0	0	0	0	0	0	0	0	0	3.32805	0	0	0	0	0	0	0	0
		202	1076.94	0	3.71364	0	0	0	0	3.33131	0	0	0	0	0	0	0	0	0	3.32643	0	0	0	0	0	0	0	3.7904
		203	1080.8	0	0	0	0	0	0	3.56891	0	0	0	0	0	3.12365	0	0	0	0	0	0	0	0	0	0	0	4.09352
		204	1084.66	0	0	3.482	0	0	0	3.6045	0	0	0	0	0	0	0	0	0	0	0	0	0	0	0	0	0	0
		205	1088.52	0	0	0	0	0	0	0	0	0	0	0	0	0	0	0	0	0	0	0	0	0	0	0	0	0
		206	1092.38	0	0	0	0	0	0	0	0	0	0	0	0	3.28563	0	0	0	0	0	0	0	0	0	0	0	4.01191
		207	1096.24	0	0	0	0	0	0	3.34112	0	0	0	0	0	0	0	0	0	0	0	0	0	0	0	0	0	3.49174
		208	1100.1	0	0	0	0	0	0	0	0	0	0	0	0	0	0	0	0	0	0	0	0	0	0	0	0	3.97485
		209	1103.96	0	0	0	0	0	0	0	0	0	0	0	0	0	0	0	0	0	0	0	0	0	0	0	0	0
		210	1107.82	0	0	0	0	0	0	0	0	0	0	0	0	0	0	0	0	0	0	0	0	0	0	0	0	0
		211	1111.68	0	0	0	0	0	0	0	0	0	0	0	0	0	0	0	0	0	0	0	0	0	0	0	0	0
		212	1115.54	0	0	0	0	0	0	0	0	0	0	0	4.34272	0	0	0	0	0	0	0	0	0	0	0	0	3.87659
		213	1119.4	0	0	0	0	0	0	3.44825	0	0	0	0	0	0	0	0	0	0	0	0	0	0	0	0	0	3.38519
		214	1123.26	0	0	0	0	0	0	0	0	0	0	0	3.64269	0	0	0	0	0	3.49132	0	0	0	0	0	0	0
		215	1127.12	0	0	0	0	0	0	0	0	0	0	0	0	0	0	0	0	0	0	0	0	0	0	0	0	4.14491
		216	1130.98	0	0	0	0	0	0	0	3.02392	0	0	0	3.77471	3.83568	0	0	0	4.22734	0	0	0	0	0	0	0	3.72231
		217	1134.84	0	0	0	0	0	0	0	0	0	0	4.18571	0	0	0	0	0	0	0	0	0	0	0	0	0	3.92978
		218	1138.7	0	3.56736	0	0	0	0	0	0	0	0	3.82191	0	0	3.66637	0	0	0	0	0	0	0	0	0	0	3.35012
		219	1142.56	0	0	0	0	0	0	0	0	0	0	0	0	0	0	0	0	0	0	0	0	0	0	0	0	3.94639
		220	1146.42	0	0	0	0	0	0	0	0	0	0	0	3.56349	0	0	0	0	0	0	0	0	0	0	0	0	0
		221	1150.28	0	0	0	0	0	0	0	0	0	0	0	3.48347	0	0	0	0	0	0	0	0	0	0	0	0	4.29276
		222	1154.14	0	0	0	0	0	0	0	0	0	0	0	0	0	0	0	0	0	0	3.29918	0	0	0	0	0	0
		223	1158	0	0	0	0	0	0	0	0	0	0	0	0	0	0	0	0	0	0	0	0	0	0	0	0	3.41207
		224	1161.86	0	0	0	0	0	0	0	0	0	0	0	0	0	0	0	0	0	0	0	0	0	0	0	0	3.67612
		225	1165.72	0	0	3.4136	0	0	0	0	0	0	3.46781	3.545	0	0	0	0	0	0	0	0	0	0	0	0	0	3.58178
		226	1169.58	0	0	0	0	0	0	0	0	0	0	0	0	0	0	0	3.39546	0	0	0	0	0	0	0	0	3.49989
		227	1173.44	0	0	0	0	0	0	0	0	0	2.81371	0	0	0	0	0	0	0	0	3.45607	0	0	0	3.60396	0	3.3769
		228	1177.3	0	0	0	0	0	0	3.02916	0	0	3.28766	0	2.92653	0	0	0	0	0	0	0	0	0	0	0	0	0
		229	1181.16	0	0	0	0	0	0	0	0	0	2.91193	3.57992	0	0	0	0	0	0	0	0	0	0	0	0	0	3.10721
		230	1185.02	0	0	0	0	2.77048	0	0	0	0	0	0	0	0	0	0	0	0	0	0	0	0	0	0	0	0
		231	1188.88	0	0	0	0	0	0	3.24821	0	0	2.96468	0	0	0	0	0	0	0	0	3.36015	0	0	0	0	0	3.11207
		232	1192.74	0	0	0	0	0	0	3.57629	0	0	0	3.36977	0	0	0	0	0	3.98715	0	3.14579	0	0	0	0	0	3.20434
		233	1196.6	0	0	0	0	0	0	0	0	0	0	0	3.37911	0	0	0	0	0	0	0	0	0	0	0	0	0
		234	1200.46	0	3.21871	0	0	0	0	0	0	0	2.81343	0	0	0	0	0	0	0	0	0	0	0	0	0	0	3.52765
		235	1204.32	0	3.38583	0	0	0	0	3.26265	0	0	0	0	0	0	0	0	0	0	0	0	0	0	0	0	0	0
		236	1208.18	0	3.51685	0	0	0	0	0	0	0	0	0	3.10896	0	0	0	0	0	0	0	0	0	0	0	0	0
		237	1212.04	0	3.47289	0	0	0	0	0	0	0	2.87349	0	0	0	0	0	0	0	0	0	0	0	0	0	0	3.23103
		238	1215.9	0	0	0	0	0	0	3.06023	0	0	2.94039	0	0	0	0	0	0	0	0	0	0	0	0	0	0	0
		239	1219.76	0	0	0	0	0	0	3.4585	0	0	3.2512	0	0	0	0	0	0	0	0	0	0	0	0	0	0	3.02778
		240	1223.62	0	3.12926	0	0	0	0	0	0	0	0	0	0	0	0	0	0	3.16785	0	0	0	0	0	0	0	3.19467
		241	1227.48	0	3.36377	0	0	0	0	0	0	0	2.6527	0	3.43853	0	0	0	0	3.00835	0	0	0	0	0	3.32409	0	3.47456
		242	1231.34	0	0	0	2.7325	3.0885	0	0	0	0	2.81174	2.9896	2.89462	0	0	0	0	0	0	0	3.27823	0	0	3.435	0	2.96345
		243	1235.2	0	3.52093	0	0	0	0	3.21076	2.61954	0	3.18374	0	0	0	0	0	0	0	0	0	3.11009	0	0	0	0	3.29004
		244	1239.06	0	3.47803	0	0	0	0	3.50913	0	0	2.73714	0	3.16543	0	0	0	2.71776	3.54387	0	0	0	0	0	3.23106	0	3.16069
		245	1242.92	0	3.39793	0	0	0	0	0	0	0	3.67154	3.48314	0	0	0	0	0	0	0	3.27623	0	0	0	3.05409	0	3.47369
		246	1246.78	0	0	0	0	0	0	3.027	0	0	2.88711	0	2.79898	0	0	0	0	3.09909	0	0	0	0	0	0	0	3.61521
		247	1250.64	0	0	0	0	0	0	3.47582	0	0	0	0	0	0	0	0	0	0	0	0	0	0	0	0	0	3.18888
		248	1254.5	0	3.02853	0	0	0	0	0	0	0	0	3.40164	2.97725	0	0	0	0	3.34142	2.83073	3.3896	0	0	0	0	0	3.55732
		249	1258.36	0	3.80672	0	0	0	0	0	0	2.53531	2.64662	0	0	0	0	0	0	3.14802	0	0	0	0	0	0	0	3.57537
		250	1262.22	0	3.31662	0	0	0	0	0	0	0	0	3.09981	2.9408	0	0	0	0	0	0	0	3.4543	0	0	0	0	3.4117
		251	1266.08	0	3.09364	0	0	0	0	2.96081	0	0	2.79044	0	0	0	0	0	0	0	0	0	0	0	0	2.91951	0	3.52668
		252	1269.94	0	2.91992	0	0	0	0	3.206	0	0	0	2.96138	0	0	0	0	0	3.05718	0	0	0	0	0	3.50639	0	3.56737
		253	1273.8	0	0	0	0	0	0	3.07603	0	0	0	0	2.73623	0	0	0	0	3.1257	0	3.08997	0	0	0	0	0	3.30295
		254	1277.66	0	0	0	0	0	0	2.90148	0	3.11569	0	0	3.117	0	0	2.92963	0	0	0	0	2.89685	0	0	3.45554	0	3.55765
		255	1281.52	0	3.00866	0	0	0	0	0	0	0	0	3.12691	3.5377	0	0	0	0	3.43486	0	3.03408	2.91222	0	0	0	0	3.20422
		256	1285.38	0	0	0	0	0	0	3.3424	0	0	0	3.06739	0	0	0	0	0	3.02945	2.81355	0	3.2063	0	0	0	0	3.19551
		257	1289.24	0	2.89818	0	0	0	0	3.65196	0	0	0	0	2.86693	0	0	0	0	0	0	0	0	0	0	3.65527	0	3.52627
		258	1293.1	0	3.27426	0	0	0	0	3.48186	0	3.06837	3.00814	3.2729	3.35319	0	0	0	0	3.24831	0	0	0	0	0	3.2975	0	3.56809
		259	1296.96	0	3.15365	0	2.83088	0	0	2.84563	0	3.08499	0	3.06554	2.85479	0	0	0	0	3.48991	0	0	0	0	0	0	0	3.3621
		260	1300.82	0	3.05672	0	0	0	0	3.84434	0	0	0	3.24948	0	0	0	3.24579	0	3.5436	0	2.65849	0	0	3.08823	0	0	0
		261	1304.68	0	2.92317	0	0	0	0	3.62017	2.77273	0	0	0	0	0	0	3.31879	0	3.63742	0	0	0	0	0	0	0	3.17186
		262	1308.54	0	3.48779	0	0	3.16847	0	3.94712	0	3.14876	0	0	3.20593	0	0	0	0	0	2.94393	0	0	0	0	3.00544	0	0
		263	1312.4	0	0	0	0	0	0	3.37132	0	0	0	3.67083	2.96983	0	0	0	0	3.26411	0	0	0	0	3.13874	3.14832	0	0
		264	1316.26	0	3.17225	0	0	0	0	3.68104	0	0	2.97653	0	0	0	0	3.22554	0	0	0	0	0	0	0	3.24739	0	0
		265	1320.12	0	3.01506	3.0898	2.95483	0	2.8006	4.13168	0	3.28408	0	0	0	0	0	0	0	3.37351	0	0	0	0	0	0	0	3.34983
		266	1323.98	0	3.21575	0	0	0	0	3.58498	0	0	0	0	3.06936	0	2.78677	0	0	0	0	0	0	0	0	3.62105	0	2.9826
		267	1327.84	0	3.2365	0	2.70165	3.02433	0	3.75637	0	2.8836	3.03636	3.16059	2.92366	3.04577	2.90946	0	0	0	0	0	0	0	3.31622	3.00164	0	0
		268	1331.7	0	0	0	0	0	0	3.25974	0	0	3.09449	0	3.07376	3.37562	2.9572	3.21019	0	2.80244	0	0	0	0	3.50104	3.07422	0	3.19951
		269	1335.56	0	3.19412	0	0	0	0	3.74795	0	0	3.06901	0	3.1244	3.17818	3.13222	0	0	0	0	0	0	0	3.25702	0	3.10821	3.11943
		270	1339.42	0	3.06949	0	0	0	0	3.85031	0	3.42663	0	0	3.51379	0	2.99982	0	0	3.36831	0	0	0	0	3.08943	3.22857	0	3.16809
		271	1343.28	0	3.37392	2.93553	0	2.87294	0	3.88801	0	0	0	0	3.02477	0	0	0	0	0	0	0	0	0	0	3.37656	0	0
		272	1347.14	0	0	0	0	0	0	4.15838	0	3.01078	3.23382	0	3.04239	0	0	0	0	0	0	3.50678	0	0	0	3.35563	3.28845	3.7657
		273	1351	0	3.11	0	0	2.90047	0	3.85937	0	0	3.09342	2.59614	0	0	0	2.90676	0	0	0	0	0	0	0	0	0	2.9286
		274	1354.86	0	3.15271	3.07634	0	2.99129	0	4.14779	3.12216	0	2.77337	0	3.10029	0	2.80587	3.10581	0	0	0	3.35737	0	0	0	0	0	3.5197
		275	1358.72	0	3.33173	3.31418	0	0	0	4.27867	0	0	2.74813	0	2.9383	2.85645	0	0	0	0	3.20374	0	3.08079	0	0	3.30651	0	3.56213
		276	1362.58	0	2.95644	0	2.97236	3.121	0	4.08571	0	0	2.9771	2.97124	2.77843	0	2.6901	0	0	3.18221	3.30347	3.22493	0	0	0	3.48963	0	3.22181
		277	1366.44	0	0	0	0	0	0	4.27598	0	0	3.13225	0	2.91425	0	2.87702	0	0	2.87168	0	0	0	0	3.27952	0	0	3.16805
		278	1370.3	0	0	3.09161	0	0	0	4.68495	0	0	0	0	3.04639	0	0	0	0	3.20297	0	0	0	0	0	0	0	3.25589
		279	1374.16	0	2.76126	3.05015	0	0	0	4.0559	0	0	3.03259	0	2.8867	3.19152	0	3.10228	0	0	0	0	0	0	2.98641	0	0	3.19115
		280	1378.02	0	3.02695	2.79505	0	0	0	4.69861	0	0	0	0	0	2.49944	2.6488	3.2213	0	0	0	0	0	0	3.14633	0	0	3.19493
		281	1381.88	0	0	0	0	0	0	4.58423	0	0	3.22838	0	3.11728	0	3.00991	3.01209	0	0	0	0	0	0	3.08698	0	0	0
		282	1385.74	0	2.96124	3.19884	0	0	0	3.96928	0	0	2.95027	0	0	0	0	0	0	0	3.04743	0	3.19834	0	0	0	0	0
		283	1389.6	0	0	0	0	2.8834	0	3.93414	0	0	2.64919	0	2.47625	0	0	3.01027	0	3.08075	0	0	0	0	0	0	0	0
		284	1393.46	0	0	0	3.00872	0	0	4.16235	0	0	3.09303	0	2.84506	0	0	3.50315	0	0	0	0	3.09942	0	0	3.37408	0	3.02673
		285	1397.32	0	0	3.06275	0	0	0	4.04797	0	0	0	0	3.34191	0	0	0	0	3.17003	0	0	0	0	3.15882	0	0	0
		286	1401.18	0	0	3.2709	0	0	0	4.40044	0	0	2.91424	0	0	0	2.99827	0	0	0	2.90623	0	0	0	2.91208	2.89816	0	0
		287	1405.04	0	0	0	0	0	0	4.0946	0	0	0	0	0	2.8735	2.76982	0	0	0	0	0	0	0	0	0	3.42858	0
		288	1408.9	0	0	0	0	0	0	3.77185	0	3.28391	0	2.9131	0	0	0	0	0	3.16749	0	0	0	0	3.27952	0	0	2.98249
		289	1412.76	0	0	0	0	0	0	4.14477	0	3.03539	3.03411	0	0	2.77101	0	0	0	0	0	0	0	0	0	0	0	3.16291
		290	1416.62	0	3.19057	0	0	0	0	3.81987	0	0	3.25199	0	0	0	0	0	0	0	0	3.22881	3.06906	0	0	0	3.09688	3.12962
		291	1420.48	0	0	0	0	0	0	3.79857	0	3.57585	2.71216	2.6687	0	0	2.92711	0	0	3.14662	0	0	0	0	0	0	0	0
		292	1424.34	0	0	3.04017	0	0	0	4.13401	0	3.22036	3.26993	2.82278	0	0	0	0	0	3.25648	0	0	3.02228	0	0	0	3.1248	3.44742
		293	1428.2	0	0	0	0	0	0	3.7008	0	2.9303	0	2.795	0	0	0	0	0	0	0	3.05174	0	0	3.09896	0	3.41829	3.3201
		294	1432.06	0	2.96256	0	0	0	0	3.81338	0	3.09836	0	3.17726	0	3.01909	0	0	0	0	0	0	3.16831	0	0	0	0	0
		295	1435.92	0	0	0	3.1883	0	0	3.68732	0	3.05031	2.75509	0	0	0	0	0	0	0	0	0	3.1721	0	0	0	0	3.17541
		296	1439.78	0	2.94964	0	0	0	0	3.89133	0	3.40021	3.56036	3.03245	3.17234	0	0	2.88338	0	2.7542	0	2.95003	3.33886	0	0	0	3.43626	3.36823
		297	1443.64	0	2.77835	2.89681	3.40613	0	0	3.48883	0	2.762	0	0	3.15401	0	0	0	0	0	0	0	3.02196	0	0	0	3.46984	0
		298	1447.5	0	0	2.9926	0	0	0	4.01968	0	3.53971	3.06258	0	0	0	0	0	0	0	2.98723	0	3.13926	0	0	0	0	3.63219
		299	1451.36	0	0	3.17085	2.92374	0	0	3.87357	0	3.09594	0	0	0	2.98111	2.95831	0	0	0	0	3.06146	0	0	0	0	0	2.94905
		300	1455.22	0	0	2.73626	0	0	0	3.45458	0	3.26662	3.02269	0	0	0	0	0	0	0	3.20526	3.26516	2.74718	0	0	3.15935	3.15499	3.75556
		301	1459.08	0	0	0	0	2.92139	0	4.36433	0	3.46051	0	0	2.96108	0	2.64885	0	0	3.12858	3.14142	2.75067	0	0	0	0	0	3.05751
		302	1462.94	0	0	0	2.98559	0	0	3.73543	0	3.35674	0	0	0	3.06204	3.15784	0	0	2.82507	3.46328	3.40471	2.9837	0	0	0	0	2.94751
		303	1466.8	0	0	0	2.98089	0	0	3.65124	0	3.16754	2.79795	2.99301	0	2.99769	0	0	0	3.04897	2.97899	2.91223	3.36973	0	0	0	3.01704	2.84362
		304	1470.66	0	0	0	0	0	0	3.7244	0	3.37707	0	0	2.87267	2.93712	0	3.30554	0	3.11915	0	3.4534	0	0	0	0	0	2.93352
		305	1474.52	0	0	0	0	0	0	3.48022	0	3.30546	0	0	0	0	0	0	0	2.82669	2.99066	3.34797	0	0	0	0	3.03621	3.53464
		306	1478.38	0	0	0	0	0	0	3.97069	0	0	0	0	0	0	0	3.10053	0	3.22786	2.91347	3.47753	0	0	0	3.06822	3.219	3.37246
		307	1482.24	0	0	0	0	0	0	3.75496	0	3.32294	0	2.79328	2.99483	0	0	0	0	3.2062	3.20609	3.34521	0	0	0	3.14913	3.15676	3.12964
		308	1486.1	0	0	0	0	0	0	3.47695	0	3.29804	2.94319	0	0	3.00903	0	0	0	3.19368	2.88164	0	0	0	0	3.00558	3.1372	2.70885
		309	1489.96	0	0	3.20726	0	0	0	3.36353	0	3.42496	3.1418	0	0	2.90709	0	0	0	2.98124	3.78498	0	0	0	0	0	3.09228	2.98062
		310	1493.82	0	0	3.16141	0	0	0	3.74924	0	3.39901	0	3.10617	3.22591	2.88246	2.72676	3.16298	0	3.36358	3.79289	3.16294	3.00286	0	2.88438	3.33301	0	0
		311	1497.68	0	0	3.18792	3.24587	0	0	3.48976	0	3.27149	3.03695	3.22399	0	0	0	0	0	0	0	3.01213	0	0	0	0	3.18249	0
		312	1501.54	0	0	2.91631	0	0	0	3.42009	0	3.23311	0	2.88135	2.82396	3.22665	0	3.24243	0	0	2.99381	3.14292	0	0	0	2.97573	0	3.43914
		313	1505.4	0	0	0	0	0	0	4.01083	0	3.29225	2.86965	0	0	3.09469	2.85038	0	0	3.14377	3.36691	0	0	0	0	0	2.883	0
		314	1509.26	0	0	0	3.28154	0	0	3.13498	0	3.80282	3.0669	3.07336	3.12323	0	2.92944	3.02414	0	0	3.0966	0	0	0	0	0	3.64079	2.67504
		315	1513.12	2.60805	0	0	0	0	0	3.68438	0	3.9561	3.12732	2.7835	0	0	2.94103	3.30891	0	2.94298	0	0	0	0	0	0	0	0
		316	1516.98	0	0	3.22054	0	0	0	3.69694	0	0	3.03668	0	0	0	3.03088	3.10915	0	2.78525	3.0386	0	0	0	0	0	0	3.43563
		317	1520.84	0	0	3.09249	3.05487	2.98781	0	3.56219	2.7428	3.24415	2.91865	3.00011	0	3.29066	0	0	0	2.87995	3.02023	3.01107	0	0	0	3.08587	2.87045	3.07228
		318	1524.7	0	0	0	0	0	0	3.30986	0	3.05755	3.03904	3.39885	0	3.5513	0	3.37354	0	0	3.04479	0	0	0	0	0	3.12506	0
		319	1528.56	2.82959	2.99739	3.2414	3.01267	0	0	3.60949	0	2.78015	0	3.09711	0	3.04808	2.53396	3.18247	0	3.14878	0	0	0	0	0	2.87934	3.31133	3.27798
		320	1532.42	0	0	3.35217	0	0	0	3.66989	0	3.26592	2.65444	3.08512	0	3.0678	2.99578	3.01124	0	0	3.35955	0	0	0	0	3.23115	3.45364	3.44517
		321	1536.28	2.87224	0	3.22124	3.18866	0	0	4.09173	0	3.24015	2.80844	3.09558	3.40695	2.99522	0	3.24399	0	0	3.28657	3.27717	0	0	0	2.4913	0	0
		322	1540.14	0	3.3339	3.04066	3.07401	0	0	3.78581	0	0	0	3.24877	0	3.13041	2.67199	0	0	3.10406	3.34789	3.07712	0	0	3.03932	3.66966	3.0039	2.98619
		323	1544	2.9947	0	0	3.20222	3.26772	0	4.20468	0	3.26588	0	3.60445	2.96549	3.18646	0	0	0	2.60707	3.56773	2.8956	0	0	0	0	3.25083	0
		324	1547.86	3.05394	0	3.00052	3.62896	0	0	3.78151	0	3.5518	2.67147	3.28979	3.41457	0	2.85479	0	0	3.58236	3.16781	3.34633	0	0	0	3.3803	0	3.13794
		325	1551.72	0	0	3.02042	0	0	0	3.73213	0	3.31437	0	3.27656	2.85443	3.03361	2.77675	0	0	0	3.10876	3.5492	0	0	0	3.01817	0	0
		326	1555.58	3.41231	0	3.23234	0	0	0	3.752	0	3.04685	3.04131	3.15035	0	0	3.48942	0	0	0	3.3895	3.2787	0	0	0	3.01042	0	2.88953
		327	1559.44	0	0	3.35721	2.87676	2.97612	0	3.65877	0	3.53221	0	0	0	2.74724	3.25395	3.19155	0	0	3.38967	3.23362	0	0	0	3.53509	0	2.92721
		328	1563.3	0	0	3.44226	0	0	0	3.92071	0	2.9722	0	3.1916	0	3.24304	0	3.18929	0	3.25396	3.09716	0	0	0	0	3.21108	0	0
		329	1567.16	2.95217	0	3.35313	3.60163	0	0	3.86698	0	3.23907	3.04637	3.42601	0	0	2.86014	0	0	2.99321	3.46166	0	0	0	0	3.51665	0	0
		330	1571.02	3.123	0	3.47848	0	0	0	3.70073	0	3.75957	0	3.11434	3.00567	2.94352	2.75365	0	0	3.06192	2.8969	3.36711	0	0	0	3.42372	0	0
		331	1574.88	0	0	2.97563	2.86245	0	0	3.813	0	3.60988	0	3.25139	0	2.95944	2.70857	0	0	0	3.22615	2.96013	0	0	0	0	0	0
		332	1578.74	3.37937	0	3.32734	3.58551	0	0	3.59049	0	2.95589	0	3.17207	0	0	2.81859	0	0	0	3.27788	0	0	0	0	3.14819	0	2.92458
		333	1582.6	0	0	3.38443	0	0	0	3.54641	0	3.34309	0	3.72781	0	0	0	3.07918	0	3.22319	3.28323	0	3.00782	0	0	3.11294	0	2.94927
		334	1586.46	0	0	3.60142	0	0	0	3.69462	0	3.6716	0	0	0	0	2.59099	0	0	0	2.85252	2.99394	0	0	0	0	0	3.16336
		335	1590.32	2.97502	3.07358	2.94956	3.33765	0	0	3.56485	0	0	0	2.91629	0	0	0	0	0	0	3.22084	0	0	0	0	0	0	0
		336	1594.18	3.15007	0	3.37138	3.20231	2.7913	0	3.80203	0	3.26596	0	0	0	3.23735	0	0	0	0	3.24765	0	0	0	0	3.2642	0	0
		337	1598.04	0	0	0	0	0	0	3.37698	0	0	0	3.0621	0	0	3.1359	0	0	0	3.35043	0	0	0	0	3.10202	0	0
		338	1601.9	0	0	0	0	0	0	3.65423	0	0	0	0	2.93567	3.05176	0	0	0	0	2.88115	0	2.98504	0	0	3.25781	0	3.62688
		339	1605.76	2.83268	0	3.4461	3.21883	3.0128	0	3.62784	0	0	0	2.99339	0	0	0	0	0	0	2.92838	3.74423	0	0	0	3.27183	0	0
		340	1609.62	0	0	3.11811	0	3.26259	0	3.62416	0	0	0	0	0	3.06722	0	0	0	0	3.25936	3.09536	0	0	0	0	3.02496	0
		341	1613.48	0	0	3.46496	3.02171	0	0	3.6772	0	0	2.74062	0	0	0	2.60222	0	0	0	3.53187	0	0	0	0	3.27341	2.96162	0
		342	1617.34	3.39749	0	3.21636	0	3.08672	0	3.36727	0	0	0	3.10101	0	2.9778	0	0	0	0	3.05846	0	0	0	0	3.40719	3.03456	0
		343	1621.2	3.47261	0	3.7632	3.22267	0	0	3.71334	3.08426	3.57274	0	3.37831	0	3.01799	3.38975	0	0	0	3.25165	0	0	0	0	3.77392	0	3.00337
		344	1625.06	3.37464	0	3.54027	0	0	0	3.38685	0	3.61752	0	0	0	0	0	0	0	0	2.88947	0	3.42935	0	0	3.16052	0	0
		345	1628.92	3.46281	0	3.40136	2.9664	2.94475	3.07861	3.8581	0	3.04879	0	2.81658	3.34632	0	3.20954	0	0	0	0	0	3.30145	0	0	2.97166	0	0
		346	1632.78	0	0	3.17482	0	0	0	3.48782	3.21907	0	3.1078	3.02118	0	0	3.26156	0	0	0	3.21025	3.18548	0	0	0	3.32202	0	3.46999
		347	1636.64	3.20722	3.02826	3.44264	0	3.21174	0	4.02148	3.38469	2.79039	0	0	0	3.18634	3.15933	0	0	0	0	0	0	0	0	3.40405	0	0
		348	1640.5	3.03435	0	3.25838	0	3.49091	0	3.92437	3.32882	3.04589	3.18186	3.0684	0	3.15408	3.00188	0	0	0	3.04075	3.10136	0	0	0	2.93139	0	3.44968
		349	1644.36	3.03924	0	3.69519	3.37982	3.18912	0	3.88298	0	3.28308	2.94438	0	0	2.91358	0	0	0	2.88503	3.16389	0	0	0	0	0	0	3.64655
		350	1648.22	3.26104	3.01461	3.46356	0	3.16104	0	3.54777	3.29339	2.97947	0	2.94484	0	2.80917	3.12754	0	0	0	3.48756	0	0	0	0	0	0	3.07317
		351	1652.08	0	0	3.32056	0	3.11102	0	3.56848	3.52562	3.25563	0	0	0	0	0	0	0	0	0	0	0	0	3.22278	0	2.48478	3.1792
		352	1655.94	0	0	3.74206	3.1415	3.09093	0	3.77856	3.59655	0	0	0	0	0	0	0	0	0	0	0	0	0	0	0	0	3.43745
		353	1659.8	0	2.97412	3.5853	0	3.48094	0	3.72854	3.31496	0	0	0	0	0	0	0	0	0	2.98851	0	3.55181	0	0	0	0	3.36082
		354	1663.66	0	0	3.4225	3.41022	0	0	3.70615	0	0	0	0	0	3.31129	0	0	0	3.33925	0	0	3.326	0	2.8128	0	0	0
		355	1667.52	0	3.19432	3.40904	0	3.07451	0	4.03914	0	3.1961	0	0	0	2.77339	2.92857	0	0	0	3.06648	0	0	0	0	0	0	3.07165
		356	1671.38	0	0	3.44946	3.16002	3.4484	0	4.07778	3.56619	3.1031	0	0	0	0	0	0	0	3.01246	0	3.54461	3.23958	0	0	0	0	0
		357	1675.24	0	3.16102	3.47682	3.2059	3.72624	0	3.46022	3.29716	3.2646	2.93208	0	0	0	0	0	0	3.40876	2.94409	0	3.44005	0	2.99473	0	0	3.6019
		358	1679.1	0	2.98071	3.20629	0	3.45357	0	4.52722	3.57697	3.29114	2.89791	0	0	0	0	0	2.8543	0	3.34509	0	0	0	0	0	0	0
		359	1682.96	0	0	3.47195	3.39175	3.07114	0	4.23463	3.48005	0	0	0	0	0	0	0	0	3.20826	3.18782	0	3.01261	0	0	0	2.99632	3.14972
		360	1686.82	0	0	3.39226	2.97549	3.12135	0	3.68251	3.06446	0	0	0	2.72901	2.90633	2.89275	0	0	3.24266	3.50416	3.31522	2.95378	0	3.22409	3.2367	0	0
		361	1690.68	0	0	3.20865	3.1593	3.16486	0	3.83462	3.49989	3.57788	3.09325	0	0	3.31154	0	0	0	3.28185	0	0	3.38044	0	0	2.85465	0	0
		362	1694.54	2.90901	3.44783	2.95663	2.99539	3.47384	0	4.05404	3.44921	0	0	2.76861	0	0	0	0	0	3.20797	3.05977	3.02122	3.34739	0	0	0	0	2.99612
		363	1698.4	3.1426	0	3.24774	2.88534	3.46384	0	3.4119	3.37673	0	0	0	0	3.35707	0	0	2.939	3.41779	2.89067	3.43737	3.47158	0	0	2.57905	0	3.15895
		364	1702.26	3.17919	2.95261	3.09519	3.41678	0	0	3.50265	3.31689	0	0	2.79628	2.99603	2.84069	0	0	0	2.9806	0	3.33564	3.32432	0	3.36703	3.13463	0	0
		365	1706.12	3.06171	3.16949	3.12741	0	3.5262	0	3.71323	3.73978	3.03941	0	0	0	0	3.14995	0	0	3.0677	0	3.47315	2.88058	0	3.16216	0	0	0
		366	1709.98	0	3.20471	3.39937	3.25927	3.45614	0	3.43547	3.65898	0	0	0	0	0	0	0	0	3.15029	2.90155	3.46551	3.15657	0	0	0	0	3.39903
		367	1713.84	3.05133	0	3.24652	0	0	0	3.78511	3.62278	2.91095	0	0	0	0	0	0	0	4.13987	3.34576	0	2.94346	0	0	0	0	3.30562
		368	1717.7	0	2.99711	0	0	3.1711	0	3.34403	0	0	2.88924	0	0	0	0	0	0	3.7026	0	3.19702	3.35372	0	0	0	0	3.10415
		369	1721.56	0	3.17748	3.21614	2.83214	3.13531	0	3.67344	3.57071	0	0	0	0	0	0	0	0	0	0	0	3.26122	0	0	3.22641	0	3.03896
		370	1725.42	0	0	3.34841	0	0	0	3.79429	3.66529	0	0	0	3.0794	0	2.88927	0	0	3.6394	0	3.51685	3.19666	0	0	3.10621	0	3.17906
		371	1729.28	0	3.3726	3.19501	3.11988	0	0	3.32305	3.62293	3.24908	0	0	3.25828	0	0	0	0	3.69763	0	3.15436	2.84847	0	2.78545	3.02837	0	3.6504
		372	1733.14	3.29947	3.1955	3.00482	3.16055	0	0	3.5271	3.96684	2.94478	2.64685	0	0	0	2.91747	0	0	3.73806	0	3.51256	0	0	2.76617	3.09469	0	3.29697
		373	1737	3.1479	0	3.23837	3.22504	2.93298	0	3.9414	3.93363	3.60376	3.00981	0	0	0	2.65249	0	0	3.74499	0	3.02816	3.18012	0	0	0	0	3.31114
		374	1740.86	0	3.14546	3.26588	0	3.75672	0	3.85477	3.27902	0	3.35927	0	3.12969	2.71613	0	0	0	3.36154	0	3.35532	3.08357	0	2.83494	0	0	3.43631
		375	1744.72	3.23378	3.04316	0	0	3.44904	0	3.25979	3.48409	0	3.03513	0	3.00885	3.26714	0	0	0	3.43419	0	3.53478	3.01994	0	3.16319	0	0	3.17178
		376	1748.58	0	2.92737	3.33298	3.24589	0	0	3.05288	3.54563	3.02067	0	0	3.03247	0	0	0	0	3.4247	3.37422	0	0	0	0	0	0	3.28366
		377	1752.44	0	0	3.25092	0	3.21452	0	3.29185	3.53523	0	3.15582	0	2.96656	2.96613	0	0	0	3.60343	0	3.40983	2.95602	0	3.01155	0	3.08652	3.4
		378	1756.3	0	0	3.08051	0	3.16178	0	3.19	0	2.93931	3.31214	0	0	3.12562	0	0	0	3.88131	3.14055	0	3.236	0	0	0	0	3.64878
		379	1760.16	0	3.35896	0	0	3.14236	0	3.47858	3.69169	0	0	0	0	3.14209	0	0	0	3.28186	2.66872	3.40599	3.00556	0	0	0	0	3.56147
		380	1764.02	0	3.3003	2.95408	2.94026	3.10456	0	3.18549	3.77208	2.94529	3.13031	0	2.92577	0	0	0	0	3.81259	2.68167	3.35091	3.26095	0	3.13996	0	0	3.00863
		381	1767.88	3.08965	2.90735	0	0	0	0	3.35625	3.68057	0	0	0	3.00439	0	0	0	0	3.77166	3.11751	3.20473	2.87883	0	0	0	0	3.58631
		382	1771.74	0	3.22588	3.09805	0	3.43189	0	3.4873	4.00001	3.1914	0	0	3.01115	0	0	0	0	3.48192	0	0	3.29333	0	3.40402	0	0	3.66507
		383	1775.6	0	3.16167	3.1811	0	0	0	3.58312	3.73235	2.87497	0	0	3.61473	3.17709	0	0	0	3.65451	0	3.27984	3.5528	0	0	0	0	3.33477
		384	1779.46	0	3.31575	3.23114	0	3.2486	0	3.62027	3.49426	0	0	0	0	0	0	0	0	3.42206	2.80365	0	2.98077	0	0	0	0	3.8055
		385	1783.32	3.10264	3.26623	3.07514	2.86576	0	0	3.51322	0	2.97285	2.93004	0	3.08312	0	0	0	0	3.60593	0	0	2.95453	0	0	0	0	3.42572
		386	1787.18	0	0	3.57014	3.25601	0	0	3.48688	3.47061	3.04912	3.22477	0	3.02804	0	0	0	0	3.64064	0	3.17913	0	0	0	0	0	0
		387	1791.04	0	2.9828	3.27668	3.06088	3.19083	0	3.62893	3.73945	0	3.03916	0	3.08999	0	0	0	0	4.052	0	0	3.24367	0	2.89154	0	3.01208	3.89493
		388	1794.9	0	0	0	0	3.94365	0	3.64089	3.34465	0	3.14179	0	0	0	0	0	0	3.62218	0	0	3.09036	0	0	3.45888	3.25723	0
		389	1798.76	0	3.11465	3.40387	0	3.35435	0	3.50098	3.40077	0	0	0	2.61051	0	0	0	0	3.6509	3.17566	3.27415	0	0	0	0	0	0
		390	1802.62	0	3.24673	3.50114	0	0	0	3.32358	3.16884	3.0386	2.93014	0	0	0	0	0	0	3.76655	0	3.40206	3.38235	0	0	0	3.50441	3.1345
		391	1806.48	0	0	0	3.28367	0	0	3.50805	0	0	0	0	3.32667	0	0	0	0	4.12574	0	3.63274	3.60233	0	3.36078	2.95806	0	0
		392	1810.34	0	0	0	0	3.7123	0	3.5053	3.23787	0	3.43134	0	0	0	0	0	0	4.09652	0	3.01412	2.86736	0	0	0	0	3.21524
		393	1814.2	0	3.31074	2.90793	0	3.38722	0	3.11039	0	0	0	0	0	0	0	0	0	3.15112	3.0966	3.86839	2.9207	0	0	0	0	2.87318
		394	1818.06	3.20466	0	2.93118	0	3.35221	0	3.52338	3.03591	0	3.16689	0	0	0	0	0	0	0	0	3.28176	3.31831	0	3.5318	0	0	3.28719
		395	1821.92	0	0	0	0	3.66873	0	3.21369	3.3848	0	0	0	3.05065	0	0	0	0	3.38371	0	2.74121	3.07006	0	3.05167	2.94231	0	3.31355
		396	1825.78	0	0	0	0	0	0	3.54802	3.24817	0	0	0	0	0	0	0	0	3.47154	0	0	3.19649	0	0	0	0	3.22206
		397	1829.64	0	3.26541	2.9918	0	3.22214	0	3.69347	3.36772	0	0	0	0	3.0414	0	0	0	3.46773	2.9656	0	3.46626	0	3.33164	0	0	3.40416
		398	1833.5	0	0	0	0	0	0	3.22398	3.44394	3.14348	3.26934	0	3.29671	0	0	0	0	3.46433	0	3.46842	3.51573	0	3.17518	3.03586	0	3.37328
		399	1837.36	0	0	0	2.90708	0	0	3.47667	3.05628	0	2.77112	2.86834	3.19169	0	0	0	0	3.88451	0	3.57512	3.64464	0	3.68453	0	0	3.30542
		400	1841.22	0	0	0	0	0	0	3.56781	3.31075	0	0	0	3.4091	0	0	0	0	3.67461	0	2.88254	0	0	3.4813	0	0	3.4799
		401	1845.08	0	0	0	0	3.11191	0	3.55911	3.45526	0	0	0	0	0	0	0	3.23633	3.59057	2.90045	0	3.62654	0	0	0	0	0
		402	1848.94	0	0	0	0	2.99586	0	3.43972	2.98029	0	0	0	0	0	2.97365	0	0	3.61744	3.5907	3.25965	3.00862	0	3.22868	0	0	3.64724
		403	1852.8	0	0	3.24341	0	3.42079	0	3.44282	3.30386	0	0	0	0	0	2.60847	0	0	3.6927	0	3.08946	3.3469	0	3.42274	2.74728	0	0
		404	1856.66	0	0	0	0	3.26619	0	3.99307	3.21549	0	3.02241	0	0	0	2.69694	0	3.80329	3.82687	3.1836	0	3.37117	0	3.21735	3.01421	0	3.18482
		405	1860.52	0	0	3.12207	0	3.29017	0	3.89434	3.21866	0	2.85472	0	3.45834	3.43542	2.82801	0	0	3.94538	2.98351	2.86762	3.27592	0	3.00212	3.17657	0	0
		406	1864.38	0	0	0	0	0	0	3.55708	0	0	0	0	3.10592	2.79891	3.2061	0	0	3.73368	0	0	3.27995	0	3.68784	3.01347	0	0
		407	1868.24	0	0	3.16731	3.11009	0	0	3.369	2.91025	0	0	0	3.11698	0	2.59415	0	0	4.06168	0	3.38452	3.11689	0	0	0	0	0
		408	1872.1	0	0	0	0	0	0	3.75951	3.08146	0	0	0	3.06505	0	3.44095	0	3.20156	4.0973	0	0	3.05815	0	3.69804	3.05958	0	0
		409	1875.96	0	0	0	0	0	0	3.79147	3.66519	0	0	2.74351	0	0	3.24241	0	0	3.31629	3.22795	3.27408	3.29583	0	3.12083	2.99705	0	0
		410	1879.82	0	0	2.75412	0	0	0	3.99435	3.24911	0	0	0	2.95971	0	3.2481	0	3.20999	3.75075	3.54409	0	3.21096	0	3.55475	0	0	0
		411	1883.68	0	0	0	0	2.93727	0	3.74781	3.39044	0	2.73239	0	3.18196	0	0	0	0	3.75434	0	3.24822	3.62911	0	0	0	0	0
		412	1887.54	0	0	0	0	3.34722	0	3.79814	3.66117	0	0	0	0	0	0	0	3.74429	3.739	3.08291	3.59792	3.39946	0	3.00185	0	0	0
		413	1891.4	0	3.55843	0	0	0	0	3.59205	3.58514	0	0	2.95637	0	0	0	0	0	4.09458	2.97772	3.28863	3.31082	0	0	0	0	0
		414	1895.26	0	0	0	0	0	0	3.19513	3.27929	0	0	0	3.10495	0	2.88732	0	3.38287	3.43274	3.07083	3.60501	3.41418	0	3.42716	3.28658	0	0
		415	1899.12	0	0	0	0	0	0	3.77405	3.323	0	0	0	2.84573	0	3.24511	0	3.15766	4.10283	0	3.31654	3.07861	0	3.32814	0	0	3.11274
		416	1902.98	0	0	0	0	3.53847	0	3.5435	0	0	0	0	0	0	0	0	3.06725	3.92348	0	2.98777	3.50733	0	3.27846	0	0	0
		417	1906.84	0	2.84388	0	0	3.05452	0	3.23318	3.34065	3.12763	0	0	3.19287	0	2.8187	0	3.65329	3.5323	3.39974	3.01512	3.15505	0	3.35699	3.54753	0	0
		418	1910.7	0	0	2.58241	0	3.35605	0	3.58225	2.98629	0	0	2.85626	2.81432	0	3.20152	0	3.69341	4.1064	3.20314	0	3.22916	0	3.13548	0	3.05758	0
		419	1914.56	0	0	0	0	0	0	2.99657	3.45275	0	0	0	0	0	0	0	3.95953	3.56738	2.93371	0	3.60983	0	3.34587	0	3.28139	0
		420	1918.42	0	0	2.62693	0	0	0	0	0	0	0	0	3.05619	0	2.99896	0	0	3.80918	3.09696	0	0	0	2.97849	3.20396	0	0
		421	1922.28	0	0	0	0	0	0	3.59802	3.31531	0	0	2.8415	0	0	0	0	3.39518	3.74607	0	3.48127	3.22719	0	3.04472	0	3.40089	0
		422	1926.14	3.14719	0	0	0	0	0	3.24452	3.42608	0	0	0	0	0	3.02681	0	3.70874	3.53796	3.0868	3.11939	3.20402	0	0	0	0	0
		423	1930	0	2.88121	0	0	0	0	3.64069	3.66635	0	3.20449	3.01477	0	2.90437	2.96542	0	3.38542	4.01871	3.12642	2.97316	2.83574	0	3.05194	0	0	0
		424	1933.86	3.14622	3.61023	0	0	0	0	3.60005	3.63653	0	0	2.796	0	0	3.09167	0	3.82271	0	2.92954	2.99387	3.40173	0	0	0	0	0
		425	1937.72	0	3.4099	0	0	0	0	0	3.70408	2.65379	0	0	0	0	3.06555	0	0	3.97559	0	0	3.43952	0	3.65054	0	3.59147	0
		426	1941.58	0	0	3.34554	0	0	0	3.18501	3.0976	3.23996	0	0	0	3.45334	2.88216	0	3.8323	4.36791	2.72823	2.97727	3.36115	0	3.3196	0	3.29732	0
		427	1945.44	0	0	3.49921	0	3.01039	0	3.24993	0	0	0	0	3.23795	0	0	0	0	3.88955	2.98889	2.77841	3.16365	0	0	0	0	0
		428	1949.3	0	0	0	0	0	0	3.33897	3.37381	0	0	0	2.70015	0	2.77746	0	0	3.73259	2.94663	3.2203	3.00591	2.80949	3.2538	0	3.6302	0
		429	1953.16	0	0	0	0	0	0	3.60899	0	0	0	3.14872	0	3.44372	0	3.11199	3.86708	3.6262	0	0	2.96047	0	0	0	3.13066	0
		430	1957.02	0	0	0	0	0	0	3.562	0	3.19302	0	0	0	0	3.11235	2.88246	3.94106	3.70807	0	3.01844	0	0	3.17142	0	3.39528	0
		431	1960.88	0	0	0	0	0	0	3.08925	3.50751	0	0	3.37356	0	0	0	0	3.89884	4.35889	2.93756	0	0	0	0	0	3.3972	0
		432	1964.74	0	0	3.05433	0	0	0	3.28598	0	3.43525	0	0	0	0	2.89318	0	4.41974	0	0	0	3.3775	0	3.42266	0	3.45514	0
		433	1968.6	0	0	3.30957	0	0	0	3.14525	0	0	0	2.95295	0	0	3.01905	0	3.78497	4.04624	3.28604	3.50792	0	0	0	0	4.17636	0
		434	1972.46	0	3.4241	0	0	0	0	0	0	0	0	2.82672	2.93005	0	3.29702	0	4.06137	3.56138	3.0208	0	2.96967	0	0	0	3.92659	0
		435	1976.32	0	0	3.01507	0	0	0	3.30766	0	0	0	0	3.37622	0	0	0	3.81568	0	0	3.19098	0	0	3.0263	0	3.50771	0
		436	1980.18	0	3.24742	0	0	0	0	3.30846	3.277	0	0	2.83961	3.02573	0	0	0	3.99932	3.6178	3.02693	0	0	0	0	0	0	0
		437	1984.04	3.56231	0	3.34788	0	0	0	2.94034	3.6004	0	0	0	0	0	0	0	3.86294	3.53603	3.27615	3.43588	2.97407	0	0	0	3.50135	0
		438	1987.9	0	0	2.87015	0	0	0	0	0	0	0	0	2.99818	3.05091	2.78253	0	3.99928	0	3.06553	0	3.27636	0	3.21048	0	3.71257	0
		439	1991.76	0	0	2.89608	0	0	0	2.92056	0	0	0	0	0	0	2.96338	0	3.82821	3.43214	0	3.09126	0	2.87025	3.09943	0	3.50501	0
		440	1995.62	0	0	0	0	0	0	0	0	0	0	2.94983	2.6983	3.0302	2.88485	0	4.10077	3.41693	3.10794	3.10825	0	0	0	0	3.72096	0
		441	1999.48	0	0	0	0	0	0	0	3.55141	3.41607	0	0	0	0	0	0	3.95729	3.63125	0	0	3.24388	0	0	2.73739	3.82372	0
		442	2003.34	0	3.2603	0	0	0	0	2.331	0	0	0	2.9604	0	0	0	0	3.84471	3.65099	2.84895	3.81522	0	0	0	0	3.37283	0
		443	2007.2	0	0	2.98405	0	0	0	0	0	0	0	3.33282	0	0	0	0	3.81622	0	0	3.45436	0	0	3.51247	0	4.071	0
		444	2011.06	0	0	0	0	2.5951	0	3.3225	0	0	0	3.07365	3.00566	0	3.02828	0	3.61391	3.50852	0	0	3.05392	0	2.9223	0	3.83626	0
		445	2014.92	0	3.26446	0	0	0	0	0	0	0	0	0	2.73166	0	2.75522	0	4.22301	3.66213	0	3.66249	0	0	0	0	3.71458	0
		446	2018.78	0	0	0	0	0	0	0	3.26196	0	0	0	0	0	3.05286	0	3.2343	0	0	3.0655	0	0	3.29671	0	4.12182	0
		447	2022.64	0	0	0	0	0	0	3.30665	0	0	0	0	0	0	0	0	4.31524	3.13436	0	3.28977	0	2.80241	3.4884	0	3.91082	0
		448	2026.5	0	0	0	0	0	0	3.09695	0	3.47516	3.21031	0	0	0	2.91323	0	3.96368	3.61636	2.79586	3.23853	0	0	3.31593	0	3.86951	0
		449	2030.36	0	0	0	0	2.65661	0	3.22979	0	3.44901	0	2.92128	0	0	0	0	0	3.52458	0	3.31947	2.84513	0	0	0	4.13049	0
		450	2034.22	0	0	0	0	0	0	3.18507	0	0	0	0	2.5493	0	0	0	4.01545	3.13448	0	3.25671	0	0	0	0	4.00069	0
		451	2038.08	0	0	0	0	0	0	3.16361	0	0	0	0	2.87015	0	2.92927	0	3.60146	3.42203	0	3.10473	2.59271	0	0	0	3.51322	0
		452	2041.94	0	2.82851	0	0	0	0	3.20923	0	0	0	0	0	0	3.02876	0	3.71207	3.92035	0	3.05892	0	0	0	0	3.72472	0
		453	2045.8	2.99075	2.82904	0	0	0	0	2.85973	0	0	0	0	0	0	0	0	3.99471	3.99526	0	0	0	0	0	0	4.11323	0
		454	2049.66	0	0	0	0	0	0	0	0	0	0	0	0	0	2.96939	0	3.96648	0	2.97051	3.26721	0	0	0	3.11373	3.93703	0
		455	2053.52	2.6272	0	0	0	0	0	3.41359	0	3.523	2.89332	0	3.08341	0	3.00373	0	3.82662	3.31573	0	0	0	0	3.01922	0	4.23968	0
		456	2057.38	0	0	0	0	2.93438	0	0	0	0	0	0	2.91729	0	0	0	3.24331	0	0	3.02027	0	0	3.18179	3.15328	3.68434	0
		457	2061.24	0	0	0	0	0	0	3.01031	0	0	0	0	0	0	0	0	3.44793	0	0	2.89782	0	0	3.19758	0	4.11236	0
		458	2065.1	0	0	0	0	3.08882	0	3.32138	0	0	0	0	2.59268	0	0	0	0	3.6356	3.02261	0	0	2.88434	3.0353	0	4.30693	0
		459	2068.96	0	0	0	0	0	0	0	0	0	0	0	0	0	2.76533	0	3.66528	0	3.12458	3.27465	0	0	0	0	0	0
		460	2072.82	0	0	0	0	0	0	0	0	0	0	2.90061	3.00644	0	0	0	0	3.41703	0	3.39936	0	0	3.05261	3.04611	3.71801	0
		461	2076.68	0	0	0	0	0	0	0	0	3.28856	0	3.06089	0	0	0	0	0	0	0	3.55872	0	3.24846	3.04336	0	3.63252	0
		462	2080.54	0	2.53054	0	0	0	0	0	0	0	0	0	0	0	0	0	0	0	0	2.8965	0	3.09486	0	0	3.96878	0
		463	2084.4	0	3.4625	0	0	0	0	3.11273	3.14837	0	0	0	0	3.22117	2.85614	0	0	0	0	0	0	0	3.37609	0	3.74725	0
		464	2088.26	0	0	0	0	0	0	0	0	0	0	0	0	0	3.03422	0	3.93423	0	0	2.81795	0	0	0	0	3.87677	0
		465	2092.12	0	0	0	0	0	0	0	0	0	0	0	0	0	0	0	4.04066	0	0	2.90323	0	2.79262	2.82124	0	3.59541	0
		466	2095.98	0	0	3.25972	0	0	0	3.26278	0	3.10841	0	0	0	0	3.10128	0	0	0	0	3.20663	0	0	2.49524	0	3.56255	0
		467	2099.84	0	0	0	0	0	0	3.43616	0	0	0	0	0	0	2.9635	0	4.22637	0	2.95259	0	3.09678	2.97843	3.30096	0	3.83329	0
		468	2103.7	0	0	0	0	0	0	0	0	3.26267	0	0	0	0	2.78426	0	3.25192	0	0	0	3.24972	3.37392	3.67214	0	3.9784	0
		469	2107.56	0	0	0	3.07269	0	0	0	0	0	0	0	0	0	0	0	0	0	3.33943	0	2.72564	2.8424	0	0	0	0
		470	2111.42	0	3.37609	0	0	0	0	0	0	0	0	0	0	0	0	0	3.97821	0	0	3.03297	3.00722	2.76879	0	0	4.35867	0
		471	2115.28	0	0	0	0	0	0	3.06148	3.32965	0	0	0	0	0	0	0	0	0	2.85705	3.10998	2.93153	3.07504	0	0	3.80059	0
		472	2119.14	0	0	2.78632	0	0	0	0	0	0	0	0	0	0	0	0	0	0	0	0	3.36257	2.75164	0	0	3.75441	0
		473	2123	0	0	0	3.52579	0	0	2.978	3.56847	0	2.54672	2.53575	0	0	0	0	0	0	0	0	0	2.74034	3.39561	3.31198	3.70554	0
		474	2126.86	0	0	0	3.79627	0	0	0	0	3.26059	0	0	2.65253	0	0	0	0	0	0	3.25971	2.78602	3.22436	3.3759	3.12787	3.82423	0
		475	2130.72	0	0	0	3.27661	0	0	0	0	0	0	0	0	0	0	0	0	3.01229	0	3.08155	0	2.93759	3.42804	2.82258	3.80224	2.89817
		476	2134.58	0	0	3.20481	0	0	2.95574	0	0	0	0	0	0	3.21136	0	0	0	3.32261	0	0	3.15738	2.99495	3.02039	0	3.78746	0
		477	2138.44	0	0	2.96954	0	0	0	3.05297	0	0	0	0	0	0	2.65999	0	0	0	3.15033	0	3.22927	3.14618	3.48836	0	0	0
		478	2142.3	0	0	0	0	0	0	0	0	0	0	0	0	0	2.66913	0	0	0	3.20154	0	2.90301	3.02233	3.18346	2.84769	3.93977	0
		479	2146.16	0	0	0	0	0	0	0	0	0	2.45893	0	0	0	0	0	0	3.00883	3.12953	0	0	3.28865	0	2.94035	3.69896	2.95004
		480	2150.02	0	0	0	0	0	0	0	0	0	0	0	0	3.53535	0	0	0	0	3.20859	0	0	3.14211	3.15176	0	0	0
		481	2153.88	0	0	0	3.84348	0	0	2.85403	3.49073	0	0	0	0	0	2.91362	2.80027	0	0	0	0	3.5453	0	0	3.19501	3.81068	0
		482	2157.74	0	0	0	0	0	0	0	0	0	0	0	0	2.94641	0	0	0	0	0	2.89416	3.07385	2.9068	3.20179	2.99356	3.86203	0
		483	2161.6	0	0	0	0	0	0	3.21618	0	0	0	0	0	0	0	0	0	3.11295	2.88488	0	3.09585	0	3.16278	0	4.0503	0
		484	2165.46	0	0	2.70598	0	0	0	2.82183	0	0	0	0	0	0	0	0	0	3.42837	0	3.1415	0	2.97784	0	3.15601	3.59939	3.42302
		485	2169.32	0	0	2.72342	0	0	0	3.16902	0	0	0	0	0	0	3.10645	3.69756	0	2.96719	3.1298	0	2.97307	3.13987	3.36693	0	3.59581	3.03056
		486	2173.18	0	0	0	0	0	0	0	3.25293	0	3.20993	0	0	2.82677	2.69973	0	0	3.33715	0	0	0	2.87995	3.2103	0	3.6068	0
		487	2177.04	0	0	0	0	0	0	0	0	0	0	0	0	0	0	0	0	0	0	0	0	2.92004	0	2.83017	3.28892	0
		488	2180.9	0	0	2.82118	0	3.03381	0	0	3.22131	0	0	0	0	0	2.92292	0	0	0	0	0	3.14479	0	3.54022	3.29771	0	0
		489	2184.76	0	0	0	0	0	0	2.81256	0	0	3.22406	0	0	0	0	0	0	0	3.17358	0	0	2.86745	3.22117	0	3.60271	0
		490	2188.62	0	0	3.34144	0	0	0	0	3.36777	0	3.48654	0	0	0	2.81472	0	0	0	3.04008	0	2.81139	0	3.31478	3.08754	3.58223	2.94992
		491	2192.48	0	3.48928	3.09244	0	3.15271	3.15399	3.13663	0	0	0	0	0	0	2.93569	0	0	0	0	2.77585	0	0	0	0	3.53158	0
		492	2196.34	0	0	0	0	0	0	2.6772	0	0	3.1934	0	0	0	0	0	0	0	3.28701	0	3.35603	3.00966	0	2.79054	0	0
		493	2200.2	0	0	3.1768	0	0	3.12041	2.97686	0	0	0	0	0	0	0	0	0	0	3.46239	3.32027	3.26691	0	0	0	0	0
		494	2204.06	0	0	0	0	3.08187	0	0	0	0	2.73646	0	0	0	2.61556	0	0	0	3.26094	2.77533	0	0	0	0	0	0
		495	2207.92	0	3.04497	0	0	0	0	0	0	0	2.95726	0	0	0	3.17987	0	0	3.49547	3.14561	0	3.25603	0	3.43215	0	0	3.26465
		496	2211.78	0	0	0	0	0	0	3.3696	0	0	2.9346	0	0	2.97645	0	0	0	0	3.18216	0	0	0	0	2.80638	0	2.89885
		497	2215.64	0	3.05922	0	0	2.95084	0	0	3.56776	0	2.75951	0	0	0	2.88582	0	0	0	0	2.94908	0	0	0	0	0	3.28612
		498	2219.5	0	0	0	0	0	0	0	0	0	0	0	0	3.24474	2.56991	0	0	3.58013	0	0	3.40004	0	0	0	0	0
		499	2223.36	0	0	2.70075	0	0	0	3.41395	0	0	0	0	0	0	0	0	0	0	0	3.19005	0	0	0	0	0	3.46113
		500	2227.22	0	0	0	0	0	0	3.13178	3.52025	0	0	0	0	0	0	0	0	0	0	0	0	0	0	0	0	0
		501	2231.08	0	2.6692	2.96544	0	0	0	0	0	0	3.11768	0	0	0	0	0	0	0	3.07927	0	0	0	0	0	0	0
		502	2234.94	0	0	0	0	0	0	3.0232	0	0	3.04696	0	0	0	2.88115	0	0	0	0	3.46616	0	0	0	0	0	0
		503	2238.8	0	3.34955	0	0	0	0	3.26241	3.75271	2.70248	0	0	2.93903	0	0	0	0	0	0	3.22405	0	2.54925	2.83044	2.82689	0	0
		504	2242.66	0	0	2.95006	0	0	0	3.12144	0	3.02797	0	2.47523	0	2.98009	0	0	3.13804	0	0	0	0	0	0	0	0	3.01462
		505	2246.52	0	2.99955	0	0	0	0	3.01023	3.5478	0	0	0	0	0	0	0	0	0	3.19546	2.84384	0	0	0	0	0	0
		506	2250.38	0	2.81271	0	3.80976	0	0	2.70599	0	0	0	0	0	0	0	0	0	2.76404	0	0	0	0	0	0	0	0
		507	2254.24	0	0	0	0	0	0	0	0	0	0	0	0	2.89212	2.62555	2.97638	0	0	0	0	0	0	2.8935	3.23643	0	0
		508	2258.1	0	3.00053	0	0	0	3.31799	0	0	0	2.7797	0	0	0	2.82943	0	0	0	0	0	0	0	0	3.21964	0	3.32645
		509	2261.96	0	2.98572	0	0	0	0	0	0	0	2.7671	0	0	2.93089	2.84216	0	0	0	0	2.99892	0	0	0	0	0	0
		510	2265.82	0	0	2.8361	0	0	0	0	0	0	0	0	0	2.76931	0	0	3.4122	0	0	3.38963	0	0	0	3.07835	0	3.16545
		511	2269.68	0	2.7765	0	0	0	3.42062	0	0	0	0	0	0	0	0	0	0	0	0	3.11596	0	0	3.40539	3.11638	0	0
		512	2273.54	0	0	0	0	0	2.96607	0	0	3.47722	0	0	0	0	0	0	0	0	0	0	0	0	0	3.56852	0	0
		513	2277.4	0	0	0	0	0	0	0	0	0	0	0	0	0	0	0	0	0	0	0	0	0	0	0	0	0
		514	2281.26	0	0	3.05938	0	0	3.65488	0	0	0	0	0	2.84533	0	0	0	0	0	0	0	0	0	0	0	0	0
		515	2285.12	0	0	0	0	0	0	0	0	0	0	0	3.23245	0	0	0	0	0	0	0	0	2.72296	3.25515	0	0	0
		516	2288.98	0	0	0	0	0	0	3.21666	0	0	0	0	3.15625	0	0	0	0	0	3.37665	0	0	0	3.15448	0	0	0
		517	2292.84	0	0	2.5265	0	0	0	0	0	0	0	0	0	0	0	0	0	0	0	0	0	0	0	0	0	0
		518	2296.7	0	0	0	0	0	2.87113	0	0	0	0	0	0	0	0	0	0	0	0	2.75229	0	0	0	0	0	2.77031
		519	2300.56	0	0	0	0	0	0	0	0	0	0	0	0	0	0	0	3.2139	0	0	0	0	0	3.01973	0	0	0
		520	2304.42	0	0	0	0	0	0	2.88168	0	0	0	0	0	0	0	0	3.29322	0	0	0	0	0	0	0	0	0
		521	2308.28	0	2.88878	3.09062	0	0	2.76209	0	0	0	0	0	0	0	0	0	0	0	0	2.98256	0	0	0	0	0	3.13295
		522	2312.14	0	2.87495	0	0	0	0	2.98441	0	0	0	0	3.03915	0	0	0	3.73704	0	0	3.28495	3.24632	0	2.80261	0	0	0
		523	2316	0	0	2.5976	0	0	0	3.13617	0	0	0	0	3.11359	0	0	0	0	0	0	0	0	0	3.22386	3.01468	0	0
		524	2319.86	0	0	0	0	0	0	0	0	0	0	0	3.02481	0	3.08018	0	0	0	0	3.21432	0	0	2.8069	0	0	0
		525	2323.72	0	0	0	0	0	0	0	0	0	0	0	0	0	0	0	0	0	0	0	0	0	3.1283	0	3.46661	0
		526	2327.58	0	0	0	0	0	0	2.62719	0	0	0	0	0	0	3.05543	0	0	0	0	0	0	0	2.98389	3.15528	0	0
		527	2331.44	0	2.75591	3.2476	0	0	0	0	0	0	0	0	0	0	0	0	0	0	2.83052	2.84225	0	0	2.84227	0	0	0
		528	2335.3	0	0	0	0	0	2.88742	3.17694	0	0	0	2.68693	2.96862	0	2.88146	0	3.28406	0	0	0	0	0	3.30367	0	0	0
		529	2339.16	0	0	0	0	0	0	0	0	0	0	0	3.00919	0	0	0	0	0	0	3.19209	0	0	0	3.13666	3.35188	0
		530	2343.02	0	0	0	0	0	0	0	0	0	0	0	0	0	0	0	0	0	0	0	0	0	3.11507	3.53587	3.76354	0
		531	2346.88	0	0	0	0	0	0	2.91084	0	0	0	0	0	0	2.94642	0	0	0	0	0	0	0	3.43782	3.23661	3.37637	0
		532	2350.74	0	3.0759	0	0	0	0	0	0	0	0	0	0	0	2.81	0	0	0	0	0	0	0	3.06587	0	3.31143	0
		533	2354.6	0	0	0	0	0	0	3.02472	0	0	0	0	0	0	0	0	0	0	0	0	0	0	0	3.27936	0	0
		534	2358.46	0	0	0	0	0	0	0	0	0	0	0	3.13228	0	0	0	0	0	0	0	0	0	0	3.44984	3.3676	0
		535	2362.32	0	3.26287	0	0	0	0	3.05426	0	0	0	0	0	0	2.93923	0	0	0	2.93722	0	0	0	3.08013	3.33672	3.35358	0
		536	2366.18	0	0	0	0	0	3.18226	2.99343	0	0	0	0	0	0	0	2.84286	0	0	0	0	0	0	2.98973	3.27228	0	2.72904
		537	2370.04	0	3.56293	0	0	0	0	3.04386	0	0	0	2.81592	2.78535	0	0	0	0	0	0	0	0	0	0	3.46976	3.55766	0
		538	2373.9	3.42132	0	0	0	0	0	0	0	0	0	0	0	0	0	0	0	0	3.10837	0	0	2.98063	0	0	3.54521	0
		539	2377.76	0	0	3.1578	0	0	0	2.93353	0	2.31311	0	2.98301	2.92152	0	2.92961	0	0	0	2.86226	0	0	0	0	3.24844	3.58459	3.08371
		540	2381.62	0	3.5334	0	0	0	3.3773	0	0	0	0	0	0	0	2.89724	0	0	0	2.87619	0	0	0	0	2.91894	0	0
		541	2385.48	0	0	0	0	0	0	0	0	0	0	3.1245	3.06519	0	0	0	0	0	3.2114	3.08512	2.83984	0	0	3.11713	3.56575	0
		542	2389.34	0	3.50652	0	0	0	3.32911	0	0	0	0	0	3.27996	0	3.03798	3.2242	0	0	3.05787	0	0	3.331	0	3.11172	3.6606	0
		543	2393.2	0	0	0	0	0	3.12412	3.02703	0	0	0	0	0	0	2.99674	3.33097	3.32606	0	0	0	2.79388	0	2.56718	0	3.92376	3.22183
		544	2397.06	0	0	0	0	0	0	3.13653	0	0	3.03026	2.74018	0	0	2.97892	0	0	0	0	0	0	0	0	0	3.6402	3.18073
		545	2400.92	0	3.28197	0	0	3.12745	3.33697	3.03887	0	0	0	0	2.97134	0	3.26125	3.34117	0	0	0	3.15118	0	0	3.04996	0	3.48638	3.17953
		546	2404.78	0	0	0	0	0	0	2.51036	0	0	0	0	0	0	0	0	3.19758	0	0	0	0	0	2.86999	0	0	0
		547	2408.64	0	3.38947	0	0	0	0	0	0	0	0	0	0	0	3.21192	0	0	0	0	0	0	0	2.96166	3.09962	3.71281	0
		548	2412.5	0	3.20982	0	0	0	3.3448	3.17197	0	0	0	0	3.15923	0	2.88771	0	0	0	3.3256	0	0	0	0	0	3.66962	0
		549	2416.36	0	0	0	0	0	0	3.13607	0	0	0	0	0	0	2.97416	2.91348	0	0	3.57317	2.88818	0	0	0	0	4.05228	0
		550	2420.22	0	3.47895	0	0	0	0	0	0	0	0	0	3.01381	0	2.90226	0	0	0	3.15905	0	0	0	0	0	3.28285	0
		551	2424.08	0	0	0	0	0	0	3.23492	0	0	2.77734	0	3.20106	0	2.91169	3.70324	0	0	3.13408	0	0	2.89863	2.99708	0	3.51502	0
		552	2427.94	0	3.25482	0	0	0	3.24774	0	0	0	0	0	3.2716	0	2.93954	2.89456	0	0	0	0	0	0	0	0	3.5901	0
		553	2431.8	0	0	0	0	0	2.99041	3.07598	0	0	0	0	0	0	3.26816	0	0	0	0	0	0	3.07512	3.24705	0	3.49922	3.12083
		554	2435.66	2.75226	2.70078	2.43003	0	0	3.12073	0	0	0	0	0	2.58502	0	0	0	0	0	0	0	0	0	0	0	3.96059	0
		555	2439.52	0	0	0	0	0	3.01441	3.3927	0	0	0	0	0	0	2.99622	2.93171	0	0	0	0	0	0	3.2376	0	3.86467	0
		556	2443.38	0	0	0	0	0	3.55189	2.99844	0	0	0	0	0	0	0	3.53259	0	0	0	0	0	0	3.01439	0	3.43153	0
		557	2447.24	0	0	0	0	0	0	3.4157	0	0	0	0	0	0	3.16109	3.48006	0	0	3.03384	0	0	0	0	0	0	0
		558	2451.1	0	0	0	0	0	2.89703	3.66131	0	0	0	0	0	0	0	3.62891	0	0	2.95579	0	3.07357	0	0	0	3.83131	0
		559	2454.96	0	3.22048	0	0	0	3.09552	3.12048	0	0	0	0	0	0	3.11353	0	0	0	0	3.17074	0	0	3.34577	0	3.79918	0
		560	2458.82	0	3.54055	0	0	0	3.02992	3.15206	0	0	0	0	0	0	0	0	0	0	0	0	0	0	3.13339	0	3.48512	0
		561	2462.68	0	3.12699	0	0	0	3.17435	0	3.37852	3.36713	0	0	0	0	3.1851	0	0	0	0	0	2.96803	0	0	0	3.34245	0
		562	2466.54	0	3.14927	0	0	0	0	0	0	3.13734	0	2.84621	0	0	2.84642	0	0	0	0	0	3.30258	0	0	0	2.8964	0
		563	2470.4	0	3.41898	0	0	0	0	3.0272	0	0	0	0	0	0	2.93263	3.02396	0	2.88653	0	0	3.31472	0	3.03243	0	3.25444	0
		564	2474.26	0	2.93668	0	0	0	3.05902	3.17991	2.87138	0	0	0	0	0	3.02925	3.1088	0	0	0	0	0	0	0	0	3.86402	0
		565	2478.12	0	0	0	0	0	3.03199	3.11385	0	0	0	2.94595	0	0	0	0	0	2.93582	0	0	3.34141	0	0	0	2.94831	0
		566	2481.98	0	0	0	0	0	3.05242	2.9036	0	0	0	0	0	0	2.70035	2.96065	0	0	0	3.28887	3.19969	3.19413	0	0	3.87621	0
		567	2485.84	0	3.26493	0	0	0	3.27437	3.02239	0	0	0	0	0	0	3.18984	0	0	0	2.64114	3.13382	3.17723	0	3.46803	0	3.62398	2.89964
		568	2489.7	0	0	0	0	0	3.39822	3.51757	2.3972	0	0	0	0	0	2.98385	0	0	0	2.99985	0	0	0	3.22598	0	3.12682	0
		569	2493.56	0	0	0	0	0	0	2.74935	3.3118	0	0	2.779	0	0	0	0	0	0	0	0	0	0	3.23799	0	3.77105	0
		570	2497.42	0	3.20609	3.17963	0	0	3.13778	3.17485	0	3.54377	0	0	0	0	2.84394	2.96255	3.51976	0	0	0	0	0	0	0	3.73547	2.67806
		571	2501.28	0	3.60701	0	0	0	3.42782	2.87458	0	0	0	0	0	0	2.86038	0	0	0	0	0	0	0	2.90942	0	3.16525	3.05571
		572	2505.14	0	0	0	0	0	3.4384	2.97682	0	0	0	0	0	0	3.08945	0	0	0	0	0	0	0	0	0	3.45198	0
		573	2509	0	0	0	0	0	3.30247	2.69888	0	3.16047	0	0	0	0	2.98886	0	0	0	0	0	0	0	0	0	3.23034	0
		574	2512.86	0	0	0	0	0	0	3.13111	0	0	0	0	0	0	0	3.30122	0	0	0	0	0	0	2.88728	0	3.6381	0
		575	2516.72	0	3.22195	0	0	0	0	0	0	0	0	0	0	0	0	0	0	0	0	0	0	2.95965	0	0	3.56505	0
		576	2520.58	0	3.29643	0	0	0	3.2526	3.23997	3.79506	3.38714	0	0	0	0	3.06047	3.06852	0	0	0	0	0	0	0	0	3.25161	0
		577	2524.44	0	0	0	0	0	3.06914	2.9136	0	2.44623	0	0	0	0	2.83525	3.21994	0	0	0	0	0	0	0	0	3.59913	0
		578	2528.3	0	0	0	0	0	3.46977	2.95124	0	0	0	0	0	0	0	2.96744	3.41434	0	0	0	0	0	0	0	3.20398	0
		579	2532.16	0	3.09657	0	0	0	3.22786	2.83148	0	0	0	0	2.46925	0	0	0	0	0	0	0	0	0	0	0	3.05123	0
		580	2536.02	0	0	0	0	0	2.94486	0	0	0	0	0	0	0	0	3.17252	0	0	0	0	0	0	0	0	3.6958	0
		581	2539.88	0	0	0	0	0	3.0021	0	0	0	0	0	0	0	2.57487	0	0	0	0	0	3.14697	0	2.98386	0	2.97545	0
		582	2543.74	0	0	3.23713	0	0	3.17779	0	3.2908	0	0	0	0	0	0	0	0	0	0	0	0	0	0	0	3.43378	0
		583	2547.6	0	0	0	0	0	3.58296	3.00868	0	0	0	0	0	0	0	0	0	0	2.78737	0	0	0	0	0	3.28901	0
		584	2551.46	0	0	2.91208	0	0	3.33143	3.2954	0	0	0	0	0	0	0	0	0	0	0	0	0	0	0	0	3.42107	0
		585	2555.32	0	0	0	0	0	3.29152	2.6466	0	0	0	0	0	0	0	0	0	0	0	0	0	0	0	0	4.00134	0
		586	2559.18	0	0	0	0	0	3.22487	3.13888	0	0	0	0	0	0	2.60741	0	0	0	0	0	2.94593	0	0	0	3.5171	0
		587	2563.04	0	0	0	0	0	3.36237	0	0	3.37227	0	0	0	2.72957	0	3.18964	0	0	0	0	0	0	0	0	3.30283	0
		588	2566.9	0	0	0	0	0	3.53695	2.86371	0	0	0	0	0	0	2.79722	0	0	0	0	0	3.55573	0	0	0	4.03244	0
		589	2570.76	0	0	0	0	0	3.63355	2.7933	3.18682	0	0	0	0	0	3.23928	3.54016	0	0	0	0	0	0	0	0	2.84866	3.09372
		590	2574.62	0	0	0	0	0	3.0182	0	0	0	2.79128	0	0	0	0	3.09582	0	0	0	0	0	0	0	0	3.79699	3.00583
		591	2578.48	0	0	0	0	0	0	0	0	0	0	0	0	0	0	0	0	0	0	0	0	0	0	0	3.44226	0
		592	2582.34	0	0	0	0	0	2.63841	2.64871	0	0	0	0	0	0	3.09945	0	0	0	0	0	0	0	0	0	3.14182	0
		593	2586.2	0	0	0	0	0	2.99698	3.23282	3.48491	0	0	0	0	0	3.0622	0	0	0	0	0	0	0	0	0	3.60143	0
		594	2590.06	2.58642	0	0	0	0	2.98562	0	0	0	3.25539	0	0	0	3.35575	2.84206	0	0	0	0	2.99368	0	0	0	4.28815	2.75044
		595	2593.92	0	0	0	0	0	2.70062	2.92815	0	0	0	0	0	0	3.24149	0	0	0	0	0	0	0	0	0	3.17858	2.86371
		596	2597.78	0	0	0	0	0	3.0406	3.21523	0	0	0	0	0	0	3.27632	3.34078	0	0	0	0	0	0	0	0	3.32178	2.83857
		597	2601.64	0	0	0	0	0	0	3.10543	0	2.26071	0	0	0	0	2.95543	2.80365	0	0	0	0	0	0	0	0	3.72763	2.43393
		598	2605.5	0	0	0	0	0	0	0	0	0	0	0	0	0	3.05592	3.22627	0	0	0	0	0	0	0	0	4.09226	0
		599	2609.36	0	0	0	0	0	0	2.83607	0	0	0	0	0	0	2.97932	0	0	0	0	0	0	3.13715	0	0	3.86718	2.90406
		600	2613.22	0	3.66726	0	0	0	3.1776	2.96152	3.18656	0	0	0	0	0	2.98377	3.1056	0	0	0	0	0	3.05149	0	0	3.8939	3.0502
		601	2617.08	0	3.37446	0	0	0	0	0	0	0	0	0	0	0	3.88631	0	0	0	0	0	0	0	0	0	3.31534	3.10833
		602	2620.94	0	0	0	0	0	2.97015	0	0	0	0	0	0	0	3.3373	2.60312	0	0	0	0	0	0	0	0	3.69734	2.83676
		603	2624.8	0	0	0	0	0	2.97347	0	0	0	0	0	0	0	3.54174	0	0	0	0	0	3.37359	0	0	0	3.97693	0
		604	2628.66	0	0	0	0	0	3.21294	0	0	0	0	0	0	0	3.02479	2.81791	0	0	0	0	0	0	3.07354	0	3.22874	3.12808
		605	2632.52	0	2.54945	0	0	0	2.92155	3.11575	0	0	0	2.65617	0	0	3.1239	2.93999	0	0	0	0	0	0	0	0	3.14909	0
		606	2636.38	0	0	3.06357	0	0	0	2.83032	0	0	0	0	0	0	2.83908	0	0	0	0	0	3.47786	0	0	0	3.52472	0
		607	2640.24	0	3.53443	2.52771	0	0	3.06246	0	0	0	0	0	0	0	2.99968	0	0	0	0	0	3.28555	2.79632	0	0	3.62779	0
		608	2644.1	0	0	2.65338	0	0	3.48209	0	0	0	0	0	0	0	2.84022	0	0	0	0	0	3.33818	3.08315	2.80981	0	4.00355	0
		609	2647.96	0	3.52161	0	0	0	3.1427	0	0	0	0	0	0	0	3.12367	2.8885	0	0	0	0	3.1499	0	3.24084	0	3.90336	2.64928
		610	2651.82	0	0	2.95543	0	0	3.30679	0	3.2527	0	0	0	0	0	0	3.06456	0	0	0	0	0	3.05042	0	0	3.96044	0
		611	2655.68	0	0	3.43994	0	0	0	0	0	0	0	0	0	0	3.05821	3.27657	0	0	0	2.50916	0	0	0	0	3.91391	3.02465
		612	2659.54	0	3.90313	2.94699	0	0	2.98788	0	3.31224	0	0	2.54225	0	0	0	0	0	0	0	0	0	3.01084	0	0	3.5664	3.01427
		613	2663.4	0	3.37944	0	0	0	2.8392	0	0	0	0	0	0	0	0	2.8605	0	0	0	0	3.35624	3.36251	0	0	3.61548	3.25842
		614	2667.26	0	0	3.63207	0	0	0	0	0	0	0	0	0	0	3.27639	0	0	0	0	0	2.76819	0	0	0	4.0699	3.13138
		615	2671.12	0	3.79008	3.21348	0	0	0	0	0	0	0	0	0	0	3.22473	0	0	2.92958	0	0	0	0	0	0	3.72895	3.28046
		616	2674.98	0	0	3.16038	0	0	0	3.13058	0	0	0	0	0	0	2.99328	0	0	3.20452	0	0	0	3.64531	0	0	3.20483	2.76745
		617	2678.84	0	3.10238	0	0	0	0	3.05602	0	0	0	0	0	0	3.28924	3.62105	0	0	0	0	0	3.03408	0	0	3.63793	2.99691
		618	2682.7	0	0	0	0	0	0	3.02718	0	0	0	0	0	0	3.30409	2.98366	0	0	0	0	0	3.41894	0	0	3.81306	3.01915
		619	2686.56	0	3.78229	3.41317	0	0	0	0	3.62879	0	0	0	0	0	3.09661	3.50584	0	0	0	0	0	3.22881	0	0	3.77551	2.93092
		620	2690.42	0	0	3.112	0	0	3.29745	3.19241	0	0	0	0	0	0	3.27853	3.39141	0	0	0	0	0	0	0	0	3.65247	0
		621	2694.28	0	0	3.37718	0	0	0	3.12612	0	0	0	2.98828	0	0	4.01401	3.71474	0	0	0	0	0	3.08659	0	0	3.69223	3.12155
		622	2698.14	0	0	3.46183	0	0	0	2.85506	0	0	3.38785	0	0	3.10388	3.39844	3.01942	0	0	0	0	0	3.05564	0	0	3.57255	2.81205
		623	2702	0	0	0	0	0	0	3.06327	0	0	0	0	0	0	3.02907	3.48292	0	0	0	0	0	3.08678	0	0	3.6538	2.70086
		624	2705.86	0	0	0	0	0	0	3.00274	3.61621	0	0	0	0	0	3.01603	3.13473	0	0	0	0	0	3.34231	3.00703	0	3.71525	0
		625	2709.72	0	2.76167	3.44386	0	0	0	0	0	0	0	0	0	0	3.08245	3.62058	3.47297	0	0	0	3.59816	0	0	0	3.57405	2.56337
		626	2713.58	0	0	0	0	0	0	0	3.09205	0	0	0	0	0	3.08642	3.03668	0	0	0	0	0	0	0	0	3.42668	0
		627	2717.44	0	0	2.80724	0	2.60451	3.37871	0	0	0	0	2.81657	0	0	3.06347	3.22213	0	0	0	0	0	3.31204	2.73574	0	3.82625	0
		628	2721.3	0	0	3.21911	0	0	3.64642	3.23387	0	0	0	0	0	0	3.02623	3.34751	0	0	2.6438	0	0	0	0	0	3.53548	2.69633
		629	2725.16	0	3.04709	3.05143	0	0	0	3.14062	0	0	0	0	0	0	3.53755	3.22994	0	0	0	0	0	3.71078	0	0	3.63396	0
		630	2729.02	0	0	3.13362	0	0	0	3.4162	0	0	0	2.87987	0	0	3.43658	0	0	0	0	0	0	3.42614	0	0	3.37874	0
		631	2732.88	0	0	0	0	0	2.92245	2.92044	0	0	0	0	0	2.89397	3.23541	3.10424	0	0	0	0	0	0	0	0	3.43778	0
		632	2736.74	0	2.8026	3.04071	0	0	2.99774	2.9583	0	0	0	0	0	0	3.68222	0	0	0	0	0	0	3.1366	3.01635	0	4.12544	0
		633	2740.6	0	2.87987	2.95388	2.86088	0	0	0	0	0	0	0	0	3.23201	3.26719	3.67221	0	0	0	0	0	2.89232	0	0	3.92629	0
		634	2744.46	0	0	2.85237	0	0	0	0	0	0	0	0	0	0	3.23565	3.14156	3.51346	0	0	0	0	3.00558	0	0	4.11213	0
		635	2748.32	0	0	0	0	0	3.38969	3.19236	0	0	0	0	0	0	3.4489	3.03794	0	0	2.92646	0	0	0	0	0	3.52524	0
		636	2752.18	0	0	0	0	0	2.91527	2.81269	0	0	0	2.57374	0	0	3.37527	3.26639	3.31485	0	0	0	0	3.25945	0	0	3.37809	2.81433
		637	2756.04	0	0	0	0	0	0	3.28138	0	0	0	2.69083	0	0	3.2951	3.18797	0	0	0	0	0	0	0	0	4.42627	3.06001
		638	2759.9	0	0	0	0	0	0	2.93162	0	0	0	0	0	0	3.32481	3.31615	0	0	0	0	0	3.02019	0	0	3.72542	3.02728
		639	2763.76	0	3.06633	0	0	0	0	0	3.45744	0	0	0	0	0	2.95821	3.31588	0	0	0	0	0	0	0	0	4.27429	0
		640	2767.62	0	3.10942	0	0	0	0	2.87434	2.15638	2.61423	0	3.00881	0	0	0	0	0	0	0	0	0	3.28383	0	0	3.94488	3.21819
		641	2771.48	0	2.8368	3.09453	0	0	3.13669	3.20833	0	0	0	2.85023	0	0	2.90089	3.31448	0	0	0	0	0	0	0	0	3.79529	2.9744
		642	2775.34	0	0	0	0	0	3.02041	2.79186	0	3.52878	0	3.02859	0	0	0	3.00933	0	0	0	0	0	2.89582	0	0	3.81319	2.78628
		643	2779.2	0	0	0	0	0	0	0	0	0	0	0	0	3.0669	0	0	0	0	0	0	0	3.44484	0	0	3.8833	3.11505
		644	2783.06	0	0	3.23043	0	0	0	0	0	0	2.56662	0	0	0	3.08464	0	0	0	0	0	2.98119	2.84763	0	0	4.06196	3.03879
		645	2786.92	0	0	3.44823	0	0	0	2.79742	0	0	0	0	0	0	3.10594	3.06292	0	0	0	0	0	0	0	0	3.5361	0
		646	2790.78	0	0	0	0	0	3.12332	0	0	0	0	0	0	0	3.06274	0	0	0	0	0	0	2.97849	0	0	3.83208	3.1773
		647	2794.64	0	2.82727	0	0	0	0	2.66475	0	0	3.60405	3.14567	0	0	3.27797	0	0	0	0	0	0	2.94451	0	0	3.86514	2.86393
		648	2798.5	0	0	3.61843	0	0	0	0	0	3.0837	0	0	0	3.24195	0	2.99355	0	0	0	0	0	0	0	0	3.55262	2.72679
		649	2802.36	0	0	0	0	0	0	0	0	0	3.50603	0	0	0	2.96251	0	3.55717	0	0	0	0	3.17521	0	0	3.74354	2.96969
