# Supplementary material for: Quantitative imaging of transcription in living Drosophila embryos reveals the impact of core promoter motifs on promoter state dynamics
Source: Nat Commun. 2021 Jul 23;12:4504. doi: 10.1038/s41467-021-24461-6 (PMC8302612; doi:10.1038/s41467-021-24461-6)
Supplement: Supplementary file 13 — Source Data [file 41467_2021_24461_MOESM13_ESM.zip › NatComm Source Data/snaE-snaPr/snaPr M2 - ComprehensiveActivationData.xls]

## Sheet: Sheet 1
						Time	Frame	Active Nucs	Cumulative Active Nucs
Tot Nucs Numb	80					181.42	0	0	0
Region						185.28	1	0	0
X1	39					189.14	2	0	0
X2	63					193	3	0	0
Y1	-25					196.86	4	0	0
Y2	25					200.72	5	0	0
						204.58	6	0	0
Filter Parameters						208.44	7	0	0
Zeros	2					212.3	8	0	0
Ones	30					216.16	9	0	0
Pix Size	0.1312					220.02	10	0	0
						223.88	11	0	0
						227.74	12	0	0
						231.6	13	0	0
						235.46	14	0	0
						239.32	15	0	0
						243.18	16	0	0
						247.04	17	0	0
						250.9	18	0	0
						254.76	19	0	0
						258.62	20	0	0
						262.48	21	0	0
						266.34	22	1	1
						270.2	23	1	1
						274.06	24	2	2
						277.92	25	2	2
						281.78	26	2	2
						285.64	27	2	2
						289.5	28	3	3
						293.36	29	3	3
						297.22	30	5	5
						301.08	31	6	6
						304.94	32	6	6
						308.8	33	6	6
						312.66	34	6	6
						316.52	35	6	6
						320.38	36	6	6
						324.24	37	6	6
						328.1	38	7	7
						331.96	39	8	8
						335.82	40	9	9
						339.68	41	9	9
						343.54	42	9	9
						347.4	43	9	9
						351.26	44	10	10
						355.12	45	10	10
						358.98	46	11	11
						362.84	47	12	12
						366.7	48	13	13
						370.56	49	14	14
						374.42	50	14	14
						378.28	51	14	14
						382.14	52	14	14
						386	53	15	15
						389.86	54	16	16
						393.72	55	17	17
						397.58	56	17	17
						401.44	57	17	17
						405.3	58	19	19
						409.16	59	20	20
						413.02	60	21	21
						416.88	61	21	21
						420.74	62	21	21
						424.6	63	21	21
						428.46	64	21	21
						432.32	65	21	21
						436.18	66	21	21
						440.04	67	22	22
						443.9	68	22	22
						447.76	69	23	23
						451.62	70	24	24
						455.48	71	25	25
						459.34	72	25	25
						463.2	73	25	25
						467.06	74	25	25
						470.92	75	25	25
						474.78	76	25	25
						478.64	77	27	27
						482.5	78	27	27
						486.36	79	29	29
						490.22	80	29	29
						494.08	81	29	29
						497.94	82	29	29
						501.8	83	29	29
						505.66	84	29	29
						509.52	85	29	29
						513.38	86	28	29
						517.24	87	28	29
						521.1	88	28	29
						524.96	89	30	31
						528.82	90	30	31
						532.68	91	30	31
						536.54	92	30	31
						540.4	93	30	31
						544.26	94	30	31
						548.12	95	30	31
						551.98	96	31	32
						555.84	97	32	33
						559.7	98	33	34
						563.56	99	33	34
						567.42	100	33	34
						571.28	101	34	35
						575.14	102	34	35
						579	103	34	35
						582.86	104	34	35
						586.72	105	34	35
						590.58	106	34	35
						594.44	107	35	36
						598.3	108	36	36
						602.16	109	36	36
						606.02	110	37	37
						609.88	111	38	38
						613.74	112	38	38
						617.6	113	38	38
						621.46	114	38	38
						625.32	115	39	39
						629.18	116	39	39
						633.04	117	39	39
						636.9	118	39	39
						640.76	119	38	39
						644.62	120	39	40
						648.48	121	39	40
						652.34	122	40	40
						656.2	123	40	40
						660.06	124	41	41
						663.92	125	41	41
						667.78	126	41	41
						671.64	127	41	41
						675.5	128	41	41
						679.36	129	41	41
						683.22	130	41	41
						687.08	131	41	41
						690.94	132	41	41
						694.8	133	41	41
						698.66	134	41	41
						702.52	135	41	41
						706.38	136	42	42
						710.24	137	42	42
						714.1	138	42	42
						717.96	139	42	42
						721.82	140	42	42
						725.68	141	42	42
						729.54	142	43	43
						733.4	143	44	44
						737.26	144	44	44
						741.12	145	44	44
						744.98	146	45	45
						748.84	147	45	45
						752.7	148	45	45
						756.56	149	45	45
						760.42	150	45	45
						764.28	151	45	45
						768.14	152	45	45
						772	153	45	45
						775.86	154	45	45
						779.72	155	45	45
						783.58	156	45	45
						787.44	157	46	46
						791.3	158	46	46
						795.16	159	47	47
						799.02	160	48	48
						802.88	161	48	48
						806.74	162	49	49
						810.6	163	48	49
						814.46	164	48	49
						818.32	165	48	49
						822.18	166	47	49
						826.04	167	47	49
						829.9	168	48	50
						833.76	169	48	50
						837.62	170	48	50
						841.48	171	49	50
						845.34	172	50	51
						849.2	173	50	51
						853.06	174	50	51
						856.92	175	51	52
						860.78	176	51	52
						864.64	177	51	52
						868.5	178	50	52
						872.36	179	49	52
						876.22	180	49	52
						880.08	181	49	52
						883.94	182	50	52
						887.8	183	50	52
						891.66	184	50	52
						895.52	185	50	52
						899.38	186	51	53
						903.24	187	53	54
						907.1	188	55	55
						910.96	189	56	56
						914.82	190	56	56
						918.68	191	57	57
						922.54	192	57	57
						926.4	193	57	57
						930.26	194	57	57
						934.12	195	57	57
						937.98	196	57	57
						941.84	197	57	57
						945.7	198	57	57
						949.56	199	57	57
						953.42	200	57	57
						957.28	201	57	57
						961.14	202	58	58
						965	203	58	58
						968.86	204	58	58
						972.72	205	57	58
						976.58	206	57	58
						980.44	207	57	58
						984.3	208	58	59
						988.16	209	59	60
						992.02	210	60	61
						995.88	211	61	62
						999.74	212	61	62
						1003.6	213	61	62
						1007.46	214	61	62
						1011.32	215	61	62
						1015.18	216	61	62
						1019.04	217	62	63
						1022.9	218	63	64
						1026.76	219	63	64
						1030.62	220	63	64
						1034.48	221	63	64
						1038.34	222	64	64
						1042.2	223	64	64
						1046.06	224	64	64
						1049.92	225	64	64
						1053.78	226	65	65
						1057.64	227	65	66
						1061.5	228	65	66
						1065.36	229	66	67
						1069.22	230	66	67
						1073.08	231	66	67
						1076.94	232	65	67
						1080.8	233	64	67
						1084.66	234	63	67
						1088.52	235	63	67
						1092.38	236	64	67
						1096.24	237	64	67
						1100.1	238	64	67
						1103.96	239	64	67
						1107.82	240	64	67
						1111.68	241	65	68
						1115.54	242	65	68
						1119.4	243	65	68
						1123.26	244	65	68
						1127.12	245	66	69
						1130.98	246	67	70
						1134.84	247	67	70
						1138.7	248	67	70
						1142.56	249	67	70
						1146.42	250	67	70
						1150.28	251	67	70
						1154.14	252	67	70
						1158	253	67	70
						1161.86	254	67	70
						1165.72	255	67	70
						1169.58	256	67	70
						1173.44	257	68	71
						1177.3	258	68	71
						1181.16	259	68	71
						1185.02	260	68	71
						1188.88	261	68	71
						1192.74	262	68	71
						1196.6	263	68	71
						1200.46	264	68	71
						1204.32	265	68	71
						1208.18	266	68	71
						1212.04	267	68	71
						1215.9	268	69	72
						1219.76	269	70	73
						1223.62	270	70	73
						1227.48	271	70	73
						1231.34	272	70	73
						1235.2	273	71	73
						1239.06	274	72	73
						1242.92	275	72	73
						1246.78	276	72	73
						1250.64	277	71	73
						1254.5	278	71	73
						1258.36	279	71	73
						1262.22	280	71	73
						1266.08	281	71	73
						1269.94	282	71	73
						1273.8	283	71	73
						1277.66	284	71	73
						1281.52	285	71	73
						1285.38	286	71	73
						1289.24	287	72	73
						1293.1	288	72	73
						1296.96	289	72	73
						1300.82	290	72	73
						1304.68	291	73	74
						1308.54	292	73	74
						1312.4	293	73	74
						1316.26	294	73	74
						1320.12	295	73	74
						1323.98	296	72	74
						1327.84	297	72	74
						1331.7	298	72	74
						1335.56	299	73	74
						1339.42	300	73	74
						1343.28	301	73	74
						1347.14	302	73	74
						1351	303	72	74
						1354.86	304	72	74
						1358.72	305	72	74
						1362.58	306	72	74
						1366.44	307	72	74
						1370.3	308	72	74
						1374.16	309	74	75
						1378.02	310	74	75
						1381.88	311	74	75
						1385.74	312	74	75
						1389.6	313	73	75
						1393.46	314	74	75
						1397.32	315	73	75
						1401.18	316	73	75
						1405.04	317	73	75
						1408.9	318	73	75
						1412.76	319	72	75
						1416.62	320	71	75
						1420.48	321	71	75
						1424.34	322	72	75
						1428.2	323	73	75
						1432.06	324	74	76
						1435.92	325	75	76
						1439.78	326	74	76
						1443.64	327	74	76
						1447.5	328	75	77
						1451.36	329	75	77
						1455.22	330	75	77
						1459.08	331	75	77
						1462.94	332	75	77
						1466.8	333	75	77
						1470.66	334	77	78
						1474.52	335	77	78
						1478.38	336	76	78
						1482.24	337	76	78
						1486.1	338	76	78
						1489.96	339	76	78
						1493.82	340	76	78
						1497.68	341	76	78
						1501.54	342	76	78
						1505.4	343	76	78
						1509.26	344	75	78
						1513.12	345	75	78
						1516.98	346	75	78
						1520.84	347	76	78
						1524.7	348	76	78
						1528.56	349	76	78
						1532.42	350	76	78
						1536.28	351	75	78
						1540.14	352	75	78
						1544	353	75	78
						1547.86	354	75	78
						1551.72	355	73	78
						1555.58	356	73	78
						1559.44	357	73	78
						1563.3	358	74	78
						1567.16	359	74	78
						1571.02	360	74	78
						1574.88	361	75	78
						1578.74	362	74	78
						1582.6	363	73	78
						1586.46	364	73	78
						1590.32	365	73	78
						1594.18	366	73	78
						1598.04	367	73	78
						1601.9	368	73	78
						1605.76	369	73	78
						1609.62	370	73	78
						1613.48	371	73	78
						1617.34	372	72	78
						1621.2	373	73	78
						1625.06	374	73	78
						1628.92	375	73	78
						1632.78	376	74	78
						1636.64	377	74	78
						1640.5	378	74	78
						1644.36	379	75	78
						1648.22	380	75	78
						1652.08	381	75	78
						1655.94	382	75	78
						1659.8	383	75	78
						1663.66	384	75	78
						1667.52	385	75	78
						1671.38	386	75	78
						1675.24	387	75	78
						1679.1	388	75	78
						1682.96	389	75	78
						1686.82	390	75	78
						1690.68	391	75	78
						1694.54	392	74	78
						1698.4	393	72	78
						1702.26	394	72	78
						1706.12	395	72	78
						1709.98	396	73	78
						1713.84	397	73	78
						1717.7	398	73	78
						1721.56	399	74	78
						1725.42	400	74	78
						1729.28	401	75	78
						1733.14	402	75	78
						1737	403	75	78
						1740.86	404	75	78
						1744.72	405	75	78
						1748.58	406	75	78
						1752.44	407	75	78
						1756.3	408	75	78
						1760.16	409	75	78
						1764.02	410	75	78
						1767.88	411	75	78
						1771.74	412	75	78
						1775.6	413	75	78
						1779.46	414	75	78
						1783.32	415	75	78
						1787.18	416	75	78
						1791.04	417	75	78
						1794.9	418	75	78
						1798.76	419	74	78
						1802.62	420	74	78
						1806.48	421	73	78
						1810.34	422	74	78
						1814.2	423	74	78
						1818.06	424	75	78
						1821.92	425	76	78
						1825.78	426	76	78
						1829.64	427	76	78
						1833.5	428	75	78
						1837.36	429	75	78
						1841.22	430	74	78
						1845.08	431	73	78
						1848.94	432	73	78
						1852.8	433	74	78
						1856.66	434	74	78
						1860.52	435	75	78
						1864.38	436	76	78
						1868.24	437	76	78
						1872.1	438	76	78
						1875.96	439	76	78
						1879.82	440	76	78
						1883.68	441	75	78
						1887.54	442	74	78
						1891.4	443	74	78
						1895.26	444	75	78
						1899.12	445	75	78
						1902.98	446	76	78
						1906.84	447	76	78
						1910.7	448	76	78
						1914.56	449	77	78
						1918.42	450	77	78
						1922.28	451	77	78
						1926.14	452	77	78
						1930	453	76	78
						1933.86	454	76	78
						1937.72	455	76	78
						1941.58	456	77	78
						1945.44	457	77	78
						1949.3	458	77	78
						1953.16	459	77	78
						1957.02	460	76	78
						1960.88	461	76	78
						1964.74	462	76	78
						1968.6	463	76	78
						1972.46	464	77	78
						1976.32	465	77	78
						1980.18	466	77	78
						1984.04	467	76	78
						1987.9	468	76	78
						1991.76	469	76	78
						1995.62	470	76	78
						1999.48	471	76	78
						2003.34	472	76	78
						2007.2	473	77	78
						2011.06	474	76	78
						2014.92	475	76	78
						2018.78	476	75	78
						2022.64	477	75	78
						2026.5	478	75	78
						2030.36	479	75	78
						2034.22	480	75	78
						2038.08	481	75	78
						2041.94	482	75	78
						2045.8	483	75	78
						2049.66	484	75	78
						2053.52	485	75	78
						2057.38	486	75	78
						2061.24	487	75	78
						2065.1	488	74	78
						2068.96	489	75	78
						2072.82	490	75	78
						2076.68	491	75	78
						2080.54	492	75	78
						2084.4	493	75	78
						2088.26	494	75	78
						2092.12	495	75	78
						2095.98	496	74	78
						2099.84	497	74	78
						2103.7	498	74	78
						2107.56	499	74	78
						2111.42	500	75	78
						2115.28	501	75	78
						2119.14	502	75	78
						2123	503	76	78
						2126.86	504	76	78
						2130.72	505	76	78
						2134.58	506	76	78
						2138.44	507	76	78
						2142.3	508	76	78
						2146.16	509	76	78
						2150.02	510	76	78
						2153.88	511	75	78
						2157.74	512	75	78
						2161.6	513	75	78
						2165.46	514	74	78
						2169.32	515	74	78
						2173.18	516	75	78
						2177.04	517	75	78
						2180.9	518	75	78
						2184.76	519	75	78
						2188.62	520	75	78
						2192.48	521	75	78
						2196.34	522	75	78
						2200.2	523	75	78
						2204.06	524	74	78
						2207.92	525	72	78
						2211.78	526	72	78
						2215.64	527	73	78
						2219.5	528	75	78
						2223.36	529	74	78
						2227.22	530	74	78
						2231.08	531	74	78
						2234.94	532	74	78
						2238.8	533	74	78
						2242.66	534	74	78
						2246.52	535	74	78
						2250.38	536	74	78
						2254.24	537	74	78
						2258.1	538	74	78
						2261.96	539	74	78
						2265.82	540	74	78
						2269.68	541	73	78
						2273.54	542	74	78
						2277.4	543	74	78
						2281.26	544	74	78
						2285.12	545	72	78
						2288.98	546	72	78
						2292.84	547	72	78
						2296.7	548	73	78
						2300.56	549	73	78
						2304.42	550	73	78
						2308.28	551	72	78
						2312.14	552	72	78
						2316	553	72	78
						2319.86	554	72	78
						2323.72	555	72	78
						2327.58	556	72	78
						2331.44	557	72	78
						2335.3	558	72	78
						2339.16	559	72	78
						2343.02	560	73	78
						2346.88	561	73	78
						2350.74	562	73	78
						2354.6	563	73	78
						2358.46	564	73	78
						2362.32	565	73	78
						2366.18	566	73	78
						2370.04	567	73	78
						2373.9	568	73	78
						2377.76	569	73	78
						2381.62	570	73	78
						2385.48	571	73	78
						2389.34	572	73	78
						2393.2	573	73	78
						2397.06	574	72	78
						2400.92	575	71	78
						2404.78	576	71	78
						2408.64	577	71	78
						2412.5	578	69	78
						2416.36	579	68	78
						2420.22	580	68	78
						2424.08	581	68	78
						2427.94	582	68	78
						2431.8	583	68	78
						2435.66	584	68	78
						2439.52	585	68	78
						2443.38	586	68	78
						2447.24	587	68	78
						2451.1	588	67	78
						2454.96	589	67	78
						2458.82	590	66	78
						2462.68	591	66	78
						2466.54	592	65	78
						2470.4	593	64	78
						2474.26	594	64	78
						2478.12	595	63	78
						2481.98	596	63	78
						2485.84	597	62	78
						2489.7	598	62	78
						2493.56	599	62	78
						2497.42	600	62	78
