# Supplementary material for: Quantitative imaging of transcription in living Drosophila embryos reveals the impact of core promoter motifs on promoter state dynamics
Source: Nat Commun. 2021 Jul 23;12:4504. doi: 10.1038/s41467-021-24461-6 (PMC8302612; doi:10.1038/s41467-021-24461-6)
Supplement: Supplementary file 13 — Source Data [file 41467_2021_24461_MOESM13_ESM.zip › NatComm Source Data/snaE-snaPr/snaPr M3 - ComprehensiveActivationData.xls]

## Sheet: Sheet 1
						Time	Frame	Active Nucs	Cumulative Active Nucs
Tot Nucs Numb	66					196.86	0	1	1
Region						200.72	1	1	1
X1	37					204.58	2	1	1
X2	62					208.44	3	1	1
Y1	-25					212.3	4	1	1
Y2	25					216.16	5	1	1
						220.02	6	1	1
Filter Parameters						223.88	7	1	1
Zeros	2					227.74	8	1	1
Ones	30					231.6	9	1	1
Pix Size	0.1312					235.46	10	1	1
						239.32	11	1	1
						243.18	12	1	1
						247.04	13	1	1
						250.9	14	2	2
						254.76	15	2	2
						258.62	16	2	2
						262.48	17	3	3
						266.34	18	3	3
						270.2	19	3	3
						274.06	20	6	6
						277.92	21	6	6
						281.78	22	6	6
						285.64	23	6	6
						289.5	24	7	7
						293.36	25	8	8
						297.22	26	8	8
						301.08	27	8	8
						304.94	28	8	8
						308.8	29	8	8
						312.66	30	9	9
						316.52	31	9	9
						320.38	32	9	9
						324.24	33	9	9
						328.1	34	9	9
						331.96	35	9	9
						335.82	36	9	9
						339.68	37	9	9
						343.54	38	9	9
						347.4	39	8	9
						351.26	40	9	10
						355.12	41	9	10
						358.98	42	9	10
						362.84	43	10	11
						366.7	44	10	11
						370.56	45	11	12
						374.42	46	11	12
						378.28	47	11	12
						382.14	48	12	13
						386	49	12	13
						389.86	50	12	13
						393.72	51	12	13
						397.58	52	13	14
						401.44	53	13	14
						405.3	54	13	14
						409.16	55	12	15
						413.02	56	12	15
						416.88	57	12	15
						420.74	58	12	15
						424.6	59	12	16
						428.46	60	12	16
						432.32	61	12	16
						436.18	62	12	16
						440.04	63	12	16
						443.9	64	12	16
						447.76	65	13	17
						451.62	66	13	17
						455.48	67	13	17
						459.34	68	14	18
						463.2	69	14	18
						467.06	70	15	19
						470.92	71	16	20
						474.78	72	16	20
						478.64	73	16	20
						482.5	74	17	20
						486.36	75	17	20
						490.22	76	17	20
						494.08	77	17	20
						497.94	78	17	20
						501.8	79	17	20
						505.66	80	18	21
						509.52	81	19	22
						513.38	82	19	22
						517.24	83	19	22
						521.1	84	19	22
						524.96	85	19	22
						528.82	86	19	22
						532.68	87	20	22
						536.54	88	20	22
						540.4	89	20	22
						544.26	90	20	22
						548.12	91	21	22
						551.98	92	21	22
						555.84	93	21	22
						559.7	94	21	22
						563.56	95	21	22
						567.42	96	21	22
						571.28	97	21	22
						575.14	98	22	23
						579	99	23	24
						582.86	100	24	24
						586.72	101	25	25
						590.58	102	25	25
						594.44	103	25	25
						598.3	104	25	25
						602.16	105	25	25
						606.02	106	25	25
						609.88	107	26	26
						613.74	108	26	26
						617.6	109	27	27
						621.46	110	27	27
						625.32	111	27	27
						629.18	112	27	27
						633.04	113	28	28
						636.9	114	29	29
						640.76	115	30	30
						644.62	116	30	30
						648.48	117	30	30
						652.34	118	30	30
						656.2	119	30	30
						660.06	120	30	30
						663.92	121	30	30
						667.78	122	30	30
						671.64	123	30	30
						675.5	124	31	31
						679.36	125	31	31
						683.22	126	31	31
						687.08	127	31	31
						690.94	128	31	31
						694.8	129	31	31
						698.66	130	31	31
						702.52	131	31	31
						706.38	132	31	31
						710.24	133	32	32
						714.1	134	32	32
						717.96	135	32	32
						721.82	136	32	32
						725.68	137	32	32
						729.54	138	33	33
						733.4	139	33	33
						737.26	140	33	33
						741.12	141	34	34
						744.98	142	34	34
						748.84	143	34	34
						752.7	144	34	34
						756.56	145	34	34
						760.42	146	34	34
						764.28	147	35	35
						768.14	148	35	35
						772	149	35	35
						775.86	150	35	35
						779.72	151	35	35
						783.58	152	35	35
						787.44	153	36	36
						791.3	154	37	37
						795.16	155	37	37
						799.02	156	37	37
						802.88	157	37	37
						806.74	158	37	37
						810.6	159	37	37
						814.46	160	37	37
						818.32	161	37	37
						822.18	162	37	37
						826.04	163	37	37
						829.9	164	37	37
						833.76	165	37	37
						837.62	166	37	37
						841.48	167	37	37
						845.34	168	37	37
						849.2	169	38	38
						853.06	170	38	38
						856.92	171	38	38
						860.78	172	38	38
						864.64	173	38	38
						868.5	174	38	38
						872.36	175	39	39
						876.22	176	39	39
						880.08	177	39	39
						883.94	178	40	40
						887.8	179	40	40
						891.66	180	41	41
						895.52	181	42	42
						899.38	182	42	42
						903.24	183	42	42
						907.1	184	42	42
						910.96	185	42	42
						914.82	186	42	42
						918.68	187	41	42
						922.54	188	41	42
						926.4	189	42	43
						930.26	190	43	44
						934.12	191	43	44
						937.98	192	43	44
						941.84	193	43	44
						945.7	194	43	44
						949.56	195	43	44
						953.42	196	43	44
						957.28	197	43	44
						961.14	198	43	44
						965	199	44	45
						968.86	200	45	46
						972.72	201	45	46
						976.58	202	45	46
						980.44	203	45	46
						984.3	204	46	47
						988.16	205	46	47
						992.02	206	47	48
						995.88	207	47	48
						999.74	208	47	48
						1003.6	209	47	48
						1007.46	210	47	48
						1011.32	211	47	48
						1015.18	212	49	50
						1019.04	213	49	50
						1022.9	214	49	50
						1026.76	215	49	50
						1030.62	216	49	50
						1034.48	217	49	50
						1038.34	218	50	51
						1042.2	219	51	52
						1046.06	220	51	52
						1049.92	221	51	52
						1053.78	222	51	52
						1057.64	223	51	52
						1061.5	224	51	52
						1065.36	225	50	52
						1069.22	226	50	52
						1073.08	227	51	53
						1076.94	228	52	53
						1080.8	229	52	53
						1084.66	230	52	53
						1088.52	231	52	53
						1092.38	232	52	53
						1096.24	233	52	53
						1100.1	234	53	54
						1103.96	235	53	54
						1107.82	236	53	54
						1111.68	237	54	55
						1115.54	238	54	55
						1119.4	239	54	55
						1123.26	240	54	55
						1127.12	241	54	55
						1130.98	242	54	55
						1134.84	243	54	55
						1138.7	244	54	55
						1142.56	245	54	55
						1146.42	246	54	55
						1150.28	247	53	55
						1154.14	248	53	55
						1158	249	54	55
						1161.86	250	54	55
						1165.72	251	54	55
						1169.58	252	55	56
						1173.44	253	55	56
						1177.3	254	55	56
						1181.16	255	55	56
						1185.02	256	55	56
						1188.88	257	55	56
						1192.74	258	55	56
						1196.6	259	55	56
						1200.46	260	55	56
						1204.32	261	55	56
						1208.18	262	55	56
						1212.04	263	56	57
						1215.9	264	56	57
						1219.76	265	56	57
						1223.62	266	56	57
						1227.48	267	56	57
						1231.34	268	56	57
						1235.2	269	56	57
						1239.06	270	56	57
						1242.92	271	56	57
						1246.78	272	56	57
						1250.64	273	57	57
						1254.5	274	57	57
						1258.36	275	56	57
						1262.22	276	56	57
						1266.08	277	56	57
						1269.94	278	56	57
						1273.8	279	56	57
						1277.66	280	56	57
						1281.52	281	56	57
						1285.38	282	56	57
						1289.24	283	56	57
						1293.1	284	56	57
						1296.96	285	56	58
						1300.82	286	56	58
						1304.68	287	57	59
						1308.54	288	57	59
						1312.4	289	57	59
						1316.26	290	57	59
						1320.12	291	57	59
						1323.98	292	58	60
						1327.84	293	58	60
						1331.7	294	58	60
						1335.56	295	58	60
						1339.42	296	58	60
						1343.28	297	59	60
						1347.14	298	60	61
						1351	299	60	61
						1354.86	300	60	61
						1358.72	301	60	61
						1362.58	302	60	61
						1366.44	303	60	61
						1370.3	304	61	61
						1374.16	305	61	61
						1378.02	306	61	61
						1381.88	307	61	61
						1385.74	308	61	61
						1389.6	309	61	61
						1393.46	310	61	61
						1397.32	311	61	61
						1401.18	312	61	61
						1405.04	313	61	61
						1408.9	314	61	61
						1412.76	315	61	61
						1416.62	316	61	61
						1420.48	317	61	61
						1424.34	318	61	61
						1428.2	319	62	62
						1432.06	320	62	62
						1435.92	321	62	62
						1439.78	322	63	63
						1443.64	323	63	63
						1447.5	324	63	63
						1451.36	325	61	63
						1455.22	326	61	63
						1459.08	327	61	63
						1462.94	328	62	63
						1466.8	329	62	63
						1470.66	330	62	63
						1474.52	331	61	63
						1478.38	332	61	63
						1482.24	333	61	63
						1486.1	334	61	63
						1489.96	335	61	63
						1493.82	336	61	63
						1497.68	337	61	63
						1501.54	338	61	63
						1505.4	339	61	63
						1509.26	340	61	63
						1513.12	341	61	63
						1516.98	342	60	63
						1520.84	343	60	63
						1524.7	344	60	63
						1528.56	345	61	63
						1532.42	346	60	63
						1536.28	347	60	63
						1540.14	348	60	63
						1544	349	60	63
						1547.86	350	60	63
						1551.72	351	60	63
						1555.58	352	60	63
						1559.44	353	60	63
						1563.3	354	61	63
						1567.16	355	61	63
						1571.02	356	61	63
						1574.88	357	61	63
						1578.74	358	61	63
						1582.6	359	61	63
						1586.46	360	61	63
						1590.32	361	61	63
						1594.18	362	61	63
						1598.04	363	61	63
						1601.9	364	60	63
						1605.76	365	59	63
						1609.62	366	59	63
						1613.48	367	60	63
						1617.34	368	60	63
						1621.2	369	61	63
						1625.06	370	61	63
						1628.92	371	63	63
						1632.78	372	63	63
						1636.64	373	63	63
						1640.5	374	63	63
						1644.36	375	63	63
						1648.22	376	63	63
						1652.08	377	63	63
						1655.94	378	62	63
						1659.8	379	62	63
						1663.66	380	62	63
						1667.52	381	62	63
						1671.38	382	62	63
						1675.24	383	63	64
						1679.1	384	63	64
						1682.96	385	63	64
						1686.82	386	63	64
						1690.68	387	63	64
						1694.54	388	63	64
						1698.4	389	63	64
						1702.26	390	63	64
						1706.12	391	63	64
						1709.98	392	63	64
						1713.84	393	63	64
						1717.7	394	63	64
						1721.56	395	63	64
						1725.42	396	63	64
						1729.28	397	63	64
						1733.14	398	63	64
						1737	399	63	64
						1740.86	400	63	64
						1744.72	401	63	64
						1748.58	402	63	64
						1752.44	403	63	64
						1756.3	404	63	64
						1760.16	405	63	64
						1764.02	406	62	64
						1767.88	407	62	64
						1771.74	408	61	64
						1775.6	409	61	64
						1779.46	410	61	64
						1783.32	411	61	64
						1787.18	412	61	64
						1791.04	413	61	64
						1794.9	414	61	64
						1798.76	415	61	64
						1802.62	416	61	64
						1806.48	417	61	64
						1810.34	418	61	64
						1814.2	419	61	64
						1818.06	420	61	64
						1821.92	421	62	64
						1825.78	422	61	64
						1829.64	423	61	64
						1833.5	424	61	64
						1837.36	425	62	64
						1841.22	426	61	64
						1845.08	427	60	64
						1848.94	428	60	64
						1852.8	429	61	64
						1856.66	430	61	64
						1860.52	431	61	64
						1864.38	432	61	64
						1868.24	433	61	64
						1872.1	434	61	64
						1875.96	435	61	64
						1879.82	436	60	64
						1883.68	437	60	64
						1887.54	438	60	64
						1891.4	439	60	64
						1895.26	440	60	64
						1899.12	441	60	64
						1902.98	442	60	64
						1906.84	443	60	64
						1910.7	444	60	64
						1914.56	445	60	64
						1918.42	446	62	65
						1922.28	447	61	65
						1926.14	448	60	65
						1930	449	59	65
						1933.86	450	60	65
						1937.72	451	60	65
						1941.58	452	60	65
						1945.44	453	60	65
						1949.3	454	60	65
						1953.16	455	59	65
						1957.02	456	59	65
						1960.88	457	59	65
						1964.74	458	58	65
						1968.6	459	58	65
						1972.46	460	58	65
						1976.32	461	58	65
						1980.18	462	58	65
						1984.04	463	59	65
						1987.9	464	59	65
						1991.76	465	59	65
						1995.62	466	59	65
						1999.48	467	58	65
						2003.34	468	58	65
						2007.2	469	58	65
						2011.06	470	57	65
						2014.92	471	57	65
						2018.78	472	57	65
						2022.64	473	58	65
						2026.5	474	59	65
						2030.36	475	59	65
						2034.22	476	59	65
						2038.08	477	59	65
						2041.94	478	59	65
						2045.8	479	59	65
						2049.66	480	59	65
						2053.52	481	59	65
						2057.38	482	58	65
						2061.24	483	58	65
						2065.1	484	58	65
						2068.96	485	59	65
						2072.82	486	59	65
						2076.68	487	59	65
						2080.54	488	59	65
						2084.4	489	59	65
						2088.26	490	59	65
						2092.12	491	59	65
						2095.98	492	59	65
						2099.84	493	59	65
						2103.7	494	59	65
						2107.56	495	59	65
						2111.42	496	59	65
						2115.28	497	60	65
						2119.14	498	61	65
						2123	499	61	65
						2126.86	500	61	65
						2130.72	501	62	65
						2134.58	502	62	65
						2138.44	503	62	65
						2142.3	504	62	65
						2146.16	505	62	65
						2150.02	506	62	65
						2153.88	507	61	65
						2157.74	508	61	65
						2161.6	509	61	65
						2165.46	510	61	65
						2169.32	511	61	65
						2173.18	512	62	65
						2177.04	513	62	65
						2180.9	514	62	65
						2184.76	515	61	65
						2188.62	516	61	65
						2192.48	517	61	65
						2196.34	518	61	65
						2200.2	519	61	65
						2204.06	520	61	65
						2207.92	521	61	65
						2211.78	522	61	65
						2215.64	523	61	65
						2219.5	524	61	65
						2223.36	525	61	65
						2227.22	526	61	65
						2231.08	527	61	65
						2234.94	528	61	65
						2238.8	529	61	65
						2242.66	530	61	65
						2246.52	531	60	65
						2250.38	532	60	65
						2254.24	533	60	65
						2258.1	534	60	65
						2261.96	535	59	65
						2265.82	536	58	65
						2269.68	537	58	65
						2273.54	538	57	65
						2277.4	539	57	65
						2281.26	540	57	65
						2285.12	541	57	65
						2288.98	542	57	65
						2292.84	543	57	65
						2296.7	544	56	65
						2300.56	545	56	65
