# Supplementary material for: Quantitative imaging of transcription in living Drosophila embryos reveals the impact of core promoter motifs on promoter state dynamics
Source: Nat Commun. 2021 Jul 23;12:4504. doi: 10.1038/s41467-021-24461-6 (PMC8302612; doi:10.1038/s41467-021-24461-6)
Supplement: Supplementary file 13 — Source Data [file 41467_2021_24461_MOESM13_ESM.zip › NatComm Source Data/snaE-snaPr/snaPr M2 - DividedByBackground_SpatialSelected.xls]

## Sheet: Spots by Background
		Frame	Time	SptId_12	SptId_13	SptId_15	SptId_16	SptId_17	SptId_18	SptId_20	SptId_21	SptId_22	SptId_23	SptId_24	SptId_25	SptId_27	SptId_28	SptId_30	SptId_32	SptId_33	SptId_34	SptId_35	SptId_36	SptId_37	SptId_38	SptId_40	SptId_41	SptId_42	SptId_44	SptId_45	SptId_47	SptId_48	SptId_49	SptId_52	SptId_53	SptId_55	SptId_56	SptId_57	SptId_59	SptId_60	SptId_61	SptId_64	SptId_65	SptId_66	SptId_67	SptId_68	SptId_70	SptId_71	SptId_74
		0	181.42	0	0	0	0	0	0	0	0	0	0	0	0	0	0	0	0	0	0	0	0	0	0	0	0	0	0	0	0	0	0	0	0	0	0	0	0	0	0	0	0	0	0	0	0	0	0
		1	185.28	0	0	0	0	0	0	0	0	0	0	0	0	0	0	0	0	0	0	18.8851	0	0	0	0	0	0	0	0	0	0	0	0	0	0	0	0	0	0	0	0	0	0	0	0	0	0	0
		2	189.14	0	0	0	0	0	0	0	0	0	0	0	0	0	0	0	0	0	0	0	0	0	0	0	0	0	0	0	0	0	0	0	0	0	0	0	0	0	0	0	0	0	0	0	0	0	0
		3	193	0	0	0	0	0	0	0	0	0	0	0	0	0	0	0	0	0	0	0	0	0	0	0	0	0	0	0	0	0	0	0	0	0	0	0	0	0	0	0	0	0	0	0	0	0	0
		4	196.86	0	0	0	0	0	0	0	0	0	0	0	0	0	0	0	0	0	0	0	0	0	0	0	0	0	0	0	0	0	0	0	0	24.5646	0	0	0	0	0	0	0	0	0	0	0	0	0
		5	200.72	0	0	0	0	21.2072	0	0	0	0	0	0	0	0	0	0	0	0	0	0	0	0	0	20.7846	0	0	0	0	0	0	0	0	0	0	0	0	0	0	0	0	0	0	0	0	0	0	0
		6	204.58	0	0	0	0	0	0	0	0	0	0	0	0	0	0	0	18.3126	0	0	0	0	0	0	17.8304	17.8514	0	0	0	0	0	0	0	0	0	0	0	0	0	0	0	0	0	0	0	0	0	0
		7	208.44	0	0	0	0	0	0	0	0	0	0	0	0	0	0	0	0	0	0	0	0	0	0	0	0	0	0	25.1028	0	0	0	0	0	0	0	0	0	0	0	0	0	0	0	0	0	0	0
		8	212.3	0	0	0	0	0	0	0	0	0	0	0	0	0	0	0	0	0	0	0	0	0	0	0	0	0	0	0	0	0	0	0	0	0	0	0	0	0	0	0	0	0	0	0	0	0	0
		9	216.16	0	0	0	0	0	0	0	0	0	0	0	0	0	0	0	0	0	0	0	0	0	0	0	0	0	0	0	0	0	0	0	0	0	0	0	0	0	0	0	0	0	0	0	0	0	0
		10	220.02	0	0	0	0	0	0	0	0	0	0	0	0	0	0	22.4586	0	0	0	0	0	0	0	0	0	0	0	0	0	0	0	0	0	0	0	0	0	0	0	0	0	0	0	0	0	0	0
		11	223.88	0	0	0	0	0	0	0	0	0	0	0	0	0	0	0	0	0	0	0	0	0	0	0	0	0	0	0	0	0	0	0	0	0	0	0	0	0	0	0	0	0	0	0	0	0	0
		12	227.74	0	0	0	0	0	0	0	0	0	0	0	0	0	0	0	0	0	0	0	0	0	0	0	0	0	0	0	0	0	0	0	0	0	0	0	0	0	0	0	0	0	0	0	0	0	0
		13	231.6	0	0	0	0	0	0	0	0	0	0	0	0	0	0	0	0	0	0	0	0	0	0	0	0	0	0	0	0	0	0	0	17.3373	0	0	0	0	0	0	0	0	0	0	0	0	0	0
		14	235.46	0	0	0	0	0	0	0	0	0	0	0	0	0	0	0	0	0	0	0	0	0	0	0	0	0	0	0	0	0	0	0	0	0	0	0	0	0	0	0	0	0	0	0	0	0	0
		15	239.32	0	0	0	0	0	0	0	0	0	0	0	0	0	0	0	0	0	0	0	0	0	0	0	0	0	0	0	0	0	0	0	0	0	0	0	0	0	0	0	0	0	0	0	0	0	0
		16	243.18	0	0	0	0	0	0	0	0	16.4324	0	0	0	0	16.1574	0	0	0	0	0	0	0	0	0	0	0	0	0	0	0	0	0	0	16.721	0	0	0	0	0	0	0	0	0	0	0	0	0
		17	247.04	0	0	0	0	0	0	0	0	15.9419	0	0	0	0	0	0	0	0	0	0	0	0	0	0	0	0	0	0	0	0	0	0	0	0	0	0	0	0	0	0	0	0	0	0	0	0	0
		18	250.9	0	0	0	0	0	0	0	0	0	0	0	0	0	0	0	0	0	0	0	0	0	0	0	0	0	0	0	0	0	0	0	0	0	0	0	0	0	0	0	0	0	0	0	0	0	0
		19	254.76	0	0	0	0	0	0	0	0	0	0	28.8203	0	0	0	0	0	0	0	0	0	0	0	0	0	0	0	0	0	0	0	0	0	0	0	0	0	20.7111	0	0	0	0	0	0	0	0	0
		20	258.62	0	0	0	0	0	0	0	0	0	0	20.379	0	0	0	0	0	0	0	0	0	0	0	0	0	0	0	0	0	0	0	0	0	0	0	0	0	0	0	0	0	0	0	0	0	0	0
		21	262.48	0	0	0	0	0	0	0	0	17.3142	0	16.167	0	0	0	0	0	0	0	0	0	0	0	0	0	0	0	0	0	0	0	0	0	0	0	0	0	0	0	0	0	0	0	0	0	0	0
		22	266.34	0	0	0	0	0	0	0	0	0	0	28.2313	0	0	0	0	0	0	0	0	0	0	0	0	0	0	0	0	0	0	0	0	0	0	0	0	0	0	0	0	0	0	0	0	0	0	17.7764
		23	270.2	0	0	0	0	0	0	0	0	0	0	0	0	0	0	0	0	0	0	0	0	0	0	0	0	0	0	0	0	0	0	0	0	0	0	0	0	0	0	0	0	0	0	0	0	0	20.9649
		24	274.06	0	0	0	0	0	0	0	0	0	0	18.9954	0	0	0	0	0	0	0	0	0	0	0	0	0	0	0	0	0	0	0	27.2726	0	0	0	0	0	0	0	0	0	0	0	0	0	0	36.9728
		25	277.92	0	0	0	0	0	0	0	0	0	16.6568	0	0	0	0	0	0	0	0	0	0	0	0	0	0	0	0	0	0	0	0	57.8788	0	0	0	0	0	0	0	0	0	0	0	0	0	0	53.7023
		26	281.78	0	0	0	0	0	0	0	0	0	0	0	0	0	0	0	0	0	0	0	0	0	0	0	0	0	0	0	0	0	0	40.3539	0	0	0	0	0	0	0	0	0	0	0	0	0	0	66.4426
		27	285.64	0	0	0	0	0	0	0	0	0	0	0	0	0	0	0	0	0	0	0	0	0	0	0	0	0	0	0	0	0	0	56.0891	0	0	0	0	0	0	0	0	0	0	0	0	0	0	85.188
		28	289.5	0	0	0	0	0	0	0	0	0	18.563	31.7411	0	0	0	0	0	0	0	0	0	0	0	0	0	0	0	0	0	0	0	60.6268	0	0	0	0	0	0	0	0	0	0	0	0	0	0	113.861
		29	293.36	0	0	22.652	0	0	0	0	0	0	0	26.6245	0	0	0	0	0	0	0	0	0	0	0	0	0	0	0	0	0	0	0	42.589	0	0	0	0	0	0	0	0	0	0	0	0	0	0	118.551
		30	297.22	0	0	0	0	0	0	0	0	0	0	0	0	0	0	0	0	0	0	0	0	0	0	0	0	0	0	0	0	0	0	87.4217	0	0	0	0	0	0	0	0	0	0	0	0	0	0	78.2115
		31	301.08	0	0	0	0	0	0	0	0	0	0	37.4369	0	0	0	0	0	0	0	0	0	0	0	0	0	0	0	0	0	0	0	72.309	24.5321	0	0	0	0	0	0	0	0	0	21.0171	0	0	0	214.093
		32	304.94	0	0	0	0	0	0	0	0	0	0	26.7455	0	0	0	0	0	0	0	0	0	0	0	0	0	0	0	0	0	0	0	51.1481	0	0	0	0	0	0	0	0	0	0	0	0	0	0	179.719
		33	308.8	0	0	0	0	0	0	0	0	0	15.2411	86.6336	0	0	0	0	0	0	0	0	0	0	0	0	0	0	0	0	0	0	0	51.3023	0	0	0	0	0	0	0	0	0	0	0	0	0	0	132.229
		34	312.66	0	0	0	0	0	0	0	0	0	0	27.6187	0	0	0	0	0	0	0	0	0	0	0	0	0	0	0	0	0	0	0	47.5957	0	0	0	0	0	0	0	0	0	0	0	0	0	0	178.609
		35	316.52	0	0	0	0	0	0	0	0	0	0	84.8202	0	0	0	0	0	0	0	0	0	16.2315	0	0	0	0	0	0	0	0	0	158.28	0	0	0	0	0	0	0	0	0	0	0	0	0	0	170.101
		36	320.38	0	0	0	0	0	0	0	0	0	0	81.0588	0	0	0	0	0	0	0	0	0	0	0	0	0	0	0	0	0	0	0	112.02	0	0	0	0	0	0	0	0	0	0	0	0	0	0	195.96
		37	324.24	0	0	0	0	0	0	0	0	0	0	58.8089	0	0	0	0	0	0	0	0	0	0	0	0	0	0	0	0	0	0	0	61.1234	0	0	0	0	0	0	0	0	0	0	0	0	0	0	226.373
		38	328.1	0	0	40.8883	0	22.0863	0	0	0	0	0	71.8516	0	0	0	0	0	0	0	22.5678	0	0	0	0	0	0	0	0	0	0	0	81.6971	0	0	0	0	0	0	0	0	16.7012	0	0	0	0	0	177.436
		39	331.96	0	0	0	0	39.1217	0	0	0	0	0	97.8254	0	0	0	0	0	0	0	0	44.0067	0	0	0	0	0	0	0	0	0	0	79.8802	0	0	0	0	0	0	0	0	0	0	0	0	0	0	236.944
		40	335.82	0	0	22.2831	0	0	0	0	0	0	0	67.0841	0	0	0	0	0	0	0	0	0	0	0	0	0	0	0	0	0	0	0	79.8516	0	0	0	0	0	0	0	0	0	0	0	0	0	0	188.898
		41	339.68	0	0	0	0	42.2881	0	0	0	0	0	75.8071	0	0	0	0	0	0	0	0	32.3631	0	0	0	0	0	0	0	0	0	0	125.265	0	0	0	0	0	0	0	0	0	0	0	0	0	0	213.29
		42	343.54	0	0	54.8293	0	38.5409	0	0	0	0	0	63.6897	0	0	0	0	0	0	0	0	40.1649	0	0	0	0	0	0	0	0	0	0	44.6772	0	0	0	0	0	0	0	0	0	0	0	0	0	0	166.834
		43	347.4	0	0	41.8075	0	69.4642	0	0	0	0	0	45.4084	0	0	0	0	0	0	0	0	73.8906	0	0	0	0	0	0	0	0	0	0	66.6768	0	0	0	0	0	0	0	0	0	0	0	0	0	0	226.142
		44	351.26	0	0	0	0	62.8759	0	0	0	0	0	41.4188	0	0	0	0	0	0	0	0	68.0245	0	0	0	0	0	16.661	0	0	0	0	63.9175	0	0	0	0	0	0	0	26.7313	0	0	0	0	0	0	200.027
		45	355.12	0	0	0	0	62.4207	0	0	0	0	0	36.8564	0	0	0	0	22.1492	0	0	0	63.2159	0	0	0	0	0	0	0	0	0	0	50.6617	0	0	0	0	0	0	0	30.2976	0	0	0	0	0	0	170.776
		46	358.98	0	0	0	0	94.1521	0	0	0	0	0	84.603	0	21.7942	0	0	0	0	0	0	108.638	0	0	0	0	0	0	0	0	0	0	56.5015	0	0	0	0	0	0	0	75.6352	0	16.6708	0	0	0	0	230.634
		47	362.84	0	0	27.8713	0	42.9274	0	0	0	0	0	0	0	100.996	0	0	0	0	0	0	113.973	0	0	0	0	0	0	0	0	0	0	87.7145	0	0	0	0	0	0	0	32.5718	0	0	0	0	0	0	200.621
		48	366.7	0	0	0	0	0	0	0	0	0	0	82.3711	0	92.7761	0	0	0	0	0	0	109.176	25.1565	0	0	0	0	0	0	0	0	0	66.8597	0	0	0	0	0	0	0	52.8725	0	0	0	0	0	0	250.398
		49	370.56	0	0	0	0	34.6872	0	0	0	0	0	72.2512	0	39.2811	0	0	0	0	0	0	174.855	24.3863	0	0	0	0	0	0	0	0	0	60.2961	0	0	0	0	0	0	0	19.4486	0	0	0	0	0	0	190.429
		50	374.42	0	0	72.0836	0	71.9126	0	0	0	0	0	97.0898	0	38.0753	0	0	0	0	0	0	107.222	25.4027	0	0	0	0	0	0	0	0	0	54.3364	0	0	0	0	0	0	0	55.2703	0	0	0	0	0	0	173.404
		51	378.28	0	0	0	0	39.1422	0	0	0	0	0	107.292	0	68.7022	0	0	0	0	0	0	121.849	43.7236	0	0	0	0	0	0	0	0	0	43.4523	0	0	0	0	0	0	0	70.3576	0	0	0	0	0	0	233.493
		52	382.14	0	0	0	0	60.3109	0	0	0	0	0	43.5925	0	123.2	0	0	0	0	0	0	126.636	46.2447	0	0	0	0	0	0	0	0	0	26.225	0	0	0	0	0	0	0	28.8896	0	0	0	0	0	0	224.756
		53	386	0	0	56.1345	0	47.0777	0	0	0	0	0	48.5716	0	111.19	0	0	0	0	0	0	140.602	65.7625	0	0	0	0	0	0	0	0	0	69.0429	0	0	0	0	0	0	0	31.1267	0	0	0	0	0	0	253.367
		54	389.86	0	0	42.0848	0	101.188	49.6446	0	0	0	0	61.1103	0	129.114	0	0	0	0	0	0	157.875	76.0843	0	0	0	0	0	0	0	0	0	28.0693	0	0	0	0	0	0	0	65.5646	0	0	0	0	0	0	258.233
		55	393.72	23.3219	0	56.144	0	33.2972	29.263	0	0	0	0	65.3117	0	118.587	0	0	0	0	0	0	208.6	48.576	0	0	0	0	0	0	0	0	0	0	0	0	0	0	0	0	0	68.9253	0	0	0	0	0	0	254.662
		56	397.58	25.2784	0	49.4165	0	36.0426	50.2081	0	0	0	0	112.229	0	127.265	0	0	0	0	0	0	143.201	118.973	0	0	0	0	0	0	0	0	0	37.4188	0	0	0	0	0	0	0	58.9752	0	0	0	0	0	0	263.136
		57	401.44	19.941	0	57.8151	0	42.1018	51.5715	0	0	0	0	59.6708	0	158.692	0	0	0	0	0	0	153.955	118.992	0	0	0	0	0	0	0	0	0	32.1698	0	0	0	0	0	0	0	64.126	0	0	0	0	0	0	275.153
		58	405.3	0	0	46.0432	0	33.8191	100.901	0	0	0	0	73.1268	0	74.8322	0	0	0	0	0	0	169.002	144.689	0	0	0	0	0	0	0	0	0	35.5198	0	0	0	26.1024	0	0	0	57.7579	0	0	0	0	0	0	198.084
		59	409.16	46.1346	0	72.2234	0	0	0	0	0	0	0	53.0477	0	150.923	0	0	0	0	0	0	164.971	99.3601	0	0	0	0	0	0	0	0	0	0	0	0	0	0	0	0	0	90.5286	0	0	0	0	0	0	241.589
		60	413.02	40.884	0	114.215	0	42.5004	85.3508	0	0	0	0	0	0	156.504	0	0	0	0	0	0	224.108	98.1534	0	0	0	0	0	0	0	0	0	19.9224	26.1632	0	0	0	0	0	0	36.6009	0	0	0	0	0	0	231.093
		61	416.88	93.1478	0	0	0	0	94.5933	0	0	0	0	63.8336	0	176.718	0	0	0	0	0	0	169.518	165.985	0	0	0	0	0	0	0	0	0	29.7292	36.1817	0	0	59.2422	0	0	0	93.4842	0	0	0	0	0	0	210.21
		62	420.74	32.9436	0	97.6467	0	51.8438	69.1469	0	0	0	0	67.6392	0	171.692	0	0	0	0	0	0	181.451	191.697	0	0	0	0	0	0	0	0	0	0	22.27	0	0	0	0	0	0	107.226	0	0	0	0	0	0	223.513
		63	424.6	42.1599	0	80.162	0	18.0506	102.45	0	0	0	0	29.8571	0	167.414	0	0	0	0	0	0	213.2	103.074	0	46.5184	0	0	0	0	0	0	0	37.8865	51.3147	0	0	46.9839	0	0	0	52.6039	0	0	0	0	0	0	246.312
		64	428.46	86.8722	0	105.762	0	54.7892	62.8377	0	0	0	0	20.3405	0	188.221	0	0	0	0	0	0	259.981	93.2056	23.0493	0	0	0	0	0	0	0	0	0	34.1288	0	0	0	0	0	0	39.2535	0	0	0	0	0	0	252.202
		65	432.32	93.8679	0	109.717	0	44.5274	69.0553	0	0	0	0	88.4956	0	180.113	0	0	20.5191	0	0	0	235.117	179.565	0	0	0	0	0	0	0	0	0	35.1449	63.128	0	0	0	0	0	0	89.1146	0	0	0	0	0	0	268.343
		66	436.18	106.392	0	141.503	0	39.7472	85.2718	0	0	0	0	83.3853	0	214.5	0	0	0	0	0	0	208.882	114.146	0	0	0	0	0	0	0	0	0	34.1432	71.7828	0	0	63.3834	0	21.0956	0	70.972	0	0	0	0	0	0	154.911
		67	440.04	34.9486	0	112.939	0	45.1633	120.14	0	0	0	0	68.6636	26.4778	206.167	0	0	0	0	0	0	169.001	131.911	0	0	0	0	0	0	0	0	0	32.5361	74.5188	0	0	92.1469	0	0	0	52.0962	0	0	0	0	0	0	158.408
		68	443.9	104.171	0	101.439	0	61.7386	95.7214	0	0	0	0	75.2103	52.0548	189.12	0	0	0	0	0	0	149.729	136.868	0	0	0	24.4873	0	0	0	0	0	25.7115	50.8707	0	0	40.1788	0	0	0	76.9865	0	0	0	0	0	0	172.485
		69	447.76	92.816	0	127.772	0	88.6519	128.74	0	0	0	0	94.8532	41.7916	224.036	0	0	0	0	0	0	159.775	139.042	38.9728	0	0	0	0	0	0	0	0	30.5852	84.5666	0	0	85.4686	0	0	0	35.8977	0	0	0	0	0	0	204.626
		70	451.62	95.2566	0	157.015	0	86.9343	102.064	0	0	0	0	59.1578	0	202.455	0	0	0	0	0	0	129.093	128.08	44.0801	0	0	0	0	0	0	0	0	0	73.4899	0	0	82.7249	0	0	0	43.4414	0	0	0	0	0	0	219.866
		71	455.48	217.273	0	122.686	0	152.825	74.734	0	0	0	0	76.1059	39.1255	245.517	0	0	0	0	0	0	57.7122	116.466	0	0	0	0	0	0	0	0	0	37.5609	35.3826	18.8098	0	69.1598	0	0	0	20.7152	0	0	0	47.5544	0	0	219.463
		72	459.34	154.013	0	174.739	0	84.1118	72.1915	0	0	0	0	33.3272	52.5065	136.043	0	0	0	0	0	0	117.517	143.758	48.6976	0	0	0	0	16.777	0	0	0	43.0014	87.1141	0	0	48.8312	0	0	0	69.209	0	0	0	32.332	0	0	211.741
		73	463.2	103.068	0	219.749	0	97.7155	122.663	0	0	0	0	76.3332	22.8211	181.75	0	0	0	0	0	0	107.475	148.729	84.131	0	0	0	0	0	0	0	0	44.9355	112.261	0	0	68.9755	0	0	0	60.3913	0	0	0	65.8062	0	0	205.632
		74	467.06	104.988	0	184.416	0	154.319	86.4218	0	0	0	0	66.4024	57.5639	180.516	0	0	0	0	0	0	159.446	118.683	69.3871	0	0	0	0	0	0	0	0	19.7189	94.3771	0	0	0	0	0	0	39.8776	0	0	0	39.0766	0	0	245.377
		75	470.92	169.45	0	123.171	0	69.2868	212.567	0	0	0	0	52.5223	46.5204	250.348	0	0	0	26.9189	0	0	129.057	81.3073	47.4786	0	0	0	0	0	0	0	0	39.5726	75.8417	0	0	55.2973	0	0	0	70.033	0	0	0	48.0643	0	0	202.723
		76	474.78	112.416	0	123.844	0	116.731	113.565	0	0	0	0	105.387	46.6072	151.204	0	0	0	0	0	0	105.425	45.3283	104.945	0	0	0	0	0	0	0	0	75.5116	83.6505	0	0	65.4401	0	0	0	52.7786	0	0	0	81.0221	0	0	230.284
		77	478.64	126.918	18.7324	144.982	0	120.855	141.479	0	0	0	0	64.7589	42.4578	195.385	0	0	0	0	0	0	123.465	65.8822	162.692	0	0	0	0	0	0	0	0	22.6477	77.1608	0	0	62.4251	0	0	0	64.3153	0	0	0	80.2723	0	0	248.262
		78	482.5	159.972	0	156.769	0	129.782	133.561	0	0	0	0	61.0904	51.705	218.201	0	0	0	0	0	0	81.9591	72.8915	134.218	0	0	0	0	0	0	0	0	39.0687	78.4991	0	0	61.5234	0	0	0	63.3674	0	0	0	71.8804	0	0	285.102
		79	486.36	151.799	57.8475	102.112	0	151.042	158.376	0	0	0	0	60.3015	54.731	144.826	0	0	0	0	0	0	101.133	131.448	108.545	0	0	0	0	0	0	0	0	0	112.845	0	0	26.4996	0	0	0	86.0961	0	49.8495	0	103.907	49.599	0	229.623
		80	490.22	97.0717	30.8488	153.681	0	150.646	131.196	0	0	0	0	40.1866	56.6757	211.205	0	0	0	0	0	0	122.757	88.4891	167.006	0	0	0	0	0	0	0	0	39.0257	70.4225	16.7781	0	0	0	0	0	116.064	0	0	0	115.092	0	0	168.019
		81	494.08	138.306	25.5476	195.799	0	114.866	170.048	0	0	0	0	72.0359	75.1014	90.7364	0	0	0	0	0	0	111.907	76.5963	138.206	0	0	0	0	0	0	0	0	69.5806	53.6229	0	0	53.3857	0	0	0	77.4699	0	46.9089	0	109.055	90.4042	0	229.387
		82	497.94	87.3489	41.4336	165.645	0	149.994	161.736	0	0	0	0	0	78.6501	111.255	0	0	0	0	0	0	139.755	125.656	161.695	0	0	0	0	0	0	0	0	33.3434	99.9137	0	0	0	0	0	0	94.9939	0	0	0	128.688	47.7377	32.3207	194.346
		83	501.8	124.106	52.9966	103.734	0	143.672	174.805	0	0	0	0	0	32.1763	157.134	0	0	0	0	0	0	50.5321	74.7533	125.855	0	0	0	0	0	0	0	0	50.763	92.0819	0	0	34.3998	0	0	0	143.29	0	41.39	0	130.572	25.4963	24.7702	152.557
		84	505.66	146.528	0	138.872	0	212.529	148.687	0	0	0	0	30.1391	43.9638	157.1	0	0	0	0	0	0	74.6532	66.2435	199.033	0	0	0	21.3451	0	0	0	0	27.0427	93.6757	0	0	22.8863	0	0	0	197.184	0	43.5176	0	92.6594	33.6121	34.6174	211.641
		85	509.52	103.987	30.4429	124.002	0	136.109	134.155	0	0	0	0	45.0238	65.3997	158.527	0	0	20.9747	0	0	0	160.464	76.2228	181.273	0	0	0	0	0	0	0	0	82.0153	141.212	0	0	41.0431	0	0	0	111.907	0	72.5766	0	166.33	54.9302	0	208.752
		86	513.38	86.399	28.4695	109.943	0	100.589	139.67	0	0	0	0	0	80.5931	209.45	0	0	0	0	0	0	107.431	62.1859	174.5	0	0	0	0	0	0	0	0	47.0726	134.519	0	0	54.1703	0	0	0	146.9	0	38.4191	0	149.273	46.1918	52.0334	210.056
		87	517.24	75.4163	52.5399	92.6832	0	119.463	138.76	0	0	0	0	0	53.3729	166.852	0	0	0	0	0	0	116.055	52.8822	174.17	0	0	0	0	0	0	0	0	51.4199	82.3096	0	0	59.6913	0	0	0	142.629	0	56.3653	0	190.795	42.1088	74.3488	224.947
		88	521.1	91.7821	21.3635	147.494	0	119.623	192.787	0	0	0	0	0	48.2205	87.2777	0	0	0	0	0	0	157.295	75.5796	175.788	0	0	0	0	0	0	0	0	27.2005	50.8322	0	0	0	0	0	0	128.438	0	125.392	0	152.512	40.9637	0	172.798
		89	524.96	83.2884	22.0393	142.282	0	113.99	170.557	0	0	0	0	22.4963	44.0035	166.804	0	0	28.022	0	0	0	192.734	73.4409	188.332	0	0	0	0	0	0	0	0	0	146.934	0	0	72.9688	0	0	0	183.947	0	70.1764	0	124.026	115.109	30.085	256.716
		90	528.82	83.9409	0	85.5145	0	123.438	138.569	0	0	0	0	0	68.0656	198.909	0	0	0	0	0	0	181.347	60.999	82.6121	0	0	0	0	0	0	0	0	79.6574	127.524	0	0	73.1261	0	0	0	152.735	0	74.8817	0	159.055	48.6013	0	243.405
		91	532.68	145.948	0	140.813	0	143.26	211.225	0	0	0	0	0	48.0999	207.239	0	0	31.0055	0	0	0	198.54	24.3814	146.295	0	0	0	0	0	0	0	0	40.3264	22.9531	0	0	100.697	0	0	0	311.558	0	81.9166	0	114.734	33.1107	0	187.098
		92	536.54	146.523	0	136.224	0	97.1265	200.168	0	0	0	0	0	97.5	230.219	0	0	0	0	0	0	203.353	26.3341	152.396	0	0	0	0	0	0	0	0	40.4249	107.688	0	0	85.7609	0	0	0	147.538	0	113.895	0	192.456	101.57	0	215.409
		93	540.4	153.767	18.4906	168.837	0	93.9487	231.177	0	0	0	0	0	70.9314	227.673	0	0	27.0273	0	0	0	250.167	45.7543	185.679	0	0	0	0	0	0	0	0	0	114.073	0	0	42.5777	0	0	0	162.204	0	123.181	0	177.064	112.632	25.9523	206.429
		94	544.26	140.179	0	135.133	0	139.681	212.138	0	0	0	0	0	114.228	132.567	0	0	0	0	0	0	192.108	57.687	131.946	0	0	0	0	0	0	0	0	51.682	107.292	0	0	21.945	0	0	0	124.738	0	115.148	0	85.1349	39.9086	0	197.422
		95	548.12	104.664	21.546	128.139	0	105.361	219.368	0	0	0	0	0	0	152.808	0	0	0	0	0	0	167.679	36.4739	159.973	0	0	0	0	0	0	0	0	74.6886	87.8939	0	0	47.7142	0	0	0	217.537	0	83.8295	0	172.005	56.5047	0	196.869
		96	551.98	119.335	0	130.72	0	146.591	219.16	0	0	0	0	0	116.19	223.609	0	0	49.7968	0	0	0	155.684	107.433	123.345	0	0	0	0	0	0	0	0	60.6652	134.113	18.1086	0	45.166	0	0	34.9997	156.229	0	100.913	0	124.817	89.973	0	235.53
		97	555.84	75.865	0	161.177	0	127.12	230.387	0	0	0	0	19.217	121.798	160.795	0	0	70.0002	0	0	0	203.685	27.6367	134.164	0	0	0	0	0	0	0	0	26.286	68.812	0	0	28.9988	0	0	0	178.586	0	135.461	0	130.375	91.8614	0	233.78
		98	559.7	143.506	0	169.49	0	85.2633	234.848	0	0	0	0	0	121.511	124.446	0	0	33.894	0	0	0	199.556	51.6129	136.25	0	0	0	0	0	0	0	0	42.3155	44.2239	0	0	74.4923	0	0	37.4592	144.478	0	101.691	0	208.143	53.9813	0	224.639
		99	563.56	139.539	0	118.113	0	121.171	221.327	0	0	0	0	0	124.92	191.544	0	0	0	0	0	0	216.789	50.3219	137.971	0	0	0	0	0	0	0	0	39.0253	116.939	0	0	57.2037	0	0	44.6145	169.262	0	142.904	0	193.649	126.256	0	199.966
		100	567.42	81.6354	0	174.111	0	150.49	154.154	0	0	0	0	0	115.594	171.363	0	0	0	0	0	0	143.065	67.2741	154.984	0	0	0	0	0	0	0	0	73.5565	117.165	0	0	32.4632	0	0	54.5583	248.16	0	97.5236	0	183.259	119.03	0	228.742
		101	571.28	136.596	0	185.386	0	129.355	191.72	0	0	0	0	0	81.6507	149.766	0	0	50.3552	0	0	0	164.752	48.7254	124.691	0	0	0	0	0	0	0	0	0	121.691	0	0	61.8894	0	0	52.8377	163.843	0	112.603	0	239.308	35.5319	0	180.101
		102	575.14	160.482	0	169.289	0	160.555	241.284	0	0	0	0	0	79.979	200.78	0	0	72.8263	0	0	0	175.482	114.437	189.925	0	0	29.6534	0	0	0	0	0	61.1959	181.735	0	22.3985	97.3204	0	0	108.497	126.002	0	132.546	0	241.162	96.8692	0	222.689
		103	579	110.487	0	118.82	0	124.233	260.194	0	0	0	0	0	46.7481	126.733	0	0	0	0	0	0	204.881	53.017	140.36	0	0	0	0	0	0	0	0	36.3201	125.605	0	0	83.7159	0	0	131.141	205.819	0	126.118	18.7348	115.994	102.063	0	241.273
		104	582.86	116.911	0	92.3023	0	193.037	247.294	0	0	0	0	0	77.6949	173.863	0	0	107.234	0	0	0	169.599	126.437	176.523	0	0	0	0	0	0	0	0	46.8174	125.907	0	0	29.0085	0	0	126.796	226.389	0	88.2287	0	125.938	88.2216	0	249.894
		105	586.72	194.033	0	135.394	0	163.219	250.095	0	0	0	0	0	51.3699	170.442	0	0	111.567	0	0	0	161.158	57.3077	152.698	0	0	0	0	0	0	0	0	31.4874	230.732	0	0	58.647	0	0	117.758	206.686	0	120.693	0	141.213	69.7757	0	251.534
		106	590.58	181.768	0	87.7243	0	181.534	222.019	0	0	0	0	0	44.8498	178.917	0	0	82.1253	0	25.4997	0	206.017	113.924	112.67	0	0	0	0	0	0	0	0	18.031	204.917	0	0	87.9695	0	0	196.24	230.941	0	106.585	0	205.731	91.6478	0	247.548
		107	594.44	106.334	0	98.3141	0	135.471	198.234	0	0	0	0	0	76.9727	108.505	0	0	67.1755	0	0	0	158.656	60.6997	92.8456	0	0	0	0	0	0	0	0	17.8905	203.207	0	0	89.1732	15.7767	0	105.186	115.971	38.3745	130.058	0	130.284	97.5157	0	200.581
		108	598.3	160.021	0	147.434	0	185.802	200.243	0	0	0	0	34.7984	58.629	238.416	0	0	71.0208	0	0	0	148.089	120.048	126.342	0	0	0	0	0	0	0	0	46.7098	221.215	0	0	85.8051	0	0	157.941	123.946	19.855	123.619	0	163.561	132.219	0	221.842
		109	602.16	79.8646	0	154.588	0	149.286	204.931	0	0	0	0	0	105.587	200.459	0	0	63.1885	0	0	0	99.0153	63.0446	100.134	0	0	0	0	0	0	0	0	48.0183	191.78	0	0	140.212	0	0	157.086	121.245	41.6174	221.993	0	176.222	102.169	0	166.477
		110	606.02	66.9322	0	126.185	0	182.013	218.17	0	0	0	0	17.6667	103.004	206.234	0	0	62.252	0	0	0	135.915	102.059	158.351	0	0	0	0	0	0	0	0	0	150.404	0	0	107.885	0	0	209.416	137.023	56.8841	200.59	0	159.765	86.3276	0	232.487
		111	609.88	140.685	0	133.789	0	117.827	139.95	0	0	0	0	0	107.538	258.577	0	0	58.0847	0	0	17.4926	86.1506	134.783	119.58	0	0	0	0	0	0	0	0	22.1213	232.175	0	0	108.75	0	0	136.351	86.1881	70.3142	188.622	0	107.858	102.224	36.0112	198.379
		112	613.74	83.7888	0	124.849	0	162.631	186.586	0	0	0	0	28.9626	76.5503	163.544	0	0	45.9363	0	0	0	140	133.516	118.964	0	0	0	0	0	0	0	0	42.9225	206.952	0	0	65.1895	0	0	32.8765	119.093	42.5645	199.642	0	103.442	130.132	28.6385	199.676
		113	617.6	149.207	0	127.76	0	183.205	187.723	0	0	0	0	32.2957	44.3216	256.585	0	0	39.8985	0	0	0	91.4653	87.5809	103.161	0	0	0	0	0	0	0	0	87.6722	181.7	0	0	59.4846	0	0	202.935	112.868	66.9958	213.845	0	124.77	72.0136	0	182.27
		114	621.46	191.1	0	61.888	0	202.769	219.181	0	0	0	0	32.4075	74.2367	167.522	0	0	65.7865	0	0	0	144.168	161.205	117.082	0	0	0	0	0	0	0	0	78.839	199.75	0	0	125.401	0	0	174.067	132.191	50.8555	181.596	0	139.773	80.6158	88.0798	197.755
		115	625.32	138.645	0	67.9097	0	95.2106	170.013	0	0	0	0	22.6764	63.135	145.451	0	0	58.5413	0	0	0	77.1954	116.85	155.964	0	0	0	0	0	0	0	0	39.2111	212.74	0	0	127.919	0	0	170.554	94.8262	104.066	163.862	0	126.173	39.4344	36.1102	197.062
		116	629.18	140.399	0	65.5111	0	207.66	198.794	0	0	0	0	43.7173	80.7525	209.612	0	0	41.0455	0	0	0	150.995	93.1285	166.704	0	0	0	0	0	0	0	0	61.3332	154.909	0	0	157.416	0	0	147.218	125.247	126.336	165.914	0	161.359	49.9704	33.8636	210.817
		117	633.04	174.63	0	109.09	0	182.148	165.807	0	0	0	0	59.2948	77.0747	171.606	0	0	36.0298	0	0	0	135.668	132.587	47.0545	0	0	0	0	0	0	0	0	0	185.355	0	0	137.314	0	0	172.171	98.0722	145.805	172.651	0	168.763	77.1931	66.0739	278.516
		118	636.9	104.969	0	75.0477	0	201	254.968	0	0	0	0	57.9024	63.2115	236.259	0	0	0	0	0	0	169.65	123.279	124.832	0	0	0	0	0	0	0	0	42.2726	190.47	0	0	98.8169	0	0	198.317	85.2388	120.758	128.76	0	151.974	66.6765	51.2613	211.395
		119	640.76	136.406	0	74.9926	0	192.942	155.587	0	0	0	0	37.6585	105.564	205.885	0	0	81.6422	0	0	0	132.971	134.543	135.858	0	0	0	0	0	0	0	0	47.4647	154.456	0	0	146.606	0	0	163.757	94.5174	175.489	125.072	0	165.807	114.264	77.213	179.145
		120	644.62	105.156	29.7434	61.9357	0	138.725	194.297	0	0	0	0	46.4226	106.569	240.915	0	0	56.1423	0	0	0	98.749	136.553	147.76	0	0	0	0	0	0	0	0	64.805	157.787	0	0	107.303	0	16.4644	197	0	142.461	182.792	0	143.877	71.5876	52.0788	158.023
		121	648.48	155.331	31.6179	41.5239	0	205.753	177.856	0	0	0	0	22.3953	98.9055	171.4	0	0	38.8893	0	0	0	155.272	98.6139	162.594	0	0	0	19.8838	0	0	0	0	66.5569	114.39	0	0	205.6	0	0	124.879	86.9505	172.763	125.088	0	183.861	81.0817	41.7423	169.165
		122	652.34	163.838	21.7016	111.57	0	170.76	192.077	0	0	0	0	49.785	85.8923	127.067	25.7774	0	33.612	0	0	0	161.965	161.024	160.674	0	0	0	0	0	0	0	0	45.6034	163.101	0	0	122.373	0	0	157.052	70.2978	198.183	237.366	0	100.597	58.6383	0	208.299
		123	656.2	238.071	58.6363	89.2228	0	159.636	156.821	0	0	0	0	0	81.7232	197.107	0	0	62.1358	0	0	0	108.894	213.181	199.993	0	0	0	45.4324	0	0	0	0	56.195	162.322	0	0	192.378	0	0	177.091	38.7736	206.469	230.835	0	165.97	75.1715	60.1112	215.951
		124	660.06	133.331	89.8894	89.67	0	154.915	129.553	0	0	0	0	34.9116	120.909	184.475	0	0	42.05	20.681	0	0	136.282	162.793	138.815	0	0	0	0	0	0	0	0	38.1224	176.469	0	0	191.2	0	0	166.494	101.74	160.147	186.363	0	159.361	56.3545	59.8744	195.189
		125	663.92	181.184	55.1284	154.625	0	176.456	159.982	0	0	0	0	53.0829	92.5647	155.301	0	0	51.8554	0	0	0	152.016	157.568	122.314	0	0	0	0	0	0	0	0	60.6678	142.62	28.4228	0	125.433	0	0	204.531	79.8021	125.634	177.224	0	140.854	51.813	56.5904	176.933
		126	667.78	142.484	22.357	47.0138	0	200.606	155.408	0	0	0	0	38.3857	122.069	177.457	0	0	33.2909	0	0	0	170.121	120.753	162.648	0	0	0	0	0	0	0	0	46.723	209.526	0	0	197.693	0	0	141.455	81.2099	132.752	139.543	0	232.568	76.4975	61.9118	135.576
		127	671.64	227.439	54.3169	93.285	0	132.937	141.441	0	0	0	0	62.6787	123.955	144.763	0	0	30.2181	25.5217	0	0	157.965	97.8711	146.063	0	0	0	23.5399	0	0	0	0	81.7124	157.789	0	0	208.331	0	0	229.532	101.806	142.036	223.48	0	164.204	59.0522	42.1502	112.729
		128	675.5	162.738	0	126.522	0	205.998	121.098	0	0	0	0	29.192	79.2755	168.907	0	0	40.4636	0	0	0	139.413	159.045	242.43	0	0	0	40.9844	0	0	0	0	0	210.036	0	0	199.839	0	0	148.63	45.4901	192.339	232.007	0	126.523	55.1993	38.0548	121.713
		129	679.36	220.232	17.5827	130.28	0	194.543	119.743	0	0	0	0	26.4192	134.535	186.936	0	0	46.9827	33.539	0	0	226.12	224.471	206.07	0	0	0	18.7519	0	0	0	0	44.346	286.88	43.345	0	170.517	0	0	165.629	124.981	189.7	212.481	0	148.948	112.323	75.6133	156.726
		130	683.22	150.321	41.1954	125.585	0	202.233	133.527	0	0	0	0	63.3118	85.9059	197.607	0	0	49.4906	75.1289	0	0	184.396	116.94	232.019	0	0	0	34.8032	0	0	0	0	85.8096	164.304	0	0	167.716	0	0	173.451	145.378	197.283	203.414	0	207.822	96.6305	72.0264	162.498
		131	687.08	157.58	46.4324	167.615	0	217.69	156.022	0	0	0	0	33.6001	42.3165	144.522	0	0	50.7679	44.3826	0	0	96.3002	178.206	150.131	0	0	0	0	0	0	0	0	37.7113	281.609	50.4379	0	228.861	0	0	169.417	150.334	179.93	146.788	0	176.157	102.454	72.8056	199.902
		132	690.94	185.385	0	207.044	0	170.593	155.916	0	0	0	0	56.065	74.1515	139.628	0	0	54.6589	83.9528	0	0	195.643	158.549	123.447	0	0	0	0	0	0	0	0	68.6953	219.461	33.2133	0	159.626	0	0	186.145	61.141	235.881	151.116	0	172.656	82.0023	78.1077	161.357
		133	694.8	173.259	32.4407	142.892	0	171.525	104.785	0	0	0	0	0	60.6044	116.448	0	0	27.4926	0	0	0	180.795	88.6675	199.341	0	0	0	20.2206	0	0	0	0	85.223	155.816	0	0	200.852	0	0	180.097	78.3674	164.216	124.293	0	192.989	67.0173	128.322	187.241
		134	698.66	174.546	50.3092	141.945	0	183.294	172.595	0	0	0	0	40.5369	101.836	131.625	0	0	23.079	90.4297	0	0	132.079	106.965	170.401	0	0	0	27.8615	0	0	0	0	38.7569	161.153	38.9973	0	208.337	0	0	137.976	156.726	193.793	193.57	0	164.988	68.1569	82.3258	174.033
		135	702.52	150.478	43.5985	119.883	0	165.349	114.719	0	0	0	0	51.8028	67.4881	99.9491	0	0	29.7822	53.5803	0	0	153.942	131.598	121.905	0	0	0	32.8319	0	0	0	0	47.4089	206.075	35.045	0	139.717	0	0	175.406	129.08	159.243	166.216	0	150.871	0	97.9721	126.079
		136	706.38	152.956	71.6275	152.055	0	188.852	135.5	0	0	0	0	74.3408	123.853	212.623	0	0	0	40.4615	0	0	208.999	54.7934	58.4863	0	0	0	22.0503	0	0	0	0	63.9622	195.249	0	0	181.225	0	0	111.463	152.398	218.368	174.219	19.044	172.961	87.3682	123.417	154.815
		137	710.24	132.622	42.8314	121.337	0	91.3494	154.516	0	0	0	0	29.8332	38.451	174.579	0	0	44.6338	62.6252	0	0	161.222	111.344	106.125	0	0	0	38.0644	0	0	0	0	25.2128	122.774	36.8577	0	204.034	0	0	157.391	156.257	168.834	179.585	0	209.608	60.0614	119.591	129.822
		138	714.1	114.818	45.8014	143.267	0	183.477	143.943	0	0	0	0	75.7997	86.363	155.662	0	0	78.9953	91.8114	0	0	112.659	45.3524	86.3584	0	0	0	28.2186	0	0	0	0	0	154.333	29.4615	0	219.067	0	0	131.614	100.225	130.769	177.955	0	210.658	53.661	68.8454	103.825
		139	717.96	171.193	51.5642	107.607	0	72.7046	166.602	0	0	0	0	82.8706	74.5888	207.205	0	0	56.3019	53.2581	0	0	110.78	88.8906	81.4784	0	0	0	0	0	0	0	36.7655	39.1429	123.632	37.1112	0	179.594	0	0	203.872	36.5316	264.02	202.043	0	244.297	98.447	46.3306	103.276
		140	721.82	100.513	37.2323	31.2165	0	94.8659	89.8304	0	0	0	0	62.7141	47.0686	162.655	0	0	109.02	83.5825	0	0	105.221	0	137.59	0	0	0	0	0	0	0	0	38.3132	129.072	0	0	198.464	0	0	254.636	111.782	182.03	199.953	0	200.552	102.826	119.239	92.1986
		141	725.68	127.531	64.6622	81.5283	0	45.2519	108.088	0	0	0	0	49.7719	116.478	134.329	0	0	0	73.2238	0	0	135.914	81.8432	110.271	0	0	0	0	0	0	0	62.1445	76.242	113.374	19.8364	0	204.091	0	0	170.68	181.168	190.924	257.585	0	186.948	122.373	86.2421	123.659
		142	729.54	139.206	67.1197	150.292	0	113.573	117.651	0	0	0	0	74.7248	76.8369	203.039	0	0	86.8669	134.448	0	0	139.864	53.1294	151.014	0	0	0	31.496	0	0	0	47.939	68.2689	122.967	0	0	218.026	0	0	162.703	186.02	244.062	171.577	0	203.479	114.209	40.9494	125.667
		143	733.4	215.686	95.4027	161.652	0	125.561	144.758	0	0	0	0	24.1524	115.555	189.577	0	0	75.0904	49.6945	0	0	117.46	47.3419	115.296	0	0	0	54.8058	0	0	0	23.9279	48.8948	175.938	0	0	154.263	0	0	130.006	148.316	185.897	166.808	0	160.449	57.9041	65.7184	145.19
		144	737.26	114.48	71.8416	122.916	0	144.327	129.296	0	0	0	0	65.0513	120.238	148.285	0	0	66.475	83.1817	0	0	97.4934	49.7317	71.0323	0	0	0	98.9774	0	0	0	56.409	33.8101	225.271	0	0	207.971	0	0	183.734	160.416	221.357	198.889	0	187.744	92.8946	140.771	126.45
		145	741.12	114.209	79.7472	152.094	0	101.077	170.206	0	0	0	0	33.9538	72.3258	137.951	0	0	83.8748	92.157	0	0	169.799	123.682	63.715	0	0	0	40.9639	0	0	0	32.9492	63.0375	105.754	0	0	241.94	0	0	169.026	160.559	191.375	160.383	0	135.366	73.2773	157.677	142.606
		146	744.98	119.486	89.8462	34.9832	0	127.508	164.68	0	0	0	0	60.328	126.349	214.828	0	0	83.9735	32.2091	0	0	196.923	78.6647	73.2684	0	0	0	48.8134	0	0	0	66.9035	62.2325	207.13	0	0	178.36	0	0	163.575	122.246	238.611	215.381	0	169.48	101.149	144.986	133.775
		147	748.84	117.968	97.3381	145.002	0	96.0087	164.087	0	0	0	0	77.9259	106.833	189.568	0	0	59.275	44.9812	0	0	96.9304	59.1932	104.428	0	0	0	60.1201	0	0	0	0	73.1571	219.692	0	0	157.847	0	0	162.716	169.119	170.372	226.933	0	144.81	91.1511	93.6702	118.625
		148	752.7	146.893	139.401	183.087	0	80.1792	129.538	0	0	0	0	0	108.375	125.641	0	0	112.542	0	0	0	106.658	63.1096	80.5997	0	0	0	47.4207	0	0	0	77.6025	28.8282	147.619	0	0	195.093	0	0	194.025	114.635	210.839	163.24	0	152.436	59.2428	187.63	91.7899
		149	756.56	112.405	121.357	162.824	0	139.733	132.153	0	0	0	0	57.8631	129.325	191.487	0	0	104.245	18.1744	0	0	62.6987	82.0733	112.787	0	0	0	66.9965	0	0	0	110.58	40.7838	197.763	0	0	145.698	21.2711	0	179.17	116.174	252.206	167.322	0	124.676	75.1242	125.894	102.163
		150	760.42	105.601	145.44	156.931	0	78.1611	140.83	0	0	0	0	68.9743	158.656	152.872	0	0	114.37	43.7881	0	0	147.125	78.2294	128.256	0	0	0	85.2841	0	0	0	44.5441	23.914	184.148	0	0	160.865	0	0	185.246	166.295	225.243	212.916	0	209.652	79.6575	140.633	63.794
		151	764.28	122.021	116.783	189.415	0	80.8775	136.23	0	0	0	0	0	109.77	106.542	0	0	108.498	52.0666	0	0	132.419	46.4789	134.782	0	0	0	64.1101	0	0	0	45.6192	89.7703	199.868	0	0	126.303	0	0	128.532	133.925	224.94	210.556	0	114.046	37.6663	118.918	172.907
		152	768.14	123.564	177.746	126.517	0	32.7675	114.167	0	0	0	0	85.2658	185.683	165.806	0	0	101.789	66.8098	0	0	127.712	59.871	75.4794	0	0	0	81.029	0	0	0	89.1346	51.4278	107.976	0	0	164.755	0	0	197.074	102.875	165.532	206.204	0	212.945	101.408	127.258	100.572
		153	772	126.225	72.1978	156.15	0	93.8091	187.384	0	0	0	0	40.905	152.727	198.436	0	0	166.813	0	0	0	163.745	60.969	167.468	0	0	0	0	0	0	0	79.1208	36.6033	128.049	0	0	160.28	20.1196	0	132.134	149.25	232.698	175.059	0	179.464	65.9872	170.962	50.6717
		154	775.86	77.6871	122.933	152.835	0	84.0061	203.873	0	0	0	0	92.5718	212.214	102.814	0	0	80.4616	81.8202	0	0	129.466	45.6579	101.45	0	0	0	80.3086	0	0	0	28.1446	110.388	92	0	0	138.257	0	0	175.649	152.051	147.357	192.228	0	143.581	79.6463	142.643	118.776
		155	779.72	99.1788	118.765	164.2	0	136.192	144.45	0	0	0	0	74.4497	227.358	123.212	0	0	92.3394	63.196	0	0	74.1839	50.7621	103.424	0	0	0	71.5789	0	0	0	0	39.8721	116.243	0	0	119.093	0	0	150.381	145.585	122.481	224.858	0	144.357	68.7677	134.378	61.3632
		156	783.58	98.797	165.706	188.81	0	97.5746	158.675	0	0	0	0	25.2074	192.891	93.5892	0	0	108.142	74.7689	0	0	77.2102	34.9299	72.2708	0	0	0	78.8276	0	0	0	49.0174	91.9923	147.546	0	0	149.455	0	0	164.065	121.494	152.45	228.494	0	124.365	67.8726	158.806	70.7294
		157	787.44	140.925	154.371	157.047	0	87.6665	78.7667	0	0	0	0	44.1365	205.186	163.135	0	0	119.341	36.1388	0	0	165.139	51.7412	111.613	0	0	0	35.2686	0	43.0835	0	30.2262	99.8042	131.16	28.4421	0	190.298	0	0	135.367	151.254	204.482	180.528	0	163.27	69.5735	137.556	49.0222
		158	791.3	188.024	151.56	234.809	0	115.133	168.592	0	0	0	0	18.0197	161.131	131.494	0	0	131.62	70.8153	0	0	159.338	27.0243	74.5921	0	0	0	71.9134	0	72.935	0	0	35.1601	132.484	0	0	195.04	0	0	176.342	138.52	192.837	231.668	0	139.609	123.817	163.37	48.1592
		159	795.16	183.441	108.621	155.032	0	116.17	175.145	0	0	0	0	28.6647	151.683	88.3273	0	0	121.044	128.087	0	0	102.239	60.1513	53.4723	32.5074	0	0	67.3858	0	86.3534	0	0	82.2884	139.482	0	0	204.939	0	0	176.88	160.642	146.766	219.928	0	151.577	128.406	146.452	0
		160	799.02	117.046	126.134	219.361	0	130.661	155.933	0	0	0	0	35.2709	192.062	93.3514	0	0	145.396	107.641	0	0	134.582	51.4081	80.1858	29.1416	0	0	82.3379	0	79.7724	0	33.5768	55.7856	115.188	0	0	200.193	61.8804	0	188.478	187.83	104.387	196.766	0	172.323	31.963	144.487	41.5092
		161	802.88	172.33	111.425	251.135	0	111.623	175.501	0	0	0	0	77.0594	173.715	74.7286	0	0	215.002	109.263	20.2411	0	96.8441	75.9634	106.18	0	0	0	87.8593	0	76.2036	0	0	88.9761	101.639	0	0	133.828	0	0	128.907	203.067	165.225	121.111	0	166.781	71.8763	198.844	0
		162	806.74	150.008	174.799	153.839	0	149.108	115.594	0	0	0	0	57.0448	125.444	91.3611	0	0	153.643	93.8111	0	0	149.03	0	125.763	0	0	0	127.522	0	96.7539	0	30.3107	114.39	97.6414	25.8305	0	127.773	58.3354	0	171.264	185.445	120.74	250.071	0	168.323	90.4599	140.853	32.3962
		163	810.6	185.19	126.081	153.047	0	125.451	164.98	0	0	0	0	93.2765	159.349	67.3902	0	0	145.24	127.622	0	0	134.302	38.6175	113.844	35.0996	0	0	87.288	0	101.282	0	0	130.696	116.551	17.7705	0	154.841	45.2688	0	77.7044	116.279	142.819	187.63	0	145.7	74.2992	123.493	0
		164	814.46	155.268	79.9905	135.228	0	137.619	143.88	0	0	0	0	128.562	264.392	140.562	0	0	104.505	160.291	0	0	134.146	61.871	173.744	28.8854	0	0	57.7374	0	123.833	0	39.1404	61.3371	133.742	0	0	155.827	67.844	0	175.112	129.561	130.554	154.121	0	180.381	102.108	145.922	0
		165	818.32	142.94	190.979	185.043	0	170.12	217.042	0	0	0	0	98.9286	222.353	82.1156	0	0	184.671	78.8586	0	0	180.538	26.1143	166.403	0	0	0	91.2113	0	117.395	0	27.1326	63.927	86.4855	0	0	158.987	101.432	0	107.29	153.108	131.973	188.323	0	179.92	83.1516	98.3118	0
		166	822.18	133.918	177.42	181.636	0	93.2857	126.421	0	0	0	0	40.3541	191.105	63.4098	0	0	154.566	119.404	0	0	136.047	0	121.2	0	0	0	111.962	0	129.023	0	0	157.281	118.264	35.9446	0	139.156	91.3794	0	97.4545	145.039	92.9342	215.101	0	203.604	84.8761	149.823	0
		167	826.04	224.175	182.111	119.518	0	126.104	177.898	0	0	0	0	37.7869	171.721	155.464	22.5001	0	112.947	119.704	0	0	131.557	31.4308	140.065	19.2771	0	0	138.804	0	78.5252	0	0	80.9552	156.024	39.8297	0	140.047	50.6809	0	114.579	166.604	167.88	213.248	0	171.209	92.0132	86.2179	0
		168	829.9	171.933	253.39	151.978	0	127.435	101.296	0	0	19.5054	0	66.5579	181.284	113.567	0	0	147.932	117.11	15.8186	0	138.388	28.1642	155.603	54.9085	0	0	210.324	0	127.926	0	0	126.485	217.055	0	0	182.635	70.4177	0	115.935	166.043	95.7053	164.707	0	153.873	70.5616	120.76	0
		169	833.76	123.884	125.306	121.971	0	102.496	129.634	0	0	0	0	20.0024	172.449	120.787	0	0	85.8037	105.862	0	0	77.7226	0	168.15	0	0	0	90.7917	0	124.652	0	0	165.899	109.582	0	0	174.667	95.9996	0	94.2126	162.035	98.4664	142.94	0	78.5636	84.523	97.0333	0
		170	837.62	155.059	220.481	180.864	0	135.12	130.941	0	0	36.011	0	19.7731	199.921	181.818	0	0	168.641	123.173	0	0	94.0099	57.0398	154.599	69.9204	0	0	119.926	0	152.333	0	0	91.1573	140.29	22.7653	0	178.622	96.9934	0	74.088	166.79	117.981	191.045	0	93.7677	55.8125	144.725	0
		171	841.48	108.319	133.099	130.382	0	193.085	146.543	0	0	19.8618	0	40.9559	165.366	117.629	0	0	148.121	86.7666	21.582	0	128.877	0	87.6937	98.4413	0	0	107.335	0	146.415	0	0	118.528	179.013	49.1446	0	138.38	97.7503	0	149.904	200.581	112.827	160.067	0	137.812	35.0588	59.2139	33.5463
		172	845.34	67.8442	134.203	153.56	0	127.105	91.0908	0	0	40.2258	0	49.3058	179.229	167.036	29.0822	0	125.517	133.772	25.9466	0	134.938	0	116.65	82.52	0	0	124.534	0	131.679	0	0	119.742	181.706	26.0535	0	146.065	92.7062	0	66.2851	144.412	114.224	203.681	0	73.6475	51.8407	50.3304	36.4705
		173	849.2	120.858	237.733	215.36	0	117.269	110.226	0	0	36.1445	0	22.1265	166.344	128.935	66.8275	0	131.607	133.018	0	0	127.661	88.7936	81.8953	77.8392	0	0	149.204	0	173.399	0	0	198.82	189.399	46.8809	0	172.179	139.158	0	152.994	103.964	51.1938	205.126	0	121.477	91.4601	150.819	73.1124
		174	853.06	61.917	152.026	219.383	0	122.949	139.441	0	0	0	0	0	136.14	117.767	0	0	138.7	109.848	39.235	0	103.402	78.694	162.367	50.4673	0	0	161.259	0	156.676	0	0	107.296	84.9962	58.3324	0	139.83	167.573	0	113.732	89.181	130.927	214.964	0	115.491	53.747	166.688	0
		175	856.92	94.4651	226.918	195.154	0	112.442	114.218	0	0	20.5758	0	17.6366	191.292	186.849	45.1535	0	111.989	107.568	24.2885	0	84.243	79.0032	126.684	45.4372	0	0	120.008	0	152.741	0	0	80.247	127.025	71.6826	0	129.307	180.836	0	186.797	192.331	127.872	189.172	0	148.43	84.3141	170.384	60.0287
		176	860.78	43.2923	115.346	234.575	0	103.574	138.249	0	0	23.023	0	0	198.467	199.885	49.715	0	117.55	124.084	81.1237	0	137.181	60.6382	139.264	63.575	0	0	153.442	0	87.4811	0	0	146.603	170.98	38.7326	0	198.738	167.46	0	141.782	164.169	107.556	170.023	0	124.087	62.1892	154.15	51.3342
		177	864.64	68.8602	147.03	150.405	0	78.2113	144.3	0	0	27.6557	0	0	147.06	140.729	83.3442	0	138.573	96.7753	65.608	0	130.012	130.063	85.7528	79.8675	0	0	212.241	0	108.413	0	0	179.87	156.937	88.6869	0	170.685	211.555	0	112.267	94.7881	107.401	139.857	0	138.408	51.9583	192.518	78.4684
		178	868.5	0	182.694	152.049	23.4842	116.513	97.3656	0	0	52.5005	0	17.9616	176.555	111.628	41.4003	0	117.473	65.8066	55.8048	0	91.7864	62.5054	99.4427	35.1183	0	0	184.367	0	82.2571	0	0	188.749	141.564	72.7256	0	200.208	231.032	0	196.319	163.069	77.7293	160.078	0	160.336	33.6617	143.115	90.3417
		179	872.36	0	177.852	101.58	0	131.005	122.263	0	0	0	0	0	176.405	147.339	59.4635	0	121.596	132.246	74.5845	0	57.2075	119.844	131.315	86.4814	0	0	248.763	0	101.199	0	0	103.785	152.134	41.3401	0	163.027	181.854	0	115.938	146.933	102.928	205.98	0	136.841	67.5633	180.92	35.8688
		180	876.22	0	143.265	141.202	0	145.54	120.361	0	0	29.7065	0	0	203.026	180.838	41.3079	0	72.7307	131.152	64.6006	0	56.4408	112.735	31.9624	82.0754	0	0	177.037	0	81.4157	0	0	157.645	170.661	47.2747	0	142.04	155.865	0	165.665	156.176	89.537	147.594	0	137.81	57.7066	146.359	0
		181	880.08	0	108.585	76.7315	0	126.793	95.5835	0	0	0	0	0	211.704	123.383	78.4858	0	130.012	107.691	71.9789	0	90.6891	93.5201	81.315	56.7995	0	0	197.886	0	155.547	0	0	153.395	115.411	57.7463	0	242.633	216.282	0	128.258	151.906	129.586	114.516	0	126.853	83.9935	157.673	24.7674
		182	883.94	0	142.724	133.341	0	126.27	85.1627	0	0	27.5134	0	17.3594	83.1162	167.26	48.1223	0	87.937	92.8936	88.5075	0	47.942	118.68	103.375	94.9174	0	0	160.578	0	121.335	0	34.318	159.346	137.541	65.9205	0	158.619	154.819	0	175.512	140.71	110.058	179.574	0	184.819	84.4163	277.207	25.27
		183	887.8	0	135.113	160.888	0	88.3207	165.252	0	0	0	0	0	141.047	121.707	76.8583	0	154.867	102.486	27.5247	0	49.2683	69.5048	139.672	102.211	0	0	97.24	0	111.41	0	0	220.066	155.251	89.5717	0	131.078	162.484	0	217.514	225.565	100.788	146.213	0	212.845	125.273	144.896	37.4982
		184	891.66	22.3293	97.0687	110.412	0	126.152	199.987	0	0	0	0	19.4465	130.034	216.563	53.813	0	170.075	129.859	73.1744	0	63.9734	64.674	131.427	118.447	0	0	159.614	0	105.88	0	0	197.053	161.523	50.2942	0	117.609	219.894	0	120.226	117.746	132.701	161.598	0	128.829	49.7816	196.151	71.9815
		185	895.52	0	145.165	190.597	0	87.4513	147.419	0	0	51.7551	0	0	155.648	53.0483	42.6201	0	177.828	186.758	66.4361	0	43.4688	65.9978	126.669	118.921	0	0	181.586	0	148.14	0	0	168.99	109.569	63.0558	0	200.836	127.912	0	108.29	172.985	175.401	152.672	0	157.06	101.167	219.565	32.8575
		186	899.38	0	133.706	175.54	0	155.871	132.665	0	0	75.3615	0	0	217.089	90.9595	136.227	0	158.99	104.911	43.8305	0	48.4538	107.318	141.319	87.2909	0	0	150.67	0	179.378	0	0	186.158	110.373	48.359	0	137.008	162.369	0	135.935	157.369	187.273	166.779	0	132.394	90.8276	151.87	49.7016
		187	903.24	0	153.336	146.973	0	152.634	115.555	0	0	24.2942	0	23.8528	158.415	68.6694	47.6565	41.3487	193.191	175.286	24.3759	0	20.5369	105.033	105.084	76.3854	0	0	224.456	0	86.053	0	0	131.78	178.599	111.506	0	165.284	138.26	0	96.709	120.92	94.2239	131.661	0	102.148	118.961	176.284	22.7283
		188	907.1	31.5259	144.15	164.061	0	149.311	120.728	0	0	29.425	0	28.1604	166.815	79.4101	73.8119	0	138.868	165.906	64.4194	0	0	98.3242	59.7845	136.329	0	0	220.165	0	94.7005	0	45.7701	179.635	90.0366	20.3904	0	118.857	176.914	0	133.409	122.509	152.556	167.811	0	105.095	67.6952	183.395	0
		189	910.96	0	128.08	114.642	0	148.412	86.9693	0	28.8472	20.9457	0	39.6417	171.803	142.891	83.781	41.0529	136.961	154.214	24.1092	0	57.4149	33.9496	146.255	90.7143	0	0	166.367	0	112.938	0	20.1878	253.251	114.688	50.7955	23.2933	150.574	190.449	0	149.628	155.727	139.024	111.2	0	104.3	21.9775	187.515	50.4521
		190	914.82	0	180.19	57.3116	0	112.31	128.312	0	40.9801	0	0	23.397	221.755	167.25	96.2021	37.2312	146.036	150.51	21.976	0	83.9823	78.8692	131.835	115.121	0	0	239.761	0	156.803	0	49.8761	151.203	140.74	120.648	0	103.483	207.267	0	166.637	158.786	177.819	167.837	0	133.376	58.1997	152.974	61.9122
		191	918.68	21.8	120.994	156.959	0	158.416	101.284	0	51.2305	49.8438	0	35.0717	218.385	61.2823	28.2924	33.5711	165.262	172.969	52.2675	0	73.3263	81.252	139.918	75.1382	0	0	222.437	32.0547	160.978	0	24.6233	170.285	83.0336	57.5212	0	130.514	251.274	0	131.368	172.818	177.204	160.181	0	160.439	59.33	170.85	83.2088
		192	922.54	0	94.0768	124.759	0	136.409	127.178	0	0	60.7782	0	0	180.364	115.817	71.3628	101.468	182.025	159.263	27.9159	0	58.2591	120.464	72.4303	165.983	0	0	159.849	39.6663	138.398	0	24.5202	190.307	85.4643	80.2232	0	114.118	156.23	0	73.48	128.349	141.871	141.188	0	81.8897	38.1346	123.451	46.7045
		193	926.4	50.9693	62.7475	87.0187	0	139.52	109.554	0	54.2065	38.9802	0	43.0174	182.095	60.0152	96.2736	53.8648	83.878	120.407	0	0	21.6004	108.391	127.886	106.493	0	27.6958	121.388	0	90.7995	0	59.9792	108.127	115.552	84.352	0	89.7178	120.725	0	119.949	192.33	138.382	172.524	0	152.895	40.7186	156.921	48.4273
		194	930.26	63.0287	198.145	147.95	0	143.113	136.772	0	31.9478	0	0	86.1126	205.054	90.778	46.9094	68.4984	118.059	169.722	0	0	26.3835	94.5483	105.75	125.956	0	42.6909	125.783	36.8804	105.294	0	48.8627	162.616	101.971	58.9293	0	116.775	163.759	0	83.264	140.491	145.566	128.969	0	76.4915	64.6518	122.432	98.9801
		195	934.12	34.2355	91.8791	133.342	0	205.438	161.645	0	30.1853	0	0	45.4937	175.21	115.154	73.2022	106.957	182.757	156.678	0	0	0	78.2963	126.559	165.404	0	27.7991	129.62	0	134.019	0	108.83	184.905	94.5611	104.768	0	108.429	209.387	0	110.741	152.213	186.505	117.589	0	186.302	35.9852	173.56	88.1935
		196	937.98	24.8383	106.9	163.179	0	188.069	180.27	0	34.1659	46.5776	0	55.6262	130.594	32.4176	43.7852	95.4498	108.343	171.779	65.1303	0	53.6518	91.9516	75.34	145.771	0	40.6647	269.247	28.4608	62.9114	0	44.5344	171.191	59.6033	69.5916	0	61.7121	181.215	0	227.019	134.842	136.982	160.599	0	80.3855	45.8837	140.786	100.693
		197	941.84	22.4058	145.694	120.886	0	109.281	129.425	0	40.868	35.3239	0	91.566	190.458	63.7703	33.0497	108.533	179.526	210.24	0	0	55.3498	100.33	125.607	151.911	0	37.6992	113.754	0	143.318	0	113.597	115.234	54.0619	63.4606	0	50.2297	162.558	0	159.787	175.586	214.17	84.5849	0	168.48	18.6926	177.469	88.238
		198	945.7	0	88.3331	132.139	0	161.317	138.479	0	50.4958	56.5756	0	71.9479	155.087	105.931	27.7943	126.606	132.482	179.453	0	0	44.6846	110.6	142.981	104.195	0	54.5196	160.964	89.7013	145.953	0	57.002	168.463	49.7131	99.1407	0	37.4853	191.023	0	119.133	157.501	162.955	121.784	0	104.662	56.1979	159.164	115.806
		199	949.56	34.6458	95.3972	83.2766	0	148.801	160.754	0	35.7585	57.458	0	67.3256	142.57	88.3848	27.9512	195.391	148.209	209.885	41.4673	0	61.8835	132.362	137.456	119.046	0	24.5331	203.591	26.2388	127.521	0	106.684	130.038	77.7327	88.2356	0	41.3688	179.44	0	131.094	133.668	146.652	131.296	0	106.323	0	161.032	111.481
		200	953.42	30.8501	92.5298	118.92	0	141.87	141.641	0	49.3571	32.0471	0	136.854	111.851	128.632	0	121.952	112.318	207.516	31.3803	0	45.179	104.078	63.1501	119.723	0	27.8552	199.282	38.1574	114.81	0	35.4327	193.645	0	76.1747	0	49.9905	142.375	0	148.582	151.583	181.557	182.65	0	145.779	39.8024	107.999	128.625
		201	957.28	33.9045	158.664	172.914	0	143.811	131.391	0	74.8752	44.8332	0	55.677	195.133	89.564	22.3819	169.142	128.521	126.955	48.2545	0	27.2814	121.337	148.215	115.683	0	0	233.694	0	134.114	0	50.3966	205.039	43.9957	46.8502	0	28.5408	193.32	0	196.82	183.525	152.303	81.4841	0	122.052	17.4551	161.053	87.4082
		202	961.14	16.0402	124.867	115.712	0	140.12	148.164	0	58.3102	81.7607	0	81.6706	144.203	89.1054	0	116.099	127.057	154.031	29.6089	0	37.5411	109.554	72.857	99.1863	0	0	200.012	42.3226	157.153	36.7254	24.0523	167.703	93.467	111.488	0	18.6529	168.736	0	126.484	182.41	147.426	173.759	0	146.361	62.4507	152.333	127.081
		203	965	0	117.469	157.596	0	114.558	148.606	0	34.8284	55.4861	0	62.6334	123.638	149.574	0	166.89	154.033	180.06	88.8825	0	70.7385	108.785	134.405	90.7414	0	46.9753	183.554	47.7361	100.373	33.5991	31.6979	193.249	67.8399	90.9258	0	66.9431	177.887	0	177.44	158.114	197.347	156.249	0	129.777	0	164.224	126.811
		204	968.86	59.3018	124.911	190.256	0	61.8519	222.681	0	51.3162	39.6134	0	66.0361	142.841	127.945	29.4845	206.557	128.51	96.2313	53.9526	0	22.9922	137.046	69.9782	110.034	0	23.8108	185.768	0	121.687	50.1116	46.6194	167.144	53.1436	79.8624	0	60.8579	193.538	0	107.221	144.061	184.992	71.7286	0	132.309	62.921	129.535	80.8499
		205	972.72	37.2807	103.141	129.354	0	85.0002	145.686	0	23.6409	49.6203	0	95.5932	150.378	96.1691	0	236.602	155.084	109.696	37.0428	0	90.8927	161.999	77.6091	144.015	18.4359	36.9189	173.868	32.1241	159.188	61.2462	72.3448	142.043	67.6937	95.4987	0	58.5544	187.207	0	133.372	143.157	125.908	87.2228	0	120.317	39.572	121.634	115.575
		206	976.58	35.8754	151.844	163.807	0	96.8579	104.656	0	72.7776	68.7232	0	115.022	98.2101	81.9743	0	133.665	106.639	159.514	51.3719	0	28.3329	124.67	115.957	205.627	0	37.8939	190.999	0	142.579	51.6423	73.8873	162.559	59.1882	49.3222	0	39.8038	163.2	0	145.783	170.566	168.378	157.629	0	122.376	58.8096	166.74	99.2186
		207	980.44	22.4613	91.6181	188.381	0	83.9384	93.5387	0	75.7885	41.7002	0	74.832	120.736	132.039	0	148.612	98.3652	120.439	32.1704	0	59.1443	184.035	131.223	84.3286	0	34.8871	140.989	48.5649	112.71	99.5124	45.8149	125.364	82.1502	91.8442	0	48.5628	221.809	0	178.497	157.42	116.29	190.857	0	153.484	0	200.8	150.673
		208	984.3	31.2641	139.39	179.807	0	87.4608	130.789	0	46.9233	42.5626	0	87.6758	130.561	79.8107	0	196.078	103.355	176.133	37.8625	0	44.203	113.266	107.125	109.465	0	76.4783	123.095	0	138.157	115.636	18.6527	187.497	107.302	57.8478	0	87.9146	155.706	0	109.988	119.943	178.588	167.342	0	164.493	70.6748	185.892	132.815
		209	988.16	32.0411	110.425	151.433	0	59.8174	105.41	0	22.8214	42.171	0	88.9006	128.588	134.27	0	123.545	74.0597	137.526	35.6232	19.9193	52.167	104.557	116.724	143.269	0	29.8983	145.04	46.1592	149.376	89.1251	70.2729	211.359	56.7812	52.6205	0	30.6278	115.076	0	90.5278	84.2361	148.815	153.818	0	113.83	36.5131	127.052	189.543
		210	992.02	51.9497	91.4947	103.723	0	91.616	180.483	0	42.3558	29.3819	0	0	214.196	129.988	0	178.091	88.0273	110.777	32.0934	0	87.5785	122.571	113.119	169.769	0	78.7302	195.154	38.5484	125.338	95.6949	93.3853	208.844	95.4418	93.2111	0	26.0303	91.3391	0	49.1579	129.022	181.778	140.029	0	112.031	74.6395	177.049	149.95
		211	995.88	33.0586	75.7107	128.893	0	44.8925	158.753	0	35.003	95.9469	0	98.4779	156.367	105.11	0	155.144	79.0444	142.132	0	24.767	76.9744	184.934	106.233	162.394	0	33.9229	136.176	72.2415	178.606	44.9912	74.3316	226.561	44.1278	37.4492	0	80.0294	99.3032	0	160.014	148.818	152.799	149.6	0	113.024	31.1217	169.337	104.561
		212	999.74	0	85.2282	57.9521	0	63.0535	42.6534	0	0	30.0365	32.7178	71.7309	156.679	129.311	0	220.793	63.2831	120.261	43.5794	38.0526	132.883	127.705	106.403	136.003	0	46.4916	136.346	64.5832	152.479	97.2545	69.8197	196.143	142.333	44.6029	0	59.3823	113.315	0	86.246	132.885	204.223	75.0912	0	121.344	96.9782	184.961	150.376
		213	1003.6	117.964	91.0856	86.0482	0	60.7914	105.668	0	0	81.8712	0	93.1364	172.686	107.445	0	160.864	94.5363	87.1112	31.0871	0	96.3879	106.627	100.864	147.103	0	20.7305	143.4	43.6684	140.082	78.0377	96.9951	235.826	119.267	105.055	0	41.9927	45.6764	0	174.473	143.094	147.173	149.684	0	140.26	40.6991	195.615	131.646
		214	1007.46	75.5615	56.407	97.2112	0	60.9255	55.5578	0	27.2348	51.0933	0	74.3922	222.487	138.336	27.6873	174.278	99.349	122.946	25.8069	0	77.5558	158.74	67.9208	139.337	0	43.4467	191.541	24.0057	133.469	137.145	111.055	176.804	69.3845	90.7907	0	27.9089	81.6059	0	144.699	158.044	115.353	122.466	0	125.356	35.7056	152.528	116.33
		215	1011.32	68.7279	89.6534	84.081	0	37.8961	69.7184	0	22.3967	62.6287	0	91.459	212.748	134.552	25.6146	200.513	50.9139	130.585	43.9074	33.9286	145.826	132.936	104.533	97.9278	0	0	176.479	0	114.103	124.07	123.817	222.103	87.0991	102.79	0	45.8351	139.032	0	112.741	160.818	121.333	126.553	0	80.5682	59.7232	138.667	135.311
		216	1015.18	54.2415	55.9497	22.2314	0	64.7187	111.579	0	32.8397	77.7534	0	122.445	185.096	148.164	25.9944	226.071	46.3889	150.771	53.5788	32.8143	130.215	142.358	94.0335	125.345	0	0	159.169	62.1232	141.062	122.401	112.939	233.694	85.6599	59.2801	0	20.239	153.236	0	123.057	102.179	119.131	160.473	0	111.729	41.5744	137.3	157.679
		217	1019.04	61.3765	85.4876	141.714	0	22.9338	81.0924	0	54.4936	37.9175	0	57.784	221.495	204.216	40.5757	218.261	84.354	98.9624	0	22.529	123.621	134.776	50.2951	124.861	0	0	183.541	57.7358	163.265	116.582	41.7057	189.856	53.9877	55.951	0	43.4252	147.811	0	93.8651	160.826	159.763	180.238	25.6159	119.517	58.2151	164.371	154.62
		218	1022.9	76.0323	69.6684	146.235	0	59.6547	61.1992	0	17.2288	59.8402	75.2839	64.554	171.281	103.227	56.793	195.016	109.551	162.189	0	0	155.053	199.807	133.465	145.779	0	0	107.326	52.7068	171.771	109.329	74.4062	158.579	39.1028	66.4369	32.1472	34.5581	94.6051	0	86.8711	156.136	82.3548	125.032	0	116.525	29.9692	102.825	157.46
		219	1026.76	54.74	43.9095	104.444	0	80.8544	163.862	0	37.8783	45.395	43.332	79.3634	108.485	131.61	0	185.936	63.3402	119.228	0	53.3969	133.655	148.209	60.7671	120.735	0	0	136.176	28.7404	143.149	115.743	93.2161	207.683	81.5432	44.2565	16.7198	37.3299	86.4692	0	118.29	127.009	90.9565	175.239	0	101.027	0	119.51	184.998
		220	1030.62	51.4922	71.7957	95.851	0	63.0476	163.725	0	73.8408	49.9399	20.2441	178.654	199.706	137.347	0	141.46	115.541	133.051	0	0	180.581	241.113	78.9725	147.036	0	0	136.507	65.1679	163.712	162.679	36.44	220.901	135.878	0	32.6134	79.2896	124.78	0	110.079	131.448	109.347	171.163	45.9919	137.303	59.4811	114.267	99.5156
		221	1034.48	77.3604	46.5784	134.974	0	80.2542	133.153	0	58.9735	20.8492	44.3028	116.767	178.775	111.894	0	185.37	99.5199	162.537	52.1788	29.0359	83.8862	153.089	31.3847	91.4715	0	0	143.966	0	197.368	111.221	60.4889	134.957	86.4498	76.1623	48.7355	61.1451	79.6076	0	100.641	181.672	93.2051	177.054	22.8905	106.186	42.6296	93.7104	98.4072
		222	1038.34	77.694	0	117.858	0	40.6099	130.395	0	55.1123	59.0446	18.396	67.5333	129.988	182.046	21.9512	93.1302	82.0814	109.582	40.3932	95.8368	189.562	212.595	60.7332	109.224	0	0	115.112	43.2683	108.552	101.18	49.3972	190.83	97.3756	0	0	60.5761	57.8008	0	95.2017	133.43	120.714	168.608	31.2064	118.499	52.4297	80.0065	94.377
		223	1042.2	54.4901	60.2999	98.0189	0	94.2033	58.4069	0	67.7582	94.1341	28.1258	57.6267	137.17	160.639	57.2063	198.57	33.343	170.92	33.6042	108.796	96.7675	254.584	47.4489	147.637	0	0	130.915	38.5286	171.561	213.295	128.019	175.684	97.7406	22.1909	0	42.2733	57.9259	0	30.7015	125.112	141.642	142.829	0	90.9244	49.8354	115.671	98.7426
		224	1046.06	54.4536	61.0507	129.694	0	73.7713	175.313	0	68.0779	94.0056	23.4078	95.15	139.675	179.14	78.3048	195.847	55.9874	129.428	21.2161	75.6556	99.6024	162.591	88.8304	90.3735	0	0	134.947	61.8301	177.669	197.562	53.3337	198.632	73.3643	0	0	100.406	62.5288	0	37.8263	138.836	133.35	143.144	65.9709	118.963	42.6496	81.6943	30.448
		225	1049.92	44.68	96.7891	98.2011	0	93.772	142.811	0	50.1136	64.9888	33.8244	143.076	183.317	127.084	84.6784	183.965	105.312	135.604	21.0434	75.1083	145.416	148.8	60.936	156.922	0	0	88.9855	79.1595	175.437	160.41	59.2506	175.901	77.7805	0	0	113.989	111.524	0	55.4343	191.124	123.664	164.616	68.0826	56.4233	56.4706	74.1035	127.152
		226	1053.78	41.8638	75.3509	104.09	0	91.7472	94.3539	0	56.232	67.2604	66.6888	125.758	159.252	169.138	106.802	192.126	64.7112	80.3213	53.538	68.6819	130.273	211.001	57.3199	102.599	0	0	164.842	21.1676	167.781	236.998	86.2472	188.412	39.2829	68.4593	18.8957	71.4771	104.065	0	60.0851	151.276	125.788	149.141	48.9931	158.278	42.3513	98.3664	92.5026
		227	1057.64	64.1414	68.2488	110.971	0	111.105	52.1598	39.8847	36.9299	88.8243	23.1813	113.001	117.904	161.237	58.6694	202.693	103.995	136.934	0	60.1838	102.093	139.057	105.224	139.865	0	0	92.403	46.6777	215.671	175.509	77.0943	164.841	48.1372	39.2286	43.9859	124.588	56.9241	0	61.8045	169.205	153.377	185.496	31.4497	114.659	42.3186	117.584	92.6414
		228	1061.5	76.8597	0	123.054	0	37.423	82.1125	31.8597	59.6696	60.3315	87.1449	129.599	186.482	126.729	68.9099	169.277	83.4645	154.855	0	55.9362	162.389	131.807	55.2488	102.084	0	0	74.5963	74.8633	164.475	240.127	92.4746	223.956	64.2371	74.3211	23.0264	65.5075	28.0644	0	42.2024	129.542	145.391	159.693	45.0075	185.957	64.5987	100.936	123.865
		229	1065.36	70.4363	75.2196	131.533	0	83.8777	118.335	37.9693	69.562	0	44.5791	111.168	143.791	112.163	54.3372	135.271	146.1	91.0578	21.0461	53.7887	71.537	137.668	48.9563	142.423	0	0	160.905	26.9405	159.988	209.827	80.9349	148.138	148.966	52.1123	36.1286	50.1986	22.506	0	0	142.65	142.23	175.181	35.4466	153.524	31.0838	124.568	111.551
		230	1069.22	41.7886	25.6096	100.622	0	31.5731	106.058	44.0404	31.0784	46.0083	64.4264	103.468	219.433	145.444	67.6126	162.572	68.3976	119.855	0	57.1473	150.428	137.502	76.8951	177.404	0	0	178.644	67.7581	142.229	179.505	124.912	157.259	139.215	80.692	42.9409	41.8844	85.1965	0	49.3747	183.874	112.65	155.387	45.4006	171.751	22.5261	121.508	91.0229
		231	1073.08	62.2146	126.298	97.6389	0	0	0	29.0084	83.274	73.7989	60.4503	169.46	178.477	133.998	70.0531	175.135	86.4041	156.315	0	0	96.0985	178.461	68.5265	164.753	0	0	92.3686	0	181.907	117.921	126.315	180.046	142.598	52.3142	59.6313	148.946	80.9278	0	55.3393	155.069	120.196	182.418	38.5655	129.513	44.6644	56.4203	152.793
		232	1076.94	73.1527	91.5751	173.086	0	130.414	22.721	58.2804	47.3045	0	41.3301	182.121	161.799	224.482	38.125	207.199	121.173	144.25	0	22.0367	124.575	144.221	57.127	133.03	0	0	124.126	36.7348	175.993	259.64	100.97	129.176	136.757	74.4225	64.6983	92.3493	79.1306	0	78.6125	170.427	126.162	121.433	46.338	135.828	0	73.2117	137.453
		233	1080.8	88.9142	86.3574	121.665	0	203.57	110.351	45.0827	90.695	69.4363	32.4937	179.693	174.923	172.81	33.6674	193.769	54.6201	155.677	0	90.2723	126.75	138.361	126.692	139.889	0	0	145.139	83.9802	176.627	213.293	108.303	180.524	73.8094	77.9425	36.1015	72.5912	63.3302	0	67.8473	111.506	104.165	131.309	0	114.476	54.4142	138.249	90.5397
		234	1084.66	66.9827	114.424	124.123	0	115.173	79.0871	39.7635	176.56	31.8756	34.7068	142.622	219.028	102.544	54.1351	192.87	82.2561	97.4223	0	0	122.085	114.15	67.7897	104.116	0	0	184.336	69.2625	135.236	136.423	105.92	187.861	168.432	71.2016	60.9857	131.902	45.0949	0	27.1599	107.097	127.174	133.228	61.2712	178.335	0	83.8013	122.475
		235	1088.52	76.026	139.35	203.01	0	122.756	58.9694	40.7096	131.874	26.2631	47.1149	149.997	142.425	184.891	0	176.173	91.4288	137.917	25.8241	57.3547	114.479	115.35	83.1733	168.938	0	0	113.587	39.0426	149.451	158.695	73.6788	202.945	119.84	51.5372	40.7958	119.157	107.635	0	32.5752	145.573	79.3274	199.816	60.462	68.9931	0	160.879	107.538
		236	1092.38	124.754	124.818	171.939	0	206.041	118.888	85.9954	93.8279	35.6746	45.7454	100.071	162.654	174.842	37.8124	169.204	117.161	184.127	25.3536	33.4209	91.4079	102.748	118.566	129.284	0	0	95.1791	64.4364	186.655	182.813	178.039	165.917	143.678	85.1298	35.2375	124.801	85.1978	32.8748	54.1644	176.698	79.5997	179.73	48.5313	133.253	0	105.266	102.074
		237	1096.24	102.417	117.264	120.597	0	190.463	70.6693	0	80.0735	69.6239	43.7488	129.03	93.0196	130.211	0	173.476	66.8377	108.038	56.0438	0	71.6702	98.1724	127.132	98.4346	0	0	134.65	111.6	177.921	154.504	191.929	169.886	99.3626	46.1952	0	88.9929	38.6511	0	41.4219	104.982	133.374	131.182	43.8925	160.028	33.486	110.525	99.5994
		238	1100.1	64.1257	97.8776	140.39	0	151.589	131	114.966	110.13	34.3007	23.2077	118.206	121.727	148.178	28.1813	152.569	100.031	134.226	45.6368	94.116	112.851	125.793	132.06	80.3438	0	0	167.656	48.0317	116.827	222.776	187.438	184.555	144.231	110.411	0	92.182	60.3687	0	51.3345	90.0138	44.2876	207.195	50.1104	115.108	21.8637	98.0026	87.092
		239	1103.96	87.4775	143.129	111.666	0	113.755	52.3889	29.3922	118.768	54.7655	65.2634	214.902	200.427	140.59	53.9669	162.732	121.756	115.08	21.8807	20.0189	135.686	130.272	147.632	126.641	0	0	157.051	72.9421	165.713	130.969	166.022	130.554	138.306	99.3784	25.8599	93.3859	68.282	0	35.3087	122.566	64.2969	180.854	64.122	133.32	28.7408	117.078	137.628
		240	1107.82	103.091	112.708	66.2017	0	125.91	138.252	0	76.3588	35.3495	72.9913	124.721	128.17	129.797	33.639	164.528	151.323	103.368	0	18.3128	95.7496	134.12	93.7979	111.59	0	0	118.402	74.8667	145.315	160.163	187.658	156.913	111.723	50.5339	43.6013	87.5355	134.162	0	57.7304	99.9616	142.345	207.557	40.5738	113.818	19.929	80.3444	90.98
		241	1111.68	113.075	149.955	74.4351	0	117.6	86.5008	50.9808	117.37	0	50.9298	111.439	191.082	107.272	59.1035	172.756	128.297	142.588	0	46.2967	103.498	100.472	134.647	96.3422	0	0	128.622	57.5776	132.854	133.95	177.698	200.85	147.436	64.7061	17.7352	191.929	0	26.895	0	0	90.5884	209.844	0	131.145	0	96.4342	134.486
		242	1115.54	75.0343	165.779	135.155	0	103.465	64.1682	79.2236	93.9908	30.7814	63.3119	80.4896	181.88	165.263	89.0984	128.491	87.7559	112.244	0	71.6199	103.609	137.219	138.11	157.913	0	0	164.92	49.0981	165.908	93.2986	198.759	157.056	78.8756	59.3901	0	203.361	100.442	0	26.1024	81.7424	122.398	142.147	0	116.017	36.2538	91.1884	174.248
		243	1119.4	108.542	135.262	93.1124	0	152.461	118.36	86.3779	136.223	32.7656	87.5788	137.38	153.084	75.5839	49.2729	130.194	186.967	102.887	22.8423	42.8399	117.437	120.748	125.922	119.174	0	0	157.849	84.3127	169.523	204.444	146.128	121.534	178.658	71.5815	67.0825	172.12	74.1459	0	58.9644	88.0947	107.032	157.273	0	120.195	59.9079	164.341	134.16
		244	1123.26	118.609	133.154	121.412	0	78.0664	97.4888	30.3797	108.517	39.5744	30.7994	135.962	175.641	167.687	66.6709	162.953	152.186	159.269	0	69.4676	73.7545	111.887	79.9625	73.6641	0	0	108.824	29.8966	128.323	166.357	206.74	174.571	169.596	85.4313	43.868	150.845	42.7178	47.9609	61.321	50.1742	140.371	106.521	0	169.785	45.0768	83.5914	118.589
		245	1127.12	92.4518	184.74	42.2173	0	47.7492	69.8122	52.4458	116.14	49.2574	59.7638	79.2201	188.749	104.983	41.9226	78.1608	132.447	171.215	52.5818	80.3447	99.4265	143.821	165.162	121.114	0	0	214.363	56.2812	166.133	168.748	195.175	178.311	73.6054	77.9291	54.4016	170.914	51.3703	49.7054	69.2744	100.194	110.96	125.314	44.8847	126.221	0	138.283	115.842
		246	1130.98	76.8829	108.855	111.244	0	81.9744	0	71.1679	111.79	44.3031	40.9692	85.1208	187.693	90.8616	65.4706	140.598	162.53	135.93	0	39.5379	143.375	145.514	61.5873	119.765	0	0	160.03	0	180.421	167.385	124.531	160.137	121.34	75.4605	74.3593	171.386	124.417	0	76.7857	68.5754	134.569	129.342	43.7606	124.353	68.0664	111.924	128.153
		247	1134.84	120.483	189.07	76.1885	0	85.3679	48.7098	63.4771	132.948	52.9526	61.8611	138.775	170.165	92.6413	69.4701	120.394	179.056	142.973	0	22.3346	131.04	182.732	160.114	69.1239	0	0	154.287	37.3978	200.828	146.999	170.268	211.071	161.14	88.5508	77.0028	94.68	117.66	0	37.2645	133.178	121.583	115.131	0	92.8975	33.9079	83.457	70.0579
		248	1138.7	91.5689	93.22	118.555	0	89.8699	63.5392	89.2467	90.6234	61.4644	53.6549	69.7056	184.29	186.501	22.8722	126.611	153.434	62.9904	36.8174	0	128.023	164.502	97.9826	31.717	0	0	155.898	0	140.16	180.402	126.985	136.239	73.8513	88.6323	29.3398	155.192	112.447	46.0213	42.0395	138.902	116.51	115.004	0	122.789	53.9164	112.32	80.7181
		249	1142.56	70.6098	137.789	82.8097	37.2512	46.9453	0	45.0537	146.567	69.8508	36.7906	94.0354	168.611	139.185	41.2809	139.344	141.039	126.928	27.2949	52.004	72.4339	110.703	106.457	118.267	0	0	104.302	38.8696	98.7885	131.684	161.315	83.5913	139.489	127.055	67.1056	170.375	95.4409	32.7499	59.4976	108.664	40.9142	167.376	18.457	73.5312	34.2984	127.488	47.6796
		250	1146.42	35.7501	140.37	82.9719	0	116.181	66.4384	77.0133	131.253	61.8609	70.1362	78.1608	155.09	158.645	27.3692	173.533	132.011	74.909	30.2355	52.8075	110.439	103.815	85.717	138.506	0	0	118.85	27.063	153.275	131.783	143.436	139.013	137.868	110.564	55.3191	157.033	118.227	38.4478	61.083	129.14	109.006	184.791	55.6893	75.0093	104.765	104.532	79.622
		251	1150.28	119.175	134.798	155.245	37.7877	67.9849	21.0491	41.9626	126.075	60.8654	19.3575	92.8416	165.253	186.379	70.1488	171.653	154.017	199.621	58.0023	30.5824	72.1042	159.529	126.646	144.736	0	0	144.735	58.9131	156.86	100.592	137.065	200.287	112.811	25.6564	43.6208	107.187	106.272	54.9137	64.6099	143.03	125.17	169.597	38.9267	65.7622	28.5195	95.9875	151.966
		252	1154.14	69.3776	157.814	97.3925	0	111.43	39.8321	63.2884	143.186	43.1937	65.3177	113.64	127.872	191.529	91.8263	136.935	139.938	119.566	23.9849	66.3022	115.926	154.988	145.391	126.729	0	0	109.472	73.6373	179.797	120.239	127.703	199.789	121.442	111.176	78.2225	101.231	63.6166	64.4405	38.0338	127.733	167.173	79.3384	55.6198	94.207	43.5549	138.922	22.625
		253	1158	52.9109	170.851	54.7072	0	42.8921	60.6162	59.827	165.813	42.6115	35.5355	175.074	162.515	139.444	67.7339	181.42	117.543	118.428	75.5287	108.442	94.3742	161.216	90.3419	136.822	0	0	154.696	72.2228	162.779	120.991	117.54	182.476	91.6686	124.628	78.2067	110.436	100.417	0	59.7352	90.292	122.039	104.589	61.8578	72.4999	0	68.4065	135.898
		254	1161.86	37.7296	147.842	128.025	0	131.746	20.0431	71.1422	197.586	20.9256	53.6279	122.477	182.247	227.557	43.9228	152.772	66.7537	119.939	56.4892	47.5268	145.88	146.553	84.308	78.0125	0	0	165.074	71.193	161.845	106.403	186.543	200.157	128.375	131.81	39.5287	150.122	122.526	36.1006	70.1553	0	142.7	57.5474	40.5035	24.479	34.734	46.4147	114.045
		255	1165.72	98.3844	163.07	110.418	0	75.216	0	68.6709	175.863	52.4172	33.4591	157.17	221.423	206.692	63.6208	144.572	159.88	103.076	0	45.0778	122.19	118.584	93.647	72.2367	0	0	176.085	0	158.271	93.9876	216.574	205.219	59.6353	91.5673	35.0011	143.526	42.711	0	45.2742	71.7667	171.62	52.2114	66.3494	35.835	0	76.8419	101.102
		256	1169.58	41.6954	124.134	127.137	0	113.465	0	46.7701	244.078	83.2362	47.0546	115.466	195.678	96.9839	46.7884	196.29	112.293	112.091	0	57.8805	134.682	126.464	88.9456	196.553	0	0	88.6739	46.5347	203.923	75.9361	152.004	156.744	116.475	110.035	0	84.5135	110.872	74.4476	32.4488	94.9588	181.273	99.6586	22.5118	67.5241	42.0309	110.709	103.341
		257	1173.44	0	106.873	95.6143	0	86.5132	0	63.0845	213.667	70.1006	53.0216	90.0631	179.1	220.119	75.9372	177.15	105.322	122.965	0	35.0806	100.71	130.927	136.567	123.818	0	0	115.144	28.7862	145.675	142.925	106.634	250.525	82.9794	119.618	103.915	114.619	96.6023	89.1392	98.2948	105.159	115.846	152.657	55.2542	0	0	20.1433	110.942
		258	1177.3	54.5359	111.031	135.345	0	105.974	62.6041	86.3539	195.347	43.1115	61.3975	94.2361	158.572	203.301	84.268	158.025	93.4066	117.541	34.7946	110.533	138.205	102.574	68.1763	136.718	0	0	124.218	107.783	154.321	166.469	232.257	240.709	100.914	92.1903	0	183.646	134.019	67.7312	111.827	38.4528	119.92	47.0968	35.8288	25.3872	19.5912	103.479	81.6314
		259	1181.16	53.4071	94.601	93.2574	0	83.0944	66.276	41.1664	199.796	46.2795	60.908	98.8209	190.733	260.487	133.211	128.612	76.0536	111.482	37.6093	55.9172	117.163	153.331	125.874	144.455	0	0	127.227	58.0296	125.876	104.009	145.547	170.281	92.3516	60.528	22.8406	141.741	140.171	40.766	70.762	174.063	96.2847	92.8659	30.9735	0	37.4893	146.107	27.173
		260	1185.02	0	125.478	94.676	0	65.902	0	56.5296	211.864	41.8885	30.1085	92.994	132.186	208.265	86.5699	148.213	98.887	147.212	30.4387	0	106.961	167.035	112.378	118.536	0	0	117.701	51.6399	183.168	125.568	96.451	140.53	34.7373	94.4315	63.6975	73.5428	134.211	20.6428	88.6712	92.9706	121.025	63.8447	41.7711	52.7458	0	74.8963	104.632
		261	1188.88	66.5941	93.6003	156.048	0	38.6224	31.3206	33.6861	129.677	87.0441	101.96	101.56	67.6713	171.094	132.516	212.81	111.988	75.1799	39.5589	52.5422	87.2437	152.441	38.2923	145.076	0	0	97.5108	64.2262	166.594	140.602	115.636	111.965	110.151	57.4451	54.3213	94.1565	123.966	38.0916	75.7273	81.3276	107.944	28.6954	44.798	86.9004	0	150.377	137.389
		262	1192.74	90.5673	89.0011	182.638	33.1187	66.7866	0	122.839	171.832	26.0959	63.1861	136.558	175.008	148.858	80.1162	168.253	143.009	143.654	0	52.5375	62.4128	136.563	48.3634	155.648	0	0	131.196	64.923	130.795	150.117	117.716	148.004	81.1433	87.1748	65.2979	158.493	95.8008	0	86.9685	102.768	137.31	68.581	36.6584	48.2426	0	123.649	75.8372
		263	1196.6	82.5786	115.212	137.119	0	66.5853	0	58.6947	188.134	59.414	52.2945	140.556	136.64	126.831	111.566	170.95	164.945	169.236	0	67.654	190.172	155.736	96.4822	137.91	0	0	140.458	71.3811	137.058	117.33	128.208	154.544	24.652	107.14	57.2932	127.197	100.557	56.1099	149.767	136.181	138.714	63.5577	70.7532	59.8589	0	93.7458	152.756
		264	1200.46	87.4964	130.712	136.57	21.9382	66.4501	0	50.9974	111.6	38.5971	63.1889	115.616	115.987	179.011	126.736	233.846	110.775	100.257	35.4641	110.568	139.266	125.417	31.1278	132.091	0	0	125.882	91.9095	172.787	153.927	160.089	200.84	20.7965	84.3106	68.4619	90.6452	115.233	52.2319	98.5721	102.696	102.552	49.8698	0	44.2216	43.4059	65.4598	66.3513
		265	1204.32	39.203	144.385	109.377	0	81.4368	0	106.811	199.937	44.0789	33.3106	146.811	92.2197	196.546	125.491	179.244	175.869	113.319	27.2355	129.351	102.817	129.324	29.5589	137.342	0	0	115.098	53.6033	81.9914	151.158	141.32	112.9	48.8785	69.5914	89.091	101.861	88.666	58.2905	111.415	104.608	98.4491	46.8678	34.8863	60.9267	0	66.5723	94.4003
		266	1208.18	55.8879	142.218	122.077	0	162.746	0	47.249	177.902	112.374	28.5354	134.943	163.925	141.605	99.4384	212.167	120.252	150.722	22.7321	72.0412	112.913	159.279	68.0227	106.637	0	0	145.816	53.1057	100.591	186.607	165.01	177.655	55.3607	77.8918	75.7049	108.888	61.7095	44.397	158.009	65.9599	112.391	45.374	51.1455	79.6555	0	129.701	22.4421
		267	1212.04	69.963	160.965	117.438	0	63.4376	20.1721	39.0404	212.471	83.3419	54.4021	117.06	143.282	125.045	122.026	189.603	99.2069	98.5992	23.929	75.8013	111.56	157.967	103.759	91.9709	0	0	102.416	68.5852	137.015	103.23	89.2251	199.876	30.2835	66.8381	70.7013	192.59	74.2273	61.1729	82.2325	100.663	62.5661	72.8205	37.3578	29.108	0	91.8654	71.8184
		268	1215.9	0	103.349	225.655	21.373	80.9496	23.376	47.5465	165.87	94.8554	31.9823	158.019	99.0354	152.131	172.074	159.505	134.269	142.8	0	115.653	134.314	74.693	41.73	58.2254	0	0	99.7344	86.5709	150.924	177.466	134.986	218.05	33.083	64.5902	83.8614	178.04	165.096	68.0376	61.005	24.4346	123.832	91.8104	51.4584	46.4648	29.2362	24.3773	80.3568
		269	1219.76	67.8459	122.288	171.769	34.3686	89.2602	38.5736	63.6813	182.841	96.9252	46.504	187.75	124.879	109.847	158.593	209.788	105.241	110.75	0	99.9314	92.8455	95.5388	77.4503	122.382	0	0	115.93	78.9052	149.148	194.417	164.023	206.856	0	81.2266	104.169	129.248	114.265	29.7324	77.7926	83.6945	75.8805	100.349	53.0085	25.4776	0	110.283	84.4296
		270	1223.62	30.0538	112.061	204.209	27.4922	83.9245	0	22.6849	140.511	73.6029	0	120.178	141.77	138.96	157.062	162.539	128.337	80.497	0	37.7921	137.674	18.6544	18.6073	121.575	0	0	132.077	66.7532	123.033	154.96	117.916	159.653	56.386	124.892	71.6018	141.651	85.4144	39.7385	78.4126	92.1856	99.1802	34.2873	47.9007	70.8099	0	94.0858	52.4354
		271	1227.48	71.9573	91.3044	242.296	27.6537	92.6567	0	31.2719	105.842	68.1579	19.658	158.16	89.1014	138.609	81.0245	192.268	77.5458	117.562	20.5562	105.961	105.186	43.4879	21.6934	149.775	0	0	178.25	132.236	158.411	165.175	133.764	145.278	34.7624	76.641	85.2089	175.699	109.812	56.0179	105.125	41.5833	111.804	46.4589	58.6111	57.7457	0	62.7894	77.0346
		272	1231.34	64.434	177.874	124.126	61.3785	41.2178	0	0	143.02	68.2237	0	200.657	99.5058	108.908	114.862	130.434	78.4702	138.956	0	76.0326	77.7035	122.221	0	87.1629	0	0	103.005	87.5147	129.572	216.014	162.095	207.403	41.1986	117.39	65.3957	141.187	88.0499	45.8228	119.785	53.6178	78.4641	56.9211	0	65.8649	0	122.634	107.227
		273	1235.2	63.9537	103.923	141.104	0	50.1433	65.7245	42.2706	109.438	64.6457	64.7892	118.737	87.6376	167.547	180.226	161.865	99.0685	64.9865	0	122.998	129.187	132.729	44.1242	65.0969	0	0	139.395	68.7809	66.4334	222.989	167.672	119.673	82.6151	113.338	97.3285	206.608	74.6289	31.8767	136.209	59.9982	90.5709	33.1597	58.1778	75.7738	0	23.357	108.277
		274	1239.06	79.3251	105.816	197.271	47.3186	61.3833	71.3802	30.7237	157.342	65.4952	26.8781	131.439	157.61	187.739	170.012	225.911	60.7792	132.349	30.9268	172.65	94.994	91.0799	123.781	66.9499	0	0	166.118	154.398	89.2362	192.359	200.83	138.275	0	101.923	19.6531	169.006	68.0321	22.2233	109.058	93.2637	83.6885	115.843	104.121	99.672	0	98.9041	94.31
		275	1242.92	110.356	119.234	172.481	62.4175	34.826	64.9695	61.2511	154.273	71.2465	0	141.79	140.777	128.043	165.691	116.21	93.0629	98.2744	56.8537	72.7839	85.3294	95.2733	62.9837	102.3	0	0	122.997	163.26	157.627	190.651	89.6358	74.7356	30.3201	66.2759	39.7193	144.555	78.9559	63.5541	154.285	122.536	98.5676	71.9506	42.1729	36.8017	41.9144	120.307	113.751
		276	1246.78	79.3883	113.181	147.764	97.7688	103.888	92.9037	38.8971	127.836	95.8889	0	155.158	175.304	109.419	152.48	100.273	54.2934	88.5925	0	100.678	93.3956	139.092	0	123.108	0	0	146.865	139.562	90.6338	146.746	96.3114	89.2222	0	69.9763	25.0565	124.588	146.623	25.756	138.273	62.4858	39.7863	96.543	60.8232	61.1509	0	101.886	129.053
		277	1250.64	157.442	140.678	141.805	62.7866	77.5945	65.2064	46.5656	58.0145	90.2	46.1361	181.344	170.325	152.856	96.5833	136.923	60.8662	108.514	0	169.975	130.697	144.879	0	127.125	0	0	127.075	82.7447	199.197	124.471	119.968	43.3766	0	58.9093	0	141.394	105.764	52.6105	134.753	116.572	64.2054	38.8973	59.3983	54.9199	0	54.6952	118.656
		278	1254.5	84.2772	139.764	113.854	83.6278	39.4657	26.3962	28.1121	103.516	82.1279	66.6369	156.252	177.111	124.1	113.355	94.309	51.9732	120.511	0	83.9306	95.3894	151.131	53.9237	54.4929	0	0	187.192	151.38	124.058	207.251	123.482	130.212	59.3319	100.706	0	171.188	22.8263	39.1349	119.786	93.4846	61.32	21.8889	50.7187	49.3122	19.5469	158.193	85.4979
		279	1258.36	95.1768	130.229	129.403	39.4746	118.178	35.7636	54.7595	94.108	95.9792	48.8332	134.721	155.093	147.735	149.217	101.074	41.0606	103.752	0	113.71	124.456	187.317	67.639	80.7496	0	0	146.321	135.371	98.1626	195.822	94.2339	132.271	69.3349	82.55	49.332	133.507	65.555	58.0342	69.7152	95.7789	61.9095	86.1667	82.772	106.49	0	154.693	56.2997
		280	1262.22	120.222	142.556	80.7309	50.2152	99.0195	29.5187	36.125	138.757	79.1122	30.6199	92.6282	174.206	132.254	164.356	150.074	49.6518	85.7319	0	230.878	82.3337	97.0552	71.9054	112.568	0	0	187.075	122.163	178.527	161.524	124.507	146.835	0	90.8125	0	120.163	111.682	37.2215	69.9678	54.6491	91.3051	46.9196	85.9871	122.782	0	169.135	94.007
		281	1266.08	93.5577	130.055	42.7542	142.874	71.7174	87.0466	20.8019	155.077	153.011	85.2	195.744	141.981	205.627	105.773	218.497	54.4267	147.657	23.0213	149.727	69.7723	137.942	115.23	118.315	0	0	136.987	109.877	149.776	108.502	88.707	83.3699	28.7666	59.8957	0	142.254	59.783	53.0952	108.673	115.445	97.7921	75.1132	48.1475	102.471	27.154	136.595	80.012
		282	1269.94	111.589	80.6296	52.588	98.3051	110.703	43.5442	54.3535	151.691	131.356	0	96.0547	117.918	132.997	157.06	141.718	37.3673	128.519	46.6293	137.958	113.495	189.62	53.322	103.76	0	0	146.366	159.016	91.058	193.938	187.896	147.968	30.8478	58.7233	61.0738	178.762	142.297	33.3954	40.301	107.006	90.2263	71.24	84.8127	105.98	40.1626	191.638	93.4662
		283	1273.8	97.6443	163.69	102.308	92.587	36.4939	37.5707	0	141.537	148.541	30.3045	161.763	127.962	187.064	195.987	134.513	30.7988	82.3782	0	130.322	38.2859	192.875	90.2366	108.87	0	0	89.9108	124.292	70.9294	161.813	136.58	116.764	0	49.5877	35.6162	139.626	140.512	22.1738	94.5962	43.8252	40.4313	70.1651	38.3431	110.864	0	140.894	126.108
		284	1277.66	151.691	207.769	83.7582	127.233	83.6556	0	89.6513	165.976	167.911	102.445	122.289	178.605	92.1822	149.164	177.238	0	78.6355	38.2579	173.775	103.725	158.93	110.252	91.9567	0	0	154.731	112.221	181.196	125.657	117.06	89.488	114.281	71.2973	0	215.852	159.28	20.5505	92.7249	102.847	88.8377	28.6164	86.2319	85.6645	0	127.124	96.653
		285	1281.52	125.13	136.809	78.4428	104.924	100.159	63.3118	52.6025	146.297	136.729	97.8642	125.016	144.8	139.318	102.084	187.262	44.2355	103.287	0	110.021	109.492	171.599	94.2649	88.8188	0	0	186.113	106.184	104.046	181.836	168.68	184.532	40.9688	63.8159	49.045	123.603	79.3206	0	105.627	121.529	77.6321	81.6158	64.4009	85.9977	0	110.822	64.9727
		286	1285.38	143.105	176.274	78.1149	139.027	109.495	81.7271	48.3449	170.801	107.101	106.054	128.984	167.572	171.225	139.726	224.987	69.4048	19.682	56.0394	98.5892	87.1623	130.309	117.094	160.202	0	0	120.256	111.347	112.554	179.708	222.864	143.449	61.0095	111.722	64.9831	141.038	100.136	44.2785	148.685	170.562	144.65	124.216	83.0922	118.946	0	137.787	96.5501
		287	1289.24	140.695	127.69	115.806	91.0838	93.2562	119.912	31.614	194.598	104.663	58.5384	84.0326	69.7098	151.789	109.114	181.854	50.3791	94.1549	54.4703	148.261	60.9623	120.739	57.146	77.1493	0	28.853	205.066	121.25	121.331	174.378	144.143	123.05	90.7387	102.249	136.087	129.96	125.253	47.0627	125.79	77.6252	114.852	106.684	77.856	124.581	37.2644	196.586	82.4672
		288	1293.1	122.588	211.964	32.715	128.811	109.187	63.0741	0	140.308	92.209	94.087	153.581	110.014	195.454	167.522	183.588	53.819	57.8481	28.6939	202.812	68.6579	145.767	116.95	116.639	0	0	107.945	65.9495	124.723	217.327	191.418	39.7069	67.5418	62.2389	62.3571	148.049	105.206	0	99.465	172.202	78.1417	113.81	83.8818	135.388	0	108.088	86.5411
		289	1296.96	150.803	100.918	60.2665	124.909	124.797	62.3593	21.5556	180.355	106.207	89.9305	132.788	163.174	151.252	120.612	198.072	42.4759	65.864	0	100.589	123.052	143.072	96.3407	119.616	0	0	128.364	132.849	126.446	214.497	182.814	143.807	55.068	57.7434	42.0349	160.33	171.098	47.2461	122.452	71.4008	89.9275	155.677	26.2522	104.796	34.1227	72.2729	148.697
		290	1300.82	114.986	190.234	82.157	114.129	65.6777	97.5823	34.1256	142.354	114.424	91.4994	151.525	86.1527	178.931	65.8155	256.86	32.2993	87.6948	28.4963	152.669	62.5597	152.733	76.9095	66.3312	0	0	146.723	128.381	71.1271	200.287	152.296	137.266	71.2013	91.9352	73.6566	72.4772	135.346	26.8718	108.691	125.953	33.3485	168.907	117.286	125.869	38.9408	81.1602	97.5093
		291	1304.68	115.411	162.833	73.0542	55.5804	72.6032	138.834	0	185.856	87.4069	148.635	167.894	53.437	215.792	0	184.076	66.6517	49.1258	48.688	176.919	116.922	112.648	115.955	64.6242	0	30.4212	179.393	74.488	172.973	161.911	152.295	141.282	51.2996	82.6698	65.4764	163.844	182.425	44.1317	119.448	120.742	67.8025	154.391	71.9621	119.616	42.413	114.525	116.289
		292	1308.54	78.7859	167.73	77.1508	158.993	43.1454	76.2517	67.2467	158.77	68.0338	61.9776	157.816	142.302	228.655	144.333	183.905	60.5235	21.4107	56.5921	77.205	109.483	167.039	135.83	159.102	0	21.5034	181.493	110.782	99.1066	179.922	193.495	78.2007	73.6573	101.833	97.9481	130.969	224.463	38.6948	169.512	76.5121	104.323	143.101	0	113.659	71.7485	132.918	98.9119
		293	1312.4	158.609	173.705	171.251	110.109	122.716	101.354	0	188.852	98.5581	152.153	96.346	76.7968	163.765	104.174	163.379	112.41	25.3757	76.2318	66.2976	79.5623	142.906	82.5797	162.651	0	0	86.7486	157.759	75.2352	174.257	150.021	134.537	46.3843	43.8797	68.9451	113.743	209.453	56.3131	148.342	151.298	103.567	164.944	77.7374	76.2848	69.0113	158.321	138.431
		294	1316.26	207.281	123.965	110.942	98.5322	173.501	115.251	21.3895	128.661	122.432	123.275	178.791	163.759	162.372	194.587	185.634	112.139	37.5966	56.7123	38.6089	73.0085	168.19	36.0148	95.3645	0	27.9735	80.1908	161.109	106.126	219.756	189.65	163.912	61.0138	66.6827	68.2145	107.155	162.275	56.6915	101.563	130.258	142.556	170.361	61.4405	84.4723	41.3022	152.252	131.641
		295	1320.12	96.5728	168.1	98.1827	91.6023	98.7165	45.0784	43.5242	109.162	186.341	155.381	125.261	117.45	104.764	86.0005	121.686	136.316	35.3766	43.2898	32.8365	103.052	159.408	135.479	161.226	0	24.8751	151.202	94.0238	166.419	249.03	148.955	100.665	68.1496	66.0937	85.7314	123.006	113.347	39.9634	47.6108	98.614	129.772	153.959	50.1046	115.018	124.653	80.9962	152.883
		296	1323.98	88.8168	200.49	124.606	79.1357	91.3355	146.571	68.7608	139.619	52.9845	85.0832	191.948	124.378	151.385	118.529	145.306	68.4835	0	60.0371	164.194	141.243	140.55	73.5898	96.6695	0	0	120.888	142.413	117.66	218.898	118.404	102.174	126.061	64.8195	71.4687	118.55	159.68	48.2149	102.004	115.318	137.24	165.498	96.91	93.7758	86.1364	106.743	26.3498
		297	1327.84	144.163	153.339	179.651	151.012	94.6896	123.334	0	94.5685	93.979	118.839	131.907	114.537	83.8532	88.394	110.84	178.327	0	47.0754	124.327	103.323	139.409	25.8782	111.341	0	43.8118	209.373	149.478	76.7879	175.276	217.02	123.102	133.781	103.877	96.7407	101.852	223.011	36.9258	92.025	68.2961	101.483	117.515	23.2938	130.062	39.9858	47.5498	123.993
		298	1331.7	142.331	133.019	141.196	98.5618	115.229	128.386	23.6665	116.287	101.515	142.528	172.226	133.496	187.859	96.5706	148.593	99.9986	0	99.2374	94.2518	131.088	145.043	98.7237	100.297	0	56.1752	127.151	147.98	75.2608	134.408	207.279	202.221	0	93.1467	76.4229	160.231	198.226	0	163.091	129.498	98.3431	142.097	35.7775	113.617	76.5615	98.4353	113.023
		299	1335.56	83.4736	198.232	131.811	98.8879	119.06	108.372	58.3746	94.4426	134.381	119.298	96.1087	178.116	171.626	189.316	146.656	167.903	33.3921	31.5418	159.814	132.284	199.509	122.972	133.063	0	61.2917	102.333	104.432	134.003	125.882	119.472	178.692	89.0594	39.8178	42.6701	149.957	132.56	0	108.062	92.3945	149.416	166.252	36.5786	86.5691	102.946	125.185	48.9137
		300	1339.42	146.109	112.114	105.156	191.982	152.048	127.231	77.2603	166.405	142.327	138.233	185.811	169.15	173.441	152.969	96.4461	191.695	0	47.5333	179.637	105.329	102.82	154.512	101.387	0	80.5443	145.128	151.454	70.7813	167.871	131.095	122.88	82.4675	97.4851	119.888	204.462	162.97	71.482	175.317	150.651	129.487	182.014	71.192	81.9653	129.702	144.73	113.868
		301	1343.28	141.008	76.1198	156.587	79.6275	183.976	136.185	76.4639	132.928	197.647	91.1399	89.301	116.181	138.382	117.805	190.475	219.613	33.0883	30.3603	192.998	125.956	117.614	94.2826	120.782	0	94.9378	172.816	163.564	80.9333	124.263	99.0531	198.911	130.522	78.4844	59.8675	163.508	140.365	0	164.225	117.492	117.181	108.611	57.9719	122.303	128.543	104.293	66.0494
		302	1347.14	174.653	114.165	182.258	93.3998	139.084	88.3275	65.5277	122.093	145.062	147.965	114.7	152.249	208.108	156.553	203.21	186.298	52.3376	0	150.958	109.015	180.989	161.646	62.441	0	94.3976	126.347	111.668	158.663	171.141	135.34	134.275	83.4275	84.6183	82.6949	109.083	192.344	39.735	148.899	130.958	120.046	149.576	74.5758	140.329	116.731	104.306	112.513
		303	1351	167.863	127.767	117.543	131.101	109.165	97.6584	48.7605	105.372	119.927	202.367	84.2419	112.017	197.171	170.503	156.569	172.165	0	0	113.973	116.139	109.837	87.9618	150.807	0	0	127.144	90.9476	142.548	248.269	117.336	150.128	76.7145	71.7818	67.0485	127.264	180.334	0	107.215	106.129	134.564	165.357	0	76.8624	108.09	68.0717	111.69
		304	1354.86	148.743	115.618	117.195	167.024	86.7748	116.074	0	103.412	147.077	128.426	131.7	144.603	107.608	169.554	127.571	150.4	0	0	151.983	70.951	156.944	99.5213	100.133	0	109.95	134.95	123.008	129.384	115.567	90.3391	119.146	58.4803	78.5762	22.7316	73.4014	215.93	0	115.723	103.087	92.6383	150.617	37.9288	135.765	104.114	106.439	92.0248
		305	1358.72	144.774	72.1999	166.916	63.6416	24.5379	84.276	31.0922	178.241	83.307	95.213	130.262	152.399	146.561	159.335	168.936	117.153	0	29.4311	0	116.493	113.128	126.505	138.052	0	53.6899	179.087	21.8132	60.1999	127.433	112.769	152.484	123.836	84.6494	41.0258	84.4741	132.318	0	111.166	150.495	148.357	161.452	48.8677	57.2214	230.654	84.6954	107.626
		306	1362.58	167.409	126.236	128.341	91.6888	91.9189	73.9327	60.7621	114.21	131.274	142.346	132.322	161.059	186.913	176.327	174.758	148.945	0	0	165.435	33.0088	114.217	136.364	135.104	0	40.0462	199.494	67.4907	131.572	148.137	127.564	179.708	82.2299	65.9426	56.8751	131.255	84.7027	26.601	112.438	141.902	111.029	125.509	29.5953	133.906	153.679	81.7092	60.1284
		307	1366.44	117.345	55.177	139.602	157.129	144.194	72.9589	0	102.251	122.543	137.287	128.943	107.827	165.303	146.806	231.14	171.023	0	0	124.795	71.8063	113.024	143.303	150.079	0	90.3804	119.032	63.4547	109.391	185.81	108.753	107.518	111.188	79.328	119.294	166.699	137.009	29.9773	133.945	110.72	148.347	156.138	26.2329	108.347	153.546	101.138	108.044
		308	1370.3	128.54	74.3455	100.128	110.046	116.744	48.7404	0	138.387	118.568	151.374	86.4338	157.524	117.503	227.997	161.327	81.0642	0	0	129.16	90.3155	70.6782	139.741	114.429	0	27.1044	130.039	95.3065	159.846	151.306	144.155	151.152	61.927	75.7777	30.9044	119.646	159.566	53.162	140.957	96.0924	174.035	165.435	68.4374	95.8537	149.507	85.3568	111.677
		309	1374.16	143.404	72.4135	112.127	94.5641	104.045	0	44.9526	85.4422	116.779	151.299	80.0403	162.509	144.627	192.608	278.064	170.531	31.7734	0	93.995	117.353	80.8432	136.59	130.596	37.9333	38.529	138.976	160.973	162.104	188.375	146.624	137.914	45.7946	38.898	159.044	158.584	219.421	45.0489	107.491	69.7144	115.017	85.4156	35.5587	48.2915	117.088	91.3059	43.5163
		310	1378.02	166.287	119.221	164.766	77.002	0	0	0	82.91	127.28	164.988	106.269	128.989	198.292	133.093	218.621	133.37	104.698	0	174.389	102.686	105.375	140.124	109.758	0	73.1686	169.375	109.83	131.604	163.846	143.958	165.907	103.155	84.2956	138.649	113.564	99.966	75.0368	109.549	109.874	146.56	124.523	62.4171	157.966	149.754	155.722	36.5607
		311	1381.88	128.944	100.434	100.624	129.821	29.8731	30.0753	52.3132	148.38	150.175	119.036	118.687	107.541	70.4378	208.408	170.053	75.9292	30.315	0	142.575	103.149	68.3965	137.045	172.526	34.4421	72.6748	210.611	158.866	96.0705	197.091	123.785	140.152	56.4886	33.4017	113.902	165.598	203.881	0	103.438	32.3864	233.84	123.911	60.015	114.148	128.861	142.08	65.9864
		312	1385.74	113.222	129.707	98.2843	62.5393	56.5254	29.6125	30.1695	129.091	133.414	156.023	64.9571	154.464	104.962	189.054	198.476	156.244	0	0	147.343	74.9091	120.006	103.694	218.513	37.0933	35.0959	125.232	98.1949	153.462	144.813	179.384	139.435	91.3993	84.2785	89.5039	105.165	174.36	0	114.693	78.0725	137.723	46.635	62.2683	84.7898	103.018	117.736	150.096
		313	1389.6	172.627	170.036	120.775	136.999	52.2354	43.803	48.4773	64.9018	248.033	141.924	106.023	90.7098	159.646	201.929	187.495	112.297	18.0069	0	131.001	125.572	30.9937	171.009	161.285	34.05	81.0556	141.968	114.931	69.2013	141.498	58.868	79.4238	33.0414	0	151.135	106.79	133.569	0	143.684	89.0717	172.285	111.741	50.7356	97.6235	121.796	140.156	54.0446
		314	1393.46	197.458	92.4447	161.297	138.887	128.602	40.8032	76.1171	124.401	46.5403	153.62	75.5852	130.466	178.845	134.822	213.776	179.175	37.7478	0	109.864	157.392	26.8401	161.08	136.369	23.8327	69.5844	123.302	67.3241	115.881	109.183	111.944	225.557	78.7088	67.2701	155.585	90.9445	83.289	36.2841	120.246	83.1911	190.428	186.772	51.0986	156.489	129.737	112.805	69.4499
		315	1397.32	89.4458	58.9071	51.9903	201.669	112.331	22.0702	26.6428	90.147	87.6042	129.767	71.352	116.743	143.817	164.907	242.9	155.403	35.2311	0	94.2784	158.656	95.4126	148.579	141.158	21.1359	46.0885	111.728	102.15	82.9227	163.146	110.038	166.037	60.4583	37.8985	165.387	73.309	135.919	42.7482	71.5577	63.7649	143.372	140.716	85.3969	151.971	127.93	103.156	83.0831
		316	1401.18	165.553	125.649	74.3724	63.3448	92.1675	73.9794	27.7671	154.712	113.562	193.225	33.8717	148.192	127.135	168.534	218.936	124.083	26.8798	0	94.576	79.1126	117.815	161.619	102.519	22.2969	0	98.0055	38.3101	119.302	189.108	113.083	155.915	20.6734	96.1289	143.779	92.7611	161.745	38.2543	108.261	54.9215	136.278	120.184	43.5961	80.2319	208.391	101.663	19.6744
		317	1405.04	132.267	82.3531	87.8931	147.655	97.6595	59.2281	31.3881	82.8012	130.772	181.305	118.487	127.099	120.707	134.762	210.73	88.412	58.3574	0	85.9112	103.745	92.9557	167.311	141.436	29.4005	62.7222	90.548	48.3472	81.8812	203.023	140.222	170.184	39.512	90.2233	113.435	140.946	118.889	51.7884	136.416	42.1816	110.638	69.4605	35.1924	151.554	151.974	128.762	79.1676
		318	1408.9	138.934	102.512	41.6066	94.523	63.0878	75.3211	0	168.132	178.237	165.744	128.297	195.646	95.0984	128.088	142.494	183.213	30.0005	0	96.4219	110.007	177.786	134.142	105.916	35.3987	96.1534	55.533	91.37	105.755	167.157	101.824	145.05	0	75.1991	119.567	113.72	140.949	30.6739	128.51	71.5141	150.676	89.6669	61.0099	92.2178	215.902	208.332	77.6791
		319	1412.76	169.552	160.962	173.836	103.203	90.419	0	45.1033	158.609	92.9261	190.78	93.2433	179.67	133.865	204.856	179.402	180.209	83.5973	0	155.491	38.8456	39.4444	125.329	149.104	98.4471	121.052	108.054	50.8801	140.406	156.887	113.845	182.777	34.7085	89.1457	118.09	127.765	176.862	40.138	132.942	101.732	136.159	97.3642	89.2922	122.705	102.331	135.241	91.6638
		320	1416.62	69.5858	107.861	128.039	100.912	34.9106	30.0964	31.9412	74.4066	145.173	185.259	116.116	177.943	113.322	181.82	256.64	123.515	64.0833	0	158.293	43.5544	68.9989	124.635	132.815	74.5399	122.726	90.8797	83.3067	127.322	111.974	134.831	178.266	96.074	65.8844	207.408	78.3689	116.73	27.225	97.1936	50.1507	136.074	107.701	57.0606	45.5747	105.953	101.257	108.654
		321	1420.48	156.038	90.2377	87.0137	73.445	34.1984	0	73.7546	120.208	129.79	161.74	135.521	159.336	143.923	154.399	156.825	162.802	0	0	138.225	74.9299	82.2822	156.882	202.082	79.9561	110.872	66.1602	55.2632	104.15	139.506	105.079	211.477	55.1578	50.8946	209.572	91.5594	141.138	31.5804	106.897	89.4014	112.628	149.433	47.8293	147.273	145.565	129.167	105.9
		322	1424.34	135.351	96.2708	130.148	119.268	102.217	0	28.6077	104.395	97.8338	181.816	42.6532	175.235	151.506	89.278	118.981	202.429	26.5386	0	121.631	107.036	41.5979	107.138	179.4	67.5129	181.473	127.788	126.447	83.036	149.938	126.638	131.299	113.955	56.0756	110.93	117.477	118.932	0	111.573	120.003	172.043	160.074	57.9842	172.314	94.6042	121.204	17.6608
		323	1428.2	115.727	82.5317	115.037	117.793	97.7658	36.0548	0	116.759	73.9844	184.162	78.174	146.122	137.503	108.531	216.845	105.563	38.5976	0	119.379	99.4248	55.1767	137.575	94.3272	78.2607	143.609	86.9033	106.144	77.8803	161.525	113.897	135.576	107.783	59.2835	151.681	142.565	92.9098	34.4612	128.282	89.37	157.282	134.199	39.2095	77.6928	144.953	115.419	63.9663
		324	1432.06	83.6265	85.1056	102.58	66.5018	84.4501	80.1121	27.3169	162.669	99.0934	183.195	150.883	127.43	76.577	118.114	159.512	82.8814	81.4052	0	123.782	78.1696	49.5334	142.123	136.595	40.0847	126.214	102.531	123.563	128.095	138.202	112.453	121.346	99.9765	51.1772	78.7597	133.636	101.7	55.2927	112.369	85.9119	115.728	156.253	80.8571	99.9973	175.482	111.055	55.9651
		325	1435.92	118.803	99.965	115.349	113.617	89.5381	75.0199	51.5534	169.295	104.55	114.598	142.854	135.854	75.5718	186.169	165.789	107.302	81.5533	0	146.788	104.361	0	168.41	109.778	43.0463	137.559	44.0807	76.6827	131.177	125.472	219.533	138.6	28.0793	80.631	94.7146	136.858	83.7489	63.7426	131.518	64.1344	122.809	169.439	41.596	93.7548	146.448	144.427	18.4116
		326	1439.78	67.7416	137.201	134.151	97.7323	44.2302	77.7596	0	99.4946	196.206	132.923	110.537	101.549	203.035	158.822	188.64	167.955	72.0575	0	204.015	94.7046	22.522	149.23	136.203	65.6915	150.992	93.2878	146.317	101.193	210.753	168.234	169.767	80.7168	90.549	187.404	140.525	157.896	72.4856	33.5334	87.5273	118.755	98.2248	47.6772	70.6268	152.218	133.697	149.105
		327	1443.64	46.3123	100.601	99.7143	162.318	36.2427	104.443	43.3602	91.9353	192.499	108.214	115.767	86.6851	111.726	75.6606	187.833	196.137	54.9521	0	190.271	92.5011	48.3767	152.609	115.831	69.2624	122.177	90.5475	200.505	193.144	152.825	148.685	119.075	59.3262	69.8898	158.883	39.2264	104.067	48.2716	119.208	88.3652	90.9944	135.744	54.8142	63.7004	54.888	136.93	61.5255
		328	1447.5	62.961	143.965	167.342	88.9812	0	33.925	30.4724	166.416	116.815	167.49	121.557	93.2516	109.515	112.563	167.253	108.829	59.2115	26.0696	142.958	117.695	56.0661	79.803	103.827	69.671	108.7	112.471	129.112	76.9068	150.17	198.105	134.774	63.1014	34.8806	109.079	60.0592	135.146	101.788	136.87	50.2122	155.625	122.298	57.8745	46.9061	76.6095	94.5618	103.803
		329	1451.36	58.2411	137.289	105.96	111.51	27.7255	86.8167	0	123.065	157.589	143.484	190.721	87.0248	126.423	45.14	160.34	133.345	93.7977	0	175.812	91.4389	67.9772	173.659	130.422	91.9996	182.239	97.109	130.361	89.4361	131.133	199.364	146.912	36.2107	39.8744	139.743	105.7	78.9904	90.5942	155.46	110.538	124.752	75.5616	68.2564	59.1665	126.412	88.6651	110.568
		330	1455.22	92.3965	123.579	153.446	111.961	56.874	67.7879	0	83.8861	123.485	168.001	129.607	74.4735	91.1966	113.286	158.435	111.022	74.5627	0	170.956	125.078	83.3332	129.28	147.421	64.425	150.169	54.9722	129.585	121.505	96.6371	163.11	119.263	78.9897	60.7562	209.177	120.786	142.778	87.2311	149.571	49.1232	42.7737	98.7738	82.6551	52.7554	188.306	194.067	118.328
		331	1459.08	44.2421	140.338	135.933	96.2542	102.389	111.406	37.0947	116.602	100.654	184.138	154.167	95.7247	123.826	62.8634	229.931	103.231	110.947	42.8937	146.339	87.6894	30.6509	126.971	122.722	51.4499	165.317	164.991	171.179	111.964	124.103	170.338	170.615	40.6009	64.231	122.244	115.823	211.54	95.2345	108.846	144.96	123.083	156.117	48.0788	94.4	64.5	96.66	116.839
		332	1462.94	92.8633	139.677	123.086	129.746	26.766	86.9151	59.4907	105.224	134.197	172.074	163.298	120.308	135.648	73.8592	186.299	114.666	77.9463	25.6389	149.043	151.199	92.8266	95.9665	169.007	55.8056	163.532	105.321	128.727	85.9006	135.19	131.789	183.394	87.5501	78.4172	138.996	105.061	121.44	82.3271	159.151	100.56	164.782	176.634	89.3776	76.123	125.584	94.4317	86.2328
		333	1466.8	46.6586	144.786	108.275	51.9877	70.5521	77.6876	41.2179	63.4733	169.194	86.5179	130.927	104.09	153.439	88.8989	143.049	102.713	125.04	39.7118	191.09	159.657	0	121.813	142.413	68.0637	124.827	139.989	117.816	165.306	135.546	129.377	139.457	0	30.786	98.8035	102.439	170.943	54.9047	153.444	123.48	104.436	154.38	52.3269	73.4363	141.478	136.137	83.3663
		334	1470.66	120.649	170.623	93.5608	93.8681	32.9227	46.1156	36.7089	97.5165	106.778	134.08	136.857	112.839	145.478	50.7605	200.73	94.6186	70.6603	45.4458	148.047	106.729	83.8908	176.945	123.618	72.0358	153.953	66.6566	125.863	134.383	154.282	169.442	89.1619	80.2603	55.8255	214.8	127.569	118.441	66.3517	144.266	105.025	36.0245	159.259	0	87.6426	140.084	172.747	148.899
		335	1474.52	20.5605	156.781	140.444	84.2532	43.823	0	39.4681	102.949	191.512	94.4812	106.356	113.175	166.996	74.3779	138.604	133.924	122.099	38.3792	172.734	127.271	81.1178	189.422	116.787	31.3039	143.036	140.928	92.1878	114.829	115.766	100.96	76.1078	0	95.4151	204.943	143.456	77.6954	0	101.595	89.3821	102.056	199.186	0	111.783	97.9293	81.184	102.641
		336	1478.38	67.573	131.116	177.221	139.782	42.9683	70.5601	0	40.8941	162.047	119.177	85.4283	139.07	104.255	72.6487	107.916	108.737	57.0934	35.6177	155.18	109.61	94.7143	112.833	170.704	80.0093	197.932	104.432	125.276	86.8239	112.196	136.227	100.48	59.8441	18.5044	172.649	153.967	101.02	123.217	135.039	88.8316	51.8652	204.802	19.9875	110.406	181.243	113.692	99.369
		337	1482.24	52.6118	110.599	135.474	75.5661	102.302	69.7896	59.7568	91.228	122.813	103.873	80.5904	70.8324	159.963	154.928	174.103	101.117	89.6198	106.154	70.474	100.758	137.765	124.704	132.79	120.004	117.661	142.216	145.206	117.817	113.283	109.468	138.075	44.4471	67.6658	146.395	129.423	103.505	112.043	100.944	72.9234	83.1387	173.511	47.8984	68.1244	124.143	71.9347	147.806
		338	1486.1	43.1475	153.523	135.073	147.84	91.0603	113.711	36.3062	54.514	53.3068	87.9645	144.838	55.0932	148.622	44.2541	83.53	107.874	81.8359	36.5104	166.871	136.039	116.61	158.651	138.705	96.4272	166.8	143.856	143.548	78.0912	133.76	138.988	89.2708	89.6702	35.1189	161.351	140.728	99.3741	120.692	102.043	62.3027	92.0372	150.638	20.6235	97.1173	42.3297	148.505	81.8609
		339	1489.96	19.2684	159.088	94.1853	148.664	59.1472	44.7977	0	109.97	120.005	125.248	168.532	82.686	115.25	77.4477	186.252	135.104	71.1004	22.2485	115.483	141.021	155.296	181.944	111.438	109.276	187.463	102.22	91.7834	129.652	133.465	173.374	119.073	78.826	0	153.023	135.148	113.818	131.415	122.761	119.967	132.139	182.305	47.3228	83.6619	72.7972	139.616	110.555
		340	1493.82	45.908	155.292	132.216	196.382	44.7495	79.1013	35.2249	82.1975	72.3044	87.2839	180.02	75.7988	94.3517	41.2403	177.218	124.835	102.957	45.9212	106.458	149.352	100.043	160.096	117.801	101.303	133.674	124.328	170.256	76.7957	113.82	102.509	147.342	90.3094	93.4835	126.36	133.082	121.979	93.5187	130.824	45.958	91.2227	96.4404	39.7622	134.404	54.4735	104.092	130.946
		341	1497.68	39.13	115.2	138.992	148.461	44.4389	77.0206	27.9865	104.173	150.678	205.305	103.425	63.1369	96.111	70.8821	147.765	106.392	90.9433	33.1535	109.867	95.657	82.7469	152.403	127.924	94.4114	70.7072	146.535	79.2899	83.3965	167.161	151.296	78.3495	155.296	45.8923	123.862	134.68	115.433	103.031	108.625	98.6373	67.257	114.489	56.7398	64.4277	0	95.0905	112.858
		342	1501.54	58.5689	111.022	105.018	188.544	0	134.172	36.5716	70.2012	143.2	175.444	172.507	184.068	91.989	88.1324	173.862	91.0693	39.7416	73.7697	172.378	58.8098	99.9009	210.841	127.096	156.821	144.516	66.8905	94.4016	108.452	63.5219	126.604	118.626	79.5173	36.534	142.893	197.19	72.1004	101.998	87.7316	97.2563	27.4421	195.425	0	98.7856	131.502	82.0786	121.276
		343	1505.4	29.1263	165.189	173.695	159.277	36.9514	93.504	22.8894	67.4567	190.29	102.821	72.8069	150.951	165.652	115.631	130.332	68.1545	99.233	61.3083	142.991	111.185	93.4902	155.894	159.648	141.919	134.519	60.4247	110.482	106.448	191.494	153.503	168.313	97.8017	22.3925	128.585	198.702	105.527	103.641	74.4092	111.369	71.3639	92.4886	41.6178	99.4482	94.6506	97.1429	93.2709
		344	1509.26	38.0356	100.836	126.534	124.703	20.8293	56.1934	29.9986	81.4633	80.2008	138.087	54.798	106.789	90.2457	72.3506	155.099	122.332	0	98.078	137.794	91.7393	57.4844	175.564	94.9566	150.067	168.627	156.135	106.638	98.2442	115.169	195.547	163.188	105.724	37.2344	120.824	115.803	127.297	97.1855	88.6643	111.053	68.4578	83.5724	0	95.7637	136.234	74.6334	80.2529
		345	1513.12	102.204	89.9116	172.678	99.4859	100.391	74.3711	0	132.796	165.533	162.12	123.151	139.683	111.353	76.6527	173.607	153.866	57.8896	22.2751	124.259	63.2436	148.27	167.519	141.907	85.0057	167.837	46.3147	114.248	127.826	98.9966	143.528	145.508	36.4926	86.0169	197.567	109.413	102.063	162.862	134.388	106.928	63.0371	119.096	0	122.619	72.8807	50.8258	114.431
		346	1516.98	65.5887	114.244	176.039	91.6731	0	101.177	46.3758	132.464	120.361	182.685	115.782	153.059	0	68.149	155.449	155.676	69.5576	97.0582	108.73	151.863	166.224	132.793	101.297	139.731	144.643	126.634	120.117	158.783	93.6787	173.946	159.588	81.8001	75.3084	173.857	131.267	136.757	95.9322	37.8257	126.227	0	91.6519	0	108.683	73.4303	36.355	115.688
		347	1520.84	96.014	167.523	176.279	103.456	53.7771	117.24	52.7065	104.383	123.146	197.85	129.166	63.2432	96.558	37.0143	187.852	174.599	72.7407	54.6219	121.702	114.442	152.322	134.054	91.0884	136.96	193.596	146.911	105.988	106.528	115.271	134.578	100.604	126.215	0	107.215	139.014	141.335	110.557	126.807	106.705	30.1638	127.302	27.7597	89.9505	63.2909	87.7604	110.278
		348	1524.7	75.2507	154.684	180.241	101.942	56.9029	101.032	27.8165	80.3114	82.7498	142.239	105.119	147.011	83.4599	45.4725	124.749	76.7168	63.8603	101.25	78.5222	72.0808	137.987	122.384	90.8968	147.868	144.49	84.0736	150.971	107.384	82.2964	185.249	106.305	157.222	37.6682	184.937	97.4349	119.095	141.046	0	86.0397	44.4129	151.833	0	53.782	101.001	83.6906	139.574
		349	1528.56	109.699	64.6351	193.693	135.255	31.2786	109.245	0	140.203	82.8298	96.2652	113.311	67.1388	92.9981	79.9007	174.969	129.984	58.2608	42.7289	134.362	20.2925	147.712	135.355	80.5423	195.692	100.434	105.671	82.7313	128.073	95.9472	89.466	83.1182	58.5443	87.4413	123.578	170.16	119.232	126.106	101.53	74.0459	80.2071	145.926	41.6014	66.91	72.015	110.889	65.1909
		350	1532.42	111.811	100.75	140.516	133.003	26.5534	103.869	23.1927	108.515	97.6486	105.667	99.0335	105.97	106.676	104.617	157.895	122.136	84.739	0	137.327	116.204	99.9874	115.794	150.669	162.184	88.8843	144.218	176.5	138.381	117.425	110.145	91.3298	48.1303	143.09	110.591	102.123	171.315	178.171	86.5632	172.777	66.5518	92.9696	17.8821	34.4363	44.6248	122.581	68.2401
		351	1536.28	98.2732	105.755	141.087	111.606	0	75.4289	0	81.8214	84.7812	173.817	115.006	135.33	82.8489	52.7949	158.242	92.214	56.0291	92.3648	84.663	97.809	60.7302	110.138	109.677	184.258	135.057	86.9551	125.57	66.2196	125.11	148.112	141.645	121.4	115.851	124.717	114.697	105.353	156.737	120.273	98.4315	98.987	39.6806	0	0	36.6159	120.485	38.4948
		352	1540.14	28.0061	101.53	121.862	134.545	24.8881	158.259	0	159.066	86.3945	89.9068	157.23	160.869	47.7652	114.694	183.675	135.978	61.1671	27.6611	116.515	98.8522	109.778	129.528	151.059	237.093	106.772	92.948	165.527	72.3238	145.649	177.827	134.821	86.393	103.37	94.7666	87.0226	116.616	163.724	107.643	67.4357	120.821	104.28	72.8916	82.3847	53.2607	147.191	126.62
		353	1544	0	110.456	137.162	101.265	0	105.999	20.0217	102.919	154.224	203.519	139.354	134.718	108.708	121.735	166.911	113.51	44.0747	48.0284	99.7707	106.088	176.094	150.918	199.909	181.5	94.5877	87.4821	159.456	155.152	89.4606	165.969	89.2615	67.4741	72.2074	149.249	144.066	65.5341	155.356	83.0922	100.117	82.7386	162.306	36.2424	54.2709	43.2805	114.367	96.9158
		354	1547.86	32.3621	96.484	100.263	89.7537	0	79.5254	31.1953	117.376	104.712	119.189	92.585	150.211	41.2342	101.117	192.485	129.13	39.8923	93.1763	100.792	72.201	173.191	120.398	99.1563	152.655	111.35	111.538	163.1	139.177	86.4076	152.478	100.487	107.424	73.9512	116.689	100.972	144.475	72.602	91.7963	99.9331	88.6651	93.464	33.4371	26.9242	35.1366	111.244	90.2788
		355	1551.72	43.2307	73.6675	196.61	95.4739	45.3156	92.9633	0	87.6835	117.715	97.227	136.408	149.478	65.1267	64.6784	161.767	151.797	138.268	19.8147	139.129	117.355	119.279	108.401	105.753	174.445	118.314	125.49	174.723	106.741	63.7879	171.558	147.4	64.5554	72.9276	109.769	156.476	59.5135	128.864	102.068	95.7671	95.3274	203.5	41.6883	64.3317	131.068	109.999	109.814
		356	1555.58	41.3113	107.033	146.993	92.6297	53.9366	93.3826	0	92.0498	135.822	90.9296	142.624	208.185	102.039	73.6711	151.255	165.315	84.7024	0	171.571	115.382	165.024	107.115	121.053	119.449	124.385	110.045	142.333	141.843	95.8944	145.896	136.844	57.3836	103.845	139.532	168.217	71.644	122.522	86.3541	90.3038	56.7537	211.443	26.6673	99.1858	68.2687	168.369	109.295
		357	1559.44	120.283	138.943	125.956	135.358	63.833	40.481	0	149.556	175.593	100.329	67.3019	122.897	72.9853	64.2866	146.333	131.264	99.8073	39.1621	147.111	67.6459	153.668	56.5291	142.04	186.405	167.489	118.178	104.603	173.655	115.142	79.0855	104.197	47.4288	63.7257	64.3726	164.795	23.0409	72.0183	131.865	108.165	132.969	208.903	56.7697	70.3925	87.1533	129.858	86.0831
		358	1563.3	88.774	139.091	74.0351	112.665	72.9401	87.7875	33.6337	106.883	127.54	140.009	92.8477	161.753	80.6161	124.366	136.451	134.64	88.425	22.0987	194.935	65.6483	88.658	95.703	124.296	182.653	146.327	74.4486	97.1662	55.7011	96.177	154.826	134.331	66.4529	99.508	190.49	109.386	66.3516	155.268	72.3756	103.187	132.464	141.135	19.5989	97.4664	70.6909	144.398	171.897
		359	1567.16	88.1233	138.033	180.958	88.42	113.782	116.013	0	187.953	104.299	157.961	183.377	133.498	61.2453	102.601	143.915	179.735	126.899	0	97.7121	144.502	173.852	95.1117	125.55	136.022	96.2728	83.4027	119.424	102.472	148.887	96.2872	168.706	49.3977	116.345	69.1447	164.864	61.2261	105.668	96.7011	58.1841	122.767	155.765	59.1858	73.1619	79.9882	137.263	115.737
		360	1571.02	94.7093	121.42	87.5223	95.2518	79.194	75.6953	0	140.427	154.149	87.2023	61.1256	0	44.1868	106.699	149.509	45.2877	85.8935	0	161.257	112.54	146.282	162.86	97.9255	165.91	55.4802	36.9048	87.6334	127.996	118.442	70.2648	44.7652	109.335	98.0515	132.554	146.871	0	171.406	152.287	19.5237	113.267	174.135	39.2596	87.6565	121.524	145.626	41.9327
		361	1574.88	132.315	189.201	151.786	54.7856	64.4516	59.3951	35.5906	162.119	233.429	109.72	163.202	105.894	48.2817	148.533	97.1745	100.672	107.409	29.3386	167.855	112.99	184.812	77.3693	74.4132	117.861	71.9682	90.2813	93.6387	92.1626	142.133	102.466	172.256	57.1276	125.16	91.4184	84.2284	76.7412	186.277	158.227	0	39.5378	169.858	0	127.983	97.9497	94.0171	98.807
		362	1578.74	79.8758	139.924	160.398	135.711	39.2533	57.9137	55.4411	101.99	132.889	114.449	167.404	112.393	23.4265	146.399	102.956	148.387	109.526	0	145.316	88.6095	196.645	109.291	129.334	161.913	137.018	56.0422	73.8291	77.7424	184.16	89.2191	177.622	145.14	110.296	101.132	26.8739	75.4439	132.988	117.797	41.4762	149.362	90.8015	0	106.394	130.867	65.6809	133.596
		363	1582.6	130.676	109.324	185.155	208.856	89.7099	75.5675	44.8036	115.25	119.563	136.654	136.37	122.439	58.8714	144.575	137.271	161.288	102.789	0	62.376	0	106.247	106.492	115.596	140.331	128.412	72.3101	114.785	118.4	143.896	134.899	173.64	112.991	163.054	87.2133	119.22	63.7234	190.382	166.02	0	71.4824	101.805	25.1133	96.1393	98.7844	136.657	136.91
		364	1586.46	72.2666	152.932	135.517	102.04	45.7967	59.0892	0	139.56	135.393	201.66	195.475	53.3536	59.3801	99.9318	109.449	122.794	95.4925	0	134.033	0	87.5012	81.439	131.461	169.667	106.056	82.0291	114.089	127.228	96.2739	128.616	167.939	104.437	163.174	127.184	100.864	82.4787	96.3894	87.929	0	111.78	150.629	69.0551	57.2746	151.449	119.144	113.934
		365	1590.32	89.2009	160.321	172.526	184.879	31.9248	61.264	60.4385	146.294	149.384	138.922	164.734	110.018	43.031	160.962	137.283	69.8272	54.1091	0	101.863	0	168.357	126.145	197.873	137.701	61.9764	137.534	105.712	175.279	114.499	122.61	168.71	154.51	193.059	166.57	43.2122	112.397	124.76	107.892	35.2869	75.2598	209.286	0	40.7691	70.4972	114.53	52.2718
		366	1594.18	61.7478	121.177	128.635	177.885	37.2083	57.8415	45.0755	137.639	161.392	152.433	148.646	71.4342	116.471	69.5737	129.56	95.7885	71.8876	55.686	73.4214	26.0035	197.066	118.32	152.193	184.789	61.8236	102.324	112.946	90.1527	95.9272	92.4908	151.778	94.9175	121.296	132.902	61.7293	0	161.142	86.4568	36.5505	36.2507	128.542	23.4	124.848	136.732	85.1022	125.828
		367	1598.04	91.8819	189.545	105.93	104.171	42.8484	83.0249	22.3651	116.229	196.118	125.23	103.19	102.441	93.8747	141.394	81.6917	87.2777	78.1407	47.2246	77.9211	29.2028	175.416	94.4272	100.605	181.021	73.265	86.0409	88.2445	154.896	110.78	0	220.432	120.099	165.759	131.423	22.8113	37.4797	141.705	58.013	21.1984	130.776	125.28	0	91.4898	143.072	81.0538	105.414
		368	1601.9	70.3963	139.909	150.068	104.796	40.8561	48.6452	67.1815	91.3334	139.627	123.943	132.341	104.246	142.938	119.822	101.668	119.725	89.6319	26.6021	49.3993	48.9021	141.723	90.4099	79.8527	117.201	112.429	100.087	106.828	127.568	81.3453	44.7386	223.353	88.2049	86.3957	106.264	88.3842	84.7797	139.121	122.994	28.5675	115.583	140.653	21.8321	101.962	171.859	134.493	164.533
		369	1605.76	41.8341	123.145	135.699	73.5826	61.7976	86.4047	49.3936	89.3596	105.093	125.323	150.543	117.758	66.3301	157.336	109.361	143.823	61.2856	0	113.535	0	157.339	93.1202	156.694	185.905	146.389	111.044	0	126.336	120.283	0	219.499	78.9812	175.905	126.147	86.3914	128.107	187.627	43.7585	53.3235	110.638	106.278	0	93.3801	187.041	130.95	134.69
		370	1609.62	27.2026	105.075	147.393	145.028	0	40.5756	32.9223	107.455	105.109	103.556	131.174	146.585	51.5199	114.505	84.8921	134.206	109.556	0	52.5851	50.1055	118.604	137.083	100.52	199.857	39.0448	83.4437	135.573	161.984	76.752	113.855	263.877	38.3676	229.186	98.1019	71.3075	150.624	197.282	69.856	48.0145	70.5761	111.71	0	69.9848	201.71	100.351	138.805
		371	1613.48	40.7999	162.797	21.143	0	0	57.8106	28.0089	146.34	187.185	151.724	126.513	46.5601	112.919	70.7614	207.523	135.423	86.3225	23.9434	77.5527	49.2247	199.903	94.1955	108.979	98.4736	56.933	137.361	136.547	137.227	183.718	123.056	179.017	38.8544	178.061	88.1278	162.239	124.609	177.022	124.531	66.5248	39.5438	90.0205	23.9321	103.847	166.78	149.326	127.544
		372	1617.34	0	76.977	112.157	113.053	39.236	125.232	64.309	194.537	161.859	123.996	179.628	83.0721	57.869	65.1478	151.52	106.394	92.2625	0	31.3684	42.3789	205.423	130.339	162.524	147.785	60.6376	158.477	120.554	129.688	147.308	100.507	109.282	75.7874	189.872	58.4962	53.1137	99.8164	172.636	96.828	40.6207	58.6142	93.7885	85.2109	124.015	123.041	108.475	133.413
		373	1621.2	0	115.222	98.7765	84.111	55.0478	70.8325	28.4005	125.134	159.713	159.852	183.417	46.081	82.0245	101.323	178.112	119.766	38.661	0	34.3456	21.1422	198.166	126.382	77.533	144.745	98.5611	62.2888	81.8313	80.7285	71.9307	137.072	183.018	18.1313	105.843	73.5898	71.9304	92.8547	130.471	46.7127	46.1407	133.222	83.1785	46.6989	72.9357	164.687	65.2016	100.164
		374	1625.06	0	107.845	74.6832	92.8289	27.0567	78.5401	20.5068	35.4941	111.51	121.543	89.6569	47.335	117.203	106.46	165.196	137.756	75.9604	55.5691	38.7889	0	132.945	79.0733	99.7447	170.53	98.5255	94.4607	82.9335	175.511	96.2768	160.634	139.398	0	178.991	108.032	57.1365	91.2538	152.996	151.122	86.7072	0	56.1468	20.3315	128.787	107.445	106.903	127.373
		375	1628.92	0	140.148	101.671	44.9266	21.5729	22.7615	27.6163	66.7216	167.842	133.984	106.768	78.8525	83.371	83.9703	228.331	173.533	92.6034	19.7011	44.7108	48.2061	164.615	89.1752	112.403	130.509	134.394	115.48	106.97	151.711	140.937	145.773	167.18	64.4743	161.084	147.482	72.7767	138.314	184.118	103.154	0	81.1091	77.0071	27.7703	155.684	205.366	111.054	73.3769
		376	1632.78	41.0792	112.844	115.364	140.889	47.5929	128.539	29.5529	70.5861	70.2662	118.164	109.027	81.4541	26.1511	132.882	171.466	149.558	0	0	33.6161	40.9691	117.806	96.2589	154.331	157.486	94.1345	100.488	100.621	224.188	148.808	172.911	201.143	48.4206	155.323	54.7541	58.5521	122.675	186.737	133.951	75.6067	69.476	70.9396	64.7782	52.5572	208.472	151.601	95.9333
		377	1636.64	0	93.1048	129.189	95.0807	0	148.301	23.6152	95.6075	87.7654	231.123	165.177	87.7916	120.888	140.525	203.284	139.128	76.5344	22.5707	83.9304	0	77.1672	40.2398	91.7117	164.191	144.387	103.34	99.7157	150.847	143.338	134.931	143.987	78.2215	127.92	121.159	89.2621	124.97	249.295	51.3503	27.2659	79.4822	29.0891	104.551	109.399	181.054	101.651	152.306
		378	1640.5	0	134.095	149.677	153.524	83.0562	72.9304	31.5339	108.132	59.9594	193.04	157.013	42.7129	66.5422	80.4535	222.543	134.158	38.6326	38.3811	25.8893	42.5681	97.2254	62.6985	106.952	137.794	70.8584	132.337	100.631	136.084	134.038	181.625	176.815	106.424	119.291	75.8778	133.59	98.0077	202.158	173.549	70.5983	43.6466	76.4846	70.3553	145.829	172.412	113.657	100.491
		379	1644.36	56.1599	100.233	123.095	146.279	43.5847	130.094	54.6704	69.0158	44.2885	117.743	154.504	54.6677	58.1321	47.0914	211.22	154.531	40.6905	46.0835	0	0	62.2392	69.0053	138.027	112.943	149.074	146.623	143.949	149.981	90.0202	102.197	129.245	90.2635	128.515	93.1103	113.785	0	184.323	180	77.9584	74.3036	94.624	91.5085	102.787	165.17	87.3276	136.331
		380	1648.22	106.481	105.853	147.507	48.2552	114.221	113.756	0	67.3575	101.005	143.674	159.877	73.1347	95.53	42.7402	245.998	149.705	98.1372	0	45.9732	42.5594	122.389	32.681	136.103	206.054	109.84	90.5975	148.631	205.197	96.5936	155.832	172.908	98.1687	80.3072	83.715	116.612	22.3483	129.543	105.491	0	96.7868	95.2542	65.0647	52.6917	169.331	119.361	166.84
		381	1652.08	56.2224	134.064	139.517	54.1319	79.0421	135.375	20.9694	69.8272	107.379	95.1623	148.15	53.004	47.4609	138.854	160.177	151.142	0	0	59.211	0	72.045	77.0635	70.3606	158.608	109.021	140.392	101.421	174.913	109.962	114.817	195.276	69.6546	144.587	93.1538	116.033	74.4733	171.753	117.319	22.2186	90.8937	75.9064	121.606	53.9401	141.476	112.435	153.338
		382	1655.94	20.7374	130.954	128.786	104.462	126.933	81.8662	0	108.719	183.729	140.975	166.493	41.6216	57.8891	130.164	138.871	171.221	45.1496	0	0	0	40.4498	127.328	108.447	143.14	216.511	154.222	96.6339	104.938	131.686	169.48	139.722	109.809	111.595	82.8062	133.818	53.6075	148.134	59.6448	48.0714	95.2406	94.0529	67.0001	70.5467	146.082	187.869	58.0718
		383	1659.8	58.0013	77.3229	145.261	66.513	42.0979	142.034	0	61.326	130.511	98.6076	135.732	51.3764	118.738	77.212	167.847	55.3788	131.015	22.9276	0	0	125.017	51.7458	62.3781	182.174	144.192	138.753	82.1722	202.312	97.6519	193.919	145.132	105.319	144.718	99.5273	80.9985	63.6529	77.9523	115.545	0	115.199	45.8413	138.174	131.719	120.268	105.446	135.785
		384	1663.66	0	182.085	65.4643	118.002	21.4509	156.721	0	47.609	165.065	45.6821	207.655	48.2829	79.8607	140.994	206.63	87.7268	68.5799	51.6324	20.3007	0	134.886	73.0788	122.541	157.843	147.789	154.608	100.227	86.1806	166.864	119.632	109.588	119.277	130.601	94.201	95.4925	90.2276	200.259	56.162	33.8982	60.8976	83.7129	151.642	71.684	132.675	20.0826	101.395
		385	1667.52	96.7672	177.849	144.487	133.063	0	101.561	27.6893	47.8796	89.6606	0	149.305	61.2098	60.1003	110.081	193.482	96.4658	123.497	35.5762	60.556	0	98.8667	24.3986	143.659	145.162	142.711	95.1267	52.196	179.579	107.411	168.021	168.353	161.023	132.087	126.016	77.1173	0	168.825	107.8	62.2136	53.1824	94.7456	99.0112	65.1442	153.92	106.303	132.618
		386	1671.38	74.659	117.742	154.023	82.3668	53.7506	65.0261	30.1498	38.6127	191.281	85.9481	162.429	59.5278	69.9498	175.621	126.801	140.994	113.763	21.6297	79.418	0	107.265	29.7902	128.059	151.915	186.484	41.7564	128.311	108.621	100.362	54.973	92.8021	106.078	158.378	118.127	106.057	36.418	184.453	116.467	63.1638	130.673	80.3242	128.553	21.1271	123.114	149.923	148.611
		387	1675.24	72.1638	162.335	128.477	127.227	73.439	134.675	0	59.2558	123.438	116.021	104.422	45.0784	17.2603	61.7076	183.235	118.137	78.5843	0	77.1276	0	94.5647	45.3198	103.196	199.037	214.417	86.4522	151.021	92.7504	127.624	105.109	119.451	99.2012	77.3548	105.994	70.6927	74.1841	226.932	99.9372	49.6795	129.216	74.1405	87.7048	61.8894	130.982	64.252	98.5666
		388	1679.1	56.0323	171.633	85.5262	84.0007	37.2661	156.201	48.289	73.0715	80.2561	82.7201	149.729	38.7732	59.2259	100.936	111.677	76.0558	71.0231	0	92.1599	0	140.841	69.6094	147.745	168.035	68.7745	95.7131	109.169	171.569	156.057	120.255	80.0176	63.4135	110.445	84.1427	56.7461	37.3342	208.302	83.9572	104.654	82.1206	55.8414	62.1051	34.5161	88.3799	154.867	141.424
		389	1682.96	92.4483	146.055	139.359	150.992	50.5405	110.17	0	54.786	84.3984	49.6405	95.349	56.026	63.8364	132.019	151.581	104.617	66.8001	0	79.1525	0	110.606	89.4723	141.088	164.61	137.442	126.244	100.954	99.1991	168.814	130.301	104.646	91.8555	125.818	137.325	72.4331	30.6244	190.181	78.6865	96.1582	107.953	78.2699	75.675	100.008	98.6091	114.959	146.575
		390	1686.82	127.045	134.589	131.411	54.9578	54.3634	152.386	29.2768	27.8069	123.805	56.1832	144.441	23.419	0	118.68	80.4512	147.059	160.455	0	55.7413	0	123.117	90.2539	31.9731	140.288	214.927	104.891	80.415	159.362	148.249	168.606	123.401	130.107	158.362	157.38	94.4305	96.7439	135.16	66.0374	69.9266	120.57	128.851	77.1644	84.3669	118.571	140.223	117.048
		391	1690.68	89.8187	151.086	98.0498	84.5763	56.9862	85.9363	46.2816	65.5596	68.2923	84.3653	156.085	63.4804	22.453	68.2964	66.565	200.022	100.416	0	56.8871	17.7037	135.547	19.6037	60.4972	134.065	177.922	116.49	27.5643	143.109	148.317	112.358	146.296	85.5357	178.688	69.6532	107.049	78.1454	252.662	84.7895	48.3639	125.825	176.807	68.4086	38.8567	109.848	115.507	100.441
		392	1694.54	109.859	117.832	104.649	68.1043	0	95.7256	40.6111	109.086	111.584	88.5702	135.765	70.4259	49.1894	100.032	123.614	142.256	88.8994	0	38.9937	0	142.397	65.2126	0	203.486	158.597	87.7591	120.943	157.011	109.212	94.5603	211.249	104.853	185.54	96.5632	83.9318	103.251	211.324	81.2201	65.7603	80.6635	70.6206	116.395	52.0775	62.0517	111.925	119.09
		393	1698.4	37.8076	81.0988	193.023	180.923	57.8419	135.059	0	43.6805	119.01	51.4666	207.153	102.518	26.6316	96.4779	171.271	64.8349	62.6007	0	0	0	118.951	72.8971	101.31	135.14	150.749	46.0581	93.819	84.3721	171.082	77.3622	168.928	63.8336	138.083	101.601	73.6878	143.747	221.873	49.2161	86.0175	93.7068	136.131	129.706	88.4552	89.2869	148.48	131.165
		394	1702.26	110.497	98.0436	194.601	161.194	38.4575	143.442	0	117.706	113.77	82.8445	144.964	117.748	54.6805	28.3775	180.488	163.693	117.183	0	0	0	83.569	75.4132	57.4043	100.871	223.719	47.1178	85.7357	194.253	104.057	108.892	140.562	0	217.725	79.4651	73.8004	61.3306	192.661	57.8413	101.563	108.531	105.272	42.7363	0	53.2967	108.681	124.659
		395	1706.12	147.832	72.0072	204.6	60.6061	102.372	176.45	43.5317	113.725	102.043	30.2275	174.101	127.983	27.4429	82.3883	208.45	93.4293	88.9783	0	0	0	117.168	79.2453	39.7639	170.147	110.626	78.415	118.47	132.524	97.8546	100.63	165.104	62.9541	199.619	110.404	36.6217	74.3171	161.319	79.0845	56.7544	118.492	100.916	81.5195	47.6228	36.883	154.398	144.895
		396	1709.98	152.544	97.039	0	69.6754	103.893	119.177	19.1518	106.706	133.258	78.9727	58.4869	125.887	62.5687	132.846	174.769	138.259	111.354	0	33.3057	0	150.691	89.1956	94.9518	107.784	240.989	84.0518	156.447	122.999	166.257	189.373	93.4407	86.8523	222.057	98.843	101.146	75.6822	207.852	72.6813	148.312	163.502	122.295	76.6867	98.0667	94.3858	186.065	55.5953
		397	1713.84	154.99	80.4798	161.955	91.19	88.7316	140.132	0	127.289	72.0607	86.7253	94.7746	139.795	19.2987	103.444	166.626	98.0889	104.722	0	29.6652	0	164.641	56.706	64.4679	120.839	134.584	89.0094	158.949	96.6627	195.162	117.985	117.23	107.674	219.46	110.002	80.493	85.0045	147.526	157.112	107.488	80.3087	148.578	86.5227	105.401	118.154	189.381	174.957
		398	1717.7	109.213	100.653	155.533	101.52	52.2983	136.179	19.5568	139.71	81.1346	65.4975	78.8379	74.9116	35.7958	93.3405	149.675	100.014	139.373	0	0	0	153.414	108.5	61.8738	79.8301	172.985	127.553	98.7115	102.408	115.858	135.73	186.979	66.5763	212.142	116.937	119.519	80.4324	125.986	122.364	0	62.369	151.087	75.3356	73.65	67.0815	183.459	96.7373
		399	1721.56	173.074	116.539	126.577	78.0842	59.4249	134.2	0	97.7563	164.918	113.432	160.784	95.0794	0	147.404	136.029	85.642	114.98	0	48.2518	0	145.336	92.9402	21.1181	72.8778	179.624	87.7516	116.175	95.6122	123.815	75.1745	181.452	84.3994	208.07	134.721	99.1967	119.347	144.169	160.84	83.0539	87.3465	138.349	75.2987	98.7206	110.087	140.066	108.407
		400	1725.42	165.334	84.6359	94.1134	108.273	0	99.0778	22.5394	158.32	142.321	55.5106	149.657	121.551	88.2686	114.013	174.597	126.64	46.2741	0	0	0	169.287	104.125	82.9904	114.676	183.51	51.3478	95.3738	134.929	119.899	164.667	120.449	93.4924	175.094	176.852	115.603	123.156	224.127	54.1426	55.2312	182.778	194.227	23.8087	167.571	95.8027	105.781	139.195
		401	1729.28	125.732	147.202	124.896	111.213	0	72.8974	30.4285	139.529	109.841	103.778	145.343	91.0342	103.421	82.6768	144.784	140.736	84.911	0	0	44.7952	97.8984	42.6009	27.3991	124.405	137.904	99.7919	43.8929	175.079	234.837	95.8074	166.227	85.2112	163.605	110.156	92.3127	59.9216	136.436	139.068	48.9036	223.473	178.058	70.2869	80.8102	85.9916	145.676	78.5853
		402	1733.14	104.624	126.524	133.588	111.066	52.9205	78.3072	0	164.861	83.4792	107.014	149.09	91.4155	80.331	67.0042	185.721	98.6828	66.4954	0	0	30.1527	130.876	76.8005	42.5855	122.491	214.776	0	84.1012	91.3635	201.864	144.49	112.436	125.912	166.785	152.283	43.3692	51.4258	160.51	80.7564	20.867	101.618	122.718	68.3451	147.342	121.481	92.7355	124.43
		403	1737	110.102	145.333	0	81.6682	0	166.936	76.4834	136.457	114.997	78.8026	173.379	161.076	97.4188	104.385	172.215	116	111.212	0	25.132	0	125.748	126.824	50.1915	91.4355	126.934	26.1671	100.202	71.0228	99.5194	74.8236	176.443	85.5279	233.043	159.216	75.4627	147.357	88.5721	122.786	72.2023	155.969	166.904	114.567	83.254	28.3288	134.922	113.905
		404	1740.86	138.07	121.875	70.0625	112.718	79.8493	99.2586	42.5023	61.2523	190.395	68.3293	100.595	88.797	96.7236	134.675	161.919	162.766	68.9938	0	0	0	95.357	56.4506	104.093	130.973	172.045	68.9678	94.8777	129.024	192.999	129.705	176.823	72.58	201.904	135.056	123.978	27.6309	100.137	121.307	42.9357	105.053	127.878	97.6157	97.0568	97.149	197.173	75.8125
		405	1744.72	166.05	193.594	119.906	73.5296	93.4748	73.6169	24.0602	187.55	123.112	73.3214	133.922	93.5476	62.1127	132.432	107.206	149.766	90.3669	0	0	61.628	132.3	63.6493	121.596	45.7635	188.408	84.0286	152.844	77.5579	136.832	166.494	167.128	91.5858	183.391	169.886	143.844	133.583	188.881	165.117	44.7003	126.245	139.411	60.6352	82.7072	98.0743	158.854	67.0121
		406	1748.58	117.516	170.374	132.5	83.2722	54.6647	87.14	0	178.817	129.838	97.4366	192.334	100.614	64.1624	102.953	145.359	169.363	63.0622	0	0	27.8544	248.525	94.6549	117.029	132.226	200.527	0	65.3068	138.963	90.314	95.5565	85.4273	95.0221	178.209	152.485	61.3308	155.574	126.525	89.6347	51.0223	129.241	184.152	35.5374	138.646	104.292	171.248	111.183
		407	1752.44	130.301	129.816	102.672	176.73	74.4898	69.1485	20.5821	141.352	184.839	149.328	231.456	77.4895	28.2758	129.907	140.67	105.247	129.436	0	0	29.0992	178.675	73.6529	98.6203	105.535	157.892	72.5706	54.6594	131.946	145.775	109.776	97.1753	110.654	219.102	142.76	117.76	101.075	132.365	134.024	125.313	139.385	148.841	47.9075	44.3668	50.5577	204.47	67.0061
		408	1756.3	158.664	153.799	114.214	114.506	0	52.9618	0	186.595	154.926	156.699	239.074	102.011	86.3875	203.149	203.19	76.6834	173.539	0	0	41.4441	180.221	70.1146	56.408	91.5029	192.364	107.49	116.087	118.023	133.661	143.198	113.65	106.315	199.486	110.957	122.237	102.349	220.287	89.9607	88.7358	73.7078	129.769	0	136.224	53.979	117.844	76.6166
		409	1760.16	48.5648	145.087	87.4844	99.4858	87.011	59.239	0	138.123	105.214	93.6959	185.265	43.9609	98.1607	152.997	164.724	66.0214	139.087	0	0	20.0776	161.383	77.4831	94.9041	88.0387	216.193	137.438	125.996	105.27	169.979	156.091	155.444	88.2258	205.871	110.236	91.7649	122.857	162.355	115.962	120.522	100.156	225.899	25.7508	54.7675	70.2839	171.209	121.677
		410	1764.02	82.4952	165.211	172.762	132.296	100.853	0	0	136.46	153.028	71.4794	139.58	88.5298	136.951	93.1922	184.755	99.9768	68.8598	0	0	46.5296	173.554	55.4406	36.7767	82.7109	153.16	68.6378	93.7166	137.054	154.577	164.332	102.182	106.239	221.112	139.203	142.319	87.4341	181.006	78.2995	148.596	133.849	188.237	74.3038	67.8145	105.771	96.9901	157.009
		411	1767.88	124.927	132.086	95.6346	117.904	62.6899	0	66.9989	159.88	163.482	111.558	137.943	45.3534	104.728	147.876	168.38	73.1833	122.248	0	0	56.959	210.565	35.1455	114.771	112.416	166.697	105.239	95.8701	121.9	144.908	104.693	94.5322	90.3506	182.221	118.17	124.936	113.637	146.011	130.374	114.768	146.74	250.407	86.8635	78.0661	47.2164	136.794	120.727
		412	1771.74	84.4313	144.024	84.3587	165.025	33.1724	38.2181	36.8434	124.431	147.107	67.5109	76.6878	83.3115	54.2177	157.174	177.472	124.39	44.6	0	0	42.1905	181.603	0	137.359	38.1609	152.807	108.054	114.56	93.7773	155.08	161.873	66.6945	137.849	115.846	116.299	126.925	94.3409	230.416	138.427	129.529	80.3182	153.249	67.4157	56.6491	28.1571	185.449	106.968
		413	1775.6	85.644	78.0944	80.8531	156.453	76.0238	22.5736	31.4011	117.822	141.254	98.1321	219.094	59.4696	84.3605	79.5568	220.657	96.0735	56.9686	0	0	34.4884	188.841	70.208	126.195	65.2516	159.79	100.911	127.217	85.1129	138.484	126.818	89.5123	86.5093	210.88	143.512	131.922	85.8861	85.4974	70.1673	84.8248	168.734	154.835	92.3958	75.8145	31.7959	126.188	122.474
		414	1779.46	127.102	128.532	110.282	72.3331	30.3351	0	52.2198	151.918	110.538	87.3355	115.115	89.025	52.6288	86.0968	205.627	88.399	109.441	0	0	54.1934	172.635	66.1878	158.358	72.8684	165.384	70.8324	124.183	107.455	184.634	149.455	0	95.3504	169.875	200.499	139.223	106.597	142.964	142.706	159.707	99.2452	239.326	64.8777	30.5589	62.2605	106.33	178.189
		415	1783.32	101.424	96.983	78.0872	59.0188	26.9102	28.7766	0	87.9843	131.49	134.265	158.786	98.752	125.006	137.698	209.084	70.4348	37.6792	0	34.0464	27.046	173.592	81.6634	176.699	123.98	153.377	110.796	118.452	160.289	157.519	105.493	0	108.102	179.213	97.5278	133.483	135.864	186.693	115.98	108.154	87.5252	233.685	55.0783	63.5353	26.8213	161.816	150.434
		416	1787.18	143.16	121.429	0	117.839	29.4958	0	42.5167	151.12	92.9968	84.6699	188.017	67.7017	87.4986	94.5192	191.861	173.32	103.13	23.4304	0	91.6002	117.015	70.3676	165.454	71.7203	127.631	120.53	87.415	129.873	79.1381	75.7467	78.6875	120.936	193.527	134.7	139.642	77.5256	145.301	72.0427	96.9828	112.441	302.394	99.7147	85.3769	41.6152	146.913	119.38
		417	1791.04	128.163	107.73	142.883	174.085	0	0	0	123.68	142.299	134.554	99.1085	137.385	83.0212	44.5534	222.513	64.4638	127.103	37.7655	0	60.9804	119.924	55.6604	125.01	104.346	212.029	115.516	138.285	116.179	166.171	102.484	78.0084	90.5352	214.132	66.9735	123.702	42.5928	186.3	126.042	85.3195	135.563	255.263	63.3664	86.7924	46.2562	84.5423	146.203
		418	1794.9	96.3623	127.527	104.07	177.565	80.7317	0	24.585	150.952	152.924	58.9188	116.926	66.8199	115.434	138.954	189.951	78.2349	89.0419	44.78	0	72.6595	128.241	78.5205	22.4059	74.6508	218.894	88.9943	104.831	127.62	166.78	110.797	71.5451	0	220.266	90.9858	134.624	66.1508	203.391	73.0545	61.7455	153.665	225.424	61.144	0	23.9781	139.524	73.9943
		419	1798.76	169.816	68.9921	95.1663	224.355	51.6348	0	28.4937	144.295	118.005	50.0033	99.2037	72.9055	83.6504	83.5223	194.904	118.148	35.0672	37.0698	0	62.1955	106.641	71.9702	166.968	79.4524	224.966	75.4827	109.823	93.7917	166.582	94.5367	58.2189	98.69	191.64	127.82	122.397	119.054	106.292	81.183	50.4478	148.425	201.599	39.1957	55.7699	0	130.41	105.354
		420	1802.62	173.217	56.0404	163.779	152.187	38.1722	0	0	106.895	55.9036	66.6875	115.7	96.8551	25.0287	129.529	210.449	111.003	92.427	29.6534	0	73.3534	99.1188	59.5481	154.774	92.4486	161.722	71.099	100.107	104.7	122.533	133.001	94.2084	84.5232	205.497	138.146	78.547	89.4917	166.642	44.4723	125.058	140.132	252.331	0	20.6479	0	78.4837	122.361
		421	1806.48	158.383	107.645	141.61	188.874	59.0615	0	0	97.9615	97.8232	92.6593	156.041	91.6094	117.692	161.287	259.798	119.659	105.081	63.2089	22.6803	28.9606	65.0248	53.6561	182.221	84.4593	98.0869	144.475	85.7239	139.88	115.543	154.86	96.9884	101.279	166.13	158.311	158.988	93.3339	181.198	43.3531	93.1485	57.5818	210.84	22.3136	0	0	155.27	172.215
		422	1810.34	90.2425	118.251	102.271	121.428	38.6238	0	55.1821	187.071	111.357	57.9277	93.4113	91.1231	126.37	70.9361	231.792	57.0713	110.059	23.7318	0	65.4664	149.213	61.6544	173.269	0	125.579	97.3223	105.4	101.789	164.09	116.757	116.963	72.5773	218.776	166.898	107.073	73.3139	112.007	79.358	103.592	50.2919	107.829	65.8511	0	35.0629	143.129	94.5709
		423	1814.2	138.756	68.1918	132.106	133.9	0	0	79.7083	145.451	86.5755	73.226	93.4996	90.0542	121.464	69.9139	254.845	67.1107	136.3	82.547	0	102.026	115.8	72.2679	165.649	85.3503	146.023	138.943	132.64	59.2713	139.504	172.466	95.9334	53.742	208.166	222.366	185.348	107.645	123.802	36.1371	115.665	157.338	194.854	46.261	0	45.6925	136.985	97.6217
		424	1818.06	107.319	84.0577	122.833	96.2025	49.1587	0	0	148.34	96.1995	70.0511	90.0011	60.5837	103.091	111.852	198.414	115.098	82.7976	27.6871	0	48.3222	47.71	23.8976	119.125	43.6257	126.707	108.027	156.916	76.2532	145.59	128.049	128.886	82.6691	143.889	122.866	123.237	56.1052	180.744	102.728	161.798	157.945	164.179	99.1796	51.5414	0	118.135	122.317
		425	1821.92	144.502	92.5818	141.269	113.101	0	20.8022	37.6764	139.975	90.4602	73.8186	94.8785	96.6728	130.405	110.106	221.021	88.4248	143.828	76.1409	0	91.5324	99.7784	79.8344	148.318	56.6611	142.38	126.495	168.409	91.2893	73.0688	145.312	115	88.5618	197.181	89.7532	93.5334	71.4966	176.208	139.497	143.267	95.4116	146.774	166.923	77.4169	0	123.339	166.734
		426	1825.78	74.5294	98.7711	91.3783	118.185	0	0	32.4735	167.221	77.099	78.7304	106.467	76.6255	144.161	141.198	171.633	82.0456	105.989	123.606	0	49.4404	29.1263	116.208	145.361	60.9396	125.028	105.815	81.6757	0	128.718	127.011	116.124	134.282	156.074	136.318	165.366	31.3285	144.957	80.304	96.9325	54.1444	203.848	104.636	40.9211	54.6615	156.738	84.3996
		427	1829.64	58.0485	162.142	182.183	130.997	22.4881	33.5754	23.0878	129.417	146.301	204.572	191.953	110.86	167.764	123.159	169.797	94.4929	106.361	27.3101	44.2637	78.1886	127.233	82.3455	101.123	62.7326	187.651	113.784	145.962	40.2734	113.792	169.599	54.4816	117.023	211.636	143.044	157.026	82.9939	176.613	116.353	112.476	81.4157	182.682	179.659	0	86.7969	164.314	130.01
		428	1833.5	112.185	95.6545	135.293	41.1801	0	0	26.8973	159.167	96.4494	128.625	155.193	132.384	123.175	172.776	208.325	123.553	82.6251	86.6092	0	88.3506	46.0314	79.3563	155.623	0	203.681	104.203	150.867	71.9749	109.616	154.823	132.648	52.0603	209.282	145.777	116.519	82.1532	150.575	107.215	103.604	57.0153	100.084	109.612	0	62.5845	173.23	114.354
		429	1837.36	124.372	94.144	133.115	84.8634	27.7748	0	19.584	81.519	84.7521	79.2452	79.6344	72.1252	120.654	93.9792	173.6	94.0293	95.126	42.9103	0	65.8081	56.2443	60.8427	138.484	0	134.178	82.9814	148.633	127.377	168.748	165.437	139.192	56.6975	187.938	71.8951	160.558	68.8268	189.243	108.147	80.2554	172.021	165.332	145.333	106.499	75.302	150.476	76.2705
		430	1841.22	87.0982	99.8797	188.443	35.4069	29.4956	28.8729	59.031	82.0866	152.006	85.1541	116.013	38.4257	97.9231	99.3617	288.126	98.1651	150.04	66.7761	50.243	41.571	43.0126	91.9323	24.4874	0	173.6	61.9217	124.66	33.5077	161.894	104.221	121.492	34.8025	183.629	82.9296	154.316	56.8197	233.106	201.265	95.8627	53.5708	148.605	141.563	92.8029	84.5362	195.43	151.025
		431	1845.08	113.284	90.0257	151.995	157.545	0	34.3267	35.1378	157.281	0	46.0731	169.446	99.4416	190.444	84.4465	220.823	88.5434	107.49	109.758	0	92.1622	52.691	93.207	93.7354	0	225.521	66.0766	186.673	94.405	127.781	128.937	134.407	71.7534	233.088	114.59	130.537	40.5098	167.94	78.597	100.337	0	162.713	180.873	85.8164	87.4641	135.967	47.728
		432	1848.94	119.58	96.1358	100.442	91.8739	0	28.9145	0	142.921	129.351	70.2767	121.928	91.4354	104.269	89.1661	213.453	143.634	79.0251	66.8225	0	101.209	83.6015	44.7871	175.544	18.3598	166.367	64.3704	126.122	104.446	43.8172	187.957	102.106	44.1536	221.726	56.9005	97.2219	93.9025	133.342	171.502	41.8814	104.612	153.89	136.62	104.083	97.2437	132.903	141.792
		433	1852.8	80.6926	75.7402	115.833	0	0	25.5363	33.8646	186.86	111.689	111.885	93.5032	121.561	154.593	86.6308	208.758	84.2988	53.212	132.75	0	76.9594	134.135	154.955	154.232	0	200.388	39.8593	130.079	97.8699	81.0156	132.431	108.017	110.469	178.234	83.0342	166.585	50.9009	156.713	180.989	86.2607	41.804	143.041	162.939	99.3352	131.252	116.652	140.548
		434	1856.66	130.132	152.12	105.102	92.7296	0	0	0	159.483	90.7442	120.89	157.967	112.405	92.1184	53.1108	229.04	170.681	101.126	82.6073	0	103.833	52.4744	120.168	178.572	0	195.568	58.847	160.632	96.8278	85.3661	122.502	160.902	39.3387	169.698	34.695	138.295	29.0609	121.457	78.388	109.428	111.688	190.956	160.618	86.5438	95.5209	165.552	135.526
		435	1860.52	84.6336	93.3414	169.011	91.1951	0	0	25.2625	136.734	92.2165	130.574	162.879	45.7209	170.101	37.0669	195.721	80.3088	115.822	85.1315	48.83	65.6293	125.801	82.1994	158.081	0	203.365	105.614	140.794	115.869	88.1062	82.8099	138.17	30.3702	187.866	82.7349	134.42	27.2788	115.142	20.7894	163.914	37.2661	187.222	162.077	71.533	59.4934	156.983	165.612
		436	1864.38	97.0533	104.044	181.231	43.6084	26.1162	50.4394	0	168.419	127.595	131.574	77.8772	85.7701	122.64	111.543	170.241	42.1185	70.2832	103.262	0	0	94.2983	136.37	92.1453	0	152.419	168.362	102.13	150.059	92.8507	113.509	79.029	163.048	119.683	105.709	113.432	61.8724	62.3973	74.8977	189.917	104.407	137.929	118.925	28.9196	92.1033	171.741	118.663
		437	1868.24	105.918	70.6948	148.924	143.416	0	69.5275	0	136.79	119.859	116.508	139.578	20.1616	143.279	61.3488	159.726	56.1021	131.657	130.093	88.1676	104.162	76.0869	124.896	173.393	0	118.767	129.097	133.208	100.079	137.449	114.385	50.1213	77.342	189.031	99.6132	133.597	25.505	132.891	49.1023	158.898	138.414	179.787	144.982	103.903	95.9728	165.644	98.0002
		438	1872.1	98.7121	148.248	161.114	139.561	41.5522	97.7005	20.3307	155.553	54.8755	60.0316	133.158	35.9825	99.2445	76.499	176.372	147.801	116.337	104.585	0	78.217	65.6008	59.3898	156.399	0	159.552	35.2673	188.232	75.0427	96.6679	77.3722	133.762	27.2118	159.926	88.2836	115.228	54.0587	22.8181	53.4569	177.687	84.5047	147.297	160.159	112.385	142.995	176.508	114.357
		439	1875.96	47.3485	79.8491	106.809	173.187	0	48.0668	20.8738	171.098	69.9007	99.5235	113.579	55.0388	94.4572	78.5646	190.674	134.885	126.807	74.0135	47.9947	0	94.173	115.402	189.405	0	116.521	58.2815	114.306	66.0999	126.997	117.697	86.6203	56.0527	150.165	78.3367	119.314	87.001	93.692	97.4724	249.981	127	152.413	186.072	125.197	110.631	137.369	81.7741
		440	1879.82	48.4689	129.605	154.112	126.194	44.6679	41.0574	31.2859	194.129	79.0731	110.147	152.036	25.2136	94.5164	111.548	162.023	104.75	89.5194	77.9562	0	90.1158	85.8891	29.0324	184.894	0	106.723	61.1674	152.351	128.803	102.096	101.406	138.353	102.605	161.266	64.2439	63.4688	62.4551	63.8068	94.8531	175.016	138.957	203.127	143.826	121.715	141.307	167.502	90.4833
		441	1883.68	81.2433	101.165	48.5623	162.367	75.1775	70.8415	0	147.215	137.568	85.6387	148.668	0	105.916	47.2804	162.247	97.3068	91.9772	91.1634	0	28.2861	41.3571	45.209	122.506	0	136.575	128.39	183.851	85.6955	111.76	27.4232	147.348	107.618	168.444	67.9359	135.897	25.7386	95.6973	137.308	86.373	211.364	167.21	125.148	67.9329	195.394	225.299	107.215
		442	1887.54	67.0665	194.14	119.918	108.294	73.4343	55.0212	0	166.811	150.184	113.603	175.975	0	98.0109	118.831	174.762	68.4141	116.869	58.0944	41.6224	43.5351	82.46	46.0922	108.826	0	164.514	57.2121	196.461	116.986	175.066	112.414	136.912	97.8978	237.874	67.6659	87.272	33.0375	177.522	99.0396	177.126	178.406	200.522	155.107	84.3298	162.36	170.05	156.504
		443	1891.4	63.1265	166.712	25.8736	125.415	98.8066	94.0377	0	131.508	71.8003	86.5541	142.683	0	46.2232	139.722	122.362	133.165	107.898	147.647	21.4628	31.9967	115.656	77.4316	121.147	0	163.395	58.3371	111.474	113.834	112.914	85.3149	112.847	165.311	198.853	59.4846	0	19.5768	138.863	108.478	145.814	161.826	129.183	194.96	41.4232	171.956	190.241	98.7454
		444	1895.26	100.036	41.1513	76.6704	87.9826	0	29.6292	0	150.043	106.072	129.401	146.536	28.3294	45.2999	82.5744	163.999	100.623	151.876	144.114	0	50.0135	87.9242	49.4852	144.415	0	110.343	124.832	163.685	127.283	101.183	96.7589	118.234	79.4135	156.871	54.5023	90.5847	48.0205	124.314	124.712	148.29	81.4733	143.178	235.856	76.0475	179.342	165.591	182.919
		445	1899.12	78.9519	70.6902	51.9306	198.475	0	109.328	72.0322	147.724	137.553	95.7676	120.042	46.8809	83.0824	131.572	160.838	147.434	141.51	77.0631	0	89.8774	63.4894	62.1983	141.27	0	132.999	80.2013	130.41	89.0162	71.6108	73.0294	70.3323	85.7842	164.762	44.3577	120.734	60.3094	39.6918	81.3702	50.8894	80.1877	183.133	164.279	19.0932	115.732	216.91	127.478
		446	1902.98	48.9982	100.697	111.401	82.7635	32.9226	70.521	19.9183	169.335	138.394	103.175	146.697	63.404	68.887	33.4284	152.324	0	118.209	119.39	33.0877	101.004	70.5597	100.996	42.6951	0	124.144	98.856	98.7247	137.626	134.977	97.6667	62.7108	65.5681	155.54	85.2964	94.1751	48.3998	85.8087	93.8517	200.483	147.914	113.186	137.507	88.4617	128.388	160.382	81.1373
		447	1906.84	83.9533	94.7603	78.7634	117.003	0	31.1289	48.59	140.718	121.101	110.664	132.607	79.8672	65.1101	122.356	96.9388	142.496	115.661	81.6262	53.3558	75.5614	92.7022	67.4005	80.3286	0	128.448	116.064	153.921	114.593	156.076	70.0968	85.4424	75.7814	134.093	86.9498	88.5672	0	152.543	53.0736	131.988	125.15	124.522	167.112	26.2173	172.247	166.159	89.7885
		448	1910.7	37.0545	52.4115	80.3349	143.33	0	109.946	46.5707	181.346	94.9522	109.145	139.319	67.4336	35.9079	155.026	80.7169	148.41	108.398	65.0992	36.7779	20.4862	73.7782	41.663	139.227	0	167.796	68.3889	94.3974	139.866	94.5205	56.4603	129.977	52.6848	190.259	103.057	84.6964	25.4365	119.003	123.213	131.933	141.54	103.723	123.769	81.8062	159.709	174.714	94.8316
		449	1914.56	82.0305	26.4554	176.838	109.51	29.5991	108.336	0	153.423	125.649	78.673	133.279	51.6598	50.0274	147.958	128.404	136.24	136.43	150.382	0	109.323	71.051	61.1286	170.437	27.9375	58.1486	80.4384	77.52	94.6039	122.26	0	154.348	81.5567	185.807	110.574	103.298	28.4018	122.797	110.686	146.126	67.2573	182.343	167.045	34.1765	136.635	138.45	50.0176
		450	1918.42	77.248	78.755	108.13	155.781	90.5306	62.3743	20.6523	152.605	89.1941	59.4165	102.503	57.4576	42.2176	137.71	136.947	114.426	29.5049	72.308	46.1486	111.091	102.298	76.8579	136.501	0	98.9971	138.365	139.069	150.7	116.486	74.5465	98.7197	110.157	167.854	88.1885	0	47.8096	137.384	53.7262	103.405	84.2261	196.774	156.673	33.0114	174.193	116.083	97.2822
		451	1922.28	37.0483	42.752	89.8585	132.313	89.3487	48.0754	0	82.586	60.5887	83.6058	125.846	126.475	21.2002	165.833	108.564	116.892	78.5972	153.246	92.8268	100.391	155.476	87.0694	61.5181	20.9056	87.5049	80.9072	117.085	119.032	120.449	50.1704	132.557	59.1868	190.283	80.7159	74.947	68.7858	108.949	122.297	122.998	0	173.881	124.675	60.5895	210.467	180.174	107.552
		452	1926.14	90.9872	137.887	182.927	68.3116	0	64.1144	35.0247	89.5507	0	59.6362	115.958	106.75	38.6483	156.286	106.096	115.179	79.3865	62.5634	26.5831	59.7419	167.948	68.272	117.082	0	121.605	97.5527	213.633	92.9803	177.549	44.529	108.487	26.8247	165.33	115.102	152.023	108.435	172.576	113.216	92.3504	66.3791	234.456	66.3176	0	149.041	140.012	103.871
		453	1930	0	64.4116	118.711	135.554	51.6104	90.7799	0	130.03	150.553	90.0051	60.2022	25.1423	0	141.655	177.625	113.838	73.3299	72.2092	78.2553	139.616	72.8902	84.7307	193.575	25.5983	73.0094	109.143	136.103	159.613	147.717	57.1454	101.089	91.1877	176.123	71.4695	0	73.8609	151.944	19.8857	97.2252	124.171	144.575	54.7268	106.602	162.706	118.073	103.303
		454	1933.86	0	74.6564	111.344	70.0579	0	59.2419	0	126.467	69.282	93.4622	98.0661	44.9879	43.515	127.771	77.7347	38.1662	106.947	130.617	0	75.4924	139.981	114.759	159.534	45.5193	111.893	35.5635	125.257	124.122	120.86	44.7344	115.735	47.9196	141.187	142.015	54.0682	132.762	230.505	77.4358	131.624	106.788	196.003	161.573	29.3406	54.1851	165.619	97.3024
		455	1937.72	0	0	162.372	112.759	50.0087	66.8002	54.6656	133.316	82.016	71.9244	82.8187	104.046	59.9226	87.2137	120.248	117.477	86.6427	93.6468	0	110.392	132.906	53.1473	143.255	21.2202	84.4164	98.7066	102.996	123.457	121.326	62.3282	156.831	147.164	153.162	149.059	51.614	102.773	241.386	110.205	79.9333	100.222	155.768	152.52	63.8462	115.232	123.073	81.0921
		456	1941.58	77.4175	0	90.1046	146.776	74.149	28.1023	0	107.585	132.814	118.4	98.606	115.377	25.2871	162.336	126.64	87.9079	36.1771	88.9919	39.0495	64.7391	129.155	0	147.298	0	77.9475	0	113.569	150.678	116.064	51.2878	132.926	154.846	100.519	169.669	113.487	149.652	150.251	61.1475	180.178	42.8759	162.964	30.1507	30.5954	215.259	150.235	124.349
		457	1945.44	57.4153	49.3586	95.3717	136.657	0	93.8192	33.3926	117.906	114.699	108.505	103.064	108.365	0	152.488	107.363	128.404	163.692	128.399	52.3971	48.7668	0	128.965	130.615	0	134.616	71.0456	159.51	127.029	139.367	92.9522	129.038	64.2835	175.59	117.713	73.6698	27.7915	191.533	115.815	53.9848	102.723	220.045	67.403	35.268	112.119	147.64	25.7061
		458	1949.3	111.386	24.91	141.954	140.053	42.6564	34.855	0	84.6865	81.4885	120.04	145.98	39.2595	34.7135	171.832	172.535	78.9865	108.857	87.3575	41.4838	200.193	77.4314	45.0389	120.245	48.8408	111.517	73.1653	120.244	117.603	159.437	59.6422	142.535	143.657	107.268	162.685	93.4767	36.6127	160.29	129.797	73.1639	51.5389	118.186	101.535	60.6726	107.906	194.738	126.001
		459	1953.16	57.1773	86.5271	50.1147	101.554	28.601	65.8796	29.8469	143.189	80.9321	97.4966	69.7203	115.119	24.8898	106.569	134.52	99.0722	124.369	131.188	52.6843	120.359	105.589	74.594	151.498	68.3922	65.7427	94.9606	106.138	95.7479	130.274	71.8505	144.814	95.0887	93.6552	85.5671	60.4046	75.9385	169.43	101.68	83.3727	64.91	143.546	75.5083	69.4563	121.41	119.111	57.7072
		460	1957.02	59.3696	76.5296	160.244	133.918	32.7468	103.68	0	157.914	159.569	113.402	79.015	67.115	0	163.9	136.163	143.524	168.125	93.7224	80.873	59.7794	163.162	78.388	202.072	26.7092	46.3283	37.1999	100.289	95.2111	132.426	84.073	138.275	144.931	168.105	112.692	135.209	64.0027	202.694	99.4286	79.4765	108.325	181.15	53.3572	35.616	134.76	198.274	76.4865
		461	1960.88	45.4125	28.7438	79.1784	142.751	69.7527	34.703	0	120.948	136.952	123.848	99.7366	114.476	0	165.41	117.3	72.6988	100.999	121.845	40.598	129.764	153.523	47.8632	153.827	54.4506	94.6307	95.8543	144.56	124.538	138.236	67.8972	131.765	110.731	204.688	213.226	78.4723	86.445	126.827	111.829	54.1922	41.7071	52.7044	100.424	82.9821	162.211	213.763	26.9924
		462	1964.74	67.7846	92.437	0	106.222	68.2393	64.8449	0	107.675	121.413	65.0714	106.19	128.15	0	175.986	168.909	80.0364	80.4555	126.931	75.1	123.412	130.306	59.9275	97.3769	69.7364	85.4274	87.5829	157.483	104.864	179.281	108.709	36.7027	112.114	160.126	83.9933	134.35	74.6786	94.4479	127.425	126.415	36.4806	98.1893	63.9956	102.933	121.267	68.5746	41.2714
		463	1968.6	126.6	81.6304	63.2058	90.2198	60.5314	0	0	99.3457	175.134	169.216	126.123	82.4594	0	67.7419	97.8877	78.0283	51.9945	132.81	57.192	87.3206	150.646	62.051	145.957	101.937	121.486	125.391	75.3901	109.973	183.362	123.371	149.53	99.4718	153.518	107.568	84.7478	65.0822	220.769	75.8757	102.71	110.592	136.988	57.5226	70.5638	92.2591	161.799	55.7504
		464	1972.46	99.7324	76.8822	131.983	132.817	0	32.701	85.5599	151.371	156.654	100.494	33.5144	131.208	0	83.7891	162.231	71.6573	46.925	155.43	0	137.564	82.6089	23.4093	43.2606	25.4171	102.918	100.936	162.113	44.7807	115.319	113.444	140.175	109.639	89.0923	159.135	134.361	47.8312	168.438	114.217	62.8795	27.4093	225.017	91.2016	49.2268	130.437	127.923	53.9819
		465	1976.32	138.508	146.591	46.2356	129.408	49.7788	98.7424	43.6795	76.3792	195.09	124.938	142.443	108.744	0	202.026	161.613	71.7691	106.286	149.335	50.6551	123.547	103.012	0	109.68	90.2646	91.0151	42.3706	124.004	95.9136	135.454	46.7423	145.564	90.5812	125.888	121.576	103.391	63.9161	88.6864	126.407	69.3404	53.2583	149.063	53.0113	0	69.6064	50.5837	78.4592
		466	1980.18	143.954	146.821	100.537	161.317	60.7941	80.9982	24.0465	122.756	127.745	73.3161	96.5907	129.071	26.5842	123.662	104.736	116.641	44.8706	140.161	0	40.8822	126.26	31.785	143.949	72.1188	88.3695	44.8131	121.977	132.79	209.87	103.474	109.653	79.7778	101.488	105.782	120.448	112.167	167.604	80.2845	113.865	46.9376	171.446	113.059	29.0115	73.0382	84.4056	65.4165
		467	1984.04	170.859	154.578	124.522	95.5576	0	115.476	38.1737	74.4952	135.129	131.823	137.917	142.071	0	194.733	135.976	96.045	93.976	94.678	36.9666	57.9325	78.3208	108.305	130.163	102.779	62.145	124.01	120.1	82.3393	184.749	78.3375	155.621	92.7462	114.627	81.3846	165.989	132.111	161.135	69.7763	107.982	33.7648	134.964	69.2156	80.5611	86.4444	106.257	120.081
		468	1987.9	73.7581	34.6304	98.3009	120.251	0	72.3994	61.9527	69.6769	102.756	125.917	102.473	159.083	0	59.0131	135.594	62.9283	81.9049	172.315	57.0259	91.2639	49.628	80.1722	70.5298	102.465	74.0353	71.8451	112.694	172.383	125.603	63.8113	178.727	88.545	156.389	89.6566	76.2267	123.688	138.743	71.0328	90.1341	73.4804	182.431	112.892	63.5253	54.7129	40.1646	191.665
		469	1991.76	129.305	69.3752	113.013	112.499	0	161.766	41.3026	135.408	156.543	82.0438	139.493	103.556	0	134.236	107.898	39.9665	137.867	150.06	0	114.151	116.756	82.1525	142.087	91.578	120.665	38.567	119.755	140.282	146.001	0	152.413	0	114.384	152.002	73.4168	146.023	133.844	151.769	119.3	0	178.771	22.0181	36.2847	48.6541	169.546	78.1021
		470	1995.62	103.993	84.5972	174.865	122.486	0	107.545	0	116.72	113.537	138.98	87.715	107.424	0	153.429	187.287	104.115	39.218	74.5139	19.6199	40.6176	39.0453	38.4873	110.284	77.9746	73.358	106.183	91.8409	98.1732	141.247	62.2783	143.752	99.7082	85.9559	148.653	110.752	104.344	115.41	70.9224	119.253	0	139.445	87.2242	101.028	127.293	101.065	131.955
		471	1999.48	85.7234	129.885	180.36	178.823	0	61.1822	26.3323	116.886	110.882	77.0424	143.773	128.017	0	108.695	138.667	50.522	144.792	63.6097	42.9113	65.9333	101.062	40.9735	121.328	0	153.202	42.2868	75.3924	95.7994	138.71	36.8479	135.848	87.3465	115.011	90.9125	106.935	89.429	156.444	90.4066	139.678	54.8445	128.324	49.9081	143.158	55.3061	142.783	121.709
		472	2003.34	83.9718	66.3982	47.4463	146.164	39.9323	149.33	26.1138	18.2917	135.188	132.055	109.729	143.764	0	147.937	112.239	0	44.735	58.8198	0	0	66.7814	44.5824	90.8183	100.611	164.108	73.8402	111.154	119.686	105.755	50.0043	121.871	0	110.106	166.168	70.0933	109.422	90.8834	59.6476	88.5671	48.2762	164.442	91.9871	98.0178	123.651	111.452	104.32
		473	2007.2	92.1727	142.887	109.238	121.535	24.1541	101.632	0	70.4671	136.493	96.7514	106.308	88.1651	44.3008	149.204	209.495	54.9119	71.086	98.6201	70.0392	36.1166	59.1659	46.0694	94.989	78.1279	103.074	80.1028	129.924	176.981	215.781	31.696	174.902	89.6896	110.191	154.071	67.4213	147.24	166.134	122.332	55.781	0	172.574	29.8605	56.8298	120.42	157.762	109.355
		474	2011.06	112.274	89.447	0	108.823	25.3799	134.799	37.7595	150.44	141.916	67.0687	106.507	48.6628	36.9193	116.751	149.644	57.6424	57.3973	85.2886	0	74.2565	114.808	81.6113	152.383	68.2034	80.7425	77.2926	61.7797	85.4534	170.855	0	126.245	30.8782	172.259	130.807	163.001	103.653	62.4306	79.5125	85.4379	0	238.347	82.7628	117.628	97.3416	131.989	132.282
		475	2014.92	132.09	147.77	111.074	143.546	74.1299	181.634	0	64.5275	184.672	59.3425	125.237	76.0261	31.7472	126.2	151.484	77.1178	56.2156	104.649	0	91.6071	71.4202	59.1269	100.674	81.2965	146.664	59.6469	83.926	85.301	152.474	40.7594	65.4726	101.22	137.611	74.3005	68.0274	159.673	53.162	91.0009	45.9331	23.4581	126.243	94.5271	63.5224	44.3823	78.8555	148.951
		476	2018.78	145.378	164.149	134.623	122.857	24.8572	185.343	0	104.68	175.535	0	84.8028	117.349	0	50.9393	113.136	0	89.3479	38.7656	0	50.8166	70.195	80.8042	141.569	97.6756	146.601	86.1602	86.0057	86.9955	203.648	91.7724	135.816	113.645	175.799	98.7984	52.3725	129.093	98.0936	154.987	101.24	0	141.115	35.6885	108.404	120.842	134.427	110.695
		477	2022.64	115.295	95.7683	46.0828	160.866	24.7673	193.572	67.1958	65.0097	195.444	95.1798	246.836	102.383	0	172.841	103.728	23.6859	57.6856	0	0	63.1309	114.756	0	164.715	95.1027	109.756	58.476	74.3806	175.371	116.262	43.29	116.971	174.223	170.587	104.377	75.3742	160.577	130.167	81.0267	35.1243	0	170.846	50.4434	113.078	134.995	94.5994	90.028
		478	2026.5	93.1819	124.71	119.135	128.212	0	104.519	25.7156	58.3111	116.704	33.8727	131.77	126.973	60.2854	48.9036	119.16	16.5403	113.907	107.144	62.6462	0	50.2585	55.9224	167.599	96.8285	113.253	125.695	79.7593	75.8729	180.743	0	115.549	176.986	146.32	151.844	49.8132	97.2	162.192	71.8236	68.1644	0	203.752	0	219.227	44.428	121.903	41.2018
		479	2030.36	111.545	80.7577	75.4111	107.788	57.3206	141.571	27.9904	142.028	76.1147	58.9328	123.048	128.501	32.9871	182.823	122.367	34.8035	24.1431	113.278	55.1063	0	96.716	43.3341	97.0126	41.2781	96.5236	77.5623	116.264	71.9323	154.126	29.9519	89.436	166.249	124.233	88.9704	134.397	124.464	120.837	102.206	123.445	45.939	194.011	95.187	141.634	50.636	151.245	49.1473
		480	2034.22	95.7082	112.906	62.1896	141.254	34.1123	159.403	0	106.789	203.315	0	120.801	113.434	0	93.6956	259.308	33.3938	117.713	81.0485	33.8759	75.6759	83.3344	41.0811	157.857	141.758	118.085	0	81.2246	54.5084	152.828	62.5091	124.691	161.092	145.257	121.347	122.026	83.7604	166.147	81.1618	84.5944	0	168.375	81.7845	119.497	49.3097	125.371	47.3061
		481	2038.08	88.496	78.5646	133.405	102.762	0	112.716	40.8317	158.131	113.87	58.5959	148.58	76.8754	63.3936	121.741	173.207	0	81.1394	115.211	65.0017	0	22.6839	71.0346	139.449	97.4948	194.462	116.63	87.6302	75.267	115.808	91.2491	147.74	89.6851	135.572	89.2573	118.581	91.0978	125.629	112.745	109.636	0	168.927	87.7298	65.4434	117.367	149.827	124.142
		482	2041.94	92.3718	110.608	70.0491	106.329	0	142.274	71.9121	172.061	157.371	68.2352	133.087	110.716	27.9584	93.9646	187.631	19.9236	131.293	84.7537	0	0	45.968	45.8137	104.896	109.535	130.599	77.8205	170.805	137.786	88.0708	65.1248	59.9838	131.113	144.737	52.4827	100.802	163.084	118.36	139.592	93.992	0	143.611	143.413	111.907	126.523	157.068	154.994
		483	2045.8	153.703	114.89	48.9363	139.176	21.1398	151.296	44.0872	161.689	97.3942	26.6844	162.688	109.521	0	145.585	224.397	28.2352	116.469	38.2666	55.2665	22.3018	89.3848	47.0913	178.847	116.088	126.715	100.942	95.7054	142.555	119.71	64.083	55.0912	53.8811	189.213	138.78	81.8835	128.208	124.7	84.0873	136.096	0	177.573	152.563	70.388	123.894	143.572	157.605
		484	2049.66	73.5199	61.1847	70.0433	163.41	0	146.491	0	124.756	47.1755	86.172	177.176	102.056	38.1178	119.432	171.595	21.7511	60.2799	79.1638	56.3921	28.3096	24.948	0	123.82	128.657	115.253	89.3686	106.238	138.984	183.007	79.5826	39.9392	91.7653	125.474	108.206	39.0609	76.4108	165.609	83.6724	90.4292	0	182.665	132.53	137.845	158.865	120.942	120.379
		485	2053.52	104.922	91.9259	39.0745	149.092	0	206.1	48.096	134.366	114.845	55.7269	128.421	157.237	29.3568	157.168	183.241	0	125.938	68.0018	51.5016	87.478	82.6415	0	87.2111	171.172	110.856	115.338	83.1702	130.263	68.4031	95.5222	122.125	56.551	151.021	110.988	95.6914	114.922	156.777	87.4527	68.1145	0	136.079	119.847	102.215	146.123	145.444	113.025
		486	2057.38	137.134	108.243	45.8002	174.696	0	56.0669	29.0119	96.3569	129.176	40.737	128.681	121.416	0	84.1458	133.453	57.4757	76.3144	54.122	31.5052	34.4425	73.064	87.7677	181.899	163.177	124.324	221.273	103.924	93.289	124.009	100.664	85.3434	86.0769	108.002	115.492	90.2631	77.2119	137.827	129.75	19.9733	0	125.819	60.0207	131.057	112.21	187.249	127.968
		487	2061.24	128.743	122.361	77.1884	137.167	0	118.42	48.9905	129.172	153.195	41.7838	122.472	119.895	40.2632	78.9219	281.185	46.7332	93.266	100.865	71.5484	65.5327	65.656	21.4456	105.276	90.6089	137.632	63.773	177.419	124.429	85.3775	118.963	0	101.799	175.468	79.8352	109.802	121.86	177.149	106.12	77.2909	0	183.469	112.45	66.7236	50.1457	159.591	147.347
		488	2065.1	123.618	102.716	73.3727	116.528	0	116.436	30.8264	123.18	133.063	53.7746	143.285	88.0713	31.611	52.7391	188.925	66.4698	130.398	107.762	61.568	59.297	40.8403	31.3693	132.206	78.6444	136.762	85.9197	94.0699	129.664	90.1981	84.1169	39.7606	134.638	95.9417	113.432	101.66	97.2016	111.374	101.361	70.1529	0	107.395	142.471	68.7191	109.992	135.697	94.0703
		489	2068.96	92.6585	80.3025	66.9331	121.191	32.3769	126.418	30.6423	78.6196	189.404	81.4768	127.483	114.87	31.4079	93.007	201.708	48.8456	80.9065	114.792	32.3092	76.7401	67.7076	0	149.081	197.881	162.918	62.2357	92.9578	126.73	79.2318	98.6316	0	73.0064	139.388	108.037	0	99.2189	96.0945	68.1099	94.7067	29.6417	131.235	145.327	158.713	65.0314	96.0533	95.8671
		490	2072.82	53.5961	134.14	50.3106	148.051	0	155.402	26.4259	71.1186	137.364	69.4128	136.378	105.78	51.5943	27.5314	191.438	0	55.0375	159.78	0	120.33	56.9366	57.961	155.14	144.645	193.376	100.921	138.936	174.306	40.12	109.84	60.063	23.883	159.995	77.9487	105.133	185.368	111.577	106.857	77.5696	0	124.252	144.573	117.566	92.2067	81.9017	92.0067
		491	2076.68	122.638	90.7696	39.4616	111.234	0	0	17.012	97.2405	105.882	40.6723	126.514	168.169	0	0	220.165	0	62.3361	105.612	0	85.3491	123.633	0	95.8248	168.203	166.434	111.331	164.19	137.152	92.751	175.874	43.449	70.6634	115.168	89.6261	79.1684	117.241	97.471	57.5915	124.333	32.918	154.421	117.973	68.5222	98.3102	100.032	109.324
		492	2080.54	119.915	90.1929	94.3679	94.863	0	110.024	33.6189	0	135.278	93.4251	106.74	84.9194	71.4498	70.0553	198.631	28.3509	54.8133	101.195	0	93.4196	62.6661	0	165.172	135.905	137.183	42.1059	111.006	89.159	86.9624	119.969	84.7038	25.3895	211.525	158.736	89.1989	96.1609	57.7542	117.63	98.147	0	172.894	123.702	88.9521	74.3697	111.157	135.228
		493	2084.4	95.5539	89.1263	47.2546	127.921	39.9166	135.34	34.2733	72.1226	100.989	103.821	165.998	162.086	0	69.0845	223.123	0	90.1671	160.765	53.2943	102.37	147.876	46.8018	113.624	125.136	126.117	106.096	109.866	64.4463	93.1652	126.144	110.831	68.9375	187.928	141.844	104.607	61.0272	93.3085	95.4889	67.1454	29.4211	156.213	230.144	119.307	84.5151	153.894	151.757
		494	2088.26	103.752	118.594	108.88	142.715	0	97.9327	0	80.8142	171.513	98.3014	180.751	133.103	33.3518	126.852	261.724	41.99	102.805	147.696	0	91.9411	0	82.4868	90.0833	188.615	164.932	139.229	156.104	77.544	148.368	183.481	125.16	78.6923	156.99	105.775	30.3107	95.184	63.4659	58.3001	61.3082	23.0042	141.752	152.368	78.6787	0	138.421	173.029
		495	2092.12	71.6002	122.544	105.961	60.4555	0	69.281	47.4151	76.9366	180.268	87.4012	90.922	106.404	0	62.8266	231.951	34.1051	102.44	114.603	24.7864	33.8982	104.066	73.5318	66.1317	201.747	168.508	52.4456	133.9	112.593	112.695	146.705	30.4663	135.807	118.607	86.7763	57.2978	111.026	48.927	31.985	82.1978	26.3464	133.09	157.641	64.4604	38.9486	97.6524	166.02
		496	2095.98	0	112.534	28.6246	107.478	0	71.2543	38.9923	0	122.37	82.5077	111.642	104.421	0	98.19	193.738	0	18.6393	177.891	0	74.7009	94.3696	73.4335	138.133	157.503	144.288	56.3734	161.419	72.6241	89.6238	147.297	56.6104	93.5519	200.713	110.607	103.112	40.1509	81.6758	62.1832	74.5765	21.106	78.9569	101.766	55.648	82.9203	158.061	119.114
		497	2099.84	102.777	51.4727	78.3069	118.716	0	79.3317	25.5079	64.672	234.866	128.393	163.13	93.8374	24.1603	67.0051	221.536	35.607	67.9549	141.931	56.6752	78.6564	110.372	59.5235	108.487	141.264	132.68	32.5709	142.546	82.2317	50.3732	80.4407	98.8196	105.82	289.47	101.842	122.487	117.664	0	118.977	123.732	0	133.461	150.284	63.1774	67.7024	183.065	137.229
		498	2103.7	83.191	119.051	74.9636	136.738	0	68.6045	70.6009	24.5884	183.116	69.8797	102.523	103.44	22.5847	114.241	228.687	46.5218	83.3297	126.336	0	51.0895	145.172	43.2005	53.8192	135.668	182.049	100.881	74.0741	153.893	114.932	129.682	112.814	88.5282	215.52	107.081	109.289	63.7342	36.3349	60.0025	39.2925	59.0954	154.346	141.623	21.3583	93.062	135.608	80.7006
		499	2107.56	88.475	93.8303	115.289	153	0	127.559	0	62.5117	122.481	76.3633	116.227	91.6126	25.4691	118.532	199.453	0	65.2834	116.087	0	85.2055	103.368	0	116.808	130.145	113.501	77.7486	109.769	129.878	98.359	110.106	74.3561	92.0438	194.475	138.831	135.316	58.2869	64.6279	88.7448	23.9441	44.5749	137.874	193.353	117.879	50.7048	153.618	150.757
		500	2111.42	47.3346	122.327	110.145	108.792	47.8989	79.2532	76.0384	118.354	106.652	48.6758	106.011	91.7868	29.6328	63.5127	207.225	22.4837	78.8305	50.7354	0	184.189	117.906	34.7769	42.2574	157.177	74.3496	94.7319	101.24	64.1975	53.2354	117.803	85.5257	115.936	201.161	154.803	73.9415	43.46	31.6108	111.497	91.2962	88.5373	124.14	120.137	66.2247	87.685	171.145	116.374
		501	2115.28	85.1699	129.196	173.91	86.7713	45.7178	80.0645	0	75.7469	119.649	82.9872	98.8715	149.155	31.1195	32.2054	152.734	38.1694	193.326	91.6644	0	153.809	126.235	96.3881	141.034	122.119	87.2489	136.516	63.7008	111.721	120.157	88.2336	76.7127	104.063	125.129	136.884	79.0026	82.1587	33.837	97.2732	106.252	26.7454	134.659	159.847	62.2684	52.9958	149.762	163.429
		502	2119.14	78.6704	151.16	81.3594	105.247	34.8339	109.781	65.8308	65.6699	184.833	77.0277	88.2049	112.183	66.9169	0	155.852	40.0608	141.674	156.726	0	132.311	129.8	54.9092	128.412	179.073	91.4568	100.909	84.0826	91.0892	110.582	73.1753	106.676	128.224	190.16	181.396	154.414	126.99	36.0073	163.524	111.276	49.9452	126.806	196.484	105.929	83.0912	101.921	130.717
		503	2123	131.149	187.546	87.5837	127.365	21.4649	72.2089	48.4377	91.105	187.324	129.575	125.97	112.706	58.9863	82.8448	211.854	69.5535	92.7008	128.952	21.2308	89.6359	104.102	40.7004	141.304	184.851	106.171	93.1354	104.957	89.9198	0	90.553	79.9726	141.675	161.229	109.636	79.874	83.6538	72.2951	67.8864	112.864	72.7398	174.281	192.54	120.903	75.1941	133.769	187.541
		504	2126.86	120.885	98.879	77.1671	101.184	58.5285	117.923	0	82.7111	166.21	46.6857	128.597	147.576	69.1546	56.7464	194.478	0	41.8262	98.7405	29.6665	57.1571	82.8673	72.5241	124.775	140.014	62.9731	0	28.358	72.5963	78.9616	107.885	120.943	127.565	198.559	145.86	69.3543	55.583	87.0976	137.018	159.081	89.115	227.152	150.532	90.0051	63.1944	140.085	132.797
		505	2130.72	0	35.196	29.9602	133.385	29.6819	0	16.9496	62.87	168.202	52.6415	73.8864	155.114	45.6671	59.047	235.987	67.9997	0	156.107	40.1134	98.1376	87.0282	36.7965	138.246	195.508	168.044	20.5084	75.3931	114.463	70.2898	121.291	116.903	109.265	202.113	191.267	55.0442	90.9304	52.9119	163.631	150.555	99.9913	163.516	186.747	82.5172	67.0331	96.8578	110.195
		506	2134.58	105.097	145.302	107.607	151.496	0	170.072	29.2791	136.646	127.978	0	171.938	83.0305	79.9002	95.4844	191.959	0	39.1775	108.193	30.689	83.7837	81.5929	44.4814	79.0935	117.053	83.0654	116.045	66.3759	105.455	109.475	23.091	59.8434	77.8671	166.882	157.885	83.2809	25.727	0	109.33	141.078	0	196.174	184.225	93.7137	93.7974	132.406	84.7217
		507	2138.44	90.7536	125.93	25.5096	76.1128	68.5869	159.871	21.8708	131.5	140.174	95.8802	36.0919	120.684	0	101.098	148.989	36.8088	120.093	103.339	0	99.3246	148.7	0	146.765	149.206	65.2711	114.729	21.8972	103.163	79.7929	87.5782	62.1135	22.2721	155.629	214.557	98.628	33.3168	123.043	46.3174	100.318	101.11	173.974	181.676	109.515	121.015	130.687	143.562
		508	2142.3	109.315	115.506	117.679	70.3775	21.2649	139.546	37.8999	86.8189	182.375	94.1189	87.6296	151.531	22.6131	42.6699	175.234	56.036	148.492	88.1588	51.2509	49.911	51.4787	92.8479	151.827	174.966	129.807	33.9744	72.561	42.7997	129.057	72.6408	134.358	0	101.679	149.647	121.864	56.0155	68.9859	164.832	147.079	87.1632	133.834	190.775	79.999	66.3232	127.479	141.652
		509	2146.16	46.79	108.199	75.8632	91.7801	22.9341	95.3224	35.4187	118.415	92.5493	69.192	119.387	146.575	0	89.2221	170.422	44.5035	107.327	116.288	51.928	97.9179	20.2559	0	86.9831	104.918	125.75	89.3626	114.948	56.015	52.5659	114.767	141.31	92.2935	162.434	186.545	113.321	0	76.0555	126.589	170.62	52.0343	170.894	103.498	70.218	75.9142	174.1	152.147
		510	2150.02	85.4914	182.854	99.011	73.5091	50.2934	112.045	0	85.4234	107.442	66.8854	85.6015	120.726	45.7578	34.4897	128.616	45.6038	146.094	165.291	30.3576	0	109.225	22.5129	96.5328	95.7282	51.0264	114.392	77.56	60.4531	82.0543	138.176	100.863	88.2738	213.185	170.493	71.1235	97.1375	77.9918	125.611	191.296	43.5403	189.781	204.841	81.0152	39.0895	157.311	117.179
		511	2153.88	121.505	108.88	80.5187	50.7857	23.6014	94.2332	0	110.801	155.444	85.6996	140.957	100.028	56.0133	39.8482	189.295	55.3205	172.514	171.63	45.695	74	107.211	0	54.5433	153.903	97.935	0	117.967	29.7985	117.212	134.981	119.639	133.296	159.427	186.506	96.6949	57.9762	140.323	105.644	95.1245	65.1324	157.876	140.586	73.7416	132.707	71.106	136.873
		512	2157.74	67.2166	87.5694	89.129	57.7487	0	66.1616	40.6632	90.1926	149.466	81.6161	155.256	57.8604	0	36.8095	161.911	0	179.797	102.482	43.9931	25.5703	48.12	0	60.1508	93.351	54.8657	0	89.4878	45.371	54.3632	144.748	154.502	29.1263	156.877	130.612	103.528	28.9662	101.015	124.301	149.876	45.5504	190.361	155.412	64.5688	131.572	52.889	131.377
		513	2161.6	88.7596	112.657	155.764	138.396	105.657	105.883	80.9312	107.159	117.69	122.11	38.6936	128.939	21.6516	61.9101	187.12	74.2706	69.2853	76.4525	81.7684	25.7999	69.9836	0	77.1627	137.784	129.715	107.585	76.8269	48.7546	148.219	148.516	127.004	30.3311	184.978	156.171	65.0999	134.377	97.265	171.229	99.4495	18.5867	231.482	163.292	38.6223	118.261	68.7476	136.591
		514	2165.46	122.538	111.547	38.9901	177.875	0	161.713	0	155.627	63.9264	130.994	93.3922	77.1548	0	147.205	152.592	73.4257	173.586	63.7412	34.109	61.736	99.132	0	37.9347	127.684	126.678	67.1114	73.6603	78.0875	118.289	137.452	77.954	33.8093	106.82	107.453	145.841	61.438	55.0881	124.386	46.3343	27.5671	155.643	153.444	44.7936	86.1133	60.5608	126.919
		515	2169.32	93.2386	48.0256	86.5343	134.759	42.8738	153.307	0	68.3302	103.282	106.557	50.2601	82.2849	0	37.4491	219.919	27.897	133.64	55.1376	95.415	0	136.407	0	0	151.364	128.476	58.6397	81.0538	58.4897	92.4404	192.269	51.0136	57.2621	169.362	151.728	93.5402	69.8479	117.819	118.573	79.2703	0	184.284	153.874	46.6793	119.829	72.0343	100.253
		516	2173.18	92.7959	101.434	117.776	165.732	34.5171	96.1135	32.8818	88.0001	120.441	83.2478	131.448	134.68	0	0	212.331	0	101.735	76.927	44.3738	50.2529	128.372	58.4205	0	78.9487	89.446	87.9606	22.998	103.527	126.57	148.113	0	126.721	138.883	171.652	70.4332	57.8529	97.3289	125.926	78.36	48.9792	187.849	270.855	108.276	60.141	78.0922	80.7342
		517	2177.04	82.7357	95.2518	94.0029	156.329	32.8356	81.7303	52.8557	110.034	112.716	99.1238	71.6286	96.4317	0	39.0364	238.415	27.5448	109.626	61.5241	111.357	62.3109	88.676	37.8268	86.6482	136.069	131.098	77.2988	23.4482	56.0563	139.175	163.107	54.7207	92.5956	142.015	136.264	69.115	107.797	117.826	113.294	0	45.1955	173.817	171.52	115.105	76.8111	64.6034	93.8051
		518	2180.9	0	80.9273	125.879	170.219	34.5504	137.367	52.3102	120.242	66.0556	86.6899	75.2941	160.817	0	22.9951	235.329	0	71.3756	64.3388	43.5066	39.3817	50.7893	0	127.271	104.967	75.528	51.4556	91.6607	100.487	127.799	94.8781	101.625	157.206	201.688	233.493	69.6799	144.816	96.719	116.011	28.7364	34.7546	211.519	170.721	104.171	86.5137	30.9738	185.991
		519	2184.76	83.6168	74.5097	65.0332	151.437	0	129.538	39.5693	104.712	159.438	186.672	86.4312	77.6708	0	49.8569	167.725	0	41.0664	25.1519	53.8921	22.1098	95.8738	0	93.7281	107.293	163.883	0	96.6138	51.9209	169.976	84.7592	116.416	136.698	191.847	170.571	115.884	100.715	98.8614	59.2795	88.7479	72.5839	149.151	200.254	99.212	64.8244	45.3452	182.63
		520	2188.62	30.3402	89.5053	45.1076	94.1833	89.6341	171.931	0	114.56	140.089	155.953	50.7273	116.867	0	37.2182	192.273	0	29.4723	90.5039	0	87.7266	94.5742	61.7177	66.1648	65.5437	87.3905	0	0	69.6556	178.99	57.3227	29.2462	44.6172	145.225	107.235	80.1829	98.163	92.8629	137.503	66.9613	23.6903	186.685	231.511	105.898	70.6808	97.8751	151.174
		521	2192.48	18.1043	0	138.945	68.3707	0	121.339	25.2153	85.1528	148.986	74.4014	121.7	128.053	19.4688	24.3154	181.166	0	61.7586	61.8032	69.6041	57.199	81.1582	26.7391	102.623	62.6603	148.693	30.4862	77.3802	71.6201	245.618	79.494	91.9923	58.2085	155.426	134.269	77.9913	87.9818	40.5581	63.9898	158.177	51.6468	210.55	135.246	92.4506	132.778	77.0068	95.9853
		522	2196.34	80.9676	0	101.546	42.7539	51.5773	131.64	0	120.615	141.692	57.7908	114.157	88.2728	0	75.8957	146.192	32.0282	56.217	61.0208	48.381	48.4081	117.742	99.8032	81.5744	117.351	59.5329	72.623	0	130.73	229.823	141.087	45.0389	127.034	142.846	91.3957	62.6878	102.37	59.8109	82.9453	73.5176	40.1412	120.285	170.325	85.619	92.8759	100.899	155.621
		523	2200.2	137.003	104.772	128.288	77.2725	0	115.034	28.3354	98.3728	165.425	84.8397	112.286	127.619	16.5239	46.1985	249.157	0	25.464	80.409	50.9341	78.983	100.138	76.71	42.5131	122.403	62.7253	64.2415	0	117.466	196.366	118.953	19.1317	55.6318	231.545	122.031	84.7887	65.4346	18.442	102.341	85.4919	59.9226	183.67	106.595	83.046	101.922	47.4285	150.459
		524	2204.06	43.1529	0	83.9844	106.847	111.23	106.929	0	98.9354	175.812	113.42	97.3563	139.807	0	68.0341	169.27	0	61.7053	95.7354	41.9714	84.086	79.8553	102.971	98.6177	66.5775	102.31	90.4238	32.378	200.796	180.183	0	56.2951	145.029	185.939	133.298	160.826	40.826	99.4723	72.9921	57.8095	46.3006	179.555	171.856	126.941	38.857	68.5892	135.735
		525	2207.92	19.9127	65.3172	50.9871	196.692	85.7399	121.227	0	123.6	146.934	17.4209	90.7955	75.8378	0	0	228.843	0	66.5307	101.677	0	64.4566	110.457	65.5786	109.252	104.798	43.2658	66.4115	0	190.57	160.193	0	62.539	134.779	190.605	114.309	137.859	19.9593	88.3633	88.9192	69.5502	46.7653	121.638	138.552	63.7957	70.3768	42.3246	172.028
		526	2211.78	96.8366	41.0831	93.9126	107.53	27.1761	0	0	105.375	144.681	63.3834	80.9881	73.8954	0	0	169.662	0	38.9928	115.932	75.8403	92.3248	65.2109	52.9534	134.885	53.8872	94.9826	32.1324	0	134.094	202.946	101.206	104.773	61.2349	124.022	92.3657	132.055	50.2726	70.5879	153.249	99.9908	0	137.729	191.286	39.1861	114.423	65.8859	104.624
		527	2215.64	111.489	50.0546	119.543	175.627	55.7777	75.3256	22.4158	98.543	99.6037	84.3827	118.629	98.3116	0	0	176.871	63.8336	98.4835	99.1923	48.8675	60.3333	93.871	34.7917	66.107	106.251	85.1293	39.6652	0	189.685	189.878	69.6522	63.4273	70.7835	170.761	130.941	147.771	74.2574	100.47	153.909	52.2162	51.9172	135.348	153.274	0	62.4527	83.2269	178.134
		528	2219.5	0	21.2914	96.0261	82.9344	48.8992	100.237	0	44.4556	151.15	95.9504	25.7203	44.6609	0	54.0017	146.635	0	29.3603	111.476	36.0231	96.8334	76.5261	139.559	162.647	88.8934	91.4934	33.3955	40.6494	175.919	141.77	100.719	43.0772	89.4662	153.855	91.4012	84.4194	0	129.097	181.626	95.8427	29.988	183.664	137.458	48.989	50.7136	124.107	131.754
		529	2223.36	117.727	0	93.6435	170.461	40.9921	163.722	31.3383	73.6613	209.002	97.3693	44.4101	83.2857	0	72.7323	173.601	0	41.5201	133.774	58.1162	82.5488	85.4767	22.4494	112.151	124.849	74.0014	105.029	90.7372	145.685	176.345	37.6316	120.358	70.8656	121.969	145.902	156.642	23.3585	54.0341	123.772	104.891	42.303	151.135	93.5965	54.0393	107.759	126.226	156.403
		530	2227.22	112.641	0	55.6663	126.14	73.5952	145.956	0	53.6451	133.32	72.4093	0	35.4432	18.3572	0	143.811	21.0833	67.6821	81.5854	83.3829	98.557	114.226	79.959	130.372	118.124	53.7188	59.4599	60.1461	203.954	162.467	108.282	97.4737	92.1643	182.99	133.133	162.756	90.2454	107.698	144.815	112.048	25.0931	173.165	108.016	62.1397	45.684	195.549	197.888
		531	2231.08	75.5313	0	82.1813	89.5753	130.571	100.629	0	131.397	100.621	77.6416	26.2086	65.0403	0	91.2064	145.549	34.2861	79.6077	78.5671	107.251	0	94.2446	135.426	66.2825	117.925	82.4879	0	104.607	184.462	206.845	101.215	78.0981	85.4413	81.2999	157.999	85.1756	65.9194	83.9283	113.534	84.3004	0	189.397	174.946	30.9047	36.8663	115.949	119.609
		532	2234.94	149.077	0	0	148.876	81.5701	0	0	153.471	0	132.475	65.135	0	130.19	115.231	137.66	31.0859	54.8415	65.6889	42.5214	110.634	118.558	34.7057	140.534	100.059	111.184	86.7629	65.579	190.251	176.796	151.429	60.9815	112.46	138.591	136.498	128.679	56.8976	100.361	114.069	109.991	32.9	182.582	95.6094	67.4277	140.687	126.015	149.985
		533	2238.8	129.683	0	34.847	153.067	44.9168	79.9871	60.8565	66.1961	98.0488	119.647	87.5784	0	0	44.2852	184.61	0	87.0157	56.3214	44.8607	107.603	123.291	78.6764	129.552	112.283	119.9	23.843	141.148	132.004	158.007	116.937	38.7808	100.304	119.951	96.7029	102.897	76.7158	75.9197	157.144	67.4618	27.959	241.057	88.5344	105.854	52.38	161.053	115.817
		534	2242.66	86.2436	0	0	143.481	55.6726	43.4196	47.9547	101.338	75.3882	95.5392	33.955	58.5529	0	92.0312	110.38	0	34.1232	0	23.9995	110.315	68.132	65.9178	113.554	123.925	140.553	0	160.637	189.488	181.202	96.6159	86.9038	105.613	132.189	95.7625	99.6255	92.4103	108.128	96.024	106.715	67.5894	201.655	131.07	26.2428	61.1924	72.1568	139.033
		535	2246.52	0	0	34.3491	143.193	92.3109	0	31.7651	149.146	93.2031	127.72	26.6327	27.0021	76.789	63.5225	182.902	56.8265	72.1108	0	55.5574	58.3483	88.5976	49.3902	113.119	71.2976	66.5333	70.3842	92.0356	153.177	121.384	87.9196	140.43	108.618	105.55	148.228	98.7686	133.936	73.7168	66.38	79.1329	23.2182	209.965	61.3193	87.2616	127.12	116.987	111.617
		536	2250.38	90.6035	0	85.3213	97.1012	0	54.5735	0	101.239	108.857	80.3036	84.9813	52.7432	0	70.6956	184.184	0	78.9904	24.3757	49.2192	90.4414	104.713	132.009	99.7989	94.3786	122.127	112.501	155.792	217.391	108.615	78.8703	99.4051	90.2485	137.298	113.624	151.885	123.208	66.0124	110.184	52.6758	116.44	185.801	94.7303	85.0275	149.449	93.2105	151.466
		537	2254.24	57.2092	0	168.254	135.127	23.2675	0	31.5871	77.0036	0	174.973	36.7668	40.8097	78.2532	118.134	210.609	0	0	0	0	65.6209	81.6903	87.4588	141.969	114.602	163.034	33.007	111.616	212.331	168.435	101.005	105.23	46.9228	48.333	104.807	84.1209	78.3438	69.9441	59.3377	111.744	42.2324	182.107	103.157	66.4104	145.421	0	179.457
		538	2258.1	107.192	33.5349	126.716	103.898	55.706	0	29.0118	190.795	23.1261	139.67	0	103.184	44.2606	123.165	156.529	58.4991	0	26.6511	32.2465	93.2605	68.8305	102.616	121.769	119.468	78.6714	57.6767	199.407	190.979	200.487	74.9141	41.9425	79.5233	101.377	127.836	90.9741	111.657	149.065	44.2232	103.92	0	198.969	111.86	92.2042	112.079	105.304	147.7
		539	2261.96	100.618	0	75.5839	138.528	24.0551	34.9297	0	102.467	21.2796	171.616	27.8422	149.481	0	40.3024	209.755	33.6259	67.1696	45.5189	72.0953	101.172	88.4913	90.2977	152.124	48.0669	108.089	53.8401	107.611	159.505	139.571	75.0617	97.3051	96.6507	208.938	125.268	84.5863	91.782	92.1081	72.3261	96.4313	26.7127	193.936	150.228	0	77.0975	47.1696	118.717
		540	2265.82	53.8374	0	79.2445	119.046	0	54.5211	0	133.716	32.6717	191.818	35.3987	85.6762	20.0334	72.1752	186.688	0	48.2807	66.4347	100.919	112.597	163.496	35.4927	107.962	69.6871	112.795	28.1928	146.139	170.868	168.26	93.1871	84.3355	101.556	120.55	112.376	119.258	88.9907	163.855	103.483	105.077	53.8585	233.67	121.968	50.4416	132.336	100.608	133.185
		541	2269.68	89.4963	0	78.2291	142.729	33.9974	0	61.6733	142.051	50.046	78.8333	0	68.1159	44.5054	52.824	227.649	23.3312	53.5555	113.464	94.7492	95.4845	96.9525	76.6422	138.404	0	120.482	34.5429	98.4361	180.026	165.932	35.043	70.3662	0	182.491	53.3425	98.9727	44.8751	138.81	31.3278	99.01	37.2611	157.617	80.1691	62.989	93.6078	96.1727	157.896
		542	2273.54	88.542	26.7497	49.7804	161.252	64.9756	0	29.4143	108.268	19.4391	56.1123	114.279	105.273	100.918	53.1485	165.35	0	63.9241	75.1778	37.6395	45.7613	71.876	55.0042	149.814	70.208	141.352	42.9234	92.2951	154.558	80.3938	39.442	27.4913	35.1477	36.4588	141.74	73.7991	60.5261	94.5008	28.1869	61.9797	0	212.465	59.1947	31.5738	114.317	73.0475	138.364
		543	2277.4	70.6305	0	68.3785	73.6647	0	0	33.7408	131.615	0	114.77	51.3413	168.729	72.2351	130.77	115.75	24.3256	53.1775	84.5746	29.8655	88.8695	49.8356	83.6232	173.814	74.2237	132.887	98.2301	141.106	213.493	196.614	114.007	122.144	36.1987	167.87	149.994	78.7106	54.1097	99.897	46.0131	87.4483	0	208.03	61.9785	76.0993	53.57	81.3473	116.827
		544	2281.26	22.8393	19.0159	57.323	78.7875	21.5267	0	22.7222	191.626	78.7316	135.531	24.8055	120.326	51.4591	20.941	222.509	0	47.5538	64.6827	37.7692	61.7269	36.4247	99.5558	88.165	101.912	122.128	40.989	35.6941	238.979	90.7673	130.98	100.32	58.0814	140.17	81.0542	0	105.182	147.864	66.7386	33.0846	27.3274	174.343	106.672	0	109.058	45.6317	190.074
		545	2285.12	73.021	35.1751	58.0425	153.095	0	0	0	116.236	69.4428	130.537	27.0359	132.82	35.8537	31.9805	200.142	33.7969	21.656	84.1208	34.669	144.146	72.7334	30.4305	191.361	132.687	200.498	0	119.199	164.025	135.514	50.5166	130.745	29.1885	128.421	112.433	88.4117	66.2729	126.562	53.4376	36.2366	0	225.195	97.2086	75.5834	85.2398	141.718	76.8243
		546	2288.98	40.3072	0	79.2943	86.2771	0	0	0	140.349	23.7946	111.557	49.0152	134.448	21.9236	87.649	201.669	20.4254	74.9817	135.329	81.9422	94.2917	90.653	56.4439	121.696	91.823	192.403	0	113.083	131.636	184.772	56.1754	119.668	131.341	92.3452	149.073	74.2044	131.462	68.3808	71.1033	98.0566	0	180.294	100.066	125.765	78.9197	92.2383	175.217
		547	2292.84	48.6206	29.2708	74.1608	142.5	48.9972	0	0	107.22	37.361	140.473	0	100.533	43.7266	55.1542	285.562	87.9862	0	79.9474	122.596	68.975	46.8255	58.2419	105.951	112.748	131.778	0	25.1584	202.911	216.687	99.3011	103.953	48.0023	108.581	143.984	0	121.994	80.6419	59.8797	98.251	0	225.859	121.192	108.834	115.615	98.4184	112.872
		548	2296.7	162.022	25.9372	109.966	143.804	63.7613	65.3098	0	117.249	26.9247	199.957	51.7836	176.258	24.0236	0	158.35	0	60.9405	73.8757	121.407	53.504	73.2905	102.177	85.7534	135.253	126.907	50.0097	81.4747	144.288	173.827	38.3099	36.1617	62.2131	108.928	126.171	32.9487	142.643	67.7979	75.9244	100.216	0	141.172	122.75	52.02	47.8829	55.8132	143.401
		549	2300.56	104.533	0	82.0266	138.391	55.0602	0	0	71.5261	112.567	82.6766	0	171.138	0	69.0356	192.529	51.7084	55.0753	154.534	101.41	86.6812	61.9683	59.8342	54.171	117.208	166.457	83.1024	109.687	163.146	171.875	138.986	48.9263	42.593	138.035	160.858	123.538	107.47	73.1863	19.7664	124.116	0	210.911	131.152	0	75.7594	134.437	125.239
		550	2304.42	90.8027	43.9221	66.7371	169.464	64.1253	0	24.68	34.578	26.1594	163.74	20.8578	162.86	0	130.028	141.653	30.3222	23.3158	38.5345	63.7723	104.602	49.4204	99.8651	68.4597	130.817	98.2208	91.7661	46.3769	107.38	132.401	145.682	89.7745	101.571	73.7768	112.904	90.4076	130.89	138.794	53.222	105.034	0	86.4466	73.5514	100.654	71.8298	110.895	67.4857
		551	2308.28	60.3282	50.2004	105.153	116.527	0	24.9223	0	80.3804	41.8663	88.9152	38.6065	105.317	0	122.676	175.929	44.8206	0	74.8738	111.616	102.755	43.8144	85.611	21.5899	130.318	209.365	78.1224	92.9877	75.1473	131.022	178.47	76.7834	107.876	78.5022	149.155	110.026	138.877	23.7587	82.1379	0	0	176.446	102.286	69.7953	86.6449	158.475	93.8551
		552	2312.14	93.8198	86.1779	134.116	216.078	0	65.8006	42.4069	82.0651	0	128.527	57.3969	89.3601	25.7881	121.609	95.3686	70.9958	33.6124	31.5047	85.6494	49.027	71.3576	105.64	51.9843	108.815	193.447	0	63.8329	91.0189	80.7076	116.655	156.203	0	61.6372	137.473	103.916	81.2795	100.413	83.2692	69.1828	0	193.913	82.2458	140.364	114.29	127.159	107.524
		553	2316	145.781	73.8309	109.384	87.8229	0	112.116	0	72.8117	69.9159	132.056	50.9409	49.4377	0	110.66	134.443	71.3085	50.0158	136.169	76.8937	86.6628	111.2	20.4769	138.708	131.285	157.431	0	68.774	54.1921	125.452	81.5102	77.8451	76.6661	60.0179	141.472	113.78	100.632	66.2319	73.3937	108.661	0	197.09	71.2172	63.0346	0	55.5414	80.0826
		554	2319.86	75.8453	75.0065	114.521	128.935	31.7124	47.9985	0	42.952	72.6995	124.077	63.1891	38.4253	0	69.168	212.932	45.6054	40.9669	89.7097	109.157	120.293	107.656	68.0537	67.2419	74.9617	125.332	74.9093	79.9518	91.878	79.3686	96.3017	42.3385	190.529	104.882	162.988	90.4543	49.0649	87.5588	98.6196	121.877	21.452	185.097	218.5	58.0098	54.7578	95.6471	120.732
		555	2323.72	46.8436	79.7896	128.044	131.145	0	45.5461	0	143.166	68.4637	31.1362	45.805	80.9394	0	54.5045	110.52	84.6059	0	49.0481	67.8389	88.5838	104.744	93.1966	61.268	120.619	117.525	114.35	39.2444	73.0085	136.841	150.449	87.3188	142.08	66.6899	142.252	46.3693	99.5465	139.821	154.043	59.0391	22.5101	115.979	55.4769	117.327	96.0571	89.0053	172.555
		556	2327.58	69.3949	73.1809	21.4505	185.055	27.9328	25.825	31.9173	127.572	85.5356	22.1314	69.7242	59.7479	0	73.662	150.347	103.995	0	53.4627	77.1923	57.9258	43.915	59.1729	60.9329	148.027	144.415	25.5766	105.362	63.1075	172.746	103.196	93.5805	42.397	40.3347	98.4217	121.367	84.2688	93.3677	32.9423	86.2077	0	168.004	85.8882	109.43	75.4757	56.7519	107.885
		557	2331.44	99.1257	102.157	144.603	162.928	0	0	0	87.3786	0	92.7431	100.864	0	0	90.5939	189.321	118.304	34.9151	22.5035	53.2864	98.5623	58.9492	92.2312	118.753	122.499	151.573	58.0505	35.6746	39.4666	144.441	160.209	59.3758	116.55	98.0501	94.4451	151.56	69.8529	87.3053	55.9099	65.2955	20.257	149.038	122.464	58.7307	125.678	34.3564	116.549
		558	2335.3	160.772	96.7436	98.9168	129.438	68.326	76.9681	0	53.8569	114.377	126.231	66.0485	100.748	0	23.6206	134.382	94.8232	26.6912	114.093	0	77.9345	140.238	95.8649	91.056	138.963	136.64	125.874	57.0355	39.3547	174.307	155.089	119.876	104.12	54.8501	138.183	123.597	115.147	151.281	142.333	73.2625	0	109.107	112.481	184.895	118.349	23.9647	114.605
		559	2339.16	85.4164	88.8981	100.605	126.301	53.8848	56.7018	67.2778	132.674	77.876	83.1679	58.3764	138.188	0	31.8673	155.026	31.3232	0	138.898	0	31.6301	131.369	37.69	0	113.264	94.1646	99.2896	100.197	34.0995	146.692	136.135	47.42	176.052	60.4883	127.837	60.0337	75.2412	110.279	103.688	103.694	48.8872	169.263	92.7076	84.0765	98.0858	0	104.364
		560	2343.02	0	103.387	58.7222	122.56	43.7911	37.2886	0	170.521	58.6793	33.4931	141.104	99.499	25.5653	92.9258	95.8462	0	21.5046	94.5515	72.409	52.9578	123.805	105.579	91.6401	100.853	112.277	170.608	117.965	51.3329	198.465	216.885	84.834	74.8573	69.2402	75.1435	108.321	125.646	123.118	131.435	117.788	35.3166	119.089	89.9306	95.7503	92.4162	47.8413	100.486
		561	2346.88	98.6406	67.0286	185.603	91.1229	75.666	48.2307	0	143.119	104.386	86.3582	107.837	180.488	0	68.3179	132.917	58.4557	48.9009	98.4504	90.6479	70.4131	81.2113	88.4388	97.3551	99.0721	107.113	140.912	132.355	56.7318	111.672	224.371	88.6568	117.738	0	55.852	202.806	142.264	177.064	84.0208	144.657	0	172.572	91.3934	56.8676	182.7	62.5485	90.564
		562	2350.74	63.2852	161.111	67.2666	95.8777	0	0	38.8691	130.343	79.3473	63.8856	77.4783	155.236	21.9884	43.5328	170.016	52.7904	22.0332	30.9996	44.3553	73.7909	78.7024	108.853	63.6455	84.9129	158.599	59.0747	87.5576	47.1605	121.203	164.301	101.13	91.1492	47.3024	103.219	128.263	137.639	154.609	81.3999	70.6103	27.4528	179.759	105.998	112.08	208.028	128.93	229.881
		563	2354.6	61.5545	153.315	179.544	101.41	0	32.2202	62.2232	109.484	64.583	37.2708	29.3199	91.1221	56.7251	52.3008	148.147	88.3597	63.8231	120.779	105.878	100.864	80.0009	0	65.4704	41.5318	100.358	100.369	99.2756	31.5168	184.508	127.128	90.1407	110.322	32.734	161.935	94.0347	106.993	130.541	109.149	102.53	0	130.844	128.644	84.6883	123.335	85.1704	171.32
		564	2358.46	117.403	158.58	167.922	93.2719	70.9922	59.7468	42.9673	120.457	77.5673	105.349	73.5715	156.11	25.6616	38.3635	115.941	0	27.807	143.291	124.242	95.3763	99.1144	60.1567	92.2955	98.4675	103.214	61.8189	113.033	0	81.9188	179.508	89.8459	113.601	116.252	110.04	86.8482	86.0608	172.942	82.4609	106.84	0	154.537	90.902	0	177.607	71.1556	144.664
		565	2362.32	39.2589	152.753	160.72	93.696	27.9152	31.7324	0	107.857	104.128	140.836	93.1498	148.926	32.1036	0	137.946	37.3771	59.8696	122.967	182.529	90.7633	36.0667	0	77.8648	105.977	189.364	88.4685	150.082	31.4231	63.9441	192.832	152.307	72.5556	89.5815	107.953	102.752	139.875	163.367	133.645	171.818	0	115.423	92.4088	145.04	173.876	0	167.326
		566	2366.18	53.025	212.085	126.255	110.566	0	47.4166	63.7166	88.7597	85.6682	100.55	115.478	139.478	93.4407	41.3785	128.571	78.3836	53.4401	163.4	76.9672	101.796	69.4333	25.5757	65.1324	94.8682	94.0783	129.011	129.343	48.4174	86.3524	178.594	43.9935	124.7	66.2858	145.324	79.0035	105.301	231.916	146.614	130.783	0	192.717	115.012	135.515	110.06	59.2969	182.33
		567	2370.04	46.5672	112.537	126.522	81.0356	42.5043	0	29.2591	89.9173	54.6666	64.5965	134.955	90.6954	72.5722	41.2213	158.461	29.414	45.8544	132.199	105.5	117.288	124.56	53.2747	88.5045	99.0693	113.806	212.022	87.7294	103.706	120.075	94.0021	97.7023	55.8172	104.759	85.8606	64.3256	90.2059	120.452	61.9816	78.1234	37.4709	220.133	107.04	106.151	123.336	36.5311	141.616
		568	2373.9	0	166.577	63.769	44.2842	45.3306	0	45.2785	134.531	81.9963	70.1387	111.919	70.4091	67.8407	77.9101	82.8676	31.1739	0	165.388	116.579	111.457	84.1973	69.9956	121.209	68.0222	200.307	172.459	77.1683	53.1525	138.024	52.1173	97.9351	23.298	109.215	74.0757	170.961	167.416	126.889	153.294	85.9862	0	168.888	117.548	94.828	196.148	58.9229	192.089
		569	2377.76	104.648	97.3526	86.1555	83.1013	63.3928	0	78.6037	135.364	52.817	82.3994	21.5035	74.623	98.1848	87.4785	160.603	27.0984	57.6373	118.308	197.718	69.2515	187.411	30.7969	39.4351	0	198.276	50.5179	95.3399	0	199.687	52.8973	25.9198	96.8428	107.465	128.521	0	121.84	101.865	177.913	63.9594	22.0089	222.304	79.9455	79.3166	192.408	59.052	162.108
		570	2381.62	83.1778	132.723	124.029	77.8926	30.2281	0	33.2494	178.563	58.6267	121.42	130.689	35.0968	111.151	30.551	124.335	69.7496	86.7848	102.659	112.268	53.869	92.2029	44.7066	82.505	44.1601	125.733	56.2432	74.4259	0	187.86	64.8426	112.022	132.518	137.175	78.1186	46.3156	113.108	106.467	133.612	96.1477	71.6829	224.547	76.893	132.967	141.612	26.1653	174.491
		571	2385.48	32.8335	121.585	112.747	63.4807	0	31.978	64.7255	213.43	43.5204	75.3958	95.5221	127.05	86.2765	39.8954	119.396	0	21.5999	120.138	148.589	62.7086	82.2175	59.2382	116.345	103.235	141.646	134.279	53.823	78.8149	226.234	127.353	60.5699	48.0363	99.6581	179.697	90.1657	87.1642	68.4053	173.261	123.072	20.4193	164.442	98.6257	54.1668	234.861	50.6461	202.615
		572	2389.34	32.6062	183.728	79.8742	66.2736	0	85.596	85.4801	175.205	132.368	51.4033	90.5504	109.858	0	42.6434	185.314	23.2583	75.2954	132.328	178.808	34.4717	87.713	0	164.612	95.7575	125.089	70.0823	54.1976	34.8258	135.049	88.0933	120.33	0	204.987	54.1593	103.738	91.4366	115.319	135.193	43.1078	0	194.458	75.5388	74.1505	140.676	103.444	209.822
		573	2393.2	0	132.999	58.9121	121.6	0	71.5692	50.0047	176.47	63.1525	31.7477	111.61	27.9632	139.282	59.7212	164.016	0	76.8357	89.215	175.974	47.9693	100.369	38.1407	99.0999	83.1286	187.775	85.1641	95.3376	0	154.864	48.0712	117.218	73.3618	148.784	120.541	142.248	129.781	109.163	141.239	67.4171	40.5064	189.588	51.0581	82.6333	144.301	135.766	150.035
		574	2397.06	0	181.23	56.843	149.388	121.181	25.6856	40.4698	147.284	89.6591	103.48	81.9245	0	87.4809	23.2068	128.356	0	26.7673	112.537	177.637	60.2889	83.4227	24.0227	54.8881	149.505	173.566	57.1144	37.3885	97.0398	116.768	71.3246	42.0454	97.5628	192.964	152.05	44.0678	0	113.196	134.99	125.763	0	174.046	38.1743	112	123.342	148.119	211.056
		575	2400.92	17.4293	203.118	70.9175	115.449	70.9465	136.818	0	128.944	102.746	96.5956	131.602	88.6402	41.1556	0	152.995	27.0262	40.3946	48.5532	147.618	37.5502	32.3829	0	111.516	131.079	179.826	77.3949	0	156.881	162.934	0	57.7179	31.663	162.37	64.0187	63.134	0	74.6987	201.437	104.952	0	199.006	103.122	147.763	147.64	65.0265	146.243
		576	2404.78	0	91.0709	182.665	92.7255	75.181	78.2765	31.4704	83.6036	112.106	85.9563	30.9004	103.349	82.8462	38.5548	41.1418	0	54.9501	139.377	134.112	60.1948	0	0	67.6047	32.3461	92.4795	27.0336	74.9474	72.1467	174.489	95.9497	29.0026	41.0529	173.679	138.186	32.195	0	35.1074	119.363	140.477	0	202.12	52.679	122.824	137.951	159.891	152.162
		577	2408.64	96.9159	140.972	113.12	139.468	0	65.8028	127.977	80.2336	87.4069	84.0316	87.3945	100.156	128.858	0	153.293	85.8231	45.3541	108.48	190.332	0	63.8055	62.5737	93.383	81.8619	207.838	116.615	81.6472	131.974	129.824	85.7519	56.3411	48.4773	139.027	84.2553	82.208	32.1446	99.8579	119.139	84.9795	33.5671	211.645	71.0933	111.266	177.693	94.8989	153.26
		578	2412.5	0	112.378	59.4572	97.8323	27.1096	78.043	0	177.196	133.242	108.849	96.8784	80.0863	63.3051	43.6989	155.178	45.0069	44.2002	192.791	158.854	0	100.069	96.6992	64.9073	94.7141	149.75	83.6011	0	84.5225	146.382	63.8098	54.1069	81.6656	184.715	155.41	60.4873	27.8966	67.673	174.278	23.2727	0	146.481	30.8784	126.334	90.6191	80.4979	71.3189
		579	2416.36	0	128.105	149.749	177.391	33.9438	59.0673	0	142.058	66.8668	107.56	0	112.206	27.4305	25.7491	190.667	30.6202	55.4069	74.4038	125.746	56.431	105.316	0	105.439	37.4537	243.577	105.604	0	125.459	124.751	37.0531	27.1495	64.2618	229.748	95.5556	46.4642	61.5162	76.9923	137.836	53.1882	0	161.628	126.363	104.336	150.596	111.66	108.28
		580	2420.22	68.0348	199.651	129.105	137.487	22.6074	65.3819	0	103.708	96.47	68.709	0	118.021	36.4984	0	110.946	36.8424	102.487	101.466	224.375	110.797	156.572	0	72.1828	102.336	116.756	52.9899	0	91.6721	100.408	20.9356	25.2156	76.8334	171.568	119.477	50.0211	75.4239	104.865	139.199	0	97.3687	238.752	76.8091	51.2364	138.369	47.823	163.552
		581	2424.08	49.1962	120.335	145.334	206.813	0	64.1539	0	163.515	98.993	115.649	43.966	105.737	41.3572	51.1838	106.582	45.299	0	75.9657	152.621	28.4826	121.489	0	43.0523	0	192.622	58.0864	41.888	49.7303	155.11	21.5267	51.1167	63.9373	157.648	107.324	62.6653	0	101.091	138.03	135.393	42.2603	252.913	70.7328	107.877	137.116	73.0482	109.254
		582	2427.94	0	135.047	103.929	171.494	27.8666	57.9315	57.2666	166.528	74.565	73.9934	44.6601	111.22	20.988	24.846	175.99	81.2522	47.0777	83.2255	175.645	32.237	85.439	0	80.7986	84.4911	128.372	68.4055	66.8923	118.123	186.439	17.3371	0	71.6719	165.241	152.89	83.5306	0	106.571	186.208	65.857	39.0424	215.61	116.795	79.384	145.284	0	131.58
		583	2431.8	43.2342	118.975	130.978	150.472	0	95.7091	0	129.863	89.5858	126.251	75.8085	40.6911	50.9106	54.046	181.461	42.091	77.224	135.441	179.278	66.6182	62.4165	27.3188	99.3141	93.4196	95.7904	135.338	59.4008	34.2898	115.665	21.9626	0	30.9114	127.679	96.6584	48.8014	0	78.5595	173.677	101.684	106.689	167.171	122.362	144.405	187.197	95.7117	133.504
		584	2435.66	48.7818	83.4155	173.856	85.9192	68.214	60.9259	102.102	151.446	142.27	93.6484	57.5227	119.559	81.1539	115.125	133.38	0	41.2802	119.85	187.271	36.5787	103.268	53.9531	130.57	114.021	131.025	55.2373	63.9781	88.8802	94.1583	20.9211	33.439	51.2546	177.821	70.4653	102.738	0	80.0431	92.3274	94.452	45.9388	143.507	119.41	130.089	185.501	80.7966	116.596
		585	2439.52	64.0417	90.1635	202.614	133.532	0	81.2025	51.8949	94.7193	141.359	140.699	57.7518	148.561	90.5566	107.032	163.192	44.3704	79.411	143.204	127.437	48.2244	120.453	0	102.303	104.704	126.686	123.279	68.0527	51.8938	163.774	62.0629	0	26.6563	150.586	104.642	67.3345	0	76.5565	154.946	52.7978	54.7522	150.277	94.0716	86.7415	153.273	80.1108	158.259
		586	2443.38	28.5372	101.708	160.385	90.8319	0	70.0505	46.2847	90.2497	79.4159	97.599	0	89.1056	83.2782	63.8975	185.438	0	49.1469	154.712	158.702	0	95.6518	30.778	134.487	71.2904	133.607	58.229	113.079	70.6072	184.537	55.8381	23.2319	0	145.784	0	131.853	0	61.0826	124.851	84.3178	52.8287	230.422	138.221	63.2525	145.978	83.493	133.276
		587	2447.24	70.2401	116.469	139.894	136.308	61.3347	47.3763	22.9172	120.623	74.4251	165.088	91.7129	78.3627	57.3908	55.1975	140.76	0	28.8953	80.4592	227.967	0	59.9754	0	98.1072	134.152	106.626	96.0183	140.946	115.869	149.747	96.8467	0	41.3162	218.73	0	63.9074	0	118.88	101.718	95.3782	70.1357	188.997	214.575	73.7477	200.801	85.4737	156.439
		588	2451.1	41.2524	133.216	191.808	122.815	0	33.4287	0	101.066	111.667	82.0028	148.295	87.0307	47.0641	0	177.5	54.6128	47.9237	141.703	188.185	42.2216	163.84	0	88.9446	70.6852	172.542	150.134	112.231	58.0776	131.289	47.2925	41.7875	0	118.917	79.1695	82.2309	46.9571	77.1566	205.272	84.1252	103.302	136.277	131.146	67.4683	117.772	45.2305	101.2
		589	2454.96	30.7677	139.222	157.873	93.9906	0	57.3804	51.0533	34.2298	29.1847	120.872	136.018	57.4202	102	0	169.524	0	57.2224	133.03	198.683	24.2018	36.0494	0	0	47.5457	82.8777	84.3399	83.2375	112.564	143.547	19.3453	30.8616	0	157.887	36.1475	55.5178	0	92.8743	232.968	52.3643	38.9606	147	46.7314	45.4703	104.963	135.378	135.59
		590	2458.82	0	86.6642	76.7785	73.7535	0	48.3591	51.3396	56.3235	21.3585	178.356	123.028	24.9858	67.6998	64.1711	176.318	0	71.2654	106.69	119.767	25.0877	111.185	37.3142	69.8595	109.942	104.149	0	82.3296	145.038	161.649	30.25	35.8406	0	183.572	52.7254	73.7535	40.7544	89.1282	130.873	87.0391	62.6684	148.337	58.6501	146.896	102.182	60.5267	197.377
		591	2462.68	37.8189	146.096	141.742	97.6895	0	75.8601	0	132.751	128.444	175.587	37.3945	70.3397	93.2697	39.2692	237.059	37.5254	33.1353	129.076	194.904	0	98.4526	0	25.5646	50.5348	169.127	74.1498	79.8567	77.802	148.728	61.9065	0	0	127.294	36.6159	122.983	0	32.6931	126.844	61.7437	113.287	170.56	149.995	46.4442	128.253	47.928	124.108
		592	2466.54	37.0742	143.872	107.128	96.8895	36.5873	25.4579	0	95.0124	110.627	179.245	58.7952	67.774	93.1938	101.602	223.762	0	47.5801	110.877	189.758	42.558	78.8915	0	49.5236	88.0374	143.624	48.193	112.593	74.2326	148.572	50.2988	40.5149	0	149.657	67.3939	167.956	0	99.1001	109.999	74.085	44.7553	165.572	220.369	51.0639	79.6968	173.522	157.522
		593	2470.4	38.3676	146.256	51.1719	209.572	0	44.8692	0	96.5356	85.8327	152.926	100.586	78.7283	113.35	100.093	242.622	0	44.3253	134.165	117.744	93.3062	0	0	35.8695	182.325	126.167	0	68.2216	140.24	129.35	79.2359	49.4101	0	128.863	38.3944	120.606	0	99.1737	143.179	101.903	40.0308	181.367	86.0386	128.743	163.79	86.5672	78.3494
		594	2474.26	78.2177	90.3483	37.5801	109.453	0	77.6469	91.4286	80.8763	62.728	141.572	139.353	112.172	56.5814	144.848	185.027	0	68.7678	82.5221	232.671	0	0	37.3866	79.8921	95.5715	121.64	31.6407	74.6998	0	88.6969	67.6302	47.5259	0	191.05	48.0239	61.6915	0	0	135.46	32.1574	87.7949	117.792	116.284	98.6811	166.451	182.445	87.8984
		595	2478.12	113.466	65.3807	0	220.964	0	0	84.5071	140.506	109.481	148.073	82.5295	78.9974	18.6786	88.5323	225.521	0	65.9947	167.155	164.668	45.4218	0	48.6205	84.6109	67.8448	91.1374	151.224	95.1086	27.2511	87.9194	30.2098	75.0193	52.9361	195.608	69.6725	89.6776	31.0621	100.3	132.393	67.4877	64.6148	180.093	131.174	131.474	130.653	153.975	160.785
		596	2481.98	99.016	98.2603	83.879	147.573	0	56.4605	0	153.153	102.282	98.7606	19.2728	131.99	41.7637	139.598	175.319	34.8053	101.065	136.505	227.709	54.9899	50.0512	0	0	34.0785	109.174	95.1575	51.9824	124.066	82.6517	47.3899	104.664	0	108.175	67.2984	162.399	36.0021	43.6924	89.4542	120.988	0	216.602	150.101	71.8357	199.357	102.555	149.672
		597	2485.84	59.7698	61.2851	30.7437	146.389	0	46.8078	23.364	97.7892	95.775	154.256	92.6576	132.333	48.0623	117.549	200.304	0	84.3027	174.649	158.301	43.3004	63.6726	0	0	109.974	135.447	178.65	73.5409	121.912	127.227	119.223	43.1207	0	207.747	18.5631	85.2386	51.5826	84.2036	105.488	25.7711	0	171.811	118.391	55.9363	124.732	126.744	130.931
		598	2489.7	69.2677	133.248	60.3044	155.524	0	0	0	103.522	85.7941	191.627	124.115	48.3176	64.6466	127.681	181.196	21.6563	62.2352	120.397	173.453	0	40.9634	0	66.4161	43.0436	179.834	194.385	104.074	109.745	119.214	26.1832	106.403	0	238.151	113.406	158	30.9299	33.3476	37.5585	122.34	32.7056	208.582	145.238	77.8552	132.1	129.436	169.848
		599	2493.56	0	169.945	98.5169	121.374	0	26.6376	81.9274	46.4378	131.08	71.7411	83.1326	128.779	75.6567	53.7059	282.619	35.3611	0	142.994	157.856	61.3074	55.7766	0	43.2364	102.504	130.81	22.8376	147.631	73.8283	129.549	54.3896	0	28.4548	151.651	70.6281	96.8976	0	123.601	91.5455	0	0	206.809	97.0334	26.2854	198.527	115.601	116.973
		600	2497.42	42.0171	74.3284	0	178.974	61.2447	0	194.289	75.9176	82.8904	100.505	51.624	153.652	57.1271	210.931	322.063	0	25.4911	164.71	178.905	29.251	50.9964	0	54.8274	73.053	176.309	39.1694	108.448	105.097	88.4169	0	52.4969	0	139.532	0	141.394	0	72.3823	82.0251	53.5604	0	250.448	128.189	24.6152	182.231	72.1709	139.22
[truncated: 32 more columns]

## Sheet: Average Background
				SptId_12	SptId_13	SptId_15	SptId_16	SptId_17	SptId_18	SptId_20	SptId_21	SptId_22	SptId_23	SptId_24	SptId_25	SptId_27	SptId_28	SptId_30	SptId_32	SptId_33	SptId_34	SptId_35	SptId_36	SptId_37	SptId_38	SptId_40	SptId_41	SptId_42	SptId_44	SptId_45	SptId_47	SptId_48	SptId_49	SptId_52	SptId_53	SptId_55	SptId_56	SptId_57	SptId_59	SptId_60	SptId_61	SptId_64	SptId_65	SptId_66	SptId_67	SptId_68	SptId_70	SptId_71	SptId_74
		0	181.42	0	0	0	0	0	0	0	0	0	0	0	0	0	0	0	0	0	0	0	0	0	0	0	0	0	0	0	0	0	0	0	0	0	0	0	0	0	0	0	0	0	0	0	0	0	0
		1	185.28	0	0	0	0	0	0	0	0	0	0	0	0	0	0	0	0	0	0	154.513	0	0	0	0	0	0	0	0	0	0	0	0	0	0	0	0	0	0	0	0	0	0	0	0	0	0	0
		2	189.14	0	0	0	0	0	0	0	0	0	0	0	0	0	0	0	0	0	0	0	0	0	0	0	0	0	0	0	0	0	0	0	0	0	0	0	0	0	0	0	0	0	0	0	0	0	0
		3	193	0	0	0	0	0	0	0	0	0	0	0	0	0	0	0	0	0	0	0	0	0	0	0	0	0	0	0	0	0	0	0	0	0	0	0	0	0	0	0	0	0	0	0	0	0	0
		4	196.86	0	0	0	0	0	0	0	0	0	0	0	0	0	0	0	0	0	0	0	0	0	0	0	0	0	0	0	0	0	0	0	0	171.507	0	0	0	0	0	0	0	0	0	0	0	0	0
		5	200.72	0	0	0	0	183.759	0	0	0	0	0	0	0	0	0	0	0	0	0	0	0	0	0	182.347	0	0	0	0	0	0	0	0	0	0	0	0	0	0	0	0	0	0	0	0	0	0	0
		6	204.58	0	0	0	0	0	0	0	0	0	0	0	0	0	0	0	184.736	0	0	0	0	0	0	168.757	172.311	0	0	0	0	0	0	0	0	0	0	0	0	0	0	0	0	0	0	0	0	0	0
		7	208.44	0	0	0	0	0	0	0	0	0	0	0	0	0	0	0	0	0	0	0	0	0	0	0	0	0	0	140.901	0	0	0	0	0	0	0	0	0	0	0	0	0	0	0	0	0	0	0
		8	212.3	0	0	0	0	0	0	0	0	0	0	0	0	0	0	0	0	0	0	0	0	0	0	0	0	0	0	0	0	0	0	0	0	0	0	0	0	0	0	0	0	0	0	0	0	0	0
		9	216.16	0	0	0	0	0	0	0	0	0	0	0	0	0	0	0	0	0	0	0	0	0	0	0	0	0	0	0	0	0	0	0	0	0	0	0	0	0	0	0	0	0	0	0	0	0	0
		10	220.02	0	0	0	0	0	0	0	0	0	0	0	0	0	0	132.154	0	0	0	0	0	0	0	0	0	0	0	0	0	0	0	0	0	0	0	0	0	0	0	0	0	0	0	0	0	0	0
		11	223.88	0	0	0	0	0	0	0	0	0	0	0	0	0	0	0	0	0	0	0	0	0	0	0	0	0	0	0	0	0	0	0	0	0	0	0	0	0	0	0	0	0	0	0	0	0	0
		12	227.74	0	0	0	0	0	0	0	0	0	0	0	0	0	0	0	0	0	0	0	0	0	0	0	0	0	0	0	0	0	0	0	0	0	0	0	0	0	0	0	0	0	0	0	0	0	0
		13	231.6	0	0	0	0	0	0	0	0	0	0	0	0	0	0	0	0	0	0	0	0	0	0	0	0	0	0	0	0	0	0	0	180.19	0	0	0	0	0	0	0	0	0	0	0	0	0	0
		14	235.46	0	0	0	0	0	0	0	0	0	0	0	0	0	0	0	0	0	0	0	0	0	0	0	0	0	0	0	0	0	0	0	0	0	0	0	0	0	0	0	0	0	0	0	0	0	0
		15	239.32	0	0	0	0	0	0	0	0	0	0	0	0	0	0	0	0	0	0	0	0	0	0	0	0	0	0	0	0	0	0	0	0	0	0	0	0	0	0	0	0	0	0	0	0	0	0
		16	243.18	0	0	0	0	0	0	0	0	159.076	0	0	0	0	171.005	0	0	0	0	0	0	0	0	0	0	0	0	0	0	0	0	0	0	182.226	0	0	0	0	0	0	0	0	0	0	0	0	0
		17	247.04	0	0	0	0	0	0	0	0	189.187	0	0	0	0	0	0	0	0	0	0	0	0	0	0	0	0	0	0	0	0	0	0	0	0	0	0	0	0	0	0	0	0	0	0	0	0	0
		18	250.9	0	0	0	0	0	0	0	0	0	0	0	0	0	0	0	0	0	0	0	0	0	0	0	0	0	0	0	0	0	0	0	0	0	0	0	0	0	0	0	0	0	0	0	0	0	0
		19	254.76	0	0	0	0	0	0	0	0	0	0	183.828	0	0	0	0	0	0	0	0	0	0	0	0	0	0	0	0	0	0	0	0	0	0	0	0	0	184.684	0	0	0	0	0	0	0	0	0
		20	258.62	0	0	0	0	0	0	0	0	0	0	184.945	0	0	0	0	0	0	0	0	0	0	0	0	0	0	0	0	0	0	0	0	0	0	0	0	0	0	0	0	0	0	0	0	0	0	0
		21	262.48	0	0	0	0	0	0	0	0	175.636	0	178.45	0	0	0	0	0	0	0	0	0	0	0	0	0	0	0	0	0	0	0	0	0	0	0	0	0	0	0	0	0	0	0	0	0	0	0
		22	266.34	0	0	0	0	0	0	0	0	0	0	183.838	0	0	0	0	0	0	0	0	0	0	0	0	0	0	0	0	0	0	0	0	0	0	0	0	0	0	0	0	0	0	0	0	0	0	186.371
		23	270.2	0	0	0	0	0	0	0	0	0	0	0	0	0	0	0	0	0	0	0	0	0	0	0	0	0	0	0	0	0	0	0	0	0	0	0	0	0	0	0	0	0	0	0	0	0	185.453
		24	274.06	0	0	0	0	0	0	0	0	0	0	167.462	0	0	0	0	0	0	0	0	0	0	0	0	0	0	0	0	0	0	0	189.824	0	0	0	0	0	0	0	0	0	0	0	0	0	0	184.244
		25	277.92	0	0	0	0	0	0	0	0	0	172.963	0	0	0	0	0	0	0	0	0	0	0	0	0	0	0	0	0	0	0	0	177.906	0	0	0	0	0	0	0	0	0	0	0	0	0	0	185.932
		26	281.78	0	0	0	0	0	0	0	0	0	0	0	0	0	0	0	0	0	0	0	0	0	0	0	0	0	0	0	0	0	0	178.322	0	0	0	0	0	0	0	0	0	0	0	0	0	0	179.719
		27	285.64	0	0	0	0	0	0	0	0	0	0	0	0	0	0	0	0	0	0	0	0	0	0	0	0	0	0	0	0	0	0	180.766	0	0	0	0	0	0	0	0	0	0	0	0	0	0	186.2
		28	289.5	0	0	0	0	0	0	0	0	0	167.699	181.153	0	0	0	0	0	0	0	0	0	0	0	0	0	0	0	0	0	0	0	179.112	0	0	0	0	0	0	0	0	0	0	0	0	0	0	186.263
		29	293.36	0	0	175.393	0	0	0	0	0	0	0	183.402	0	0	0	0	0	0	0	0	0	0	0	0	0	0	0	0	0	0	0	179.671	0	0	0	0	0	0	0	0	0	0	0	0	0	0	181.052
		30	297.22	0	0	0	0	0	0	0	0	0	0	0	0	0	0	0	0	0	0	0	0	0	0	0	0	0	0	0	0	0	0	173.607	0	0	0	0	0	0	0	0	0	0	0	0	0	0	184.692
		31	301.08	0	0	0	0	0	0	0	0	0	0	171.222	0	0	0	0	0	0	0	0	0	0	0	0	0	0	0	0	0	0	0	177.115	112.343	0	0	0	0	0	0	0	0	0	131.702	0	0	0	181.15
		32	304.94	0	0	0	0	0	0	0	0	0	0	171.244	0	0	0	0	0	0	0	0	0	0	0	0	0	0	0	0	0	0	0	174.611	0	0	0	0	0	0	0	0	0	0	0	0	0	0	181.511
		33	308.8	0	0	0	0	0	0	0	0	0	172.429	172.958	0	0	0	0	0	0	0	0	0	0	0	0	0	0	0	0	0	0	0	181.142	0	0	0	0	0	0	0	0	0	0	0	0	0	0	183.984
		34	312.66	0	0	0	0	0	0	0	0	0	0	184.44	0	0	0	0	0	0	0	0	0	0	0	0	0	0	0	0	0	0	0	177.558	0	0	0	0	0	0	0	0	0	0	0	0	0	0	186.105
		35	316.52	0	0	0	0	0	0	0	0	0	0	172.919	0	0	0	0	0	0	0	0	0	168.13	0	0	0	0	0	0	0	0	0	175.632	0	0	0	0	0	0	0	0	0	0	0	0	0	0	180.252
		36	320.38	0	0	0	0	0	0	0	0	0	0	176.97	0	0	0	0	0	0	0	0	0	0	0	0	0	0	0	0	0	0	0	182.673	0	0	0	0	0	0	0	0	0	0	0	0	0	0	182.849
		37	324.24	0	0	0	0	0	0	0	0	0	0	183.918	0	0	0	0	0	0	0	0	0	0	0	0	0	0	0	0	0	0	0	168.871	0	0	0	0	0	0	0	0	0	0	0	0	0	0	195.209
		38	328.1	0	0	165.965	0	170.106	0	0	0	0	0	177.421	0	0	0	0	0	0	0	129.432	0	0	0	0	0	0	0	0	0	0	0	174.474	0	0	0	0	0	0	0	0	173.64	0	0	0	0	0	184.839
		39	331.96	0	0	0	0	176.015	0	0	0	0	0	172.154	0	0	0	0	0	0	0	0	170.474	0	0	0	0	0	0	0	0	0	0	174.774	0	0	0	0	0	0	0	0	0	0	0	0	0	0	177.755
		40	335.82	0	0	171.654	0	0	0	0	0	0	0	176.331	0	0	0	0	0	0	0	0	0	0	0	0	0	0	0	0	0	0	0	174.799	0	0	0	0	0	0	0	0	0	0	0	0	0	0	180.119
		41	339.68	0	0	0	0	174.659	0	0	0	0	0	168.902	0	0	0	0	0	0	0	0	172.326	0	0	0	0	0	0	0	0	0	0	173.177	0	0	0	0	0	0	0	0	0	0	0	0	0	0	179.643
		42	343.54	0	0	179.94	0	171.091	0	0	0	0	0	174.816	0	0	0	0	0	0	0	0	176.697	0	0	0	0	0	0	0	0	0	0	172.75	0	0	0	0	0	0	0	0	0	0	0	0	0	0	182.211
		43	347.4	0	0	170.424	0	167.986	0	0	0	0	0	160.983	0	0	0	0	0	0	0	0	175.232	0	0	0	0	0	0	0	0	0	0	177.123	0	0	0	0	0	0	0	0	0	0	0	0	0	0	181.227
		44	351.26	0	0	0	0	170.908	0	0	0	0	0	164.394	0	0	0	0	0	0	0	0	177.862	0	0	0	0	0	167.757	0	0	0	0	181.593	0	0	0	0	0	0	0	181.959	0	0	0	0	0	0	179.726
		45	355.12	0	0	0	0	172.154	0	0	0	0	0	165.914	0	0	0	0	139.012	0	0	0	177.598	0	0	0	0	0	0	0	0	0	0	178.853	0	0	0	0	0	0	0	178.1	0	0	0	0	0	0	193.535
		46	358.98	0	0	0	0	169.396	0	0	0	0	0	170.526	0	172.707	0	0	0	0	0	0	175.372	0	0	0	0	0	0	0	0	0	0	176.278	0	0	0	0	0	0	0	153.156	0	172.817	0	0	0	0	187.991
		47	362.84	0	0	167.412	0	166.747	0	0	0	0	0	0	0	176.393	0	0	0	0	0	0	177.981	0	0	0	0	0	0	0	0	0	0	186.868	0	0	0	0	0	0	0	179.757	0	0	0	0	0	0	189.232
		48	366.7	0	0	0	0	0	0	0	0	0	0	166.369	0	178.634	0	0	0	0	0	0	181.771	174.15	0	0	0	0	0	0	0	0	0	177.282	0	0	0	0	0	0	0	178.978	0	0	0	0	0	0	183.767
		49	370.56	0	0	0	0	167.18	0	0	0	0	0	180.094	0	183.167	0	0	0	0	0	0	176.998	169.891	0	0	0	0	0	0	0	0	0	178.353	0	0	0	0	0	0	0	165.051	0	0	0	0	0	0	183.632
		50	374.42	0	0	172.48	0	161.46	0	0	0	0	0	174.529	0	177.438	0	0	0	0	0	0	185.215	168.407	0	0	0	0	0	0	0	0	0	180.063	0	0	0	0	0	0	0	174.723	0	0	0	0	0	0	185.111
		51	378.28	0	0	0	0	165.116	0	0	0	0	0	173.321	0	182.236	0	0	0	0	0	0	172.303	180.2	0	0	0	0	0	0	0	0	0	182.154	0	0	0	0	0	0	0	179.668	0	0	0	0	0	0	194.554
		52	382.14	0	0	0	0	173.501	0	0	0	0	0	161.794	0	172.192	0	0	0	0	0	0	167.748	164.732	0	0	0	0	0	0	0	0	0	185.701	0	0	0	0	0	0	0	181.934	0	0	0	0	0	0	193.446
		53	386	0	0	179.194	0	175.965	0	0	0	0	0	167.814	0	173.802	0	0	0	0	0	0	174.656	178.977	0	0	0	0	0	0	0	0	0	177.976	0	0	0	0	0	0	0	186.914	0	0	0	0	0	0	197.007
		54	389.86	0	0	173.436	0	167.618	164.711	0	0	0	0	168.351	0	180.445	0	0	0	0	0	0	171.021	173.374	0	0	0	0	0	0	0	0	0	175.672	0	0	0	0	0	0	0	187.281	0	0	0	0	0	0	191.598
		55	393.72	163.709	0	169.19	0	165.569	169.121	0	0	0	0	172.159	0	180.778	0	0	0	0	0	0	171.788	173.048	0	0	0	0	0	0	0	0	0	0	0	0	0	0	0	0	0	175.654	0	0	0	0	0	0	187.432
		56	397.58	164.528	0	175.427	0	178.705	179.075	0	0	0	0	167.247	0	172.93	0	0	0	0	0	0	174.866	169.601	0	0	0	0	0	0	0	0	0	179.081	0	0	0	0	0	0	0	183.654	0	0	0	0	0	0	187.686
		57	401.44	170.653	0	176.615	0	176.216	170.928	0	0	0	0	170.586	0	177.596	0	0	0	0	0	0	173.524	170.457	0	0	0	0	0	0	0	0	0	171.185	0	0	0	0	0	0	0	178.726	0	0	0	0	0	0	182.444
		58	405.3	0	0	172.164	0	179.957	170.414	0	0	0	0	173.48	0	176.061	0	0	0	0	0	0	178.779	169.937	0	0	0	0	0	0	0	0	0	180.21	0	0	0	177.685	0	0	0	190.623	0	0	0	0	0	0	187.763
		59	409.16	173.081	0	172.077	0	0	0	0	0	0	0	169.169	0	175.255	0	0	0	0	0	0	182.923	165.972	0	0	0	0	0	0	0	0	0	0	0	0	0	0	0	0	0	175.591	0	0	0	0	0	0	189.516
		60	413.02	172.39	0	168.63	0	168.657	166.278	0	0	0	0	0	0	177.586	0	0	0	0	0	0	176.696	172.77	0	0	0	0	0	0	0	0	0	177.79	167.908	0	0	0	0	0	0	188.083	0	0	0	0	0	0	184.458
		61	416.88	169.451	0	0	0	0	176.852	0	0	0	0	175.597	0	183.558	0	0	0	0	0	0	180.889	174.793	0	0	0	0	0	0	0	0	0	171.616	169.036	0	0	174.926	0	0	0	178.79	0	0	0	0	0	0	192.608
		62	420.74	163.886	0	172.909	0	167.098	171.244	0	0	0	0	176.894	0	186.462	0	0	0	0	0	0	179.823	168.214	0	0	0	0	0	0	0	0	0	0	166.637	0	0	0	0	0	0	185.375	0	0	0	0	0	0	188.88
		63	424.6	179.08	0	173.686	0	176.504	175.695	0	0	0	0	179.589	0	182.805	0	0	0	0	0	0	184.573	174.515	0	138.698	0	0	0	0	0	0	0	172.436	164.086	0	0	181.445	0	0	0	182.401	0	0	0	0	0	0	182.102
		64	428.46	175.937	0	167.64	0	160.999	165.442	0	0	0	0	179.445	0	178.716	0	0	0	0	0	0	180.529	174.979	168.118	0	0	0	0	0	0	0	0	0	169.3	0	0	0	0	0	0	177.666	0	0	0	0	0	0	180.934
		65	432.32	173.052	0	166.875	0	170.389	172.76	0	0	0	0	174.235	0	182.435	0	0	188.409	0	0	0	178.592	170.011	0	0	0	0	0	0	0	0	0	178.86	169.085	0	0	0	0	0	0	181.575	0	0	0	0	0	0	183.568
		66	436.18	166.385	0	166.236	0	173.975	172.941	0	0	0	0	173.664	0	188.294	0	0	0	0	0	0	177.909	171.096	0	0	0	0	0	0	0	0	0	163.839	170.431	0	0	169.934	0	132.587	0	182.903	0	0	0	0	0	0	188.876
		67	440.04	163.755	0	169.144	0	169.806	168.769	0	0	0	0	169.1	183.286	181.547	0	0	0	0	0	0	182.046	171.836	0	0	0	0	0	0	0	0	0	178.141	176.009	0	0	181.949	0	0	0	184.275	0	0	0	0	0	0	181.664
		68	443.9	168.742	0	179.497	0	170.93	176.335	0	0	0	0	175.76	179.945	183.079	0	0	0	0	0	0	174.094	173.101	0	0	0	137.132	0	0	0	0	0	176.069	176.487	0	0	181.091	0	0	0	180.837	0	0	0	0	0	0	182.276
		69	447.76	165.532	0	175.946	0	172.619	172.472	0	0	0	0	176.525	183.625	185.742	0	0	0	0	0	0	171.71	164.123	158.418	0	0	0	0	0	0	0	0	163.74	163.717	0	0	171.256	0	0	0	176.279	0	0	0	0	0	0	179.21
		70	451.62	176.555	0	173.244	0	166.931	181.23	0	0	0	0	174.144	0	182.909	0	0	0	0	0	0	175.974	168.644	188.316	0	0	0	0	0	0	0	0	0	167.22	0	0	180.586	0	0	0	186.573	0	0	0	0	0	0	183.348
		71	455.48	159.845	0	175.586	0	164.332	173.977	0	0	0	0	177.608	182.95	173.809	0	0	0	0	0	0	180.447	168.281	0	0	0	0	0	0	0	0	0	179.176	169.518	159.597	0	174.682	0	0	0	183.489	0	0	0	174.726	0	0	181.826
		72	459.34	167.181	0	163.489	0	165.97	170.962	0	0	0	0	181.023	189.805	185.176	0	0	0	0	0	0	185.574	160.812	165.244	0	0	0	0	180.366	0	0	0	186.692	173.336	0	0	178.124	0	0	0	186.276	0	0	0	171.131	0	0	185.959
		73	463.2	169.675	0	171.586	0	162.349	181.074	0	0	0	0	166.939	170.851	185.612	0	0	0	0	0	0	178.479	160.473	168.725	0	0	0	0	0	0	0	0	179.546	166.817	0	0	176.889	0	0	0	182.775	0	0	0	160.806	0	0	181.762
		74	467.06	165.056	0	167.762	0	162.877	177.733	0	0	0	0	172.539	178.81	182.616	0	0	0	0	0	0	180.4	166.773	170.666	0	0	0	0	0	0	0	0	179.929	180.785	0	0	0	0	0	0	185.267	0	0	0	163.116	0	0	188.946
		75	470.92	171.656	0	173.449	0	180.669	172.364	0	0	0	0	174.364	179.04	174.948	0	0	0	147.294	0	0	180.478	169.136	167.296	0	0	0	0	0	0	0	0	181.262	181.285	0	0	174.963	0	0	0	183.171	0	0	0	174.516	0	0	187.537
		76	474.78	161.837	0	165.693	0	174.709	176.727	0	0	0	0	177.992	178.942	188.05	0	0	0	0	0	0	184.008	172.938	166.173	0	0	0	0	0	0	0	0	184.29	173.556	0	0	170.538	0	0	0	185.833	0	0	0	163.437	0	0	191.207
		77	478.64	169.196	169.759	175.098	0	179.381	174.889	0	0	0	0	176.455	182.252	183.622	0	0	0	0	0	0	174.705	169.333	172.043	0	0	0	0	0	0	0	0	178.252	167.352	0	0	180.985	0	0	0	173.271	0	0	0	171.678	0	0	187.564
		78	482.5	170.073	0	171.896	0	171.064	167.864	0	0	0	0	178.424	176.482	189.94	0	0	0	0	0	0	175.868	169.841	169.404	0	0	0	0	0	0	0	0	177.278	153.339	0	0	179.103	0	0	0	174.632	0	0	0	170.408	0	0	191.181
		79	486.36	165.271	167.699	173.574	0	178.136	171.56	0	0	0	0	173.395	180.976	184.111	0	0	0	0	0	0	180.219	161.152	166.308	0	0	0	0	0	0	0	0	0	171.146	0	0	177.135	0	0	0	182.645	0	175.849	0	169.325	179.177	0	180.822
		80	490.22	157.924	161.724	162.167	0	172.763	173.032	0	0	0	0	173.814	180.589	181.8	0	0	0	0	0	0	174.548	170.168	166.299	0	0	0	0	0	0	0	0	167.787	165.033	184.228	0	0	0	0	0	185.613	0	0	0	168.23	0	0	184.694
		81	494.08	159.219	166.317	167.534	0	163.651	176.991	0	0	0	0	170.97	173.912	179.2	0	0	0	0	0	0	180.068	168.037	171.114	0	0	0	0	0	0	0	0	174.79	169.182	0	0	178.55	0	0	0	175.681	0	166.493	0	165.402	173.886	0	189.849
		82	497.94	174.644	159.605	170.069	0	175.553	164.88	0	0	0	0	0	178.118	184.244	0	0	0	0	0	0	178.22	167.218	165.62	0	0	0	0	0	0	0	0	178.626	177.924	0	0	0	0	0	0	183.054	0	0	0	173.622	178.035	169.768	183.621
		83	501.8	170.386	168.803	174.774	0	169.803	165.899	0	0	0	0	0	166.707	179.089	0	0	0	0	0	0	177.788	173.29	167.074	0	0	0	0	0	0	0	0	179.717	173.628	0	0	182.676	0	0	0	181.338	0	170.452	0	166.904	190.224	161.565	186.999
		84	505.66	169.797	0	170.747	0	171.704	171.871	0	0	0	0	171.903	173.484	192.935	0	0	0	0	0	0	177.822	176.274	165.747	0	0	0	143.077	0	0	0	0	176.979	173.652	0	0	181.724	0	0	0	174.771	0	167.335	0	159.682	185.588	159.024	189.477
		85	509.52	170.752	166.278	171.053	0	172.811	178.115	0	0	0	0	179.927	179.863	185.363	0	0	168.202	0	0	0	169.159	171.025	175.227	0	0	0	0	0	0	0	0	173.382	172.266	0	0	180.98	0	0	0	181.579	0	173.94	0	170.39	183.032	0	180.482
		86	513.38	166.877	156.905	171.735	0	177.326	174.762	0	0	0	0	0	169.183	187.147	0	0	0	0	0	0	174.968	172.242	169.295	0	0	0	0	0	0	0	0	166.551	174.853	0	0	173.914	0	0	0	181.218	0	170.775	0	179.356	176.893	163.702	187.745
		87	517.24	171.475	171.184	180.248	0	162.276	173.278	0	0	0	0	0	176.962	186.77	0	0	0	0	0	0	174.193	170.776	168.629	0	0	0	0	0	0	0	0	177.324	176.893	0	0	174.933	0	0	0	183.371	0	175.409	0	167.614	182.337	172.942	189.089
		88	521.1	161.306	159.946	177.594	0	177.173	175.546	0	0	0	0	0	178.036	187.791	0	0	0	0	0	0	185.976	167.466	161.063	0	0	0	0	0	0	0	0	168.637	171.328	0	0	0	0	0	0	176.802	0	166.358	0	168.524	178.914	0	188.215
		89	524.96	166.542	171.013	177.76	0	173.516	175.648	0	0	0	0	174.073	175.963	189.096	0	0	173.435	0	0	0	180.778	169.143	157.811	0	0	0	0	0	0	0	0	0	166.456	0	0	174.938	0	0	0	185.923	0	163.944	0	166.191	179.734	161.243	187.324
		90	528.82	170.954	0	172.041	0	165.248	177.378	0	0	0	0	0	173.215	185.527	0	0	0	0	0	0	176.567	173.003	163.838	0	0	0	0	0	0	0	0	176.154	165.945	0	0	173.837	0	0	0	175.16	0	168.907	0	173.751	176.6	0	181.159
		91	532.68	169.321	0	170.83	0	173.363	176.116	0	0	0	0	0	177.194	190.394	0	0	173.582	0	0	0	172.162	172.878	171.222	0	0	0	0	0	0	0	0	183.279	177.928	0	0	179.071	0	0	0	148.778	0	175.581	0	170.228	180.606	0	182.669
		92	536.54	166.575	0	172.144	0	181.547	176.976	0	0	0	0	0	176.359	179.785	0	0	0	0	0	0	171.957	179.159	158.239	0	0	0	0	0	0	0	0	180.582	168.524	0	0	172.293	0	0	0	178.605	0	164.977	0	166.173	178.882	0	184.152
		93	540.4	159.866	167.653	168.322	0	174.84	172.102	0	0	0	0	0	176.17	176.613	0	0	170.975	0	0	0	180.208	168.465	162.533	0	0	0	0	0	0	0	0	0	166.289	0	0	177.652	0	0	0	184.903	0	168.192	0	162.343	172.002	166.536	188.161
		94	544.26	172.679	0	175.967	0	168.877	176.498	0	0	0	0	0	179.535	188.298	0	0	0	0	0	0	174.99	163.884	167.288	0	0	0	0	0	0	0	0	176.174	165.66	0	0	176.031	0	0	0	187.481	0	175.391	0	174.417	183.569	0	181.465
		95	548.12	167.766	168.523	164.298	0	176.774	177.611	0	0	0	0	0	0	188.858	0	0	0	0	0	0	181.078	167.874	163.502	0	0	0	0	0	0	0	0	174.551	174.062	0	0	176.991	0	0	0	184.801	0	179.376	0	176.146	175.649	0	187.866
		96	551.98	164.713	0	174.748	0	175.031	167.23	0	0	0	0	0	170.695	181.554	0	0	170.614	0	0	0	181.869	162.511	160.947	0	0	0	0	0	0	0	0	177.037	161.035	172.46	0	172.696	0	0	171.916	182.021	0	172.396	0	169.64	168.428	0	184.592
		97	555.84	164.714	0	170.596	0	174.906	177.263	0	0	0	0	175.209	167.31	182.842	0	0	167.371	0	0	0	180.116	162.248	160.297	0	0	0	0	0	0	0	0	178.194	164.274	0	0	175.283	0	0	0	188.654	0	178.346	0	166.459	181.349	0	183.566
		98	559.7	180.829	0	171.39	0	174.46	179.039	0	0	0	0	0	168.956	179.395	0	0	163.687	0	0	0	170.148	165.773	158.166	0	0	0	0	0	0	0	0	175.822	164.119	0	0	180.932	0	0	173.869	189.766	0	175.759	0	168.293	172.801	0	193.257
		99	563.56	170.634	0	174.671	0	179.217	169.88	0	0	0	0	0	180.003	183.264	0	0	0	0	0	0	178.46	163.885	163.201	0	0	0	0	0	0	0	0	172.914	163.128	0	0	171.143	0	0	170.079	177.919	0	174.278	0	167.075	182.819	0	189.722
		100	567.42	168.542	0	171.976	0	173.587	174.508	0	0	0	0	0	180.407	182.344	0	0	0	0	0	0	177.409	170.913	154.662	0	0	0	0	0	0	0	0	168.211	170.434	0	0	175.337	0	0	177.81	176.427	0	176.029	0	169.296	170.696	0	187.504
		101	571.28	166.037	0	180.278	0	173.283	183.069	0	0	0	0	0	177.292	181.496	0	0	163.796	0	0	0	180.963	166.771	166.62	0	0	0	0	0	0	0	0	0	153.298	0	0	177.09	0	0	165.053	184.775	0	171.114	0	170.926	189.07	0	184.28
		102	575.14	168.785	0	168.121	0	169.643	167.723	0	0	0	0	0	172.058	182.817	0	0	166.492	0	0	0	177.716	165.183	155.261	0	0	128.417	0	0	0	0	0	172.871	172.152	0	174.386	168.033	0	0	178.982	182.672	0	169.768	0	171.926	178.034	0	180.808
		103	579	174.274	0	164.88	0	171.058	168.528	0	0	0	0	0	173.633	188.538	0	0	0	0	0	0	177.093	161.382	167.241	0	0	0	0	0	0	0	0	173.348	170.232	0	0	172.691	0	0	168.902	191.6	0	174.559	175.609	170.801	175.979	0	186.809
		104	582.86	172.695	0	167.103	0	175.36	173.672	0	0	0	0	0	177.232	184.081	0	0	173.611	0	0	0	175.744	160.444	164.268	0	0	0	0	0	0	0	0	179.698	169.498	0	0	173.984	0	0	163.452	186.652	0	172.302	0	173.895	181.656	0	192.878
		105	586.72	176.027	0	174.579	0	168.657	179.616	0	0	0	0	0	176.679	193.978	0	0	175.67	0	0	0	170.808	166.086	165.051	0	0	0	0	0	0	0	0	166.606	171.688	0	0	168.858	0	0	166.46	184.463	0	183.019	0	171.401	174.459	0	187.028
		106	590.58	165.97	0	172.016	0	172.414	175.215	0	0	0	0	0	174.382	188.311	0	0	168.024	0	179.296	0	176.66	168.902	165.616	0	0	0	0	0	0	0	0	179.025	169.395	0	0	177.448	0	0	174.007	185.623	0	180.531	0	160.622	178.455	0	182.728
		107	594.44	170.36	0	179.283	0	165.703	172.317	0	0	0	0	0	180.973	197.263	0	0	170.896	0	0	0	171.352	157.958	167.364	0	0	0	0	0	0	0	0	162.768	175.314	0	0	169.647	182.231	0	167.513	183.58	173.344	172.93	0	175.117	183.355	0	181.084
		108	598.3	168.684	0	176.038	0	183.056	175.611	0	0	0	0	167.68	178.802	187.307	0	0	177.356	0	0	0	165.063	165.409	159.1	0	0	0	0	0	0	0	0	177.072	167.706	0	0	171.318	0	0	171.21	188.865	168.119	178.475	0	179.535	179.051	0	192.755
		109	602.16	176.236	0	182.653	0	166.124	175.869	0	0	0	0	0	180.572	197.696	0	0	167.483	0	0	0	169.62	164.36	161.294	0	0	0	0	0	0	0	0	175.516	166.368	0	0	173.351	0	0	168.386	184.444	165.556	172.695	0	171.982	175.63	0	185.287
		110	606.02	172.294	0	179.586	0	170.329	169.666	0	0	0	0	174.169	177.139	190.783	0	0	170.581	0	0	0	163.315	171.078	167.893	0	0	0	0	0	0	0	0	0	165.96	0	0	168.986	0	0	170.197	172.395	163.332	169.814	0	171.959	174.602	0	183.262
		111	609.88	161.765	0	176.098	0	169.426	174.827	0	0	0	0	0	180.866	189.889	0	0	160.783	0	0	162.583	175.982	166.445	164.426	0	0	0	0	0	0	0	0	172.142	167.167	0	0	173.912	0	0	171.462	187.996	173.578	172.27	0	175.434	174.508	166.087	192.763
		112	613.74	173.615	0	179.097	0	180.758	182.73	0	0	0	0	168.355	176.185	183.73	0	0	163.509	0	0	0	169.678	165.591	167.975	0	0	0	0	0	0	0	0	174.291	170.6	0	0	170.334	0	0	171.612	184.73	173.642	167.816	0	174.572	174.538	167.293	189.547
		113	617.6	170.535	0	172.817	0	170.104	172.909	0	0	0	0	167.576	171.767	179.715	0	0	165.47	0	0	0	172.382	164.077	169.871	0	0	0	0	0	0	0	0	170.465	164.75	0	0	172.549	0	0	169.148	180.273	169.458	184.685	0	171.948	178.189	0	186.295
		114	621.46	168.77	0	178.92	0	166.815	176.156	0	0	0	0	166.783	176.099	186	0	0	166.159	0	0	0	175.76	158.593	167.609	0	0	0	0	0	0	0	0	171.172	164.25	0	0	173.492	0	0	174.226	185.891	172.508	180.522	0	169.289	177.31	160.661	178.464
		115	625.32	172.159	0	173.112	0	167.912	174.316	0	0	0	0	173.529	176.321	201.002	0	0	171.537	0	0	0	173.028	162.755	173.579	0	0	0	0	0	0	0	0	174.058	155.824	0	0	172.562	0	0	172.596	182.449	175.283	177.973	0	173.301	184.661	161.755	178.112
		116	629.18	162.053	0	173.635	0	166.407	175.725	0	0	0	0	170.07	172.725	186.349	0	0	167.448	0	0	0	165.41	163.14	166.301	0	0	0	0	0	0	0	0	179.511	169.906	0	0	164.068	0	0	171.433	175.645	166.31	177.188	0	167.341	183.288	160.881	186.015
		117	633.04	167.749	0	175.305	0	169.071	175.952	0	0	0	0	168.834	178.801	194.842	0	0	167.445	0	0	0	174.913	162.701	177.751	0	0	0	0	0	0	0	0	0	163.621	0	0	175.328	0	0	180.419	174.963	175.118	177.654	0	174.316	180.573	167.782	173.01
		118	636.9	169.04	0	164.842	0	164.398	172.328	0	0	0	0	167.61	169.447	182.689	0	0	0	0	0	0	173.828	165.599	159.487	0	0	0	0	0	0	0	0	176.923	173.949	0	0	167.34	0	0	168.76	183.496	176.924	180.406	0	172.437	189.707	167.71	179.513
		119	640.76	167.801	0	180.898	0	175.047	182.251	0	0	0	0	174.994	176.888	184.88	0	0	168.736	0	0	0	157.674	165.085	169.891	0	0	0	0	0	0	0	0	166.334	166.449	0	0	156.617	0	0	171.608	186.336	170.216	176.17	0	179.492	179.042	168.469	192.23
		120	644.62	170.11	167.163	177.442	0	174.972	175.963	0	0	0	0	168.948	178.091	178.976	0	0	171.333	0	0	0	167.657	163.365	163.028	0	0	0	0	0	0	0	0	182.733	162.928	0	0	174.628	0	159.86	174.03	0	181.404	182.585	0	173.398	182.573	164.654	183.397
		121	648.48	168.608	170.505	170.456	0	173.465	169.643	0	0	0	0	168.741	175.187	189.591	0	0	175.833	0	0	0	172.761	178.22	167.085	0	0	0	162.343	0	0	0	0	181.018	171.728	0	0	163.254	0	0	174.793	188.141	172.601	174.821	0	168.769	185.615	167.36	182.331
		122	652.34	171.535	167.453	167.868	0	182.713	176.336	0	0	0	0	173.205	168.746	182.188	138.222	0	168.333	0	0	0	169.036	161.15	168.627	0	0	0	0	0	0	0	0	174.592	166.357	0	0	181.053	0	0	166.53	180.944	164.757	174.511	0	169.219	188.75	0	177.37
		123	656.2	165.283	167.013	163.792	0	178.218	180.015	0	0	0	0	0	180.01	183.718	0	0	176.613	0	0	0	166.409	164.593	159.29	0	0	0	155.418	0	0	0	0	173.467	162.27	0	0	170.306	0	0	173.092	181.386	165.225	179.908	0	172.08	181.053	171.066	189.098
		124	660.06	172.211	174.181	172.466	0	174.141	181.108	0	0	0	0	167.308	182.807	178.545	0	0	177.574	180.262	0	0	171.152	161.014	166.82	0	0	0	0	0	0	0	0	173.94	161.587	0	0	161.674	0	0	178.289	181.689	170.399	178.174	0	171.479	177.874	165.279	187.244
		125	663.92	176.196	171.273	164.398	0	173.256	175.508	0	0	0	0	171.223	184.779	188.382	0	0	173.502	0	0	0	169.068	169.489	162.63	0	0	0	0	0	0	0	0	172.694	163.918	174.86	0	164.742	0	0	174.179	179.03	175.008	187.61	0	165.768	178.836	168.739	172.749
		126	667.78	192.028	165.586	172.545	0	163.301	180.107	0	0	0	0	172.981	180.438	198.329	0	0	173.471	0	0	0	173.882	163.83	167.891	0	0	0	0	0	0	0	0	183.207	165.22	0	0	164.442	0	0	171.991	183.463	178.83	184.101	0	169.477	176.869	170.969	191.567
		127	671.64	165.13	166.118	168.72	0	169.69	180.605	0	0	0	0	170.09	172.772	193.882	0	0	167.251	175.811	0	0	173.577	170.765	197.75	0	0	0	158.836	0	0	0	0	178.896	160.271	0	0	165.366	0	0	169.711	180.362	167.612	184.844	0	167.177	174.845	183.368	185.188
		128	675.5	165.818	0	177.55	0	161.647	177.187	0	0	0	0	161.997	177.545	198.322	0	0	173.316	0	0	0	176.654	167.305	158.293	0	0	0	156.523	0	0	0	0	0	168.823	0	0	164.923	0	0	174.507	180.94	175.752	179.572	0	165.71	179.531	172.619	190.629
		129	679.36	169.735	177.902	175.668	0	164.406	180.102	0	0	0	0	165.902	179.819	188.497	0	0	166.614	173.112	0	0	179.653	163.291	163.667	0	0	0	158.757	0	0	0	0	172.642	160.381	170.492	0	177.29	0	0	172.101	192.013	175.319	171.483	0	170.757	180.418	174.096	188.814
		130	683.22	175.757	163.246	169.161	0	176.326	177.313	0	0	0	0	172.59	176.402	181.137	0	0	170.113	174.527	0	0	171.403	176.415	162.12	0	0	0	165.272	0	0	0	0	177.358	177.026	0	0	174.247	0	0	175.681	183.192	174.039	183.542	0	162.606	182.768	167.716	188.71
		131	687.08	175.777	168.697	170.384	0	174.932	178.065	0	0	0	0	165.833	176.716	191.811	0	0	159.589	174.978	0	0	170.176	165.202	163.937	0	0	0	0	0	0	0	0	175.571	164.171	171.994	0	170.121	0	0	179.639	184.609	179.831	177.609	0	159.579	191.872	169.3	180.934
		132	690.94	173.795	0	173.978	0	174.492	179.02	0	0	0	0	171.943	176.8	184.448	0	0	162.352	174.443	0	0	170.504	156.551	163.568	0	0	0	0	0	0	0	0	170.841	162.038	169.661	0	165.575	0	0	175.691	186.863	177.933	177.957	0	169.342	178.715	172.71	192.499
		133	694.8	167.005	162.913	171.605	0	175.683	182.078	0	0	0	0	0	182.396	191.751	0	0	173.683	0	0	0	168.472	161.919	160.895	0	0	0	166.612	0	0	0	0	182.639	169.823	0	0	167.974	0	0	177.576	190.538	169.692	179.165	0	170.289	171.568	171.405	193.484
		134	698.66	171.972	160.428	177.393	0	177.595	181.79	0	0	0	0	172.633	184.808	182.032	0	0	173.534	179.576	0	0	172.533	166.522	162.687	0	0	0	167.076	0	0	0	0	184.406	158.843	167.242	0	174.582	0	0	178.712	176.48	172.7	181.655	0	164.352	175.859	167.578	176.737
		135	702.52	174.085	164.753	176.472	0	173.155	177.642	0	0	0	0	167.134	175.735	189.006	0	0	164.696	174.728	0	0	185.849	166.804	158.549	0	0	0	167.276	0	0	0	0	175.705	167.924	168.954	0	170.331	0	0	179.441	180.593	173.332	175.609	0	179.246	0	165.374	193.101
		136	706.38	171.494	160.218	166.295	0	181.211	176.162	0	0	0	0	171.561	174.796	188.48	0	0	0	177.601	0	0	174.437	160.111	163.115	0	0	0	155.1	0	0	0	0	171.226	156.246	0	0	171.703	0	0	170.146	182.004	172.809	175.383	162.676	174.172	181.599	168.461	187.979
		137	710.24	179.593	167.027	174.959	0	181.26	177.664	0	0	0	0	171.42	183.324	181.878	0	0	160.708	176.319	0	0	181.055	159.785	152.697	0	0	0	160.754	0	0	0	0	172.174	168.944	176.056	0	171.907	0	0	180.664	190.615	178.003	175.588	0	170.275	179.949	164.779	178.884
		138	714.1	165.872	164.253	165.732	0	177.76	180.968	0	0	0	0	173.879	175.828	188.473	0	0	166.402	190.924	0	0	174.154	167.202	161.872	0	0	0	158.831	0	0	0	0	0	165.091	172.598	0	176.157	0	0	178.514	187.04	169.674	176.112	0	167.575	179.609	169.423	189.098
		139	717.96	173.616	158.366	173.139	0	174.061	174.434	0	0	0	0	170.386	182.574	188.442	0	0	169.355	182.601	0	0	179.536	173.224	153.562	0	0	0	0	0	0	0	159.579	171.679	167.278	171.296	0	169.159	0	0	174.207	187.126	179.433	182.253	0	171.586	186.405	179.881	194.207
		140	721.82	169.739	166.952	166.578	0	176.238	176.744	0	0	0	0	175.208	177.74	191.657	0	0	166.346	181.449	0	0	162.012	0	157.257	0	0	0	0	0	0	0	0	153.028	162.939	0	0	185.857	0	0	180.489	184.287	176.471	179.482	0	170.679	183.494	168.074	181.304
		141	725.68	175.048	162.413	174.467	0	179.904	182.139	0	0	0	0	170.799	176.849	189.446	0	0	0	181.608	0	0	168.82	159.097	156.415	0	0	0	0	0	0	0	161.318	164.87	162.613	177.2	0	167.318	0	0	177.232	185.745	173.849	178.962	0	170.374	182.981	161.255	177.14
		142	729.54	171.013	176.565	175.871	0	174.707	185.914	0	0	0	0	174.386	173.445	198.08	0	0	175.222	179.422	0	0	167.141	167.233	163.389	0	0	0	159.099	0	0	0	162.018	170.707	163.011	0	0	182.107	0	0	177.814	182.975	178.127	182.979	0	182.353	176.641	154.679	180.524
		143	733.4	170.326	166.484	179.126	0	173.119	180.591	0	0	0	0	164.787	175.319	194.391	0	0	169.609	184.709	0	0	172.979	160.365	165.071	0	0	0	157.1	0	0	0	163.449	173.025	158.567	0	0	163.954	0	0	174.007	181.875	167.765	177.713	0	177.066	170.765	166.346	182.705
		144	737.26	169.881	165.225	174.753	0	180.812	172.573	0	0	0	0	170.373	174.894	192.818	0	0	174.171	177.01	0	0	173.027	163.618	162.644	0	0	0	183.032	0	0	0	168.519	160.84	165.884	0	0	165.033	0	0	176.946	182.363	173.484	179.698	0	172.277	180.129	160.701	183.029
		145	741.12	178.847	167.091	170.894	0	184.859	172.456	0	0	0	0	165.696	176.673	199.817	0	0	175.071	184.945	0	0	183.688	162.409	153.637	0	0	0	168.002	0	0	0	164.556	163.173	166.056	0	0	167.757	0	0	175.724	182.195	169.986	187.931	0	162.419	183.235	163.81	180.476
		146	744.98	170.564	166.073	176.513	0	181.777	179.227	0	0	0	0	163.374	172.808	197.251	0	0	178.092	181.408	0	0	174.967	167.063	179.927	0	0	0	160.755	0	0	0	163.28	171.695	162.459	0	0	169.954	0	0	171.744	182.878	168.111	177.89	0	167.949	182.306	167.437	180.886
		147	748.84	174.039	166.235	173.549	0	175.182	177.777	0	0	0	0	169.777	183.033	207.498	0	0	165.601	175.162	0	0	177.251	162.079	157.094	0	0	0	162.325	0	0	0	0	171.029	168.8	0	0	172.61	0	0	171.778	183.734	169.47	181.053	0	174.07	178.045	162.229	185.121
		148	752.7	161.689	163.909	170.951	0	173.649	176.048	0	0	0	0	0	175.981	183.387	0	0	170.435	0	0	0	171.914	165.03	163.785	0	0	0	164.443	0	0	0	162.314	176.321	166.598	0	0	192.714	0	0	179.699	193.144	169.836	178.884	0	167.421	170.502	165.48	181.752
		149	756.56	168.995	174.09	179.354	0	175.706	176.885	0	0	0	0	179.562	180.058	192.431	0	0	163.826	177.777	0	0	170.195	165.864	165.56	0	0	0	157.561	0	0	0	158.167	172.053	161.946	0	0	169.206	171.782	0	173.109	189.086	176.864	182.959	0	169.775	175.563	168.498	182.522
		150	760.42	171.494	162.493	173.376	0	170.302	176.83	0	0	0	0	167.468	178.159	196.805	0	0	170.727	175.344	0	0	171.833	170.32	155.081	0	0	0	162.328	0	0	0	155.172	174.626	169.125	0	0	171.336	0	0	173.1	176.361	168.826	177.384	0	169.323	182.908	163.859	178.308
		151	764.28	158.825	175.598	179.912	0	180.186	176.46	0	0	0	0	0	183.821	189.184	0	0	175.985	169.994	0	0	164.984	164.526	165.704	0	0	0	163.999	0	0	0	156.513	180.483	163.453	0	0	162.261	0	0	177.567	182.842	167.018	176.694	0	177.481	180.798	169.495	188.546
		152	768.14	170.923	173.36	181.462	0	164.919	179.684	0	0	0	0	184.892	181.034	198.925	0	0	168.201	180.258	0	0	175.332	162.884	162.097	0	0	0	165.04	0	0	0	167.399	178.794	173.817	0	0	161.1	0	0	168.891	178.157	166.886	166.699	0	169.748	176.219	170.772	194.577
		153	772	172.066	161.085	175.165	0	173.341	180.543	0	0	0	0	174.991	175.149	190.348	0	0	171.762	0	0	0	174.778	151.29	158.508	0	0	0	0	0	0	0	156.457	181.323	169.662	0	0	167.42	172.568	0	172.332	184.959	171.987	181.579	0	170.769	179.111	169.793	178.995
		154	775.86	175.434	165.863	178.624	0	174.678	186.611	0	0	0	0	167.848	174.705	189.245	0	0	171.498	171.192	0	0	176.355	166.28	159.3	0	0	0	159.672	0	0	0	170.015	175.254	163.293	0	0	164.715	0	0	169.355	183.497	177.691	182.226	0	173.171	178.64	172.122	180.204
		155	779.72	170.228	162.851	172.778	0	164.892	182.748	0	0	0	0	170.101	169.922	195.793	0	0	163.126	186.531	0	0	177.06	160.77	161.374	0	0	0	160.983	0	0	0	0	171.95	165.645	0	0	173.974	0	0	171.877	184.442	176.55	174.551	0	162.299	183.894	171.24	172.53
		156	783.58	172.525	171.515	177.866	0	172.586	179.165	0	0	0	0	176.297	178.692	187.49	0	0	168.945	173.468	0	0	170.768	163.757	163.233	0	0	0	154.984	0	0	0	154.455	163.796	167.412	0	0	177.164	0	0	174.004	189.615	174.142	180.329	0	163.704	189.546	160.409	180.915
		157	787.44	174.171	163.302	178.443	0	171.559	176.369	0	0	0	0	170.675	174.281	197.266	0	0	164.604	174.826	0	0	175.876	167.062	157.491	0	0	0	166.012	0	176.518	0	171.308	169.963	168.702	172.526	0	169.687	0	0	170.019	175.764	164.836	179.053	0	169.762	184.74	164.376	188.894
		158	791.3	164.399	167.808	176.629	0	178.498	172.007	0	0	0	0	178.582	171.705	198.702	0	0	168.409	175.343	0	0	172.313	167.849	167.23	0	0	0	156.396	0	175.787	0	0	163.168	169.96	0	0	165.884	0	0	172.664	181.728	174.712	177.914	0	169.394	186.412	162.833	170.061
		159	795.16	166.506	170.069	190.67	0	172.333	176.231	0	0	0	0	172.337	177.113	193.757	0	0	172.399	173.781	0	0	176.077	162.357	163.337	170.3	0	0	162.171	0	176.021	0	0	174.861	174.217	0	0	161.453	0	0	171.851	179.741	168.765	173.152	0	171.392	186.775	166.935	0
		160	799.02	163.636	162.217	183.105	0	179.342	171.355	0	0	0	0	173.656	178.51	198.347	0	0	177.543	177.088	0	0	182.224	160.656	158.245	175.076	0	0	150.696	0	181.842	0	170.892	166.333	166.407	0	0	163.288	172.462	0	173.692	184.726	176.056	179.264	0	180.823	184.995	166.576	172.251
		161	802.88	167.295	172.035	176.443	0	179.533	175.042	0	0	0	0	184.222	181.561	191.199	0	0	168.71	178.084	158.934	0	179.144	161.328	157.554	0	0	0	163.159	0	170.268	0	0	168.866	161.995	0	0	166.834	0	0	177.05	185.968	169.043	186.663	0	177.064	186.32	157.018	0
		162	806.74	166.391	165.402	182.171	0	182.096	173.409	0	0	0	0	176.177	176.006	191.154	0	0	173.832	172.528	0	0	180.031	0	167.442	0	0	0	159.628	0	168.603	0	169.379	177.333	159.43	174.832	0	168.173	162.234	0	173.124	182.933	166.391	186.603	0	171.207	177.537	168.871	181.163
		163	810.6	166.445	165.227	183.317	0	180.333	178.379	0	0	0	0	170.139	182.97	187.564	0	0	171.605	184.169	0	0	175.158	165.158	160.342	169.859	0	0	152.564	0	186.638	0	0	168.284	158.471	167.75	0	165.57	174.734	0	175.923	183.79	169.669	177.429	0	167.433	178.293	177.177	0
		164	814.46	174.872	161.269	188.156	0	169.199	182.492	0	0	0	0	170.968	179.745	189.888	0	0	165.111	175.493	0	0	172.543	166.847	172.887	162.124	0	0	161.161	0	175.728	0	170.795	167.191	164.534	0	0	173.141	166.455	0	175.071	185.148	173.69	172.131	0	180.634	177.204	167.72	0
		165	818.32	162.18	166.636	179.169	0	176.246	172.699	0	0	0	0	183.344	177.142	191.084	0	0	171.272	180.551	0	0	166.774	166.269	158.158	0	0	0	162.984	0	179.173	0	166.737	167.144	164.409	0	0	164.944	162.483	0	171.069	189.605	176.021	178.751	0	175.333	180.285	165.565	0
		166	822.18	173.24	156.876	184.551	0	170.894	184.171	0	0	0	0	174.778	176.924	190.996	0	0	161.174	183.201	0	0	174.05	0	164.62	0	0	0	166.387	0	173.342	0	0	168.438	167.084	171.542	0	162.243	175.948	0	179.181	179.428	179.051	176.81	0	167.448	180.133	166.49	0
		167	826.04	162.034	154.642	171.538	0	171.248	173.161	0	0	0	0	177.681	177.567	186.03	159.733	0	163.883	175.482	0	0	175.559	170.406	168.3	163.043	0	0	162.833	0	178.707	0	0	167.29	170.275	175.121	0	161.117	175.451	0	180.05	178.927	174.399	178.731	0	173.502	182.735	168.399	0
		168	829.9	166.303	155.27	175.735	0	176.882	172.81	0	0	160.673	0	185.643	177.12	186.471	0	0	173.099	181.112	165.248	0	163.027	171.352	163.204	164.729	0	0	159.953	0	169.551	0	0	171.269	154.574	0	0	164.821	170.043	0	175.581	180.266	170.461	179.999	0	165.604	186.078	174.412	0
		169	833.76	169.481	161.868	168.319	0	166.68	166.985	0	0	0	0	171.08	174.974	194.134	0	0	174.946	179.403	0	0	168.265	0	161.838	0	0	0	156.997	0	169.946	0	0	172.786	164.789	0	0	172.362	164.459	0	184.519	181.066	180.783	183.279	0	166.247	183.5	180.711	0
		170	837.62	168.775	165.502	176.664	0	168.34	181.09	0	0	166.227	0	185.201	181.546	185.878	0	0	162.95	178.157	0	0	169.503	163.535	161.482	168.406	0	0	162.559	0	171.998	0	0	174.874	167.995	174.74	0	167.729	170.795	0	177.721	178.638	171.214	183.365	0	171.882	178.508	170.62	0
		171	841.48	169.712	164.088	182.97	0	172.675	179.961	0	0	178.937	0	178.656	178.495	187.598	0	0	176.511	174.307	163.284	0	163.994	0	165.303	170.944	0	0	166.656	0	170.631	0	0	173.874	164.245	172.593	0	169.309	171.887	0	174.646	181.209	173.939	183.586	0	164.768	173.023	166.481	175.578
		172	845.34	167.988	154.914	172.545	0	176.759	168.129	0	0	164.049	0	185.232	173.94	191.162	166.7	0	168.917	177.967	147.919	0	172.094	0	155.431	157.949	0	0	164.613	0	175.366	0	0	173.189	175.316	181.742	0	160.538	172.696	0	183.933	184.333	170.333	177.734	0	168.655	178.296	175.778	186.589
		173	849.2	168.297	168.303	170.737	0	172.952	174.677	0	0	169.486	0	178.79	179.964	197.06	173.94	0	171.427	176.908	0	0	167.24	166.082	163.526	165.855	0	0	162.201	0	173.721	0	0	168.444	162.641	174.101	0	170.218	162.844	0	178.366	180.706	172.462	175.58	0	167.308	183.391	166.763	174.444
		174	853.06	165.851	163.195	172.971	0	178.195	167.282	0	0	0	0	0	175.246	193.305	0	0	165.162	168.023	158.098	0	174.31	164.701	158.887	170.189	0	0	166.012	0	171.309	0	0	177.202	163.466	185.472	0	166.631	172.85	0	178.359	175.149	170.263	179.826	0	163.138	178.112	167.229	0
		175	856.92	157.042	166.893	168.037	0	168.194	173.633	0	0	170.638	0	182.405	179.903	193.573	164.483	0	162.587	169.465	154.559	0	167.254	169.056	162.443	160.793	0	0	164.473	0	175.441	0	0	165.564	169.856	168.27	0	166.542	168.357	0	177.851	188.514	173.502	183.209	0	169.251	185.093	170.65	176.216
		176	860.78	160.814	158.939	172.077	0	175.064	181.137	0	0	162.229	0	0	179.485	193.081	164.457	0	169.316	187.864	157.858	0	177.357	163.098	160.565	173.26	0	0	155.485	0	176.061	0	0	170.058	162.072	162.447	0	176.448	176.633	0	182.457	182.666	172.477	173.547	0	179.559	186.463	171.722	183.036
		177	864.64	171.696	169.34	165.985	0	167.661	180.894	0	0	165.5	0	0	184.142	192.107	160.287	0	159.909	169.744	153.762	0	177.914	163.144	162.035	169.869	0	0	169.317	0	174.767	0	0	172.958	170.833	181.481	0	172.651	174.13	0	189.69	182.449	176.376	177.874	0	168.834	188.517	178.877	178.773
		178	868.5	0	171.139	175.726	187.615	167.295	171.313	0	0	173.408	0	183.447	185.268	186.387	167.076	0	166.855	180.803	161.975	0	172.803	172.593	153.928	164.273	0	0	159.605	0	183.316	0	0	164.213	165.495	170.861	0	163.825	171.656	0	184.317	186.167	174.091	174.889	0	169.164	171.708	168.99	176.375
		179	872.36	0	161.865	171.185	0	175.383	171.745	0	0	0	0	0	185.267	183.475	158.77	0	166.33	173.949	163.09	0	174.697	163.362	153.295	161.85	0	0	166.182	0	173.905	0	0	170.968	168.72	173.56	0	168.076	167.359	0	182.787	177.938	171.693	182.6	0	173.735	181.904	174.884	180.575
		180	876.22	0	158.797	167.958	0	175.292	174.367	0	0	160.201	0	0	180.538	189.119	162.463	0	162.696	181.576	159.395	0	172.765	167.65	157.154	167.833	0	0	160.227	0	172.19	0	0	171.112	168.797	165.437	0	179.899	167.523	0	174.938	193.442	172.521	174.716	0	174.581	173.152	165.64	0
		181	880.08	0	161.422	174.791	0	172.422	170.73	0	0	0	0	0	180.639	186.298	173.293	0	164.808	180.851	154.615	0	167.738	172.337	154.818	166.128	0	0	161.659	0	182.132	0	0	181.955	180.425	179.076	0	175.904	161.091	0	183.022	185.285	176.902	171.784	0	174.722	181.586	170.137	177.855
		182	883.94	0	163.764	175.535	0	175.932	175.546	0	0	164.792	0	179.96	178.016	185.795	164.311	0	156.953	174.544	158.009	0	172.458	169.826	160.629	166.492	0	0	165.104	0	170.545	0	163.529	176.264	174.014	175.651	0	174.525	170.186	0	184.102	185.346	176.517	170.793	0	173.293	176.293	168.939	186.941
		183	887.8	0	163.485	168.589	0	180.513	166.721	0	0	0	0	0	181.783	184.649	163.821	0	166.465	183.498	163.453	0	170.353	171.542	159.896	164.689	0	0	166.29	0	175.73	0	0	175.916	171.819	173.347	0	176.185	162.791	0	176.011	179.274	167.887	176.263	0	176.753	169.23	170.246	192.222
		184	891.66	171.299	164.852	165.063	0	178.53	180.056	0	0	0	0	187.335	187.074	197.148	160.296	0	170.278	175.159	164.265	0	171.259	166.311	164.517	159.472	0	0	162.204	0	180.847	0	0	165.97	166.305	167.852	0	159.545	164.134	0	185.891	183.081	175.492	184.34	0	167.912	180.77	169.094	184.895
		185	895.52	0	165.06	168.649	0	169.523	172.936	0	0	173.799	0	0	187.815	190.034	164.03	0	164.389	181.235	161.9	0	171.617	157.732	166.253	168.498	0	0	159.285	0	177.724	0	0	171.892	171.499	173.259	0	170.318	162.378	0	187.487	183.12	168.351	175.802	0	166.14	167.07	163.373	182.82
		186	899.38	0	169.253	171.066	0	182.394	175.111	0	0	167.46	0	0	187.084	187.259	163.895	0	163.571	182.04	161.258	0	170.823	166.598	162.978	178.106	0	0	165.421	0	169.385	0	0	178.918	166.644	167.849	0	174.844	178.47	0	182.616	182.158	174.558	170.129	0	171.828	174.551	172.2	188.022
		187	903.24	0	172.543	167.541	0	173.31	170.5	0	0	171.029	0	176.918	181.769	188.439	162.643	165.108	171.727	178.588	165.081	0	166.529	165.995	162.756	170.15	0	0	165.124	0	177.693	0	0	174.973	172.896	177.237	0	170.065	171.142	0	179.28	186.843	177.609	176.75	0	167.453	170.989	176.097	184.352
		188	907.1	165.419	162.581	173.301	0	172.359	180.356	0	0	171.793	0	181.283	180.152	195.215	162.237	0	175.368	184.152	160.93	0	0	165.331	153.886	167.287	0	0	154.589	0	180.189	0	160.126	171.465	171.686	171.012	0	184.187	165.781	0	175.212	181.62	179.868	178.582	0	166.154	177.221	173.064	0
		189	910.96	0	167.278	165.201	0	171.415	175.602	0	171.94	167.003	0	171.89	186.399	185.61	167.795	170.512	170.939	180.321	163.382	0	171.802	166.924	153.588	165.332	0	0	164.083	0	183.003	0	167.428	170.681	170.846	174.189	190.999	180.396	165.025	0	187.765	181.035	179.415	175.476	0	170.634	182.732	171.879	185.106
		190	914.82	0	168.955	160.264	0	172.576	176.586	0	169.326	0	0	167.885	192.952	185.417	164.612	166.339	168.678	178.6	165.226	0	173.37	164.881	161.467	163.081	0	0	162.992	0	177.701	0	154.202	171.788	175.671	171.664	0	165.689	166.65	0	186.027	179.751	176.584	180.759	0	165.082	173.884	173.192	189.381
		191	918.68	166.468	161.396	166.942	0	168.62	181.52	0	158.929	162.768	0	168.569	184.23	186.318	164.921	165.47	165.816	185.004	164.921	0	168.493	162.322	163.439	162.088	0	0	161.075	169.273	178.751	0	158.021	179.258	170.774	171.276	0	175.605	167.077	0	186.849	172.61	168.54	187.207	0	172.29	180.179	175.001	183.586
		192	922.54	0	158.169	175.547	0	174.886	181.525	0	0	163.924	0	0	177.713	195.3	168.127	157.626	169.114	182.824	161.7	0	165.777	165.095	161.852	158.932	0	0	165.919	169.212	177.64	0	157.87	164.571	168.995	171.359	0	172.83	169.724	0	180.158	183.608	167.603	182.707	0	167.604	175.064	168.148	188.526
		193	926.4	162.392	159.369	172.733	0	169.768	182.074	0	164.224	162.596	0	173.232	189.605	188.336	171.584	163.706	182.718	179.798	0	0	176.385	161.129	159.814	159.071	0	174.359	166.318	0	168.889	0	165.674	166.138	181.719	170.109	0	177.323	160.778	0	181.493	196.178	168.822	183.279	0	167.194	168.743	168.505	191.813
		194	930.26	163.957	167.312	163.968	0	174.471	183.371	0	170.904	0	0	166.108	186.565	183.657	169.134	171.887	172.558	177.402	0	0	168.742	159.516	168.823	163.596	0	163.477	165.801	166.755	179.773	0	163.417	163.201	172.873	175.549	0	172.82	171.789	0	182.84	177.641	166.467	176.857	0	172.843	170.498	172.219	184.977
		195	934.12	167.136	170.104	169.024	0	170.231	171.381	0	170.778	0	0	176.442	184.003	188.99	166.47	179.492	170.844	183.128	0	0	0	164.312	168.452	171.078	0	171.444	167.952	0	181.116	0	158.136	170.006	166.517	172.782	0	174.834	169.891	0	178.76	181.745	177.561	178.681	0	163.546	175.489	165.009	180.841
		196	937.98	171.026	157.764	171.866	0	170.092	172.003	0	166.54	165.208	0	173.389	187.987	192.735	161.721	159.015	164.303	182.735	164.516	0	170.824	173.08	161.561	158.447	0	171.475	158.085	156.707	183.194	0	166.074	172.345	171.148	180.582	0	173.677	175.664	0	177.505	178.75	175.008	172.486	0	168.774	171.303	167.765	189.675
		197	941.84	172.009	161.674	180.79	0	176.444	183.82	0	166.61	167.677	0	173.776	201.026	191.076	162.361	165.341	181.918	184.018	0	0	171.256	169.819	161.79	164.043	0	171.25	164.522	0	178.631	0	164.257	172.57	171.932	160.225	0	170.377	164.439	0	183.983	182.754	170.818	178.98	0	167.148	170.013	172.65	189.023
		198	945.7	0	164.797	164.932	0	169.586	175.015	0	166.885	160.405	0	173.584	185.819	190.123	172.122	165.245	169.034	178.459	0	0	163.636	170.091	160.35	161.821	0	177.184	160.352	160.945	172.714	0	155.486	169.123	167.461	166.511	0	178.31	174.518	0	178.833	180.824	173.974	181.427	0	163.278	174.615	173.595	180.742
		199	949.56	165.619	176.043	177.541	0	168.48	184.91	0	166.142	166.208	0	175.342	185.292	185.326	169.689	169.245	169.376	173.828	160.15	0	183.781	162.478	156.362	166.969	0	161.088	162.934	164.908	173.461	0	164.963	164.444	176.773	169.795	0	174.673	163.982	0	181.687	182.003	162.985	181.65	0	173.952	0	167.252	184.911
		200	953.42	164.343	164.995	173.84	0	169.416	176.072	0	167.392	164.539	0	177.656	188.813	201.249	0	169.41	160.642	173.543	163.096	0	175.347	169.833	169.897	159.911	0	170.453	157.159	162.852	169.793	0	164.876	174.324	0	168.232	0	172.093	171.912	0	181.113	186.168	172.061	173.983	0	174.34	175.14	173.011	185.749
		201	957.28	161.896	176.807	166.846	0	179.542	176.975	0	164.955	164.253	0	169.909	193.827	200.549	162.318	166.002	166.199	173.203	170.388	0	170.739	171.39	155.234	163.49	0	0	167.578	0	181.084	0	170.865	167.364	171.358	170.778	0	179.813	175.435	0	182.136	186.514	180.968	177.519	0	169.395	172.099	176.775	188.952
		202	961.14	190.022	172.512	165.964	0	180.624	181.111	0	173.829	171.219	0	169.486	186.556	196.206	0	169.623	167.806	176.425	161.303	0	177.539	167.077	163.718	171.879	0	0	170.505	167.381	171.094	181.482	162.812	173.182	165.224	169.059	0	171.93	178.184	0	181.936	175.248	178.402	177.665	0	164.279	174.522	174.111	174.826
		203	965	0	176.583	171.178	0	173.475	177.785	0	173.508	163.5	0	176.695	193.04	191.738	0	162.916	162.868	171.309	165.691	0	178.743	171.237	159.049	158.748	0	173.155	170.636	162.917	181.234	175.51	167.456	171.142	169.738	176.045	0	162.212	180.773	0	171.551	180.439	176.826	174.222	0	177.867	0	176.509	182.903
		204	968.86	162.457	170.809	171.285	0	165.864	171.725	0	167.237	169.261	0	168.65	191.597	201.306	169.242	161.505	162.626	180.44	168.481	0	174.668	167.352	165.037	172.237	0	167.949	164.275	0	175.614	180.397	165.124	175.98	164.912	173.135	0	162.756	177.717	0	180.767	179.369	174.008	174.714	0	178.408	174.393	176.932	189.784
		205	972.72	172.797	173.384	163.837	0	173.176	181.096	0	163.784	166.625	0	172.439	187.401	196.03	0	169.737	162.492	184.164	175.851	0	172.863	167.846	160.394	159.851	170.862	166.446	166.724	165.11	171.533	168.109	167.738	174.862	164.565	169.803	0	168.22	173.012	0	185.039	181.891	172.253	177.431	0	164.191	182.048	166.449	177.503
		206	976.58	170.591	170.623	178.319	0	173.729	176.062	0	170.478	169.695	0	176.522	199.939	194.036	0	169.49	166.065	176.756	166.18	0	164.791	161.595	165	162.97	0	168.391	168.891	0	170.228	174.644	159.906	176.551	172.281	180.933	0	168.627	172.151	0	183.272	183.923	180.57	180.265	0	159.811	181.042	173.552	180.621
		207	980.44	173.721	177.978	168.44	0	166.479	175.606	0	174.816	189.232	0	170.168	187.981	185.824	0	166.615	156.976	178.547	171.307	0	181.184	162.649	169.817	165.638	0	170.522	166.113	164.955	171.671	176.199	166.736	177.196	175.398	168.688	0	167.021	174.547	0	179.919	182.118	180.273	174.534	0	164.532	0	167.146	178.28
		208	984.3	174.066	163.031	173.581	0	167.778	174.464	0	172.856	169.351	0	177.86	186.955	197.58	0	163.001	166.34	177.689	165.203	0	172.952	158.301	164.621	159.932	0	173.409	163.923	0	169.785	179.417	173.058	175.39	167.089	172.764	0	170.177	178.356	0	183.028	184.171	172.459	181.455	0	166.615	185.045	173.197	173.46
		209	988.16	173.715	176.807	168.701	0	168.964	173.902	0	166.51	169.311	0	175.106	192.848	191.576	0	167.307	159.29	177.937	162.787	162.907	172.025	174.612	153.756	164.104	0	163.554	161.962	172.317	169.867	174.429	169.041	177.953	173.086	167.976	0	174.58	167.09	0	185.888	171.304	172.737	177.476	0	169.498	173.417	166.208	184.317
		210	992.02	172.609	172.261	173.144	0	170.265	172.343	0	162.811	169.39	0	0	195.98	197.611	0	173.782	159.11	177.004	167.044	0	176.539	161.205	166.79	158.415	0	174.787	163.445	165.48	183.799	176.436	160.186	176.003	169.171	173.595	0	179.291	173.54	0	183.735	179.365	180.197	189.697	0	159.742	180.869	167.784	176.579
		211	995.88	169.789	171.006	175.533	0	173.035	179.127	0	171.242	164.299	0	171.988	189.317	192.941	0	162.643	163.566	175.696	0	154.803	181.333	165.107	161.428	158.417	0	168.677	159.242	161.528	174.026	172.034	164.345	173.198	177.756	179.523	0	172.899	174.013	0	171.135	178.144	176.63	185	0	166.548	178.525	173.89	183.578
		212	999.74	0	167.538	166.638	0	174.027	170.045	0	0	162.369	165.292	179.992	193.306	189.937	0	162.79	160.991	177.556	165.812	154.497	178.909	160.698	159.263	165.129	0	169.084	158.201	162.906	172.942	178.83	161	184.294	168.465	172.209	0	179.245	173.039	0	182.188	189.923	176.65	181.819	0	177.537	179.927	172.388	187.849
		213	1003.6	194.27	168.073	164.71	0	177.969	175.692	0	0	162.218	0	176.891	196.982	193.318	0	169.155	157.527	177.646	165.792	0	177.419	175.649	169.437	162.662	0	172.499	167.755	163.345	172.985	168.252	161.266	167.704	160.389	173.596	0	181.055	173.24	0	176.405	180.295	172.722	185.732	0	167.275	176.318	170.473	179.997
		214	1007.46	164.065	158.03	177.973	0	171.816	169.355	0	164.826	165.795	0	172.424	186.568	193.593	159.676	166.074	160.022	174.751	170.303	0	174.61	167.481	158.906	170.069	0	168.597	166.356	163.17	178.319	179.452	167.295	169.866	169.418	162.627	0	178.079	175.845	0	188.667	177.033	180.22	183.888	0	161.149	174.707	167.739	182.696
		215	1011.32	176.362	169.787	174.26	0	173.369	179.981	0	164.935	170.146	0	177.293	186.563	196.318	163.813	164.518	172.978	182.801	159.267	156.033	174.647	165.237	159.309	163.712	0	0	168.451	0	171.565	172.588	173.651	172.677	176.247	165.289	0	181.477	174.801	0	178.463	177.163	167.498	180.423	0	161.019	183.078	167.927	181.722
		216	1015.18	179.42	168.115	176.822	0	187.303	170.4	0	164.344	154.45	0	176.398	187.627	193.462	166.959	168.996	162.862	172.096	166.876	162.703	180.67	171.603	171.577	157.558	0	0	170.75	168.81	182.969	176.159	171.694	171.93	167.5	171.322	0	175.454	178.235	0	190.53	182.473	175.244	178.603	0	163.583	184.104	166.461	174.62
		217	1019.04	173.014	166.586	179.341	0	168.659	174.64	0	163.102	164.699	0	175.516	187.769	199.073	161.057	170.836	165.683	179.119	0	167.562	173.005	180.551	164.37	164.47	0	0	166.677	163.642	175.23	172.102	170.384	175.322	173.78	173.884	0	172.043	179.798	0	186.054	187.321	167.004	179.751	175.828	160.764	171.313	170.322	179.22
		218	1022.9	173.084	162.498	166.691	0	161.513	174.61	0	173.431	168.816	158.879	177.681	189.297	195.975	168.119	165.371	157.844	180.659	0	0	176.056	168.848	158.596	163.81	0	0	166.372	156.982	173.871	169.222	167.836	172.438	168.172	176.784	177.434	170.929	178.479	0	176.503	188.689	180.147	188.871	0	168.092	176.715	169.326	178.471
		219	1026.76	169.09	163.404	166.626	0	166.843	161.703	0	171.127	169.138	162.467	175.509	182.302	192.524	0	165.385	157.467	177.978	0	162.069	178.191	170.786	168.611	172.651	0	0	160.961	174.98	178.177	174.81	168.361	171.265	180.273	177.307	178.77	177.445	175.704	0	184.437	183.727	173.775	195.727	0	171.757	0	164.889	174.548
		220	1030.62	180.202	161.625	167.51	0	167.255	167.689	0	169.852	165.159	164.146	179.229	192.868	200.114	0	162.003	164.557	185.786	0	0	171.325	172.11	156.232	166.769	0	0	162.014	164.422	180.42	176.864	188.639	170.936	164.81	0	171.065	171.271	167.455	0	177.399	184.437	168.756	189.439	180.553	170.433	181.722	159.433	183.619
		221	1034.48	174.547	163.273	165.817	0	167.991	168.979	0	175.469	166.386	162.021	169.945	192.617	198.957	0	173.998	162.47	171.044	159.356	162.695	173.461	172.044	158.74	161.373	0	0	161.586	0	173.514	179.13	176.859	176.945	163.702	168.115	168.358	171.314	170.989	0	182.788	188.124	163.285	189.767	173.172	167.31	177.646	169.682	184.499
		222	1038.34	170.142	0	163.256	0	162.547	160.551	0	163.611	166.908	173.462	173.129	195.11	197.142	165.913	175.937	168.284	180.293	154.11	165.072	164.215	166.302	160.637	165.998	0	0	154.875	160.418	179.711	175.785	166.062	180.302	165.308	0	0	171.025	172.195	0	172.654	179.787	178.156	178.989	174.419	157.58	173.28	163.087	180.394
		223	1042.2	170.581	170.929	162.356	0	169.219	164.878	0	169.323	167.166	163.515	170.494	191.383	197.972	159.528	166.823	167.351	174.327	165.068	153.931	169.106	178.955	160.13	166.639	0	0	155.093	166.448	175.903	165.208	168.592	181.456	176.6	169.574	0	172.71	165.038	0	178.2	192.109	180.483	186.461	0	166.116	184.508	175.852	178.089
		224	1046.06	171.247	165.42	167.734	0	166.718	172.4	0	172.244	164.331	166.483	173.326	186.813	195.366	162.11	166.947	164.073	173.765	155.731	155.481	165.819	173.675	154.564	164.982	0	0	156.38	168.672	179.71	169.942	164.868	182.427	177.566	0	0	179.123	171.777	0	169.934	189.209	176.783	191.214	177.503	168.682	177.657	183.917	177.319
		225	1049.92	175.179	162.467	167.259	0	168.259	167.124	0	170.573	163.89	167.453	179.143	190.195	196.122	158.931	164.499	166.477	177.524	153.207	160.062	170.51	176.344	159.315	162.553	0	0	164.049	164.364	179.517	169.166	168.268	169.214	169.336	0	0	174.104	167.219	0	174.26	177.879	176.753	184.854	171.277	167.112	183.263	166.767	180.311
		226	1053.78	166.803	165.333	175.608	0	157.389	177.619	0	175.22	165.402	156.773	175.901	193.141	194.8	163.696	166.604	169.646	188.941	164.126	152.311	174.042	178.412	167.69	171.133	0	0	159.747	165.678	170.007	168.322	167.205	176.74	168.878	173.68	171.468	180.24	177.563	0	175.568	188.213	175.549	184.537	171.534	168.937	182.072	165.992	171.163
		227	1057.64	163.654	160.003	171.892	0	169.255	170.745	166.505	176.036	162.321	161.898	161.75	184.667	198.633	167.481	168.788	168.758	175.749	0	155.74	168.649	165.687	159.279	162.543	0	0	162.679	164.533	182.101	177.409	162.412	171.377	168.103	179.333	178.807	169.727	172.071	0	183.288	178.624	169.752	181.319	169.795	166.38	181.173	165.745	178.43
		228	1061.5	173.563	0	173.534	0	167.384	163.678	160.642	179.505	159.137	172.207	176.413	188.999	209.108	161.094	164.435	163.914	180.382	0	156.214	171.563	162.169	164.727	172.593	0	0	159.244	162.83	174.939	164.371	173.129	166.318	168.703	175.051	172.541	175.323	170.5	0	180.866	178.953	170.265	173.996	172.682	165.103	184.369	164.63	179.768
		229	1065.36	180.035	178.903	168.46	0	162.177	170.338	159.471	176.447	0	165.235	175.005	187	191.739	167.546	170.872	161.594	170.584	155.801	155.572	171.576	165.841	151.564	176.018	0	0	158.149	156.827	168.506	173.257	168.321	176.396	161.862	177.559	171.167	164.706	167.422	0	0	179.566	171.138	185.414	175.616	168.332	174.046	170.558	182.598
		230	1069.22	168.347	173.294	164.308	0	160.453	169.266	165.893	175.331	159.624	157.73	178.344	185.195	196.262	163.816	165.177	171.322	181.486	0	166.045	169.47	167.023	164.939	164.151	0	0	155.611	164.349	172.102	170.346	168.407	176.193	162.023	175.284	168.674	171.066	169.091	0	181.166	181.798	172.783	184.012	184.887	166.671	168.028	165.347	168.99
		231	1073.08	174.22	176.535	172.124	0	0	0	162.332	170.75	160.477	168.403	171.751	190.484	193.891	169.5	168.082	163.927	181.07	0	0	173.291	165.509	161.879	157.46	0	0	166.929	0	171.934	177.662	167.778	171.995	161.033	172.286	170.8	176.03	173.55	0	184.444	177.856	172.019	182.126	172.978	170.477	188.248	166.27	172.652
		232	1076.94	174.566	169.74	165.259	0	168.333	175.301	162.336	175.332	0	169.828	174.263	189.859	189.899	170.387	169.576	161.373	185.969	0	145.394	177.026	159.665	154.988	172.263	0	0	167.869	164.068	180.064	175.385	165.722	178.71	160.057	166.778	171.612	166.477	173.27	0	179.348	176.874	171.375	186.242	171.673	165.488	0	170.669	167.679
		233	1080.8	171.053	157.809	173.229	0	174.009	179.336	168.069	178.621	163.114	168.987	171.525	190.066	201.655	168.947	170.053	165.452	181.684	0	156.094	167.503	170.785	160.137	161.078	0	0	158.971	165.622	181.444	174.394	164.935	172.747	169.884	175.052	171.045	166.962	175.493	0	183.368	179.326	169.213	183.871	0	159.046	181.442	171.632	183.544
		234	1084.66	169.939	167.491	175.899	0	166.359	174.061	162.36	165.983	175.683	168.238	172.015	189.656	196.551	166.99	173.547	161.362	184.29	0	0	174.329	170.661	163.609	171.242	0	0	161.922	165.602	181.859	173.776	157.827	172.841	159.358	170.684	168.367	174.622	168.91	0	185.089	182.069	166.229	178.732	178.208	160.86	0	177.372	169.129
		235	1088.52	165.562	163.51	177.642	0	158.086	171.445	153.035	176.146	169.515	159.886	180.877	184.631	190.41	0	166.609	161.907	179.956	159.192	152.838	176.845	167.836	158.488	166.345	0	0	160.784	165.665	178.252	175.229	158.621	166.848	169.117	174.651	167.346	176.616	165.131	0	189.868	175.273	166.576	180.091	173.398	159.755	0	166.728	173.883
		236	1092.38	165.454	161.275	174.109	0	166.598	168.444	168.8	174.362	166.897	156.256	172.838	185.621	193.815	168.807	165.12	164.893	182.428	161.752	153.586	169.996	176.227	162.568	171.847	0	0	167.285	162.998	185.92	170.398	158.887	172.713	165.892	176.942	173.225	174.237	170.227	174.815	186.968	180.138	172.287	186.084	179.781	172.882	0	171.575	171.395
		237	1096.24	175.86	173.667	178.645	0	164.646	174.361	0	180.621	167.256	163.913	172.177	188.1	194.584	0	169.263	160.763	186.258	158.947	0	173.015	177.382	158.568	167.888	0	0	163.795	162.169	184.06	177.477	159.439	166.453	159.074	170.386	0	178.61	174.614	0	184.467	177.516	176.893	177.775	176.659	167.877	181.031	168.088	159.559
		238	1100.1	179.398	165.819	172.469	0	168.977	170.267	164.944	175.003	167.11	161.498	175.194	185.957	188.207	154.5	168.16	165.899	181.359	158.206	151.207	173.468	167.855	160.972	163.908	0	0	167.623	171.303	177.185	175.198	164.225	172.122	168.154	175.734	0	170.478	163.379	0	181.009	176.684	177.025	178.716	171.96	165.314	179.064	180.373	168.73
		239	1103.96	180.664	162.741	173.992	0	165.566	169.387	162.492	173.035	169.943	164.84	168.998	183.997	180.973	165.323	170.74	163.45	174.914	158.45	155.053	175.803	178.242	162.512	163.518	0	0	160.011	160.799	180.167	178.683	164.213	177.275	166.529	175.471	164.115	172.66	167.555	0	188.65	185.769	177.318	170.684	172.141	169.051	169.445	169.896	172.036
		240	1107.82	169.481	166.945	168.697	0	163.442	164.244	0	171.414	168.659	151.662	172.793	185.659	194.865	169.06	166.02	161.621	178.721	0	159.997	171.155	170.496	160.675	171.181	0	0	167.066	162.088	185.941	177.907	170.459	175.996	170.707	179.978	165.408	175.289	171.755	0	180.425	179.369	174.934	171.225	182.433	156.671	178.233	173.043	170.51
		241	1111.68	176.104	170.138	163.323	0	156.582	165.629	165.023	174.687	0	168.879	165.642	191.76	196.604	166.166	171.033	173.971	175.155	0	158.866	173.008	183.255	162.172	165.348	0	0	166.394	162.372	188.078	179.926	169.056	171.193	169.646	173.925	176.26	173.548	0	169.957	0	0	175.354	183.951	0	167.677	0	163.718	171.773
		242	1115.54	184.622	166.197	164.847	0	167.834	174.23	170.997	167.772	175.106	166.162	177.439	190.295	186.254	169.33	168.44	167.909	176.16	0	160.584	178.576	170.101	158.548	160.696	0	0	164.558	156.808	176.182	182.479	167.097	175.663	166.591	172.049	0	171.907	172.369	0	171.631	183.185	174.521	183.205	0	162.984	166.162	169.594	172.73
		243	1119.4	178.796	174.787	167.475	0	176.334	169.204	157.251	174.904	170.636	164.252	169.369	185.604	183.571	160.677	170.791	160.312	176.155	164.388	161.508	172.254	179.274	164.975	169.718	0	0	162.351	158.126	177.109	175.965	176.735	187.446	169.351	172.67	160.161	176.045	171.796	0	177.192	185.005	169.707	181.01	0	161.961	167.407	161.42	165.69
		244	1123.26	176.387	164.096	174.126	0	168.293	168.532	168.27	168.821	167.432	167.99	170.217	193.833	179.149	166.624	168.669	161.816	175.144	0	162.752	180.558	179.1	169.067	157.865	0	0	162.206	155.068	183.638	179.278	170.881	175.624	160.546	178.693	170.238	177.387	167.822	170.055	178.373	185.553	174.31	171.694	0	170.262	177.519	163.258	177.757
		245	1127.12	173.106	166.954	167.135	0	176.61	166.045	163.254	171.577	157.438	170.672	184.309	189.93	185.925	164.947	173.757	155.376	183.523	158.154	158.716	169.914	174.571	157.881	168.18	0	0	167.24	165.064	181.216	181.756	173.521	185.244	158.195	175.185	171.116	176.124	170.449	165.797	185.927	180.82	176.127	175.399	175.761	176.231	0	168.662	173.375
		246	1130.98	166.734	169.354	161.41	0	169.785	0	162.053	169.684	163.916	159.217	170.569	188.611	193.943	169.878	170.159	164.197	177.106	0	157.368	167.136	170.094	164.758	166.886	0	0	164.513	0	182.484	182.561	165.605	177.685	174.082	173.521	162.629	177.768	164.913	0	184.487	173.517	186.781	187.356	167.274	169.429	175.035	166.096	180.05
		247	1134.84	173.593	174.11	171.653	0	162.684	171.711	160.767	171.541	173.457	161.022	168.899	190.592	196.867	154.282	165.025	163.675	181.754	0	158.722	176.542	166.468	167.631	161.261	0	0	162.01	156.854	170.379	180.035	169.004	171.279	165.291	175.075	167.747	171.272	167.703	0	181.111	180.6	175.971	173.124	0	156.56	183.35	173.047	182.306
		248	1138.7	172.395	168.505	165.67	0	175.02	169.297	164.421	175.871	161.801	161.029	171.464	181.003	193.682	164.042	161.083	159.86	182.25	165.438	0	170.141	176.995	165.744	155.753	0	0	168.854	0	189.939	182.836	170.035	177.9	169.449	182.033	175.871	180.969	163.811	174.941	180.283	188.053	169.522	172.889	0	165.316	175.698	163.907	179.39
		249	1142.56	171.109	170.173	170.403	160.988	174.437	0	165.292	179.828	158.695	161.563	167.767	193.682	191.156	160.97	165.21	160.055	172.089	166.405	156.526	172.157	171.576	160.421	166.175	0	0	155.702	163.007	184.829	186.158	162.353	171.525	171.935	168.856	171.193	178.647	165.862	165.68	173.217	187.615	174.585	182.207	177.06	163.876	182.574	168.354	181.293
		250	1146.42	182.265	162.121	167.876	0	174.005	166.38	159.856	168.735	154.556	165.193	168.141	189.329	197.598	170.082	167.956	159.048	178.497	175.588	165.886	181.051	180.302	160.003	167.777	0	0	168.632	164.948	181.21	185.987	169.853	157.151	169.612	180.881	170.05	173.486	170.207	173.144	167.903	183.808	170.248	174.965	185.422	164.54	172.29	175.545	177.501
		251	1150.28	167.359	173.162	166.176	158.596	172.553	167.466	158.975	173.556	167.419	166.499	171.292	196.777	195.633	163.139	163.563	159.852	168.529	162.252	165.945	175.954	178.387	165.114	163.083	0	0	164.625	166.635	182.035	174.496	172.378	175.308	166.482	180.851	166.664	182.597	170.346	174.692	178.378	184.829	167.732	169.602	176.203	172.379	178.369	174.606	167.63
		252	1154.14	176.311	166.715	166.44	0	161.133	170.842	161.072	166.853	175.095	155.012	167.705	186.96	192.487	170.714	175.462	161.607	177.592	161.268	160.432	178.95	177.465	158.297	157.644	0	0	166.28	150.834	178.306	177.088	165.345	182.938	157.812	176.873	171.741	176.744	175.677	162.568	184.126	185.864	170.524	183.492	169.472	165.858	177.661	175.386	163.846
		253	1158	168.018	164.904	169.173	0	180.033	175.547	159.493	171.634	160.403	164.286	168.688	186.198	199.621	173.931	170.957	165.012	181.174	162.164	158.583	174.348	174.089	164.077	162.429	0	0	170.224	163.356	175.526	178.253	165.978	180.035	159.324	181.853	169.141	173.829	165.201	0	178.237	183.172	172.24	183.412	170.779	160.442	0	170.335	170.811
		254	1161.86	170.158	163.472	159.391	0	165.015	171.281	167.032	170.654	165.204	158.686	164.374	192.25	196.057	162.217	167.478	161.654	172.604	161.199	163.55	167.885	167.263	168.513	163.359	0	0	159.625	160.606	179.153	171.857	163.866	177.761	166.854	187.55	179.414	172.966	163.451	172.573	183.707	0	177.674	177.992	168.726	167.164	182.07	175.957	180.333
		255	1165.72	179.561	169.749	170.443	0	174.311	0	154.753	173.619	163.725	163.902	166.062	183.568	192.843	162.4	165.108	164.774	176.026	0	152.736	175.571	175.69	171.399	160.652	0	0	166.971	0	178.668	170.225	165.015	178.492	160.391	168.859	179.794	171.356	166.304	0	180.721	174.203	167.393	176.973	174.048	169.248	0	169.465	164.507
		256	1169.58	166.757	167.449	171.381	0	164.509	0	165.469	170.671	164.496	159.368	166.923	190.256	204.034	167.05	181.283	164.436	176.169	0	155.234	179.705	171.227	156.939	165.833	0	0	169.001	163.298	181.75	179.48	172.114	184.549	159.812	174.018	0	172.067	169.538	163.712	181.209	188.703	175.106	181.189	177.418	165.304	182.961	171.332	169.313
		257	1173.44	0	168.901	163.584	0	169.361	0	164.953	165.318	166.133	166.008	167.993	197.331	196.217	168.876	178.131	162.721	171.146	0	162.227	176.964	168.689	160.72	163.821	0	0	169.901	160.042	185.159	180.801	166.541	175.172	168.343	177.289	173.266	169.327	158.775	170.273	182.807	177.218	176.924	177.391	174.34	0	0	173.109	168.305
		258	1177.3	175.132	171.889	180.096	0	172.24	165.964	151.991	171.121	165.524	162.189	164.969	190.986	193.958	168.842	176.807	163.029	172.085	169.164	158.505	187.93	177.443	159.513	160.864	0	0	171.134	164.062	178.083	176.699	167.198	183.445	159.422	182.535	0	170.997	169.297	171.014	177.846	197.411	182.121	178.505	171.873	169.731	174.671	162.197	173.622
		259	1181.16	169.509	171.362	165.617	0	169.747	170.484	161.394	166.635	168.498	169.649	169.731	181.663	192.071	162.99	180.093	167.145	172.486	163.576	161.632	178.12	173.833	153.582	165.215	0	0	176.849	160.177	180.996	177.263	164.187	176.89	165.552	175.803	173.069	168.265	165.548	159.447	181.948	185.14	174.129	184.675	178.96	0	185.36	163.599	167.814
		260	1185.02	0	175.72	168.765	0	176.247	0	160.129	176.472	170.476	167.029	156.795	193.492	191.074	165.889	176.597	174.533	175.115	165.02	0	177.214	165.247	164.401	169.67	0	0	163.312	164.717	188.319	178.978	162.673	178.211	171.429	174.486	167.228	178.019	170.344	165.578	186.927	179.971	182.078	178.543	169.758	169.473	0	174.628	177.384
		261	1188.88	177.838	165.235	172.915	0	171.843	157.341	159.354	170.886	170.167	160.18	167.419	189.785	191.251	171.459	169.771	158.428	182.203	169.418	161.965	180.105	174.192	163.009	163.783	0	0	161.356	168.171	175.121	168.355	173.787	178.109	172.591	180.189	168.7	173.35	172.934	169.696	180.609	189.394	180.511	181.876	179.137	164.199	0	161.541	169.082
		262	1192.74	159.881	170.987	162.666	166.28	171.052	0	158.566	172.547	164.317	167.363	172.909	182.683	187.413	162.164	179.129	168.102	182.856	0	166.281	177.848	181.55	164.732	157.786	0	0	162.124	166.443	179.801	179.793	168.737	177.766	172.46	169.246	167.662	179.112	164.101	0	178.95	186.644	172.661	179.7	172.894	163.569	0	159.048	206.561
		263	1196.6	168.833	171.988	170.56	0	171.014	0	160.27	169.236	157.774	171.433	173.732	197.746	204.445	163.518	174.922	167.704	168.316	0	159.045	175.804	168.343	162.444	158.72	0	0	164.063	158.838	178.946	170.468	168.117	176.189	158.121	175.985	164.924	173.763	173.842	165.675	174.078	193.412	177.351	180.277	181.292	159.909	0	181.533	168.229
		264	1200.46	170.407	164.583	168.515	166.285	167.073	0	159.361	173.513	161.204	158.604	166.448	183.546	192.452	163.648	164.946	158.376	176.097	167.522	169.081	180.77	171.595	165.254	165.567	0	0	175.291	155.523	185.366	179.254	165.814	174.268	165.605	177.119	166.472	175.199	165.013	158.371	181.471	183.309	179.022	177.101	0	160.6	176.819	175.879	160.238
		265	1204.32	171.671	166.374	165.848	0	171.9	0	154.881	166.182	159.6	161.45	167.93	190.469	191.227	158.394	164.781	162.735	183.49	160.783	164.536	179.308	168.492	162.794	162.893	0	0	171.776	160.214	185.91	173.249	171.335	177.06	162.362	178.6	166.111	181.099	167.505	168.707	176.071	193.772	175.096	176.816	173.879	165.002	0	165.579	169.427
		266	1208.18	171.862	165.957	165.289	0	169.429	0	163.347	171.836	161.523	166.144	171.258	191.649	185.389	166.254	170.003	157.794	175.349	167.912	160.825	174.231	178.096	165.518	163.132	0	0	169.583	163.73	178.386	181.628	165.153	176.015	161.775	172.586	162.975	176.116	171.481	161.114	177.832	174.03	168.67	173.976	171.432	165.626	0	181.957	172.043
		267	1212.04	165.43	165.34	168.803	0	176.299	166.765	162.78	160.864	166.051	160.729	173.134	190.645	188.532	173.037	167.218	157.096	180.113	154.917	166.989	183.399	168.605	168.053	161.866	0	0	167.942	161.143	183.024	176.363	171.118	176.88	164.743	171.953	164.311	166.551	172.955	168.195	183.322	186.314	175.127	180.622	179.4	173.973	0	169.748	168.634
		268	1215.9	0	170.006	180.874	162.354	165.634	159.009	158.603	164.653	163.28	161.152	182.491	193.739	188.134	166.196	168.81	158.569	169.917	0	167.803	171.635	185.734	162.833	169.187	0	0	160.867	161.763	185.689	177.617	168.202	180.032	173.533	175.212	158.75	169.366	176.122	167.334	189.935	183.06	172.12	180.067	163.239	165.416	173.894	178.896	165.549
		269	1219.76	166.79	172.683	176.848	166.547	173.818	158.01	156.058	163.158	164.364	160.932	173.001	190.079	179.331	172.524	173.06	165.583	167.53	0	165.764	184.995	178.859	166.507	168.66	0	0	161.494	156.073	179.171	183.328	162.288	168.156	0	181.16	167.631	173.907	173.876	172.606	179.117	184.875	174.379	180.261	173.104	160.847	0	187.689	170.438
		270	1223.62	170.295	166.731	179.845	156.189	163.814	0	155.346	162.329	170.808	0	164.247	189.737	188.659	157.122	167.35	165.049	174.727	0	170.723	177.114	171.863	168.482	167.28	0	0	165.57	169.745	184.625	176.82	160.495	170.933	157.184	172.293	163.599	173.123	174.631	171.823	184.588	185.072	173.21	171.725	174.987	164.709	0	175.191	166.51
		271	1227.48	170.268	172.818	173.239	163.378	173.922	0	155.699	164.462	157.81	161.105	170.536	190.379	184.179	161.568	175.853	160.512	174.623	167.784	164.626	177.467	171.519	176.321	165.341	0	0	159.361	165.484	179.186	181.867	172.236	174.741	160.806	185.11	164.408	169.921	177.24	166.429	180.338	182.862	169.716	183.904	177.134	156.271	0	171.86	166.25
		272	1231.34	175.699	169.845	171.794	161.245	168.058	0	0	169.061	165.69	0	161.973	189.446	188.71	165.965	177.714	173.556	176.998	0	165.048	177.933	171.902	0	161.617	0	0	165.516	170.588	178.419	176.127	168.093	167.144	167.481	180.782	169.247	168.125	170.914	171.334	184.28	181.973	171.046	187.242	0	160.966	0	169.203	165.211
		273	1235.2	168.2	172.147	184.269	0	178.987	167.122	154.481	165.537	150.389	168.083	169.357	187.306	189.94	164.816	172.755	163.644	181.176	0	168.246	178.819	175.063	171.493	157.473	0	0	161.914	165.046	188.58	183.233	160.14	174.91	167.04	175.236	161.967	173.12	165.231	177.151	178.638	184.755	173.974	177.444	174.345	163.79	0	175.066	175.319
		274	1239.06	170.501	171.855	174.268	162.452	175.634	172.373	159.29	173.457	156.729	160.391	172.506	188.783	193.38	156.659	170.439	164.431	168.955	166.684	166.186	184.201	180.435	165.09	169.126	0	0	169.223	161.459	190.987	182.076	170.747	167.557	0	179.999	159.059	174.254	174.241	168.652	182.876	186.16	182.14	179.009	174.327	171.021	0	178.061	165.932
		275	1242.92	177.019	171.445	177.77	157.376	181.674	188.058	154.675	165.545	162.731	0	169.856	197.199	177.588	160.202	169.228	170.895	172.792	166.04	164.748	181.028	177.51	166.138	167.829	0	0	165.621	164.468	189.555	176.248	168.169	177.827	169.821	176.218	158.412	179.295	168.98	169.462	182.254	173.818	182.007	183.251	181.681	166.731	181.227	165.893	168.306
		276	1246.78	170.667	169.932	175.023	159.499	177.451	166.689	151.554	172.424	162.939	0	179.553	201.684	182.866	160.763	169.029	163.887	174.891	0	173.602	179.677	178.428	0	166.91	0	0	169.475	161.376	170.367	183.555	171.641	167.458	0	183.919	164.389	171.051	174.352	170.562	184.548	182.329	172.044	170.018	174.588	175.467	0	168.964	164.87
		277	1250.64	175.429	172.799	171.257	166.851	177.087	167.453	162.996	172.974	161.951	171.839	174.189	197.394	180.098	163.652	161.324	164.689	163.73	0	166.542	175.245	181.952	0	159.307	0	0	172.575	165.449	186.498	183.955	160.809	182.034	0	178.376	0	168.465	169.094	169.054	177.606	190.938	173.132	170.834	173.608	167.626	0	175.061	163.346
		278	1254.5	167.946	174.236	176.419	160.246	167.715	163.47	156.801	170.563	156.037	172.067	180.977	190.62	180.298	163.698	170.843	168.991	179.237	0	159.584	172.136	189.041	162.748	167.068	0	0	167.16	165.458	193.627	176.399	169.45	175.798	171.931	185.47	0	173.611	176.2	168.647	173.885	176.735	171.95	176.162	179.362	165.375	180.745	170.728	176.718
		279	1258.36	169.19	176.496	176.78	161.015	171.622	161.924	157.982	174.916	170.933	170.273	168.222	196.559	180.485	170.215	172.488	163.368	171.794	0	159.616	171.667	186.278	171.055	165.846	0	0	172.634	162.56	183.104	180.745	170.703	177.288	167.924	182.532	161.923	169.002	175.013	170.365	184.078	173.504	168.649	189.946	175.712	164.034	0	173.841	160.995
		280	1262.22	168.005	170.024	175.137	165.926	169.775	167.487	170.215	162.817	164.361	163.521	168.48	187.818	182.293	164.217	172.015	168.775	178.673	0	175.088	176.38	182.917	158.639	169.035	0	0	171.043	171.827	185.339	185.439	163.902	168.325	0	177.255	0	161.648	181.139	160.069	180.469	181.028	173.912	187.981	177.759	162.735	0	169.971	161.35
		281	1266.08	201.116	170.243	168.264	157.958	191.028	157.778	169.023	167.833	165.747	166.045	170.263	190.709	185.735	159.285	173.48	149.963	171.33	159.244	160.926	183.611	172.775	169.556	160.25	0	0	172.301	167.823	189.069	190.245	178.892	177.294	163.141	178.277	0	175.98	171.152	171.258	178.316	186.643	173.163	193.388	175.129	176.402	175.002	171.528	158.989
		282	1269.94	182.679	166.291	171.96	161.294	176.97	158.437	163.081	170.175	165.581	0	173.797	194.475	184.357	172.641	170.035	154.895	177.741	164.596	160.919	177.232	177.866	167.098	159.415	0	0	174.111	165.952	181.423	179.294	162.286	174.49	161.243	176.029	157.056	166.959	167.452	172.179	177.316	179.738	172.555	189.556	172.144	173.571	176.234	161.841	160.015
		283	1273.8	168.551	168.648	168.95	160.714	164	163.239	0	173.714	169.55	173.671	177.037	190.877	183.723	163.786	175.857	164.422	181.565	0	163.902	179.335	173.071	157.796	170.671	0	0	172.771	169.77	184.634	176.098	173.262	172.39	0	178.21	159.506	174.309	170.782	173.313	179.193	176.268	169.151	180.603	178.624	173.167	0	173.116	166.571
		284	1277.66	164.842	165.891	172.699	156.894	166.193	0	160.176	174.532	166.862	170.872	170.686	187.346	189.635	165.422	167.194	0	183.785	166.659	157.807	182.54	169.98	168.541	162.924	0	0	163.923	162.403	173.073	188.752	167.444	169.017	163.684	179.796	0	168.662	174.096	168.755	193.217	172.538	172.213	184.579	176.338	173.853	0	171.912	171.852
		285	1281.52	169.359	166.838	176.332	166.73	159.816	161.328	160.354	172.294	159.169	172.392	170.802	191.892	185.899	163.866	170.59	168.485	184.854	0	154.153	184.781	170.415	167.104	166.508	0	0	163.444	165.515	192.097	182.576	167.181	180.874	166.834	182.901	170.619	172.18	193.191	0	189.337	179.859	170.548	184.609	174.376	166.412	0	167.124	162.822
		286	1285.38	166.109	172.617	171.184	157.991	169.524	159.372	161.775	179.507	163.958	154.789	171.378	192.687	194.037	169.411	161.303	164.009	186.77	163.331	160.89	169.064	178.169	176.32	176.495	0	0	176.931	163.894	183.538	187.482	158.33	180.398	156.238	191.968	171.229	167.494	177.119	171.392	179.54	190.253	177.228	181.53	173.674	176.618	0	169.538	160.197
		287	1289.24	168.691	183.404	172.003	166.846	164.407	162.67	159.107	175.361	161.451	158.05	183.881	193.717	197.485	171.536	173.837	157.605	181.69	167.725	165.775	181.637	180.629	169.163	158.044	0	156.101	165.468	156.816	181.356	178.841	168.666	175.287	165.652	172.823	169.811	169.205	181.377	171.707	174.379	184.386	176.88	181.78	173.577	174.128	179.662	167.265	175.5
		288	1293.1	165.065	170.911	168.149	160.063	171.76	168.072	0	181.65	159.648	163.104	170.861	198.101	202.569	166.253	174.963	156.692	188.286	168.781	155.967	182.164	172.33	164.045	168.674	0	0	171.791	154.421	191.665	182.655	172.225	169.442	173.67	175.437	174.335	170.679	162.195	0	183.713	178.447	182.77	185.546	176.475	177.365	0	175.543	180.908
		289	1296.96	171.807	168.622	173.811	170.428	166.895	169.919	153.649	175.143	162.023	166.64	171.981	191.74	203.997	166.286	162.759	156.018	181.116	0	160.852	176.876	176.093	160.981	163.749	0	0	176.023	159.858	181.808	183.144	167.263	181.875	170.97	182.566	170.692	166.799	173.363	172.607	186.505	187.631	176.642	186.778	179.909	177.326	178.767	164.709	175.645
		290	1300.82	161.428	177.534	164.806	175.03	165.992	160.131	153.228	162.629	168.058	168.329	167.992	189.176	190.375	171.297	173.67	156.876	187.89	168.548	150.266	185.423	163.711	166.13	163.166	0	0	181.682	161.994	180.058	185.948	162.342	184.657	165.222	184.206	165.348	166.287	175.365	172.151	183.41	179.496	171.222	190.519	179.485	169.501	173.879	173.25	170.271
		291	1304.68	161.362	168.909	172.447	169.484	167.927	158.93	0	173.645	160.857	162.687	170.745	187.455	200.012	0	178.041	159.216	188.394	167.31	152.499	179.153	175.813	165.013	165.712	0	160.381	165.313	162.778	180.393	181.976	158.751	182.925	175.713	180.513	167.847	161.996	168.409	169.402	191.104	183.465	172.486	179.045	171.535	161.258	173.249	170.041	177.385
		292	1308.54	162.263	178.859	171.56	162.441	164.05	157.964	155.859	162.235	165.212	166.947	169.356	190.096	190.286	161.39	166.543	165.803	189.952	163.874	165.585	173.753	170.038	160.598	168.923	0	160.254	173.241	165.144	181.451	179.9	163.653	178.873	171.321	169.955	166.578	160.702	176.336	167.826	187.426	186.951	167.921	185.337	0	168.513	162.679	173.031	182.587
		293	1312.4	168.288	175.263	160.612	164.191	159.768	163.881	0	162.604	165.557	160.845	178.419	198.185	190.193	165.463	165.028	161.72	195.345	163.462	153.007	175.912	177.151	173.299	161.955	0	0	162.435	161.778	180.354	184.595	159.118	175.996	164.15	178.716	165.929	160.836	166.328	171.985	183.508	179.85	177.277	182.22	166.689	166.508	168.654	167.312	177.749
		294	1316.26	158.939	170.524	188.936	157.461	162.869	168.71	163.071	158.487	164.312	167.918	170.814	179.263	192.515	161.856	174.946	157.081	191.56	175.165	158.564	177.788	169.808	165.654	168.595	0	159.794	170.93	159.06	173.576	179.95	160.928	181.232	186.171	182.686	171.327	166.917	170.766	178.916	187.558	182.092	169.239	185.095	168.716	160.419	165.657	168.01	178.691
		295	1320.12	161.07	167.109	173.798	157.54	170.802	162.606	159.245	173.705	164.274	162.182	171.841	194.62	202.321	155.987	166.914	152.961	178.084	176.693	160.127	170.933	163.492	172.987	175.499	0	153.688	164.833	164.299	185.893	183.187	164.069	188.217	172.606	181.999	173.892	159.887	181.292	176.361	182.48	177.389	163.741	190.388	176.111	171.016	169.591	173.144	172.341
		296	1323.98	158.754	169.909	169.349	167.232	157.726	164.16	161.575	165.786	165.01	171.162	168.165	187.791	195.535	170.692	166.504	167.062	0	171.777	159.202	166.925	175.275	177.497	164.623	0	0	173.095	165.694	190.941	184.771	166.666	180.526	171.679	174.037	162.785	160.86	163.389	166.338	186.247	177.154	169.462	188.776	170.199	162.462	171.553	169.951	163.948
		297	1327.84	163.732	168.346	160.144	174.635	170.895	158.553	0	178.315	168.144	161.58	179.081	180.78	188.484	162.149	164.498	156.768	0	167.221	163.142	180.24	170.571	171.882	170.763	0	164.111	166.115	160.411	185.55	178.952	163.602	183.798	173.298	179.164	158.548	167.135	167.593	171.885	186.525	180.947	164.48	187.823	173.78	166.975	166.259	165.7	170.978
		298	1331.7	173.125	167.984	171.138	169.386	163.943	164.901	160.015	178.025	166.331	158.481	165.387	179.669	189.514	160.37	174.639	161.592	0	169.21	160.708	185.509	167.212	160.509	170.175	0	165.856	162.201	157.224	187.455	179.669	166.674	183.472	0	167.735	171.284	155.781	168.706	0	185.854	171.926	162.025	186.091	167.033	166.269	161.204	159.628	169.913
		299	1335.56	168.353	169.463	177.186	175.977	160.575	170.486	155.102	173.121	170.366	164.973	177.58	192.251	192.716	158.307	179.366	163.01	181.48	165.209	169.528	179.803	159.793	164.265	172.73	0	161.262	174.674	168.081	188.086	176.126	161.042	178.167	177.264	176.956	165.713	163.2	170.21	0	177.389	178.063	161.515	182.644	175.075	163.164	168.768	162.2	165.761
		300	1339.42	159.162	169.034	174.255	172.73	162.212	172.254	157.053	179.904	177.654	159.911	170.507	189.27	191.224	172.995	172.832	168.241	0	168.093	155.369	181.147	172.622	158.376	172.399	0	163.997	171.662	158.319	192.042	182.229	166.574	175.839	161.348	172.631	170.501	154.22	173.915	172.421	182.412	178.472	166.225	189.107	177.098	168.425	169.596	165.301	163.505
		301	1343.28	177.621	171.742	174.388	172.553	157.254	163.256	164.797	163.652	171.356	160.83	173.806	188.456	192.286	159.28	180.008	160.446	182.33	169.827	164.053	184.969	170.201	163.678	180.466	0	162.222	173.173	162.585	183.67	175.877	161.802	166.356	171.596	179.297	170.727	156.035	174.139	0	190.397	181.928	170.087	180.709	175.033	157.731	162.342	164.747	164.589
		302	1347.14	163.358	172.093	170.27	158.641	159.321	162.396	150.425	176.423	172.333	166.073	173.051	181.072	188.767	155.877	178.298	158.821	181.724	0	158.66	183.407	172.474	163.066	174.773	0	167.61	172.035	163.342	184.807	176.264	173.902	176.563	174.247	177.16	171.075	162.904	167.886	168.315	191.661	177.462	170.677	176.753	170.98	163.338	172.353	168.628	166.914
		303	1351	164.67	168.846	173.384	161.448	159.419	169.141	163.575	176.555	171.462	156.197	170.2	180.357	188.06	153.891	180.598	165.162	0	0	159.205	179.896	171.035	168.278	174.986	0	0	177.091	166.118	187.734	174.666	162.917	178.308	182.573	169.597	168.878	166.716	170.628	0	185.198	175.644	168.262	175.687	0	169.758	162.67	160.478	166.363
		304	1354.86	167.874	177.507	172.491	165.342	157.707	168.84	0	177.049	165.825	156.619	172.893	181.774	176.836	165.322	177.58	164.927	0	0	156.794	180.068	173.903	162.769	180.16	0	156.217	164.431	163.477	182.719	179.429	163.362	199.528	171.511	174.697	169.984	164.288	166.313	0	178.772	180.982	164.662	184.76	177.016	166.442	173.982	165.87	169.052
		305	1358.72	164.007	169.82	180.894	152.306	159.671	171.425	174.384	175.151	182.182	160.514	174.026	194.916	187.253	162.425	172.793	165.646	0	162.617	0	181.126	187.495	163.449	172.341	0	156.379	178.857	158.345	186.628	179.804	167.546	175.382	169.296	174.543	178.132	162.381	180.218	0	186.72	187.149	168.256	190.217	174.103	159.765	173.854	167.022	174.744
		306	1362.58	168.856	169.816	172.922	154.904	157.302	167.152	153.484	178.689	175.168	157.833	172.02	181.579	182.341	163.424	173.961	160.872	0	0	155.287	182.618	181.838	163.145	176.508	0	168.53	172.712	158.748	192.989	183.283	153.985	177.326	176.408	173.484	174.822	175.346	173.454	167.813	192.062	183.218	178.232	183.326	175.872	166.131	168.299	158.807	178.734
		307	1366.44	159.913	169.473	175.005	156.407	161.11	158.61	0	175.187	166.048	159.302	166.531	179.742	184.733	168.399	173.419	162.808	0	0	156.168	182.602	171.795	164.742	182.831	0	165.323	161.612	159.641	175.051	183.467	157.532	180.956	169.875	172.285	164.19	164.128	183.557	169.528	189.943	171.315	171.887	192.842	172.646	159.33	170.47	162.589	160.518
		308	1370.3	158.495	170.138	168.993	159.751	164.47	165.181	0	174.655	168.974	163.899	161.349	182.404	184.753	159.638	172.996	166.485	0	0	162.04	186.69	170.873	169.9	175.175	0	163.036	161.329	161.112	182.957	180.323	166.814	177.246	162.078	167.279	173.05	176.22	169.829	163.557	190.235	181.159	155.986	182.253	177.827	160.975	169.737	176.366	164.662
		309	1374.16	167.994	166.833	171.859	160.293	166.889	0	160.213	172.444	168.96	156.683	164.48	182.814	192.627	162.386	176.769	164.75	178.545	0	156.53	182.372	181.932	165.29	173.297	170.985	161.229	188.471	163.257	184.955	180.915	159.878	179.611	171.374	170.806	169.922	161.612	170.189	161.469	194.397	178.614	169.174	189.04	187.043	168.725	164.73	166.506	171.384
		310	1378.02	167.56	171.647	178.69	157.84	0	0	0	175.238	170.648	166.491	164.742	187.683	181.243	157.694	174.274	165	178.896	0	157.114	179.898	180.48	160.764	181.618	0	180.788	168.531	164.3	176.636	186.284	169.07	178.443	169.54	167.672	173.207	166.77	174.059	162.014	183.588	181.817	155.466	181.516	170.883	168.783	173.444	159.387	166.928
		311	1381.88	164.707	173.865	173.369	159.165	164.663	175.859	156.939	168.762	167.645	160.086	163.633	194.456	186.647	167.138	168.394	163.429	179.614	0	162.35	169.716	176.208	165.034	176.002	177.254	158.157	159.683	160.066	178.556	187.249	174.148	172.591	191.561	173.285	169.847	157.895	168.947	0	184.981	177.451	167.705	179.274	176.773	165.583	179.977	164.449	170.475
		312	1385.74	170.453	167.378	178.93	156.302	165.819	173.136	160.792	170.957	170.889	164.848	166.31	191.165	180.59	167.243	173.381	162.726	0	0	165.097	179.765	180.458	156.027	171.125	173.724	169.023	162.091	158.023	186.529	182.394	167.044	178.851	164.99	182.336	166.462	174.336	175.246	0	183.874	176.439	167.72	171.095	178.566	174.809	173.679	164.265	165.26
		313	1389.6	165.24	171.316	174.341	162.884	157.039	166.336	154.031	170.072	165.801	154.808	168.765	180.08	191.223	166.846	178.176	170.379	186.206	0	153.441	173.256	178.455	168.394	172.886	176.27	157.485	160.754	158.348	184.534	177.692	165.047	179.795	163.643	0	172.925	160.259	171.987	0	194.927	176.274	164.808	183.595	184.19	171.035	162.788	166.664	168.694
		314	1393.46	161.396	165.948	173.928	157.114	165.316	165.943	154.223	168.898	159.818	158.43	161.831	181.787	186.833	170.016	182.798	163.678	189.415	0	158.359	172.639	178.651	166.302	183.356	166.158	159.734	158.173	157.952	190.74	179.717	170.549	177.858	165.674	168.247	177.806	171.544	176.986	164.48	183.831	182.58	164.119	178.956	176.561	170.485	169.712	163.086	175.681
		315	1397.32	168.035	172.424	168.705	152.324	160.436	156.002	153.325	172.407	175.677	166.637	167.886	199.01	190.366	167.986	179.246	172.198	188.442	0	160.429	170.451	173.405	169.177	177.525	163.135	161.038	165.464	149.535	186.813	182.144	163.67	179.503	164.46	173.833	180.782	166.91	171.926	169.083	182.245	174.657	171.003	187.448	169.819	175.093	169.914	169.103	168.843
		316	1401.18	166.72	172.298	173.048	154.662	160.577	167.547	156.985	176.793	173.992	166.49	162.85	182.844	189.995	164.121	173.658	167.984	190.441	0	156.932	175.181	161.949	165.024	181.38	177.244	0	171.286	152.179	188.17	178.744	159.759	181.42	166.494	176.544	176.757	160.757	180.191	169.811	177.173	185.72	162.272	184.193	174.075	165.932	176.184	171.41	161.682
		317	1405.04	167.934	160.419	169.308	158.836	161.449	163.824	164.107	172.667	173.447	163.702	162.186	186.367	182.425	157.129	171.575	164.717	184.449	0	161.551	166.976	174.922	157.706	175.104	166.119	157.919	160.401	147.951	178.417	182.93	157.15	174.406	172.631	182.27	182.157	172.101	162.487	166.099	186.811	184.843	164.04	185.127	176.402	167.584	172.207	161.283	170.234
		318	1408.9	167.957	172.595	172.593	162.849	165.579	155.242	0	172.847	167.682	166.836	162.413	180.065	187.427	160.718	173.228	173.962	189.563	0	153.15	167.434	171.374	157.452	177.084	165.147	169.49	163.11	157.995	189.522	178.192	173.143	168.48	0	171.611	174.096	167.824	179.653	169.265	179.962	183.069	164.964	181.427	173.48	172.114	168.577	169.786	176.985
		319	1412.76	166.734	167.891	166.082	157.737	168.051	0	154.756	174.808	166.595	170.406	158.692	181.744	186.255	154.962	173.917	168.871	186.286	0	156.144	173.919	180.051	161.239	173.363	167.207	164.557	166.722	160.456	187.841	178.854	160.183	173.359	164.283	174.31	168.126	157.155	162.386	161.717	170.24	186.077	175.942	186.383	177.507	174.305	166.167	166.894	166.314
		320	1416.62	162.749	163.22	163.567	161.725	163.704	169.189	156.068	170.657	172.139	168.224	157.851	186.088	185.842	162.985	173.215	165.859	186.211	0	146.867	188.959	175.988	165.596	179.641	159.203	167.014	163.062	151.152	180.692	179.507	171.28	163.699	162.75	178.783	166.117	173.04	170.616	170.321	180.372	178.741	168.452	187.639	182.035	166.145	172.444	157.519	176.753
		321	1420.48	158.192	172.023	174.846	152.604	165.037	0	162.919	172.942	160.698	168.937	159.547	179.52	186.83	167.553	174.143	174.673	0	0	150.812	172.321	177.997	166.698	183.431	175.459	173.597	170.586	151.873	179.193	181.699	166.237	168.888	164.419	176.954	160.699	162.518	170.358	160.068	172.877	182.872	156.693	177.323	179.095	168.075	164.209	162.503	166.081
		322	1424.34	164.409	168.888	172.657	148.011	160.902	0	164.501	176.732	167.12	162.142	156.213	187.69	188.414	163.937	170.868	162.18	182.715	0	151.606	175.119	181.596	157.357	177.564	172.352	170.714	152.926	146.402	189.291	177.834	163.458	173.032	161.792	182.896	172.45	171.447	174.352	0	174.316	174.837	159.838	179.192	161.406	163.283	164.073	153.873	179.833
		323	1428.2	166.72	166.215	175.126	159.678	163.053	158.841	0	174.668	164.562	159.995	162.663	178.72	185.21	160.958	183.541	166.906	183.871	0	167.517	170.732	167.136	162.769	184.061	170.277	163.82	164.597	156.109	183.114	178.505	168.485	168.305	166.409	175.496	160.719	163.701	168.82	176.576	172.323	186.159	163.191	181.596	174.498	166.154	166.619	163.033	173.076
		324	1432.06	174.669	170.741	169.926	149.816	161.835	156.468	148.187	171.158	164.259	162.554	169.27	190.849	179.767	166.34	174.997	167.42	185.909	0	154.764	177.997	176.487	167.439	176.874	172.535	158.326	169.568	163.536	185.174	176.293	174.411	178.317	158.277	172.127	174.379	169.737	174.336	174.906	167.226	182	161.836	179.639	168.507	158.614	168.872	164.568	174.198
		325	1435.92	170.678	165.248	171.947	155.135	158.346	158.771	150.873	178.587	168.226	158.824	163.132	180.083	188.549	165.779	180.175	169.661	181.881	0	163.174	175.084	0	154.516	174.707	176.206	167.324	164.335	151.194	194.233	174.477	176.903	175.635	161.186	176.545	171.494	174.779	171.035	172.13	175.14	188.432	165.525	181.068	173.19	171.799	160.118	166.929	183.199
		326	1439.78	172.804	163.774	165.031	162.444	162.4	153.769	0	171.477	159.598	173.635	160.444	183.753	191.923	157.705	177.338	163.097	189.932	0	162.527	170.414	174.807	159.378	183.462	168.256	163.652	166.849	154.206	169.667	182.745	159.849	174.292	153.301	177.031	168.625	169.671	178.839	178.077	176.689	176.939	167.707	179.975	172.326	172.088	164.75	169.167	168.19
		327	1443.64	170.603	171.888	170.086	162.484	149.271	154.008	147.716	166.867	161.928	157.568	175.707	184.749	182.965	153.144	175.262	169.861	193.023	0	157.623	172.095	165.41	150.424	177.647	169.558	164.507	161.164	159.796	173.265	176.326	169.593	180.55	166.335	172.586	163.234	163.614	178.414	176.543	177.119	176.54	185.506	190.358	174.134	174.677	167.833	163.083	170.076
		328	1447.5	163.069	170.742	176.68	162.045	0	169.786	153.942	176.095	159.689	162.798	151.344	183.589	182.916	163.669	175.058	167.07	183.258	153.321	159.838	169.064	168.373	160.783	173.548	167.659	164.333	166.985	154.936	175.472	173.943	169.456	182.906	170.345	181.39	171.774	157.195	168.677	172.495	179.959	179.956	171.547	192.922	174.809	177.631	174.078	162.106	178.367
		329	1451.36	161.432	170.217	171.839	165.735	161.944	158.944	0	174.046	167.861	164.911	162.447	191.865	183.273	170.669	178.259	171.09	185.122	0	156.821	172.585	169.307	165.698	180.913	171.838	154.287	154.105	158.789	183.751	175.761	161.328	181.224	175.141	186.034	171.278	165.165	175.755	167.836	183.321	181.07	160.27	178.371	174.357	175.369	173.781	167.563	171.46
		330	1455.22	162.658	180.872	176.108	154.062	159.194	161.076	0	174.916	164.076	162.005	155.609	183.005	184.908	155.376	178.723	165.165	177.22	0	165.868	180.463	168.132	167.783	176.108	172.604	161.205	158.28	147.232	174.717	182.652	154.62	184.358	167.25	184.623	167.069	162.453	179.432	170.776	174.158	184.617	163.792	187.783	172.306	172.229	165.709	164.526	179.713
		331	1459.08	168.166	171.878	171.268	160.585	162.195	160.683	154.389	167.159	175.055	167.711	160.404	181.823	185.882	155.194	175.523	171.024	182.7	156.06	161.228	166.166	173.306	166.172	173.881	175.685	167.926	156.512	154.167	181.54	171.76	164.813	176.485	161.129	178.169	168.254	166.591	170.303	170.642	174.807	187.306	167.781	188.871	169.035	175.477	173.442	171.229	169.653
		332	1462.94	161.345	174.589	173.732	150.579	164.088	164.954	152.595	169.116	169.407	166.655	163.922	187.769	189.623	164.502	172.497	178.152	164.382	157.3	156.833	176.211	171.179	172.581	175.419	165.252	159.076	163.31	159.244	181.85	179.444	175.538	185.131	167.036	176.619	166.443	169.786	171.286	167.114	172.584	174.284	166.232	189.986	175.57	175.86	157.568	172.04	174.91
		333	1466.8	165.093	167.689	169.061	162.308	160.987	151.607	156.534	168.26	161.525	175.802	161.281	193.247	186.485	169.023	184.496	176.092	181.406	154.387	160.956	169.275	0	178.683	178.831	180.816	169.29	160.141	155.48	181.863	184.439	177.652	180.4	0	167.381	165.52	167.261	169.841	168.51	175.445	172.117	178.665	182.75	173.238	149.177	169.814	166.391	181.104
		334	1470.66	157.971	176.635	175.116	159.01	162.988	152.074	152.688	176.083	164.2	162.641	160.876	183.563	178.687	168.379	173.288	166.172	176.931	162.831	161.104	176.354	176.992	166.368	171.649	178.772	162.452	162.955	150.068	176.875	176.365	170.513	180.47	175.292	173.093	166.043	160.643	172.914	174.705	174.109	180.682	163.75	181.396	0	179.97	168.528	168.761	176.825
		335	1474.52	160.502	167.706	168.344	155.614	164.275	0	160.433	170.221	163.076	165.144	162.84	175.515	184.304	165.143	174.98	162.114	185.521	157.429	160.287	173.386	173.23	162.748	170.704	177.198	174.089	162.388	158.394	174.068	170.88	172.366	179.995	0	171.136	169.789	169.745	173.678	0	179.743	177.34	161.97	183.477	0	170.974	170.01	166.24	172.592
		336	1478.38	168.263	162.039	171.221	160.457	170.451	157.993	0	172.519	169.66	162.607	163.494	181.909	181.314	153.396	176.406	166.263	186.239	161.773	160.407	175.121	173.268	171.944	165.707	175.717	162	157.74	162.72	177.048	183.562	166.267	175.488	161.102	171.094	171.04	156.884	164.948	167.744	182.133	178.608	175.551	185.984	179.112	172.455	161.893	167.638	166.652
		337	1482.24	162.34	164.866	172.041	159.066	159.616	165.412	157.304	166.868	162.622	163.238	165.355	179.748	183.992	165.922	173.736	162.643	174.136	164.281	164.614	175.034	178.173	167.429	177.566	173.852	162.424	159.152	151.942	181.832	181.395	168.578	182.923	187.076	175.687	175.088	162.22	175.055	164.561	176.553	174.375	171.16	194.27	175.977	170.277	165.647	163.927	179.634
		338	1486.1	165.85	160.79	168.664	171.591	162.662	158.807	155.401	168.195	163.638	162.225	166.634	181.039	184.226	170.199	174.859	180.173	177.599	162.967	155.222	173.958	180.327	163.781	173.338	184.958	169.485	147.245	148.675	170.467	176.607	167.863	189.502	168.205	168.77	167.188	163.607	172.47	171.717	162.95	173.524	172.517	193.524	162.193	164.976	166.03	164.721	173.379
		339	1489.96	163.532	164.06	162.297	162.675	149.711	153.356	0	173.447	160.651	159.899	167.512	185.267	182.681	172.839	174.865	167.582	180.393	160.056	164.137	169.464	173.495	166.216	179.176	165.315	154.606	156.319	157.076	180.583	176.563	166.692	178.344	155.279	0	165.72	173.484	171.001	175.81	167.211	174.081	177.366	181.366	165.037	169.862	160.638	163.097	186.578
		340	1493.82	166.311	164.735	167.408	167.877	158.952	163.449	164.287	167.049	165.854	170.329	162.409	178.578	186.525	172.913	180.546	169.2	188.126	165.893	160.871	178.371	180.473	171.148	174.575	173.539	164.003	160.39	150.368	171.859	175.742	158.347	185.202	162.818	176.619	165.583	166.551	168.767	174.093	179.301	177.27	172.83	180.205	169.105	168.202	166.54	158.946	177.226
		341	1497.68	159.06	161.015	165.427	158.997	164.586	158.944	150.465	172.712	168.85	159.237	168.092	177.392	182.404	160.182	177.897	169.843	175.153	154.614	161.831	179.872	177.094	172.228	167.685	179.502	166.178	147.385	146.904	187.922	177.189	160.256	169.306	163.899	172.665	163.149	175.891	165.169	172.522	169.049	174.082	164.072	185.773	171.538	169.011	0	165.821	168.822
		342	1501.54	154.399	176.767	165.667	156.823	0	160.287	154.081	171.407	163.91	157.68	155.263	180.02	183.631	156.662	183.002	160.394	178.503	154.969	160.212	178.253	184.343	166.837	167.464	175.123	161.947	158.558	162.211	180.006	179.907	164.048	177.937	166.391	177.807	171.492	183.645	173.175	176.454	172.059	171.012	169.411	182.812	0	161.461	163.967	163.1	180.605
		343	1505.4	156.01	172.028	169.36	154.68	166.408	155.02	150.113	170.583	153.634	163.76	165.63	182.032	190.375	156.663	181.261	168.162	175.879	162.816	164.674	176.382	177.441	163.328	171.214	170.822	160.929	162.202	161.211	183.659	179.948	151.978	183.831	168.586	165.056	167.282	172.313	170.326	176.253	179.816	175.669	159.492	187.255	168.173	158.937	156.65	167.742	171.232
		344	1509.26	158.982	168.471	162.02	164.391	162.271	163.756	159.407	166.099	167.106	170.639	156.776	188.97	186.469	156.944	186.113	165.305	0	149.493	156.276	171.649	174.169	167.444	172.51	173.776	164.101	157.005	152.864	179.339	178.313	162.8	185.48	165.175	171.75	179.534	167.491	173.83	177.156	167.17	177.483	164.554	201.418	0	156.834	171.785	164.256	177.601
		345	1513.12	158.791	168.032	170.497	150.021	161.289	149.709	0	166.616	168.401	174.463	157.229	182.907	176.394	159.864	182.354	167.6	181.069	165.028	156.994	173.33	171.457	174.966	175.277	176.765	149.55	155.739	155.39	173.681	181.905	163.808	186.326	151.455	175.57	168.652	165.575	173.892	164.133	172.985	186.631	162.634	179.284	0	166.704	168.618	168.32	169.045
		346	1516.98	160.805	173.261	163.118	161.541	0	152.396	140.979	162.007	158.772	165.799	162.892	182.322	0	160.516	183.205	176.148	180.685	163.129	155.835	173.064	171.28	158.194	173.835	164.151	166.334	155.725	154.899	178.206	175.632	167.334	180.001	159.645	174.907	165.44	166.44	159.026	167.441	171.154	176.999	0	187.721	0	167.386	162.235	160.363	181.808
		347	1520.84	156.998	180.99	172.664	161.596	156.665	160.192	154.535	168.37	159.079	161.825	162.21	177.98	187.286	154.805	177.794	168.529	186.374	161.29	157.039	171.964	169.956	160.756	168.013	168.02	166.657	160.383	152.583	171.186	180.071	169.738	184.376	155.789	0	176.598	172.997	167.354	175.909	172.316	174.836	165.762	180.901	175.29	157.887	169.061	172.424	171.748
		348	1524.7	161.886	169.371	166.045	165.301	174.051	156.723	158.719	168.78	161.813	167.577	172.433	184.299	191.481	164.803	177.789	172.843	181.318	161.837	163.113	170.891	173.147	155.804	173.152	174.879	165.028	162.524	152.732	174.775	174.066	158.354	192.897	151.467	171.444	163.953	168.338	166.9	179.303	0	170.538	159.751	176.26	0	160.146	166.76	168.298	180.069
		349	1528.56	160.02	169.32	173.821	166.182	165.864	156.383	0	165.09	168.2	167.558	168.21	181.4	181.627	156.532	182.672	179.676	180.396	163.66	161.355	172.576	171.462	153.662	171.09	175.644	164.068	153.117	159.867	184.231	178.786	162.643	174.715	158.922	172.413	168.518	176.963	167.48	171.221	171.28	184.791	163.302	188.561	172.134	165.775	160.73	172.839	162.553
		350	1532.42	156.031	176.258	164.928	155.755	167.737	149.592	161.042	162.863	163.658	169.362	171.548	179.38	182.018	155.921	179.005	175.485	180.071	0	150.532	169.193	181.993	162.263	170.725	164.314	164.562	160.979	155.207	182.894	173.626	159.335	182.175	160.273	170.271	171.08	166.025	165.508	171.852	174.081	189.331	153.7	179.166	175.483	164.681	178.264	171.242	174.985
		351	1536.28	165.905	165.032	168.138	165.018	0	158.242	0	163.343	163.822	155.267	159.114	182.79	182.972	163.879	172.293	171.373	179.657	158.783	155.912	165.752	163.477	166.809	178.598	182.424	169.01	161.06	152.64	179.448	184.19	166.145	186.643	153.426	166.11	174.643	167.746	175.61	168.645	166.005	178.49	167.739	188.984	0	0	166.785	172.155	173.997
		352	1540.14	155.538	168.157	160.091	162.362	167.108	149.742	0	163.951	169.444	171.489	164.218	188.83	171.987	170.332	177.694	175.572	175.83	164.31	159.988	177.012	167.993	162.32	171.94	174.282	173.033	159.186	157.086	180.881	179.205	162.669	188.702	172.271	159.833	172.983	166.807	168.193	173.133	163.151	178.852	158.3	185.127	174.259	162.639	165.018	167.504	178.282
		353	1544	0	167.886	165.089	154.23	0	152.954	166.769	179.258	162.29	168.387	163.44	189.128	179.536	175.644	173.871	172.373	182.531	158.157	157.04	165.891	179.887	164.725	173.839	169.432	169.039	154.992	152.72	180.552	181.767	167.79	178.375	198.624	172.849	171.318	170.415	178.182	167.622	166.237	186.301	162.669	178.706	176.368	159.92	166.795	176.581	172.418
		354	1547.86	164.946	162.431	161.845	158.723	0	156.654	152.555	161.966	160.03	164.822	166.647	191.631	183.852	175.638	176.045	160.01	180.411	167.629	155.737	162.546	174.212	164.803	180.392	169.093	165.353	152.656	156.732	184.865	184.567	168.064	176.253	166.267	168.963	173.632	168.363	177.2	164.803	180.094	188.306	169.413	169.616	178.694	154.768	167.802	181.97	174.781
		355	1551.72	164.305	171.772	158.685	156.022	169.897	156.89	0	155.822	160.642	175.167	159.932	183.298	179.512	168.742	173.101	161.696	173.728	163.515	155.488	172.349	177.324	169.103	173.669	176.233	164.486	150.458	158.296	180.184	188.296	166.055	184.051	170.768	175.832	160.92	172.64	165.778	177.109	161.245	184.97	163.091	164.093	177.172	158.009	170.537	174.556	169.369
		356	1555.58	160.029	163.137	157.626	160.834	165.694	153.84	0	176.73	163.655	167.921	167.994	179.975	179.197	174.641	175.307	164.063	173.643	0	147.665	165.139	172.896	163.936	169.471	165.033	171.572	159.226	156.787	177.449	179.5	180.697	179.657	152.169	168.607	170.14	165.085	172.729	172.858	166.651	169.018	155.373	170.873	161.808	167.756	170.898	179.244	174.371
		357	1559.44	153.488	166.702	157.547	156.533	168.487	154.344	0	170.678	163.178	160.433	165.092	181.843	170.103	171.7	173.03	175.494	169.887	158.419	154.149	161.473	179.347	161.227	160.835	175.972	163.408	153.167	158.151	175.019	180.325	166.554	180.197	161.864	170.01	164.76	165.781	167.876	167.138	165.935	172.117	163.685	169.514	174.688	156.977	164.159	173.458	167.524
		358	1563.3	157.895	176.251	162.896	157.786	164.902	157.631	151.307	167.426	162.623	165.39	170.408	178.464	178.984	164.555	171.607	168.657	173.729	152.588	150.429	170.301	169.72	157.696	172.114	178.694	166.914	155.06	149.898	177.124	190.274	167.124	180.293	171.61	178.548	168.334	171.265	171.495	174.202	178.265	186.962	163.516	179.417	168.581	160.794	161.28	174.268	179.526
		359	1567.16	161.966	171.206	162.474	162.61	159.244	155.604	0	161.626	157.547	163.616	166.286	184.422	183.769	166.714	185.72	165.332	163.555	0	159.397	170.98	180.66	164.007	170.92	176.604	166.433	155.391	152.641	180.576	187.041	170.137	176.686	166.202	167.64	166.014	166.356	177.49	169.323	168.292	176.457	162.544	176.259	173.336	160.999	167.537	183.699	175.951
		360	1571.02	164.292	173.094	156.726	163.965	168.939	151.859	0	165.788	162.434	168.275	162.354	0	175.957	176.076	170.077	171.371	171.41	0	153.27	166.607	166.418	164.485	171.314	166.409	164.816	162.662	150.81	187.061	184.783	160.052	182.485	155.394	169.952	168.852	157.581	0	168.973	171.518	186.85	165.546	166.273	168.646	158.494	165.588	173.595	184.486
		361	1574.88	163.669	166.812	154.961	164.204	156.334	163.347	151.725	168.987	154.505	157.2	159.68	184.326	178.308	162.422	176.991	165.656	171.326	150.859	159.078	165.749	160.52	157.207	168.505	161.758	162.141	158.482	159.453	184.381	176.327	163.567	172.581	167.065	161.913	181.583	158.676	170.182	165.404	169.339	0	164.273	173.421	0	150.637	159.755	182.722	181.343
		362	1578.74	160.8	159.015	163.879	165.764	182.405	161.533	148.121	169.272	155.302	165.594	173.73	173.712	171.131	168.792	175.356	166.396	172.37	0	155.331	163.098	163.686	155.191	167.164	171.556	166.825	160.914	156.808	185.111	181.06	162.656	173.345	159.75	160.949	179.657	171.542	168.629	173.609	172.356	171.954	152.583	170.416	0	153.261	161.27	178.362	183.343
		363	1582.6	161.04	169.982	158.78	156.38	147.163	153.571	154.898	170.708	162.642	163.99	162.771	175.533	176.911	170.804	176.126	165.543	171.039	0	157.208	0	168.418	157.533	170.205	173.497	161.605	161.679	155.351	187.382	173.292	158.407	165.78	157.438	164.081	170.685	157.314	175.258	164.154	177.515	0	155.395	178.566	165.928	157.833	172.801	182.764	175.831
		364	1586.46	158.164	172.868	159.116	163.456	151.78	158.675	0	168.716	159.609	154.919	165.326	172.772	185.601	170.526	178.722	173.168	161.039	0	155.552	0	170.946	158.155	158.602	174.719	169.429	160.004	155.387	172.949	185.855	162.048	170.801	160.747	172.343	179.307	167.006	177.318	177.063	171.184	0	155.081	181.599	166.751	156.946	167.33	165.682	171.626
		365	1590.32	155.111	179.222	164.422	157.016	161.285	154.495	148.465	165.803	160.058	163.415	161.084	179.489	179.429	173.314	183.533	172.927	163.374	0	153.383	0	180.147	165.571	153.896	171.321	166.418	157.816	151.374	173.557	176.98	160.705	176.095	164.682	173.61	170.565	170.23	175.254	175.522	171.94	169.27	168.828	173.169	0	162.991	178.83	186.083	181.78
		366	1594.18	167.374	171.122	166.735	154.667	150.074	154.992	159.776	166.254	157.74	167.647	168.367	179.718	177.374	175.052	177.67	168.528	175.288	144.399	152.49	178.476	174.241	165.906	166.696	164.008	169.175	152.282	154.437	183.356	173.892	173.747	166.203	165.775	176.725	175.047	173.321	0	163.713	175.475	175.62	161.707	178.291	167.137	154.652	170.106	170.865	176.32
		367	1598.04	174.92	177.667	158.652	162.521	158.092	158.519	155.555	168.211	147.667	166.239	171.111	180.602	178.802	176.769	176.015	175.486	166.981	148.778	148.214	168.066	172.606	156.819	162.238	164.572	165.727	157.541	149.573	178.255	185.241	0	166.664	160.484	172.22	176.058	164.129	175.215	176.493	174.685	168.409	166.293	184.419	0	157.242	176.205	171.17	178.771
		368	1601.9	174.924	174.635	160.394	158.938	155.84	164.374	153.688	170.551	156.811	163.922	169.426	183.864	188.193	173.532	185.515	166.181	168.244	145.853	158.848	173.735	178.616	162.128	178.792	170.126	159.194	159.88	158.928	175.866	186.772	160.98	165.886	163.109	178.076	177.548	171.614	165.677	174.567	167.056	177.684	158.691	175.438	162.055	160.276	164.001	172.812	172.069
		369	1605.76	163.216	170.855	158.873	160.051	152.19	164.76	162.572	166.507	158.089	162.979	163.469	178.621	185.783	172.217	181.939	169.333	169.028	0	149.575	0	170.969	169.888	166.216	166.435	170.614	154.263	0	176.189	173.424	0	173.354	157.81	164.81	171.879	167.378	165.394	174.442	183.439	174.182	166.48	172.021	0	169.961	162.216	169.294	173.532
		370	1609.62	155.389	167.271	152.917	161.707	0	163.965	154.789	171.616	152.641	163.429	172.969	181.076	184.356	161.644	182.314	171.639	161.314	0	149.909	175.27	178.965	159.443	169.857	166.109	164.119	151.839	153.098	186.265	186.796	155.681	165.979	160.135	169.22	175.359	173.642	167.828	163.142	176.678	169.824	159.204	177.585	0	156.934	159.511	175.644	177.177
		371	1613.48	155.49	175.396	158.209	0	0	162.046	148.81	176.719	153.025	174.073	169.161	183.591	185.744	178.233	182.997	161.974	164.766	148.517	165.242	173.063	161.873	153.479	161.646	170.838	172.975	158.836	151.991	190.443	182.307	151.728	177.28	155.684	178.473	176.38	160.252	175.028	170.815	174.776	170.673	160.43	178.848	162.878	159.225	170.513	174.605	167.966
		372	1617.34	0	177.365	161.621	164.904	173.667	162.171	157.35	166.025	159.478	157.425	167.802	170.286	182.326	178.747	182.108	158.749	170.969	0	155.252	181.081	160.893	162.154	171.082	176.019	162.655	156.483	151.46	180.487	178.626	151.243	173.982	155.831	176.982	170.951	170.634	164.682	170.955	176.364	169.347	169.856	183.455	163.641	160.973	164.783	172.215	174.818
		373	1621.2	0	171.616	159.836	163.653	161.369	160.604	152.391	175.212	160.744	157.34	174.543	168.442	172.765	176.889	180.628	163.31	172.37	0	151.81	174.485	168.561	154.54	168.818	170.417	165.715	155.164	150.492	181.522	172.666	154.109	173.687	162.867	170.045	176.818	173.751	169.803	169.899	169.525	161.094	166.789	189.147	164.886	157.125	164.409	170.594	170.111
		374	1625.06	0	165.172	161.429	163.871	162.511	163	152.583	169.606	165.554	163.374	167.405	179.508	178.237	174.488	181.258	158.062	164.691	150.533	144.758	0	180.33	152.808	167.337	178.133	166.566	160.839	145.092	179.111	175.442	157.849	179.844	0	170.768	173.551	166.303	176.146	173.403	168.282	166.687	0	184.338	167.917	162.4	167.937	160.866	169.699
		375	1628.92	0	171.019	156.358	161.241	147.546	170.112	161.607	179.117	159.084	154.332	170.951	171.726	179.799	164.844	173.563	159.318	169.238	160.245	154.638	162.967	177.657	156.075	166.481	172.487	163.63	153.906	148.799	183.593	169.955	156.805	172.443	155.411	180.409	172.563	163.541	171.234	161.799	177.609	0	157.516	183.23	160.855	155.963	161.302	157.463	171.253
		376	1632.78	155.042	176.908	151.078	155.442	161.663	156.591	148.75	171.663	162.895	161.158	159.96	176.873	183.396	164.59	181.208	163.288	0	0	157.097	174.156	168.845	146.584	170.012	168.084	169.831	159.492	147.494	186.634	172.921	163.737	174.851	160.448	180.932	173.996	164.162	166.652	163.299	177.893	164.602	170.606	183.861	166.692	153.889	164.204	165.275	162.029
		377	1636.64	0	172.096	160.911	163.724	0	156.85	158.626	179.066	162.9	154.338	167.336	172.01	173.467	164.732	176.398	162.182	162.593	153.562	151.471	0	173.921	160.786	160.318	171.495	164.973	158.37	156.625	191.426	175.258	163.654	172.96	151.416	173.828	174.679	175.181	174.907	163	169.931	165.408	158.073	185.155	173.149	158.667	165.044	159.389	170.236
		378	1640.5	0	172.677	155.188	157.649	162.312	169.093	164.172	172.253	151.035	153.103	168.068	178.798	186.844	153.53	174.564	160.184	171.254	150.699	150.68	174.192	173.669	146.383	167.336	178.492	169.366	157.937	148.135	181.623	171.011	178.263	168.521	158.038	171.538	183.914	171.165	168.048	168.705	176.071	169.225	161.777	183.998	169.341	156.081	164.925	166.071	174.474
		379	1644.36	159.509	164.786	145.806	157.992	157.693	166.149	155.404	169.396	167.628	160.077	167.239	178.735	173.691	167.122	175.661	163.902	162.028	155.783	0	0	170.134	165.697	163.439	182.021	161.31	151.893	144.156	188.597	175.25	169.134	169.523	154.614	173.318	172.827	161.841	0	164.163	172.278	185.509	165.779	177.46	169.012	148.608	173.216	166.133	185.343
		380	1648.22	143.979	173.07	156.298	163.444	150.419	156.308	0	170.048	160.883	157.28	171.069	178.096	172.365	166.494	180.847	165.619	173.288	0	157.592	166.356	178.382	156.513	162.45	175.119	170.985	151.042	149.404	190.188	171.709	167.937	171.687	151.087	176.821	171.833	165.773	165.65	167.288	174.413	0	163.617	175.268	170.768	157.425	169.437	165.221	182.354
		381	1652.08	152.448	173.85	161.622	159.776	158.662	169.403	141.492	176.307	167.147	151.636	165.103	167.836	184.552	173.355	182.822	171.964	0	0	156.238	0	185.967	152.043	169.598	174.361	161.566	150.073	144.241	177.814	183.772	165.942	175.408	161.583	180.382	173.745	163.746	161.655	162.367	167.236	167.563	169.946	183.634	168.124	156.915	174.962	165.438	183.157
		382	1655.94	150.646	170.685	157.796	157.933	148.551	162.668	0	176.087	164.689	161.547	174.806	173.323	184.784	166.536	175.538	165.477	165.361	0	0	0	195.328	146.786	171.973	183.645	169.52	146.763	148.892	192.409	174.422	170.397	169.608	146.537	169.989	168.743	159.942	167.402	161.482	179.446	164.713	162.168	179.505	175.851	156.903	178.748	167.425	180.346
		383	1659.8	153.566	180.942	152.422	162.66	145.589	164.517	0	178.798	170.967	161.539	160.625	174.535	173.415	168.912	176.833	166.074	162.951	163.515	0	0	168.273	140.456	163.663	173.922	169.427	144.869	146.461	179.06	184.379	165.383	170.1	154.293	175.376	176.615	162.534	171.414	153.119	172.409	0	168.569	180.187	180.374	153	175.649	165.515	188.467
		384	1663.66	0	172.59	151.35	170.353	166.194	156.335	0	175.618	166.225	152.357	170.336	178.262	173.126	171.291	172.724	168.934	167.411	167.588	158.024	0	179.211	159.048	172.391	175.972	160.831	146.848	147.395	173.02	169.635	165.583	170.001	158.958	175.902	170.763	157.813	166.346	159.139	174.299	177.827	164.194	178.371	168.805	152.07	177.328	177.766	183.174
		385	1667.52	164.891	164.965	156.934	158.812	0	157.471	140.199	173.08	163.907	0	170.289	177.357	180.698	160.8	172.027	165.478	164.968	159.376	158.878	0	176.723	148.492	155.695	180.516	164.809	147.372	152.349	182.288	168.465	173.228	164.885	149.55	170.221	178.993	166.525	0	156.209	161.429	193.27	158.041	184.832	172.778	149.422	176.371	162.629	176.823
		386	1671.38	157.128	175.664	153.542	165.006	153.282	165.272	150.747	169.038	159.734	155.606	163.468	173.28	175.412	162.013	179.399	167.021	168.517	152.753	152.585	0	180.805	152.5	174.583	179.12	167.028	153.246	149.528	183.353	171.778	180.034	161.667	161.645	182.286	177.894	157.293	165.303	157.764	172.015	160.329	164.135	186.009	171.081	157.381	167.738	165.238	175.613
		387	1675.24	155.743	164.635	149.591	160.964	164.654	167.596	0	165.317	164.504	161.358	168.154	176.293	182.094	167.24	165.989	170.073	168.176	0	156.222	0	178.153	151.92	162.729	174.325	168.144	152.755	152.806	183.751	188.389	166.998	170.028	155.956	175.529	174.047	155.207	174.404	154.756	167.315	172.969	165.737	193.106	181.267	150.042	164.228	155.746	166.963
		388	1679.1	160.782	162.294	154.923	168.034	159.528	162.591	157.179	172.543	159.564	150.931	171.503	180.614	187.992	167.927	173.358	160.225	164.636	0	152.528	0	175.02	165.955	167.18	184.789	169.729	152.215	156.024	181.874	174.373	167.76	170.275	158.909	171.171	172.101	161.474	169.737	154.982	166.823	161.952	164.441	186.081	170.308	148.279	172.211	162.907	177.586
		389	1682.96	163.8	170.654	156.883	157.459	163.176	160.96	0	181.506	151.993	147.541	178.502	178.774	190.299	163.636	178.4	165.633	167.739	0	146.047	0	168.707	153.858	167.987	179.199	167.852	153.298	148.9	181.312	182.947	160.083	167.641	158.706	184.29	176.625	159.389	177.865	162.561	177.692	169.055	166.953	184.222	169.95	149.019	168.068	164.772	186.512
		390	1686.82	159.534	163.134	148.253	160.196	165.589	160.421	154.252	177.186	158.313	144.687	169.994	167.001	0	169.784	185.106	156.202	166.601	0	157.818	0	173.811	155.472	161.417	176.794	181.55	153.95	151.539	190.252	179.515	165.57	167.714	162.336	181.319	174.692	155.882	164.434	164.242	178.884	171.108	153.106	183.111	178.502	186.945	162.578	172.375	170.469
		391	1690.68	144.068	173.616	152.463	170	158.477	165.029	148.007	179.119	147.469	150.453	171.374	172.998	193.649	167.608	182.168	156.987	172.821	0	157.839	168.1	156.064	158.032	170.223	178.391	166.635	155.79	159.445	183.881	179.784	152.619	166.238	160.892	175.188	176.46	160.787	173.766	161.461	170.906	164.999	167.089	182.029	164.263	174.565	163.335	169.116	173.764
		392	1694.54	147.334	177.176	153.064	158.301	0	151.339	155.844	169.756	162.398	145.071	177.556	180.346	187.601	159.939	189.792	164.858	164.298	0	158.231	0	170.552	153.023	0	181.069	168.017	151.289	149.922	179	175.795	162.69	166.316	160.424	170.513	181.902	159.201	168.172	175.048	179.192	160.507	173.982	180.953	170.669	176.295	169.762	179.862	174.397
		393	1698.4	150.499	167.845	150.728	153.098	155.873	153.518	0	177.447	168.028	141.257	170.57	179.335	184.48	163.405	184.707	161.58	158.209	0	0	0	167.49	152.434	162.709	177.719	176.745	154.957	155.747	185.132	184.064	164.796	169.823	153.023	176.77	175.904	132.179	168.991	163.814	184.635	157.724	165.068	181.589	169.321	153.829	171.29	172.568	172.355
		394	1702.26	147.732	173.117	158.072	164.33	151.882	166.15	0	178.742	160.367	150.68	181.265	173.472	180.448	150.119	192.256	161.693	162.848	0	0	0	166.33	153.063	160.354	176.661	168.399	143.661	151.337	183.941	176.538	159.682	166.183	0	178.51	178.569	151.341	173.111	159.513	173.354	164.283	164.46	181.757	166.884	0	171.455	172.542	179.882
		395	1706.12	163.327	167.039	146.476	162.261	153.861	151.777	190.367	179.221	156.796	145.1	171.222	181.235	180.739	157.425	173.048	172.184	166.827	0	0	0	166.965	145.27	154.789	183.811	168.929	150.698	152.841	184.578	181.995	154	165.108	156.702	185.093	181.679	160.943	167.929	165.182	181.856	171.088	160.349	177.109	163.151	153.834	166.96	165.624	177.563
		396	1709.98	152.514	173.044	0	155.679	162.851	162.767	147.61	189.005	154.82	158.776	176.296	176.65	186.579	159.892	182.08	164.018	166.263	0	158.561	0	162.598	152.754	166.621	177.411	163.758	148.551	152.786	186.555	172.606	162.426	171.018	157.682	176.653	174.428	163.388	164.226	166.426	176.331	164.336	170.823	185.404	163.001	146.89	167.758	168.667	189.153
		397	1713.84	159.662	169.359	158.711	164.25	154.612	166.265	0	170.659	159.74	146.774	169.022	179.957	180.064	154.005	183.236	164.646	169.63	0	160.592	0	155.715	150.972	165.602	177.657	169.626	156.085	160.209	188.397	184.754	164.267	165.111	151.522	178.26	182.042	151.305	171.026	158.406	179.891	170.242	162.448	187.356	162.119	154.268	162.72	179.337	177.832
		398	1717.7	155.668	170.298	162.082	166.381	168.763	158.034	149.667	163.725	159.451	152.25	170.692	181.067	196.587	158.624	176.416	159.657	163.303	0	0	0	168.7	143.124	179.252	179.506	153.759	149.396	158.816	185.785	181.593	162.131	167.03	155.491	174.779	173.59	155.289	173.276	157.374	162.899	0	155.815	183.603	171.924	159.878	173.714	178.83	183.879
		399	1721.56	159.406	175.847	156.166	157.048	152.646	170.939	0	179.579	157.163	158.72	168.213	180.165	0	157.092	187.79	162.876	170.491	0	158.813	0	167.323	144.136	165.45	181.111	173.83	143.564	160.689	191.199	177.523	167.57	170.921	160.191	179.444	176.098	158.523	167.452	152.932	167.658	172.587	164.036	182.523	168.223	153.23	184.354	183.114	181.981
		400	1725.42	155.806	168.545	148.682	164.464	0	160.753	151.734	177.356	148.945	149.053	169.454	178.262	186.533	159.429	188.743	165.69	161.408	0	0	0	166.179	159.212	161.561	185.898	169.397	149.705	150.314	178.294	169.893	165.036	164.841	150.419	173.695	175.531	156.795	169.801	151.851	167.354	166.971	167.301	195.689	165.276	145.861	160.831	179.295	183.864
		401	1729.28	155.99	174.868	156.242	164.594	0	155.726	153.212	173.706	160.031	149.318	181.618	179.724	189.922	163.516	182.217	163.27	162.676	0	0	159.638	165.294	154.48	166.356	183.023	163.665	151.906	155.173	185.819	174.593	168.129	158.217	151.389	166.01	178.447	154.941	173.944	155.34	167.242	175.999	162.932	190.163	162.875	152.01	176.471	183.338	185.276
		402	1733.14	163.433	180.242	147.192	159.382	153.608	160.202	0	183.992	154.362	153.401	174.211	184.4	191.657	158.632	174.806	165.176	164.417	0	0	157.465	157.806	151.275	169.4	175.842	160.064	0	140.795	191.192	172.155	185.189	169.866	160.136	171.934	182.489	154.326	174.485	161.299	168.284	177.409	164.027	184.341	168	147.379	171.598	197.26	182.311
		403	1737	157.745	168.722	0	159.866	0	154.766	160.584	178.078	158.396	150.68	173.862	178.387	184.061	162.293	187.26	160.741	157.294	0	155.181	0	156.01	153.322	174.731	182.511	159.201	150.495	146.444	191.164	169.635	179.85	161.724	154.242	184.202	185.81	152.513	161.818	154.586	172.056	159.053	166.488	188.953	165.144	152.737	181.97	166.8	186.551
		404	1740.86	156.5	167.459	155.261	164.206	157.171	152.894	164.815	182.246	153.444	148.209	166.439	177.033	174.776	165.555	180.065	155.247	167.972	0	0	0	170.098	144.285	174.027	183.458	160.063	149.679	154.22	179.276	170.695	175.359	157.819	146.239	176.886	165.798	163.118	169.846	163.955	179.232	203.351	165.412	185.505	164.799	157.331	180.99	190.077	185.774
		405	1744.72	163.583	172.273	153.07	157.692	158.31	152.112	161.387	173.1	154.371	154.375	171.518	173.773	185.341	164.363	193.955	163.775	169.542	0	0	158.548	165.631	141.573	172.506	179.466	160.481	150.532	149.682	190.619	171.371	166.876	160.817	162.088	180.914	178.997	158.832	167.11	164.263	165.616	167.023	162.913	198.414	165.086	147.956	173.654	173.48	181.295
		406	1748.58	162.668	170.361	150.105	159.789	151.725	161.223	0	179.172	163.82	146.013	167.459	177.143	190.953	160.656	181.702	154.384	170.229	0	0	148.523	159.57	152.892	179.392	177.719	169.418	0	148.637	193.282	174.093	179.726	155.372	153.964	174.896	169.341	165.594	181.727	152.357	174.843	172.493	165.01	185.07	162.055	157.394	173.896	174.023	179.191
		407	1752.44	148.595	166.567	155.446	163.425	147.644	160.669	152.414	185.176	158.294	155.859	171.324	170.694	187.722	166.82	184.445	150.616	168.059	0	0	161.929	156.301	150.816	174.731	182.801	161.674	142.771	160.796	186.508	172.307	171.122	156.007	152.538	186.63	173.985	158.993	169.705	162.641	179.632	176.948	168.203	186.985	164.463	153.831	178.034	169.164	193.49
		408	1756.3	156.129	171.958	161.25	160.83	0	168.593	0	181.163	162.265	143.555	168.525	186.538	192.516	165.154	182.912	151.467	159.319	0	0	151.553	159.237	150.768	177.457	175.546	168.909	149.763	151.171	182.804	170.588	170.917	164.699	161.115	174.023	167.488	160.083	171.356	155.878	184.981	165.029	162.886	185.306	0	154.364	169.677	181.731	176.62
		409	1760.16	157.192	168.23	158.6	158.596	146.269	164.334	0	183.518	158.249	149.356	169.018	180.183	187.906	158.291	184.351	165.31	169.872	0	0	163.864	168.642	151.594	179.465	175.627	167.054	157.016	155.664	186.283	169.997	169.144	150.826	153.708	181.813	167.033	163.843	180.169	145.01	178.541	175.976	157.894	182.418	160.384	149.395	162.427	159.775	184.554
		410	1764.02	159.355	166.956	154.576	154.639	152.787	0	0	184.713	155.638	156.073	160.066	173.851	182.606	168.941	180.2	171.93	171.798	0	0	158.974	172.177	148.736	180.876	177.715	164.481	157.654	156.77	186.525	174.553	164.558	158.12	152.053	168.462	166.333	157.653	171.26	156.934	174.65	174.89	166.852	181.601	170.099	150.189	171.532	171.327	187.958
		411	1767.88	156.908	173.508	154.212	162.438	156.788	0	150.48	186.503	155.711	140.295	169.852	182.169	181.461	166.356	179.475	159.176	156.117	0	0	153.145	161.674	150.574	175.48	175.776	163.338	155.523	154.303	182.658	176.553	163.076	155.809	152.606	180.375	172.15	155.72	171.432	157.187	167.349	170.841	160.277	187.131	166.146	146.747	167.421	165.753	185.708
		412	1771.74	157.276	174.465	155.669	157.746	152.898	159.872	146.621	194.116	162.888	148.806	171.044	176.998	179.628	156.877	184.372	160.728	162.354	0	0	144.843	155.564	0	176.924	170.227	159.496	149.601	159.305	180.641	175.954	162.066	162.097	143.28	181.707	175.771	155.651	181.544	160.47	168.71	166.434	164.782	188.412	169.293	148.246	176.048	176.378	188.795
		413	1775.6	162.463	166.043	161.997	149.157	157.28	151.194	150.122	187.724	169.722	144.774	164.126	177.116	187.161	165.442	180.973	153.653	163.845	0	0	153.965	164.414	148.758	173.914	177.85	172.439	153.402	155.71	189.748	184.461	158.96	166.994	149.914	179.619	178.947	156.934	178.294	148.999	178.345	170.575	159.417	189.131	167.075	147.558	176.753	159.46	191.616
		414	1779.46	160.446	173.645	151.975	146.199	144.189	0	148.258	182.566	167.073	150.626	180.115	183.162	189.345	161.051	186.858	159.538	165.76	0	0	152.104	168.865	163.776	168.606	183.646	167.09	150.538	162.099	185.38	179.29	163.32	0	147.456	174.017	177.792	152.734	176.338	150.814	166.959	186.73	155.292	170.742	161.303	148.762	171.778	165.636	179.675
		415	1783.32	151.946	167.555	147.963	157.001	152.507	154.5	0	182.135	159.754	144.729	171.13	175.288	178.816	162.167	189.594	152.183	162.238	0	161.515	148.672	165.393	144.692	173.533	172.407	167.372	162.416	159.912	175.315	176.836	168.703	0	151.811	180.048	190.336	155.825	178.053	157.483	168.856	184.579	154.024	183.504	169.686	147.587	175.495	169.693	184.885
		416	1787.18	155.777	167.497	0	150.222	152.564	0	147.119	180.592	167.683	156.514	165.459	172.019	174.334	165.205	182.866	156.018	176.865	152.153	0	150.469	166.406	147.994	180.098	175.362	167.53	157.346	160.579	177.813	175.036	175.044	157.573	149.385	171.94	176.288	150.363	186.751	161.01	172.231	165.699	162.495	173.224	172.031	144.828	190.699	170.577	189.706
		417	1791.04	152.087	171.568	141.99	154.114	0	0	0	183.215	168.336	145.771	172.044	173.032	190.168	166.497	189.287	158.151	164.882	152.917	0	156.116	166.464	151.328	183.313	176.356	164.374	155.113	171.682	183.94	170.56	160.016	161.175	146.23	174.813	186.447	145.107	171.907	159.662	163.779	172.962	163.016	176.857	171.1	149.114	171.588	173.475	177.41
		418	1794.9	153.929	176.104	158.393	158.449	146.386	0	135.733	187.497	161.355	149.205	182.757	180.395	184.131	170.545	196.271	158.395	168.46	142.631	0	140.064	161.828	147.681	177.007	182.557	163.695	159.347	156.156	178.098	174.229	163.28	164.917	0	177.717	176.929	154.512	171.306	157.888	175.896	175.559	160.967	183.339	167.588	0	177.203	178.779	176.554
		419	1798.76	141.953	165.947	151.65	158.089	154.334	0	142.558	180.72	169.975	150.59	175.376	184.705	192.683	162.615	185.527	160.028	167.564	144.997	0	154.593	160.332	160.358	179.735	180.624	165.465	153.293	155.714	173.352	168.031	161.197	161.545	146.175	187.2	174.988	153.141	168.889	164.405	164.653	168.551	159.01	187.783	163.819	158.742	0	174.005	184.083
		420	1802.62	158.899	179.014	150.715	162.169	151.131	0	0	188.12	178.665	148.828	160.614	177.606	188.144	162.682	193.068	148.375	170.773	158.397	0	140.989	166.598	145.429	168.911	178.521	161.561	149.158	158.351	172.865	180.482	170.157	159.275	151.722	185.944	184.594	157.282	176.307	161.303	167.138	176.15	159.628	178.119	0	155.561	0	174.597	178.226
		421	1806.48	155.951	171.015	159.48	155.622	145.712	0	0	185.042	167.384	156.217	162.701	171.227	183.012	163.28	188.288	154.172	165.558	147.843	159.213	148.167	169.489	145.687	162.593	175.623	162.805	158.588	163	186.188	184.676	161.236	162.875	142.132	180.419	184.952	164.151	170.431	153.418	175.674	176.052	153.903	177.575	169.045	0	0	171.746	176.413
		422	1810.34	145.486	164.447	158.667	158.736	157.26	0	147.729	184.401	169.949	152.828	175.814	166.753	190.22	162.625	189.442	153.107	160.896	153.886	0	152.093	173.852	145.651	172.685	0	162.288	161.34	148.89	187.831	178.146	156.881	160.324	148.573	177.437	185.263	160.611	173.2	163.382	155.649	177.843	157.282	183.846	170.946	0	176.055	170.05	184.571
		423	1814.2	152.822	178.629	150.083	158.163	0	0	153.184	189.087	160.346	149.619	176.621	185.999	178.95	161.828	197.928	168.319	171.365	151.671	0	155.608	162.833	153.789	170.674	180.55	166.351	148.212	160.94	186.482	185.257	170.996	158.433	152.599	176.628	176.07	152.589	168.814	160.313	167.916	178.603	156.923	186.304	169.408	0	175.105	170.34	174.326
		424	1818.06	147.71	177.854	149.788	156.815	157.53	0	0	176.561	163.67	148.306	170.876	184.736	191.548	166.48	197.426	160.211	176.744	144.183	0	149.972	159.778	154.283	176.562	175.768	165.129	151.962	153.681	187.297	170.073	168.155	147.688	146.101	175.781	178.812	170.112	172.319	166.113	161.661	169.161	172.561	179.889	172.535	150.597	0	168.078	186.833
		425	1821.92	149.562	166.35	154.549	156.391	0	158.444	143.538	182.862	172.452	160.596	166.866	170.079	181.88	155.804	181.693	157.693	170.85	156.854	0	156.994	174.587	139.514	182.965	171.476	168.689	151.128	150.746	185.345	174.972	178.148	155.192	157.506	172.537	179.359	151.411	163.798	155.504	167.488	179.302	162.664	183.207	169.737	154.721	0	162.463	191.838
		426	1825.78	162.687	166.243	168.278	154.301	0	0	143.286	187.016	169.626	155.455	169.629	183.594	174.548	161.823	192.988	159.923	170.348	159.645	0	152.75	170.465	139.887	171.875	173.089	163.339	154.921	160.415	0	179.385	175.417	156.617	147.369	174.597	183.102	145.785	168.632	154.528	170.141	178.021	146.848	187.807	172.838	156.594	160.972	168.198	192.702
		427	1829.64	140.71	171.904	157.386	161.5	147.456	159.402	140.637	184.226	167.395	153.457	171.844	176.566	179.204	169.001	198.531	152.985	161.272	154.668	153.647	145.405	170.136	143.614	177.191	172.51	172.799	147.841	162.412	182.999	183.387	166.464	154.658	157.26	178.599	181.043	154.267	168.326	156.251	160.263	168.606	153.152	182.771	171.758	0	168.969	156.719	184.878
		428	1833.5	147.275	176.604	156.142	166.051	0	0	144.661	189.279	172.951	158.749	174.119	179.214	184.29	156.625	192.876	155.464	165.337	157.893	0	147.322	173.707	149.037	176.51	0	166.328	144.958	154.606	181.911	184.745	173.624	154.665	149.192	176.461	178.162	167.638	159.324	162.869	157.049	165.678	157.887	182.986	163.376	0	164.018	163.995	178.498
		429	1837.36	153.7	164.195	156.053	148.745	140.955	0	146.599	181.54	176.763	156.148	180.575	178.592	171.955	156.322	183.375	153.027	167	151.106	0	144.344	179.698	133.13	176.526	0	167.158	151.142	152.154	189.359	179.321	173.909	163.213	147.008	169.891	178.468	156.497	169.338	157.929	165.691	162.581	157.161	186.909	165.805	159.091	165.042	165.176	186.678
		430	1841.22	162.69	165.309	163.482	149.66	137.987	162.956	148.498	180.139	178.566	162.846	171.343	183.497	179.559	170.337	186.086	154.882	164.716	159.713	156.161	140.05	176.948	146.162	176.826	0	165.823	146.136	155.142	167.961	188.475	164.429	161.912	153.523	170.735	172.568	159.957	175.573	158.511	169.364	169.378	158.444	200.491	168.942	151.989	169.253	162.672	194.352
		431	1845.08	152.255	178.671	161.94	156.965	0	161.624	146.053	184.797	0	157.402	165.947	179.864	167.456	159.343	193.168	157.098	167.634	146.012	0	151.83	178.93	130.999	171.963	0	167.935	154.381	160.971	187.702	173.915	166.849	159.047	150.864	176.38	169.141	144.288	165.022	164.16	166.558	167.895	0	190.532	167.499	162.684	158.316	167.688	202.627
		432	1848.94	151.924	178.092	158.598	158.533	0	165.142	0	178.56	178.499	163.795	174.292	183.2	175.469	157.179	188.524	163.687	166.112	154.02	0	147.527	176.839	147.252	174.669	173.15	160.465	151.514	151.187	192.597	174.27	167.139	156.876	143.544	176.042	185.833	142.355	167.908	162.597	172.692	162.148	141.036	188.518	168.636	154.675	163.99	168.078	188.262
		433	1852.8	163.695	170.438	166.679	0	0	155.817	147.824	180.488	171.172	145.007	171.245	181.07	182.008	161.917	191.538	153.869	166.504	146.622	0	149.936	178.514	138.886	174.893	0	152.614	146.967	159.172	183.519	175.781	178.84	161.336	138.483	169.524	177.854	152.907	173.081	160.561	168.972	172.906	156.038	187.534	175.262	160.759	166.032	161.728	185.843
		434	1856.66	155.265	165.54	157.513	155.916	0	0	0	190.867	162.424	147.25	174.606	179.093	184.621	163.808	184.662	157.505	169.541	157.311	0	144.097	176.258	143.224	176.64	0	161.929	154.01	154.558	186.599	189.033	179.916	165.013	155.75	174.163	176.682	151.633	166.134	158.838	168.942	164.84	149.899	184.357	179.663	151.946	163.106	160.155	180.896
		435	1860.52	152.445	177.22	163.469	158.813	0	0	147.966	190.969	158.995	153.598	169.427	186.632	176.701	173.605	185.709	153.109	165.046	159.53	151.73	148.775	161.867	137.276	163.556	0	148.064	147.679	155.788	188.169	168.637	175.124	162.206	146.822	181.789	188.167	149.94	171.195	155.529	168.067	175.495	155.825	183.932	170.116	156.11	165.144	160.177	172.252
		436	1864.38	161.252	181.222	152.976	153.778	144.393	166.477	0	180.129	175.853	155.745	169.729	184.598	176.485	158.934	190.788	154.184	162.172	151.827	0	0	164.361	138.139	180.975	0	154.2	155.273	161.148	183.807	184.005	169.017	168.293	148.974	168.077	182.199	146.775	170.399	170.168	165.052	172.228	150.306	189.598	176.548	155.673	162.926	166.786	171.089
		437	1868.24	147.983	178.669	159.518	150.262	0	158.829	0	179.72	185.109	146.522	173.795	178.011	176.146	154.217	180.622	153.274	166.28	158.425	149.533	150.689	166.52	146.914	170.168	0	161.198	145.061	161.282	186.053	180.256	169.883	164.321	148.496	173.623	180.026	159.315	170.398	158.95	172.477	168.505	151.386	180.303	172.649	159.053	165.943	162.421	181.336
		438	1872.1	159.383	164.11	159.037	156.469	138.934	151.596	144.117	186.355	171.625	146.639	175.167	173.223	176.201	163.427	180.153	154.83	166.155	160.894	0	153.892	158.275	138.879	179.17	0	154.965	145.205	155.786	188.066	177.608	169.389	162.864	148.098	175.882	178.074	160.924	176.271	170.523	174.982	164.26	161.269	190.174	178.092	157.414	166.838	161.806	171.017
		439	1875.96	154.746	180.553	156.457	151.507	0	172.947	146.116	188.629	176.136	151.291	173.104	175.349	180.505	160.67	183.79	156.163	174.076	158.404	145.433	0	168.732	141.193	168.902	0	158.091	149.533	160.227	180.273	183.02	159.86	155.61	139.636	174.967	181.818	157.592	177.297	167.485	173.044	162.389	145.449	178.692	182.504	150.084	171.236	168.83	174.175
		440	1879.82	164.27	176.073	153.213	150.285	145.832	155.758	146.264	183.718	173.523	150.68	174.702	174.192	166.966	160.576	177.721	158.396	181.737	150.572	0	150.54	181.664	145.045	162.347	0	157.754	161.671	160.649	185.33	180.212	168.176	149.401	152.215	170.96	175.955	148.782	168.665	168.509	170.316	163.425	153.335	181.354	183.569	159.75	164.055	160.577	181.492
		441	1883.68	153.268	180.318	154.914	147.142	153.317	154.542	0	180.885	174.205	157.616	162.005	0	169.917	162.858	177.519	155.436	165.704	147.559	0	151.346	185.555	145.856	169.209	0	162.094	155.401	163.247	193.977	182.784	166.501	154.749	145.543	177.258	178.094	165.647	173.281	164.581	163.96	173.191	159.393	186.413	171.9	149.869	167.549	162.868	181.616
		442	1887.54	150.477	185.269	152.17	148.199	142.209	161.901	0	184.419	172.741	153.112	172.457	0	168.593	161.533	180.686	158.681	174.187	148.999	156.526	153.554	183.495	143.408	171.08	0	152.152	155.579	154.819	178.646	176.687	160.407	161.768	154.672	175.45	183.726	155.686	174.347	165.483	173.698	166.972	141.985	172.854	173.429	145.429	170.664	169.756	191.004
		443	1891.4	149.905	182.279	157.11	156.026	145.81	157.596	0	185.449	173.105	157.116	176.434	0	169.677	160.326	179.998	152.367	170.058	150.407	151.564	150.922	173.246	139.995	169.456	0	156.743	144.505	164.137	187.194	177.674	161.238	173.376	163.498	166.007	173.205	0	162.744	166.236	163.988	167.295	150.278	185.938	174.031	153.586	169.008	165.438	191.999
		444	1895.26	153.745	182.935	151.31	162.669	0	163.758	0	174.61	171.27	158.144	170.04	167	180.884	163.222	181.507	153.465	168.038	156.931	0	152.879	183.067	134	162.635	0	168.538	152.869	154.431	184.463	175.86	166.248	167.625	149.257	178.714	183.369	152.995	166.929	170.479	169.607	170.423	151.35	181.655	177.871	150.261	160.916	163.167	175.094
		445	1899.12	145.684	178.115	160.194	151.667	0	166.654	143.936	179.531	169.331	158.457	172.44	171.882	180.279	163.233	191.379	149.647	171.515	153.874	0	149.826	168.595	144.104	171.36	0	169.934	159.361	159.321	180.956	181.928	168.22	165.841	145.679	177.426	173.003	146.909	174.533	159.303	169.62	169.505	154.213	178.826	176.662	159.795	170.955	164.05	176.634
		446	1902.98	145.21	178.129	158.849	149.027	137.687	162.25	145.143	183.565	169.928	167.201	170.487	177.497	166.417	160.761	186.084	0	169.403	147.215	152.262	147.529	169.715	132.599	161.634	0	158.881	158.21	152.221	191.279	181.95	167.078	172.618	147.541	177.112	179.586	143.817	157.232	156.208	162.917	172.962	151.629	179.404	172.755	149.85	168.108	162.568	176.109
		447	1906.84	146.248	179.199	165.242	152.346	0	156.768	149.516	185.201	180.444	154.576	166.907	178.296	168.346	157.712	170.84	150.643	165.545	150.381	151.53	154.153	184.828	136.23	166.628	0	164.869	147.858	153.774	181.556	183.775	174.758	173.485	156.833	173.455	191.501	145.517	0	159.123	182.501	175.206	158.066	185.55	184.116	158.063	160.177	169.464	176.147
		448	1910.7	143.68	181.449	162.744	153.143	0	171.484	137.726	186.301	169.675	157.076	166.417	167.928	163.808	146.846	185.017	151.121	173.877	157.867	149.546	157.716	175.513	143.389	160.744	0	164.402	155.756	153.616	186.121	175.824	157.332	168.745	147.196	175.387	180.501	154.528	168.301	163.76	178	175.392	158.507	181.426	180.384	143.95	160.329	169.099	175.406
		449	1914.56	143.154	187.674	158.207	164.735	132.842	157.962	0	183.767	177.597	154.729	172.488	174.197	162.411	159.558	185.579	138.638	174.647	142.67	0	147.297	162.616	136.957	167.71	176.716	160.073	175.675	157.327	185.257	179.642	0	172.228	151.477	173.158	176.804	156.885	172.841	160.517	178.559	170.27	155.24	175.866	176.474	145.685	172.606	169.685	177.897
		450	1918.42	148.768	175.29	160.834	158.755	146.26	165.693	146.424	183.408	168.363	150.631	168.298	180.342	166.518	154.36	177.748	153.96	171.023	148.725	159.398	158.086	164.47	145.528	164.71	0	163.187	161.37	156.533	183.988	176.15	161.537	169.419	152.365	180.299	169.875	0	163.586	163.235	170.643	161.143	161.434	170.968	180.593	155.613	176.494	165.295	185.748
		451	1922.28	142.975	176.904	162.823	157.211	145.117	159.604	0	184.692	163.562	162.728	175.086	179.932	159.149	163.707	178.384	153.415	165.21	150.869	150.247	160.613	171.261	145.149	165.268	173.063	161.797	151.334	162.224	191.721	180.99	156.347	166.109	160.019	171.933	185.416	155.336	168.305	153.604	166.292	162.507	0	168.236	169.224	155.77	163.413	168.381	175.98
		452	1926.14	149.373	172.46	163.41	166.092	0	158.966	140.415	185.28	0	154.403	167.164	185.369	166.502	161.109	180.13	153.196	174.186	145.82	150.171	151.619	176.763	143.5	168.924	0	168.48	158.858	159.966	192.535	177.726	160.435	167.403	153.59	180.954	173.941	161.133	168.987	156.389	166.39	176.458	155.38	162.559	175.775	0	166.028	161.986	196.032
		453	1930	0	179.967	158.679	153.15	147.567	155.585	0	179.489	174.935	158.947	177.535	186.618	0	162.113	174.227	155.221	168.253	146.99	153.076	154.23	167.636	144.859	157.794	167.902	163.842	159.25	159.526	185.755	172.296	200.104	167.269	141.368	171.982	179.335	0	175.099	157.716	173.341	170.46	162.646	184.168	180.131	155.063	171.303	162.764	183.15
		454	1933.86	0	176.676	159.282	161.766	0	157.338	0	185.953	175.919	161.071	160.3	181.338	163.53	160.944	183.213	138.997	164.802	144.3	0	149.83	179.803	144.311	160.743	170.917	161.109	162.976	167.048	185.471	178.868	149.616	170.199	165.652	177.998	179.58	151.235	165.349	150.995	171.2	165.692	153.032	168.253	176.063	145.907	164.455	161.129	183.993
		455	1937.72	0	0	165.73	174.301	147.394	158.712	140.289	184.614	175.246	168.566	164.057	182.054	193.667	162.601	186.356	151.834	167.354	148.313	0	149.639	167.441	138.445	174.815	174.833	152.873	156.838	162.638	183.765	181.083	156.606	159.331	160.787	182.095	187.972	151.122	166.873	148.899	155.637	169.979	158.577	177.437	178.462	145.412	169.606	164.48	177.847
		456	1941.58	142.255	0	171.168	159.168	130.346	158.03	0	181.959	166.331	162.365	169.909	180.236	175.228	160.278	175.537	142.979	168.283	155.16	149.733	165.588	173.11	0	166.35	0	160.172	0	165.811	177.484	179.419	166.823	158.939	156.284	172.703	178.294	148.193	167.468	151.667	168.592	173.75	159.414	169.571	182.185	149.761	171.83	172.25	186.837
		457	1945.44	140.45	176.403	161.536	155.221	0	163.655	139.672	181.127	176.715	164.822	169.7	181.701	0	156.445	184.831	149.396	162.293	148.927	151.268	160.478	0	138.045	164.391	0	161.356	163.472	164.235	173.165	179.21	155.994	169.864	154.923	186.958	178.272	153.455	157.098	159.074	164.244	170.9	148.574	176.287	177.989	142.169	175.216	165.26	192.289
		458	1949.3	143.312	171.417	154.205	153.306	140.706	166.891	0	181.812	168.883	164.97	164.475	184.159	166.477	161.785	181.487	153.305	173.943	155.053	156.085	152.133	184.46	139.635	169.171	161.791	160.773	174.577	165.696	191.993	181.996	170.081	163.328	153.031	185.666	187.381	153.364	162.894	156.947	155.196	169.742	151.614	163.565	184.469	149.079	180.176	163.24	185.467
		459	1953.16	144.306	172.085	167.516	154.391	147.058	169.916	141.154	185.447	172.045	154.293	173.981	171.379	156.771	157.7	178.59	157.885	161.833	149.899	150.235	169.593	180.227	133.134	164.543	160.603	168.293	167.88	173.783	185.915	178.685	153.694	165.551	153.488	175.409	179.462	152.257	165.871	157.245	167.664	170.116	161.239	171.667	180.656	144.609	179.574	167.012	173.427
		460	1957.02	144.788	175.043	161.691	154.901	145.266	162.269	0	177.179	170.152	156.752	171.98	176.876	0	156.852	179.711	146.624	173.597	155.31	141.667	154.702	171.798	140.506	167.609	171.139	167.759	165.081	163.408	181.397	179.995	160.503	160.036	152.893	175.634	173.695	145.486	154.759	157.409	168.201	154.977	164.376	169.269	171.73	150.775	173.938	163.854	173.089
		461	1960.88	147.867	176.768	152.693	155.053	149.012	166.585	0	179.349	170.06	160.026	168.384	187.227	0	157.838	165.72	143.785	164.883	154.762	140.524	161.293	183.568	149.259	171.283	176.601	149.941	165.428	165.862	187.943	183.997	163.321	161.955	151.43	166.336	177.183	146.944	166.106	160.163	166.066	165.061	160.86	171.181	180.256	151.972	176.672	155.387	182.236
		462	1964.74	154.888	175.471	0	160.418	144.946	173.198	0	175.184	160.848	150.65	160.787	181.03	0	160.422	177.783	153.193	172.257	158.093	147.616	159.823	181.05	139.852	172.844	169.825	163.694	166.494	162.361	187.328	185.926	160.217	172.658	138.689	178.391	181.634	150.145	171.388	146.568	165.243	167.148	163.21	157.39	179.637	144.094	178.523	160.278	168.131
		463	1968.6	147.015	171.848	177.689	163.689	146.304	0	0	182.605	169.282	160.735	165.283	173.006	0	160.551	171.584	141.282	168.749	146.864	158.274	170.716	178.152	144.365	160.157	165.426	161.063	164.804	167.913	187.465	183.32	165.338	156.484	141.427	182.129	177.683	149.738	153.391	153.015	174.72	161.61	156.15	178.088	184.171	150.785	176.47	168.981	181.362
		464	1972.46	143.674	176.257	132.683	155.937	0	163.634	139.855	186.303	170.159	148.028	167.958	181.414	0	163.327	173.53	141.814	163.474	158.746	0	161.86	167.197	151.82	150.021	180.351	162.566	160.885	160.727	180.48	182.988	160.564	167.497	145.614	174.976	175.882	148.339	166.084	156.467	168.818	168.879	169.906	170.316	172.343	151.848	171.83	170.876	190.675
		465	1976.32	146.389	174.731	164.332	162.571	143.816	160.792	139.539	178.124	171.352	149.93	168.629	171.109	0	160.866	179.212	136.758	161.329	157.632	145.316	157.535	171.29	0	155.799	173.922	153.238	150.387	171.059	191.766	186.366	166.38	162.032	146.763	172.153	178.308	156.368	172.194	154.003	175.947	163.483	196.927	175.871	179.792	0	168.907	178.457	203.647
		466	1980.18	156.543	170.194	170.265	161.192	148.09	161.399	151.374	176.537	164.155	150.826	162.883	183.969	165.023	172.672	171.326	146.861	173.61	155.486	0	164.277	170.679	139.783	162.988	174.629	156.819	153.705	154.012	180.676	186.049	162.736	170.894	141.844	162.64	176.212	154.539	176.077	151.357	171.266	168.094	156.101	187.657	180.463	149.01	169.624	168.543	189.799
		467	1984.04	153.378	166.596	165.255	159.349	0	166.364	135.748	182.066	165.45	157.977	163.163	187.941	0	151.32	181.65	147.91	162.361	160.343	151.407	162.983	175.394	195.641	169.895	165.208	157.776	154.068	170.367	172.688	187.52	149.775	158.578	142.841	168.922	185.649	155.39	170.553	157.997	176.449	171	157.264	173.691	187.53	158.315	167.414	154.286	182.419
		468	1987.9	150.777	174.615	167.435	165.762	0	165.071	139.219	178.395	180.516	144.134	168.61	179.987	0	161.235	180.044	141.224	156.083	153.98	143.672	158.354	181.873	137.454	167.348	173.689	155.48	153.678	165.634	180.853	193.96	160.254	164.122	148.523	172.864	179.596	154.972	159.086	155.554	168.57	164.854	160.465	175.667	180.288	151.042	178.386	161.959	188.944
		469	1991.76	153.745	175.178	169.122	160.952	0	168.243	138.006	175.942	170.209	152.54	161.485	182.866	0	154.265	176.259	148.074	174.582	147.501	0	165.43	172.231	142.381	173.401	174.594	159.839	146.887	161.889	175.838	186.827	0	177.806	0	175.838	175.905	154.733	159.475	157.751	172.584	176.194	0	176.008	190.889	152.488	174.477	173.15	187.037
		470	1995.62	153.857	176.838	159.981	166.28	0	163.048	0	179.532	164.897	153.633	157.43	179.55	0	152.904	178.422	159.593	171.809	152.669	144.343	159.044	175.386	131.108	167.504	174.557	154.598	155.627	154.735	166.624	184.96	166.495	175.879	134.503	173.81	167.061	152.801	167.59	161.45	160.133	178.041	0	180.694	182.14	147.801	169.586	167.348	184.434
		471	1999.48	150.426	177.119	167.205	159.28	0	160.014	140.208	184.975	165.203	157.576	159.536	174.914	0	150.817	176.373	145.066	167.558	157.727	136.677	162.528	191.783	141.579	156.757	0	149.273	156.999	165.667	166.462	181.227	168.069	169.52	139.433	167.01	180.547	153.448	167.205	155.379	169.191	175.311	166.124	178.252	184.519	147.934	179.384	160.86	187.308
		472	2003.34	158.946	176.164	159.844	152.74	154.862	162.379	135.024	183.143	176.791	151.96	170.621	176.651	0	155.579	180.668	0	174.36	151.293	0	0	165.795	137.992	165.649	166.483	151.9	147.156	157.511	168.281	175.586	170.905	165.684	0	171.207	175.256	152.811	164.528	151.766	166.729	175.325	162.544	181.802	178.808	155.533	169.801	175.017	175.891
		473	2007.2	154.937	177.293	155.999	153.972	146.227	160.265	0	184.441	170.448	146.024	163.591	176.601	150.968	154.366	180.453	143.867	175.506	146.542	135.824	166.461	176.233	146.496	152.955	163.834	154.2	146.949	156.152	167.99	185.976	162.449	169.929	134.854	180.45	178.373	155.366	159.672	158.613	163.768	176.189	0	186.245	184.994	149.939	181.989	166.776	186.914
		474	2011.06	150.649	171.476	0	166.261	149.488	164.282	148.439	182.366	167.973	158.554	163.577	182.645	166.255	151.082	179.199	153.203	161.018	142.082	0	157.952	172.453	139.821	159.729	165.197	155.284	144.697	156.249	175.757	180.182	0	168.688	144.309	173.344	176.512	148.533	169.152	163.477	164.628	175.695	0	173.172	175.937	150.628	172.301	177.03	192.173
		475	2014.92	143.25	169.318	164.394	157.051	155.174	157.839	0	184.65	172.295	157.004	165.942	182.74	158.156	147.338	189.227	141.161	166.146	142.38	0	159.682	189.582	138.144	166.855	171.447	151.468	148.172	164.681	172.905	178.903	162.76	173.324	137.67	162.771	178.357	152.321	176.667	151.97	162.955	176.779	168.258	173.894	184.91	163.801	169.257	160.534	190.177
		476	2018.78	149.94	169.34	157.729	151.298	150.942	163.211	0	192.338	175.999	0	169.511	187.449	0	157.639	177.98	0	169.707	154.828	0	158.275	174.799	131.874	160.155	167.882	158.573	155.965	158.303	170.963	174.055	161.824	172.093	143.094	178.664	182.867	158.881	165.013	167.605	167.556	176.927	0	164.427	181.235	141.896	165.844	166.44	196.46
		477	2022.64	149.27	168.427	158.411	155.751	145.999	154.986	135.068	186.788	167.634	154.371	167.913	189.202	0	151.347	179.951	143.883	161.808	0	0	161.078	177.159	0	158.449	175.337	150.051	146.932	159.719	163.984	179.663	156.919	165.049	157.775	166.636	170.498	145.74	159.32	155.339	165.254	172.73	0	173.279	175.246	150.896	174.836	172.01	189.774
		478	2026.5	149.611	163.146	169.01	165.21	0	158.306	139.72	175.215	170.774	154.165	178.06	183.566	190.494	147.965	183.233	168.619	171.544	152.375	139.609	0	176.547	136.868	156.386	170.446	144.765	159.625	160.157	172.578	182.818	0	168.976	149.374	163.101	170.096	148.816	171.06	163.83	170.947	167.991	0	165.471	0	147.924	170.591	162.26	187.467
		479	2030.36	143.871	169.284	170.505	159.369	148.271	162.696	129.58	182.295	171.333	150.018	171.486	178.248	162.033	148.51	178.757	150.789	169.365	154.761	140.837	0	175.927	142.475	167.36	166.432	148.337	149.325	168.531	174.066	180.522	160.858	161.456	146.948	170.148	173.676	159.549	166.619	161.168	177.739	167.589	158.21	177.959	184.08	152.64	165.317	159.86	186.582
		480	2034.22	141.712	160.026	144.654	155.982	148.891	166.591	0	184.625	164.149	0	170.859	183.588	0	145.642	170.037	172.068	152.32	156.314	135.465	146.903	185.038	135.245	164.972	175.383	145.226	0	161.811	183.256	178.253	157.545	150.387	149.982	172.99	173.289	147.42	164.803	159.19	178.791	162.257	0	173.75	175.131	146.481	161.976	167.703	193.611
		481	2038.08	139.374	167.505	159.116	149.783	0	164.44	144.226	182.785	162.474	155.967	170.717	182.477	161.925	158.541	177.909	0	173.282	147.417	139.381	0	176.865	129.852	164.261	164.368	151.042	156.683	162.524	172.931	185.678	165.076	151.279	142.32	159.51	179.246	155.303	156.645	155.434	180.123	171.021	0	166.237	170.546	158.03	162.406	162.534	182.371
		482	2041.94	146.083	165.151	170.209	155.799	0	165.715	132.884	185.719	167.362	149.19	173.811	181.473	173.078	155.144	181.675	149.672	173.277	152.253	0	0	171.967	129.306	170.664	173.88	154.144	150.41	155.821	167.311	181.32	159.217	162.961	136.272	165.072	183.47	153.409	159.899	167.659	176.256	169.482	0	186.03	176.316	149.418	161.52	162.019	183.866
		483	2045.8	144.343	171.686	159.534	159.884	137.276	156.607	133.917	182.109	168.573	161.105	176.583	184.705	0	148.972	184.807	149.848	161.906	150.627	139.85	186.173	180.165	137.52	161.048	168.337	160.936	158.725	158.988	181.158	175.616	158.685	154.544	146.563	173.434	176.329	150.018	167.806	156.599	173.843	167.169	0	177.014	168.953	149.969	165.884	168.306	183.528
		484	2049.66	145.634	177.937	162.914	163.075	0	157.654	0	188.368	166.866	154.366	176.993	184.389	172.728	158.174	185.274	151.946	167.402	156.688	131.951	156.272	195.808	0	165.773	157.8	160.812	169.008	166.476	180.438	179.529	163.805	152.957	147.289	159.507	184.046	160.8	171.023	155.136	171.215	165.588	0	179.405	174.232	146.483	172.128	176.597	175.579
		485	2053.52	147.509	169.909	160.181	158.768	0	156.25	142.008	184.525	169.594	176.055	167.169	168.274	169.773	158.028	176.364	0	165.701	163.452	135.705	158.12	177.175	0	162.732	167.06	144.918	165.375	167.163	170.532	171.951	163.365	158.616	152.977	168.957	194.705	150.17	160.526	155.386	183.939	167.762	0	180.609	175.607	148.169	165.511	166.985	181.872
		486	2057.38	150.801	166.893	160.327	162.631	0	164.946	137.978	179.52	166.369	147.114	175.465	181.179	0	158.249	183.016	149.02	166.561	159.104	130.296	161.69	173.848	142.045	178.66	170.098	146.432	161.036	167.189	170.46	185.374	163.484	157.739	134.113	174.617	191.338	153.928	158.874	154.774	169.719	170.277	0	179.687	175.689	148.134	175.448	163.066	184.694
		487	2061.24	147.457	159.324	163.677	159.192	0	160.589	134.924	183.314	172.192	163.078	174.489	182.084	148.796	157.599	174.533	147.518	173.611	152.788	144.35	147.087	165.073	143.433	163.305	163.163	152.356	160.616	161.29	166.922	178.829	170.952	0	138.656	174.299	185.582	163.604	156.688	162.857	167.169	170.188	0	176.253	168.457	152.405	165.896	157.841	176.102
		488	2065.1	144.194	160.433	154.39	162.09	0	160.698	141.502	181.49	172.197	151.745	169.389	182.625	158.9	153.245	183.549	154.852	164.174	166.236	143.289	152.976	179.822	135.929	155.515	166.522	137.699	152.293	168.556	175.338	175.791	158.078	149.545	145.249	165.517	177.533	160.457	156.078	150.313	171.624	173.393	0	185.678	168.385	153.043	165.531	156.636	176.283
		489	2068.96	145.955	167.33	158.322	164.221	140.687	162.864	144.996	179.065	164.331	151.749	173.788	177.287	158.877	150.386	181.083	143.513	172.112	159.994	149.091	155.525	182.653	0	165.856	166.237	138.425	150.043	183.664	173.1	170.172	152.487	0	150.466	176.859	172.404	0	167.71	154.504	161.518	179.66	163.351	189.264	173.499	148.45	166.673	162.399	177.433
		490	2072.82	148.63	165.917	152.354	169.401	0	153.125	138.236	178.687	160.042	151.154	166.816	177.425	172.189	148.812	186.159	0	165.96	156.928	0	149.123	181.658	129.294	158.702	169.013	146.197	150.88	167.919	173.247	171.037	156.747	168.906	133.568	170.33	173.345	150.163	164.586	151.93	166.699	163.891	0	182.797	178.74	151.336	163.025	158.947	183.193
		491	2076.68	134.657	160.935	160.206	156.32	0	0	183.4	186.568	164.655	145.627	185.568	171.143	0	0	187.532	0	159.715	150.911	0	159.803	185.517	0	152.57	165.265	145.211	152.95	170.729	180.144	177.195	151.546	159.705	138.841	176.143	171.524	147.218	168.592	153.553	171.831	170.775	151.893	175.701	173.658	155.103	172.23	160.358	188.157
		492	2080.54	141.292	162.54	166.624	169.613	0	168.927	137.185	0	162.451	153.578	170.574	181.042	170.371	151.209	179.332	148.39	161.53	162.251	0	150.985	176.874	0	165.034	162.246	145.185	158.363	180.252	168.497	184.654	146.93	150.253	135.449	172.84	172.116	154.083	158.328	162.239	168.945	169.379	0	169.641	177.992	151.194	174.91	164.056	186.449
		493	2084.4	156.843	164.441	162.587	163.476	127.816	156.635	137.25	192.173	153.422	148.207	176.532	186.537	0	148.659	183.603	0	170.572	155.04	148.083	160.789	180.942	140.721	161.586	162.32	139.481	155.548	164.764	182.54	167.487	159.429	167.336	138.169	165.691	170.237	156.443	156.733	159.482	161.087	177.689	152.849	181.886	166.405	149.949	162.314	156.212	192.538
		494	2088.26	153.655	176.062	158.808	152.78	0	157.955	0	177.976	159.97	147.363	183.053	188.215	174.233	151.712	194.766	146.964	166.771	157.912	0	153.642	0	132.397	153.88	154.013	145.229	141.859	167.651	187.055	167.96	158.899	161.298	137.891	166.871	163.8	151.564	156.455	160.448	166.621	177.497	156.754	175.652	169.445	161.67	0	166.723	182.726
		495	2092.12	145	173.065	168.411	151.268	0	168.993	134.114	177.289	167.029	156.108	169.101	193.846	0	150.971	184.207	151.414	162.29	156.052	139.068	154.404	184.623	139.178	167.106	165.881	150.616	154.865	166.191	176.236	166.83	157.772	160.013	127.644	164.686	176.154	162.083	162.349	162.221	165.796	176.136	159.946	187.339	169.448	144.833	172.047	157.579	183.52
		496	2095.98	0	166.065	164.334	159.111	0	164.593	138.284	0	161.804	156.252	177.487	174.822	0	147.866	184.745	0	179.298	154.69	0	155.808	171.676	139.46	162.684	170.403	150.817	147.091	164.441	172.987	175.98	169.148	155.519	146.133	172.944	170.659	152.125	155.837	152.395	169.901	175.685	157.206	177.413	162.982	151.488	179.751	160.697	183.689
		497	2099.84	146.22	166.049	163.549	160.585	0	158.902	133.684	181.052	158.814	155.257	177.202	193.867	178.971	148.362	184.525	145.505	162.196	156.435	141.808	158.995	189.858	130.889	167.071	164.975	154.515	144.086	167.076	177.316	165.068	158.477	151.63	149.508	163.285	174.554	158.514	159.029	0	165.847	168.809	0	178.336	160.323	148.107	180.126	161.915	184.561
		498	2103.7	152.613	165.912	160.078	161.111	0	160.791	134.984	175.082	164.682	160.676	167.982	177.968	162.544	153.298	177.736	137.849	162.199	155.126	0	151.558	177.245	133.077	166.093	162.051	144.609	151.486	171.477	173.439	176.957	161.827	166.398	153.68	171.826	180.778	160.584	151.771	161.773	166.76	178.634	151.23	167.552	170.043	143.832	185.575	160.418	197.582
		499	2107.56	160.712	162.73	151.402	153.967	0	152.526	0	180.046	164.05	157.641	175.114	186.459	167.34	147.116	185.788	0	171.269	152.782	0	159.473	185.3	0	165.717	162.51	149.056	152.247	168.81	184.042	177.533	162.861	155.374	148.951	165.198	176.3	158.23	154.7	167.141	171.773	169.603	160.427	172.542	164.704	150.689	176.886	159.597	191.952
		500	2111.42	165.228	160.946	165.218	156.859	143.239	152.032	137.549	179.165	155.262	154.204	178.406	179.503	176.156	151.356	179.588	132.363	164.289	147.313	0	149.814	166.921	140.985	169.438	163.783	148.743	155.47	163.611	172.966	175.184	160.701	162.349	151.462	168.084	180.623	159.586	153.452	153.239	174.103	169.657	156.194	179.684	170.198	162.19	173.872	152.128	195.138
		501	2115.28	159.199	153.79	155.528	166.299	135.636	156.199	0	185.235	168.242	160.121	171.768	182.058	160.799	147.925	181.8	142.025	165.699	153.931	0	153.606	184.228	143.119	159.387	169.465	148.93	152.378	162.981	180.915	176.661	162.41	159.491	146.047	171.167	186.778	157.235	153.07	149.333	167.96	169.945	156.737	171.626	170.964	160.659	173.844	151.4	199.114
		502	2119.14	148.404	166.657	150.997	151.073	148.218	156.511	130.471	182.199	166.345	147.259	168.846	183.584	172.273	0	187.377	137.765	172.706	162.258	0	144.598	168.844	137.828	162.672	166.268	150.847	147.063	158.344	183.304	171.918	159.33	154.336	142.969	163.304	177.396	166.682	154.957	153.886	163.799	169.301	149.804	167.626	177.963	150.969	185.712	149.782	193.088
		503	2123	151.896	163.379	157.872	164.872	147.823	166.697	135.37	179.09	167.181	139.325	175.644	175.27	173.498	149.871	189.059	129.986	163.202	151.265	141.257	155.485	170.813	142.259	153.279	169.467	151.717	143.458	155.712	179.96	0	159.939	158.592	148.474	162.924	186.9	167.727	157.303	156.885	164.348	174.883	168.395	170.19	164.314	162.585	170.226	146.88	195.056
		504	2126.86	157.513	156.221	154.392	160.884	147.774	151.082	0	193.843	167.439	140.214	185.432	180.565	171.109	143.392	186.298	0	193.611	163.033	152.057	156.551	187.07	137.609	155.769	158.048	133.755	0	156.146	182.392	181.455	157.094	155.503	139.898	176.915	179.069	161.677	160.013	159.384	169.058	166.908	157.269	172.096	170.23	157.602	172.294	160.974	199.214
		505	2130.72	0	161.354	149.031	162.822	145.611	0	162.954	187.8	166.145	180.238	181.563	187.636	176.451	145.274	173.819	141.648	0	150.288	149.576	152.123	172.588	133.708	156.344	168.224	142.832	168.321	148.488	174.353	173.226	157.464	158.209	150.112	161.474	187.277	150.352	159.485	158.018	169.186	179.224	166.424	175.188	165.015	151.581	167.529	152.636	198.629
		506	2134.58	143.048	162.262	159.701	155.964	0	155.34	136.48	188.494	160.293	0	177.721	184.703	178.135	151.197	180.758	0	163.18	147.08	152.856	157.083	177.05	137.451	171.367	166.557	144.91	145.065	155.825	173.969	178.753	163.873	159.884	148.497	172.924	184.508	156.687	151.864	0	162.636	163.583	0	167.111	166.329	154.086	178.555	147.735	195.865
		507	2138.44	136.513	164.925	162.135	162.101	147.579	158.828	137.352	180.845	169.204	146.276	180.096	178.126	0	156.808	186.409	143.851	174.008	152.111	0	152.983	160.948	0	156.897	160.255	141.242	146.119	167.099	172.184	179.414	156.74	158.677	137.078	172.384	183.798	155.351	160.339	160.863	171.879	162.125	166.265	175.526	167.584	151.55	168.252	155.303	200.276
		508	2142.3	146.934	163.299	148.573	160.207	133.224	163	129.262	178.279	179.427	148.854	185.189	171.806	163.489	149.239	192.605	135.02	162.5	150.274	151.178	149.747	177.588	135.21	165.826	159.225	146.418	141.342	169.361	177.314	175.775	168.583	149.601	0	182.309	183.813	142.585	158.206	152.93	175.488	173.063	160.985	166.901	159.838	147.814	174.328	158.92	195.86
		509	2146.16	145.801	161.082	150.719	155.709	143.062	164.673	135.55	193.303	170.212	150.856	181.25	180.488	0	150.198	191.43	149.898	170.666	156.242	155.35	154.773	169.975	0	162.399	163.175	146.632	135.907	170.973	179.023	181.639	161.972	167.093	139.349	169.035	193.16	155.505	0	150.417	173.309	169.171	162.278	171.422	161.616	146.928	172.55	152.39	197.369
		510	2150.02	149.582	160.155	156.518	164.47	153.857	166.63	0	184.071	171.143	150.915	191.235	174.784	175.358	150.914	189.798	136.283	163.231	145.404	157.028	0	181.287	130.458	162.018	167.119	140.065	141.146	158.974	180.95	187.144	159.608	157.224	135.17	167.76	190.512	146.042	147.204	152.67	183.129	172.089	156.774	176.261	164.537	153.206	164.801	142.92	188.48
		511	2153.88	150.447	162.142	140.8	159.809	143.042	155.667	0	184.196	169.29	150.689	179.985	168.643	170.602	155.164	187.876	138.032	161.25	158.178	156.516	145.365	173.108	0	155.51	167.43	137.203	0	160.257	178.7	173.574	164.86	166.542	132.547	166.063	192.589	150.38	150.234	151.771	174.482	169.01	158.124	171.685	158.273	143.379	164.279	151.323	196.745
		512	2157.74	147.374	169.192	149.57	161.424	0	164.975	129.085	188.973	171.819	155.423	181.752	173.158	0	153.765	189.728	0	157.939	155.53	149.546	164.214	173.317	0	160.48	158.102	139.067	0	165.341	187.631	196.015	165.467	159.338	128.75	174.194	179.976	153.9	153.213	149.433	179.934	173.93	166.233	170.576	169.948	144.791	180.418	160.298	185.481
		513	2161.6	154.845	169.612	147.075	168.531	146.938	163.983	134.497	198.304	161.543	147.891	183.622	177.68	182.389	157.519	190.813	140.109	162.935	151.885	154.02	161.164	182.343	0	164.341	161.347	146.969	139.359	161.48	191.059	167.212	170.917	161.026	134.186	157.295	173.188	158.94	164.165	151.884	176.22	174.571	164.365	171.867	169.653	148.826	173.202	158.1	198.359
		514	2165.46	147.227	159.315	156.86	162.541	0	165.336	0	190.237	171.823	150.664	176.749	185.134	0	159.39	188.366	145.93	165.952	148.632	145.387	156.894	185.419	0	155.24	166.239	141.153	137.026	151.072	212.966	180.296	174.213	159.825	139.281	164.061	188.929	156.424	158.908	145.04	178.477	175.421	157.906	170.216	164.157	150.267	175.652	148.264	198.906
		515	2169.32	141.465	162.559	139.321	164.605	150.185	152.446	0	188.789	176.468	149.478	180.103	179.814	0	150.044	187.064	149.765	165.138	153.888	149.379	0	172.55	0	0	164.518	143.996	145.26	146.939	179.399	185.471	172.004	159.212	139.237	173.552	192.469	160.658	150.627	155.059	172.636	171.262	0	184.796	159.696	145.568	173.171	153.232	195.735
		516	2173.18	140.599	163.013	145.285	166.353	131.819	157.356	133.752	184.386	176.808	153.626	173.962	180.813	0	0	189.214	0	157.705	159.996	146.348	150.499	180.016	127.661	0	158.685	154.395	144.371	145.708	183.295	188.149	166.947	0	131.21	165.982	190.682	161.316	163.881	159.336	179.693	163.093	169.582	173.922	165.716	145.176	175.205	142.934	194.391
		517	2177.04	141.221	163.336	142.772	157.169	137.869	166.793	134.612	185.471	174.083	151.396	189.519	186.992	0	155.701	183.722	138.465	158.694	158.198	143.053	151.563	170.407	133.556	142.288	164.776	147.585	141.606	148.753	192.521	177.137	162.139	156.687	140.601	167.602	189.008	157.535	158.706	152.191	181.095	0	170.194	180.23	165.923	165.362	181.732	167.267	205.437
		518	2180.9	0	155.349	141.056	155.3	145.556	159.209	133.97	193.751	172.279	155.958	187.85	176.629	0	146.901	183.242	0	153.008	148.526	140.622	160.049	175.982	0	148.337	157.058	149.322	137.322	150.304	178.093	181.957	165.086	152.502	133.965	163.654	187.342	155.568	149.307	153.589	181.379	161.259	167.776	182.603	167.326	148.9	179.394	164.591	206.79
		519	2184.76	142.316	167.737	148.109	152.427	0	161.968	142.055	192.404	174.212	148.297	187.548	171.416	0	156.408	184.624	0	146.909	150.923	144.659	153.778	182.313	0	153.38	161.456	145.957	0	147.536	187.477	180.591	159.782	156.25	133.155	166.831	188.783	148.045	160.513	159.395	182.07	154.325	168.068	188.379	166.299	150.627	182.277	147.116	192.816
		520	2188.62	143.374	158.46	145.896	145.036	140.125	168.126	0	191.934	167.123	152.444	170.027	174.121	0	159.384	180.847	0	153.093	156.999	0	161.502	173.049	135.488	146.74	161.724	146.229	0	0	196.581	188.491	164.298	159.166	136.674	160.386	178.999	153.387	154.162	158.653	176.411	171.636	170.323	174.175	163.651	139.786	174.885	158.181	198.01
		521	2192.48	161.177	0	144.748	155.008	0	159.735	135.354	188.215	175.727	162.9	182.424	176.131	173.2	157.719	177.771	0	164.884	150.785	149.488	155.387	174.104	132.765	150.95	162.176	144.6	140.72	161.889	197.682	177.43	169.321	151.176	173.548	174.79	170.322	159.454	164.955	155.505	165.808	163.494	175.171	174.79	166.275	146.078	173.885	152.934	191.852
		522	2196.34	140.031	0	141.886	156.173	139.17	161.783	0	180.06	184.612	150.803	179.963	181.505	0	146.069	189.491	133.414	157.034	155.357	152.539	150.45	167.867	139.635	147.546	167.114	140.779	150.187	0	194.247	174.108	184.32	156.043	133.129	164.842	182.437	153.331	166.298	157.914	178.129	158.737	176.104	175.874	165.102	142.714	178.658	155.314	205.429
		523	2200.2	140.712	166.141	136.606	180.517	0	163.699	143.425	191.394	173.97	153.985	172.131	171.675	190.694	154.399	178.02	0	152.883	156.985	152.413	157.743	174.26	133.75	140.521	159.334	144.312	143.21	0	189.791	181.417	148.151	154.037	132.334	166.689	183.757	160.151	159.778	160.449	169.824	165.723	161.475	172.859	164.773	147.485	177.527	151.196	194.006
		524	2204.06	140.941	0	142.943	153.452	137.894	158.544	0	188.618	166.996	152.566	177.092	166.931	0	147.088	181.308	0	151.51	147.584	151.841	155.389	185.06	130.61	146.465	164.5	139.332	136.767	141.423	195.387	175.278	0	151.967	126.596	168.544	181.78	146.114	168.079	152.676	178.745	156.03	168.205	171.568	161.158	143.626	172.324	151.438	198.983
		525	2207.92	147.695	154.416	144.252	167.485	139.293	155.172	0	182.92	177.998	158.201	185.263	170.311	0	0	188.334	0	155.552	150.86	0	150.535	176.349	125.529	148.024	166.101	144.618	148.483	0	189.878	184.202	0	159.245	129.701	175.594	180.056	165.451	162.03	157.294	186.417	159.741	171.623	181.021	157.753	142.862	177.573	144.644	194.986
		526	2211.78	141.279	151.133	140.439	161.174	144.391	0	0	179.644	165.005	152.579	164.666	165.274	0	0	185.947	0	155.798	154.41	147.402	151	181.856	143.862	157.741	163.972	130.445	147.857	0	185.548	184.212	158.815	159.889	121.826	164.06	174.491	159.298	156.387	155.636	175.792	178.826	0	176.528	160.927	146.276	169.878	153.386	190.091
		527	2215.64	142.858	149.956	143.146	154.549	138.102	162.972	131.202	184.346	174.572	148.443	168.466	173.489	0	0	173.567	140.475	152.3	140.666	154.888	154.989	176.519	139.401	146.505	168.356	136.768	153.409	0	186.546	186.857	162.766	158.544	132.263	171.825	184.336	161.074	155.486	172.987	175.676	159.146	177.456	182.404	157.796	0	171.25	156.152	188.74
		528	2219.5	0	161.379	150.49	163.442	150.718	148.957	0	186.816	174.873	151.86	171.732	163.476	0	145.903	179.426	0	151.804	148.121	168.087	160.255	173.771	152.151	154.47	159.146	138.305	136.725	157.985	189.718	183.629	166.98	155.419	135.504	164.187	184.483	165.578	0	158.996	173.053	160.158	169.268	178.255	164.806	147.013	165.38	153.69	190.225
		529	2223.36	144.309	0	149.621	156.969	139.417	156.216	126.299	181.439	178.17	152.409	172.506	178.206	0	145.41	178.237	0	160.669	149.177	153.21	162.51	182.518	138.623	148.434	156.549	136.687	135.648	158.006	188.503	179.03	148.093	159.125	132.391	167.239	175.604	168.525	159.685	160.177	171.316	162.845	169.35	179.734	170.412	138.529	166.102	157.629	186.525
		530	2227.22	141.095	0	150.36	165.371	138.528	159.513	0	182.048	175.285	143.669	0	179.414	176.062	0	184.972	138.261	166.292	148.311	163.367	158.071	177.174	127.453	146.159	163.074	133.975	136.63	157.25	194.701	178.214	158.826	150.061	135.703	160.692	177.319	169.444	161.97	165.083	170.687	167.411	156.139	183.074	167.374	155.102	174.569	159.433	185.56
		531	2231.08	135.282	0	142.368	161.138	135.512	156.437	0	188.52	167.778	147.653	170.02	172.155	0	149.068	177.576	128.419	150.752	153.436	155.29	0	173.177	135.048	157.402	154.013	146.506	0	149.752	191.162	181.508	155.797	153.384	133.062	174.637	176.179	164.554	175.654	155.013	167.685	173.368	0	174.121	166.389	140.852	171.349	157.439	181.249
		532	2234.94	138.123	0	0	158.582	136.41	0	0	189.612	0	153.864	175.62	0	148.361	148.77	176.086	128.225	162.888	150.04	163.847	147.314	177.465	145.711	148.356	162.005	140.632	139.53	145.184	176.115	186.684	149.971	156.096	130.98	170.026	172.896	154.671	172.011	155.628	171.87	168.86	177.265	178.243	163.038	145.741	168.566	154.235	192.38
		533	2238.8	133.556	0	146.698	157.52	137.009	145.286	133.314	184.014	174.576	153.819	163.02	0	0	144.97	184.237	0	155.512	159.797	150.354	163.341	182.422	132.772	151.731	158.136	140.409	135.721	149.503	185.472	191.707	153.134	156.134	133.773	165.201	177.689	162.531	165.755	168.086	161.158	168.332	156.837	168.877	172.328	149.092	177.281	162.854	182.331
		534	2242.66	149.402	0	0	158.537	133.369	148.481	135.878	193.116	169.417	153.445	181.004	164.876	0	155.567	184.354	0	163.73	0	160.42	166.36	177.508	138.506	159.21	161.049	142.081	0	151.964	191.543	185.495	168.368	149.061	133.544	164.235	178.097	158.755	147.884	172.13	168.947	157.147	158.531	172.012	170.512	138.247	165.331	149.605	192.702
		535	2246.52	0	0	146.554	162.718	140.092	0	130.395	188.466	177.816	154.73	175.236	163.913	157.184	150.388	173.705	132.79	154.914	0	161.293	161.324	173.583	134.237	165.595	161.787	148.647	137.261	147.334	193.215	200.685	160.851	153.735	135.253	158.03	179.292	160.679	172.493	168.415	174.028	169.171	151.605	171.071	170.419	145.677	173.372	154.307	193.357
		536	2250.38	145.204	0	152.084	153.057	0	155.369	0	183.447	166.245	148.536	173.744	169.937	0	134.775	181.189	0	157.487	145.309	150.307	149.467	178.517	132.453	157.106	159.687	145.619	131.146	152.543	178.462	184.294	159.807	151.31	140.578	165.02	166.321	163.992	157.506	165.908	167.565	171.483	159.791	169.417	163.464	140.719	171.242	146.765	196.612
		537	2254.24	145.711	0	144.864	148.357	134.608	0	141.767	186.511	0	153.407	163.245	175.767	144.288	152.116	184.665	0	0	0	0	158.821	183.424	133.709	151.962	150.128	142.94	134.093	156.627	180.962	186.315	162.467	155.972	137.886	165.829	174.369	159.449	164.684	163.302	160.977	167.293	162.103	176.555	171.844	142.523	180.841	0	196.46
		538	2258.1	143.891	158.73	151.512	162.256	146.196	0	134.187	188.596	167.862	152.753	0	169.687	151.195	142.021	185.556	125.78	0	151.626	163.305	154.76	175.111	129.726	148.814	156.544	139.212	142.831	151.825	188.225	181.737	163.721	153.448	132.98	174.833	173.73	155.671	153.532	156.221	168.531	165.973	0	179.365	167.289	151.381	179.65	149.016	198.28
		539	2261.96	138.454	0	144.449	155.781	141.758	144.662	0	192.433	170.163	156.605	160.116	176.558	0	153.341	182.961	134.51	157.869	144.775	149.386	155.725	186.199	132.639	149.483	154.556	136.295	129.569	150.505	186.778	182.638	177.401	175.047	139.689	138.611	178.833	152.188	166.002	160.496	169.593	155.51	156.143	177.832	164.723	0	173.352	143.461	203.104
		540	2265.82	136.299	0	151.253	161.634	0	148.31	0	186.335	150.13	151.211	164.3	174.156	199.367	152.836	179.99	0	157.599	145.692	153.588	151.203	169.937	126.674	151.266	156.385	139.855	144.895	149.953	199.101	187.834	166.793	154.834	124.749	169.025	179.139	165.918	165.242	160.099	165.872	173.682	145.399	174.078	167.257	145.217	169.932	132.941	195.293
		541	2269.68	176.018	0	156.834	159.343	128.892	0	137.92	186.49	149.482	151.319	0	159.522	147.802	140.977	176.636	142.942	157.649	149.731	162.745	156.633	176.107	131.899	148.392	0	157.243	131.083	150.473	199.021	179.796	162.229	146.192	0	159.241	174.945	159.579	160.824	161.077	157.72	166.236	148.546	175.876	164.789	148.772	173.319	144.053	194.824
		542	2273.54	146.857	152.114	150.019	158.374	138.175	0	138.164	191.783	166.212	153.139	164.309	162.416	153.134	137.106	184.034	0	156.248	152.146	144.635	160.376	171.921	132.608	142.904	148.416	144.795	139.318	152.771	195.939	180.723	162.264	143.9	123.564	163.143	177.396	165.246	154.809	163.258	150.992	174.896	0	180.896	169.779	137.677	172.678	145.056	203.962
		543	2277.4	137.731	0	147.839	166.158	0	0	129.457	181.127	0	149.76	164.799	173.408	153.416	145.753	179.723	126.657	157.379	144.275	145.184	160.269	169.357	125.719	142.33	153.886	147.817	139.56	154.423	191.266	181.508	146.219	147.571	136.359	161.881	181.974	155.354	152.985	166.922	156.043	164.715	0	170.341	165.477	146.007	170.45	139.919	189.553
		544	2281.26	130.564	156.08	141.793	152.613	136.11	0	127.541	191.634	156.316	157.395	163.593	175.331	196.603	148.083	174.168	0	161.586	153.704	149.884	191.991	173.975	133.614	149.175	155.959	146.993	136.012	165.293	187	183.634	154.168	156.987	125.427	164.842	176.61	0	156.795	164.523	168.313	158.049	156.327	178.464	164.101	0	177.887	145.776	199.396
		545	2285.12	146.643	156.275	157.402	153.075	0	0	0	186.792	151.866	161.961	147.212	173.942	145.843	148.09	168.35	134.184	160.741	151.187	146.73	154.67	172.507	137.198	146.488	144.74	143.068	0	156.621	199.598	181.982	154.068	154.783	128.681	149.664	174.851	169.288	160.307	157.512	158.615	169.028	0	180.808	156.632	147.083	172.29	137.343	202.475
		546	2288.98	142.505	0	144.083	154.873	0	0	0	179.032	160.246	151.286	165.316	175.831	165.849	149.471	169.069	133.902	151.45	152.347	156.745	158.01	176.232	132.503	153.456	147.512	144.031	0	155.868	187.548	190.657	164.307	158.43	136.697	159.023	172.553	167.578	163.637	166.596	155.492	165.71	0	174.498	164.652	161.055	178.359	138.489	197.172
		547	2292.84	148.723	155.957	145.926	153.432	138.355	0	0	184.62	142.394	154.614	0	163.25	141.493	147.641	168.552	136.794	0	162.232	154.091	144.618	175.567	133.1	149.597	148.801	148.75	0	154.62	186.225	184.211	163.604	156.234	129.994	163.169	168.373	0	158.376	158.454	163.962	161.861	0	164.816	160.399	142.942	178.039	143.53	194.105
		548	2296.7	136.963	149.785	149.228	155.788	144.602	148.232	0	188.949	155.879	155.693	166.385	165.28	185.027	0	177.626	0	152.903	165.684	148.294	151.372	171.687	129.394	143.306	143.597	145.2	151.091	158.27	175.621	175.346	160.559	152.205	132.625	157.379	172.076	165.773	159.335	166.111	170.09	158.347	0	176.537	166.745	142.465	171.773	135.147	195.438
		549	2300.56	144.73	0	140.881	150.19	148.565	0	0	178.802	141.995	155.933	0	165.311	0	150.806	185.089	130.54	152.555	154.018	145.242	153.701	175.202	136.109	148.29	139.513	144.133	140.742	156.336	188.868	186.403	164.333	150.308	135.656	160.373	163.771	164.581	160.948	159.962	159.21	162.614	0	173.239	157.489	0	178.024	134.955	188.439
		550	2304.42	131.912	148.9	150.591	154.817	142.518	0	145.016	180.924	143.314	152.595	163.2	170.551	0	141.531	177.088	135.643	154.573	158.144	160.744	153.276	173.026	140.59	144.727	140.869	152.941	134.919	154.581	191.274	176.993	166.863	152.627	136.151	159.034	173.856	162.586	162.907	161.851	157.322	152.493	0	174.212	159.888	141.644	171.364	133.802	189.151
		551	2308.28	145.554	150.377	141.299	158.958	0	145.894	0	169.009	159.962	159.028	158.6	178.452	0	149.426	175.127	140.717	0	150.186	156.393	150.163	177.088	131.911	151.182	147.816	148.458	141.586	149.816	185.196	182.183	164.05	153.744	130.177	174.25	171.051	170.959	157.679	167.181	159.853	0	0	175.572	160.853	140.153	178.753	148.099	192.552
		552	2312.14	130.442	161.12	145.202	157.614	0	139.558	137.926	176.762	0	161.095	163.005	163.317	170.272	131.429	158.689	142.586	171.485	162.008	159.382	161.421	179.014	131.608	151.411	147.076	153.582	0	150.753	186.324	194.381	170.366	150.618	0	164.965	175.199	165.461	161.098	162.35	159.507	160.994	0	171.737	165.771	141.034	171.519	135.28	173.236
		553	2316	128.652	148.935	141.831	164.513	0	143.575	0	175.686	143.487	156.798	158.164	158.118	0	147.1	169.015	143.461	147.693	153.03	145.76	167.027	162.005	141.819	138.398	154.085	141.084	0	156.92	182.702	182.556	166.225	144.376	127.84	157.086	164.351	165.759	157.007	159.198	153.392	161.457	0	165.097	159.428	151.742	0	142.47	190.379
		554	2319.86	142.197	152.307	146.584	154.256	139.22	136.088	0	182.366	138.103	158.965	160.882	161.404	0	135.091	163.625	145.202	151.073	155.646	156.28	151.539	174.603	140.58	143.348	142.046	154.326	140.37	176.994	187.51	182.503	187.754	154.21	124.753	155.26	163.153	158.522	144.136	165.477	161.317	160.523	152.527	172.104	158.238	141.321	184.43	145.179	189.975
		555	2323.72	132.74	147.927	149.511	174.212	0	141.044	0	171.926	138.511	160.296	160.245	158.847	0	143.419	169.87	135.901	0	156.194	141.821	153.888	159.761	128.245	142.456	136.115	146.463	128.159	147.894	196.155	183.476	173.341	160.47	125.802	157.955	172.771	166.08	145.982	155.335	157.469	158.437	150.999	167.513	164.897	137.99	164.496	145.868	205.935
		556	2327.58	135.457	143.767	148.109	144.616	138.654	145.053	123.162	183.136	149.517	158.869	151.827	167.454	0	144.552	168.636	140.103	0	160.598	137.617	149.45	168.348	125.767	141.976	139.197	142.45	132.386	159.906	199.089	177.399	167.632	153.098	123.24	153.044	159.182	163.982	143.03	153.865	168.142	167.769	0	170.895	156.028	137.815	174.997	148.048	201.399
		557	2331.44	131.48	152.912	135.537	154.203	0	0	0	170.156	0	161.802	154.724	0	0	129.932	171.244	134.383	146.212	157.62	151.859	149.682	169.909	131.734	143.44	147.78	140.368	139.93	152.686	186.917	185.833	164.66	142.836	124.805	155.869	169.908	160.016	155.613	159.04	163.656	186.659	153.231	175.089	155.025	137.492	171.756	140.818	189.989
		558	2335.3	129.581	153.654	138.247	157.457	133.741	154.194	0	176.486	157.427	160.119	158.217	150.088	0	145.763	176.654	138.869	153.384	152.157	0	138.36	162.881	129.902	145.91	141.39	145.053	146.591	154.781	197.207	181.21	167.387	150.447	127.987	157.356	169.036	163.968	155.48	152.643	154.905	165.119	0	171.923	153.839	154.32	173.207	144.713	185.062
		559	2339.16	133.194	146.145	141.664	155.169	140.132	143.911	122.225	186.117	155.388	161.192	149.05	152.531	0	134.432	181.221	139.322	0	147.72	0	148.561	169.165	142.452	0	141.943	138.375	145.433	149.894	188.654	181.278	172.006	146.31	113.409	150.69	171.038	160.443	149.081	161.735	168.032	156.682	161.474	171.343	158.358	152.944	165.926	0	201.803
		560	2343.02	0	142.842	143.506	156.968	128.245	135.028	0	176.313	144.753	162.601	158.082	153.288	168.705	148.764	174.811	0	144.806	146.989	146.515	147.004	174.347	136.58	133.097	142.902	142.425	155.321	150.808	194.106	187.312	172.87	148.773	123.729	162.478	176.569	174.167	154.219	159.806	168.045	155.474	155.366	180.898	152.306	186.245	187.629	135.134	199.043
		561	2346.88	138.858	151.786	134.049	153.672	129.86	149.593	0	186.097	155.04	158.931	160.14	149.046	0	145.262	179.698	125.822	150.447	148.745	159.397	158.493	171.75	138.005	138.472	136.345	146.658	152.79	152.038	197.914	191.48	170.085	137.158	121.744	0	163.092	157.116	157.018	156.39	170.303	157.621	0	176.24	150.569	149.224	171.106	147.15	189.137
		562	2350.74	138.136	151.287	141.184	155.949	0	0	121.33	186.017	141.769	157.845	152.03	163.416	169.589	135.99	174.765	130.592	148.594	147.905	148.663	151.618	159.411	135.44	147.725	136.834	147.687	158.003	149.444	193.382	181.093	169.104	140.403	121.713	158.576	169.62	167.188	145.089	153.206	162.899	147.599	145.449	171.196	154.513	142.264	179.673	126.758	189.359
		563	2354.6	131.916	149.209	136.329	153.791	0	142.551	126.255	189.17	139.836	148.212	150.444	161.41	157.884	135.294	175.089	122.001	145.668	155.524	150.579	143.143	163.948	0	142.446	133.609	144.424	151.093	153.311	192.12	180.453	177.381	140.136	123.539	162.186	178.078	164.184	155.384	156.441	157.583	155.495	0	180.88	145.23	132.073	176.673	134.119	189.19
		564	2358.46	131.836	146.677	142.792	148.887	134.423	140.493	130.774	190.308	144.275	155.864	159.6	159.144	178.204	137.527	168.025	0	155.321	154.727	147.993	143.379	172.245	133.801	136.832	122.792	136.784	153.966	153.786	0	180.068	167.608	139.383	120.844	154.372	173.328	169.929	136.171	165.454	163.168	152.537	0	178.222	149.722	0	178.771	134.171	188.319
		565	2362.32	134.059	154.007	143.367	158.118	121.045	148.618	0	190.957	142.71	147.263	149.372	167.923	172.005	0	171.313	131.123	156.056	158.375	145.5	143.439	176.534	0	141.502	127.433	137.217	141.915	147.806	194.316	180.892	156.484	139.199	122.43	153.704	166.582	161.125	151.593	159.897	168.985	158.167	0	180.9	143.482	145.808	175.694	0	190.962
		566	2366.18	137.143	155.532	143.813	160.502	0	147.48	125.776	189.929	142.503	156.111	153.882	162.427	171.167	144.785	170.311	127.169	148.709	148.127	147.336	149.977	167.312	123.203	142.31	129.864	149.354	147.693	145.489	191.605	181.593	151.64	141.043	119.359	161.286	165.63	160.879	150.787	152.387	171.204	143.474	0	178.982	147.141	137.143	170.743	138.119	191.143
		567	2370.04	129.791	148.414	138.576	143.949	138.268	0	127.618	176.34	143.159	158.151	159.482	153.426	179.187	139.418	169.246	127.864	145.984	159.865	153.924	149.896	161.737	135.787	141.089	132.523	150.915	148.301	142.609	188.804	183.361	158.837	138.134	123.421	155.29	170.323	166.186	155.821	150.268	158.402	151.824	157.002	178.179	145.525	143.532	178.497	126.604	191.376
		568	2373.9	0	141.85	135.74	155.247	127.706	0	129.09	182.189	142.604	158.899	163.761	169.822	173.067	137.62	163.659	128.89	0	156.396	160.655	152.857	160.076	127.565	142.448	129.09	144.439	149.328	147.198	184.413	174.694	157.664	145.137	117.263	159.731	163.9	168.986	141.641	163.687	157.293	157.921	0	182.328	146.349	133.241	171.911	132.071	185.055
		569	2377.76	144.255	145.923	131.831	159.36	133.122	0	133.963	185.914	137.134	155.183	163.136	159.106	170.383	135.942	162.101	127.277	154.761	153.185	155.777	149.224	155.599	123.454	149.359	0	147.371	147.967	155.486	0	178.51	159.914	140.664	115.342	151.957	166.712	0	148.391	162.932	160.297	151.581	151.212	181.85	151.441	132.709	185.211	164.973	183.841
		570	2381.62	149.92	143.69	135.121	160.259	135.933	0	130.228	194.715	137.855	154.917	159.57	165.143	168.239	135.119	167.354	128.588	153.702	156.791	160.313	145.13	154.561	122.107	144.876	123.709	148.918	140.568	136.579	0	175.652	150.78	140.749	121.493	162.967	160.922	165.732	135.109	170.147	173.202	147.523	150.664	175.598	145.969	134.424	182.16	139.727	188.652
		571	2385.48	134.954	138.076	135.472	155.212	0	135.374	128.944	188.278	132.903	151.441	161.293	167.099	186.505	141.069	162.292	0	153.658	156.337	159.831	141.432	158.397	130.507	143.238	127.467	145.884	147.336	140.591	183.176	177.944	155.811	143.19	119.597	153.635	155.634	178.327	154.891	157.21	177.726	151.732	159.555	182.502	144.77	135.396	169.159	144.75	185.036
		572	2389.34	132.184	154.038	128.677	153.515	0	142.542	133.645	191.319	133.915	146.372	158.939	153.707	0	141.077	162.912	123.526	145.387	150.965	147.521	136.489	154.139	0	135.312	126.956	151.828	144.673	150.21	185.753	179.113	163.145	133.55	0	152.61	164.792	166.39	151.066	152.681	180.963	142.225	0	173.472	137.598	139.621	169.027	145.799	177.222
		573	2393.2	0	145.083	124.508	151.768	0	144.671	129.348	196.289	135.988	153.428	154.333	158.959	178.882	177.525	168.496	0	152.351	150.726	155.637	151.242	157.101	120.737	144.753	130.557	138.112	137.053	141.487	0	185.44	156.331	141.591	124.561	154.277	153.74	170.365	148.874	156.17	178.747	138.808	149.482	180.692	145.09	142.061	177.233	142.437	178.672
		574	2397.06	0	143.624	125.574	145.574	130.277	143.427	129.183	181.846	131.554	156.551	147.16	0	186.795	129.273	164.496	0	142.711	165.207	157.417	144.139	154.311	121.177	136.15	134.21	144.043	148.684	147.88	181.462	178.824	151.056	137.851	127.282	157.967	159.948	159.845	0	155.217	184.74	146.72	0	190.134	138.444	142.169	177.612	135.694	173.253
		575	2400.92	146.879	144.768	123.524	149.685	133.481	139.799	0	197	138.059	161.778	156.677	148.759	172.637	0	158.921	118.515	145.119	155.912	171.341	139.999	157.089	0	137.989	128.175	150.073	139.363	0	182.094	181.669	0	138.016	126.71	155.146	162.343	163.303	0	150.659	176.283	154.07	0	179.286	136.906	130.378	178.129	138.267	186.341
		576	2404.78	0	156.406	129.384	153.593	119.073	144.871	122.432	191.2	139.02	150.065	147.021	164.645	169.724	142.447	170.046	0	147.115	154.617	160.97	141.109	0	0	132.018	134.143	148.833	156.879	143.794	183.778	183.891	175.811	135.091	116.679	158.084	164.59	161.951	0	152.105	176.126	150.794	0	178.913	145.656	133.353	174.628	137.725	184.343
		577	2408.64	135.736	152.136	139.056	150.68	0	133.581	119.31	175.213	133.868	155.025	148.751	151.644	174.89	0	160.953	109.248	145.61	152.794	157.845	0	159.171	133.858	127.732	133.114	153.134	144.715	146.251	180.748	181.414	153.338	126.16	121.376	152.474	171.74	168.049	154.396	156.072	170.104	139.928	149.79	176.91	143.066	138.865	172.409	136.44	181.483
		578	2412.5	0	149.415	132.448	155.92	117.043	137.309	0	185.512	144.745	144.015	148.196	166.196	173.73	129.408	162.82	113.294	143.189	156.035	155.565	0	163.628	138.088	123.73	131.522	154.223	138.97	0	186.01	182.167	161.966	122.831	118.385	156.576	156.94	169.209	153.746	153.326	177.165	131.313	0	173.811	141.264	136.29	172.469	139.73	170.586
		579	2416.36	0	132.384	135.868	155.34	125.826	134.389	0	178.631	147.906	156.406	0	157.586	169.848	132.471	157.919	121.946	142.094	156.323	163.933	138.151	153.747	0	125.324	127.998	151.394	135.308	0	184.02	178.115	159.258	124.643	127.603	155.335	176.086	163.825	148.497	164.315	182.355	141.836	0	177.383	139.202	137.086	178.477	137.605	195.263
		580	2420.22	134.225	140.095	136.578	162.51	123.411	138.647	0	183.612	140.821	159.615	0	153.626	188.447	0	163.178	125.453	140.301	153.421	161.346	138.831	157.391	0	127.094	129.661	153.096	142.631	0	183.862	172.118	164.074	124.209	110.525	151.199	169.598	171.168	143.761	152.005	173.507	0	149.802	185.184	133.409	143.258	165.904	124.48	179.246
		581	2424.08	135.193	145.502	132.866	152.587	0	131.169	0	177.629	146.273	157.762	143.293	162.753	178.421	131.682	164.756	133.712	0	158.756	158.497	134.117	159.224	0	126.474	0	153.067	142.133	148.611	209.611	167.004	154.088	123.58	124.466	146.954	165.899	168.307	0	153.654	188.213	128.389	142.19	179.536	124.497	134.385	173.97	135.965	187.096
		582	2427.94	0	138.744	130.704	160.49	126.603	141.961	119.179	186.467	143.526	140.337	139.924	160.367	183.39	133.744	159.458	125.966	136.243	147.215	168.641	135.838	155.081	0	134.198	125.528	155.688	143.424	137.49	129.382	167.465	162.311	0	118.08	150.047	159.657	164.97	0	150.322	168.505	129.918	132.881	172.418	129.338	135.141	164.409	0	190.477
		583	2431.8	133.297	144.863	136.229	153.716	0	140.279	0	183.725	142.534	148.679	139.127	152.712	175.131	133.127	158.629	113.041	142.922	151.268	162.402	131.331	155.215	122.26	136.828	126.59	145.975	131.596	150.705	179.995	168.184	169.288	0	125.423	149.719	146.237	156.86	0	158.746	179.212	146.896	142.919	179.828	133.449	135.48	169.821	135.981	184.587
		584	2435.66	129.803	132.973	133.185	167.611	123.347	137.052	126.609	182.963	145.617	145.758	142.396	167.901	179.708	124.369	165.01	0	136.918	144.973	163.811	132.646	151.276	127.184	135.245	125.293	143.538	139.362	145.362	183.494	164.425	151.379	126.409	122.116	150.876	144.27	178.406	0	151.493	169.094	142.358	144.692	179.852	126.606	140.449	172.026	137.543	194.561
		585	2439.52	135.505	140.988	134.941	172.318	0	142.311	126.756	181.315	149.938	141.685	156.064	170.812	181.798	137.725	170.818	116.001	136.417	150.645	176.047	137.565	155.247	0	132.997	132.086	154.619	131.936	151.471	205.092	168.995	160.305	0	116.895	154.304	153.705	171.561	0	157.857	181.747	134.04	138.734	185.231	140.265	135.218	171.21	137.21	186.15
		586	2443.38	131.793	131.838	131.883	162.751	0	139.399	123.324	184.677	137.554	162.338	0	170.955	173.106	142.197	160.717	0	144.831	150.997	155.707	0	152.156	116.22	136.407	126.511	140.906	127.737	143.564	182.828	170.269	162.165	124.915	0	151.882	0	162.143	0	153.006	174.744	143.208	132.769	172.497	134.943	135.204	166.21	133.173	193.951
		587	2447.24	126.324	136.114	132.014	166.293	113.965	149.041	132.259	189.798	138.072	159.437	148.616	166.916	178.321	140.749	172.08	0	142.687	155.93	161.444	0	145.593	0	134.965	124.262	143.99	131.652	154.563	181.792	179.343	152.106	0	113.95	152.073	0	153.378	0	150.344	177.127	139.717	139.216	170.854	134.154	133.17	166.627	124.646	188.61
		588	2451.1	124.138	139.893	134.603	158.979	0	132.939	0	190.974	145.45	151.239	140.302	158.691	179.734	0	173.33	116.731	146.545	161.38	165.279	134.67	151.752	0	130.328	122.26	143.397	133.454	153.87	184.167	177.92	153.09	126.593	0	151.854	140.37	161.545	151.223	150.007	175.47	135.227	147.935	182.364	130.412	135.308	176.374	143.244	184.902
		589	2454.96	133.744	137.364	126.311	166.995	0	136.51	120.932	181.947	136.99	150.043	143.371	168.373	177.951	0	169.769	0	153.297	153.228	159.5	131.849	151.542	0	0	124.47	151.211	123.394	145.679	191.145	176.52	158.488	136.351	0	148.359	141.863	153.212	0	139.274	179.127	148.288	137.447	180.075	124.649	133.296	178.606	145.652	182.905
		590	2458.82	0	142.008	121.518	168.101	0	137.782	126.179	198.922	147.061	155.33	146.195	162.212	183.088	142.93	163.415	0	142.215	150.904	165.254	132.814	150.461	112.209	129.374	130.087	151.849	0	151.513	194.032	174.533	160.099	122.013	0	157.677	158.576	158.053	150.192	151.131	174.611	145.739	146.374	190.343	126.667	133.591	169.717	140.748	191.369
		591	2462.68	127.529	137.266	129.559	169.343	0	134.471	0	184.564	143.307	153.468	146.225	162.014	188.228	147.215	160.239	121.944	144.679	149.455	166.764	0	150.346	0	135.813	123.578	142.964	131.666	147.602	195.625	182.615	151.89	0	0	156.228	152.447	149.875	0	142.691	176.359	146.93	133.704	188.227	120.697	136.12	170.016	159.03	195.394
		592	2466.54	123.967	139.617	137.35	155.889	120.67	149.384	0	193.912	149.15	163.619	139.688	166.878	178.746	143.974	165.899	0	138.755	156.778	164.041	136.942	144.73	0	139.57	130.479	153.108	137.489	149.574	200.384	177.927	155.61	142.392	0	154.54	155.296	153.963	0	146.044	173.965	137.059	137.213	188.644	128.988	133.127	173.658	132.548	190.83
		593	2470.4	119.085	137.71	124.522	158.103	0	145.646	0	185.517	140.669	162.169	132.822	172.2	171.557	134.854	166.394	0	147.794	156.665	170.905	135.093	0	0	130.975	133.668	146.298	0	137.083	183.821	187.245	158.842	131.289	0	158.02	151.35	155.755	0	141.247	163.243	147.591	137.819	185.216	129.349	135.463	179.687	151.062	185.336
		594	2474.26	124.243	130.13	130.308	156.423	0	146.278	128.516	189.808	140.655	155.165	133.503	168.126	184.495	144.828	168.419	0	140.516	158.115	167.236	0	0	123.975	129.375	130.771	161.831	148.954	141.058	0	182.351	156.483	133.885	0	161.449	160.025	163.199	0	0	164.875	146.529	148.915	181.344	129.571	123.276	168.53	131.228	185.328
		595	2478.12	127.616	135.101	0	155.482	0	0	122.51	183.786	139.02	165.844	134.631	161.854	177.69	143.755	160.797	0	145.072	154.94	174.424	128.947	0	124.988	134.38	133.319	150.948	127.11	150.281	185.24	185.568	155.678	137.058	110.303	156.66	145.969	158.178	141.523	142.203	175.371	141.255	145.648	185.188	129.492	126.58	163.654	141.835	189.104
		596	2481.98	126.384	133.075	141.263	163.079	0	149.751	0	186.435	144.903	158.98	137.136	158.398	172.47	136.42	169.976	115.931	147.914	148.427	160.398	133.934	135.921	0	0	129.29	153.598	133.4	144.356	176.35	175.459	139.671	136.159	0	151.533	151.326	160.648	145.492	145.838	170.165	145.56	0	187.699	128.993	138.692	163.932	152.202	189.101
		597	2485.84	123.691	146.528	137.264	161.474	0	149.548	114.321	185.266	138.449	172.097	135.823	155.479	172.422	143.778	167.89	0	148.513	160.922	165.861	135.98	142.102	0	0	120.192	154.591	131.621	137.121	184.748	182.076	151.003	127.503	0	158.982	149.49	148.618	139.446	147.476	173.508	142.524	0	181.897	121.571	131.757	165.948	136.361	191.948
		598	2489.7	117.905	140.01	123.673	152.343	0	0	0	185.149	147.714	157.833	146.879	157.686	172.507	143.568	166.671	121.351	150.895	154.97	169.06	0	138.148	0	136.112	121.574	148.631	135.02	139.93	182.505	174.275	152.77	134.056	0	145.79	149.392	159.727	150.211	130.714	177.403	141.917	127.104	179.061	135.454	126.671	164.732	136.067	185.283
		599	2493.56	0	140.499	140.088	157.612	0	145.884	120.009	186.422	145.712	155.894	144.769	158.986	182.654	143.28	172.791	118.52	0	157.972	163.015	131.403	147.338	0	140.368	125.137	151.686	135.522	139.7	188.288	165.428	141.314	0	117.274	170.181	148.808	152.119	0	138.575	176.95	0	0	195.789	130.821	122.349	169.105	133.753	180.837
		600	2497.42	127.067	136.179	0	149.848	130.052	0	114.973	181.842	136.288	157.743	141.446	160.76	173.088	134.598	178.387	0	144.051	159.037	168.592	129.671	144.285	0	139.365	126.374	159.793	138.144	148.126	186.99	168.916	0	120.464	0	149.486	0	163.063	0	138.252	171.094	143.502	0	183.247	130.378	139.02	162.886	144.088	192.773
[truncated: 32 more columns]

## Sheet: Background Std
				SptId_12	SptId_13	SptId_15	SptId_16	SptId_17	SptId_18	SptId_20	SptId_21	SptId_22	SptId_23	SptId_24	SptId_25	SptId_27	SptId_28	SptId_30	SptId_32	SptId_33	SptId_34	SptId_35	SptId_36	SptId_37	SptId_38	SptId_40	SptId_41	SptId_42	SptId_44	SptId_45	SptId_47	SptId_48	SptId_49	SptId_52	SptId_53	SptId_55	SptId_56	SptId_57	SptId_59	SptId_60	SptId_61	SptId_64	SptId_65	SptId_66	SptId_67	SptId_68	SptId_70	SptId_71	SptId_74
		0	181.42	0	0	0	0	0	0	0	0	0	0	0	0	0	0	0	0	0	0	0	0	0	0	0	0	0	0	0	0	0	0	0	0	0	0	0	0	0	0	0	0	0	0	0	0	0	0
		1	185.28	0	0	0	0	0	0	0	0	0	0	0	0	0	0	0	0	0	0	67.5281	0	0	0	0	0	0	0	0	0	0	0	0	0	0	0	0	0	0	0	0	0	0	0	0	0	0	0
		2	189.14	0	0	0	0	0	0	0	0	0	0	0	0	0	0	0	0	0	0	0	0	0	0	0	0	0	0	0	0	0	0	0	0	0	0	0	0	0	0	0	0	0	0	0	0	0	0
		3	193	0	0	0	0	0	0	0	0	0	0	0	0	0	0	0	0	0	0	0	0	0	0	0	0	0	0	0	0	0	0	0	0	0	0	0	0	0	0	0	0	0	0	0	0	0	0
		4	196.86	0	0	0	0	0	0	0	0	0	0	0	0	0	0	0	0	0	0	0	0	0	0	0	0	0	0	0	0	0	0	0	0	63.2247	0	0	0	0	0	0	0	0	0	0	0	0	0
		5	200.72	0	0	0	0	66.5732	0	0	0	0	0	0	0	0	0	0	0	0	0	0	0	0	0	64.2422	0	0	0	0	0	0	0	0	0	0	0	0	0	0	0	0	0	0	0	0	0	0	0
		6	204.58	0	0	0	0	0	0	0	0	0	0	0	0	0	0	0	67.8239	0	0	0	0	0	0	64.8404	67.3664	0	0	0	0	0	0	0	0	0	0	0	0	0	0	0	0	0	0	0	0	0	0
		7	208.44	0	0	0	0	0	0	0	0	0	0	0	0	0	0	0	0	0	0	0	0	0	0	0	0	0	0	78.2188	0	0	0	0	0	0	0	0	0	0	0	0	0	0	0	0	0	0	0
		8	212.3	0	0	0	0	0	0	0	0	0	0	0	0	0	0	0	0	0	0	0	0	0	0	0	0	0	0	0	0	0	0	0	0	0	0	0	0	0	0	0	0	0	0	0	0	0	0
		9	216.16	0	0	0	0	0	0	0	0	0	0	0	0	0	0	0	0	0	0	0	0	0	0	0	0	0	0	0	0	0	0	0	0	0	0	0	0	0	0	0	0	0	0	0	0	0	0
		10	220.02	0	0	0	0	0	0	0	0	0	0	0	0	0	0	72.5145	0	0	0	0	0	0	0	0	0	0	0	0	0	0	0	0	0	0	0	0	0	0	0	0	0	0	0	0	0	0	0
		11	223.88	0	0	0	0	0	0	0	0	0	0	0	0	0	0	0	0	0	0	0	0	0	0	0	0	0	0	0	0	0	0	0	0	0	0	0	0	0	0	0	0	0	0	0	0	0	0
		12	227.74	0	0	0	0	0	0	0	0	0	0	0	0	0	0	0	0	0	0	0	0	0	0	0	0	0	0	0	0	0	0	0	0	0	0	0	0	0	0	0	0	0	0	0	0	0	0
		13	231.6	0	0	0	0	0	0	0	0	0	0	0	0	0	0	0	0	0	0	0	0	0	0	0	0	0	0	0	0	0	0	0	67.1501	0	0	0	0	0	0	0	0	0	0	0	0	0	0
		14	235.46	0	0	0	0	0	0	0	0	0	0	0	0	0	0	0	0	0	0	0	0	0	0	0	0	0	0	0	0	0	0	0	0	0	0	0	0	0	0	0	0	0	0	0	0	0	0
		15	239.32	0	0	0	0	0	0	0	0	0	0	0	0	0	0	0	0	0	0	0	0	0	0	0	0	0	0	0	0	0	0	0	0	0	0	0	0	0	0	0	0	0	0	0	0	0	0
		16	243.18	0	0	0	0	0	0	0	0	63.8093	0	0	0	0	72.6782	0	0	0	0	0	0	0	0	0	0	0	0	0	0	0	0	0	0	63.4703	0	0	0	0	0	0	0	0	0	0	0	0	0
		17	247.04	0	0	0	0	0	0	0	0	68.6107	0	0	0	0	0	0	0	0	0	0	0	0	0	0	0	0	0	0	0	0	0	0	0	0	0	0	0	0	0	0	0	0	0	0	0	0	0
		18	250.9	0	0	0	0	0	0	0	0	0	0	0	0	0	0	0	0	0	0	0	0	0	0	0	0	0	0	0	0	0	0	0	0	0	0	0	0	0	0	0	0	0	0	0	0	0	0
		19	254.76	0	0	0	0	0	0	0	0	0	0	66.6052	0	0	0	0	0	0	0	0	0	0	0	0	0	0	0	0	0	0	0	0	0	0	0	0	0	66.8227	0	0	0	0	0	0	0	0	0
		20	258.62	0	0	0	0	0	0	0	0	0	0	73.2536	0	0	0	0	0	0	0	0	0	0	0	0	0	0	0	0	0	0	0	0	0	0	0	0	0	0	0	0	0	0	0	0	0	0	0
		21	262.48	0	0	0	0	0	0	0	0	65.9158	0	68.1594	0	0	0	0	0	0	0	0	0	0	0	0	0	0	0	0	0	0	0	0	0	0	0	0	0	0	0	0	0	0	0	0	0	0	0
		22	266.34	0	0	0	0	0	0	0	0	0	0	71.5177	0	0	0	0	0	0	0	0	0	0	0	0	0	0	0	0	0	0	0	0	0	0	0	0	0	0	0	0	0	0	0	0	0	0	64.3301
		23	270.2	0	0	0	0	0	0	0	0	0	0	0	0	0	0	0	0	0	0	0	0	0	0	0	0	0	0	0	0	0	0	0	0	0	0	0	0	0	0	0	0	0	0	0	0	0	61.9159
		24	274.06	0	0	0	0	0	0	0	0	0	0	63.1391	0	0	0	0	0	0	0	0	0	0	0	0	0	0	0	0	0	0	0	63.2649	0	0	0	0	0	0	0	0	0	0	0	0	0	0	68.2052
		25	277.92	0	0	0	0	0	0	0	0	0	64.3366	0	0	0	0	0	0	0	0	0	0	0	0	0	0	0	0	0	0	0	0	62.0026	0	0	0	0	0	0	0	0	0	0	0	0	0	0	64.2098
		26	281.78	0	0	0	0	0	0	0	0	0	0	0	0	0	0	0	0	0	0	0	0	0	0	0	0	0	0	0	0	0	0	64.0109	0	0	0	0	0	0	0	0	0	0	0	0	0	0	66.4179
		27	285.64	0	0	0	0	0	0	0	0	0	0	0	0	0	0	0	0	0	0	0	0	0	0	0	0	0	0	0	0	0	0	67.675	0	0	0	0	0	0	0	0	0	0	0	0	0	0	68.4266
		28	289.5	0	0	0	0	0	0	0	0	0	66.521	63.6006	0	0	0	0	0	0	0	0	0	0	0	0	0	0	0	0	0	0	0	66.0776	0	0	0	0	0	0	0	0	0	0	0	0	0	0	71.3376
		29	293.36	0	0	62.9175	0	0	0	0	0	0	0	66.7675	0	0	0	0	0	0	0	0	0	0	0	0	0	0	0	0	0	0	0	65.0187	0	0	0	0	0	0	0	0	0	0	0	0	0	0	67.4734
		30	297.22	0	0	0	0	0	0	0	0	0	0	0	0	0	0	0	0	0	0	0	0	0	0	0	0	0	0	0	0	0	0	64.4295	0	0	0	0	0	0	0	0	0	0	0	0	0	0	66.4388
		31	301.08	0	0	0	0	0	0	0	0	0	0	66.7796	0	0	0	0	0	0	0	0	0	0	0	0	0	0	0	0	0	0	0	68.5136	74.94	0	0	0	0	0	0	0	0	0	73.202	0	0	0	65.1979
		32	304.94	0	0	0	0	0	0	0	0	0	0	62.6935	0	0	0	0	0	0	0	0	0	0	0	0	0	0	0	0	0	0	0	63.4727	0	0	0	0	0	0	0	0	0	0	0	0	0	0	66.7002
		33	308.8	0	0	0	0	0	0	0	0	0	65.0211	58.8646	0	0	0	0	0	0	0	0	0	0	0	0	0	0	0	0	0	0	0	63.5172	0	0	0	0	0	0	0	0	0	0	0	0	0	0	68.4297
		34	312.66	0	0	0	0	0	0	0	0	0	0	65.5224	0	0	0	0	0	0	0	0	0	0	0	0	0	0	0	0	0	0	0	66.9846	0	0	0	0	0	0	0	0	0	0	0	0	0	0	71.0483
		35	316.52	0	0	0	0	0	0	0	0	0	0	60.9669	0	0	0	0	0	0	0	0	0	64.4393	0	0	0	0	0	0	0	0	0	67.8737	0	0	0	0	0	0	0	0	0	0	0	0	0	0	66.3459
		36	320.38	0	0	0	0	0	0	0	0	0	0	61.6592	0	0	0	0	0	0	0	0	0	0	0	0	0	0	0	0	0	0	0	67.6928	0	0	0	0	0	0	0	0	0	0	0	0	0	0	64.5396
		37	324.24	0	0	0	0	0	0	0	0	0	0	67.1277	0	0	0	0	0	0	0	0	0	0	0	0	0	0	0	0	0	0	0	60.9614	0	0	0	0	0	0	0	0	0	0	0	0	0	0	70.8818
		38	328.1	0	0	62.9212	0	62.1498	0	0	0	0	0	68.0747	0	0	0	0	0	0	0	79.9823	0	0	0	0	0	0	0	0	0	0	0	63.2403	0	0	0	0	0	0	0	0	62.866	0	0	0	0	0	67.7507
		39	331.96	0	0	0	0	65.6359	0	0	0	0	0	60.8167	0	0	0	0	0	0	0	0	60.273	0	0	0	0	0	0	0	0	0	0	62.0323	0	0	0	0	0	0	0	0	0	0	0	0	0	0	62.3581
		40	335.82	0	0	61.0997	0	0	0	0	0	0	0	62.9225	0	0	0	0	0	0	0	0	0	0	0	0	0	0	0	0	0	0	0	64.2392	0	0	0	0	0	0	0	0	0	0	0	0	0	0	65.5244
		41	339.68	0	0	0	0	63.7017	0	0	0	0	0	63.002	0	0	0	0	0	0	0	0	61.2102	0	0	0	0	0	0	0	0	0	0	63.9724	0	0	0	0	0	0	0	0	0	0	0	0	0	0	67.2719
		42	343.54	0	0	64.5474	0	62.3523	0	0	0	0	0	67.7219	0	0	0	0	0	0	0	0	62.8856	0	0	0	0	0	0	0	0	0	0	62.3134	0	0	0	0	0	0	0	0	0	0	0	0	0	0	66.4191
		43	347.4	0	0	62.2539	0	61.0585	0	0	0	0	0	61.8189	0	0	0	0	0	0	0	0	65.9055	0	0	0	0	0	0	0	0	0	0	63.4676	0	0	0	0	0	0	0	0	0	0	0	0	0	0	63.3791
		44	351.26	0	0	0	0	65.5581	0	0	0	0	0	62.956	0	0	0	0	0	0	0	0	63.5462	0	0	0	0	0	69.0011	0	0	0	0	66.1911	0	0	0	0	0	0	0	64.7699	0	0	0	0	0	0	67.2658
		45	355.12	0	0	0	0	65.8583	0	0	0	0	0	63.63	0	0	0	0	77.9077	0	0	0	63.3106	0	0	0	0	0	0	0	0	0	0	64.4874	0	0	0	0	0	0	0	65.3476	0	0	0	0	0	0	67.6589
		46	358.98	0	0	0	0	63.8734	0	0	0	0	0	66.4338	0	65.0778	0	0	0	0	0	0	63.9525	0	0	0	0	0	0	0	0	0	0	62.3794	0	0	0	0	0	0	0	58.2706	0	70.1483	0	0	0	0	68.3933
		47	362.84	0	0	65.4009	0	63.44	0	0	0	0	0	0	0	66.1136	0	0	0	0	0	0	62.7046	0	0	0	0	0	0	0	0	0	0	69.1325	0	0	0	0	0	0	0	65.5916	0	0	0	0	0	0	70.0078
		48	366.7	0	0	0	0	0	0	0	0	0	0	61.2267	0	64.3499	0	0	0	0	0	0	65.7882	63.8299	0	0	0	0	0	0	0	0	0	62.725	0	0	0	0	0	0	0	62.7011	0	0	0	0	0	0	65.9996
		49	370.56	0	0	0	0	60.8332	0	0	0	0	0	66.2272	0	67.5673	0	0	0	0	0	0	66.0481	64.2016	0	0	0	0	0	0	0	0	0	62.1974	0	0	0	0	0	0	0	61.1097	0	0	0	0	0	0	67.9794
		50	374.42	0	0	67.8295	0	58.2707	0	0	0	0	0	65.6556	0	68.1203	0	0	0	0	0	0	61.1656	62.0179	0	0	0	0	0	0	0	0	0	63.3617	0	0	0	0	0	0	0	63.2536	0	0	0	0	0	0	65.0976
		51	378.28	0	0	0	0	60.2354	0	0	0	0	0	63.3994	0	69.3656	0	0	0	0	0	0	59.5076	64.035	0	0	0	0	0	0	0	0	0	66.6069	0	0	0	0	0	0	0	64.4022	0	0	0	0	0	0	68.6657
		52	382.14	0	0	0	0	64.5366	0	0	0	0	0	62.9845	0	63.2266	0	0	0	0	0	0	61.6641	60.9601	0	0	0	0	0	0	0	0	0	68.3226	0	0	0	0	0	0	0	65.8233	0	0	0	0	0	0	66.3566
		53	386	0	0	67.2687	0	64.8492	0	0	0	0	0	66.5716	0	60.0772	0	0	0	0	0	0	63.2977	66.3925	0	0	0	0	0	0	0	0	0	63.1183	0	0	0	0	0	0	0	63.017	0	0	0	0	0	0	70.6859
		54	389.86	0	0	64.2518	0	64.2677	62.0672	0	0	0	0	67.1202	0	68.0224	0	0	0	0	0	0	61.2493	63.0988	0	0	0	0	0	0	0	0	0	68.0505	0	0	0	0	0	0	0	63.07	0	0	0	0	0	0	69.7827
		55	393.72	60.9224	0	61.8345	0	60.8116	61.0267	0	0	0	0	67.6532	0	66.7967	0	0	0	0	0	0	63.398	66.0823	0	0	0	0	0	0	0	0	0	0	0	0	0	0	0	0	0	66.841	0	0	0	0	0	0	64.6754
		56	397.58	65.3696	0	63.2984	0	63.7265	65.2512	0	0	0	0	65.5481	0	63.131	0	0	0	0	0	0	65.6956	62.7472	0	0	0	0	0	0	0	0	0	66.1344	0	0	0	0	0	0	0	65.4544	0	0	0	0	0	0	65.9353
		57	401.44	65.0435	0	63.1896	0	66.349	62.8667	0	0	0	0	65.2977	0	64.3589	0	0	0	0	0	0	66.5418	62.2199	0	0	0	0	0	0	0	0	0	64.4947	0	0	0	0	0	0	0	65.5944	0	0	0	0	0	0	63.1952
		58	405.3	0	0	62.6478	0	66.6224	64.798	0	0	0	0	63.802	0	64.4838	0	0	0	0	0	0	68.0466	63.3771	0	0	0	0	0	0	0	0	0	66.9961	0	0	0	64.4227	0	0	0	65.1869	0	0	0	0	0	0	65.6622
		59	409.16	63.7692	0	65.8335	0	0	0	0	0	0	0	60.1564	0	60.8634	0	0	0	0	0	0	68.14	62.9515	0	0	0	0	0	0	0	0	0	0	0	0	0	0	0	0	0	65.4408	0	0	0	0	0	0	66.7536
		60	413.02	65.0828	0	63.9396	0	62.1608	61.7206	0	0	0	0	0	0	63.3164	0	0	0	0	0	0	64.9261	65.1824	0	0	0	0	0	0	0	0	0	66.5408	65.7093	0	0	0	0	0	0	70.627	0	0	0	0	0	0	65.8502
		61	416.88	63.6844	0	0	0	0	63.9352	0	0	0	0	66.1186	0	63.5526	0	0	0	0	0	0	65.5267	63.8501	0	0	0	0	0	0	0	0	0	65.1584	63.2258	0	0	61.2413	0	0	0	65.289	0	0	0	0	0	0	78.2278
		62	420.74	64.3451	0	65.2129	0	61.2026	59.2589	0	0	0	0	64.2976	0	67.3173	0	0	0	0	0	0	63.9548	62.7638	0	0	0	0	0	0	0	0	0	0	62.4728	0	0	0	0	0	0	68.097	0	0	0	0	0	0	66.7141
		63	424.6	62.6711	0	62.0555	0	67.9877	64.1066	0	0	0	0	64.9913	0	68.419	0	0	0	0	0	0	66.6515	64.6835	0	76.2211	0	0	0	0	0	0	0	65.2003	61.4568	0	0	64.9649	0	0	0	66.0554	0	0	0	0	0	0	64.2148
		64	428.46	64.7843	0	61.9094	0	63.0009	61.4066	0	0	0	0	65.6628	0	61.1069	0	0	0	0	0	0	68.7333	62.003	63.5904	0	0	0	0	0	0	0	0	0	65.132	0	0	0	0	0	0	64.4097	0	0	0	0	0	0	64.4151
		65	432.32	64.7575	0	64.6109	0	64.8482	62.1811	0	0	0	0	64.7603	0	63.4667	0	0	63.7966	0	0	0	64.1298	62.6948	0	0	0	0	0	0	0	0	0	62.2565	64.0861	0	0	0	0	0	0	67.0711	0	0	0	0	0	0	66.8726
		66	436.18	65.3868	0	62.2399	0	67.5871	62.7901	0	0	0	0	64.6141	0	66.4888	0	0	0	0	0	0	66.494	64.1776	0	0	0	0	0	0	0	0	0	61.1313	63.0549	0	0	62.5872	0	73.634	0	66.3865	0	0	0	0	0	0	69.242
		67	440.04	62.5996	0	64.2109	0	63.9659	59.9576	0	0	0	0	63.4697	67.019	66.8575	0	0	0	0	0	0	69.1287	64.2164	0	0	0	0	0	0	0	0	0	61.6824	63.7048	0	0	67.0323	0	0	0	67.8669	0	0	0	0	0	0	67.8775
		68	443.9	67.8808	0	68.0272	0	65.6342	64.0577	0	0	0	0	62.6929	66.2379	66.5542	0	0	0	0	0	0	64.555	63.9285	0	0	0	78.345	0	0	0	0	0	64.7647	64.9206	0	0	65.3792	0	0	0	67.8767	0	0	0	0	0	0	65.7458
		69	447.76	62.1543	0	65.1405	0	61.077	64.536	0	0	0	0	62.4725	63.3671	62.9063	0	0	0	0	0	0	60.8927	62.8617	61.5792	0	0	0	0	0	0	0	0	63.4759	59.6145	0	0	66.8964	0	0	0	65.7521	0	0	0	0	0	0	62.6286
		70	451.62	67.4184	0	66.1289	0	64.3375	68.7532	0	0	0	0	64.4933	0	65.5288	0	0	0	0	0	0	63.4352	65.3734	68.1319	0	0	0	0	0	0	0	0	0	64.8956	0	0	66.5722	0	0	0	69.4347	0	0	0	0	0	0	65.9886
		71	455.48	60.2643	0	66.2206	0	62.8468	64.0729	0	0	0	0	64.0418	66.6289	62.3533	0	0	0	0	0	0	64.7159	60.5257	0	0	0	0	0	0	0	0	0	67.0985	62.3661	64.609	0	63.0608	0	0	0	63.5207	0	0	0	66.8861	0	0	66.9426
		72	459.34	63.2098	0	64.5857	0	62.485	64.7007	0	0	0	0	63.5819	68.6632	63.744	0	0	0	0	0	0	67.9933	60.6903	63.8052	0	0	0	0	66.8143	0	0	0	66.8311	66.2753	0	0	67.5041	0	0	0	68.2143	0	0	0	63.9165	0	0	67.6305
		73	463.2	63.0301	0	63.396	0	60.1582	64.6988	0	0	0	0	60.8245	60.1334	66.4327	0	0	0	0	0	0	65.938	61.2205	64.5095	0	0	0	0	0	0	0	0	71.4535	59.7081	0	0	67.2406	0	0	0	64.495	0	0	0	62.3294	0	0	66.7754
		74	467.06	62.1479	0	65.4173	0	71.6638	65.9967	0	0	0	0	64.2882	65.4124	68.0903	0	0	0	0	0	0	62.6903	63.5301	62.904	0	0	0	0	0	0	0	0	63.0296	65.4502	0	0	0	0	0	0	68.1424	0	0	0	64.7366	0	0	65.5851
		75	470.92	62.8369	0	66.0373	0	63.6699	65.7047	0	0	0	0	63.9757	65.6324	61.3598	0	0	0	73.3971	0	0	66.9407	60.1901	62.4681	0	0	0	0	0	0	0	0	67.1848	70.2985	0	0	64.9725	0	0	0	68.103	0	0	0	65.1178	0	0	70.147
		76	474.78	65.121	0	61.4547	0	63.3403	62.2316	0	0	0	0	65.9591	64.5969	68.0447	0	0	0	0	0	0	66.234	61.1321	62.2954	0	0	0	0	0	0	0	0	68.2954	63.9863	0	0	64.7262	0	0	0	68.8397	0	0	0	60.4203	0	0	68.2271
		77	478.64	60.2231	61.1223	69.1353	0	67.554	65.3499	0	0	0	0	65.2018	67.659	68.1762	0	0	0	0	0	0	63.2492	62.3047	67.3551	0	0	0	0	0	0	0	0	65.3046	62.0755	0	0	67.3997	0	0	0	62.9215	0	0	0	62.8617	0	0	68.0541
		78	482.5	66.4702	0	66.7861	0	62.4824	62.6407	0	0	0	0	67.4062	60.5869	66.9545	0	0	0	0	0	0	66.4195	59.3332	64.0023	0	0	0	0	0	0	0	0	67.5	60.5042	0	0	70.4689	0	0	0	62.6528	0	0	0	65.0686	0	0	67.1775
		79	486.36	60.2192	62.8356	66.6454	0	63.8178	61.7859	0	0	0	0	61.6892	68.0499	63.7136	0	0	0	0	0	0	65.9865	57.9066	62.1405	0	0	0	0	0	0	0	0	0	64.419	0	0	62.8025	0	0	0	63.1672	0	61.566	0	63.9883	66.6028	0	65.8935
		80	490.22	58.788	63.6845	63.7836	0	59.4906	61.6732	0	0	0	0	62.3958	66.5879	68.0397	0	0	0	0	0	0	64.193	60.148	61.0139	0	0	0	0	0	0	0	0	63.9533	65.3356	64.9679	0	0	0	0	0	66.8405	0	0	0	62.3076	0	0	64.9969
		81	494.08	55.8495	65.0962	63.4293	0	63.3137	63.4143	0	0	0	0	63.8671	63.8422	69.6479	0	0	0	0	0	0	64.6275	61.2941	63.0673	0	0	0	0	0	0	0	0	61.4551	62.6715	0	0	64.9359	0	0	0	66.9107	0	65.3464	0	59.728	63.9676	0	66.3669
		82	497.94	61.64	59.8268	58.5898	0	66.0092	60.397	0	0	0	0	0	62.1895	66.2421	0	0	0	0	0	0	60.7217	59.9081	64.3401	0	0	0	0	0	0	0	0	64.651	65.3946	0	0	0	0	0	0	66.7386	0	0	0	64.1068	64.5856	59.3026	66.7352
		83	501.8	63.3002	63.7331	67.037	0	60.7662	65.5504	0	0	0	0	0	62.9807	62.5797	0	0	0	0	0	0	60.8687	61.201	64.9041	0	0	0	0	0	0	0	0	66.1792	63.3141	0	0	66.0582	0	0	0	68.8216	0	64.0786	0	60.1824	66.1062	60.552	64.9857
		84	505.66	63.9461	0	63.7296	0	62.7122	63.2072	0	0	0	0	65.2576	65.6737	66.8486	0	0	0	0	0	0	63.6456	66.7626	60.2016	0	0	0	79.0189	0	0	0	0	64.7162	62.1776	0	0	66.6776	0	0	0	63.0599	0	59.3258	0	59.2061	65.2451	64.2403	68.8348
		85	509.52	62.6346	62.7164	64.1017	0	64.9968	68.8156	0	0	0	0	71.6673	63.8836	66.3261	0	0	64.3048	0	0	0	64.3265	65.0979	66.6529	0	0	0	0	0	0	0	0	64.2568	62.4189	0	0	62.7477	0	0	0	67.4796	0	64.9281	0	63.9804	65.579	0	66.1863
		86	513.38	61.3675	59.6637	65.0405	0	66.1549	59.6318	0	0	0	0	0	62.7638	67.6066	0	0	0	0	0	0	64.7517	66.5268	62.3633	0	0	0	0	0	0	0	0	61.5994	63.1842	0	0	65.7674	0	0	0	67.774	0	61.5682	0	68.4419	63.9859	62.3249	66.2075
		87	517.24	63.7938	64.0964	64.5213	0	59.9408	65.2508	0	0	0	0	0	65.6332	66.0037	0	0	0	0	0	0	63.7678	66.8298	62.722	0	0	0	0	0	0	0	0	64.7784	64.179	0	0	65.194	0	0	0	63.2316	0	67.3588	0	65.4123	65.1452	64.9921	67.0467
		88	521.1	57.522	62.4681	67.1081	0	66.7848	66.4198	0	0	0	0	0	64.3541	68.0669	0	0	0	0	0	0	70.7359	62.691	61.8294	0	0	0	0	0	0	0	0	63.1137	64.1065	0	0	0	0	0	0	61.8119	0	67.5258	0	63.873	62.7806	0	67.1046
		89	524.96	65.8152	61.3825	65.382	0	66.3529	61.442	0	0	0	0	66.2474	64.1582	67.3015	0	0	63.1224	0	0	0	68.2695	64.0528	64.2578	0	0	0	0	0	0	0	0	0	61.5647	0	0	66.1898	0	0	0	68.038	0	63.5753	0	64.0725	64.5739	59.8792	67.3937
		90	528.82	62.5802	0	66.0183	0	63.3277	65.0734	0	0	0	0	0	59.1711	64.5879	0	0	0	0	0	0	65.0336	66.3443	64.0132	0	0	0	0	0	0	0	0	63.6848	61.2259	0	0	66.7333	0	0	0	65.4993	0	65.0459	0	64.0834	65.3676	0	68.6867
		91	532.68	61.9777	0	66.2588	0	64.2263	63.7674	0	0	0	0	0	64.2435	67.6582	0	0	63.841	0	0	0	65.6215	65.6902	66.0159	0	0	0	0	0	0	0	0	67.2114	65.4006	0	0	68.857	0	0	0	72.3942	0	65.7503	0	65.7299	67.4839	0	66.1213
		92	536.54	64.4316	0	63.564	0	63.7126	63.1354	0	0	0	0	0	64.4364	66.3278	0	0	0	0	0	0	63.7553	65.33	58.8725	0	0	0	0	0	0	0	0	71.2634	62.3672	0	0	60.0754	0	0	0	65.8629	0	63.2173	0	64.5552	67.1507	0	66.6451
		93	540.4	60.3121	61.2439	61.4525	0	61.4435	62.095	0	0	0	0	0	63.6833	61.5843	0	0	62.0645	0	0	0	67.9503	60.385	63.9249	0	0	0	0	0	0	0	0	0	65.8312	0	0	66.0214	0	0	0	65.0078	0	60.1613	0	62.6806	63.3426	63.8977	65.397
		94	544.26	63.7068	0	62.5606	0	63.95	66.71	0	0	0	0	0	66.243	66.0056	0	0	0	0	0	0	62.0663	62.3429	60.9244	0	0	0	0	0	0	0	0	61.2447	64.4733	0	0	64.4091	0	0	0	68.5826	0	66.4784	0	62.5476	64.6996	0	66.723
		95	548.12	66.9008	64.4519	58.1638	0	65.824	64.542	0	0	0	0	0	0	69.1367	0	0	0	0	0	0	71.1021	63.7214	59.074	0	0	0	0	0	0	0	0	66.0832	65.5152	0	0	66.1759	0	0	0	64.4184	0	66.2101	0	67.2561	62.4241	0	67.0824
		96	551.98	66.3688	0	64.5969	0	64.358	59.3736	0	0	0	0	0	63.5396	65.1817	0	0	64.8359	0	0	0	68.9908	60.6022	65.0839	0	0	0	0	0	0	0	0	65.7603	61.4258	62.3623	0	64.7991	0	0	63.6684	68.6612	0	64.1804	0	63.5233	60.6953	0	69.2408
		97	555.84	62.6	0	64.3994	0	65.502	61.8516	0	0	0	0	62.7901	62.6636	65.2611	0	0	65.6788	0	0	0	66.3406	63.4383	62.0127	0	0	0	0	0	0	0	0	63.9052	61.2275	0	0	64.1783	0	0	0	69.793	0	64.0047	0	67.6852	64.5218	0	67.9956
		98	559.7	66.5013	0	66.4858	0	67.2014	67.1861	0	0	0	0	0	64.3923	61.6348	0	0	63.3839	0	0	0	68.5399	61.3678	62.8136	0	0	0	0	0	0	0	0	64.9603	63.1324	0	0	62.8611	0	0	62.6378	64.5809	0	64.9477	0	61.8214	65.6331	0	68.5412
		99	563.56	60.8526	0	66.7028	0	66.5457	63.895	0	0	0	0	0	66.3875	66.22	0	0	0	0	0	0	65.9977	61.7717	65.202	0	0	0	0	0	0	0	0	64.4698	61.2033	0	0	64.1342	0	0	63.1589	63.6161	0	63.8081	0	65.7565	66.7117	0	70.6439
		100	567.42	58.9586	0	64.7049	0	61.9393	61.59	0	0	0	0	0	69.2317	63.725	0	0	0	0	0	0	65.8199	62.3102	58.8531	0	0	0	0	0	0	0	0	63.9475	68.4224	0	0	61.5177	0	0	61.3897	62.5275	0	60.8705	0	62.7725	60.6906	0	66.9353
		101	571.28	63.6075	0	60.5712	0	65.6504	66.1966	0	0	0	0	0	67.8854	64.9217	0	0	59.3847	0	0	0	69.2326	65.3792	63.3786	0	0	0	0	0	0	0	0	0	76.5179	0	0	65.31	0	0	59.4523	69.7875	0	62.8725	0	64.2022	64.3546	0	67.2143
		102	575.14	67.5847	0	61.9653	0	63.4452	61.3222	0	0	0	0	0	63.0733	66.3253	0	0	62.3337	0	0	0	66.8099	64.3984	57.7704	0	0	76.6814	0	0	0	0	0	63.7814	66.7708	0	62.6835	62.8886	0	0	68.9871	66.1004	0	64.3182	0	66.1579	64.2732	0	61.6686
		103	579	64.2129	0	62.4267	0	62.7548	63.7157	0	0	0	0	0	57.9281	70.1333	0	0	0	0	0	0	67.4068	60.9296	65.0744	0	0	0	0	0	0	0	0	60.9697	62.0431	0	0	67.1786	0	0	64.0395	68.7022	0	63.7632	66.729	60.5999	65.3839	0	66.6511
		104	582.86	62.6081	0	60.8399	0	66.6832	60.8908	0	0	0	0	0	66.5723	65.7285	0	0	64.6614	0	0	0	65.903	62.1339	59.0612	0	0	0	0	0	0	0	0	68.956	65.9	0	0	65.7435	0	0	61.0255	69.5836	0	62.6829	0	66.2059	64.267	0	71.2625
		105	586.72	66.5966	0	63.0783	0	63.8752	68.7695	0	0	0	0	0	62.9265	66.7289	0	0	66.1453	0	0	0	60.0789	66.9867	75.7492	0	0	0	0	0	0	0	0	62.5949	68.1288	0	0	63.1839	0	0	64.7535	68.5933	0	67.8156	0	64.8913	64.0755	0	65.7515
		106	590.58	61.5671	0	66.0341	0	67.2701	62.276	0	0	0	0	0	63.1584	64.9471	0	0	64.4564	0	64.4983	0	64.6363	65.1661	64.1186	0	0	0	0	0	0	0	0	68.6936	64.5605	0	0	64.111	0	0	64.7574	68.472	0	67.2958	0	62.909	65.3448	0	68.4238
		107	594.44	64.5699	0	64.8294	0	63.1312	61.9354	0	0	0	0	0	63.0513	70.5574	0	0	66.6398	0	0	0	61.7627	62.4176	63.7766	0	0	0	0	0	0	0	0	60.8862	65.5939	0	0	65.4917	64.2994	0	63.9815	64.3618	63.4757	63.9299	0	67.5229	66.3329	0	63.2361
		108	598.3	62.7555	0	63.6038	0	69.6044	65.7494	0	0	0	0	64.5974	65.2575	67.5783	0	0	68.4365	0	0	0	66.6163	66.093	65.1447	0	0	0	0	0	0	0	0	67.5522	60.0379	0	0	64.7714	0	0	60.6141	67.3245	61.8156	61.0367	0	70.4528	64.9435	0	69.7131
		109	602.16	68.8989	0	65.1374	0	65.8284	63.1825	0	0	0	0	0	65.1334	68.5202	0	0	64.5904	0	0	0	65.7786	60.9638	64.1467	0	0	0	0	0	0	0	0	68.0947	60.8636	0	0	64.481	0	0	62.9243	66.0045	61.3661	63.6823	0	64.4426	64.8735	0	66.0743
		110	606.02	61.893	0	65.4313	0	65.8302	63.1382	0	0	0	0	67.3785	64.8444	66.6502	0	0	68.24	0	0	0	64.48	62.1423	62.6174	0	0	0	0	0	0	0	0	0	63.2476	0	0	64.3181	0	0	63.5012	63.2472	59.931	62.5498	0	66.3818	64.732	0	67.3993
		111	609.88	60.058	0	63.6135	0	64.0194	62.8808	0	0	0	0	0	65.3033	67.9352	0	0	59.1543	0	0	64.8751	68.2853	61.7541	62.8347	0	0	0	0	0	0	0	0	66.574	63.7425	0	0	62.0751	0	0	62.6785	64.0178	59.9904	60.8581	0	66.4518	63.6728	62.7967	68.8903
		112	613.74	64.1769	0	69.257	0	64.813	66.1177	0	0	0	0	64.4848	64.7675	68.2632	0	0	62.2297	0	0	0	56.4789	61.5193	70.653	0	0	0	0	0	0	0	0	66.5604	63.3154	0	0	61.8494	0	0	67.1363	65.5846	60.7789	63.4141	0	66.4889	63.8606	61.9357	64.8688
		113	617.6	64.5958	0	64.2645	0	63.282	62.7524	0	0	0	0	64.1198	64.5663	66.6142	0	0	63.6732	0	0	0	61.2042	65.9309	64.8951	0	0	0	0	0	0	0	0	63.7916	66.166	0	0	62.5642	0	0	61.9085	68.0208	62.674	67.271	0	64.5929	68.9621	0	68.3958
		114	621.46	63.9513	0	66.0149	0	65.577	62.6403	0	0	0	0	64.1491	69.11	66.0193	0	0	61.9674	0	0	0	67.1093	67.5811	62.5922	0	0	0	0	0	0	0	0	63.1163	64.825	0	0	67.9346	0	0	62.7984	68.6482	63.5234	65.4802	0	60.1033	63.6283	59.1557	63.1309
		115	625.32	65.1252	0	64.3166	0	65.8909	64.9587	0	0	0	0	64.0499	68.2326	73.671	0	0	63.0659	0	0	0	60.016	62.2535	63.0566	0	0	0	0	0	0	0	0	65.7884	60.9898	0	0	64.5308	0	0	59.9657	65.0511	60.8402	64.7435	0	61.8684	63.8191	62.7268	62.9208
		116	629.18	63.5811	0	59.872	0	62.2748	66.7888	0	0	0	0	62.9315	65.3255	65.6776	0	0	62.7427	0	0	0	62.0268	61.0993	64.4164	0	0	0	0	0	0	0	0	62.2635	61.9964	0	0	63.9272	0	0	62.4993	66.1613	62.9367	64.1589	0	72.7035	67.7019	61.5457	67.0142
		117	633.04	66.8299	0	67.2508	0	61.4723	65.0267	0	0	0	0	65.9823	67.3316	66.477	0	0	64.2437	0	0	0	64.5789	63.8802	64.4347	0	0	0	0	0	0	0	0	0	64.7468	0	0	66.2056	0	0	64.8539	62.3926	64.2537	63.6598	0	64.7168	64.0112	65.0848	64.0573
		118	636.9	67.4302	0	65.9611	0	60.0541	60.2476	0	0	0	0	61.1035	60.3644	64.3674	0	0	0	0	0	0	65.7351	61.1888	58.9332	0	0	0	0	0	0	0	0	65.4543	69.2802	0	0	63.3133	0	0	62.8397	67.1002	63.5207	67.3694	0	67.1659	66.2752	65.6819	68.4059
		119	640.76	66.5674	0	68.5032	0	65.4757	67.5474	0	0	0	0	66.5797	63.5112	65.4009	0	0	61.5294	0	0	0	60.955	64.1657	61.7391	0	0	0	0	0	0	0	0	61.8601	63.5056	0	0	62.1519	0	0	60.6067	68.5009	61.7809	66.5774	0	65.8757	65.0786	63.612	68.407
		120	644.62	67.5917	64.0569	67.2427	0	64.1117	66.1465	0	0	0	0	65.8308	63.5802	64.6329	0	0	64.0614	0	0	0	62.1336	64.5753	63.835	0	0	0	0	0	0	0	0	67.1872	60.7793	0	0	65.2868	0	62.9834	67.8046	0	66.1385	65.8548	0	64.6259	65.1447	62.6266	70.0665
		121	648.48	66.7985	64.0896	63.1047	0	67.4917	61.5091	0	0	0	0	64.0262	64.2093	68.108	0	0	61.5965	0	0	0	67.596	65.4855	65.4572	0	0	0	62.8841	0	0	0	0	71.6805	65.1715	0	0	64.0894	0	0	60.4452	68.3834	66.8511	62.6252	0	59.0282	65.9482	61.6129	68.2665
		122	652.34	62.4099	66.3457	65.022	0	66.0593	62.278	0	0	0	0	66.546	61.7674	65.1902	64.2225	0	63.8754	0	0	0	62.2068	64.3958	65.9017	0	0	0	0	0	0	0	0	65.2419	65.1894	0	0	66.8005	0	0	60.4452	65.7212	60.528	64.5366	0	61.251	65.9071	0	63.6344
		123	656.2	63.636	64.2194	61.377	0	62.9366	66.0037	0	0	0	0	0	65.376	69.0691	0	0	65.9807	0	0	0	57.9533	61.4459	65.3306	0	0	0	63.8054	0	0	0	0	61.0398	62.1379	0	0	67.3694	0	0	61.8488	61.8513	58.9013	66.7075	0	63.275	65.3538	65.6299	63.6675
		124	660.06	62.27	65.9895	67.1337	0	62.7149	65.2651	0	0	0	0	64.5706	65.8362	59.1453	0	0	64.6085	63.23	0	0	64.2695	62.6077	63.8304	0	0	0	0	0	0	0	0	64.2199	62.4266	0	0	63.9879	0	0	66.78	64.4658	59.3973	61.2538	0	64.9152	60.758	64.494	67.2478
		125	663.92	64.0351	61.6667	61.4422	0	64.6077	65.4451	0	0	0	0	60.568	67.1899	65.6835	0	0	64.4844	0	0	0	62.7537	65.6697	63.3659	0	0	0	0	0	0	0	0	68.8414	63.8502	68.217	0	61.387	0	0	62.8237	64.1607	62.5399	64.2657	0	64.8037	66.4547	61.037	65.0568
		126	667.78	93.1789	61.9765	63.3192	0	62.4279	62.5979	0	0	0	0	63.6397	65.0675	69.8375	0	0	64.7226	0	0	0	62.8515	58.1604	64.9141	0	0	0	0	0	0	0	0	67.3911	65.512	0	0	61.7543	0	0	62.093	64.0742	64.9371	65.8824	0	63.8705	62.6333	61.4542	71.1341
		127	671.64	61.6179	61.6134	63.9081	0	66.0044	66.1097	0	0	0	0	61.766	62.2918	69.9925	0	0	63.5744	65.1111	0	0	67.0477	64.073	69.697	0	0	0	65.942	0	0	0	0	70.5732	58.6361	0	0	60.5832	0	0	61.7864	66.4222	64.2005	68.6406	0	64.4199	63.2432	69.7103	67.3952
		128	675.5	63.0152	0	67.9687	0	64.2304	63.7135	0	0	0	0	58.8494	63.0073	72.5758	0	0	65.7881	0	0	0	66.253	65.4613	62.6258	0	0	0	60.3546	0	0	0	0	0	64.8057	0	0	59.238	0	0	62.8157	63.1978	63.9308	66.8281	0	66.7504	66.158	67.8519	68.0843
		129	679.36	66.3574	64.8458	63.1229	0	60.0964	63.7346	0	0	0	0	63.9919	65.9029	64.0488	0	0	63.195	63.0472	0	0	65.4693	62.7734	64.3895	0	0	0	59.4984	0	0	0	0	65.6215	63.3718	65.1136	0	70.8417	0	0	61.4667	69.0839	66.4683	64.5158	0	63.1687	66.2522	65.5363	69.5942
		130	683.22	68.7255	61.8476	64.1051	0	66.771	64.2032	0	0	0	0	65.8486	63.7385	63.5865	0	0	63.2364	61.2023	0	0	63.6933	65.8846	59.9272	0	0	0	63.3665	0	0	0	0	66.7881	68.1133	0	0	65.3691	0	0	60.5673	65.6852	67.0964	66.8224	0	63.9831	69.9571	64.1724	67.5414
		131	687.08	66.5298	64.9857	67.6941	0	61.4644	63.2335	0	0	0	0	60.9714	65.8213	71.4942	0	0	60.2862	59.9372	0	0	64.9351	61.2194	61.732	0	0	0	0	0	0	0	0	61.9797	63.3353	62.0169	0	63.1955	0	0	64.9765	67.315	67.8899	67.6173	0	62.6133	67.2849	66.9588	62.806
		132	690.94	64.5417	0	63.6018	0	66.7139	67.3093	0	0	0	0	65.4532	65.4812	62.4388	0	0	60.183	65.0272	0	0	63.5501	57.9785	60.8169	0	0	0	0	0	0	0	0	62.5337	65.1614	63.6365	0	61.874	0	0	64.0625	63.8906	67.3262	64.2631	0	61.8274	66.3754	66.497	70.2049
		133	694.8	64.7187	62.6441	63.5321	0	63.9449	64.0389	0	0	0	0	0	64.048	68.6294	0	0	69.467	0	0	0	65.9332	63.2969	60.2214	0	0	0	65.1294	0	0	0	0	64.2727	64.4014	0	0	65.3046	0	0	64.2861	69.3298	62.4425	66.0198	0	65.4583	62.05	60.1625	67.2556
		134	698.66	63.192	61.0605	63.7326	0	67.5836	63.6666	0	0	0	0	62.6811	65.4599	65.0239	0	0	63.1965	65.287	0	0	61.1094	63.0701	67.2253	0	0	0	65.2132	0	0	0	0	65.7039	61.4564	63.3574	0	62.8544	0	0	65.3429	61.2747	64.7447	65.404	0	60.5312	62.1499	65.1832	66.0181
		135	702.52	66.1908	63.4964	68.6581	0	63.5905	61.9608	0	0	0	0	63.1833	63.4352	66.4223	0	0	67.4594	62.206	0	0	68.644	63.5193	58.1818	0	0	0	67.7089	0	0	0	0	64.0947	65.5911	61.8884	0	62.2244	0	0	67.1614	63.1165	62.9035	64.6302	0	66.9776	0	65.5017	67.2476
		136	706.38	64.8622	61.9229	63.8308	0	64.8673	64.0947	0	0	0	0	63.4124	62.5257	69.4312	0	0	0	60.0064	0	0	60.9285	63.2049	64.3105	0	0	0	64.9481	0	0	0	0	64.2993	65.0153	0	0	62.4323	0	0	63.5691	66.3424	65.5168	63.0571	65.3624	63.0744	68.0071	61.7831	67.3893
		137	710.24	66.5619	60.9436	66.9049	0	68.0983	66.6414	0	0	0	0	64.3747	64.2638	64.2143	0	0	59.1056	67.1898	0	0	67.3638	63.3482	60.912	0	0	0	61.371	0	0	0	0	65.951	63.6273	67.6406	0	65.0295	0	0	66.4039	67.0557	67.8455	64.2775	0	61.694	67.2121	64.1518	64.4125
		138	714.1	63.7569	59.5588	61.9644	0	67.996	64.6575	0	0	0	0	68.0555	62.3594	67.209	0	0	62.0006	67.1538	0	0	68.9251	68.8553	62.8281	0	0	0	60.2087	0	0	0	0	0	60.3993	66.6531	0	67.3821	0	0	65.8105	65.3302	62.3909	66.1999	0	67.6946	63.9943	64.0775	69.0847
		139	717.96	65.1604	58.1034	67.5279	0	62.3646	61.5378	0	0	0	0	66.2501	65.3351	67.1423	0	0	65.0706	67.3378	0	0	65.9447	65.9356	61.7992	0	0	0	0	0	0	0	62.9869	65.2217	65.1671	62.1331	0	67.4174	0	0	63.4544	64.4679	65.051	65.8731	0	64.8937	66.0239	65.6241	69.5328
		140	721.82	65.1624	60.5861	65.0603	0	63.1956	65.0561	0	0	0	0	65.2207	61.3205	66.1358	0	0	58.1801	66.3811	0	0	62.9903	0	62.4458	0	0	0	0	0	0	0	0	60.9258	62.9281	0	0	69.6174	0	0	64.8042	66.4248	68.5701	67.1482	0	62.4825	68.8485	64.8392	65.0513
		141	725.68	63.5608	58.8202	65.8598	0	65.8728	66.6221	0	0	0	0	67.4439	61.0878	66.4619	0	0	0	65.593	0	0	62.2866	60.9855	59.2918	0	0	0	0	0	0	0	57.4642	61.9385	61.8133	64.6704	0	63.1715	0	0	66.8331	67.3746	63.4476	68.0252	0	63.0663	63.845	63.6368	67.0054
		142	729.54	62.1982	68.0376	62.4012	0	65.5571	67.0881	0	0	0	0	67.2206	67.1523	70.577	0	0	68.4211	65.5669	0	0	64.7866	63.3511	61.4298	0	0	0	61.4721	0	0	0	61.1972	61.2367	60.9375	0	0	65.0712	0	0	65.6836	68.0426	66.9085	66.3878	0	66.4461	62.1081	62.3076	62.0476
		143	733.4	61.7775	61.8585	67.997	0	63.3023	62.8644	0	0	0	0	61.554	63.2874	67.4344	0	0	65.5214	68.1636	0	0	66.1433	63.8021	67.162	0	0	0	65.2007	0	0	0	63.924	62.3806	63.5641	0	0	65.3633	0	0	68.0191	66.3611	62.385	62.9884	0	67.2044	65.3256	59.2433	63.1335
		144	737.26	61.9974	62.6653	68.5163	0	63.3209	61.2084	0	0	0	0	66.9398	61.0992	69.5055	0	0	64.5578	64.0448	0	0	64.9146	66.6085	64.7633	0	0	0	79.6703	0	0	0	68.1688	64.0408	64.1922	0	0	65.4559	0	0	65.5503	62.4228	64.9728	64.2931	0	68.502	65.1789	64.6476	63.0726
		145	741.12	64.3219	64.5527	62.438	0	68.3438	65.3472	0	0	0	0	64.9263	63.6143	72.5123	0	0	64.5848	65.2288	0	0	66.4706	64.605	59.5921	0	0	0	65.2932	0	0	0	60.1355	62.9679	61.7837	0	0	61.6229	0	0	61.3626	69.6259	62.6947	65.5084	0	63.2493	69.4674	62.8071	68.9852
		146	744.98	63.1629	60.6596	65.6079	0	63.8553	67.5444	0	0	0	0	61.333	61.1694	69.9166	0	0	65.0106	66.3369	0	0	62.5992	61.8955	75.6288	0	0	0	62.6984	0	0	0	60.9924	63.9878	63.1607	0	0	63.7829	0	0	64.643	65.4246	62.7614	66.9933	0	61.5756	66.8327	61.7731	67.7716
		147	748.84	67.1561	63.4763	66.3455	0	66.5656	64.7694	0	0	0	0	64.8324	68.2803	72.6071	0	0	61.4942	64.9045	0	0	64.0809	60.9558	59.7288	0	0	0	59.2936	0	0	0	0	66.871	65.0851	0	0	65.1505	0	0	60.1548	68.7318	62.1642	65.2797	0	67.3106	61.2243	63.171	69.1665
		148	752.7	56.9034	63.2776	66.2725	0	65.2219	64.0817	0	0	0	0	0	66.6462	66.2375	0	0	63.2254	0	0	0	65.4527	63.0578	61.8094	0	0	0	61.4834	0	0	0	66.6929	64.6429	63.2126	0	0	72.4758	0	0	64.4932	68.3196	62.9817	64.8043	0	62.8636	60.5882	62.3599	70.7479
		149	756.56	62.4662	67.0502	63.6031	0	66.1523	62.6056	0	0	0	0	62.2491	66.6072	69.2831	0	0	64.88	65.5879	0	0	64.6565	62.1712	67.5022	0	0	0	58.2021	0	0	0	62.0377	68.7928	60.2698	0	0	65.1139	66.4473	0	61.9883	69.2777	64.4642	64.734	0	63.2813	62.028	66.6989	67.1157
		150	760.42	60.0407	63.0724	68.3554	0	60.8915	63.3211	0	0	0	0	61.7627	63.5925	74.1443	0	0	64.9734	64.8651	0	0	63.0634	62.5175	58.3582	0	0	0	64.3687	0	0	0	57.2653	64.6572	65.7028	0	0	65.0795	0	0	63.3986	67.539	65.1139	69.0969	0	63.6453	69.2871	62.8255	64.7239
		151	764.28	59.8754	65.8667	66.1675	0	64.879	65.4649	0	0	0	0	0	66.6758	67.0761	0	0	66.4029	65.584	0	0	66.0042	65.5283	62.098	0	0	0	63.4201	0	0	0	60.2782	69.4125	61.45	0	0	66.5201	0	0	64.9827	63.0439	60.5358	67.0622	0	63.0134	65.9177	63.2489	68.6744
[truncated: 449 more rows]
[truncated: 32 more columns]

## Sheet: Average Spots by Background
				SptId_12	SptId_13	SptId_15	SptId_16	SptId_17	SptId_18	SptId_20	SptId_21	SptId_22	SptId_23	SptId_24	SptId_25	SptId_27	SptId_28	SptId_30	SptId_32	SptId_33	SptId_34	SptId_35	SptId_36	SptId_37	SptId_38	SptId_40	SptId_41	SptId_42	SptId_44	SptId_45	SptId_47	SptId_48	SptId_49	SptId_52	SptId_53	SptId_55	SptId_56	SptId_57	SptId_59	SptId_60	SptId_61	SptId_64	SptId_65	SptId_66	SptId_67	SptId_68	SptId_70	SptId_71	SptId_74
[truncated: 601 more rows]
[truncated: 32 more columns]
