# Supplementary material for: Quantitative imaging of transcription in living Drosophila embryos reveals the impact of core promoter motifs on promoter state dynamics
Source: Nat Commun. 2021 Jul 23;12:4504. doi: 10.1038/s41467-021-24461-6 (PMC8302612; doi:10.1038/s41467-021-24461-6)
Supplement: Supplementary file 13 — Source Data [file 41467_2021_24461_MOESM13_ESM.zip › NatComm Source Data/snaE-snaPr/snaPr M1 - ComprehensiveActivationData.xls]

## Sheet: Sheet 1
		Time	Frame	Active Nucs	Cumulative Active Nucs
Tot Nucs Numb	73	150.48	0	0	0
Region		154.44	1	0	0
X1	38	158.4	2	0	0
X2	62	162.36	3	0	0
Y1	-25	166.32	4	0	0
Y2	25	170.28	5	0	0
		174.24	6	0	0
Filter Parameters		178.2	7	0	0
Zeros	2	182.16	8	0	0
Ones	30	186.12	9	0	0
Pix Size	0.1312	190.08	10	0	0
		194.04	11	0	0
		198	12	0	0
		201.96	13	0	0
		205.92	14	0	0
		209.88	15	0	0
		213.84	16	0	0
		217.8	17	0	0
		221.76	18	0	0
		225.72	19	0	0
		229.68	20	1	1
		233.64	21	1	1
		237.6	22	1	1
		241.56	23	1	1
		245.52	24	1	1
		249.48	25	1	1
		253.44	26	1	1
		257.4	27	1	1
		261.36	28	1	1
		265.32	29	2	2
		269.28	30	4	4
		273.24	31	4	4
		277.2	32	4	4
		281.16	33	5	5
		285.12	34	6	6
		289.08	35	6	6
		293.04	36	6	6
		297	37	6	6
		300.96	38	7	7
		304.92	39	8	8
		308.88	40	8	8
		312.84	41	8	8
		316.8	42	8	8
		320.76	43	8	8
		324.72	44	8	8
		328.68	45	8	8
		332.64	46	10	10
		336.6	47	10	10
		340.56	48	10	10
		344.52	49	10	10
		348.48	50	10	10
		352.44	51	12	12
		356.4	52	14	14
		360.36	53	16	16
		364.32	54	17	17
		368.28	55	18	18
		372.24	56	18	18
		376.2	57	18	19
		380.16	58	18	19
		384.12	59	18	19
		388.08	60	18	19
		392.04	61	18	19
		396	62	19	20
		399.96	63	20	21
		403.92	64	20	21
		407.88	65	21	22
		411.84	66	21	22
		415.8	67	20	22
		419.76	68	20	22
		423.72	69	21	23
		427.68	70	21	23
		431.64	71	21	23
		435.6	72	21	23
		439.56	73	21	23
		443.52	74	22	24
		447.48	75	22	24
		451.44	76	23	25
		455.4	77	24	26
		459.36	78	25	27
		463.32	79	26	28
		467.28	80	27	29
		471.24	81	27	29
		475.2	82	28	30
		479.16	83	28	30
		483.12	84	31	33
		487.08	85	31	33
		491.04	86	31	33
		495	87	31	33
		498.96	88	31	33
		502.92	89	32	34
		506.88	90	32	34
		510.84	91	32	34
		514.8	92	33	35
		518.76	93	33	35
		522.72	94	33	35
		526.68	95	33	35
		530.64	96	34	36
		534.6	97	34	36
		538.56	98	35	37
		542.52	99	35	37
		546.48	100	35	37
		550.44	101	35	37
		554.4	102	35	37
		558.36	103	35	37
		562.32	104	35	37
		566.28	105	35	37
		570.24	106	35	37
		574.2	107	35	37
		578.16	108	35	37
		582.12	109	35	37
		586.08	110	34	37
		590.04	111	34	37
		594	112	34	37
		597.96	113	34	37
		601.92	114	34	37
		605.88	115	34	37
		609.84	116	34	37
		613.8	117	34	37
		617.76	118	34	37
		621.72	119	33	38
		625.68	120	33	38
		629.64	121	33	38
		633.6	122	35	39
		637.56	123	36	40
		641.52	124	36	40
		645.48	125	37	40
		649.44	126	37	40
		653.4	127	37	40
		657.36	128	38	41
		661.32	129	39	42
		665.28	130	39	42
		669.24	131	40	42
		673.2	132	40	42
		677.16	133	41	43
		681.12	134	41	43
		685.08	135	41	43
		689.04	136	41	43
		693	137	42	44
		696.96	138	43	45
		700.92	139	44	46
		704.88	140	44	46
		708.84	141	45	46
		712.8	142	45	46
		716.76	143	45	46
		720.72	144	45	46
		724.68	145	45	46
		728.64	146	45	46
		732.6	147	45	46
		736.56	148	45	46
		740.52	149	47	48
		744.48	150	47	48
		748.44	151	47	48
		752.4	152	47	48
		756.36	153	47	48
		760.32	154	48	49
		764.28	155	48	49
		768.24	156	48	49
		772.2	157	48	49
		776.16	158	47	49
		780.12	159	48	50
		784.08	160	48	50
		788.04	161	48	50
		792	162	48	50
		795.96	163	47	50
		799.92	164	47	50
		803.88	165	47	50
		807.84	166	47	50
		811.8	167	47	50
		815.76	168	47	50
		819.72	169	48	51
		823.68	170	49	51
		827.64	171	50	52
		831.6	172	50	52
		835.56	173	51	53
		839.52	174	51	53
		843.48	175	52	54
		847.44	176	53	54
		851.4	177	53	54
		855.36	178	54	55
		859.32	179	54	55
		863.28	180	54	55
		867.24	181	53	55
		871.2	182	53	55
		875.16	183	54	56
		879.12	184	55	56
		883.08	185	55	56
		887.04	186	55	56
		891	187	55	56
		894.96	188	56	57
		898.92	189	56	57
		902.88	190	56	57
		906.84	191	56	57
		910.8	192	57	57
		914.76	193	58	58
		918.72	194	58	58
		922.68	195	58	58
		926.64	196	58	58
		930.6	197	58	58
		934.56	198	59	59
		938.52	199	59	59
		942.48	200	59	59
		946.44	201	60	60
		950.4	202	60	60
		954.36	203	60	60
		958.32	204	60	60
		962.28	205	61	61
		966.24	206	61	61
		970.2	207	61	61
		974.16	208	61	61
		978.12	209	60	61
		982.08	210	60	61
		986.04	211	60	61
		990	212	61	61
		993.96	213	61	61
		997.92	214	61	61
		1001.88	215	61	61
		1005.84	216	61	61
		1009.8	217	61	61
		1013.76	218	61	61
		1017.72	219	61	61
		1021.68	220	61	61
		1025.64	221	61	61
		1029.6	222	62	62
		1033.56	223	62	62
		1037.52	224	62	62
		1041.48	225	62	62
		1045.44	226	62	62
		1049.4	227	63	63
		1053.36	228	63	63
		1057.32	229	63	63
		1061.28	230	63	63
		1065.24	231	63	63
		1069.2	232	64	64
		1073.16	233	65	65
		1077.12	234	65	65
		1081.08	235	66	66
		1085.04	236	66	66
		1089	237	68	68
		1092.96	238	68	68
		1096.92	239	68	68
		1100.88	240	68	68
		1104.84	241	68	68
		1108.8	242	68	68
		1112.76	243	68	68
		1116.72	244	68	68
		1120.68	245	68	68
		1124.64	246	68	68
		1128.6	247	68	68
		1132.56	248	68	68
		1136.52	249	68	68
		1140.48	250	68	68
		1144.44	251	68	68
		1148.4	252	68	68
		1152.36	253	67	68
		1156.32	254	67	68
		1160.28	255	67	68
		1164.24	256	67	68
		1168.2	257	67	68
		1172.16	258	67	68
		1176.12	259	67	68
		1180.08	260	67	68
		1184.04	261	67	68
		1188	262	67	68
		1191.96	263	67	68
		1195.92	264	67	68
		1199.88	265	67	68
		1203.84	266	67	68
		1207.8	267	66	68
		1211.76	268	67	68
		1215.72	269	67	68
		1219.68	270	68	69
		1223.64	271	69	70
		1227.6	272	69	70
		1231.56	273	70	70
		1235.52	274	70	70
		1239.48	275	70	70
		1243.44	276	70	70
		1247.4	277	69	70
		1251.36	278	69	70
		1255.32	279	69	70
		1259.28	280	69	70
		1263.24	281	69	70
		1267.2	282	69	70
		1271.16	283	69	70
		1275.12	284	69	70
		1279.08	285	70	70
		1283.04	286	70	70
		1287	287	70	70
		1290.96	288	71	71
		1294.92	289	71	71
		1298.88	290	71	71
		1302.84	291	71	71
		1306.8	292	71	71
		1310.76	293	71	71
		1314.72	294	71	71
		1318.68	295	71	71
		1322.64	296	71	71
		1326.6	297	71	71
		1330.56	298	71	71
		1334.52	299	71	71
		1338.48	300	71	71
		1342.44	301	71	71
		1346.4	302	71	71
		1350.36	303	71	71
		1354.32	304	71	71
		1358.28	305	71	71
		1362.24	306	71	71
		1366.2	307	71	71
		1370.16	308	71	71
		1374.12	309	71	71
		1378.08	310	71	71
		1382.04	311	71	71
		1386	312	71	71
		1389.96	313	71	71
		1393.92	314	72	72
		1397.88	315	72	72
		1401.84	316	72	72
		1405.8	317	72	72
		1409.76	318	72	72
		1413.72	319	72	72
		1417.68	320	72	72
		1421.64	321	72	72
		1425.6	322	72	72
		1429.56	323	72	72
		1433.52	324	72	72
		1437.48	325	72	72
		1441.44	326	71	72
		1445.4	327	71	72
		1449.36	328	71	72
		1453.32	329	71	72
		1457.28	330	71	72
		1461.24	331	70	72
		1465.2	332	70	72
		1469.16	333	70	72
		1473.12	334	70	72
		1477.08	335	70	72
		1481.04	336	71	72
		1485	337	71	72
		1488.96	338	71	72
		1492.92	339	70	72
		1496.88	340	70	72
		1500.84	341	70	72
		1504.8	342	71	72
		1508.76	343	71	72
		1512.72	344	71	72
		1516.68	345	71	72
		1520.64	346	71	72
		1524.6	347	71	72
		1528.56	348	71	72
		1532.52	349	71	72
		1536.48	350	72	72
		1540.44	351	72	72
		1544.4	352	72	72
		1548.36	353	72	72
		1552.32	354	71	72
		1556.28	355	71	72
		1560.24	356	71	72
		1564.2	357	71	72
		1568.16	358	71	72
		1572.12	359	71	72
		1576.08	360	71	72
		1580.04	361	71	72
		1584	362	71	72
		1587.96	363	71	72
		1591.92	364	71	72
		1595.88	365	71	72
		1599.84	366	71	72
		1603.8	367	71	72
		1607.76	368	71	72
		1611.72	369	71	72
		1615.68	370	71	72
		1619.64	371	71	72
		1623.6	372	70	72
		1627.56	373	69	72
		1631.52	374	69	72
		1635.48	375	70	72
		1639.44	376	70	72
		1643.4	377	69	72
		1647.36	378	69	72
		1651.32	379	69	72
		1655.28	380	70	72
		1659.24	381	70	72
		1663.2	382	70	72
		1667.16	383	70	72
		1671.12	384	70	72
		1675.08	385	70	72
		1679.04	386	70	72
		1683	387	70	72
		1686.96	388	71	73
		1690.92	389	72	73
		1694.88	390	72	73
		1698.84	391	72	73
		1702.8	392	71	73
		1706.76	393	71	73
		1710.72	394	71	73
		1714.68	395	71	73
		1718.64	396	71	73
		1722.6	397	71	73
		1726.56	398	70	73
		1730.52	399	70	73
		1734.48	400	70	73
		1738.44	401	71	73
		1742.4	402	71	73
		1746.36	403	71	73
		1750.32	404	71	73
		1754.28	405	71	73
		1758.24	406	71	73
		1762.2	407	71	73
		1766.16	408	70	73
		1770.12	409	70	73
		1774.08	410	71	73
		1778.04	411	71	73
		1782	412	72	73
		1785.96	413	72	73
		1789.92	414	72	73
		1793.88	415	72	73
		1797.84	416	72	73
		1801.8	417	72	73
		1805.76	418	72	73
		1809.72	419	72	73
		1813.68	420	72	73
		1817.64	421	72	73
		1821.6	422	72	73
		1825.56	423	72	73
		1829.52	424	72	73
		1833.48	425	72	73
		1837.44	426	72	73
		1841.4	427	72	73
		1845.36	428	72	73
		1849.32	429	71	73
		1853.28	430	71	73
		1857.24	431	71	73
		1861.2	432	71	73
		1865.16	433	71	73
		1869.12	434	71	73
		1873.08	435	71	73
		1877.04	436	71	73
		1881	437	71	73
		1884.96	438	71	73
		1888.92	439	71	73
		1892.88	440	71	73
		1896.84	441	71	73
		1900.8	442	71	73
		1904.76	443	70	73
		1908.72	444	71	73
		1912.68	445	70	73
		1916.64	446	70	73
		1920.6	447	70	73
		1924.56	448	71	73
		1928.52	449	71	73
		1932.48	450	71	73
		1936.44	451	72	73
		1940.4	452	72	73
		1944.36	453	72	73
		1948.32	454	72	73
		1952.28	455	72	73
		1956.24	456	72	73
		1960.2	457	72	73
		1964.16	458	72	73
		1968.12	459	72	73
		1972.08	460	72	73
		1976.04	461	72	73
		1980	462	72	73
		1983.96	463	72	73
		1987.92	464	72	73
		1991.88	465	72	73
		1995.84	466	72	73
		1999.8	467	71	73
		2003.76	468	71	73
		2007.72	469	71	73
		2011.68	470	69	73
		2015.64	471	69	73
		2019.6	472	69	73
		2023.56	473	69	73
		2027.52	474	69	73
		2031.48	475	69	73
		2035.44	476	69	73
		2039.4	477	71	73
		2043.36	478	71	73
		2047.32	479	71	73
		2051.28	480	70	73
		2055.24	481	70	73
		2059.2	482	70	73
		2063.16	483	70	73
		2067.12	484	70	73
		2071.08	485	70	73
		2075.04	486	70	73
		2079	487	69	73
		2082.96	488	69	73
		2086.92	489	70	73
		2090.88	490	70	73
		2094.84	491	70	73
		2098.8	492	70	73
		2102.76	493	70	73
		2106.72	494	70	73
		2110.68	495	69	73
		2114.64	496	69	73
		2118.6	497	69	73
		2122.56	498	69	73
		2126.52	499	69	73
		2130.48	500	70	73
		2134.44	501	70	73
		2138.4	502	70	73
		2142.36	503	70	73
		2146.32	504	69	73
		2150.28	505	69	73
		2154.24	506	70	73
		2158.2	507	70	73
		2162.16	508	70	73
		2166.12	509	70	73
		2170.08	510	70	73
		2174.04	511	70	73
		2178	512	70	73
		2181.96	513	70	73
		2185.92	514	70	73
		2189.88	515	70	73
		2193.84	516	70	73
		2197.8	517	71	73
		2201.76	518	71	73
		2205.72	519	71	73
		2209.68	520	71	73
		2213.64	521	71	73
		2217.6	522	71	73
		2221.56	523	71	73
		2225.52	524	71	73
		2229.48	525	71	73
		2233.44	526	71	73
		2237.4	527	71	73
		2241.36	528	71	73
		2245.32	529	72	73
		2249.28	530	72	73
		2253.24	531	72	73
		2257.2	532	72	73
		2261.16	533	72	73
		2265.12	534	72	73
		2269.08	535	72	73
		2273.04	536	72	73
		2277	537	71	73
		2280.96	538	71	73
		2284.92	539	70	73
		2288.88	540	71	73
		2292.84	541	71	73
		2296.8	542	72	73
		2300.76	543	71	73
		2304.72	544	71	73
		2308.68	545	71	73
		2312.64	546	71	73
		2316.6	547	71	73
		2320.56	548	71	73
		2324.52	549	71	73
		2328.48	550	71	73
		2332.44	551	71	73
		2336.4	552	71	73
		2340.36	553	71	73
		2344.32	554	71	73
		2348.28	555	71	73
		2352.24	556	71	73
		2356.2	557	71	73
		2360.16	558	71	73
		2364.12	559	71	73
		2368.08	560	71	73
		2372.04	561	71	73
		2376	562	71	73
		2379.96	563	71	73
		2383.92	564	72	73
		2387.88	565	72	73
		2391.84	566	72	73
		2395.8	567	72	73
		2399.76	568	73	73
		2403.72	569	73	73
		2407.68	570	72	73
		2411.64	571	72	73
		2415.6	572	72	73
		2419.56	573	72	73
		2423.52	574	72	73
		2427.48	575	72	73
		2431.44	576	72	73
		2435.4	577	72	73
		2439.36	578	72	73
		2443.32	579	72	73
		2447.28	580	72	73
		2451.24	581	72	73
		2455.2	582	72	73
		2459.16	583	72	73
		2463.12	584	72	73
		2467.08	585	71	73
		2471.04	586	70	73
		2475	587	68	73
		2478.96	588	67	73
		2482.92	589	67	73
		2486.88	590	67	73
		2490.84	591	67	73
		2494.8	592	66	73
		2498.76	593	65	73
		2502.72	594	65	73
		2506.68	595	65	73
		2510.64	596	65	73
		2514.6	597	64	73
		2518.56	598	64	73
