# Supplementary material for: Quantitative imaging of transcription in living Drosophila embryos reveals the impact of core promoter motifs on promoter state dynamics
Source: Nat Commun. 2021 Jul 23;12:4504. doi: 10.1038/s41467-021-24461-6 (PMC8302612; doi:10.1038/s41467-021-24461-6)
Supplement: Supplementary file 13 — Source Data [file 41467_2021_24461_MOESM13_ESM.zip › NatComm Source Data/snaE-snaPr/snaPr M3 - DividedByBackground_SpatialSelected.xls]

## Sheet: Spots by Background
		Frame	Time	SptId_20	SptId_22	SptId_24	SptId_26	SptId_28	SptId_30	SptId_31	SptId_32	SptId_33	SptId_35	SptId_38	SptId_39	SptId_40	SptId_43	SptId_44	SptId_46	SptId_47	SptId_48	SptId_50	SptId_51	SptId_52	SptId_54	SptId_57	SptId_59	SptId_60	SptId_62	SptId_63	SptId_65	SptId_66	SptId_67	SptId_69	SptId_72	SptId_73	SptId_74	SptId_75	SptId_78	SptId_79	SptId_80	SptId_81	SptId_82	SptId_86	SptId_87	SptId_88	SptId_89	SptId_90	SptId_92
		0	196.86	0	0	0	0	0	0	0	0	0	0	0	0	0	0	0	0	0	0	0	0	0	0	0	0	0	0	0	0	0	0	0	0	0	0	0	0	0	0	0	0	0	0	0	0	0	0
		1	200.72	0	26.2116	0	0	0	0	0	0	36.5977	0	0	0	0	0	0	0	0	0	0	0	0	0	0	0	0	0	0	0	0	0	0	0	0	0	0	0	0	0	0	0	0	0	0	0	0	0
		2	204.58	0	0	0	0	0	0	0	0	0	0	0	0	0	0	0	0	0	0	0	0	0	0	0	0	0	0	0	0	0	0	0	0	0	0	0	0	0	0	0	0	0	0	0	0	0	0
		3	208.44	0	0	0	0	0	0	0	0	0	0	0	0	0	0	0	0	0	0	0	0	0	0	0	0	0	0	0	0	0	0	0	0	0	0	0	0	0	0	0	0	0	0	0	0	0	0
		4	212.3	0	0	0	0	0	0	0	0	0	0	0	0	0	0	0	0	0	0	0	0	0	0	0	0	0	0	0	0	0	0	0	0	0	0	0	0	0	0	0	0	0	0	0	0	0	0
		5	216.16	0	0	0	0	0	0	0	0	0	0	0	0	0	0	0	0	0	0	0	0	0	0	0	0	0	0	0	0	0	0	0	0	0	0	0	0	0	0	0	0	0	0	0	0	0	0
		6	220.02	0	0	0	0	0	0	0	0	0	0	0	0	0	0	0	0	0	0	0	0	0	0	0	0	0	0	0	0	0	0	0	0	0	0	0	0	0	0	0	0	0	0	0	0	0	0
		7	223.88	0	0	0	0	0	0	0	0	0	0	0	0	0	0	0	0	0	0	0	0	0	0	0	0	0	0	0	0	0	0	0	0	0	0	0	0	0	0	0	0	0	0	0	0	0	0
		8	227.74	0	0	0	0	0	0	0	0	0	0	0	0	0	0	0	0	0	0	0	0	0	0	0	0	0	0	0	0	0	0	0	0	0	0	0	0	0	0	0	0	0	0	0	0	0	0
		9	231.6	0	0	0	0	0	0	0	0	0	0	0	0	0	0	0	0	0	0	0	0	0	0	0	0	0	0	0	0	0	0	0	0	0	0	0	0	0	0	0	0	0	0	0	0	0	0
		10	235.46	0	0	0	0	0	0	0	0	0	0	0	0	0	0	0	0	0	0	0	0	0	0	0	0	0	0	0	0	0	0	0	0	0	0	0	0	0	0	0	0	0	0	0	0	0	0
		11	239.32	0	0	0	0	0	0	0	0	0	0	0	0	0	0	0	0	0	0	0	0	0	0	0	0	0	0	0	0	0	0	0	0	0	0	0	0	0	0	0	0	0	0	0	0	0	0
		12	243.18	0	0	0	0	0	0	0	0	0	0	0	0	0	0	0	0	0	0	0	0	0	0	0	0	0	0	0	0	0	0	0	0	0	0	0	0	0	0	0	0	0	0	0	0	0	0
		13	247.04	0	0	0	0	0	0	0	0	0	0	0	0	0	0	0	0	0	0	0	0	0	0	0	0	0	0	0	0	0	0	0	0	0	0	0	0	0	0	0	0	0	0	0	0	0	0
		14	250.9	0	0	0	0	0	0	0	0	0	0	0	0	0	0	0	0	0	0	0	0	0	0	0	0	0	0	0	0	0	19.7447	0	0	0	0	0	0	0	0	0	0	0	0	0	0	0	0
		15	254.76	0	0	0	0	0	0	0	0	0	0	0	0	0	0	0	0	0	0	0	0	0	0	0	0	0	0	0	0	0	0	0	0	0	0	0	0	0	0	0	0	0	0	0	0	0	0
		16	258.62	0	0	0	0	0	0	0	0	0	0	0	0	0	0	0	0	0	0	0	0	0	0	0	0	0	0	0	0	0	0	0	0	0	0	0	0	0	0	0	0	0	0	0	0	0	0
		17	262.48	0	0	0	0	0	0	0	0	0	0	0	0	0	0	0	0	0	0	0	0	0	0	0	0	0	0	0	0	0	0	0	0	0	0	0	0	0	0	0	0	0	0	0	0	0	0
		18	266.34	0	0	0	0	0	0	0	0	0	0	0	0	0	0	0	0	0	0	0	0	0	0	0	0	0	0	0	0	0	0	0	0	0	0	0	0	0	0	0	0	0	0	0	0	0	0
		19	270.2	0	0	0	0	0	0	0	0	0	0	0	0	0	0	0	0	0	0	0	0	0	0	0	0	0	0	0	0	0	0	0	0	0	0	0	0	0	0	0	0	0	0	0	0	0	0
		20	274.06	0	0	0	0	0	0	0	0	0	0	0	0	0	0	0	17.2751	22.9673	0	0	0	0	0	0	0	0	0	0	0	0	0	0	0	0	0	0	0	0	0	0	40.0883	0	0	0	0	0	0
		21	277.92	0	0	0	0	0	0	0	0	0	0	0	21.6226	0	0	0	0	0	0	0	0	0	0	0	0	0	0	0	0	0	0	0	0	0	0	0	23.8064	0	0	0	58.7232	0	0	0	0	0	0
		22	281.78	0	0	0	0	0	0	0	0	0	0	0	0	0	0	0	0	54.4207	0	0	0	0	0	0	0	0	0	0	0	0	0	0	0	0	0	0	0	0	0	0	21.9602	0	0	0	0	0	0
		23	285.64	0	0	0	0	0	0	0	17.5559	0	0	0	0	0	0	0	0	0	0	0	0	0	0	0	0	0	0	0	0	0	0	0	0	0	0	0	0	0	0	0	18.3594	0	0	0	0	0	0
		24	289.5	0	0	0	0	0	0	0	0	0	0	0	0	0	0	0	0	80.2181	0	0	0	0	0	0	0	0	0	0	0	0	0	0	0	0	0	0	0	0	0	0	41.9802	0	0	0	0	0	20.4553
		25	293.36	0	0	41.5849	0	0	0	0	0	0	0	0	0	0	0	0	0	54.4756	0	0	0	0	0	0	0	0	0	0	0	0	0	0	0	0	0	0	0	0	0	0	68.5773	0	0	0	0	0	0
		26	297.22	0	0	24.3598	0	0	0	58.6671	0	0	0	0	0	0	0	0	0	70.5164	0	0	0	0	0	0	0	0	0	0	0	0	0	0	0	0	0	0	0	0	0	0	69.3971	0	0	0	0	0	30.7934
		27	301.08	0	0	0	0	0	0	0	0	0	0	0	0	0	0	0	0	25.8787	0	0	0	0	0	0	0	0	0	0	0	0	0	0	0	0	0	0	0	0	0	0	36.8095	0	0	0	0	0	36.8531
		28	304.94	0	0	45.7699	0	0	0	0	0	0	0	0	0	0	0	0	0	35.1688	0	0	0	0	0	0	0	0	0	0	0	0	0	0	0	0	0	0	0	0	0	0	37.2181	0	0	0	0	0	35.7177
		29	308.8	0	0	55.5145	0	0	0	0	0	0	0	0	0	0	0	0	0	101.768	0	0	0	18.6428	0	0	0	0	0	0	0	0	0	0	0	0	0	0	0	0	0	0	64.4192	0	0	0	0	0	47.6942
		30	312.66	0	0	23.1846	0	0	0	0	0	0	0	0	0	0	0	0	0	72.8695	0	0	0	0	0	0	0	0	0	0	0	0	0	0	0	0	0	0	0	45.598	0	0	80.2449	0	0	0	0	0	76.7247
		31	316.52	0	0	71.4399	0	0	0	0	0	0	0	0	0	0	0	0	0	112.454	0	0	0	0	0	0	0	0	0	0	0	0	0	0	0	0	0	0	0	44.2823	0	0	49.2144	0	0	0	0	0	90.4508
		32	320.38	0	0	73.2465	0	0	0	0	0	0	0	0	0	0	0	0	0	86.0395	0	0	0	0	0	0	0	0	0	0	0	0	0	0	0	0	0	0	0	76.2546	0	0	70.4627	0	0	0	0	0	83.0795
		33	324.24	0	0	91.216	0	0	0	0	0	0	0	0	0	0	0	0	0	103.248	0	0	0	0	0	0	0	0	0	0	0	0	0	0	0	0	0	0	0	0	0	0	86.4415	0	0	0	0	0	94.5688
		34	328.1	0	0	95.2056	0	0	0	0	0	0	0	0	0	0	0	0	0	97.7657	0	0	0	0	0	0	0	0	0	0	0	0	0	0	0	0	0	0	0	107.112	0	0	41.4268	0	0	0	0	0	131.948
		35	331.96	0	0	47.1365	0	0	0	0	0	0	0	0	0	0	0	0	0	109.437	16.9617	0	0	0	0	0	0	0	0	0	0	0	22.2245	0	0	0	0	0	0	114.27	0	31.4197	83.6483	0	0	21.6197	0	0	180.068
		36	335.82	0	0	56.0299	0	0	0	0	0	0	0	0	0	0	0	0	0	115.544	0	0	0	0	0	0	0	0	0	0	0	0	0	0	0	0	0	0	0	127.394	0	0	79.1143	0	0	0	0	0	177.719
		37	339.68	0	0	83.3178	0	0	0	0	0	0	0	0	0	0	0	0	0	131.938	0	0	0	0	0	0	0	0	0	0	0	0	0	0	0	28.1361	0	0	0	116.853	0	0	61.5189	0	0	0	0	0	130.86
		38	343.54	0	0	105.514	0	0	0	0	0	0	0	0	0	0	0	0	0	57.2189	0	0	0	0	0	0	0	0	0	0	0	0	0	0	0	0	0	0	0	127.099	0	0	65.7949	0	0	0	0	0	173.37
		39	347.4	0	0	92.2846	0	0	0	0	0	0	0	0	0	0	0	0	0	114.135	0	0	0	0	0	0	0	0	0	0	0	0	0	0	0	0	0	0	0	144.193	0	0	74.6633	0	0	0	0	0	209.359
		40	351.26	0	0	65.2472	0	0	0	0	0	0	0	0	0	0	0	0	0	129.382	0	0	0	0	0	0	0	0	0	0	0	0	0	0	0	0	0	0	0	86.7261	0	19.8283	70.2595	0	0	0	0	0	171.278
		41	355.12	0	0	155.829	0	0	0	0	0	0	0	0	0	0	0	0	0	98.0427	0	0	0	0	0	0	0	0	0	0	0	0	0	0	0	0	0	0	0	123.374	0	33.5105	104.482	0	0	0	0	18.0353	183.213
		42	358.98	0	0	94.9271	0	0	0	0	0	0	0	0	0	0	0	0	0	67.6881	0	0	0	0	0	0	0	0	0	0	0	0	0	0	0	0	0	0	0	186.045	0	70.2581	54.97	0	0	0	0	0	206.866
		43	362.84	0	0	67.404	0	0	0	0	0	0	0	0	0	0	0	0	0	94.1711	0	0	0	0	0	0	0	0	0	0	0	0	0	0	0	0	0	0	0	177.558	0	68.4255	74.7126	0	0	0	0	0	186.511
		44	366.7	0	0	120.233	0	0	0	0	0	0	0	0	0	0	0	0	0	107.87	0	0	0	0	0	0	0	0	0	0	0	0	0	0	0	0	0	0	0	170.516	19.8449	61.3974	115.34	0	0	0	0	0	253.292
		45	370.56	0	28.3702	64.6474	0	0	0	0	0	0	0	0	0	0	0	0	0	81.9303	0	0	0	0	0	0	0	0	0	0	0	0	0	0	0	0	0	0	0	214.845	0	41.3215	56.4842	0	0	0	0	0	208.904
		46	374.42	0	0	76.8693	0	0	0	0	0	0	0	0	0	0	0	0	0	98.6537	0	0	0	0	0	0	0	0	0	0	0	0	0	0	0	0	0	0	0	157.327	0	75.3212	77.9592	0	0	0	0	0	264.578
		47	378.28	0	0	70.8511	0	0	0	0	0	0	0	0	0	0	0	0	0	111.18	0	0	0	0	0	0	0	0	0	0	0	0	0	0	0	0	0	0	0	178.042	0	42.5142	106.391	0	0	0	0	0	278.794
		48	382.14	0	32.6128	102.736	0	0	0	0	0	0	0	0	0	0	0	0	0	136.344	0	0	0	0	0	0	0	0	0	0	0	0	0	0	0	0	0	0	0	209.844	0	82.8666	96.5468	0	0	21.0024	0	0	292.079
		49	386	36.0527	73.5073	81.5225	0	0	0	0	0	0	0	0	0	0	0	0	0	123.588	0	0	0	0	0	0	0	0	0	0	0	0	20.5128	0	0	0	0	0	0	183.303	0	64.4679	40.5558	0	0	44.3036	0	0	265.565
		50	389.86	0	94.0645	78.2634	0	0	0	0	0	0	0	0	0	0	0	0	0	92.7028	0	0	0	0	0	0	0	0	0	0	0	0	0	0	0	0	0	0	0	150.051	0	105.701	108.48	0	0	22.9531	0	0	275.899
		51	393.72	37.016	46.489	135.492	0	0	0	0	0	0	0	0	0	0	0	0	0	100.312	18.7845	0	0	0	0	0	0	0	0	0	0	0	0	0	0	0	0	0	0	206.089	0	104.348	92.5929	0	0	54.1329	0	0	363.015
		52	397.58	0	124.932	111.599	0	0	0	0	0	0	0	0	0	0	0	0	0	167.728	41.507	0	0	0	0	0	0	0	0	0	0	0	0	0	0	23.9705	0	0	0	241.009	0	149.956	44.8631	0	0	81.3408	0	0	257.413
		53	401.44	31.6176	113.986	172.527	0	0	0	0	0	0	0	0	0	0	0	0	0	75.07	49.5771	0	0	0	0	0	0	0	0	0	0	0	0	0	0	27.3492	0	0	0	156.941	0	66.7671	38.0332	0	0	42.4732	0	0	260.725
		54	405.3	38.1167	111.45	95.3816	0	0	0	0	0	0	0	0	0	0	0	0	0	127.969	0	0	0	0	0	0	0	0	0	0	0	0	0	0	0	35.7268	0	0	0	211.524	0	90.2257	103.186	0	0	65.9605	0	0	319.751
		55	409.16	38.3642	124.676	117.556	22.2967	0	0	0	0	0	0	0	0	24.6931	0	0	0	97.2804	48.1812	0	0	0	0	0	0	0	0	0	0	0	0	0	0	71.6998	0	0	0	173.504	0	168.268	96.8389	0	0	78.4893	0	0	443.184
		56	413.02	34.2257	105.479	171.292	0	0	0	0	0	0	0	0	0	35.8696	0	0	0	78.3042	60.1574	0	0	0	0	0	0	0	0	0	0	0	0	0	0	49.9266	0	0	0	137.567	0	110.47	68.5296	0	0	126.369	0	0	405.572
		57	416.88	62.0143	136.056	89.3973	0	0	0	0	0	0	0	0	0	0	0	0	0	141.779	45.0746	0	0	0	0	0	0	0	0	0	0	0	0	0	0	0	0	0	0	195.698	0	151.015	28.2858	0	0	118.879	0	0	291.91
		58	420.74	73.2927	96.2399	132.327	0	0	0	0	0	0	0	0	0	28.9938	0	0	0	110.544	42.8564	0	0	0	0	0	0	0	0	0	0	0	14.9925	0	0	35.1569	0	0	0	145.173	0	109.018	91.1629	0	0	60.5865	0	0	316.842
		59	424.6	83.7007	149.615	133.172	0	0	0	0	0	0	0	0	0	61.3689	0	0	0	125.753	63.6744	0	0	0	0	0	0	0	0	0	0	0	0	32.1069	0	59.2087	0	0	0	182.051	0	120.291	58.4653	0	0	158.856	0	0	0
		60	428.46	0	156.401	145.393	0	0	0	0	0	0	0	0	0	88.4588	0	0	0	102.138	0	0	0	0	0	0	0	0	0	0	0	0	0	20.0435	0	0	0	0	0	162.847	0	101.71	66.7728	0	0	90.9511	0	0	0
		61	432.32	0	152.82	166.756	0	0	0	0	0	0	0	15.7654	0	80.3187	0	40.457	0	164.306	0	0	0	0	0	0	0	0	0	0	0	0	0	35.0104	0	87.047	0	0	0	176.214	0	83.3869	55.1879	0	0	106.037	0	0	0
		62	436.18	0	187.561	190.059	0	0	0	0	0	0	0	0	0	73.0746	0	0	0	128.348	0	0	0	0	0	0	0	0	0	0	0	0	0	54.307	0	0	0	0	0	174.396	0	105.505	116.742	0	0	206.817	0	0	0
		63	440.04	0	167.478	115.347	0	0	0	0	0	0	0	0	0	84.9929	0	0	0	133.137	0	0	0	0	0	0	0	0	0	0	0	0	0	118.815	0	63.4671	0	0	0	183.519	0	120.994	104.003	0	0	163.995	0	0	0
		64	443.9	0	247.361	118.591	0	0	0	0	0	0	0	17.1067	0	85.0451	0	0	0	139.431	0	0	0	0	0	0	0	0	0	0	0	0	0	76.9685	0	52.0276	0	0	0	226.276	0	115.646	100.948	0	0	189.665	0	0	0
		65	447.76	21.1258	195.871	115.167	0	0	0	0	0	0	0	0	0	64.1346	0	0	0	174.605	0	0	0	0	0	0	0	0	0	0	0	0	0	144.018	0	0	0	0	0	206.221	0	135.343	89.7868	0	0	231.191	0	0	0
		66	451.62	0	181.542	119.766	0	0	0	0	0	0	0	0	0	82.1816	0	0	0	159.063	0	0	0	0	0	0	0	0	0	0	0	0	0	137.959	0	104.778	0	0	0	206.657	0	119.136	94.9516	0	0	196.013	0	0	0
		67	455.48	0	254.344	177.756	81.9458	0	0	0	0	0	0	0	0	137.693	0	0	0	119.783	0	0	0	0	0	0	0	0	0	0	0	0	0	168.386	0	105.099	0	0	0	170.058	0	76.8632	141.695	29.8384	0	214.193	0	0	0
		68	459.34	35.0163	254.715	114.463	82.8953	0	0	0	0	0	0	0	0	96.2642	0	0	0	142.213	0	0	0	0	0	0	0	0	0	0	0	0	0	142.795	0	104.33	0	0	35.8482	128.955	0	73.7877	108.068	0	0	194.88	0	0	0
		69	463.2	0	269.65	76.5982	0	0	0	0	0	0	0	0	0	138.961	0	0	0	143.044	0	0	0	0	0	0	0	0	0	0	0	0	0	162.395	0	105.709	0	0	19.0855	186.659	0	146.617	96.8913	0	0	236.961	0	0	0
		70	467.06	0	264.172	129.471	0	0	0	0	0	0	0	0	0	93.1952	0	0	0	156.314	68.9529	0	0	0	0	0	0	0	0	0	0	0	0	188.688	0	104.5	0	0	20.4975	212.769	0	179.868	76.9312	0	0	275.417	0	0	0
		71	470.92	25.7177	180.339	147.507	0	0	0	0	0	0	0	0	0	111.851	0	0	0	165.162	102.845	0	0	0	0	0	0	0	0	0	0	0	0	195.962	62.4184	166.531	0	0	0	168.845	0	133.336	128.053	0	0	178.758	0	0	0
		72	474.78	42.5717	223.623	76.4533	0	0	0	0	0	0	0	0	0	115.887	0	0	0	165.319	203.053	0	0	0	0	0	0	0	0	0	0	0	0	119.566	118.601	148.308	0	0	0	183.855	0	155.098	57.3501	0	0	228.001	0	0	0
		73	478.64	131.078	322.742	92.2949	0	0	26.2702	0	0	0	0	0	0	156.701	0	0	0	135.151	148.979	0	0	0	0	0	0	0	0	0	0	0	0	214.192	40.6521	151.027	0	0	27.3782	224.883	0	111.059	136.668	0	0	248.704	0	0	0
		74	482.5	153.981	283.147	54.8353	100.119	0	0	0	0	0	0	0	0	117.123	0	0	0	76.2352	121.051	0	0	0	0	0	0	0	0	0	0	0	0	216.308	84.0117	121.986	0	0	24.6336	178.128	0	104.63	130.967	0	0	311.446	0	0	163.858
		75	486.36	77.4006	273.299	85.3496	0	0	0	0	0	0	0	0	0	102.187	0	0	0	140.316	100.062	0	0	0	0	0	0	0	0	0	0	0	0	185.265	110.428	208.967	0	0	0	220.338	0	90.2862	150.125	0	0	326.214	0	0	191.018
		76	490.22	95.7467	259.5	109.356	46.5618	0	0	0	0	0	0	0	0	93.0078	0	0	0	113.755	0	0	0	0	0	0	0	0	0	0	0	0	0	226.832	70.7398	174.674	0	0	29.2141	171.948	0	148.086	186.279	0	0	273.145	0	0	295.798
		77	494.08	214.032	209.708	131.271	0	0	0	0	0	0	0	0	51.7187	74.2023	0	0	0	121.291	49.5862	0	0	0	0	0	0	0	21.5343	0	0	0	0	220.87	144.024	172.221	0	0	0	161.367	0	97.5406	113.489	0	0	211.355	0	0	211.829
		78	497.94	222.36	272.919	137.802	0	0	0	0	0	0	0	0	0	52.3268	0	0	0	136.246	0	0	0	0	0	0	0	0	0	0	0	0	0	174.696	123.998	179.119	0	0	55.8764	117.502	0	88.2574	149.456	0	0	266.364	0	0	206.378
		79	501.8	221.864	249.548	66.296	0	0	0	0	0	0	0	0	0	65.3894	0	0	0	86.4607	0	0	17.0806	0	0	0	0	0	0	0	0	0	0	243.193	192.405	134.306	0	0	0	164.091	0	82.0363	147.965	0	0	288.175	0	0	0
		80	505.66	138.659	324.194	90.8465	246.191	0	0	0	0	0	0	0	0	97.1958	0	0	0	75.4438	131.433	0	0	0	0	0	0	0	0	0	0	0	0	243.742	127.431	234.437	0	0	46.3862	214.022	0	191.648	137.471	0	0	214.684	0	0	301.62
		81	509.52	78.9099	341.505	119.211	229.518	0	0	0	0	0	0	0	47.4821	110.041	0	0	0	98.7994	172.949	0	0	0	0	0	0	0	0	0	0	0	0	203.149	195.325	223.433	0	0	69.6451	165.877	0	134.776	126.23	0	0	244.5	0	0	336.227
		82	513.38	134.588	251.881	46.8604	262.598	0	0	0	0	0	0	0	23.4932	110.997	0	0	0	96.4216	127.739	0	0	0	0	0	0	0	0	0	0	0	0	213.746	174.565	279.351	0	0	61.5753	178.813	0	112.38	164.19	0	0	191.373	0	0	220.601
		83	517.24	160.649	226.624	85.9137	267.953	0	0	0	0	0	21.9088	0	67.8553	111.117	0	0	0	125.431	108.256	0	0	0	0	0	0	0	0	0	0	0	0	256.223	200.643	302.846	0	0	98.2218	179.433	0	125.693	126.773	0	0	241.422	0	0	313.658
		84	521.1	108.836	323.315	98.1686	292.849	0	0	0	0	0	0	0	0	97.1005	0	0	0	141.179	204.136	0	0	0	0	0	0	0	0	0	0	0	0	213.856	177.116	286.238	0	0	84.1736	156.814	0	121.313	219.601	0	0	211.136	0	0	391.319
		85	524.96	137.141	227.543	87.308	214.662	0	0	0	0	0	0	0	42.4809	95.1479	0	0	0	101.21	157.192	0	0	0	0	0	0	0	0	0	0	0	0	228.333	233.265	326.057	0	0	96.2661	195.515	0	144.168	230.418	0	0	269.762	0	0	336.595
		86	528.82	217.373	256.308	122.205	220.104	0	0	0	0	0	0	0	56.9277	131.988	0	0	18.7588	176.269	173.922	0	0	0	0	0	0	0	0	0	0	0	0	257.522	172.159	262.558	0	0	112.961	203.392	0	76.9292	158.906	0	0	296.249	0	0	342.981
		87	532.68	81.1781	349.907	111.359	361.416	0	0	0	0	0	0	0	30.1479	86.6579	0	0	0	139.839	96.5042	0	0	0	0	0	0	0	0	0	0	0	0	233.727	184.837	316.999	0	0	72.1571	109.566	0	125.218	141.597	0	0	255.219	0	0	378.034
		88	536.54	164.173	323.286	71.246	301.8	0	0	0	0	0	0	0	60.0899	155.918	0	0	0	104.527	135.7	0	0	0	0	0	0	0	0	0	0	0	0	177.512	262.731	258.393	0	0	0	125.727	0	143.26	176.007	0	0	227.739	0	0	402.901
		89	540.4	143.098	247.538	134.473	275.221	0	0	0	0	0	0	0	70.5521	158.55	0	0	0	115.398	116.26	0	0	0	0	0	0	0	0	0	0	0	0	167.122	192.501	315.581	0	0	55.2071	97.2349	0	157.273	180.905	0	0	250.854	0	0	386.108
		90	544.26	135.07	291.268	109.933	288.437	0	0	0	0	0	0	0	73.8464	96.6267	0	0	0	117.629	143.386	0	0	0	0	0	0	0	18.064	0	0	0	0	146.546	242.567	355.484	0	0	76.5977	145.878	0	143.431	172.989	0	0	208.214	0	0	379.395
		91	548.12	131.521	245.47	93.2169	306.571	0	0	0	0	0	0	0	70.9311	139.743	0	0	0	162.247	132.42	0	0	0	0	0	0	0	0	0	0	0	0	212.468	179.051	335.222	0	41.0675	23.6873	151.933	0	114.882	250.321	0	0	295.852	0	0	368.608
		92	551.98	134.378	297.573	88.135	388.396	0	0	0	0	0	0	0	19.2432	95.1663	0	0	0	87.3771	172.385	0	0	0	0	0	0	0	0	0	0	0	0	198.057	254.915	293.708	0	0	82.8163	125.755	0	78.2676	241.616	0	0	194.73	0	0	281.744
		93	555.84	186.595	263.414	74.7838	291.389	0	0	0	0	0	0	0	24.008	125.756	0	0	0	127.384	151.019	0	0	0	0	0	0	0	24.7519	0	0	0	0	128.576	293.504	270.183	0	0	99.3208	189.901	0	131.51	249.903	0	0	254.074	0	0	233.005
		94	559.7	121.157	176.463	93.2199	380.731	0	0	0	0	0	0	0	59.3323	72.8248	0	0	0	133.435	126.114	0	0	0	0	0	0	0	0	0	0	0	0	203.104	179.434	243.178	0	0	49.8352	130.381	0	89.0848	217.146	0	0	208.489	0	0	322.342
		95	563.56	164.022	198.702	75.0536	281.945	0	0	0	0	0	0	0	53.7066	110.438	0	0	0	104.6	114.702	0	0	0	0	0	0	0	0	0	0	0	0	177.917	197.503	320.761	18.2863	0	45.8861	190.547	0	79.8301	261.764	0	0	314.738	0	0	183.38
		96	567.42	126.375	309.637	55.2011	337.836	0	0	0	0	0	0	0	79.0225	90.2293	0	0	0	109.2	155.131	0	0	0	0	0	0	0	0	0	0	0	0	181.255	260.092	310.9	0	0	65.8918	129.561	0	87.5319	270.875	0	0	245.343	0	0	214.687
		97	571.28	171.9	202.298	80.6724	329.862	0	0	0	0	23.7718	0	0	43.5578	79.2039	0	0	0	119.898	166.488	0	0	0	0	0	0	0	0	0	0	0	0	177.797	213.08	225.038	0	0	57.2152	185.273	0	74.2059	242.636	0	0	268.664	0	0	273.431
		98	575.14	175.703	232.792	69.2686	330.636	0	19.0333	0	0	0	0	0	34.7357	83.8046	0	0	0	94.5996	85.7698	0	0	0	0	0	0	0	21.016	0	0	0	0	254.9	242.884	283.039	0	0	53.0429	149.705	0	58.8925	245.438	0	0	267.116	0	0	266.282
		99	579	204.861	208.123	47.2266	302.784	0	0	0	0	0	0	0	0	105.665	0	0	0	129.947	105.429	0	0	0	0	0	0	0	0	0	0	0	0	254.396	197.105	299.908	0	0	96.7087	155.034	0	74.3733	212.716	0	0	216.16	0	0	249.055
		100	582.86	242.877	310.544	72.9613	379.717	0	0	0	0	35.3124	0	0	0	115.396	0	0	0	156.621	126.961	0	0	0	0	0	0	0	26.7663	0	0	0	0	232.442	172.563	257.322	0	0	76.0475	124.184	0	113.655	200.77	0	0	264.504	0	0	220.661
		101	586.72	176.374	291.911	65.5421	343.908	0	0	0	0	18.5169	0	0	62.1256	71.5648	0	0	33.504	174.912	160.498	0	0	0	0	0	0	0	0	0	0	0	0	224.337	212.515	273.269	0	0	68.736	198.913	0	28.8004	139.048	0	0	253.98	0	0	204.031
		102	590.58	221.448	237.12	111.677	224.941	0	0	0	0	31.845	0	0	82.7958	84.5695	0	0	0	149.007	99.2717	0	0	0	0	0	0	0	20.0258	0	0	0	0	263.381	198.763	268.991	0	0	75.6704	108.209	0	109.467	192.448	0	0	254.279	0	0	244.194
		103	594.44	207.571	199.628	44.9651	301.741	0	0	0	0	0	0	0	70.3484	190.949	0	0	49.3068	118.004	106.225	0	0	0	0	0	0	0	0	0	0	0	0	269.84	186.702	254.767	0	0	75.4354	102.617	0	55.6596	217.476	0	0	281.369	0	0	190.819
		104	598.3	195.461	212.301	66.6303	336.351	0	0	0	0	0	0	0	43.9325	101.027	0	0	55.9592	111.105	117.552	0	0	0	0	0	0	0	25.8616	0	0	0	0	154.657	260.637	339.015	0	0	83.7973	149.491	0	65.3178	211.992	0	0	333.504	0	0	239.161
		105	602.16	201.016	208.682	56.2911	293.886	0	0	0	0	0	0	0	42.0712	134.793	0	0	43.2834	199.838	116.367	0	0	0	20.0578	0	0	0	0	0	0	0	0	181.024	251.842	227.958	0	0	75.4648	147.283	0	25.2332	195.2	0	0	224.888	0	0	171.736
		106	606.02	229.579	228.286	79.1725	299.81	0	0	0	0	31.1314	0	0	0	155.476	0	0	59.8608	81.4077	75.1129	0	0	0	0	0	0	0	23.8599	0	0	0	0	176.744	190.324	192.72	0	0	71.0327	128.962	0	74.2303	171.622	0	0	323.251	0	0	230.925
		107	609.88	229.1	252.442	59.3773	312.225	0	0	0	0	0	0	0	25.6531	139.029	0	0	59.0597	152.66	94.33	0	0	0	0	0	0	0	0	0	0	33.3158	0	216.998	244.776	337.833	0	0	30.0428	112.962	0	58.6355	202.207	0	0	310.199	0	0	224.074
		108	613.74	212.159	182.773	64.9536	223.09	0	0	0	0	0	0	0	26.5051	207.036	0	0	86.49	118.973	117.402	0	0	0	0	0	0	0	0	0	0	0	0	186.452	218.663	303.098	0	0	92.4112	122.685	0	44.6893	248.403	0	0	251.863	0	0	190.17
		109	617.6	196.197	193.546	61.3333	316.245	0	40.0098	0	0	0	0	0	29.6087	207.492	0	0	74.6817	80.7776	125.748	0	0	0	0	0	0	0	0	0	0	29.3126	0	151.172	241.133	311.731	0	0	43.3832	165.065	0	52.473	205.699	0	0	231.478	0	0	252.999
		110	621.46	215.165	207.069	0	280.964	0	29.5749	0	0	0	0	0	53.2194	206.818	0	0	91.7057	113.443	118.411	0	0	0	0	0	0	0	0	0	0	21.2386	0	205.629	257.978	284.023	0	0	67.6161	116.861	0	65.0133	199.347	0	0	205.132	0	0	236.237
		111	625.32	208.355	191.887	49.7004	288.331	0	0	0	0	0	0	0	46.7536	207.203	0	0	72.7706	135.715	75.0449	0	0	0	0	0	0	0	0	0	0	0	0	141.051	243.951	343.651	0	0	99.9307	118.432	0	50.8699	221.411	0	0	232.701	0	0	148.592
		112	629.18	310.752	202.917	66.7356	280.175	0	37.805	0	0	0	0	0	69.1214	190.238	0	0	19.5016	99.7765	172.765	0	0	0	0	0	0	0	0	0	0	0	0	214.14	387.624	360.077	0	0	74.6837	128.048	0	62.8142	199.014	0	0	280.206	0	0	220.361
		113	633.04	239.114	249.135	55.2674	317.323	0	41.1176	0	0	0	0	23.1585	41.576	193.557	0	0	103.826	121.289	105.91	0	0	0	0	0	0	0	0	0	0	41.5184	0	141.536	281.746	267.955	0	0	91.9147	108.941	0	73.6268	197.085	0	0	192.681	0	0	257.039
		114	636.9	208.194	215.43	75.7018	308.803	0	32.2488	0	0	0	0	69.9211	89.3327	157.389	0	0	118.651	119.508	91.6196	0	0	0	0	0	0	0	0	0	0	0	0	182.846	305.426	245.247	0	0	119.494	41.3792	0	97.3232	164.082	0	0	296.556	0	0	248.076
		115	640.76	289.432	134.644	56.2423	223.79	0	22.5958	0	0	0	0	23.4756	87.9298	101.092	0	0	163.968	116.229	150.355	0	0	0	0	0	0	0	0	0	0	61.4053	0	216.421	289.816	303.146	0	0	82.3925	93.352	0	58.9107	189.935	0	0	216.742	0	0	223.302
		116	644.62	324.532	154.426	99.6087	294.981	0	47.4859	0	0	0	0	23.5869	149.505	235	0	0	116.858	69.3655	114.827	0	0	0	0	0	0	0	0	0	0	30.8498	0	147.895	238.557	252.641	0	0	63.2836	124.959	0	99.2759	167.146	0	0	235.195	0	0	195.073
		117	648.48	237.862	163.809	93.0467	332.843	0	62.9581	0	0	0	0	77.2402	107.521	215.533	0	0	142.371	88.7236	135.237	36.1903	0	0	0	0	0	0	0	0	0	0	0	223.371	255.119	310.446	0	0	90.8967	92.5536	0	49.2862	219.923	0	0	197.229	0	0	276.789
		118	652.34	228.897	153.938	111.052	288.109	0	50.9714	0	0	0	0	36.9527	102.356	145.172	0	0	115.949	87.2258	132.916	0	0	0	0	0	0	0	0	0	0	26.2374	0	231.638	181.199	222.103	0	0	66.4377	97.5936	0	76.1162	166.106	0	0	168.325	0	0	259.083
		119	656.2	240.617	187.55	54.9034	277.373	0	96.436	0	0	0	0	34.7225	66.6018	294.644	0	0	76.1564	176.427	123.44	0	0	0	0	0	0	0	0	0	0	46.8773	0	257.072	226.756	228.477	0	0	44.8255	53.4519	0	50.6119	232.362	0	0	226.655	0	0	205.279
		120	660.06	248.005	178.695	88.5235	251.42	0	0	0	0	0	0	57.4972	60.4055	192.34	0	0	85.4052	66.2057	161.284	25.822	0	0	0	0	0	0	0	0	0	69.9049	0	241.006	226.513	309.583	0	0	129.173	104.572	0	62.1297	230.398	0	0	229.431	0	0	266.146
		121	663.92	296.865	245.769	57.469	356.645	0	144.744	0	0	0	0	68.162	109.355	217.544	0	0	73.6003	126.799	137.934	0	0	0	0	0	0	0	0	0	0	94.5949	0	240.057	132.326	260.323	0	0	67.0678	97.2684	0	53.4807	180.916	0	0	216.905	0	0	253.068
		122	667.78	288.692	219.131	36.1552	239.602	0	123.838	0	0	0	0	0	115.742	327.638	0	0	58.3902	100.331	189.744	0	0	0	0	0	0	0	0	0	0	58.5392	0	227.379	262.238	192.017	0	0	154.452	22.8066	0	41.5994	227.247	0	0	215.707	0	0	282.459
		123	671.64	260.476	191.121	46.3679	270.636	0	53.5719	0	0	0	0	48.7549	81.7031	238.766	0	0	53.7549	95.5895	158.077	0	0	0	0	0	0	0	0	0	0	55.5281	0	238.917	217.025	243.247	0	0	73.1063	54.5683	0	82.2964	300.761	0	0	201.441	0	0	267.273
		124	675.5	200.624	250.716	44.2141	386.802	0	95.0923	0	0	0	0	61.4678	93.6222	195.102	0	0	35.6747	103.079	149.53	27.4669	0	0	0	0	0	0	0	0	0	54.1461	0	221.892	143.303	261.796	0	0	116.257	64.8336	0	67.649	176.142	0	0	263.018	0	0	219.954
		125	679.36	251.054	205.817	0	259.872	0	101.389	0	0	0	0	35.3221	80.4431	206.156	0	0	76.6629	151.025	143.176	43.8683	0	0	0	0	0	0	0	0	0	97.6349	0	253.334	241.041	233.614	0	0	119.253	66.4041	0	70.7414	236.393	0	0	263.656	0	0	233.453
		126	683.22	187.013	206.739	0	278.707	0	110.145	0	0	0	0	48.9038	135.563	289.775	0	0	89.2979	96.8397	122.816	0	0	0	0	0	0	0	0	0	0	86.7666	0	265.357	209.439	234.507	0	0	146.423	132.517	0	87.5347	242.733	0	0	223.99	0	0	264.132
		127	687.08	244.248	195.172	34.7458	230.672	0	103.212	0	0	0	0	23.4904	66.8294	277.58	0	0	164.712	117.913	156.742	26.2667	0	0	0	0	0	0	0	0	0	104.059	0	149.366	209.811	246.4	23.1609	0	149.163	122.483	0	78.1679	217.618	0	0	189.405	0	0	282.008
		128	690.94	296.039	239.368	77.6143	291.941	0	110.979	0	0	0	0	74.0288	80.2358	324.457	0	0	106.985	114.967	175.339	28.9808	0	0	0	0	0	0	0	0	0	92.146	0	198.846	251.062	251.538	17.1006	0	139.035	45.5109	0	110.38	232.434	0	0	154.485	0	0	296.473
		129	694.8	239.241	204.283	43.3215	285.8	0	132.415	0	0	0	0	43.6371	93.6924	239.282	0	0	114.883	80.5484	170.128	65.5867	0	0	0	0	0	0	0	0	0	94.0899	0	207.062	280.75	253.018	0	0	156.694	129.126	0	111.541	245.059	0	0	133.402	0	0	313.635
		130	698.66	248.456	242.21	19.855	329.946	0	97.3812	0	0	0	0	68.1151	114.809	264.545	0	0	88.6708	137.961	125.318	56.0365	0	0	0	0	0	0	0	0	0	121.472	0	230.263	187.112	188.369	16.9388	0	70.2821	93.1989	0	52.6564	237.34	0	0	179.501	0	0	303.352
		131	702.52	331.068	166.753	70.9918	251.4	0	72.78	0	0	0	0	83.5713	57.0842	295.955	0	0	165.564	135.338	143.741	20.8004	0	0	0	0	0	0	0	0	0	44.3395	0	258.218	221.047	280.687	0	0	171.668	123.097	0	65.0627	201.142	23.5522	0	166.162	0	0	299.426
		132	706.38	272.024	239.134	70.6541	221.833	0	115.838	0	0	0	0	71.5967	78.8572	308.451	0	0	128.745	161.242	164.069	35.3486	0	0	0	0	0	0	0	0	0	158.022	0	221.832	287.313	229.961	0	0	130.176	104.324	0	116.25	281.595	0	0	229.102	0	0	289.396
		133	710.24	295.132	237.273	115.655	318.688	0	116.748	0	0	0	0	52.8307	79.2007	223.798	0	0	107.78	108.785	206.467	56.681	0	0	0	0	0	0	0	28.2306	0	96.2897	0	180.39	259.262	278.021	27.9896	0	150.774	74.0873	0	82.8509	244.617	0	0	143.779	0	0	276.388
		134	714.1	239.69	219.499	97.4565	168.053	0	152.121	0	0	0	0	40.3967	77.8498	222.52	0	0	138.981	157.734	144.267	32.4568	0	0	0	0	0	0	0	20.7133	0	113.279	0	173.598	194.942	270.027	0	0	137.936	94.0143	0	99.097	253.649	0	0	277.877	0	0	176.573
		135	717.96	265.582	186.871	93.2815	232.015	0	92.3332	0	0	0	0	87.6307	50.2457	262.334	0	0	133.224	218.289	161.805	52.8769	0	0	0	0	0	0	0	23.3407	0	84.3951	0	218.307	200.071	156.289	0	0	161.789	107.8	0	55.0685	261.145	0	0	204.13	0	0	250.971
		136	721.82	329.186	132.728	103.699	233.173	0	125.85	0	0	0	0	48.856	63.8611	254.989	0	0	204.651	168.679	165.38	105.266	0	0	0	0	0	0	0	37.2568	0	123.464	0	242.496	205.592	216.073	0	0	197.581	102.847	0	118.253	305.149	0	0	184.052	0	0	272.887
		137	725.68	292.837	178.71	111.988	221.66	0	136.78	0	0	0	0	38.7889	23.6344	239.319	0	0	153.328	131.628	148.336	75.2955	0	0	0	0	0	0	0	0	0	193.588	0	159.121	183.802	307.572	25.2946	0	127.912	151.184	0	76.7622	275.349	0	0	150.345	0	0	229.069
		138	729.54	224.019	234.184	143.309	194.732	0	121.759	0	0	0	0	82.5282	68.7576	209.446	0	0	184.046	168.122	196.789	84.0693	0	0	0	0	0	0	0	25.7379	0	105.346	0	191.428	177.352	225.926	0	0	138.558	178.555	0	63.2482	226.376	59.8321	0	256.233	0	0	284.063
		139	733.4	297.691	175.956	92.0009	243.272	0	146.886	0	0	0	0	37.7647	109.973	238.743	0	0	153.987	189.988	187.46	68.97	0	0	0	0	0	0	0	28.7502	0	157.049	0	162.444	160.505	253.967	0	0	207.161	128.474	0	47.5983	239.184	26.8065	0	211.401	0	0	218.861
		140	737.26	290.619	173.201	156.396	260.191	0	122.239	0	0	0	0	80.4552	118.002	202.13	0	0	108.846	142.3	98.7174	34.8563	0	0	0	0	0	0	0	49.2397	0	119.262	0	140.045	263.319	174.142	19.021	0	191.172	96.4761	0	91.5789	190.746	32.0143	0	198.791	0	0	230.737
		141	741.12	317.017	192.588	78.9256	289.811	36.3673	108.192	0	0	0	0	48.3082	79.8513	242.589	0	0	231.263	139.34	154.041	59.9327	0	0	0	0	0	0	0	54.5899	0	157.089	0	233.59	214.941	291.859	35.7234	0	173.512	143.662	0	41.1422	281.209	34.5867	0	201.409	0	0	298.469
		142	744.98	277.93	184.685	127.244	269.727	67.7826	101.447	0	0	0	0	47.1773	82.5141	209.178	0	0	208.241	134.107	95.5711	92.8048	0	0	0	0	0	0	0	95.7749	0	155.981	0	250.358	240.764	203.588	60.7178	0	157.92	92.783	0	73.1688	278.379	43.8827	0	214.627	0	0	266.423
		143	748.84	315.374	131.483	141.652	304.578	50.3328	123.935	0	0	0	0	40.8908	78.3464	278.196	0	0	142.239	162.837	114.196	110.814	0	0	0	0	0	0	0	77.8276	0	114.191	0	199.035	137.18	298.516	0	0	215.7	129.45	0	74.0677	254.536	0	0	174.853	0	0	247.377
		144	752.7	353.367	182.885	85.069	321.665	0	106.014	0	0	0	0	32.6609	94.6883	248.902	0	0	172.475	69.5545	145.022	81.3416	0	0	0	0	0	0	0	60.0555	0	160.961	0	206.649	252.17	279.442	60.3675	0	160.142	90.5755	0	39.2245	204.762	58.0209	0	143.813	0	0	329.301
		145	756.56	331.432	144.994	145.156	246.764	45.7735	96.0073	0	0	0	0	75.8519	43.8339	205.89	0	0	163.302	127.405	141.219	35.5742	0	0	0	0	0	0	0	78.7334	0	80.039	0	188.265	228.247	181.982	33.9553	0	179.508	155.112	0	111.789	268.201	53.4926	0	169.573	0	0	244.54
		146	760.42	275.44	150.275	121.467	186.763	40.3662	44.5187	0	0	0	0	83.1365	77.5533	225.56	0	0	244.909	122.849	97.3371	105.25	18.7185	0	0	0	0	0	0	58.6919	0	206.682	0	255.326	231.738	288.861	0	0	205.485	133.168	0	80.4035	223.372	0	0	198.924	0	0	322.28
		147	764.28	327.71	165.926	94.3971	216.577	127.322	96.7235	0	0	0	0	99.8211	35.7432	161.961	0	0	191.326	118.617	132.193	0	0	0	0	0	0	0	0	32.9589	0	202.019	0	175.966	225.687	215.701	38.5848	0	210.149	103.386	0	75.5983	276.937	49.591	0	230.215	0	0	204.8
		148	768.14	350.359	131.49	52.7667	251.698	63.7263	102.594	0	0	0	0	87.3591	130.354	234.245	0	0	218.882	104.359	133.609	64.772	0	0	0	0	0	18.6932	0	31.6451	0	156.267	0	205.966	233.389	198.736	46.1894	0	193.458	173.338	0	92.1876	288.897	38.511	0	201.96	0	0	244.55
		149	772	269.335	164.054	37.2377	170.714	54.2289	62.5386	0	0	0	0	90.0467	34.9561	200.034	0	0	215.476	117.364	118.162	58.1895	0	0	0	0	0	0	0	102.705	0	228.931	0	241.498	211.113	196.231	71.3771	0	165.612	197.582	0	58.8081	278.356	67.2348	0	169.171	0	0	214.367
		150	775.86	327.776	99.704	64.6324	232.569	44.0602	103.537	0	0	0	0	135.569	53.1517	191.801	0	0	232.225	132.48	95.4214	91.3293	0	0	0	0	0	0	0	118.586	0	250.722	0	256.212	252.987	216.036	56.0149	0	164.152	208.6	0	74.9104	183.609	64.6481	0	159.137	0	0	213.502
		151	779.72	344.751	103.386	56.4235	192.674	87.4721	71.6191	0	0	0	0	109.639	107.234	175.019	0	0	204.32	134.161	152.461	88.3019	0	0	0	0	0	0	0	62.0345	0	205.514	0	270.083	210.489	196.861	67.5013	0	146.592	227.847	0	69.1343	198.41	53.4017	0	153.324	0	0	188.447
		152	783.58	225.669	169.129	70.3963	165.536	63.8121	138.719	0	0	0	0	110.081	73.4882	201.439	0	0	166.997	101.272	137.913	132.568	0	0	0	0	0	0	0	118.379	0	209.242	0	217.61	170.385	244.274	28.2284	0	218.095	128.092	0	33.7091	215.625	42.473	0	193.494	0	0	333.576
		153	787.44	321.617	147.286	92.6254	199.524	58.6267	118.702	0	0	0	0	111.624	76.1254	220.26	0	0	171.756	88.3221	125.015	73.0685	0	0	0	0	0	0	0	122.174	0	155.046	0	203.588	179.83	273.428	30.7169	0	273.116	226.655	0	103.43	215.254	31.0806	0	168.855	0	47.7565	260.117
		154	791.3	273.643	221.69	35.2057	237.416	112.253	124.575	0	0	0	0	94.8381	59.5865	250.725	0	0	159.29	107.268	171.835	129.504	0	0	0	28.3338	0	0	0	69.6111	0	156.022	0	190.156	223.293	222.407	41.745	0	194.896	180.919	0	108.782	186.738	27.4815	0	178.058	0	29.5703	218.752
		155	795.16	270.839	99.4154	56.2316	148.677	56.9944	138.97	0	0	0	0	115.406	83.0464	189.186	0	0	249.406	53.3833	143.05	100.744	0	0	0	0	0	0	0	116.884	0	194.799	0	169.238	181.927	244.67	48.6523	0	229.606	233.937	0	46.9964	181.423	0	0	174.019	0	0	273.468
		156	799.02	220.782	153.816	80.8191	152.134	119.362	118.78	0	0	0	0	41.4719	75.4532	259.947	0	0	204.319	76.9186	114.509	69.8707	0	0	0	61.4565	0	0	0	53.0677	0	145.628	0	191.886	171.819	227.002	39.0363	0	163.511	226.062	0	81.6694	179.588	63.0875	0	281.87	0	37.1537	222.602
		157	802.88	246.484	187.2	74.1859	134.456	149.176	89.6887	0	0	0	0	75.924	94	180.946	0	0	191.666	87.9721	121.755	41.8725	0	0	0	72.6719	0	0	0	68.0553	0	296.404	0	206.208	202.219	223.299	41.0309	0	156.773	139.344	0	87.7989	208.506	56.9151	0	234.81	0	0	194.756
		158	806.74	342.696	171.465	116.063	164.551	138.658	78.0136	0	0	0	0	117.671	144.38	175.927	0	0	217.407	64.0849	115.396	100.213	0	0	0	60.816	0	0	0	102.687	0	219.857	0	180.793	151.373	206.896	23.6457	0	220.624	297.824	0	49.0172	233.088	46.5174	0	240.489	0	23.8959	203.759
		159	810.6	200.594	183.56	63.712	157.81	73.3357	121.857	0	0	0	0	109.438	90.7922	274.658	0	0	266.092	60.8115	70.935	42.3898	0	0	0	54.1521	0	0	0	112.18	0	197.951	0	169.43	181.62	229.982	35.0463	0	236.122	168.792	0	86.0753	260.535	43.3665	0	193.276	0	41.1064	169.576
		160	814.46	293.424	179.195	0	117.144	107.325	73.8563	0	0	0	0	82.6949	39.8155	212.99	0	0	190.489	43.1751	121.377	66.7588	0	0	0	44.5248	0	0	0	73.7771	0	147.68	0	154.374	202.895	164.959	0	0	254.508	211.395	0	85.2292	216.236	0	0	235.658	0	36.0016	234.243
		161	818.32	248.326	202.671	97.0376	118.019	142.061	84.8549	0	0	0	0	92.3463	99.9451	128.542	0	0	272.724	129.861	125.267	29.726	0	0	18.7516	23.4244	0	0	0	104.013	0	296.451	0	204.03	186.917	231.011	56.4002	0	145.44	133.001	0	57.7386	199.295	30.0179	0	156.622	0	58.3365	196.873
		162	822.18	239.07	187.309	98.4897	101.785	154.85	85.7629	0	0	0	0	38.8588	101.418	217.191	0	0	175.222	96.5374	94.5624	54.4037	0	0	0	75.0224	0	0	0	75.3197	0	154.554	0	225.112	217.338	141.182	18.7423	0	233.117	157.363	0	31.4093	185.723	56.1365	0	191.027	0	68.5243	206.626
		163	826.04	213.052	128.044	29.8212	149.47	62.1367	113.478	0	0	0	0	136.519	87.4026	237.969	0	0	274.87	125.07	104.835	49.3081	0	0	0	93.5167	0	0	0	64.3849	0	181.926	0	230.583	160.9	152.732	0	0	184.36	320.624	0	59.4262	236.518	38.5156	0	135.299	0	51.8033	229.352
		164	829.9	217.362	173.206	72.5274	150.267	167.399	96.7618	0	0	0	0	87.6367	143.283	257.345	0	0	223.374	153.386	92.6928	26.0758	0	0	0	148.108	0	0	0	62.1932	0	242.57	0	201.823	170.878	182.409	0	0	208.447	337.753	0	23.2891	172.295	79.8112	0	213.311	0	32.3931	220.248
		165	833.76	195.774	214.954	64.9093	72.3729	138.763	106.962	0	0	0	0	98.3098	74.9635	214.432	0	0	204.287	135.282	108.179	29.5892	20.9	0	0	74.0591	0	0	0	81.9928	0	144.817	0	234.315	110.945	203.119	35.9322	0	158.883	276.632	0	62.6503	199.289	46.5637	0	208.559	0	85.7149	309.571
		166	837.62	239.305	144.873	18.9743	87.0667	128.802	99.9769	0	0	0	0	60.5386	72.4181	168.563	0	0	240.127	78.7089	74.5952	110.195	0	0	0	64.1219	0	0	0	0	0	210.215	0	259.745	152.288	168.835	0	0	192.26	231.458	0	82.4894	210.518	64.3449	0	195.565	0	76.7726	254.06
		167	841.48	274.321	210.647	42.3161	174.86	110.861	115.286	0	0	0	0	99.6574	90.1205	310.972	0	0	285.055	82.5473	82.5891	77.0454	0	0	0	36.0874	0	0	0	93.0047	0	190.747	0	207.075	157.06	191.332	0	0	255.869	316.794	0	67.9217	205.173	74.3459	0	284.192	0	78.231	202.233
		168	845.34	288.154	147.754	30.3357	142.493	156.264	115.811	0	0	0	0	113.424	85.4409	287.582	0	0	210.883	78.3614	142.881	0	0	0	0	40.9895	0	0	0	35.58	0	196.117	0	268.408	142.2	198.848	0	0	196.811	213.336	0	23.3977	128.913	68.5392	0	208.532	0	52.123	265.921
		169	849.2	331.647	114.59	39.4638	119.059	172.594	139.735	0	0	0	0	55.2842	58.9349	219.138	0	0	237.328	0	118.902	69.5395	46.2499	0	0	76.3855	0	0	0	86.2295	0	251.571	0	179.774	181.861	220.389	0	0	218.81	222.814	0	75.4675	169.73	62.986	0	220.721	0	43.3668	319.619
		170	853.06	288.39	214.662	32.5215	110.596	171.512	118.572	0	0	0	0	80.1166	62.8264	213.711	0	0	206.52	51.1715	112.414	119.911	40.707	0	0	118.164	0	0	0	56.4949	0	255.722	0	217.88	149.856	216.617	0	0	216.73	190.392	0	103.219	191.721	50.057	0	272.291	0	56.5873	253.444
		171	856.92	249.981	148.175	0	156.901	150.431	0	0	0	0	0	124.304	118.294	226.259	0	0	301.01	88.095	94.9591	70.1652	28.9098	0	0	65.4564	0	0	0	68.7877	0	255.668	0	247.751	143.952	207.082	21.2754	0	197.843	179.929	0	62.9825	225.173	18.5389	0	265.101	0	30.3493	185.618
		172	860.78	202.858	244.666	30.7917	98.4083	156.446	127.365	0	0	0	0	78.3317	64.3817	217.05	0	0	218.024	100.054	76.3907	90.9102	27.2698	0	0	66.2034	0	0	0	61.46	0	201.365	0	132.337	166.751	242.823	0	30.0461	188.5	266.287	0	80.0344	180.313	43.4035	0	182.972	0	83.3343	265.858
		173	864.64	204.647	173.433	61.3834	119.678	122.501	75.6263	0	0	0	0	84.9164	44.5477	320.794	0	0	174.414	99.0413	135.826	72.0328	0	0	0	58.5959	0	0	0	95.4322	0	231.337	0	189.352	133.611	204.547	31.6247	0	166.665	234.049	0	48.3708	155.337	84.3804	0	258.103	0	50.8892	233.05
		174	868.5	203.041	246.316	19.1788	183.78	170.296	78.751	0	0	0	0	90.4097	99.5303	226.54	0	0	205.588	72.8351	69.7019	68.6238	67.5095	0	0	41.4604	0	0	0	58.0892	0	205.029	0	170.973	167.77	210.604	0	23.3954	157.095	193.703	0	89.3555	126.05	37.2784	0	220.366	0	86.9555	228.373
		175	872.36	269.599	216.443	36.6782	124.083	127.079	78.5579	0	0	0	0	60.2834	103.781	254.547	0	0	160.881	0	75.6709	60.1532	0	0	0	59.8287	0	0	0	60.868	0	244.403	0	227.474	142.401	254.025	0	0	172.724	264.743	0	95.1778	154.499	62.6441	0	302.291	0	68.5428	230.417
		176	876.22	236.65	228.096	61.3915	130.151	86.3562	72.2904	0	0	0	0	46.8187	89.9101	301.25	0	0	204.271	101.495	73.6058	23.8634	40.9572	0	0	23.0117	0	0	0	68.6815	0	251.429	0	196.674	238.629	258.511	0	0	173.692	246.643	0	71.0277	183.033	67.1419	0	258.593	0	55.6813	324.042
		177	880.08	211.189	140.703	51.0637	216.302	124.587	71.8687	0	0	0	0	125.188	65.0264	272.482	0	0	191.089	109.44	120.218	58.5192	57.8812	0	0	54.4598	0	0	0	94.2951	0	271.165	0	181.615	160.491	186.097	0	0	247.02	200.53	0	44.1489	138.364	74.472	0	243.029	0	88.6563	293.223
		178	883.94	197.185	160.667	36.1255	174.233	143.98	57.0935	0	0	0	0	101.353	83.3975	209.925	0	0	238.522	95.1493	76.0023	68.7764	76.2442	0	0	70.5545	0	0	0	66.4511	0	241.201	0	210.226	209.901	178.383	0	22.1654	199.901	314.723	0	69.1518	224.231	42.5085	0	230.705	0	79.9852	218.927
		179	887.8	206.142	302.799	93.4442	149.559	127.686	67.6998	0	0	0	0	79.2255	74.1189	219.327	0	0	179.375	46.476	158.514	96.9497	111.934	0	0	70.0029	0	0	0	61.665	0	249.455	0	196.614	126.532	176.871	0	0	184.248	188.684	0	77.8686	211.257	50.0257	0	179.174	0	119.435	195.084
		180	891.66	201.244	171.066	0	180.618	149.256	87.2188	0	0	0	0	110.591	113.997	200.348	0	0	149.911	44.7904	135.64	70.4311	51.6183	0	0	33.7243	0	0	0	60.6054	0	248.228	0	173.081	166.386	284.147	0	27.709	211.923	218.238	0	75.1755	189.351	27.2856	0	173.617	0	104.346	226.072
		181	895.52	184.066	188.628	93.9033	152.492	194.874	85.6037	0	0	0	0	89.9137	87.2551	252.388	0	0	149.397	113.966	87.9164	104.528	85.4179	0	0	99.7644	0	18.4484	0	78.7345	0	239.02	0	173.86	237.962	232.107	42.1321	42.6469	113.232	214.717	0	69.2268	169.17	59.5352	0	187.093	0	59.3991	231.555
		182	899.38	235.698	190.652	31.3329	141.256	128.638	100.771	0	0	0	0	109.654	68.7698	182.907	0	0	126.804	85.342	71.4174	60.4228	38.7189	0	0	54.6801	0	0	0	96.0154	0	217.53	0	98.5547	205.296	259.825	39.4917	42	142.535	152.855	0	173.681	228.345	55.2761	0	203.315	0	49.5833	239.768
		183	903.24	260.484	211.853	139.674	177.693	104.932	70.8228	0	0	0	0	46.9818	88.5545	241.444	0	0	130.224	107.079	131.047	89.6227	102.092	0	0	66.9717	0	0	0	81.0228	0	238.244	0	162.023	192.733	252.738	46.1038	95.0827	196.219	299.96	0	91.906	185.162	69.3028	0	219.402	0	73.3286	207.648
		184	907.1	183.154	167.013	103.952	150.074	108.523	83.056	0	0	0	0	0	30.9092	198.324	0	0	129.407	99.2745	160.8	77.3342	32.1803	0	0	80.2842	0	0	0	33.177	0	232.915	0	228.198	197.344	239.638	72.4233	57.6517	219.9	120.139	0	46.1484	198.035	51.5816	0	258.189	0	72.1174	281.449
		185	910.96	230.555	186.225	113.393	195.999	195.799	55.3528	0	0	0	0	0	72.0909	191.439	30.2885	0	149.912	82.2648	120.715	150.333	70.2744	0	0	54.902	0	0	0	111.792	0	156.091	0	167.516	204.977	200.651	41.5997	30.0599	142.948	128.011	0	77.4503	262.313	40.073	0	319.786	0	77.0721	189.581
		186	914.82	224.764	237.602	145.69	168.27	162.014	80.2122	0	0	0	0	65.33	91.9515	165.043	0	0	203.845	77.3836	54.9274	69.2945	81.0967	0	0	37.5057	0	0	0	102.242	0	164.3	0	146.662	201.234	236.929	0	23.6643	217.333	208.629	0	43.8588	203.681	33.4078	0	202.69	0	70.6326	185.085
		187	918.68	263.623	173.292	94.9862	146.754	166.3	78.5922	0	0	0	0	95.5884	98.1993	258.323	0	0	164.244	144.048	204.038	50.6693	93.9178	0	0	41.7432	0	0	0	82.8104	0	210.441	0	115.414	189.703	285.421	61.7921	55.0792	225.639	207.55	0	96.931	201.093	32.8893	0	244.428	0	93.4025	142.251
		188	922.54	180.235	163.19	117.866	202.33	207.061	73.1763	0	0	0	0	65.5303	67.8574	192.961	0	0	147.286	190.275	208.275	80.2835	128.745	0	0	50.5528	0	0	0	62.4791	0	287.159	0	146.879	220.966	184.446	57.9566	72.1128	220.744	222.423	0	73.9669	203.433	0	0	230.56	0	116.63	296.608
		189	926.4	294.352	181.563	102.066	168.672	162.13	58.3599	0	0	0	32.5416	119.185	94.7823	203.694	0	0	152.302	86.5566	119.31	54.1392	75.7978	0	0	79.005	0	0	0	89.7596	0	175.673	0	228.351	319.06	234.698	73.7637	110.709	223.937	158.602	0	100.578	214.962	28.9979	0	190.589	0	104.582	220.94
		190	930.26	211.067	120.838	172.467	229.75	189.775	119.638	0	0	0	0	56.0384	134.854	184.514	53.8473	0	169.807	137.885	147.621	93.4714	101.501	0	0	62.9641	0	0	0	77.1593	0	248.702	0	161.834	178.449	251.551	72.6775	40.1745	202.602	220.251	0	70.2762	155.484	72.5807	0	224.466	0	117.59	279.941
		191	934.12	191.95	171.563	138.362	252.073	182.906	101.396	0	0	0	0	72.3443	73.6711	257.902	0	0	182.731	153.436	140.67	60.4743	77.5708	0	0	0	0	0	0	88.6868	0	233.916	0	126.541	219.33	219.309	100.403	56.89	256.761	188.772	0	122.931	239.449	23.248	0	162.271	0	58.2341	237.763
		192	937.98	294.873	134.795	197.264	169.657	145.111	92.4238	0	0	0	88.582	68.7528	143.725	232.231	46.4627	0	228.562	176.233	178.008	62.8919	105.849	0	0	37.0065	0	0	0	116.093	0	173.831	0	176.623	169.526	221.13	93.3369	68.0366	193.327	171.394	0	135.976	219.479	33.1596	0	264.785	0	0	190.45
		193	941.84	256.129	122.431	124.193	167.219	130.224	71.5222	0	0	0	59.7472	71.3182	138.962	273.04	0	0	175.833	128.671	128.169	28.6662	106.133	0	0	72.0898	0	0	0	83.192	0	227.72	0	118.794	231.314	208.536	103.103	119.987	248.865	177.175	0	87.6509	173.599	51.2244	0	194.005	0	95.7644	314.519
		194	945.7	288.872	157.174	127.552	221.405	128.319	92.6636	0	0	0	30.9876	70.7483	99.0691	179.619	43.2907	0	189.91	114.911	115.725	48.151	117.675	0	0	73.1329	0	0	0	82.7218	0	134.541	0	150.506	195.889	178.197	91.3092	52.1613	237.667	151.096	0	86.9595	171.923	0	0	164.366	0	90.4097	256.282
		195	949.56	218.442	164.228	143.772	198.171	206.448	93.3247	0	0	0	77.7386	88.8917	136.536	244.546	46.4394	0	179.152	154.936	114.355	43.2944	90.1114	0	0	23.9964	0	0	0	112.469	0	208.48	0	205.227	198.173	166.196	145.013	67.1473	197.375	180.21	0	93.743	175.856	18.5718	0	215.276	0	126.57	211.212
		196	953.42	258.702	172.855	165.678	217.716	179.2	50.9078	0	0	0	20.3807	68.7134	123.212	277.778	75.7861	0	231.129	164.893	162.574	72.688	188.498	0	0	43.5303	0	0	0	182.943	0	215.226	0	125.069	210.935	247.971	140.929	76.2441	198.59	197.473	0	93.3707	160.717	81.3475	0	274.201	0	111.803	217.286
		197	957.28	257.724	256.75	172.601	167.959	230.772	129.034	0	0	0	0	64.4269	170.025	254.704	85.1781	0	198.623	168.769	104.502	54.2538	135.163	0	0	0	0	0	0	133.956	0	212.738	0	124.194	242.272	233.336	129.786	102.878	144.951	205	0	104.837	212.193	54.8368	0	257.067	0	96.2539	310.417
		198	961.14	233.476	169.818	186.27	223.003	171.737	60.211	0	0	0	61.223	87.9487	145.251	231.093	100.011	0	254.97	160.948	185.43	49.4983	144.888	0	0	34.0461	0	0	0	136.054	0	156.878	0	80.4883	261.243	197.725	155.297	38.4507	193.202	171.263	0	98.5209	176.347	105.912	0	258.439	0	98.9488	280.784
		199	965	258.856	203.705	182.407	195.963	182.003	93.4123	52.341	0	0	75.2999	85.9335	133.499	198.096	89.2637	0	191.36	182.508	110.467	92.3716	184.122	0	0	38.8545	0	0	0	112.848	0	228.56	0	136.918	153.234	195.326	188.514	80.8656	225.265	215.485	0	34.1763	122.962	51.0711	0	222.898	0	152.497	278.93
		200	968.86	243.641	157.907	178.382	231.891	247.641	50.045	0	0	0	43.7877	68.4454	146.507	225.285	75.048	0	191.491	156.415	112.485	73.7179	171.906	0	0	95.6602	0	0	0	107.6	0	180.579	0	128.154	227.471	198.703	108.131	113.189	172.719	140.543	0	77.9793	111.501	93.9253	0	269.654	31.3404	106.156	285.354
		201	972.72	234.831	169.755	152.289	194.091	166.891	101.224	0	0	0	60.2195	87.7946	149.753	183.342	91.0328	0	145.081	205.286	164.634	133.042	129.244	0	0	66.664	0	0	0	159.9	0	172.38	0	145.846	198.189	168.812	221.31	38.9675	196.933	144.574	0	61.956	145.436	93.3001	0	278.23	44.2885	140.745	239.985
		202	976.58	296.127	143.497	197.728	251.458	172.528	128.605	25.7117	0	0	59.573	89.4844	174.339	251.346	101.232	0	187.417	227.874	118.217	69.8939	138.99	0	0	102.056	0	0	0	165.502	0	164.005	0	229.202	190.311	197.194	176.039	0	172.838	142.44	0	0	165.784	76.2832	0	189.646	0	150.314	277.071
		203	980.44	175.644	134.704	141.299	133.328	150.596	75.2279	0	0	0	71.4342	65.9461	219.081	167.676	72.1116	0	187.961	166.216	159.46	56.6361	128.591	0	0	69.3084	0	0	0	124.988	0	231.44	0	130.098	86.3344	198.603	194.595	0	186.89	147.315	0	33.2821	98.0392	34.12	0	170.25	75.5435	102.519	240.405
		204	984.3	203.642	123.376	229.588	256.708	188.642	88.1152	81.2227	0	0	39.2402	43.3792	103.433	246.696	124.57	0	187.942	167.497	196.377	67.7672	185.311	0	0	120.178	0	0	0	215.302	0	173.004	0	52.6177	170.055	145.689	189.68	60.4844	114.797	125.977	0	0	98.2856	66.8382	0	217.792	57.0728	94.1063	237.806
		205	988.16	237.002	103.985	157.675	233.704	182.394	27.4095	68.7128	0	0	44.4678	72.3204	189.926	240.777	103.504	0	164.512	123.568	166.785	66.316	169.991	0	0	149.77	0	0	0	179.419	0	210.145	0	153.077	191.154	156.014	149.562	74.4288	160.975	164.498	0	0	125.46	65.934	0	250.053	92.75	109.676	245.185
		206	992.02	260.67	84.6602	177.801	218.031	179.127	76.0409	80.7782	0	0	62.9313	60.3683	184.977	230.122	48.6426	0	259.507	153.68	178.383	107.48	139.898	0	0	109.43	0	0	39.9286	163.75	0	233.407	0	223.801	206.888	96.1513	215.732	42.1008	126.072	153.659	0	0	111.546	92.873	0	238.892	78.6704	136.685	209.358
		207	995.88	286.337	146.677	214.434	178.135	158.836	126.552	28.6091	0	0	68.3824	46.9081	228.215	254.662	110.421	0	144.551	93.7267	209.228	28.7976	218.374	0	0	91.2654	0	0	0	160.282	0	259.68	0	206.437	187.891	159.708	154.196	39.0409	174.731	165.201	0	0	115.745	85.7509	0	270.109	0	109.15	133.792
		208	999.74	200.701	130.826	229.68	178.929	218.187	84.6882	51.2991	0	0	67.0222	107.25	203.19	209.209	95.0616	0	221.201	161.405	160.705	53.2231	146.757	0	0	129.986	0	0	0	209.638	0	229.63	0	136.95	221.279	259.558	185.264	60.3317	173.701	165.697	0	0	58.3735	79.7057	0	209.757	54.1719	99.1798	235.866
		209	1003.6	273.72	174.232	189.662	184.31	253.085	40.5827	51.2925	0	0	54.8624	89.1911	219.218	251.062	162.674	0	201.905	244.438	156.823	28.0762	194.663	0	0	153.651	0	0	37.1551	186.77	0	218.117	0	180.252	239.099	232.111	228.391	47.7328	105.104	159.181	0	0	136.32	0	0	200.219	69.9803	116.006	183.948
		210	1007.46	266.498	74.3346	144.953	223.405	178.782	94.8936	62.4811	0	0	119.082	70.049	300.392	265.33	116.636	0	215.217	179.832	173.669	58.8283	106.789	0	0	110.135	0	0	0	139.126	0	165.636	0	159.13	185.124	221.761	232.509	93.804	149.239	206.625	0	0	197.494	28.3821	0	267.927	26.2884	69.6006	202.125
		211	1011.32	194.171	138.14	194.777	216.639	204.372	0	61.5561	0	0	130.397	56.2026	178.396	220.606	92.2599	0	227.73	112.257	180.24	29.6788	159.34	0	0	160.099	0	0	73.3674	165.684	0	234.307	0	156.352	165.222	173.077	194.578	57.8624	105.245	161.502	0	0	163.393	20.8226	0	242.535	70.5046	115.383	226.938
		212	1015.18	199.799	75.0148	207.272	236.253	147.549	47.9692	26.6195	0	0	104.215	44.4671	148.433	353.013	79.9385	0	122.21	115.159	214.799	98.4794	172.507	0	0	189.925	0	0	40.8303	164.439	0	211.075	34.4669	135.243	209.079	169.327	164.547	66.5338	107.849	189.556	39.1571	0	160.861	52.7116	31.995	245.092	61.1794	90.384	122.451
		213	1019.04	237.319	90.808	154.996	187.679	129.977	85.9256	51.9849	0	0	103.527	36.4314	221.859	260.248	119.351	0	189.285	146.209	173.784	40.0988	273.599	0	0	180.178	0	0	46.6726	174.394	0	171.692	0	201.965	190.051	165.851	244.583	74.681	89.7317	110.678	0	0	147.474	0	0	246.369	133.184	128.836	181.746
		214	1022.9	203.326	145.453	202.869	212.562	231.049	107.534	55.486	0	0	109.544	95.7215	208.335	186.757	98.5454	0	148.509	152.534	151.853	77.7617	262.951	0	0	169.81	0	0	87.04	164.243	0	268.932	24.6895	132.371	218.466	134.29	274.718	48.1004	110.95	166.164	24.0538	22.1343	168.831	81.2858	68.2284	254.391	56.7965	80.5469	236.407
		215	1026.76	263.75	127.507	175.553	194.31	139.285	59.2214	65.8998	0	0	89.336	63.1887	161.129	173.433	172.627	0	169.831	136.888	158.442	0	248.641	0	0	159.806	0	0	72.0703	176.835	0	194.512	0	142.102	221.367	162.743	226.347	74.7969	103.277	208.924	23.0553	0	119.639	0	0	168.071	103.551	130.453	216.926
		216	1030.62	173.645	139.928	185.519	171.949	141.605	104.24	27.7355	0	0	59.0376	126.243	196.115	150.207	72.6362	0	140.726	103.242	194.311	41.5363	237.254	0	0	202.484	0	0	76.8361	142.897	0	148.125	0	127.07	204.848	168.565	217.335	71.8238	132.033	173.705	38.6148	31.0482	122.849	59.0403	26.0506	243.521	56.0497	76.0689	226.867
		217	1034.48	216.635	149.696	59.1018	169.78	148.211	0	64.1812	0	0	0	36.3758	207.632	226.715	110.273	0	161.24	160.835	197.41	67.7566	210.087	0	0	215.519	0	0	122.791	205.023	0	181.94	0	132.413	166.635	191.453	246.743	50.7954	139.407	138.488	83.3295	54.989	164.955	80.8422	0	254.597	46.1857	96.24	224.608
		218	1038.34	160.076	143.817	98.9632	200.976	88.6356	54.0509	67.5853	0	0	76.3023	122.366	158.513	306.307	107.425	0	142.785	77.112	217.745	115.499	234.997	0	0	164.732	45.5484	0	73.8436	163.903	0	169.691	52.2016	184.521	166.166	236.17	178.041	48.8166	75.7939	202.186	56.1061	0	134.18	23.4862	47.9849	195.014	76.2698	63.8786	293.61
		219	1042.2	137.836	91.5992	139.808	172.113	115.83	0	87.4131	32.3273	0	68.0906	69.9802	185.845	205.333	93.5315	0	148.283	133.278	277.392	77.0588	297.34	0	0	162.53	26.5843	0	115.112	124.021	0	107.71	0	197.381	90.3752	172.348	172.318	104.647	126.001	255.738	57.5954	38.7419	153.74	36.6246	0	225.065	73.5592	59.8438	235.922
		220	1046.06	191.006	131.574	151.119	198.998	172.115	49.1075	72.0391	36.013	0	0	70.8498	157.581	232.959	114.952	0	155.238	116.028	258.956	89.4111	232.548	0	0	155.328	64.2814	0	188.366	241.772	0	185.622	0	185.225	208.291	128.34	244.584	85.5625	148.499	125.245	45.9139	0	167.892	57.4606	40.8992	237.034	77.4347	76.9434	294.356
		221	1049.92	128.992	140.797	96.6325	161.518	88.6264	65.8302	81.9626	0	0	45.823	98.1501	229.831	191.225	165.504	0	136.115	175.308	140.595	100.578	176.693	0	0	185.335	0	0	142.73	131.017	0	166.664	0	216.191	208.404	143.724	242.284	40.7492	100.048	258.621	26.3023	0	167.311	65.9026	49.5728	175.007	57.9063	118.332	244.853
		222	1053.78	129.306	122.251	136.168	151.364	145.953	77.0515	92.9045	40.5754	0	36.9985	56.7259	146.23	266.713	152.075	0	186.863	149.146	219.612	95.7478	242.258	0	0	176.451	26.6072	0	129.518	88.9181	0	151.543	37.4254	187.273	160.13	174.966	269.261	78.0811	45.4304	258.207	0	65.6619	168.628	86.04	0	145.215	67.0254	38.9555	201.361
		223	1057.64	135.718	195.49	109.67	239.349	144.702	98.2154	116.306	0	0	38.3967	50.8978	213.349	265.938	169.172	0	177.32	123.335	245.602	147.706	234.434	0	0	169.096	88.3076	0	195.184	125.317	0	164.274	36.4521	176.017	180.124	195.596	279.276	96.5279	84.6752	133.237	28.4785	0	175.108	43.9771	26.8711	242.426	76.9233	109.361	315.737
		224	1061.5	106.192	187.021	159.377	193.983	136.199	86.8719	90.9599	29.1032	0	52.3478	114.088	141.005	205.633	174.187	0	171.172	116.527	220.491	71.534	199.438	0	0	253.639	44.5712	0	193.25	156.013	0	164.186	0	242.495	121.148	170.366	298.462	36.2586	75.0416	235.759	28.5579	67.314	188.106	0	43.3718	213.112	74.6451	81.4661	213.117
		225	1065.36	122.391	193.108	131.439	191.909	87.0699	64.7669	100.91	46.3852	0	0	93.7183	197.131	124.048	175.228	0	148.724	74.7735	175.887	143.083	172.309	0	0	176.851	70.6424	0	187.469	129.662	0	133.277	37.0435	233.273	137.946	201.509	188.484	67.0137	166.508	221.385	60.1971	0	96.5278	94.7772	46.5584	178.159	103.615	35.0369	298.108
		226	1069.22	114.215	114.042	80.5012	130.528	66.7977	102.167	97.0105	28.3968	0	0	116.273	258.959	161.515	137.628	0	104.505	86.1751	252.263	165.109	175.706	0	0	158.751	89.6191	0	121.442	123.805	0	92.7126	0	186.853	141.313	151.062	240.251	114.279	123.163	186.162	73.9835	0	264.784	75.2473	49.2475	189.444	87.1885	49.3104	312.528
		227	1073.08	123.457	199.063	143.496	121.476	108.039	36.2413	121.108	42.6786	0	0	67.622	196.03	280.797	141.235	0	110.849	94.5238	255.577	117.73	227.124	0	22.6768	162.164	85.9565	0	130.584	175.647	0	81.6403	25.112	182.04	106.76	173.114	278.129	22.8117	102.254	200.562	40.6686	0	241.277	57.3284	68.9586	221.651	49.3391	91.3024	206.909
		228	1076.94	120.179	131.19	106.085	211.105	172.051	65.4974	29.596	81.6388	0	0	121.318	179.7	193.643	173.773	0	190.748	61.3499	219.915	145.93	183.731	0	26.9291	184.134	65.2599	0	171.325	198.17	0	46.5538	0	242.722	77.5128	150.084	221.882	44.0784	125.506	207.018	107.167	43.4334	301.991	61.7201	101.901	200.528	63.5154	66.7332	245.581
		229	1080.8	151.634	123.325	131.628	192.155	122.116	0	70.6062	44.9826	0	0	82.6793	205.061	291.158	175.782	30.7166	121.553	132.793	239.175	191.232	204.299	0	0	198.508	78.8569	0	181.915	70.8969	0	70.7566	20.2895	178.649	70.7259	155.71	266.696	63.1374	66.7758	214.596	56.9564	49.9465	199.193	66.1925	108.979	229.971	52.7153	105.267	276.389
		230	1084.66	129.496	145.61	76.5566	189.471	186.709	91.2799	50.9775	94.3472	0	0	110.2	150.167	246.494	185.648	0	161.91	91.1841	248.374	115.094	170.254	0	0	194.152	61.6915	0	145.092	134.37	0	50.1754	0	111.45	49.6992	184.781	237.632	51.7171	84.2111	278.233	77.9926	120.426	249.982	110.996	41.7657	223.977	59.2706	152.506	282.56
		231	1088.52	178.333	216.099	149	178.626	182.534	71.0209	82.9905	46.4844	0	0	59.8891	136.541	219.627	188.47	0	155.612	57.4866	194.287	134.641	152.583	0	24.8062	300.424	36.3242	0	152.423	139.197	0	138.638	0	175.674	0	222.592	221.091	46.1847	124.866	170.367	0	66.3327	282.373	37.5414	119.888	254.66	73.2595	126.311	231.412
		232	1092.38	152.061	211.199	99.0267	163.558	178.007	40.329	77.3464	85.7871	0	0	72.0526	177.247	241.072	219.213	0	129.707	133.959	214.24	176.16	183.813	0	55.0874	201.465	49.7795	0	176.07	139.406	0	109.116	49.0203	169.734	37.1762	129.499	201.201	102.358	32.545	192.039	46.6606	59.2811	299.647	59.3004	100.981	252.273	38.935	104.942	248.33
		233	1096.24	177.943	159.159	114.48	187.221	167.196	94.7894	66.6304	105.855	0	0	102.165	228.789	267.302	231.298	0	92.9745	91.4168	218.514	117.03	180.251	0	81.6073	228.734	81.7663	0	184.987	150.697	0	114.506	0	182.32	0	182.651	169.987	78.8729	77.9649	155.098	97.956	0	284.224	0	52.6299	147.311	74.4179	121.156	272.809
		234	1100.1	217.698	116.447	65.1305	246.178	163.655	100.465	72.478	61.8855	0	0	88.7607	208.066	340.078	268.41	25.2698	190.986	123.208	158.706	153.564	225.123	0	31.019	286.425	69.089	0	253.499	175.92	0	187.03	0	151.549	0	165.344	174.712	135.322	66.6115	224.731	68.0876	56.8207	197.137	63.687	80.9991	154.527	77.5174	127.584	226.805
		235	1103.96	207.048	125.412	109.959	266.689	175.704	58.0346	89.7038	62.8325	0	0	145.649	216.979	231.547	251.317	30.753	116.349	121.538	175.694	128.461	138.574	0	42.7082	220.482	107.208	0	168.34	176.052	0	106.189	29.1157	270.372	80.5467	150.226	111.531	73.4941	76.5045	152.565	98.9159	73.0854	216.275	83.5124	118.913	182.651	117.202	216.461	184.982
		236	1107.82	198.413	127.293	187.541	237.806	187.219	115.07	78.6459	109.848	0	0	103.577	234.484	233.787	282.116	0	100.541	112.613	215.341	205.139	194.232	0	62.41	175.764	125.683	0	183.908	148.527	0	160.457	0	217.767	74.9634	140.325	232.404	57.928	69.0302	172.835	74.8973	95.9592	262.881	95.8217	131.811	161.764	73.0313	178.212	256.984
		237	1111.68	150.769	139.294	124.807	177.518	204.636	101.344	72.8056	37.2148	21.2822	0	90.465	258.591	301.954	174.73	0	174.313	101.282	172.635	223.032	169.158	0	76.9641	198.771	162.834	0	258.929	122.652	0	169.486	0	176.819	54.1026	139.316	218.01	63.895	93.4623	200.306	23.6689	98.0921	232.47	79.0978	65.1323	144.4	64.3075	137.967	281.651
		238	1115.54	214.819	147.026	120.267	239.285	166.626	94.5838	55.106	28.1445	0	0	84.1307	200.684	279.947	171.299	33.7174	95.4631	45.4505	175.115	179.248	219.563	0	61.4136	225.827	107.039	0	184.135	186.541	0	184.506	0	257.252	75.7889	140.812	247.587	97.764	45.8941	131.185	78.0928	59.7127	222.251	53.3078	117.04	263.142	112.473	89.9044	203.246
		239	1119.4	125.403	218.952	143.317	223.62	228.23	82.2724	0	103.55	0	0	87.0552	163.124	286.865	158.956	0	245.315	103.744	220.693	153.567	118.58	0	65.8551	192.392	120.051	0	194.404	125.93	0	164.638	0	168.513	43.5659	148.243	243.295	19.7049	125.81	214.169	40.1194	127.924	177.491	28.6355	84.1149	231.39	83.7338	114.695	187.13
		240	1123.26	184.821	209.36	120.637	161.299	227.257	97.2383	100.328	102.952	43.1502	0	98.679	222.709	284.333	298.08	0	145.975	101.68	187.785	244.39	147.772	0	42.4745	238.929	77.3735	0	176.583	120.211	0	194.943	0	231.083	49.7507	178.096	193.176	54.3541	150.084	208.444	102.516	112.823	219.745	49.2475	90.7478	219.548	93.3629	153.306	275.619
		241	1127.12	175.82	142.787	98.0826	216.57	200.656	113.495	37.6439	105.016	0	0	68.8224	176.208	251.136	233.768	47.9205	112.184	69.3785	207.255	162.398	74.7212	0	56.886	266.132	78.2723	0	239.05	142.04	0	167.898	0	256.156	111.544	148.283	236.682	0	130.766	145.313	115.832	88.8782	173.629	117.437	179.861	179.362	93.1691	167.176	252.636
		242	1130.98	186.281	201.188	104.516	192.921	225.041	86.7627	52.0708	129.371	52.2221	0	72.4526	203.661	193.656	116.653	0	79.2906	65.4138	287.617	172.058	205.752	0	99.4323	207.771	108.567	0	135.876	156.13	0	179.807	0	244.577	104.502	105.987	204.043	71.9144	54.8444	119.041	63.9465	104.95	169.028	71.4379	85.2904	141.043	0	170.548	271.725
		243	1134.84	223.085	73.5613	150.029	166.768	216.526	67.4148	51.561	93.0411	86.1422	0	68.5616	192.472	240.528	194.631	53.6908	188.113	65.2855	192.073	173.731	264.196	0	108.463	202.33	107.926	0	172.427	179.823	0	92.2354	0	220.274	57.8777	116.15	168.848	58.1787	141.402	180.087	122.286	0	187.388	85.4838	77.6211	260.08	65.4749	170.769	353.752
		244	1138.7	216.145	126.516	148.537	209.689	247.511	84.4582	49.5545	78.9575	95.158	0	102.538	199.913	326.754	154.53	67.2552	121.551	60.1555	199.836	195.318	139.324	0	86.8249	156.98	71.0518	21.0464	159.927	132.791	0	153.998	0	212.426	43.7682	197.488	193.166	77.7628	124.539	190.792	100.884	100.878	198.268	91.8997	75.5327	192.361	110.585	160.59	151.258
		245	1142.56	225.236	112.422	205.806	264.253	216.825	102.261	0	96.0288	70.7277	0	96.3787	171.671	258.37	164.901	63.7639	139.923	41.3271	219.803	217.116	95.7185	0	87.3971	200.215	158.314	0	153.417	169.733	0	84.9486	0	225.574	94.5294	158.963	265.256	109.899	127.575	174.524	90.9304	79.6453	192.668	100.622	160.618	232.857	76.1936	217.135	260.78
		246	1146.42	263.139	140.703	172.11	240.414	256.93	121.228	37.8517	80.9908	116.977	0	104.058	220.549	247.943	216.733	0	185.168	44.6827	219.872	178.189	66.9823	0	82.4299	275.875	94.8737	0	112.286	129.586	0	113.033	0	229.092	59.3815	184.345	192.446	75.5648	201.132	181.195	34.5227	110.86	193.683	110.053	141.022	238.665	93.024	152.028	255.327
		247	1150.28	135.574	178.841	198.777	188.628	331.225	95.8339	0	46.9388	157.9	0	118.096	194.382	238.512	199.511	58.7866	120.64	48.9101	274.25	178.671	188.48	0	103.203	197.944	91.0884	0	94.144	194.743	0	127.152	0	220.872	93.0513	154.233	251.656	77.1767	122.941	126.96	78.8506	131.316	239.627	134.914	63.1735	234.662	89.5781	210.784	251.219
		248	1154.14	249.711	129.624	225.527	226.249	233.255	88.346	48.5123	81.9899	102.439	0	149.479	179.907	233.838	189.384	53.1354	173.317	30.3122	118.404	153.412	123.703	0	95.4821	184.586	141.925	0	131.169	153.441	0	137.128	0	237.865	178.906	127.968	184.514	91.9516	178.651	224.329	121.603	173.943	229.212	0	146.969	211.813	67.8003	169.017	269.825
		249	1158	170.196	125.46	171.554	184.521	288.292	34.6629	25.1535	41.3003	110.405	54.041	135.113	187.397	186.216	186.326	49.8423	141.203	108.285	200.224	170.265	120.478	0	75.4921	172.863	85.6481	0	134.114	179.21	0	117.445	0	219.019	137.948	148.636	188.835	97.8206	118.65	260.142	58.98	118.698	177.701	0	127.328	265.741	44.613	150.209	202.288
		250	1161.86	161.852	101.391	164.972	202.064	303.722	62.1046	62.4959	78.2694	141.689	51.8184	147.74	145.12	179.831	244.408	36.7396	151.697	126.487	220.842	160.362	85.6289	0	62.5574	273.576	120.691	0	135.706	201.542	0	143.896	0	201.424	159.171	142.706	234.72	114.682	151.617	167.03	97.1844	143.7	200.462	45.0199	160.652	169.112	105.708	261.049	260.183
		251	1165.72	165.866	95.5797	167.979	250.056	219.42	64.65	69.7968	62.6646	125.59	24.3672	146.482	166.248	257.632	255.541	71.9071	140.209	90.61	230.293	204.577	55.9519	0	88.344	221.54	75.8367	0	208.753	114.495	0	167.685	0	226.565	140.298	126.764	224.748	96.6983	188.88	187.26	51.898	165.805	211.661	46.076	147.911	214.113	53.7908	166.09	266.091
		252	1169.58	129.381	120.325	172.863	218.392	256.526	90.6842	0	70.1977	160.794	25.3793	163.591	305.276	148.7	230.679	54.688	157.673	70.5951	247.736	150.444	21.311	30.4346	51.177	255.999	67.4123	0	128.369	144.43	0	138.489	0	232.315	129.978	126.043	205.337	98.512	104.044	136.747	98.5562	174.187	263.983	49.7254	163.457	307.187	89.5527	218.537	250.814
		253	1173.44	183.66	78.4436	240.486	226.423	325.887	62.0378	60.6183	59.5974	169.749	47.5929	83.8534	182.026	213.902	167.259	51.6124	169.844	115.711	264.297	95.9595	97.5573	47.0705	100.159	167.125	112.951	0	152.217	144.124	0	135.443	0	211.207	103.1	123.013	224.928	93.0669	185.509	149.099	102.29	72.4189	214.321	41.5307	213.783	191.62	77.4827	225.889	192.925
		254	1177.3	223.041	119.862	174.43	240.26	260.926	41.1462	53.1222	81.4503	181.685	64.3474	136.354	254.364	193.17	222.09	90.9312	255.692	89.6032	287.585	140.395	70.5307	38.9203	69.6234	207.504	79.4979	0	123.15	188.965	0	183.962	0	155.766	198.169	132.186	261.317	106.339	125.395	182.177	133.889	106.936	171.008	23.4137	159.557	166.191	65.4886	221.881	229.707
		255	1181.16	216.203	47.0064	188.459	176.66	238.096	59.9304	50.7714	56.7607	149.359	52.3526	133.401	241.728	202.149	189.559	99.3372	141.586	113.992	233.567	121.659	53.0567	0	85.255	184.487	52.366	0	167.754	183.447	0	123.512	0	264.532	97.5378	254.934	238.592	65.0504	131.316	202.755	117.366	139.282	171.719	21.8257	138.711	165.783	30.4539	211.772	268.908
		256	1185.02	172.923	139.573	213.075	211.384	257.265	54.526	46.9897	84.0959	188.579	81.1411	201.515	196.671	194.382	155.954	62.6048	255.118	132.226	253.681	198.159	69.9876	37.9603	77.0894	125.056	100.063	0	131.944	133.101	0	153.099	0	237.204	143.849	169.981	253.714	85.0061	196.351	130.324	114.344	64.8139	185.879	19.9574	200.953	190.359	92.8367	244.57	189.822
		257	1188.88	204.515	89.0946	261.08	173.871	255.167	20.748	31.5375	28.2306	144.102	34.9134	71.245	223.569	237.243	171.061	89.9142	196.616	100.876	299.11	188.437	73.6986	0	42.6702	199.084	69.4886	0	108.006	163.488	0	113.805	0	229.892	110.686	181.793	208.889	77.947	205.985	194.876	82.4957	67.8818	235.281	0	184.999	225.488	88.4025	253.359	217.864
		258	1192.74	244.246	78.172	175.91	226.717	252.692	42.7889	32.2562	135.388	202.664	58.834	124.778	201.664	124.458	285.637	53.5664	162.293	88.2719	282.834	197.84	44.701	48.0689	102.212	189.775	136.242	0	121.569	96.7533	0	106.561	0	151.251	179.556	144.768	223.996	127.569	146.203	132.671	173.273	131.915	158.778	21.1645	240.513	223.84	33.3461	176.133	249.286
		259	1196.6	248.216	86.3769	252.582	189.875	303.736	52.7602	76.3075	78.6147	231.881	37.0625	108.278	175.268	195.742	256.144	85.1359	139.265	133.253	231.019	193.253	77.1993	52.4549	105.742	137.842	91.7066	0	125.71	179.58	0	247.063	0	286.341	100.218	171.719	188.113	110.299	185.632	104.508	142.263	80.1505	185.614	21.2559	145.515	248.219	70.9587	262.839	169.368
		260	1200.46	261.921	65.0159	271.813	158.501	273.25	53.0541	36.2182	42.4646	257.945	111.333	149.18	155.608	242.622	265.16	129.492	186.258	93.4361	222.781	179.197	118.638	0	41.6191	197.358	97.3167	0	171.377	187.75	0	112.798	0	272.196	62.1306	110.433	273.351	100.098	163.868	120.032	179.292	93.2008	187.609	38.5598	150.385	202.571	79.0548	200.323	181.578
		261	1204.32	277.811	143.7	200.592	148.341	247.756	42.6761	93.3854	63.2759	210.263	87.5795	123.854	184.099	175.465	235.878	50.1652	174.098	58.9647	226.919	116.363	73.3075	26.6621	77.7045	263.876	39.3225	0	112.781	106.521	0	134.447	0	258.296	169.896	211.434	266.942	86.1994	199.77	153.473	151.023	127.162	83.7114	0	188.673	202.005	88.5164	234.997	239.317
		262	1208.18	239.845	84.9877	240.379	189.26	294.346	39.8974	49.4052	108.829	202.577	85.7153	194.435	214.891	164.432	218.756	74.5606	223.802	65.5135	274.159	103.174	105.08	50.0324	56.0916	226.662	69.0496	0	144.922	194.078	0	107.358	0	240.339	198.316	178.781	288.916	95.3578	93.408	122.754	219.472	100.757	172.929	0	117.656	159.497	75.9735	215.417	230.329
		263	1212.04	297.515	47.8308	236.49	147.937	281.719	52.6208	51.7551	73.7771	211.316	105.499	199.034	190.331	182.419	251.572	86.2396	153.729	38.418	186.599	131.345	101.081	47.3785	58.409	232.556	71.2077	0	169.243	100.097	0	131.172	0	157.484	279.047	192.382	263.807	97.9517	183.476	121.852	128.428	120.058	137.233	19.6198	206.906	142.374	116.294	200.815	132.552
		264	1215.9	190.196	0	213.015	187.034	258.292	53.3069	69.2976	59.9612	128.412	55.9317	202.004	106.595	163.42	228.858	140.107	185.297	84.0342	248.192	168.049	155.292	97.5504	96.8069	140.462	60.5723	0	159.65	107.887	0	91.6335	0	149.192	182.156	191.411	232.738	127.377	48.8182	192.12	84.9473	87.3897	193.202	35.025	131.204	180.283	158.317	188.541	160.707
		265	1219.76	240.477	47.8096	237.765	146.359	220.2	87.875	70.219	60.7803	191.769	54.3311	172.402	156.682	155.588	266.801	130.076	185.966	72.0951	251.151	195.658	128.128	86.2146	61.486	197.58	58.9026	0	151.023	84.9991	0	106.006	0	188.967	237.371	182.332	214.767	56.5417	172.289	114.099	136.508	120.194	193.638	34.2255	170.315	140.829	117.819	204.199	183.237
		266	1223.62	230.299	46.3884	251.686	165.588	149.369	54.0035	58.4899	64.8743	137.604	73.9561	180.874	145.707	209.352	298.183	132.001	185.951	89.6419	190.258	91.6549	57.1804	41.6168	46.5106	224.3	122.763	0	33.8894	144.231	0	163.207	0	185.705	204.421	199.356	189.647	121.907	210.508	183.338	219.955	117.959	163.034	0	202.474	192.977	131.972	153.477	192.545
		267	1227.48	250.625	122.719	201.748	246.883	140.151	38.5521	68.8895	75.5727	134.248	139.723	141.076	192.413	135.321	273.255	142.684	105.442	36.9592	190.473	0	106.785	54.9683	23.3859	155.656	63.6319	0	100.052	53.9957	0	186.691	0	222.723	155.751	171.623	212.662	51.6007	206.581	124.845	223.177	129.475	245.2	75.52	131.627	176.475	115.333	194.959	181.172
		268	1231.34	328.701	64.0351	225.939	168.958	186.642	82.8911	86.8825	93.0512	216.934	101.553	212.31	197.784	208.12	289.042	165.775	179.102	47.4009	188.091	77.3695	34.5019	53.4835	58.9761	175.873	104.262	0	87.0395	179.502	0	140.239	0	203.259	106.757	183.191	236.53	87.0665	124.605	176.218	147.591	102.837	268.195	55.1523	176.359	71.2341	110.534	136.968	197.566
		269	1235.2	238.794	93.0442	220.657	200.261	166.178	81.0644	36.8141	45.5509	178.099	52.6468	176.63	165.084	237.825	336.89	176.709	151.874	28.2533	232.983	152.745	70.7219	48.6014	150.536	140.168	91.7408	0	163.958	138.534	0	119.692	0	140.285	208.46	193.783	222.849	37.5688	122.117	193.591	189.797	108.927	238.514	54.8664	172.577	160.246	45.5819	180.388	160.319
		270	1239.06	220.393	121.067	117.93	195.228	197.494	89.6481	42.3148	36.5271	176.293	110.418	129.191	150.06	129.041	277.778	190.475	129.681	99.4171	216.352	139.817	43.7957	81.2716	89.8269	211.417	88.2007	0	124.695	159.645	0	234.379	0	121.092	214.885	116.836	215.342	54.4093	129.218	197.364	167.444	62.3149	191.011	115.765	158.224	156.912	180.664	173.514	172.665
		271	1242.92	304.956	165.707	162.841	219.795	153.192	93.9259	0	53.5891	166.455	72.9286	241.875	213.03	134.027	131.579	161.767	122.32	67.9875	195.241	179.669	68.0096	51.042	32.1669	235.579	81.1809	0	159.426	158.598	0	150.327	0	239.955	201.863	179.171	154.495	67.2012	113.064	210.454	189.022	116.173	172.967	34.3705	113.698	160.476	124.604	188.849	160.171
		272	1246.78	337.445	137.736	186.335	199.189	202.296	71.8165	74.5322	64.6456	190.064	84.1041	291.388	214.456	130.19	240.932	124.09	154.094	45.1539	202.421	140.854	137.474	54.7649	41.7547	145.218	45.0172	0	183.139	125.722	0	147.31	0	178.698	221.739	154.501	243.738	34.7608	117.235	166.817	183.844	125.597	198.619	81.5726	108.99	195.834	88.433	141.608	133.086
		273	1250.64	236.369	125.927	159.828	282.232	160.574	78.0819	70.4164	68.2057	151.744	132.44	250.146	222.332	149.546	179.416	133.88	155.571	38.9859	199.875	169.958	121.977	27.5932	68.4692	221.985	69.3004	0	128.012	206.164	0	211.644	0	169.816	251.374	126.488	248.402	28.1276	156.985	211.141	164.306	61.1441	230.06	99.7443	160.081	138.186	137.084	194.875	205.168
		274	1254.5	226.187	134.48	125.532	174.634	201.191	54.5011	95.3981	84.7028	125.723	100.915	219.913	163.534	147.408	240.282	188.648	169.68	0	235.032	54.1159	152.674	88.8731	0	204.373	68.0212	0	177.008	85.6384	0	122.248	0	123.297	221.075	117.756	276.097	62.3583	217.132	168.376	211.631	125.881	186.077	79.9846	96.5694	151.022	83.8271	156.079	196.829
		275	1258.36	233.808	154.847	146.175	208.281	159.78	41.211	47.6396	61.2062	205.088	168.795	307.388	161.45	166.93	111.479	217.327	137.638	56.485	189.559	156.017	128.088	65.5877	80.3827	170.953	82.8606	0	122.759	146.811	0	173.119	0	71.8291	265.499	146.346	232.865	0	134.897	186.989	183.685	72.8757	254.329	36.8503	61.1478	156.242	92.6034	158.357	188.802
		276	1262.22	251.125	191.721	158.473	190.925	186.549	46.1399	82.5313	71.3659	159.564	138.639	229.708	206.911	142.712	155.036	125.616	138.849	53.466	245.333	137.017	127.554	134.759	106.285	213.619	107.429	0	117.005	138.829	0	89.8493	0	131.349	238.153	149.876	259.901	0	223.149	144.77	129.988	113.643	161.777	82.9494	109.83	164.223	146.882	155.419	161.427
		277	1266.08	242.686	218.673	118.565	131.527	171.461	86.4499	89.4898	112.622	185.993	98.2474	212.215	178.097	169.042	146.311	198.893	153.213	34.5043	255.666	132.04	127.593	46.4475	86.6631	145.131	81.4094	0	162.751	144.594	0	138.942	0	150.653	168.292	184.697	351.899	0	144.414	160.654	113.102	143.336	191.629	78.2044	62.7935	174.422	123.742	130.574	213.427
		278	1269.94	224.827	184.109	126.907	213.286	143.145	81.9776	43.3607	51.0744	185.788	92.588	227.819	244.834	113.364	238.93	151.792	143.967	46.1727	209.358	166.472	44.3163	68.3688	68.7805	197.04	58.4317	0	126.308	196.574	0	140.938	0	152.425	207.873	149.027	197.618	0	179.781	158.207	180.196	144.969	209.725	23.7862	105.558	75.1189	60.7412	186.617	197.121
		279	1273.8	270.66	170.953	77.6047	203.749	198.995	50.1026	52.9291	58.3884	193.378	101.884	217.147	110.846	99.3851	268.965	269.811	168.091	53.1898	206.756	148.68	100.211	104.382	70.9154	150.866	63.411	0	226.001	129.963	0	200.143	0	189.37	155.403	162.797	253.299	0	77.7275	111.64	221.268	96.1393	242.873	61.373	73.5091	245.581	160.895	110.638	226.154
		280	1277.66	197.197	134.762	123.095	190.709	188.57	106.788	100.083	69.5613	223.543	126.459	203.576	110.247	178.237	203.749	203.024	162.235	84.8823	224.808	125.733	129.571	77.5104	100.382	180.046	70.8714	0	170.631	101.087	0	143.756	0	146.148	174.989	77.0249	162.516	18.6018	169.353	126.218	232.846	101.972	212.976	55.9235	80.8444	169.639	123.106	129.917	203.104
		281	1281.52	208.907	100.202	121.255	159.951	215.455	42.1178	47.0792	89.8616	234.421	120.503	231.663	186.388	137.472	262.441	201.194	109.763	0	239.779	147.608	130.936	137.632	46.8553	143.863	80.3138	0	92.2926	110.079	0	184.352	0	146.77	231.709	130.148	216.936	38.7404	171.81	119.879	176.633	156.063	225.35	62.4858	47.6019	211.412	114.189	195.173	170.127
		282	1285.38	182.006	198.347	227.512	174.505	203.842	118.412	50.7595	25.6445	225.205	126.348	251.063	165.703	126.759	205.004	273.247	147.727	41.3348	208.292	126.454	116.252	99.5663	149.034	158.676	37.4868	0	147.659	156.261	0	159.012	0	179.323	161.107	101.136	226.577	0	155.492	170.038	142.627	181.839	226.353	67.7213	42.586	124.868	80.0766	151.095	209.147
		283	1289.24	234.332	127.57	153.747	278.668	205.604	45.9164	89.7227	124.967	264.703	197.122	212.323	73.1158	163.598	219.32	154.024	212.678	66.1422	183.099	172.47	141.339	92.7616	100.048	100.822	65.7878	0	124.058	123.868	0	126.12	0	121.199	143.197	108.46	204.05	0	170.219	139.545	200.583	75.2492	221.785	46.3295	0	94.371	81.0009	128.491	173.324
		284	1293.1	184.037	104.313	178.162	119.256	170.951	58.5684	0	55.6953	160.448	191.51	186.921	172.756	130.418	247.494	161.782	159.847	56.1173	230.482	158.55	200.249	120.349	52.0885	146.262	82.5355	0	146.246	160.057	0	98.5904	0	76.7037	99.3212	112.151	173.52	0	154.336	198.357	249.917	84.3628	251.153	40.4962	31.6671	178.707	52.7841	181.811	192.722
		285	1296.96	216.613	131.146	159.758	173.903	199.535	102.565	48.3145	87.3419	200.34	164.318	157.209	147.565	110.614	209.471	208.447	192.339	73.9439	208.809	163.428	115.741	72.9962	45.5047	161.918	0	0	181.665	179.734	0	170.957	0	196.553	163.972	54.9044	156.593	0	189.999	179.719	142.459	74.4471	221.011	52.9367	0	186.601	87.015	70.4593	244.434
		286	1300.82	148.507	87.1499	161.528	139.994	217.361	66.6161	40.9578	45.1055	218.099	145.167	231.63	122.638	152.349	85.8816	243.879	164.769	72.3549	225.404	202.485	125.29	150.255	42.831	145.043	23.2685	0	154.276	108.815	0	134.548	0	165.182	139.262	40.7984	189.986	0	92.4964	199.273	201.632	184.969	255.53	59.3082	0	169.898	68.1092	144.145	226.321
		287	1304.68	137.09	193.472	168.533	205.692	230.42	43.0447	32.8804	0	222.746	163.44	161.735	142.416	130.83	172.532	303.778	163.376	77.7546	206.926	117.605	92.1426	186.233	94.3894	135.928	72.8228	0	152.948	154.801	0	168.328	0	134.962	168.849	74.7136	134.058	0	122.427	161.05	162.096	212.851	210.126	119.516	0	150.753	103.508	188.527	139.871
		288	1308.54	159.746	119.202	208.843	207.193	162.8	106.172	52.5187	51.0767	194.336	87.8824	202.036	184.862	161.169	230.63	209.05	188.973	49.3283	215.038	130.463	75.3013	143.21	0	181.986	111.183	0	144.809	137.851	0	154.531	0	180.353	195.235	70.5416	199.707	20.1997	135.755	176.828	219.955	201.867	220.024	43.0536	0	176.497	93.0158	138.389	202.187
		289	1312.4	127.053	127.087	239.69	98.6159	267.079	58.0189	0	90.812	264.753	139.35	172.32	149.22	78.8182	239.778	195.898	157.177	72.6993	265.612	198.314	100.504	154.936	34.047	177.507	0	0	187.96	151.497	0	219.077	0	139.026	158.274	50.3972	186.569	0	153.38	202.741	161.805	171.536	157	66.0551	0	151.251	81.2882	205.777	158.724
		290	1316.26	139.779	96.4026	172.097	179.095	156.379	22.9525	69.5225	76.1336	243.184	86.3676	145.56	167.99	74.0439	171.379	225.545	111.715	90.8745	216.087	200.264	117.959	135.182	46.3522	184.296	55.8916	0	139.071	124.009	0	209.654	0	126.925	147.265	96.9549	184.309	0	162.649	152.537	203.026	191.561	189.786	93.799	0	208.498	115.475	150.009	233.764
		291	1320.12	190.676	206.543	218.144	128.356	201.922	45.662	67.6328	118.289	206.364	124.411	141.833	95.8344	100.607	168.073	172.221	192.232	80.4319	172.082	191.307	195.669	183.734	25.9109	232.412	54.562	0	81.6097	179.793	0	193.608	0	107.502	175.307	67.3015	144.824	0	190.361	198.009	192.565	141.305	156.053	40.4263	0	218.485	53.3685	150.298	139.226
		292	1323.98	234.317	57.8404	240.564	133.106	186.181	83.624	0	63.9163	262.989	98.6745	171.743	158.511	148.472	212.664	227.221	222.96	50.2492	222.358	145.832	73.135	91.6416	20.094	258.301	61.6949	0	90.7792	124.549	0	248.381	0	136.249	153.975	52.3008	141.063	0	220.602	224.588	191.153	161.751	141.21	0	0	188.847	105.719	196.615	212.001
		293	1327.84	224.601	174.168	120.623	229.109	180.797	70.8239	0	31.1171	210.582	88.7741	146.958	102.594	70.9019	218.452	211.268	171.373	140.96	134.582	159.21	110.659	196.499	0	226.934	55.5612	0	163.192	128.746	0	189.668	0	91.8204	169.877	91.3081	231.835	23.9595	177.053	123.352	141.414	137.028	174.445	98.9191	0	132.443	46.7086	196.935	169.684
		294	1331.7	170.859	126.234	90.112	186.707	210.497	58.4331	51.3286	110.377	204.002	41.9323	220.012	120.995	153.738	240.04	200.371	200.126	52.9904	198.76	156.081	197.335	129.713	32.1841	163.363	61.6749	0	130.164	115.381	0	210.566	29.4581	94.45	156.428	65.7016	122.173	0	123.512	172.803	200.89	145.634	189.243	123.899	0	173.047	53.9515	173.584	214.844
		295	1335.56	86.4511	173.706	208.094	209.98	177.896	49.5458	33.0902	80.6577	258.634	64.8805	148.871	71.0397	173.307	203.319	201.161	176.564	145.701	156.838	189.188	211.685	153.174	63.2993	282.724	39.8303	0	171.089	106.894	0	203.963	0	139.673	215.649	51.3066	199.187	0	174.973	194.438	249.597	157.073	187.929	65.7148	0	201.249	118.958	239.688	223.148
		296	1339.42	111.05	162.866	135.627	119.494	175.791	96.3747	47.4563	68.0657	247.619	74.8236	147.841	149.231	156.518	211.498	251.123	203.681	125.71	193.185	191.525	152.297	165.795	61.8251	194.642	57.0289	0	161.802	176.82	0	208.806	0	125.841	161.055	84.814	145.705	0	186.682	183.484	193.216	217.222	136.122	80.7038	0	129.108	53.652	157.15	204.288
		297	1343.28	148.222	96.3106	166.348	148.121	184.324	25.1783	46.8789	58.5777	216.506	107.495	0	97.9178	107.435	202.975	166.424	174.782	132.599	158.632	182.579	50.0699	116.439	33.705	243.711	60.6012	0	184.804	154.824	0	208.573	0	176.025	160.791	79.0157	205.977	0	258.653	137.894	171.334	203.147	124.471	79.9082	82.8627	228.224	96.5848	166.947	181.364
		298	1347.14	197.775	171.521	139.205	190.185	276.925	0	61.7512	53.1116	305.08	81.5626	154.34	137	146.605	203.819	223.041	257.165	110.134	214.404	97.0973	156.631	155.285	0	262.255	45.9018	0	195.235	149.167	0	157.413	52.4577	166.028	179.399	74.247	174.568	40.1411	122.514	152.376	182.491	138.581	143.445	0	36.0742	224.614	69.4576	143.641	214.447
		299	1351	97.5162	216.868	127.733	170.687	177.459	46.3759	0	102.712	230.437	96.7042	140.628	114.787	41.2392	143.316	218.514	233.469	95.8529	156.18	167.336	173.023	137.161	20.6949	226.823	41.5471	0	170.952	191.086	0	153.915	0	145.808	193.642	78.8502	179.942	0	168.752	132.638	224.454	155.681	129.466	66.5806	55.9736	209.549	66.0786	166.781	218.777
		300	1354.86	145.702	155.959	115.782	186.032	202.091	108.146	40.021	83.234	219.055	49.3775	111.761	151.514	153.207	165.229	179.1	125.847	127.885	222.948	116.056	90.6359	199.909	43.4362	164.118	0	0	171.282	93.9488	0	247.587	51.5293	120.016	178.183	104.618	127.678	28.046	204.215	101.279	188.41	230	139.317	28.5213	43.7146	159.529	34.0098	134.254	219.427
		301	1358.72	117.749	145.642	142.916	272.887	218.465	38.527	57.4593	54.5765	277.625	120.171	138.269	108.226	146.482	100.017	253.951	219.475	82.2655	189.086	147.707	92.7441	143.3	57.4282	222.825	0	0	160.544	101.045	0	193.618	71.8498	169.095	225.747	95.3276	176.049	0	111.447	105.342	229.406	199.712	186.003	52.1808	40.4825	216.916	88.646	149.827	246.679
		302	1362.58	193.712	201.002	157.644	212.403	227.171	67.5184	42.1154	54.6012	227.685	48.5088	167.27	119.99	175.905	219.02	233.402	158.423	98.7657	182.356	106.562	157.591	215.084	64.0532	223.999	48.6095	0	171.84	121.258	0	177.278	41.8095	109.553	149.922	116.121	272.282	0	141.365	117.259	211.984	196.728	182.726	23.2136	57.438	207.782	56.6412	149.76	318.917
		303	1366.44	159.677	135.493	127.953	204.066	148.74	66.631	23.6346	41.2433	201.968	93.7359	177.118	41.8876	129.528	207.993	193.78	146.389	130.806	339.494	177.098	143.386	114.533	68.7222	261.636	0	0	202.613	141.683	0	221.175	52.275	165.474	114.256	140.594	200.605	0	82.1646	46.7139	128.809	201.188	122.334	38.4116	49.7204	164.957	30.7703	104.178	211.22
		304	1370.3	191.321	119.681	107.015	201.772	159.376	39.4993	70.2327	26.9182	228.248	61.7882	139.274	129.926	85.3215	199.484	141.5	178.291	111.203	220.844	192.419	51.3371	206.107	141.497	283.991	34.181	0	195.058	141.714	0	268.253	81.6668	86.9214	142.71	95.0466	221.695	37.7032	172.663	187.29	166.052	215.652	171.026	60.7967	87.361	148.385	53.6178	124.766	268.103
		305	1374.16	143.457	180.808	31.0351	144.01	155.8	75.7138	53.6483	73.7537	161.119	36.6281	189.911	153.112	119.894	160.732	222.223	182.123	103.162	224.95	196.04	94.038	162.516	79.2422	283.166	39.5407	0	241.948	142.827	0	214.67	24.8726	199.731	131.52	120.918	213.03	44.2508	149.164	136.379	193.266	223.064	85.6281	47.4122	105.685	140.582	0	217.057	176.035
		306	1378.02	189.026	125.549	34.0067	185.161	150.337	46.2226	0	88.0796	187.896	87.403	153.659	92.7217	85.242	157.367	143.146	176.322	131.627	222.029	150.865	37.0771	160.122	43.6398	233.657	0	0	148.754	103.985	0	156.432	62.8137	103.159	190.044	114.308	184.522	44.5819	148.519	158.442	194.149	136.28	153.046	0	95.3008	140.211	111.125	211.607	202.031
		307	1381.88	122.301	88.6026	0	180.263	135.931	40.7382	62.4238	58.0893	142.31	62.731	142.01	149.383	140.062	244.381	176.099	228.576	169.779	238.719	125.348	46.897	141.413	29.8168	216.087	18.767	0	239.308	137.46	0	261.736	46.48	147.237	159.153	131.461	292.792	0	127.563	115.536	168.446	158.469	99.4838	71.5483	79.7699	142.801	78.8337	177.044	222.483
		308	1385.74	184.934	117.127	94.122	154.248	113.103	34.3101	80.7778	64.791	144.728	88.5728	212.207	116.243	106.038	207.421	280.317	181.641	118.462	282.431	139.042	23.6366	209.174	41.5961	232.856	19.2647	0	195.288	103.565	0	219.437	123.173	129.034	189.053	86.9842	238.783	40.4459	145.122	125.769	197.796	219.759	64.1868	45.1024	80.0349	31.8674	89.0761	114.118	126.581
		309	1389.6	185.013	110.111	130.476	136.772	127.779	24.5508	73.0938	65.0466	152.935	140.521	188.637	103.531	156.299	225.703	216.562	172.571	164.493	188.277	131.045	123.323	195.464	40.0939	279.069	43.1226	0	247.981	210.303	0	118.748	89.3456	113.142	178.444	152.766	221.316	45.5473	166.529	146.103	264.802	160.67	99.8981	75.9967	63.9661	132.189	123.603	144.025	167.813
		310	1393.46	172.812	122.882	111.342	176.142	64.7472	72.9982	24.8731	70.8672	139.042	71.9257	238.345	118.478	161.253	191.419	104.215	184.436	191.123	280.721	123.257	64.0681	116.282	44.6901	261.334	23.3381	0	212.02	132.189	0	164.537	51.7287	111.916	106.003	108.798	157.367	40.7922	161.64	95.1268	220.625	177.525	106.566	52.6103	59.8879	146.944	92.6734	194.276	230.169
		311	1397.32	146.291	105.853	148.259	198.643	73.2004	52.0602	0	36.0218	145.155	96.7793	147.44	132.45	121.921	177.735	203.904	178.392	234.296	181.14	98.1215	38.1661	96.8992	0	240.271	67.0218	0	277.308	153.829	0	161.522	116.605	115.692	155.072	94.5617	221.398	67.5841	179.492	124.738	182.876	142.413	119.708	68.6508	98.7373	93.0484	79.2482	196.51	230.739
		312	1401.18	188.159	114.576	130.294	214.737	69.5445	88.3232	56.8789	0	131.103	95.0409	135.307	143.008	115.753	152.52	286.06	156.774	167.319	160.346	141.209	79.3488	113.221	59.5583	256.256	48.8009	0	233.326	106.187	0	196.213	131.047	91.4394	128.639	117.283	187.642	25.0712	170.428	131.404	205.666	138.533	0	64.2704	112.46	50.4489	53.1304	140.902	217.19
		313	1405.04	237.521	108.891	148.942	236.258	133.881	78.2627	48.4537	19.9837	103.516	113.574	231.141	110.813	76.6334	190.318	232.951	211.848	124.106	157.683	107.322	35.6661	103.515	54.6368	280.166	79.0274	0	191.782	147.662	0	213.195	120.747	74.0697	147.425	134.891	193.233	0	98.5325	134.811	223.175	172.494	152.67	100.286	121.808	73.2325	90.2622	109.503	198.115
		314	1408.9	127.718	110.724	124.188	167.913	98.7629	21.4314	72.4187	91.0445	141.011	81.3923	161.327	133.096	164.929	211.078	258.043	259.658	205.096	257.605	215.986	51.0622	154.77	42.4865	277.825	26.5489	0	238.056	144.415	0	230.165	98.5125	66.3572	166.882	195.187	245.621	61.0414	139.243	125.22	140.097	155.391	115.254	30.784	114.798	99.0222	130.176	172.829	158.183
		315	1412.76	168.145	113.831	144.694	197.963	87.6852	49.361	93.2436	61.3975	107.86	86.6213	227.177	141.036	139.292	220.283	276.782	214.345	202.101	256.182	149.298	54.7067	174.644	70.7337	245.401	83.5769	0	198.315	119.217	0	172.083	138.819	129.802	148.115	212.056	216.199	88.2772	83.0133	135.864	65.006	138.117	126.286	70.8433	140.216	42.9392	91.018	132.956	249.447
		316	1416.62	195.724	132.512	74.6516	163.051	29.6917	45.3549	60.2859	35.2057	134.672	78.2459	242.177	107.462	130.579	261.999	231.542	162.649	149.869	273.457	140.026	70.7256	138.885	52.443	200.071	87.7796	0	252.817	51.6213	0	114.478	109.274	144.334	172.724	156.987	272.197	31.4007	154.669	58.8185	161.551	169.113	91.8524	59.7237	119.279	117.735	98.9036	201.619	299.773
		317	1420.48	139.537	96.0309	137.29	170.303	39.8135	34.2687	0	32.1632	136.268	90.1407	252.011	135.231	163.609	176.561	177.64	199.881	158.444	303.808	137.824	68.074	149.651	76.7071	234.198	90.4009	0	218.229	98.3239	0	194.948	131.441	100.403	145.29	81.79	238.59	65.7647	95.4533	22.6299	233.359	184.214	103.352	70.3746	170.9	73.2713	104.735	155.669	192.404
		318	1424.34	133.999	100.204	114.005	158.7	51.7713	29.0756	62.3075	49.7837	159.112	102.321	260.395	152.025	125.213	167.848	192.772	205.127	143.929	243.661	168.255	31.9568	123.055	95.887	222.308	67.4087	0	183.099	91.2941	0	182.385	129.77	145.886	180.433	204.344	190.727	0	148.305	133.334	141.569	147.642	69.8123	21.4847	118.217	120.079	125.684	149.678	179.954
		319	1428.2	168.052	93.7147	49.1172	189.45	61.2267	0	80.3952	92.3115	95.5791	77.7151	265.731	150.318	106.341	217.406	235.91	192.421	162.434	270.405	142.489	60.898	140.09	85.8713	209.189	73.1591	0	177.099	51.6484	0	159.557	145.619	145.129	267.137	200.758	232.08	52.2697	168.423	98.7977	231.784	143.607	118.054	101.669	154.286	41.4241	124.83	134.88	213.777
		320	1432.06	199.764	83.5211	133.363	206.591	71.1795	21.0437	103.434	0	110.27	113.997	219.661	118.603	164.261	242.54	185.701	193.758	179.964	378.573	105.144	36.8042	115.37	53.9313	245.449	174.164	0	155.675	68.5142	0	123.23	117.952	169.174	203.792	169.703	171.458	79.7432	143.754	76.3665	105.359	198.729	95.906	72.6374	151.374	34.4573	138.821	149.555	222.154
		321	1435.92	156.256	44.8945	149.136	224.88	20.8602	103.906	63.5156	28.2624	177.718	83.5168	136.111	53.8256	114.293	199.167	228.448	67.5351	50.7605	255.264	210.201	76.4545	221.388	44.4442	160.775	126.187	0	150.83	44.357	0	221.439	219.011	114.632	157.247	188.707	146.148	31.8142	135.991	67.7344	76.5037	153.736	75.1447	55.0466	124.186	81.9211	120.91	212.765	214.478
		322	1439.78	281.859	67.8165	113.91	310.808	40.7962	0	43.1149	0	197.535	81.1433	173.952	146.892	110.751	260.325	134.117	162.072	176.116	213.754	135.485	84.7825	170.039	50.8449	192.047	128.563	0	171.669	119.669	0	131.098	200.789	180.834	176.597	175.859	181.165	114.292	175.527	69.6086	154.806	149.463	83.4123	49.819	139.275	81.2248	88.8716	107.836	269.615
		323	1443.64	303.926	26.4527	82.2677	215.716	22.6175	79.4742	83.8163	72.1627	165.359	130.075	192.021	126.578	147.723	210.632	177.435	175.204	128.669	198.657	159.523	0	213.142	71.6309	98.3433	102.703	0	145.946	22.963	0	80.1372	177.504	159.517	225.011	221.887	250.719	101.071	164.011	66.3369	135.814	186.691	85.2365	57.447	162.718	100.985	94.2349	140.295	255.658
		324	1447.5	150.549	67.6234	176.888	246.642	60.582	0	72.3475	39.8509	161.57	104.606	182.569	83.4851	90.3991	246.713	208.837	169.904	157.892	223.868	184.607	59.5438	192.941	47.5715	193.295	98.9023	0	111.266	0	0	184.965	203.432	101.326	194.354	171.847	272.633	28.3311	136.426	36.6729	138.803	173.146	90.2314	43.3161	126.525	104.641	88.8191	89.7844	248.651
		325	1451.36	183.606	48.425	105.384	176.095	0	20.3225	36.7542	47.4112	191.768	130.782	185.898	104.075	38.1122	211.356	131.728	91.6249	184.615	211.528	204.938	0	188.421	41.3978	214.596	95.5199	0	151.633	63.9194	0	149.66	195.246	82.4061	247.669	160.717	158.579	63.8259	169.742	117.584	115.862	123.005	78.5737	69.7084	155.897	64.4783	97.246	131.414	195.441
		326	1455.22	261.387	93.4004	71.3495	199.647	0	64.9916	90.7867	49.905	196.262	127.739	169.428	147.893	138.108	161.032	158.912	21.6685	206.725	228.171	169.307	0	139.805	69.3035	237.587	129.368	0	162.103	108.532	0	101.038	176.37	196.667	153.064	144.989	218.92	58.5555	167.638	58.8545	103.125	154.183	73.6469	77.8753	157.371	166.293	73.2607	112.152	241.234
		327	1459.08	288.882	96.0041	90.4791	218.949	0	49.5872	105.235	30.1774	133.234	71.5723	94.4502	148.702	155.084	248.26	181.793	159.219	128.453	182.931	150.266	0	230.821	76.1421	174.384	74.9672	0	165.231	139.014	0	92.3576	197.685	133.064	55.1286	194.848	171.572	63.0665	132.779	142.622	78.4762	177.909	116.8	69.0429	133.976	70.228	58.5014	186.14	255.79
		328	1462.94	261.843	69.8644	49.7153	307.496	93.4202	45.0599	89.8644	38.5432	118.163	56.8517	69.0938	99.0731	147.339	157.33	187.847	108.555	181.023	256.089	155.407	0	153.445	0	160.12	83.4198	0	150.645	77.1654	0	142.679	133.994	130.262	133.309	203.23	176.815	63.5552	142.322	134.109	139.132	81.9825	78.4935	0	154.787	108.679	0	123.381	261.636
		329	1466.8	257.191	83.7066	20.7683	180.643	60.8614	85.9531	45.2153	64.317	165.591	118.572	117.168	119.555	112.951	208.632	213.254	181.235	114.653	235.991	121.649	24.3531	123.282	78.5378	126.014	82.5431	0	150.925	139.957	0	119.144	154.487	135.606	35.544	145.591	159.375	38.0432	103.706	98.2374	105.864	119.834	93.1756	95.317	147.748	100.933	50.7411	93.7387	178.66
		330	1470.66	190.598	87.0523	84.5257	206.52	24.5458	48.7863	50.4376	0	166.36	82.5681	72.6752	82.5696	117.754	188.405	237.866	178.492	110.158	266.837	155.08	25.6769	206.302	87.8349	188.612	144.329	0	125.491	131.723	0	108.792	162.575	122.61	83.9687	111.89	159.899	0	141.396	91.4065	124.048	50.4385	113.264	47.8192	80.632	145.3	79.7424	143.836	153.395
		331	1474.52	135.095	117.415	65.2014	208.777	82.2701	0	60.1787	61.7886	134.015	23.2298	61.8157	147.147	65.3377	104.411	147.328	199.643	169.83	271.171	168.038	55.2419	116.127	56.6818	128.816	74.4764	0	171.674	89.0709	0	161.58	240.436	42.1686	176.086	177.674	201.428	42.457	74.8276	185.506	140.815	47.8123	77.2551	65.2404	84.4292	154.972	42.8508	54.5541	174.69
		332	1478.38	158.914	43.3993	102.885	196.19	44.6978	0	23.2254	84.219	166.265	108.514	77.8685	213.01	139.611	207.127	173.558	101.192	186.158	199.236	159.18	0	67.9166	95.8878	196.117	45.7355	0	112.348	86.33	0	156.51	127.598	154.749	60.3551	179.425	142.652	0	108.437	102.385	48.6704	94.2476	90.4623	55.406	200.953	121.243	33.9861	168.645	142.984
		333	1482.24	241.273	68.9512	84.781	214.061	42.5992	0	59.3845	36.2504	172.561	74.761	40.052	188.294	33.7235	161.951	245.782	163.17	133.964	260.314	169.793	0	132.869	95.1661	199.901	65.7518	0	81.9041	48.5271	0	137.527	183.012	150.363	148.689	156.721	188.16	23.6819	134.837	118.951	70.3775	30.6616	72.0456	105.072	140.543	112.255	44.4365	182.034	157.44
		334	1486.1	213.154	141.767	133.95	172.993	106.571	33.7387	46.4392	0	135.849	131.227	119.163	189.078	94.1686	158.682	159.73	183.573	79.7522	298.107	172.391	31.6565	47.5849	80.9332	207.873	93.6803	0	120.574	22.3201	0	142.19	142.521	149.299	76.4185	206.058	165.455	56.0815	49.3902	116.472	42.5954	133.498	0	75.4416	88.5605	114.58	45.0149	151.651	177.858
		335	1489.96	196.006	96.7979	118.636	171.549	51.7124	31.7756	95.484	85.0062	135.221	61.3659	55.2533	132.127	72.1321	189.63	209.218	163.23	134.899	247.881	141.094	0	63.8171	43.7419	183.883	87.0032	0	109.652	118.27	0	226.821	97.7901	69.7951	118.494	104.018	134.921	57.8163	142.529	143.483	123.375	89.3795	45.1242	77.9534	130.139	105.367	47.3622	115.528	186.003
		336	1493.82	216.487	65.8628	54.0625	143.511	95.3523	0	62.3166	50.7316	104.383	55.6154	111.275	128.883	62.7562	219.824	174.611	276.719	113.782	281.458	96.5377	0	25.5322	32.7095	227.311	92.8945	0	186.094	107.341	0	137.688	170.13	124.005	69.0963	144.622	194.361	85.2195	146.223	156.286	84.1516	130.124	80.1138	78.1948	63.9266	101.647	57.9704	132.659	119.661
		337	1497.68	230.854	57.0965	112.793	259.912	129.564	0	41.8543	41.7485	127.39	105.704	144.169	173.051	52.7216	149.198	120.667	157.183	90.9894	272.028	107.308	0	127.334	61.6722	115.313	119.285	0	111.461	94.9341	0	212.079	150.11	149.686	58.6841	124.833	211.962	24.2876	93.5471	119.288	127.945	121.211	97.3402	62.6307	175.295	71.7872	0	149.239	154.101
		338	1501.54	171.509	65.628	90.451	213.324	104.093	0	73.3983	47.0479	118.202	46.4133	94.4797	79.4831	151.486	122.238	207.363	174.14	151.117	256.294	143.252	0	128.146	84.9294	247.458	102.875	0	102.109	128.983	0	159.53	170.716	145.23	42.6664	153.266	125.181	73.326	91.761	114.664	59.0898	91.8734	56.6122	25.5795	157.855	120.737	35.2322	155.17	156.727
		339	1505.4	219.411	46.0126	53.7291	168.255	101.139	0	72.5192	88.156	106.158	122.815	97.4386	134.883	110.111	179.142	127.191	259.401	142.117	272.757	147.915	0	127.692	50.9319	117.725	68.2368	0	117.86	133.473	0	129.251	178.736	163.975	116.94	128.98	112.948	34.2014	133.185	58.3445	91.0982	65.9148	133.671	72.0774	129.42	167.906	0	165.31	239.055
		340	1509.26	185.634	74.22	49.1042	152.244	118.893	0	39.9986	21.2008	159.581	32.2066	92.9906	140.754	65.335	162.742	155.586	251.015	70.97	301.023	115.74	0	87.7555	72.3858	186.696	26.9258	0	108.319	58.2671	0	147.327	132.786	58.2511	59.7626	110.523	144.242	0	49.3593	161.362	99.4377	127.666	83.8656	66.4096	143.273	182.134	23.3829	151.653	112.252
		341	1513.12	203.516	69.0187	94.3836	205.364	162.589	43.7923	60.1208	69.5676	156.697	119.472	86.3098	127.599	31.9621	189.907	251.359	252.39	60.3297	316.919	80.6047	55.1174	129.528	52.6602	177.401	61.8483	0	98.2201	151.059	0	137.509	165.295	138.15	104.931	175.963	185.748	37.9041	159.719	157.477	99.8442	81.7542	153.067	42.4209	169.484	168.516	25.9205	136.033	75.8545
		342	1516.98	220.761	149.199	86.8743	103.907	124.589	0	70.6088	21.2405	204.041	56.1156	137.676	119.959	118.402	91.4993	161.722	181.583	88.6036	256.02	153.029	0	109.264	75.9949	191.344	74.0884	0	76.5707	128.839	0	163.762	132.783	96.2841	102.41	144.241	198.982	63.718	96.6203	144.542	50.4592	111.635	126.513	50.2485	211.486	193.779	0	99.611	189.64
		343	1520.84	182.3	76.7581	54.0429	167.201	102.375	0	91.8488	100.859	182.791	77.9696	159.711	127.696	106.275	167.323	111.154	249.9	134.962	250.208	80.9509	0	156.868	78.7439	186.273	37.0049	0	36.3888	81.9029	0	197.296	189.596	192.43	90.9033	115.055	208.477	33.2527	132.655	188.85	136.362	86.3227	110.92	20.6774	147.675	94.2177	0	101.113	190.341
		344	1524.7	214.701	79.761	47.5979	144.733	105.811	0	75.7922	95.5408	156.561	106.978	254.392	132.267	72.2504	211.224	167.116	194.642	114.682	249.952	104.817	0	115.386	61.0778	262.917	79.8985	0	85.48	86.8396	0	145.025	185.172	70.3081	50.866	74.9827	122.272	0	124.11	123.906	179.338	76.6225	187.09	0	65.9694	160.852	0	64.4304	125.446
		345	1528.56	128.126	112.199	45.4049	151.941	85.8216	31.6672	27.8384	78.9861	155.196	68.7007	228.27	157.634	95.4482	189.724	209.222	275.559	184.149	214.006	204.921	38.9727	167.127	119.254	192.972	90.4026	0	70.4038	122.934	0	92.6724	132.426	171.949	96.6135	118.49	168.489	27.7087	104.366	178.586	151.352	60.3398	204.618	32.0688	87.0744	150.804	0	117.655	147.211
		346	1532.42	162.178	100.834	37.1049	202.93	101.384	0	54.8693	113.192	212.926	71.1696	214.021	176.357	183.789	146.767	241.52	173.602	114.795	224.483	87.9278	67.1258	171.933	69.6907	187.531	72.0908	0	102.315	159.388	0	107.288	107.448	52.6843	125.44	195.608	189.275	49.7173	86.217	177.046	189.205	68.2219	202.358	0	103.514	155.528	0	143.886	99.9127
		347	1536.28	230.68	94.8128	70.0291	188.952	104.623	0	72.9018	58.2544	235.864	92.0693	189.473	103.297	128.596	147.639	232.245	247.682	27.295	254.956	90.9332	27.0231	124.126	73.9426	175.674	64.6642	0	65.0024	127.216	0	117.965	137.026	181.889	103.936	186.288	192.867	92.6527	80.0541	61.1785	113.921	58.503	187.275	0	27.0101	158.96	0	126.626	116.143
		348	1540.14	201.561	117.08	81.2505	121.463	142.204	21.69	73.8048	31.0388	226.352	134.654	220.668	157.693	148.444	200.078	153.28	249.908	147.712	274.869	101.069	32.2645	97.542	122.369	169.075	109.19	0	102.279	91.164	0	219.825	209.371	144.754	132.935	140.126	190.853	86.6326	159.651	134.976	118.41	32.7601	166.764	0	139.73	145.586	0	68.4843	91.3095
		349	1544	223.73	150.168	28.9394	146.324	115.11	0	0	0	212.166	57.7388	271.92	146.22	227.8	189.812	243.096	281.842	174.732	215.159	138.568	24.1074	118.266	87.7082	182.717	102.111	0	73.6124	107.477	0	167.501	173.957	108.657	116.557	140.428	192.035	31.2074	147.881	129.158	160.492	35.3258	136.115	0	106.674	214.332	0	217.366	115.85
		350	1547.86	195.247	87.4477	0	102.931	68.2982	0	23.2816	34.4224	188.787	70.4732	245.889	111.395	239.001	122.967	275.559	240.069	140.223	183.282	106.78	24.5368	148.51	91.9618	153.913	75.0867	0	42.3299	130.634	0	202.201	184.287	181.814	170.325	115.426	176.513	74.15	225.676	225.876	193.598	61.6857	126.678	0	122.704	180.267	0	106.315	54.757
		351	1551.72	291.442	113.142	54.664	218.715	112.325	0	0	75.1199	292.128	143.448	231.137	194.309	190.18	192.724	220.407	231.739	78.3098	166.053	81.1923	67.3187	202.957	71.1444	141.462	149.4	0	75.1747	92.2712	0	172.927	207.134	135.47	102.625	138.197	159.338	48.9549	0	128.449	147.171	107.615	214.079	0	89.3135	166.904	0	47.6438	65.3578
		352	1555.58	248.08	109.842	22.7295	139.131	99.3734	35.5587	25.3782	31.908	258.92	93.8048	217.079	133.595	232.813	259.135	209.991	226.218	146.202	198.714	96.7859	82.5136	126.906	77.1005	135.712	133.549	0	47.1786	137.274	0	95.0909	183.629	174.508	169.434	177.604	224.343	97.0931	125.459	147.708	123.546	59.1509	213.032	0	32.6221	147.839	0	95.4224	32.6891
		353	1559.44	212.105	179.879	0	246.153	102.626	0	62.955	83.2344	201.55	131.343	230.416	209.754	164.784	226.622	280.98	151.954	78.0679	167.943	112.73	37.8024	109.525	82.6042	90.9088	87.0081	0	85.5048	155.917	0	121.893	136.178	171.543	161.319	171.167	225.827	79.3299	97.5213	118.925	140.17	44.4113	162.16	0	73.9364	169.643	0	108.715	61.9198
		354	1563.3	282.35	175.962	97.0717	222.789	147.97	0	83.2727	36.6802	195.18	57.7205	205.31	172.93	246.262	168.692	199.384	85.0478	118.409	258.03	178.105	43.7823	142.194	135.055	93.0199	100.474	0	141.46	132.829	0	142.552	164.813	159.234	93.552	141.653	202.695	40.6952	126.001	160.101	185.756	71.1224	166.029	32.0564	38.8713	129.563	0	103.725	64.6658
		355	1567.16	234.776	180.327	31.0764	149.662	172.196	0	67.1226	53.8212	208.859	105.549	160.691	190.789	268.777	151.537	186.652	57.4175	124.985	197.995	102.009	43.9002	133.334	102.122	181.292	94.1	0	93.434	136.952	0	189.586	161.33	164.477	148.176	122.364	188.352	51.5721	173.861	191.935	151.372	60.7049	191.627	0	105.817	145.122	0	157.898	30.6946
		356	1571.02	242.201	155.216	43.5722	202.89	61.7446	0	70.2281	75.6808	198.675	63.8793	174.305	170.692	276.681	169.424	193.687	94.0554	122.869	144.335	147.531	52.8292	146.926	82.3404	261.046	120.234	0	77.6434	218.019	0	146.107	204.225	153.681	100.451	143.658	224.41	82.4899	138.604	142.448	113.871	57.5933	202.689	0	130.476	195.971	0	116.45	19.5698
		357	1574.88	215.963	197.023	57.4277	134.97	112.988	0	0	40.9048	197.269	59.4931	204.36	115.318	128.806	151.592	224.624	176.186	117.604	221.776	99.4857	22.3648	155.088	68.8899	132.5	117.387	0	83.0513	165.601	0	96.5248	174.215	131.182	130.448	121.574	231.428	102.586	254.162	158.65	102.608	39.5882	146.724	48.4444	110.4	134.693	0	153.003	67.1842
		358	1578.74	191.646	129.045	28.3325	210.077	131.952	0	100.121	66.7714	172.433	104.6	221.372	172.813	130.382	151.59	126.998	72.7533	116.397	154.953	124.578	45.1502	190.746	72.4303	225.722	139.676	0	63.8199	127.41	0	84.6859	190.301	105.416	170.767	125.078	240.583	77.3025	80.2522	117.613	146.028	0	115.253	40.5263	68.6854	214.848	0	174.024	76.3394
		359	1582.6	113.645	176.427	28.1931	134.688	132.792	0	65.8052	80.3171	175.9	117.056	192.862	77.6723	216.261	179.039	147.675	76.2891	147.542	225.327	43.016	76.4435	152.543	66.9782	85.8555	84.2702	0	37.3945	147.072	0	143.549	175.531	110.923	147.965	196.325	197.662	126.136	80.4861	166.279	68.0802	42.5271	184.446	42.8809	127.405	205.707	0	85.8348	17.4122
		360	1586.46	227.342	122.03	0	192.237	144.679	0	68.2426	32.8054	166.095	74.4398	285.624	208.095	225.896	174.24	173.627	27.9116	139.951	197.725	176.578	50.0859	140.74	42.4376	157.562	121.164	0	54.4626	84.8211	0	207.258	154.119	100.797	113.61	143.762	197.394	77.1207	116.045	130.226	125.944	73.9377	198.971	38.7114	68.2844	154.99	0	162.093	50.1802
		361	1590.32	231.258	43.907	0	148	99.3904	0	56.411	44.6086	207.846	85.104	180.768	121.288	172.314	176.222	127.542	118.944	210.435	160.114	150.921	33.6411	190.536	75.7117	102.742	136.768	0	63.1555	137.984	0	235.876	246.108	87.7816	197.63	222.299	195.758	53.2621	102.497	145.805	172.579	45.0799	261.627	43.3132	65.6963	163.275	0	167.079	29.8173
		362	1594.18	169.604	174.859	27.7691	198.207	98.4872	0	110.241	59.6923	153.849	65.5842	147.048	168.52	175	142.238	163.244	128.226	118.454	243.26	107.613	80.3474	213.661	85.8956	148.089	43.0865	0	82.2636	154.922	0	55.6013	219.616	145.355	233.189	183.433	174.136	49.0303	186.727	203.471	110.418	79.2055	158.571	63.371	98.0814	143.754	0	131.241	71.5151
		363	1598.04	175.919	171.019	34.009	175.603	171.733	0	76.0846	43.4572	228.704	37.9249	204.138	197.852	159.876	133.084	114.519	132.15	182.153	194.408	199.59	0	64.4174	17.2454	111.254	127.581	27.413	83.9129	160.232	0	129.924	186.684	136.359	159.916	185.042	228.219	128.556	119.812	152.16	85.9875	58.5812	219.549	30.5559	132.864	147.879	0	173.388	31.644
		364	1601.9	169.315	123.657	28.409	203.546	146.44	0	88.1169	0	192.326	50.9016	201.16	165.184	194.164	39.8443	173.921	138.947	203.421	215.238	198.243	59.0868	180.429	60.9274	100.552	165.098	18.6213	53.3569	32.7898	0	180.421	184.573	167.178	134.503	164.111	239.599	159.533	53.3419	133.727	131.019	40.1448	137.617	46.3915	68.9047	186.55	0	107.848	79.5072
		365	1605.76	228.774	197.944	0	88.1624	204.125	0	70.7368	0	146.032	24.8952	218.546	153.753	182.815	86.0561	162.734	108.478	120.031	210.523	173.784	35.5031	133.868	99.0254	119.211	139.13	0	25.6326	60.9993	0	133.12	153.9	140.001	117.35	216.33	193.025	75.6301	88.633	176.001	128.473	42.3137	166.662	72.6492	0	127.362	0	166.048	99.0979
		366	1609.62	142.144	224.936	0	128.567	192.119	0	86.7168	0	163.508	87.6056	235.743	181.301	158.838	119.279	245.869	75.2705	118.747	169.206	141.503	0	137.008	57.8588	74.7915	159.239	0	111.539	125.999	0	68.4892	170.688	151.686	98.1183	192.896	198.962	87.0136	60.5937	85.6485	170.025	42.1607	148.581	36.4283	63.3088	156.98	0	153.706	88.1161
		367	1613.48	218.75	197.445	0	100.189	157.068	0	36.76	51.9727	171.563	41.4045	238.567	182.63	201.484	173.472	194.957	70.6655	209.434	121.625	57.689	23.227	119.523	46.6755	81.3879	140.2	20.2131	97.4579	139.777	0	171.307	216.639	135.818	94.0694	90.2556	161.558	117.201	120.864	196.926	171.958	84.1398	235.696	85.7134	87.0727	162.517	0	117.26	62.3881
		368	1617.34	155.36	172.389	0	134.487	175.411	0	49.4899	0	135.085	94.6403	195.242	169.44	226.776	95.8947	120.554	59.3549	113.35	138.055	202.15	117.89	109.999	34.0389	0	137.121	74.3466	97.1077	96.7997	0	195.274	191.02	136.822	121.215	186.506	203.649	69.9954	87.608	183.346	71.9689	63.1351	171.679	102.69	106.467	217.224	0	118.766	61.1871
		369	1621.2	146.837	204.263	0	113.615	202.668	33.8332	63.3159	47.5429	177.396	118.766	154.813	140.451	144.644	139.444	147.838	18.3199	158.86	178.266	151.162	49.7296	111.684	107.132	64.5676	155.533	0	93.095	97.0278	0	156.465	191.245	141.364	142.514	195.737	233.809	111.459	147.333	147.942	110.237	51.5291	276.112	92.8039	50.716	151.344	0	152.679	60.6881
		370	1625.06	159.441	150.144	0	183.837	157.338	38.7068	25.6142	0	148.92	83.3497	220.076	153.643	123.307	157.128	178.121	61.6665	159.581	184.453	138.68	130.505	174.131	53.9608	55.21	166.933	0	94.498	180.956	0	129.689	126.5	170.654	122.546	183.691	217.333	93.7401	129.059	90.0905	118.397	70.521	237.868	36.9815	114.046	166.619	0	164.157	108.917
		371	1628.92	160.418	119.451	32.2293	96.1434	177.511	0	36.5025	53.178	174.684	79.3078	195.524	184.525	178.332	110.953	164.291	32.9746	161.305	225.792	136.446	38.994	126.717	85.6056	32.5108	190.208	25.1274	83.1243	160.482	0	166.563	93.1208	90.4389	172.792	111.062	252.628	36.2553	119.543	59.1545	111.558	71.4792	212.588	132.532	61.3892	186.824	51.1811	182.035	187.15
		372	1632.78	183.069	142.234	0	102.043	206.287	0	38.0414	35.2722	214.345	53.2298	182.263	219.993	171.44	113.701	219.541	23.9282	150.365	187.354	110.074	38.6779	155.24	46.38	31.0134	113.405	18.7207	135.974	64.4566	0	107.666	166.931	175.534	171.373	122.934	187.908	59.9933	131.87	111.076	121.352	89.9938	212.313	61.4782	108.458	202.881	0	144.861	110.893
		373	1636.64	246.898	149.562	36.6122	84.6596	217.275	28.5765	0	0	129.344	53.7644	193.273	104.751	214.423	127.102	123.114	0	183.96	221.495	40.615	51.255	89.396	106.755	48.5748	116.745	25.2779	149.184	76.0853	0	90.7395	88.529	108.517	167.512	33.2022	246.514	71.2959	52.0184	116.496	94.6545	50.5633	298.149	93.2474	146.245	235.799	60.5072	176.199	119.282
		374	1640.5	142.16	162.545	59.2125	187.384	174.272	0	60.1379	27.504	104.904	106.686	154.165	208.097	146.639	82.6436	140.733	46.6351	153.014	178.02	95.8749	21.2807	152.569	117.092	70.2241	115.358	46.1363	100.024	116.259	0	160.668	101.633	142.75	155.875	122.198	210.449	51.0957	86.0542	163.404	94.1746	32.8982	157.557	55.8802	75.751	197.81	68.3251	173.008	144.988
		375	1644.36	151.633	97.3258	46.8954	135.868	243.148	44.9866	26.1599	53.4059	173.792	45.6406	178.06	218.402	130.872	122.818	126.997	93.8375	154.189	248.57	98.9305	80.8212	102.138	54.5095	74.7402	132.913	0	135.869	154.06	0	194.693	148.259	129.239	197.746	33.7511	222.192	35.4771	103.125	166.768	84.9266	70.4302	192.247	34.9769	68.611	177.931	0	113.68	139.416
		376	1648.22	196.434	191.97	83.4048	126.128	234.71	0	92.4119	46.6029	171.965	40.9655	161.097	147.108	151.009	57.1798	142.591	68.8374	107.388	184.767	88.9913	77.4752	89.6048	0	31.0031	194.982	19.0634	173.807	90.2776	0	186.71	148.886	109.793	84.2594	143.371	211.255	39.4473	180.148	59.6187	120.483	46.7758	184.126	86.5218	106.939	177.751	79.9941	106.83	113.994
		377	1652.08	194.234	191.634	87.5443	58.6566	149.985	96.1191	52.1776	0	109.648	63.7348	153.284	175.335	191.04	69.9714	87.8459	21.7866	141.318	262.109	0	0	214.39	60.082	24.8801	125.928	0	147.627	169.38	0	108.681	148.749	58.8404	187.641	123.172	242.263	44.6252	151.651	100.862	120.102	92.2869	154.915	53.1214	115.296	205.867	0	128.18	84.3326
		378	1655.94	137.208	123.669	117.2	90.7218	89.8744	36.2757	59.0351	54.6392	159.586	58.1915	142.536	182.738	83.7157	32.413	168.533	63.8789	120.452	254.359	126.211	27.1781	171.607	67.0361	39.6875	160.452	75.5318	99.775	147.17	0	155.194	81.9914	76.5501	241.723	143.916	208.232	60.9388	123.142	107.939	142.989	56.1456	241.036	44.8822	79.5793	164.482	104.786	158.65	133.674
		379	1659.8	163.461	118.447	89.6124	111.42	191.168	37.8857	75.3732	0	236.903	0	191.911	188.761	102.447	72.1948	143.589	58.1783	140.529	211.113	44.9296	75.0861	191.053	80.8024	30.5541	141.978	0	154.069	191.562	0	202.773	89.135	53.8197	143.435	141.857	206.866	42.3234	129.127	126.986	170.96	60.6602	110.491	0	42.7292	188.253	63.7347	139.725	136.783
		380	1663.66	180.084	117.553	70.3935	149.397	177.503	38.8946	55.982	48.0047	133.178	0	154.213	180.951	119.765	114.525	189.401	30.8919	89.5995	232.234	96.1111	0	191.541	66.529	0	77.9553	0	93.6543	179.442	0	171.107	122.404	122.468	149.112	105.236	248.508	63.6362	148.371	64.2798	78.469	142.342	183.418	77.4643	139.865	138.517	22.8118	139.917	155.24
		381	1667.52	212.429	165.857	64.2128	131.928	129.564	88.1152	73.5005	64.9458	140.513	44.5931	253.209	207.023	116.997	98.2293	164.085	93.6572	154.941	188.122	56.9861	91.6121	159.556	63.8017	79.2033	201.82	0	144.808	77.2435	0	158.955	105.88	104.497	145.626	94.2675	239.237	92.5281	109.353	184.164	218.794	143.64	233.188	62.3658	129.011	117.366	20.3536	88.5062	140.615
		382	1671.38	152.602	124.747	99.8168	146.704	73.6209	113.633	46.704	52.0971	165.727	21.322	120.733	210.58	153.83	67.7297	93.8625	22.0528	175.232	237.195	47.2066	95.4186	167.327	81.7607	42.3869	165.013	0	113.719	173.039	0	184.791	150.632	150.989	161.05	100.446	209.139	63.6149	97.4906	185.793	93.1354	86.3883	249.404	53.9088	136.64	147.188	34.4595	123.739	116.213
		383	1675.24	241.842	147.466	41.7143	114.335	68.4945	86.4886	59.6551	0	196.904	100.592	127.079	116.881	95.6699	33.5793	103.017	86.5579	159.816	255.487	85.2648	45.6116	253.264	27.732	50.6552	214.372	47.9087	132.338	192.184	0	143.561	124.626	134.931	176.596	69.4408	235.099	92.6008	68.2961	81.9681	132.758	157.826	155.154	28.0892	78.3231	129.574	0	110.558	116.289
		384	1679.1	141.066	149.579	85.8161	82.9762	150.647	108.538	81.3874	18.4772	128.252	50.004	226.607	156.689	143.794	27.1296	146.646	68.2379	83.8965	192.049	21.6723	47.375	167.355	34.8253	38.3834	196.533	20.5716	107.053	185.725	0	112.901	86.5295	135.482	203.843	117.764	261.764	26.0443	54.0542	116.795	45.9258	141.414	285.479	86.3223	0	174.421	74.7751	148.06	152.864
		385	1682.96	145.35	98.1799	138.508	101.809	214.988	70.24	0	0	121.854	86.6003	160.338	188.62	107.892	0	102.476	81.1268	80.876	156.78	20.6416	120.459	172.752	59.8082	63.4776	133.281	31.4906	82.1001	123.362	0	91.1992	114.6	161.617	148.85	153.787	235.249	60.8872	58.3313	198.708	87.8737	147.823	182.566	70.8206	52.273	133.257	0	152.276	140.676
		386	1686.82	178.174	122.06	53.6312	104.437	118.26	72.0622	44.1341	23.8835	152.717	62.5779	148.982	158.611	20.0154	100.104	153.29	111.683	168.397	196.865	0	84.9445	176.383	68.3395	78.6323	147.451	48.9587	137.691	126.556	0	114.2	85.4408	143.318	139.233	132.146	216.802	0	62.906	163.81	144.037	75.9088	243.623	41.9917	95.9517	225.685	18.8876	88.2207	104.587
		387	1690.68	168.223	150.764	46.6506	122.683	126.893	67.2315	57.637	46.6278	110.659	62.3959	241.207	177.373	80.5757	96.8547	159.748	105.97	172.082	203.921	87.6445	87.1548	150.453	42.2631	67.6561	169.8	46.4789	128.794	177.177	0	76.7699	124.262	170.848	134.963	133.055	222.092	28.3385	116.657	122.42	88.0681	124.375	195.572	24.1507	30.9545	206.182	94.6937	159.531	51.4412
		388	1694.54	171.853	120.868	142.114	167.984	131.617	51.8104	71.7133	34.7578	168.056	38.8005	193.404	120.269	160.86	63.6438	145.489	84.3638	202.983	268.357	70.7226	57.6637	202.121	67.49	58.7508	286.106	89.8353	121.226	168.581	0	164.16	178.048	90.5678	171.956	140.581	251.854	40.82	48.6124	106.315	64.4275	169.472	258.336	74.5926	20.467	115.321	63.9478	161.756	157.782
		389	1698.4	129.402	168.65	41.0117	96.6951	104.662	0	107.65	46.1249	161.677	105.921	225.01	239.845	233.282	113.077	175.33	107.518	138.298	229.728	114.147	171.763	140.962	89.1411	0	168.051	31.2918	92.4538	168.484	0	96.6458	93.9864	126.516	182.448	115.904	168.84	61.0929	90.6481	84.4834	151.803	179.448	252.121	91.1152	80.2165	166.164	31.9238	130.147	143.5
		390	1702.26	196.685	109.327	134.882	94.1019	61.6912	25.1799	69.5943	30.9533	176.849	49.3802	238.159	163.784	155.352	129.59	143.549	96.5548	105.535	105.627	54.3025	37.4613	141.732	67.6135	0	182.212	45.5237	117.312	195.089	0	126.832	122.319	115.186	133.627	133.375	247.98	0	38.8694	127.169	80.8306	115.263	228.686	50.3615	66.752	138.189	71.5715	45.3471	116.648
		391	1706.12	141.923	162.992	66.7251	53.3889	169.912	61.9905	68.9098	0	124.905	85.3828	212.618	102.536	217.753	100.969	188.125	126.936	133.954	187.221	0	137.916	170.741	63.5628	28.9162	164.538	36.442	181.08	220.494	0	83.05	76.81	43.4957	256.415	100.613	261.872	34.6036	83.2335	148.855	109.383	89.2581	173.745	35.0822	130.382	186.244	0	117.063	80.1689
		392	1709.98	164.867	144.233	116.365	137.595	118.087	62.9505	0	0	208.572	89.3525	199.322	117.975	166.034	146.796	191.766	87.8572	109.133	195.843	75.5426	0	102.773	94.8348	61.4187	85.6848	41.4514	172.324	146.307	0	166.883	70.8453	187.539	208.927	142.107	238.428	44.176	135.453	109.347	60.5253	138.19	158.168	60.2565	0	111.047	67.3036	135.489	150.289
		393	1713.84	207.354	55.2313	89.1276	79.6069	38.0247	40.0168	78.1112	53.5186	144.955	86.4926	236.822	139.577	118.137	122.215	119.896	150.687	202.749	174.646	63.1235	67.4482	182.588	67.5757	61.248	144.352	54.642	79.0673	169.956	0	118.237	95.2809	163.752	145.172	94.1179	269.349	60.9705	144.868	147.305	126.161	160.677	240.592	57.6301	29.557	142.413	71.6248	99.2453	129.038
		394	1717.7	177.06	90.4704	140.145	98.3183	98.8784	0	79.1316	0	167.522	101.847	177.76	122.57	149.119	121.719	186.969	103.455	141.619	202.61	134.671	22.545	157.497	60.9491	42.9433	161.891	30.9595	189.886	112.531	0	123.717	111.399	181.226	120.835	63.6074	217.327	47.8911	87.7762	127.544	174.494	112.567	240.167	70.6322	197.157	157.383	44.1833	93.4331	113.048
		395	1721.56	185.896	144.609	77.5649	82.0122	88.2667	54.1118	33.9312	61.0319	156.915	75.9386	156.587	125.251	129.4	155.563	160.765	75.2427	207.199	191.58	132.776	49.203	195.905	71.2924	60.3726	122.821	0	169.213	152.832	0	171.994	91.823	167.906	113.43	110.229	274.073	105.052	43.7085	166.751	82.5582	159.362	249.829	49.1656	97.8456	148.016	65.1178	141.794	98.6883
		396	1725.42	159.992	165.514	119.819	70.6708	80.8714	32.5864	30.8701	30.2751	105.827	70.8312	157.303	98.7399	205.018	161.74	79.6549	120.025	233.501	166.742	168.129	0	159.262	71.3782	32.6257	172.793	29.9988	137.106	108.909	0	91.9444	65.7037	123.307	180.332	40.8052	194.766	39.0576	137.28	166.015	109.846	176.251	292.899	33.3412	87.996	146.468	33.546	117.23	66.7221
		397	1729.28	133.408	162.182	117.251	90.0765	162.436	0	49.4729	40.1804	124.528	71.458	169.321	62.4492	129.275	80	130.003	57.274	250.004	225.226	59.9109	145.956	166.112	31.3127	67.8244	223.134	53.5419	170.16	121.929	0	137.727	140.513	123.227	218.322	69.546	132.643	87.149	106.132	179.89	164.089	98.8768	210.849	20.6074	80.5637	135.541	0	113.09	74.6831
		398	1733.14	195.056	162.865	174.993	131.931	71.1874	72.7077	47.5502	38.6818	115.538	33.1516	124.326	102.984	176.118	91.5394	116.217	66.1565	237.23	182.84	152.304	37.5148	189.013	60.8612	89.1448	181.531	40.046	92.7204	94.5953	0	170.11	115.054	141.748	168.429	45.0656	168.65	43.93	87.047	210.623	122.45	83.1072	214.677	38.383	97.383	139.515	0	105.928	129.331
		399	1737	186.14	201.776	131.695	184.271	40.9396	66.8042	115.973	37.1246	161.437	82.5096	139.195	96.5808	145.232	127.22	89.5655	84.7025	189.346	208.596	106.181	41.1213	140.351	26.487	56.689	108.985	47.0019	75.7952	95.599	0	111.813	97.1939	140.592	209.225	109.519	148.941	76.4354	108.089	179.788	159.24	192.313	241.973	37.2044	100.4	167.551	54.1438	120.02	125.772
		400	1740.86	134.892	136.704	128.976	131.545	50.7948	44.3044	122.388	0	169.732	103.337	110.839	99.465	153.866	129.9	129.904	79.3089	181.491	127.767	51.0857	106.953	112.481	61.3068	79.9619	190.47	61.9381	126.028	59.3387	0	132.417	103.57	125.651	141.38	90.8747	105.059	0	97.0991	140.59	155.319	161.971	260.47	0	54.3421	171.308	0	85.0421	102.063
		401	1744.72	157.161	123.329	74.6474	129.136	30.5659	93.1817	88.1225	0	203.438	85.9524	168.372	107.601	144.535	106.559	69.956	82.1958	166.37	168.227	114.7	50.5981	261.686	40.7467	78.0541	179.928	52.9722	96.1649	94.7907	0	66.922	201.936	148.522	217.002	72.5167	135.086	0	116.825	133.226	127.541	148.079	203.767	56.7647	48.7197	156.158	119.932	120.31	117.316
		402	1748.58	76.8603	149.34	99.5951	119.555	41.3275	55.1076	73.3941	36.6505	100.607	114.642	122.689	114.932	148.883	161.002	88.0989	145.643	161.055	190.574	109.582	108.159	132.718	0	81.9846	168.164	52.6796	101.466	182.094	0	183.299	152.538	89.6692	271.566	57.4408	158.613	89.0293	89.6966	178.414	172.368	181.784	178.364	61.8516	25.2365	192.82	28.747	199.709	99.1403
		403	1752.44	129.411	143.017	184.937	108.887	38.7721	33.7714	118.182	78.827	235.221	81.1201	141.258	108.712	230.913	121.808	88.9106	90.0892	150.168	163.661	145.556	84.3763	112.195	99.1695	56.1995	233.753	43.7918	125.304	84.5713	0	120.842	122.971	122.412	187.3	42.9411	136.835	38.8042	95.3334	185.759	114.535	88.666	262.47	79.3627	33.0224	216.876	0	118.36	156.65
		404	1756.3	208.027	134.641	103.901	75.7043	56.9959	0	48.5575	49.4174	220.266	53.3462	160.053	79.0312	139.467	143.144	91.922	48.1528	181.877	172.173	72.9657	59.6119	98.0679	85.5028	49.1857	156.527	49.6753	206.334	88.4369	0	86.1245	103.468	169.655	132.805	69.7718	143.907	84.7534	115.911	165.494	139.68	126.885	217.155	46.6653	78.9663	112.058	20.2231	195.806	60.4037
		405	1760.16	147.824	153.298	166.531	117.598	96.02	31.4269	67.9128	29.9441	149.426	65.8081	197.181	98.5925	148.281	150.275	34.8665	108.583	141.581	140.835	95.869	73.0008	178.174	85.0553	157.76	58.4299	64.5504	119.537	120.1	0	143.492	104.666	132.893	186.68	81.074	94.055	23.9739	115.685	68.7876	107.446	125.314	292.307	29.4847	88.0429	153.136	36.2654	82.4795	70.1987
		406	1764.02	164.93	100.915	143.314	160.062	49.893	35.6125	76.5248	66.5988	166.525	45.7431	157.92	139.651	161.062	134.663	60.9809	117.246	142.118	136.457	74.9919	92.5711	130.286	0	135.812	157.367	61.171	137.973	138.414	0	77.6795	180.421	87.3701	97.5166	0	131.325	0	57.2009	158.565	172.05	114.795	240.118	56.97	114.968	178.588	0	111.21	106.203
		407	1767.88	108.241	104.537	155.354	128.648	105.126	62.4168	31.3876	76.071	241.433	64.1596	154.156	144.524	151.279	131.276	74.2088	96.2764	169.834	129.651	37.0742	44.8891	205.225	63.7257	72.4583	218.342	51.667	187.484	37.2206	0	72.2246	182.903	128.104	146.042	72.9033	191.556	0	136.721	152.066	127.357	92.8992	279.74	0	44.241	178.61	31.6473	130.663	119.792
		408	1771.74	134.92	140.999	156.266	179.654	84.4066	44.5361	43.7186	0	137.447	68.4512	105.868	132.092	186.137	153.252	49.0207	77.6232	145.363	199.042	93.4953	76.6991	149.154	68.2957	172.302	164.944	25.0462	242.523	148.013	0	172.705	197.755	122.436	138.655	123.468	138.369	0	178.177	192.102	162.052	67.7913	246.14	23.0012	115.156	139.988	0	94.4619	105.893
		409	1775.6	144.542	115.648	163.486	115.695	91.2232	0	77.4035	57.2451	197.877	73.9273	171.615	144.706	192.896	219.156	34.9093	145.844	200.121	158.163	153.778	116.238	104.854	69.8941	135.024	130.643	56.6093	119.086	33.8018	0	119.75	207.873	148.237	151.32	169.178	135.941	26.6449	117.508	157.405	137.551	74.0667	306.02	40.312	119.954	140.331	0	177.858	73.9198
		410	1779.46	126.277	133.023	150.654	147.368	94.8833	49.2038	0	94.2885	232.71	72.0435	138.955	159.133	165.166	152.188	0	138.207	210.468	143.908	91.2619	60.7232	176.751	83.7622	114.701	195.802	51.5359	147.123	64.9392	0	137.907	126.183	127.216	113.585	87.8135	138.759	0	154.965	174.642	166.397	75.5714	262.385	45.1892	97.9182	118.303	0	115.734	133.612
		411	1783.32	91.2074	129.199	127.794	153.038	24.9356	28.845	28.0742	96.8989	189.362	0	198.705	138.68	202.636	149.125	28.8884	68.2843	135.486	155.747	113.008	76.7644	175.829	59.1131	77.1345	211.809	73.7435	179.44	165.58	0	132.471	197.472	120.076	160.178	98.8582	93.1013	0	106.42	0	93.5412	101.757	251.87	55.7173	79.9007	106.389	0	129.534	124.546
		412	1787.18	139.707	156.91	167.402	146.955	50.5123	52.6293	70.8089	55.9128	320.715	100.583	180.74	34.3983	105.296	163.628	29.2903	81.2727	256.081	122.789	32.0867	59.5291	112.047	80.0119	102.173	163.586	53.1154	122.533	175.73	0	122.355	142.263	129.358	87.9463	145.609	170.13	114.323	142.114	171.652	90.624	77.6888	368.465	25.3419	90.824	95.8093	0	120.572	189.896
		413	1791.04	68.5726	163.688	131.071	152.407	98.4868	28.8347	34.1874	81.8943	135.272	52.7128	139.687	167.432	153.576	99.0129	19.9701	129.04	150.482	153.129	34.507	114.477	114.573	56.3214	114.487	194.066	37.2485	225.89	120.542	0	111.773	159.194	194.182	156.06	65.8637	128.534	54.1414	131.646	153.425	141.756	61.9914	267.458	107.731	51.4539	139.994	0	143.675	146.309
		414	1794.9	85.1994	110.732	175.533	184.852	48.1246	33.703	17.9678	121.578	160.842	63.9515	243.931	146.842	145.238	174.26	0	88.5675	131.992	131.462	110.604	0	143.345	43.88	149.579	145.952	58.8135	128.246	109.062	0	124.897	181.65	97.9208	167.689	118.15	103.124	20.3619	113.279	99.5446	107.798	76.7403	200.987	58.1394	46.9929	172.992	0	99.6373	149.295
		415	1798.76	105.743	121.414	171.816	237.777	92.9052	43.4351	31.5015	78.9846	81.5672	65.2252	226.18	139.688	130.137	158.379	0	128.947	170.089	114.969	95.9163	37.2278	155.261	30.1858	174.503	125.665	84.5275	137.495	95.3173	0	127.878	183.596	119.356	112.224	111.217	85.6519	77.1961	112.138	81.8278	129.904	190.114	270.247	60.513	112.668	146.998	0	153.859	161.541
		416	1802.62	103.796	114.304	141.23	159.278	117.829	30.9122	20.5821	55.2133	178.228	99.1478	170.075	156.535	148.435	176.4	59.1797	87.2095	230.299	153.944	74.6329	50.0086	159.402	95.0675	154.233	89.4953	95.8394	161.282	143.054	33.6233	136.128	103.213	145.523	172.016	136.857	177.584	108.406	63.5911	0	158.036	100.176	261.099	63.1839	29.1777	205.194	0	170.211	124.688
		417	1806.48	137.289	144.753	79.0322	186.657	88.4949	67.0369	25.1546	55.2278	147.934	138.174	141.267	117.985	116.534	149.121	72.1914	65.2627	124.594	123.803	64.8813	30.8905	134.78	69.8011	137.393	137.475	77.0079	142.58	87.3145	0	113.491	141.907	31.8999	139.635	157.462	136.661	70.1722	35.4518	0	155.554	89.713	237.636	0	69.6919	123.322	0	125.293	185.684
		418	1810.34	135.773	89.5841	158.779	207.222	76.6685	68.5197	42.6749	100.127	144.218	121.059	220.957	216.191	52.7743	177.837	36.478	100.295	175.07	99.5529	36.7727	65.4102	172.666	59.9705	218.031	153.227	45.9605	152.584	220.105	0	148.491	136.122	105.028	135.28	91.7086	165.05	97.1351	99.3982	158.458	140.903	161.51	163.559	0	135.858	137.449	0	120.355	143.055
		419	1814.2	89.2368	80.3791	127.463	209.837	84.1673	69.6478	0	103.199	99.0953	86.8088	173.624	129.73	54.436	211.634	0	50.1012	196.069	159.727	64.4339	53.869	164.473	57.4084	169.251	122.374	23.3496	181.764	102.769	20.5097	65.659	184.051	109.884	151.44	119.068	222.772	31.6124	96.9593	193.737	133.647	89.4844	265.615	26.9687	99.9606	100.447	0	62.6773	90.9714
		420	1818.06	132.4	82.4338	81.6614	207.6	158.427	40.6069	31.4718	88.085	194.254	49.2914	129.08	90.4261	110.569	148.391	52.125	80.7819	142.474	130.723	38.7193	78.9182	254.588	76.9379	139.833	154.351	39.4773	35.12	152.557	37.9147	115.794	168.35	198.845	163.412	131.111	199.202	37.2616	119.238	194.759	125.402	131.816	188.859	21.0416	59.0878	145.971	0	125.076	129.948
		421	1821.92	164.697	77.566	175.53	181.541	95.834	62.6162	65.3917	177.62	102.35	66.4542	179.605	69.9788	122.588	152.408	30.938	38.4696	202.14	143.291	0	118.895	75.532	70.3778	135.142	146.85	88.3875	141.166	87.4723	18.3333	116.832	206.451	160.547	159.941	95.4903	244.789	55.5329	96.6957	119.883	0	164.132	153.023	0	112.137	113.512	0	127.904	123.96
		422	1825.78	104.656	96.2719	109.09	184.282	154.17	0	19.0292	109.16	141.046	77.8154	81.6121	129.61	125.556	175.41	51.6483	86.9864	142.137	92.7872	0	101.571	156.812	32.1479	156.764	150.737	56.3632	93.5317	169.032	41.8477	63.5292	101.719	188.315	91.2211	101.228	262.734	0	100.518	216.647	125.922	88.043	157.968	60.8221	49.7797	184.869	0	96.7917	130.596
		423	1829.64	163.396	66.1298	139.093	145.707	72.9093	0	21.1121	70.8711	124.364	73.5818	118.641	109.018	81.873	225.963	44.8291	83.8876	165.459	171.887	81.2012	120.916	175.063	50.4764	189.093	90.2951	56.3248	124.125	142.224	0	133.407	123.069	64.9571	144.978	129.977	245.929	62.5508	93.0109	116.553	91.1904	129.304	165.717	76.6377	129.086	259.413	0	164.174	128.056
		424	1833.5	99.6014	46.0826	96.4779	139.759	77.5389	0	23.9339	49.8865	107.072	31.1608	95.729	121.569	137.38	262.036	37.1544	110.603	147.243	198.999	30.0846	93.7986	216.579	76.4737	176.212	182.226	61.8693	88.4684	151.255	70.5918	119.61	143.413	135.016	145.4	102.588	203.427	20.9594	185.37	106.983	95.6855	146.975	232.115	0	90.5713	184.652	0	113.755	208.529
		425	1837.36	180.777	72.4943	129.643	215.796	98.1324	98.9785	29.543	72.4237	126.181	0	146.049	102.89	78.5135	211.939	0	101.169	208.985	148.589	33.0527	119.679	103.654	52.397	148.038	169.675	69.7155	85.2586	144.774	46.2152	58.1945	152.886	151.77	128.7	21.6917	290.681	0	88.9297	165.48	69.8054	168.751	204.991	79.6423	135.553	121.269	28.5203	204.881	156.671
		426	1841.22	95.4391	83.167	144.033	203.393	72.5208	36.1001	36.129	89.4682	97.9202	83.702	181.996	100.379	62.2745	92.2077	20.8326	133.253	119.253	133.497	29.444	193.089	150.422	83.8746	152.674	93.3112	77.4609	63.3576	132.554	64.0234	0	152.897	128.903	78.8841	119.044	228.97	37.5046	151.082	142.679	175.863	185.488	177.52	30.9789	107.758	165.572	27.1958	117.384	127.008
		427	1845.08	189.237	54.942	144.988	192.609	92.5645	41.9451	0	58.7689	84.0918	0	183.363	85.3193	110.936	89.9814	43.1546	153.361	127.067	127.985	82.2581	136.699	83.4066	73.6267	149.933	157.602	56.5108	63.3285	154.547	35.4164	119.83	161.722	118.325	71.4522	146.545	236.557	42.5582	149.803	114.317	150.624	149.512	231.537	50.1047	102.426	245.687	24.3908	139.486	148.982
		428	1848.94	91.5562	126.196	91.4467	180.054	156.202	50.5752	0	79.8905	140.032	51.3984	191.842	0	156.327	32.5204	0	91.765	175.955	140.56	0	143.895	122.998	115.951	149.462	227.862	70.8567	0	116.969	19.8091	107.076	140.62	192.972	89.3016	127.344	239.718	22.2208	118.34	100.848	113.733	100.919	283.119	100.661	82.0782	238.858	31.3398	165.063	140.412
		429	1852.8	203.108	118.284	112.792	145.252	104.6	32.5206	0	52.8014	150.369	54.8333	76.8339	79.9188	94.3563	171.133	34.3706	170.106	115.737	237.361	66.2822	95.069	128.748	52.1271	159.182	186.889	33.0922	45.5289	181.611	0	116.653	98.2235	117.921	138.331	125.826	214.134	27.8257	130.851	141.727	136.77	149.483	218.146	50.968	146.125	207.181	0	140.636	138.903
		430	1856.66	168.312	103.9	168.932	169.146	63.453	24.1158	18.6602	0	102.351	38.322	95.5054	66.0731	28.5625	229.479	59.0604	119.645	151.17	192.443	72.7171	143.942	191.733	60.9661	140.925	115.064	46.6683	54.8693	187.452	48.556	128.79	79.4228	96.0984	121.86	94.0442	242.992	65.5919	108.542	167.067	91.4493	139.453	239.986	0	148.15	170.663	29.3994	135.328	138.285
		431	1860.52	124.832	115.092	171.714	162.602	183.701	44.4118	0	55.5811	131.695	0	96.1718	148.081	104.449	157.924	72.3195	113.663	166.746	117.842	46.7867	118.834	140.075	74.4177	160.956	171.75	110.413	0	89.5449	0	84.6429	198.632	90.4948	142.328	121.928	95.0574	0	111.046	146.385	75.4322	157.795	236.081	22.8641	56.7511	175.23	0	120.531	158.856
		432	1864.38	166.624	88.6004	152.689	194.712	105.3	28.1278	0	39.4881	181.461	53.6933	53.9813	49.4549	96.7303	206.029	54.6966	100.869	199.095	133.68	0	147.244	261.506	123.399	186.827	113.273	58.2518	85.145	139.341	0	41.9966	159.523	47.7894	94.8293	165.906	109.992	34.0344	27.6802	152.513	59.0086	124.194	223.914	58.4969	127.558	163.965	23.8085	148.739	46.1837
		433	1868.24	171.18	101.519	114.012	134.906	171.286	22.5468	0	20.987	96.3321	46.0839	77.3631	90.0046	151.547	186.494	0	140.878	262.55	182.073	38.8877	172.303	180.605	120.387	121.647	135.719	53.1315	68.5942	57.5636	33.6557	40.3798	182.382	101.462	50.3543	199.355	68.1535	0	42.7534	106.449	78.6336	245.668	132.144	42.2957	24.585	131.798	21.3481	114.862	143.223
		434	1872.1	176.765	169.183	123.021	115.634	54.9946	0	27.7873	121.608	178.616	37.1559	66.8872	70.2506	99.5533	96.9145	66.1639	60.3743	192.099	141.858	96.8657	133.963	135.94	70.3797	122.667	149.016	71.1993	74.3224	99.0789	0	89.0665	209.454	106.822	110.514	108.705	115.901	0	96.6237	106.297	90.3585	188.803	198.261	27.1066	109.178	137.546	54.4051	142.472	117.502
		435	1875.96	116.309	143.486	104.195	132.246	42.7351	0	47.4795	31.2167	87.5894	0	125.472	102.055	116.559	178.871	54.0057	160.371	181.415	153.903	0	195.537	200.957	67.1736	139	143.755	72.9049	50.265	136.742	56.6359	113.908	114.092	88.5069	94.3336	77.5433	87.2132	0	0	94.0759	62.8708	181.826	203.431	0	69.0385	178.047	0	130.323	149.188
		436	1879.82	191.763	153.239	103.406	174.743	38.9742	0	0	94.134	127.85	59.2723	83.6373	103.543	155.222	138.011	62.0665	104.236	192.979	166.09	30.6393	131.081	169.203	106.905	220.367	163.694	47.8294	50.3324	203.574	31.5445	149.47	135.89	142.273	121.154	112.463	173.979	0	152.139	133.57	106.858	121.198	155.522	57.6373	57.4213	107.511	28.9206	141.256	115.374
		437	1883.68	187.823	155.244	156.595	201.5	120.66	36.3325	64.179	42.7335	94.6009	46.6015	116.849	94.9266	134.469	112.633	51.4738	77.703	213.578	149.843	39.6848	189.324	199.181	73.4259	141.873	159.25	78.584	36.8209	55.8015	0	108.166	122.558	183.836	60.0495	141.494	173.976	0	140.38	172.325	27.3544	145.954	170.602	0	90.9664	230.541	68.4782	73.0561	160.94
		438	1887.54	141.507	167.49	175.994	176	97.5859	0	0	120.134	150.296	52.9338	110.528	51.6456	97.544	153.573	0	137.273	189.327	171.186	57.2697	107.983	219.927	98.5852	174.077	129.728	46.0681	33.122	77.8187	40.571	62.3898	214.496	141.749	109.126	129.042	181.012	0	139.544	103.537	54.5321	131.102	218.274	85.1475	94.2846	161.856	33.2505	175.08	178.312
		439	1891.4	122.257	155.56	146.027	173.009	22.0979	0	22.5294	60.7119	89.5361	23.6925	71.2816	105.607	117.232	115.258	39.3612	98.8512	96.4236	125.542	82.0175	145.646	227.122	50.6016	84.2866	133.877	55.5411	50.2814	99.7046	36.0816	131.73	138.108	169.355	120.704	128.471	224.306	0	72.1663	167.004	42.3698	206.026	152.558	0	64.6154	106.066	98.4086	111.522	113.669
		440	1895.26	129.304	136.204	99.9805	208.783	52.9979	0	0	39.1675	232.434	0	90.9242	71.3842	134.777	37.9066	89.8842	155.249	172.177	89.5241	75.5144	110.381	146.906	46.5276	138.393	191.995	0	125.362	107.101	22.2537	126.429	201.362	148.531	162.011	120.612	158.871	0	95.1477	140.874	62.4071	143.125	168.64	56.1586	54.0647	157.404	31.7597	181.464	212.631
		441	1899.12	175.336	198.454	160.702	123.621	70.0813	0	0	75.9805	80.1949	25.9666	199.933	127.065	75.3719	121.773	43.7805	150.339	108.796	178.579	0	132.974	171.2	65.5411	61.7077	98.4197	58.2044	79.103	64.0231	63.8829	93.8778	177.839	172.638	98.8068	134.691	212.525	30.7088	0	184.739	102.066	190.604	156.677	0	56.5016	248.584	42.8079	132.82	172.033
		442	1902.98	151.958	154.651	106.924	163.888	130.866	0	45.6507	92.3455	111.894	0	192.532	32.0327	190.779	114.486	91.1955	124.864	86.6148	117.641	47.699	211.275	157.24	49.0089	83.9602	126.872	30.4759	88.4716	85.465	45.3268	145.35	200.901	105.282	109.219	109.679	217.484	0	30.585	103.116	55.0315	231.944	133.749	64.7573	43.2489	198.11	60.6925	52.7813	157.767
		443	1906.84	166.311	117.518	70.8175	122.896	69.7153	0	0	115.16	185.181	72.4054	146.001	101.097	108.202	120.072	0	118.315	121.754	49.4052	0	151.312	155.696	65.0191	196.289	140.845	77.3693	90.4793	73.3469	0	88.9658	159.94	163.112	168.828	128.017	197.551	0	29.6019	191.3	83.7877	230.161	110.4	22.6372	81.4975	205.32	103.663	56.3195	200.551
		444	1910.7	144.253	230.58	51.4341	150.434	93.2294	0	0	60.3191	123.633	0	199.523	158.356	122.293	20.0679	0	158.504	130.455	120.765	29.4086	71.1752	87.995	93.4802	142.716	102.855	0	124.47	70.0885	0	111.302	217.012	134.595	151.201	131.167	174.365	25.484	88.2796	94.7274	114.025	168.219	148.347	73.7373	97.1553	181.32	72.4853	73.4311	137.701
		445	1914.56	196.252	160.71	163.917	199.263	83.1078	20.9216	0	90.6053	139.303	0	186.17	83.8193	129.851	96.125	85.5271	110.746	85.5021	73.0938	121.106	183.463	184.394	73.665	200.825	124.245	72.3091	132.227	97.738	0	117.798	211.697	128.605	182.247	142.307	206.376	0	69.3429	117.904	63.0704	147.635	169.469	0	95.9761	100.872	57.6674	58.1567	175.917
		446	1918.42	216.222	187.717	71.6597	166.269	85.7383	0	47.7633	48.88	147.341	25.1817	156.674	80.3903	78.7061	104.054	67.1711	140.297	40.1075	135.592	0	143.294	167.241	34.544	204.821	156.028	35.5619	55.1774	57.2771	66.5238	136.793	204.76	146.727	143.162	99.6923	176.67	0	0	181.38	113.088	154.271	145.829	34.2888	25.1499	198.837	133.932	105.342	135.795
		447	1922.28	159.478	171.215	130.7	118.118	91.2978	0	36.4651	101.368	101.235	37.0033	199.197	128.099	77.5878	22.5692	45.7034	114.544	203.526	91.9435	36.0328	185.397	229.516	57.866	189.492	211.993	32.9902	75.9692	120.465	20.6537	89.9736	206.3	104.654	148.77	96.2861	159.238	36.1278	115.084	115.733	111.419	182.569	150.091	38.1187	0	172.979	147.586	149.309	115.342
		448	1926.14	177.975	245.295	129.09	157.688	82.1657	0	32.722	117.968	163.239	23.618	235.336	132.131	125.88	86.4294	40.1001	90.729	176.121	130.15	29.8005	138.628	134.816	54.0837	247.67	204.526	37.1569	165.623	84.4129	33.778	142.218	264.554	124.212	192.271	98.9135	235.024	26.5478	48.9467	165.132	140.469	171.678	147.825	0	0	55.567	131.407	80.3313	96.9783
		449	1930	127.885	185.797	89.9492	148.971	105.076	26.3244	90.9282	27.5717	149.147	0	179.498	108.941	141.483	98.9309	84.3629	169.791	179.051	142.354	0	117.989	170.916	67.0298	158.324	196.097	34.3523	86.7347	121.547	21.9423	117.21	249.815	125.558	223.424	96.0468	231.335	38.878	44.3919	72.4064	88.6278	156.687	132.292	0	0	83.8963	83.6963	120.739	162.448
		450	1933.86	130.342	137.998	0	184.072	72.8549	0	28.3063	118.26	111.016	25.8571	190.824	69.8949	138.202	46.4473	113.746	143.769	140.68	132.393	0	173.393	104.021	81.5822	230.412	149.822	35.1573	200.949	89.5625	40.0342	108.383	166.013	0	225.898	196.544	215.866	0	0	160.546	124.829	161.56	136.386	0	145.802	162.721	56.979	90.81	180.976
		451	1937.72	109.825	182.164	118.854	143.929	61.5092	0	40.4928	171.481	140.117	33.4645	116.193	90.233	215.381	81.6657	86.6463	135.49	53.9427	116.665	46.8422	125.304	99.3148	46.845	173.917	79.2978	23.6227	215.077	90.2525	61.1306	91.8375	183.413	0	148.622	98.8283	185.961	25.3983	0	127.827	56.0938	131.99	80.3342	33.732	60.6483	167.035	80.021	45.0224	143.569
		452	1941.58	164.683	150.565	125.871	157.8	103.972	0	38.9661	91.4983	82.1065	40.7816	189.586	84.8845	125.25	0	71.001	86.7533	157.742	172.662	0	77.2093	223.396	92.7457	245.292	130.996	24.7108	193.09	171.722	25.7082	112.693	202.68	34.502	236.962	136.852	246.229	0	21.3648	164.495	118.569	242.55	234.345	0	136.775	134.152	87.2433	39.7117	175.382
		453	1945.44	88.8438	164.991	53.8831	113.24	111.81	39.8013	84.5357	150.351	204.124	0	124.472	111.57	116.857	94.1816	79.2351	142.905	160.157	165.855	27.0526	110.121	124.598	39.9282	182.413	147.36	0	112.192	71.3489	29.6111	110.366	181.825	0	240.735	124.452	185.04	0	85.0608	180.455	67.5274	138.828	102.577	0	0	103.251	38.7572	94.0919	174.542
		454	1949.3	182.362	183.006	114.382	138.983	81.2836	0	108.509	74.3087	128.704	0	155.28	95.6526	186.339	0	88.7367	79.1976	102.512	143.359	45.6657	102.812	164.188	83.2584	194.622	132.673	0	111.922	87.8841	73.2013	140.414	236.597	86.0388	187.172	169.193	215.982	0	0	145.136	133.493	155.216	84.7103	41.1828	83.9238	81.2737	80.6289	76.2977	215.857
		455	1953.16	171.135	116.952	121.92	155.454	141.223	0	21.4773	104.506	177.944	22.5856	173.582	35.1176	139.096	85.1027	86.1101	111.812	129.394	102.235	0	168.065	128.387	103.173	185.475	172.45	34.2014	168.228	151.617	45.5939	137.905	244.958	0	200.036	168.44	288.005	0	0	128.838	140.636	156.734	154.255	22.7825	118.246	105.792	52.0624	62.9227	185.213
		456	1957.02	92.4511	196.356	91.9771	105.861	44.8474	0	70.6662	21.486	127.213	0	219.246	90.7984	188.103	27.5704	82.2818	132.63	139.945	162.189	0	166.132	28.2836	50.3709	233.056	94.3801	52.5695	119.018	137.318	60.6394	125.662	189.093	33.1746	209.622	147.511	258.066	53.7839	68.2559	203.998	121.794	167.554	146.711	27.1868	0	65.1367	107.975	126.945	128.456
		457	1960.88	248.694	177.301	75.8204	157.509	47.8652	0	64.6194	125.6	107.018	0	164.693	39.6716	124.165	112.057	180.606	103.943	176.187	162.348	0	122.919	102.799	89.7449	220.575	121.559	0	169.967	134.966	67.6397	200.226	109.093	59.6673	220.881	146.146	269.758	31.2496	33.0868	81.1495	145.122	107.123	215.95	67.2041	98.4565	107.898	111.539	40.429	156.296
		458	1964.74	173.323	119.959	125.482	127.208	80.1542	0	0	30.7463	108.007	43.3575	119.465	114.892	200.458	94.3767	93.7914	77.6992	155.085	198.347	0	134.852	56.9213	59.9954	228.421	105.357	29.3962	184.405	194.296	56.3416	124.936	152.269	36.0098	183.767	150.076	203.116	31.8405	0	113.045	122.759	152.572	192.341	0	99.6923	137.699	117.269	45.9302	192.15
		459	1968.6	111.125	152.456	136.045	115.335	60.5487	31.5271	62.4094	120.363	139.711	72.42	219.696	97.519	272.939	30.1312	152.091	66.4492	165.076	152.298	0	150.625	112.343	58.4434	222.009	199.07	38.5236	74.6119	166.862	63.5384	70.7862	187.789	0	213.213	120.468	223.843	27.3011	0	122.106	127.849	106.811	147.625	0	111.617	98.8795	99.0441	42.3438	158.891
		460	1972.46	114.165	179.045	141.405	177.494	57.3489	55.0529	41.3675	70.4193	129.497	48.7961	144.606	147.873	232.606	25.1846	157.269	134.73	170.397	224.391	0	126.935	62.7179	64.4453	178.854	176.222	28.3293	143.269	187.805	41.7619	138.021	181.677	0	251.517	153.237	235.49	0	0	112.53	111.423	193.101	163.519	0	49.3131	108.57	85.2553	27.7531	165.886
		461	1976.32	100.339	232.493	152.099	178.999	108.367	0	68.5538	27.2699	112.995	71.5172	133.785	164.663	254.052	142.811	234.91	128.764	74.8665	198.607	0	61.2933	98.6872	65.9936	80.3413	133.93	0	195.459	195.376	19.0166	141.289	150.941	0	203.907	164.607	228.01	26.1082	30.3993	138.103	154.931	220.231	158.995	0	105.888	81.5105	177.513	0	129.635
		462	1980.18	170.251	206.745	58.1413	101.148	78.3873	34.5365	105.252	189.502	157.414	38.0668	116.434	157.042	215.056	157.602	107.174	157.502	158.3	146.154	79.6649	55.2589	67.9398	49.3252	111.163	141.856	43.9894	89.51	121.453	66.13	202.767	155.845	0	152.902	151.221	238.297	42.001	42.5627	152.469	102.239	146.811	171.635	19.7151	78.8506	120.105	72.6633	152.928	148.83
		463	1984.04	129.098	121.513	133.229	135.503	92.2505	31.496	99.0221	172.114	129.452	43.0696	241.525	52.9306	230.609	141.314	162.403	166.03	178.197	160.994	30.6144	115.324	133.476	25.9059	223.846	131.461	0	189.435	165.074	85.478	210.769	181.93	62.7469	198.34	161.878	205.821	0	16.6914	119.927	97.9311	204.889	203.645	0	0	147.931	97.9908	23.7775	149.471
		464	1987.9	177.642	149.802	122.697	106.906	77.4479	44.3085	120.626	123.417	122.806	61.8138	161.5	139.433	118.583	92.5184	223.35	146.609	86.4126	172.197	0	197.506	142.847	0	154.194	121.14	0	209.17	179.736	58.2735	173.385	183.226	48.4305	229.229	176.585	214.275	0	0	144.18	125.196	171.893	215.008	0	69.5311	136.708	101.609	0	182.914
		465	1991.76	120.769	140.503	116.734	139.356	40.9088	45.738	76.8678	0	93.9846	51.97	115.504	78.8058	97.6784	109.5	155.3	117.016	99.5322	173.023	0	124.554	142.241	44.9027	118.526	150.303	47.2658	213.697	94.4845	36.5021	108.001	122.813	0	205.006	97.6112	190.963	59.083	0	80.4103	112.577	117.51	222.695	0	36.0058	193.914	58.2289	0	188.064
		466	1995.62	167.634	164.731	86.1439	127.994	48.4096	73.7052	65.6899	215.58	181.823	60.4854	208.066	102.482	234.164	214.34	199.899	93.8672	148.938	158.939	0	90.1087	101.785	65.2108	223.156	172.979	57.9723	197.099	92.2651	75.0879	159.432	144.581	28.915	239.344	88.1773	223.31	24.9095	0	99.6686	97.7498	163.884	189.845	37.1681	103.362	184.282	69.1586	32.0321	190.619
		467	1999.48	141.043	207.115	72.8215	126.973	0	48.5245	83.6296	86.5322	228.867	60.1874	194.034	64.2861	136.654	114.309	168.835	128.56	207.428	163.533	0	57.5532	153.753	117.919	95.0427	148.82	33.3034	153.997	133.192	35.5005	92.3877	174.979	54.7562	110.93	119.07	276.912	52.4296	0	107.944	113.337	155.014	199.592	25.5492	60.1184	151.347	77.5991	0	204.508
		468	2003.34	190.724	164.818	135.344	160.112	0	64.4968	105.115	144.664	165.701	109.226	173.378	107.862	138.538	164.205	120.555	55.2985	136.394	183.886	101.006	201.83	128.011	91.6967	154.006	134.328	0	164.287	98.3817	66.7943	173.115	101.9	75.8611	151.921	156.983	260.118	28.0993	0	186.573	95.6211	98.1314	183.694	44.4627	55.8186	121.01	93.8924	0	160.632
		469	2007.2	177.84	150.785	167.884	145.962	0	39.1242	93.4952	112.196	207.37	84.2376	235.645	72.9741	139.25	65.6806	166.912	190.162	143.946	150.141	0	161.766	0	83.3085	160.026	136.545	24.0097	181.528	184.284	37.8657	110.365	149.137	59.3343	163.386	72.2362	215.82	63.216	0	154.59	116.42	115.338	157.889	42.9955	27.4661	113.193	128.913	25.2757	164.568
		470	2011.06	134.204	196.692	178.231	180.786	0	78.424	95.5634	36.654	197.403	66.9141	193.78	73.757	146.767	117.84	257.906	125.356	139.581	108.957	24.9598	136.665	50.9723	109.485	142.509	166.263	30.745	48.3696	119.914	24.733	133.932	136.23	41.1559	90.6109	92.9962	229.723	0	0	114.804	96.0705	184.581	237.667	54.9928	0	141.865	84.5721	0	153.491
		471	2014.92	185.732	161.11	121.081	155.785	0	23.0583	45.8405	103.053	163.008	48.3924	226.048	63.9428	113.728	74.9797	165.76	139.589	150.306	171.603	0	94.5983	84.5867	114.997	138.273	148.195	20.389	109.1	111.457	0	213.277	210.811	53.9562	110.161	53.9971	178.269	52.8803	37.6375	148.905	114.373	153.476	214.197	81.69	22.2663	150.876	61.8588	0	248.023
		472	2018.78	151.428	208.577	92.0491	330.055	0	38.9203	48.0562	133.085	178.786	83.6736	208.601	94.5224	131.562	106.329	151.593	155.714	146.32	190.747	0	148.979	50.7422	37.6696	189.625	158.645	24.7533	185.543	65.12	48.0437	201.923	163.148	28.3001	230.67	91.7694	116.356	0	50.3522	169.092	118.526	68.8813	131.109	19.0801	44.2728	156.405	78.6212	0	186.639
		473	2022.64	135.141	187.467	186.194	185.255	0	70.0931	64.6395	102.693	151.302	44.6539	214.131	88.3489	84.7394	85.6391	110.449	173.984	276.363	136.861	0	102.239	72.6749	58.7517	119.559	218.241	46.1422	203.952	222.188	92.3001	149.328	166.725	121.99	158.571	101.212	106.84	0	0	125.029	143.266	165.658	225.535	0	84.2131	141.068	53.6631	0	156.216
		474	2026.5	134.574	135.103	135.927	210.179	0	60.3722	61.5758	183.598	168.06	0	207.938	148.269	129.374	83.6259	193.777	81.5489	199.814	160.559	68.3454	113.894	43.6947	108.657	112.144	140.265	28.2725	168.872	46.1726	30.0458	200.464	163.193	147.239	55.5687	119.494	189.644	0	0	158.815	143.252	150.92	188.486	37.2657	109.133	126.639	81.6834	65.4436	207.726
		475	2030.36	127.182	139.907	198.227	204.221	0	94.8491	39.7661	171.067	178.969	69.6973	100.177	190.033	99.2361	60.3835	156.914	109.549	152.58	94.9965	55.5572	156.998	136.989	86.7303	166.167	248.633	36.663	195.545	181.589	82.9804	102.084	116.006	118.393	76.168	106.435	215.526	38.408	39.5069	119.677	157.678	176.632	87.2625	0	130.811	147.821	76.7096	40.0281	196.049
		476	2034.22	159.659	209.168	154.001	168.482	0	67.0712	35.816	116.929	212.328	48.1812	166.891	162.083	179.657	116.604	161.678	132.367	144.882	77.5512	0	131.53	78.8905	90.1191	132.494	165.236	119.499	146.445	142.721	99.2061	124.21	141.737	135.534	27.1703	85.6512	272.377	50.4161	0	241.624	0	84.249	201.932	0	92.6924	124.757	54.0592	27.2549	213.357
		477	2038.08	155.672	196.068	82.6334	176.424	0	23.6504	109.885	67.2245	145.418	77.3588	202.591	123.374	177.399	130.757	167.315	155.242	125.484	108.558	77.6333	82.946	61.5881	90.5716	162.743	205.515	56.8013	107.682	59.1445	59.0168	97.6004	160.217	63.2999	76.7507	128.147	161.294	0	115.07	172.747	160.904	227.143	165.169	0	27.3153	150.775	50.0482	0	186.728
		478	2041.94	107.824	154.874	147.004	179.495	0	87.7068	19.0513	166.746	127.691	51.3863	226.344	129.764	150.491	186.944	124.255	158.778	125.088	136.871	53.5857	73.0478	81.03	71.4557	254.692	231.418	54.1249	122.957	107.216	90.1967	127.626	186.664	87.9017	44.0372	142.144	240.83	0	65.3158	191.73	117.142	179.702	192.462	0	53.6844	170.409	0	0	120.656
		479	2045.8	127.181	146.078	110.928	164.63	0	82.9505	52.4037	87.692	159.653	87.3929	174.209	151.075	126.108	0	203.89	134.678	115.227	75.1917	24.9866	51.2438	47.5366	84.6517	218.177	258.117	57.2531	94.0702	72.7201	130.215	70.703	162.695	133.572	114.139	101.79	258.433	29.6119	64.4026	163.129	111.032	175.462	181.103	21.9635	52.7884	173.009	53.4932	28.0268	169.419
		480	2049.66	74.0792	191.027	81.3855	177.812	26.2342	46.6114	47.0909	117.676	225.083	53.9002	205.472	194.601	121.475	132.937	207.208	128.05	120.764	190.79	94.2437	107.658	84.9129	126.927	167.812	275.369	39.9827	75.8715	100.121	47.9004	112.487	155.986	22.4909	72.829	114.456	256.78	31.846	75.8331	194.484	108.863	156.239	171.071	52.1169	125.355	147.859	0	24.7242	272.192
		481	2053.52	99.1023	161.734	131.598	148.208	0	33.9838	0	89.6882	182.584	89.4757	161.478	112.546	92.8941	148.047	136.431	101.729	138.744	74.1566	116.996	171.794	62.1828	71.3624	180.911	208.084	50.0841	136.883	30.808	103.227	57.3347	157.581	84.1964	116.152	138.792	217.313	46.2737	51.0267	146.057	119.514	161.35	153.884	0	121.227	163.168	0	0	178.371
		482	2057.38	103.678	166.121	126.15	198.116	0	26.3973	0	80.7514	100.358	77.4769	134.164	105.985	118.521	99.6181	139.036	134.67	195.594	155.335	92.4629	193.404	122.221	90.6147	146.681	206.847	40.9281	183.836	0	96.0839	0	141.938	66.2865	70.9444	146.242	165.664	0	120.011	174.026	97.6537	172.61	182.863	0	81.8254	145	38.7973	33.3324	103.581
		483	2061.24	97.2542	148.866	179.753	139.976	0	50.3971	105.874	144.004	119.244	64.8952	119.911	133.585	138.809	133.832	149.977	98.5808	210.293	178.4	63.8033	126.742	0	62.0888	130.381	196.372	32.7168	142.033	0	81.077	40.2082	155.671	115.783	165.062	146.379	200.56	0	104.781	86.1539	138.622	117.925	195.917	0	76.2352	149.287	53.808	25.242	162.737
		484	2065.1	169.564	115.161	171.293	165.175	0	62.2796	61.6259	109.769	244.926	21.1824	149.207	116.396	177.1	138.628	106.12	174.94	190.474	134.725	113.06	117.208	83.6222	74.9791	158.398	231.213	100.701	143.417	0	73.6542	0	201.294	88.6612	139.432	197.132	361.189	77.8156	41.7155	203.42	108.531	145.759	203.609	0	0	119.726	0	0	208.205
		485	2068.96	219.55	141.955	196.878	110.343	0	0	70.9195	93.4563	98.3638	102.499	120.143	153.552	122.465	71.9476	190.015	96.3939	157.822	204.728	146.404	168.078	56.9928	35.0457	112.951	221.081	68.4731	232.975	79.5792	31.0175	0	162.777	61.4313	83.6861	153.574	206.865	0	71.0259	193.18	128.01	154.834	125.71	0	42.0535	129.995	51.5617	0	184.381
		486	2072.82	133.491	133.045	79.662	137.656	0	32.7246	47.8689	121.937	62.3757	27.7686	165.11	177.204	121.717	100.736	117.843	69.9196	148.14	128.307	83.3438	148.017	47.6523	49.0531	125.57	178.15	46.5746	209.776	30.8637	94.9952	30.2568	177.233	110.458	118.098	147.073	256.608	0	37.4508	199.228	29.2527	158.935	173.357	41.3266	49.8458	112.436	25.2318	43.7644	191.253
		487	2076.68	159.389	98.5625	125.913	175.267	0	71.6037	0	112.126	89.7742	44.6139	185.583	157.987	110.267	115.315	144.924	62.5681	238.688	80.0287	90.2335	117.905	0	102.425	123.311	194.314	22.0906	208.726	58.8525	109.416	32.2481	127.052	89.1778	97.0842	102.253	187.977	36.6585	124.35	192.947	84.0181	196.64	209.067	0	0	122.372	31.5599	49.593	178.964
		488	2080.54	86.4863	124.963	112.172	148.31	0	36.0435	34.1485	171.989	77.9019	0	226.796	102.356	156.229	44.5141	128.475	134.643	112.349	245.042	76.5879	73.2638	80.2033	58.334	114.12	101.715	51.3296	141.541	0	116.609	110.142	151.615	122.567	151.607	118.042	197.441	78.9887	70.6467	186.589	103.077	141.211	181.846	0	83.4231	186.757	60.6563	74.0377	146.218
		489	2084.4	136.93	149.468	178.868	111.253	28.4544	24.9096	0	68.3435	96.6075	67.0451	192.011	81.3588	155.265	112.609	129.432	48.0391	70.5506	128.117	0	105.586	26.8395	88.637	124.65	181.991	0	205.862	33.7294	89.1459	52.7778	77.061	84.1658	164.352	120.337	209.954	0	0	99.7422	125.353	182.681	163.75	0	26.0747	157.462	26.6774	78.062	133.867
		490	2088.26	139.788	182.231	83.1627	175.844	0	59.777	38.4444	45.7158	110.4	81.518	177.495	175.672	164.344	109.769	117.199	171.802	123.156	118.326	75.8028	155.665	38.2598	44.3014	113.229	182.051	53.8744	216.612	80.1667	96.0479	149.216	158.651	173.79	174.623	90.8501	235.013	0	0	168.897	97.8478	279.438	175.226	0	0	132.706	79.1612	25.1014	138.116
		491	2092.12	98.3376	189.08	102.829	150.641	0	0	51.8803	129.152	146.508	0	271.206	136.653	198.014	0	117.292	105.101	120.832	199.896	0	37.1672	68.6128	66.8221	150.863	242.724	27.0374	226.885	0	92.6924	68.3353	131.087	135.685	101.099	38.869	211.422	42.5734	0	178.56	153.335	163.966	179.484	21.0562	21.621	135.556	87.4478	46.8811	181.721
		492	2095.98	138.955	79.5961	128.647	160.136	0	41.7399	58.3224	49.9513	175.934	51.2749	197.052	201.602	164.109	119.179	125.414	99.5086	110.534	136.838	0	90.7827	29.175	36.8255	161.911	154.12	57.809	114.34	51.8506	101.732	79.8625	88.2919	124.232	152.293	181.129	262.225	0	0	233.179	116.897	210.554	130.41	61.8972	0	98.5485	29.2803	71.866	204.396
		493	2099.84	187.684	112.873	132.834	130	0	0	41.0632	121.019	144.33	95.0503	217.058	121.562	141.681	200.403	114.629	66.417	119.083	102.481	24.8762	62.5424	82.617	61.2061	171.225	204.333	67.916	232.407	55.7356	49.7397	79.8019	129.58	167.664	187.411	96.0633	191.91	43.7979	0	186.676	191.154	163.467	102.589	75.796	25.3159	169.471	82.7094	70.781	151.251
		494	2103.7	61.28	54.4408	129.16	128.322	43.6313	0	68.2402	194.945	163.265	67.3163	252.829	120.836	108.758	158.999	77.7761	112.589	157.182	121.957	0	147.217	0	39.3761	134.797	138.225	67.8934	131.686	122.778	135.288	43.9768	205.411	121.962	149.027	161.187	215.529	0	0	141.98	181.985	169.455	113.324	39.5789	36.9028	95.5969	30.2756	82.3311	179.204
		495	2107.56	198.065	92.7246	129.516	148.894	0	52.7245	29.6279	185.36	108.165	83.8722	287.82	204.285	143.996	237.605	135.048	30.6807	161.82	219.598	51.338	138.681	34.2642	42.2581	168.498	134.342	0	258.245	128.2	155.731	28.0772	101.037	167.639	70.9897	207.622	202.5	0	29.3484	200.699	143.063	78.6035	138.996	33.2347	52.7633	68.4493	82.9939	34.9458	219.958
		496	2111.42	187.467	141.218	116.963	140.874	36.4658	0	65.0001	87.4277	108.495	35.3047	133.98	161.71	116.467	150.239	57.8808	145.28	113.855	199.044	0	0	35.4396	68.2389	176.741	163.937	119.881	189.041	69.0667	80.8704	42.4954	124.448	87.5241	100.822	128.642	186.493	0	65.972	170.965	210.314	148.56	163.605	0	70.2042	108.873	101.853	0	206.697
		497	2115.28	148.281	108.518	117.571	129.496	0	49.0227	48.9469	141.593	86.3656	72.7052	166.588	199.342	157.111	152.828	151.823	119.127	99.6613	154.147	24.5112	94.5726	98.4609	61.2185	128.412	155.324	57.2534	172.389	55.1347	112.328	49.8358	119.21	40.9817	175.096	130.16	164.805	60.0807	0	107.589	102.813	147.382	155.733	55.8443	0	57.4929	68.2728	0	148.135
		498	2119.14	157.256	81.43	130.008	66.9448	0	95.8739	76.4153	101.375	196.576	21.7407	238.239	87.5206	223.805	200.844	87.3024	104.679	158.782	120.914	0	110.313	28.7827	39.3382	128.069	152.905	76.2753	225.366	91.6023	87.0196	73.1356	131.763	225.016	163.265	117.992	186.298	50.0676	0	162.111	177.375	102.622	221.637	28.7902	0	146.572	87.6483	41.9286	238.19
		499	2123	171.81	99.6779	171.053	137.988	0	0	46.8834	138.693	163.685	98.5883	256.999	188.568	172.839	316.754	124.292	102.747	124.22	216.737	0	106.411	73.704	92.7888	203.518	110.814	64.4899	183.373	104.146	135.295	129.122	146.125	74.6126	91.7532	154.78	177.665	45.8021	36.6521	144.558	82.6491	164.822	163.493	65.6947	40.8782	58.4103	37.8017	188.035	181.264
		500	2126.86	96.8497	146.193	145.64	108.698	0	0	89.0876	131.467	193.769	46.6919	265.611	179.743	254.134	222.971	99.7787	85.6879	163.944	183.466	0	0	22.03	55.5991	215.058	225.546	64.3141	205.135	93.1291	162.78	30.9843	120.651	119.992	113.094	275.913	132.831	41.4989	0	136.781	162.605	114.766	176.035	0	71.7258	107.047	60.6891	59.736	169.888
		501	2130.72	114.688	119.837	108.24	100.137	0	69.6198	24.1908	161.351	165.476	51.6474	255.205	136.859	142.714	261.919	114.143	140.424	86.4107	231.298	36.9513	73.1511	49.508	0	179.269	122.011	34.1057	118.76	94.969	103.203	107.868	179.122	158.244	189.183	148.47	121.352	0	0	141.911	144.346	188.721	243.214	64.2542	62.1283	65.5703	95.9416	149.709	181.226
		502	2134.58	132.681	128.031	144.552	157.364	0	50.2809	30.7596	132.367	156.306	39.2983	227.488	97.9315	230.175	179.821	130.695	90.8411	187.786	163.382	0	59.2215	89.7355	38.8939	142.035	147.503	69.9453	163.744	115.197	214.813	112.654	165.361	153.378	147.327	166.127	177.267	25.854	50.2205	111.229	146.143	183.755	231.854	40.8509	0	107.668	76.2764	76.5648	189.641
		503	2138.44	163.841	144.634	80.1619	147.95	0	79.1899	56.0585	144.021	139.56	88.9073	254.039	189.454	277.886	151.024	109.737	117.589	152.281	195.593	35.4157	80.993	61.8209	80.3002	138.062	170.175	70.9559	189.121	144.65	148.628	94.504	134.179	112.917	117.094	212.713	135.319	89.123	31.7499	61.2802	152.16	165.62	199.49	55.7105	50.8477	116.541	108.002	56.4481	179.797
		504	2142.3	185.773	154.701	162.077	120.892	0	23.9008	88.116	88.3463	169.77	61.4814	198.167	169.054	195.322	264.862	59.5417	94.1391	137.265	133.995	0	38.6198	65.7562	80.398	107.738	145.946	0	142.146	115.79	102.129	101.252	57.0918	192.235	132.679	208.696	201.923	86.8126	69.7174	95.1962	190.656	194.358	149.144	35.1822	40.7081	128.771	47.733	102.87	191.32
		505	2146.16	172.034	185.005	97.8435	122.174	0	0	101.821	131.253	151.734	52.9302	195.823	218.349	209.245	240.57	54.6829	134.883	129.949	125.244	24.6141	106.106	41.9906	68.7709	76.9461	133.054	69.6441	146.364	116.946	142.09	118.211	113.73	140	160.986	215.792	165.119	53.2614	36.084	27.0521	126.506	171.596	293.426	60.0794	0	143.832	64.8453	49.4357	228.26
		506	2150.02	155.169	138.001	172.087	111.139	33.1162	72.3662	60.8983	69.4329	110.867	118.583	178.44	184.605	234.832	224.176	24.6231	188.469	118.882	116.572	67.9221	79.607	64.8949	36.3811	141.867	183.701	36.0969	135.751	98.5861	152.181	52.791	134.105	86.0719	117.83	114.025	206.738	98.8029	0	70.6854	87.6602	159.962	220.866	122.863	0	108.483	76.1802	89.99	148.278
		507	2153.88	146.665	92.2683	185.007	62.4074	0	0	95.2851	159.282	173.73	148.641	184.726	214.568	177.813	274.625	86.6805	87.4745	129.468	189.139	58.6849	92.5117	33.7501	82.928	73.134	155.365	83.0312	184.712	104.77	131.474	51.1701	138.575	133.849	120.165	157.422	204.235	59.5314	78.9658	113.716	80.0658	147.005	172.801	95.9592	22.4399	110.418	45.4849	90.2123	198.671
		508	2157.74	233.01	147.596	100.978	70.4605	38.7437	21.6082	31.9597	87.7432	179.136	98.8742	245.967	191.383	188.416	140.746	22.2018	121.623	117.672	99.8231	46.7974	51.3545	98.6635	30.4217	115.207	158.328	43.9705	103.252	115.629	82.265	21.8829	126.185	138.752	85.8937	136.882	75.51	80.0903	32.4094	75.8255	135.524	132.279	178.642	81.1694	42.6353	142.965	96.3613	90.4108	198.653
		509	2161.6	198.457	165.585	149.468	91.5792	0	68.2029	87.6753	102.539	144.263	73.2763	212.888	185.279	189.803	134.679	65.4756	109.371	171.961	153.554	34.9458	73.4559	170.813	59.0865	98.5738	151.238	0	130.541	109.245	64.6131	51.3558	66.975	115.834	103.286	167.967	116.577	0	78.4998	143.877	145.794	118.884	172.842	41.0431	39.4483	78.661	59.6044	72.2765	195.012
		510	2165.46	200.076	145.656	104.47	38.9825	46.9344	35.8915	46.5989	69.0833	99.3502	55.6438	179.157	203.606	215.143	177.389	59.3571	175.234	124.96	118.888	0	76.2963	151.386	66.8214	123.06	176.858	0	150.543	93.7369	85.0388	124.084	147.26	162.829	79.9392	321.539	179.12	27.254	0	137.48	153.121	84.4471	160.201	73.0171	90.2909	176.41	36.5156	154.53	180.946
		511	2169.32	209.076	140.843	99.0265	73.2366	0	100.723	68.4129	152.498	137.873	28.098	217.464	178.101	284.41	101.019	85.3282	76.5881	129.423	210.886	51.7088	122.518	98.1212	52.324	92.3302	162.37	0	119.555	119.835	152.602	59.252	115.107	174.995	89.6661	204.602	130.673	40.7807	62.1124	111.489	141.259	161.511	215.009	56.8358	33.188	117.259	116.351	49.8251	187.305
		512	2173.18	180.462	112.866	127.605	45.6987	0	69.7928	38.8013	88.2293	139.293	109.143	160.278	182.494	134.164	150.33	77.821	102.957	89.0886	148.339	42.1084	110.661	94.1075	65.8816	70.7025	162.003	44.6965	184.791	94.4109	107.051	91.4179	97.2748	117.321	49.4058	212.378	240.228	40.5725	93.8257	133.935	134.65	119.92	188.396	0	0	121.528	27.3879	127.541	181.993
		513	2177.04	135.786	164.886	175.51	85.3961	0	0	37.2451	101.785	132.887	103.627	170.864	208.059	248.395	102.306	58.4095	124.791	173.796	169.689	0	104.866	140.248	27.47	54.5181	92.532	60.7067	128.044	152.73	0	126.951	106.076	94.3931	122.699	154.368	251.845	61.5334	72.5667	153.583	72.2005	63.4384	134.159	0	72.4306	130.32	0	45.6952	220.462
		514	2180.9	134.26	127.215	133.406	90.3034	0	76.3284	40.9376	60.0093	109.616	144.879	161.689	154.267	221.44	162.985	92.0083	70.9618	159.83	165.79	98.6335	92.4951	155.287	68.654	92.6683	172.178	43.1786	155.406	56.5158	140.876	51.5162	98.6514	121.831	118.948	214.682	240.717	82.0469	129.482	122.414	79.0819	121.886	177.429	0	71.1595	110.172	51.0714	56.2823	153.004
		515	2184.76	230.372	100.262	113.598	68.5714	0	0	72.1179	107.601	108.446	160.492	175.534	167.639	141.923	168.612	98.2303	97.8681	86.4113	208.398	69.3595	110.694	107.827	61.5962	42.7972	69.8543	45.4397	147.101	80.5397	88.2138	154.608	132.535	180.181	127.81	192.224	242.266	50.1952	37.3214	199.523	97.9964	118.905	109.594	0	69.2284	95.923	78.9637	65.8237	191.866
		516	2188.62	96.1009	157.115	138.386	140.341	0	93.3251	81.5028	163.177	157.734	112.565	123.969	217.309	193.35	230.567	108.705	114.804	132.571	95.7683	0	149.05	141.93	41.8588	138.247	136.036	32.2706	182.397	121.382	100.13	128.755	92.1751	194.562	113.269	183.524	285.505	91.463	111.645	97.643	150.182	177.439	126.788	0	72.539	158.365	101.867	92.6438	139.021
		517	2192.48	201.202	124.051	93.5355	70.8631	0	22.3716	60.5059	37.9377	145.45	141.46	121.84	150.961	194.893	121.482	92.5691	173.362	22.7986	101.068	67.8562	125.262	166.834	0	115.164	97.8298	28.0945	164.014	111.833	159.094	172.433	171.475	190.192	147.388	143.145	246.25	93.2466	25.7245	83.9493	114.118	147.183	100.809	37.5004	66.5378	85.0534	83.4838	42.1332	156.266
		518	2196.34	181.692	138.235	88.6206	76.3626	0	63.0816	23.8177	136.931	131.036	77.3828	144.329	95.3711	167.314	113.741	135.814	95.6873	117.205	190.042	24.9678	89.4877	137.18	73.3569	116.837	163.39	70.1066	171.945	101.196	149.303	148.463	93.7476	50.857	121.04	70.026	163.489	68.2799	47.7439	103.325	56.8058	105.209	175.787	0	88.079	48.8499	30.3266	118.096	123.034
		519	2200.2	114.817	138.746	31.4774	57.8439	0	130.745	131.075	113.904	194.364	57.9777	172.95	178.114	118.318	152.217	107.698	35.7126	160.963	165.084	32.499	101.419	179.411	58.3089	135.398	129.066	90.141	123.312	77.5279	173.62	81.2658	73.1664	29.6944	108.721	170.935	155.853	108.059	53.969	103.003	144.878	245.596	206.398	58.3262	99.7395	138.112	97.5433	77.1385	123.601
		520	2204.06	86.6587	140.557	75.5461	98.0593	0	63.8862	74.372	58.5877	169.595	181.404	81.5376	157.507	233.448	149.594	176.215	72.5119	114.146	222.022	46.8389	102.844	200.394	80.6728	142.136	118.555	0	96.7115	0	125.854	70.5205	131.705	72.1573	102.478	163.681	248.041	80.4723	26.9924	148.41	126.504	158.908	147.809	0	92.3117	107.959	52.8578	80.2476	182.287
		521	2207.92	159.022	108.171	128.945	82.5141	0	28.8057	82.3032	104.122	158.235	124.766	89.8363	175.714	141.666	130.413	141.135	34.2499	155.641	181.768	0	150.184	164	26.9108	89.5726	112.132	56.2535	137.761	78.8866	147.712	141.153	94.5902	65.7361	101.805	161.448	308.139	71.3084	49.0401	124.803	149.065	158.389	187.909	52.3724	68.9504	86.162	65.2124	71.7109	124.271
		522	2211.78	75.4089	119.467	101.889	92.5571	0	62.2574	53.0067	145.201	168.587	112.813	121.469	158.242	185.252	167.587	149.568	65.0523	152.607	191.163	35.6541	84.259	104.236	65.6013	140.385	125.358	0	126.613	165.412	142.985	135.458	83.4603	44.3524	129.321	0	326.833	46.036	33.1495	96.2392	189.289	158.977	152.682	63.36	33.1387	119.178	72.407	67.4348	200.606
		523	2215.64	145.793	93.3281	111.471	115.159	0	58.3168	81.1698	92.4346	212.602	111.755	130.607	147.963	205.718	214.803	147.184	81.5645	223.603	206.019	133.545	139.989	95.5041	89.9704	0	116.213	0	78.1741	90.8022	150.345	121.399	81.2196	86.4768	38.983	189.64	248.02	128.8	0	194.213	119.006	178.759	128.867	63.1235	20.9441	161.602	65.988	47.3958	164.027
		524	2219.5	180.789	186.663	96.2989	96.4357	0	109.98	113.846	120.154	119.247	57.3654	119.633	124.136	159.019	207.203	93.1839	88.3859	172.003	156.589	67.7837	213.527	145.039	40.4362	82.3249	31.6267	48.0906	88.8088	103.927	73.5467	123.616	111.003	70.2467	124.807	115.99	0	102.293	0	90.3099	183.838	134.343	154.438	0	76.4023	151.621	50.487	61.8372	153.009
		525	2223.36	132.665	132.155	41.587	61.1618	0	79.1336	27.4084	121.927	151.07	128.502	176.018	161.348	227.25	112.92	112.078	173.097	153.251	153.548	39.9083	154.079	68.1863	70.5348	94.0506	153.257	29.5106	89.8949	102.04	169.066	0	58.9385	116.067	43.3505	137.261	154.824	45.3614	26.372	106.863	133.174	145.566	100.05	0	123.466	180.686	105.602	54.1512	180.803
		526	2227.22	100.286	144.617	90.2658	72.7318	0	55.8762	28.0091	169.177	184.595	65.6085	166.463	206.423	239.386	217.929	150.996	143.093	174.083	202.215	46.6145	190.354	75.0186	112.058	136.615	92.5196	23.8146	134.662	140.703	73.4158	120.416	92.2298	88.8458	181.317	139.247	170.61	92.0969	0	119.079	132.871	182.586	98.4748	0	71.6788	132.531	136.767	47.3912	155.768
		527	2231.08	176.074	121.559	129.393	79.1273	37.2109	0	45.4069	109.289	111.697	144.343	163.752	123.001	213.167	154.248	204.451	134.869	102.948	214.064	124.834	135.598	104.062	50.3227	119.892	139.079	60.2741	145.742	140.574	138.843	89.6089	122.889	88.4096	94.137	150.976	172.441	0	0	141.477	170.05	132.267	176.194	0	79.3944	117.204	63.8876	75.8318	212.725
		528	2234.94	135.8	133.78	104.037	112.68	27.3941	60.111	51.9335	127.927	166.962	109.218	160.265	137.763	284.746	160.256	174.148	146.371	188.9	222.768	118.352	201.483	134.336	67.6513	60.5815	164.814	60.5016	121.893	115.286	138.81	62.8388	95.9178	68.9584	149.061	111.292	201.241	139.125	120.516	199.664	115.275	127.474	184.406	0	59.6652	196.287	110.505	82.2354	160.737
		529	2238.8	115.493	70.7555	107.201	100.953	0	49.0325	0	107.65	168.914	164.941	97.087	162.628	194.639	115.329	223.975	166.199	157.809	238.659	134.155	236.048	116.925	63.1092	27.5698	178.258	43.0399	89.2926	97.66	25.0713	64.9303	118.392	75.934	213.268	102.882	207.035	96.7126	55.8673	163.221	203.385	132.601	155.296	22.8159	41.2968	188	72.688	43.73	255.406
		530	2242.66	170.496	102.768	142.764	57.0149	0	0	0	139.366	247.159	120.706	157.172	87.3307	267.052	115.926	194.886	132.844	152.197	227.763	57.1494	180.015	52.49	39.2019	130.001	219.091	84.1582	183.136	83.3412	55.0123	124.541	148.467	138.792	121.532	82.419	256.592	125.302	75.8884	99.5542	222.736	33.4222	158.343	41.8133	111.793	173.576	61.5607	110.094	165.996
		531	2246.52	128.874	112.206	106.059	92.2578	29.7532	0	60.1192	113.192	211.308	103.284	241.474	175.704	281.197	111.845	176.747	73.4956	187.995	201.443	46.453	106.959	143.654	0	113.212	177.763	45.6345	141.116	57.3232	85.7182	0	178.283	93.8553	91.2413	108.216	208.402	28.0479	55.2809	105.109	122.48	110.727	131.003	0	104.399	157.683	109.509	74.5843	266.974
		532	2250.38	172.684	128.571	78.9324	84.2811	0	51.036	36.0657	106.539	271.924	152.401	126.582	119.642	178.818	101.593	182.566	132.814	203.977	86.6039	62.5915	167.088	133.145	0	85.7982	174.341	0	135.704	130.605	54.9835	98.7385	103.259	69.1954	189.763	94.4683	211.076	37.0753	0	171.814	116.042	158.484	127.754	19.6547	130.022	140.657	69.2057	92.3596	181.211
		533	2254.24	119.824	93.2057	113.654	124.435	55.3887	81.6039	87.0009	155.813	193.409	190.157	164.219	118.785	268.349	142.205	107.248	107.875	128.381	154.147	108.176	136.52	167.293	0	69.3644	215.773	71.5012	62.1882	121.392	163.153	100.624	123.135	39.6754	137.915	93.3612	299.551	61.5665	53.5419	37.7897	57.0723	138.411	184.244	0	87.3253	179.556	88.5387	68.6527	200.398
		534	2258.1	208.694	143.461	102.056	100.545	59.093	26.6862	48.3706	107.608	209.992	161.844	246.099	153.489	127.349	191.469	209.395	88.9742	225.759	177.089	102.845	166.901	50.9704	0	87.4475	178.531	20.8292	137.315	109.026	76.616	119.752	84.6923	129.896	136.143	31.6721	245.446	96.1719	84.0766	112.294	116.388	136.579	174.864	0	147.268	233.398	82.149	81.7556	205.088
		535	2261.96	163.271	164.583	117.714	113.959	95.1194	62.6069	83.0586	153.795	209.082	174.083	147.5	103.677	220.311	117.019	136.632	136.981	156.682	220.521	90.3263	151.197	135.296	25.3013	54.2309	110.651	69.8422	80.151	150.833	75.1038	106.084	166.74	82.7301	95.7078	114.881	205.711	24.7152	47.627	0	118.094	95.9435	166.106	0	155.976	128.847	96.3232	93.9211	258.807
		536	2265.82	145.392	101.835	72.0958	63.0768	59.9353	79.4922	77.2903	169.034	173.121	156.656	178.082	156.312	270.616	166.442	84.2531	66.9026	101.381	125.628	119.488	194.247	95.699	60.903	52.5828	141.342	43.4568	155.538	138.07	94.0281	131.314	109.797	124.896	106.129	75.7253	320.279	0	86.4768	0	139.711	184.821	159.928	21.4943	110.796	156.009	93.9011	73.0874	211.785
		537	2269.68	150.67	91.4411	101.928	189.903	34.5114	118.888	0	120.301	172.494	143.091	195.439	97.9385	172.198	149.261	172.993	126.123	171.005	178.177	140.929	83.1168	183.618	22.1921	55.3948	227.235	24.7099	135.533	84.9788	99.885	0	141.936	121.111	33.6408	33.1655	220.334	36.6544	81.8887	0	177.961	146.681	176.288	0	125.255	152.42	101.651	30.3425	226.67
		538	2273.54	154.172	132.187	71.065	170.558	111.874	90.9162	59.4639	132.359	228.971	191.358	163.2	113.452	195.706	110.917	150.839	63.4391	97.8349	189.383	85.1628	138.16	122.729	39.6161	90.8518	135.344	23.8247	130.62	172.282	30.0463	46.9458	149.297	104.034	162.471	103.158	187.07	0	103.966	0	156.873	115.87	160.281	42.3365	170.712	144.959	92.8214	83.7949	164.312
		539	2277.4	152.484	67.1707	150.659	153.004	70.8577	71.2305	104.778	186.065	226.569	121.113	208.562	0	188.94	170.425	117.496	81.9606	151.881	233.669	32.5227	107.679	210.332	52.9161	58.7471	185.209	48.5551	138.299	116.86	100.248	51.5124	99.9097	146.378	112.176	97.2971	200.838	0	33.1311	0	147.088	163.473	162.992	33.9583	162.201	187.688	96.2332	80.6155	258.48
		540	2281.26	126.228	105.985	67.4204	116.795	93.0535	69.62	45.5484	143.673	213.506	56.4259	228.376	123.857	200.207	204.908	205.189	123.155	152.664	168.041	100.29	142.962	166.067	41.089	76.2103	184.374	24.8947	174.399	142.735	95.5473	24.088	73.521	56.7514	139.169	112.984	251.506	0	88.385	0	152.715	91.1716	174.005	0	54.2844	281.702	71.9048	0	336.97
		541	2285.12	150.154	22.9753	111.221	90.857	88.2376	68.3101	41.9114	158.957	246.671	116.21	140.234	101.115	212.75	144.899	151.789	69.9054	131.206	232.727	78.671	149.873	138.752	85.2931	118.809	128.857	76.1711	140.561	71.559	109.379	68.2675	105.708	204.597	145.969	83.1794	327.083	0	77.3426	0	106.913	200.354	101.547	0	170.437	224.159	60.6258	66.4081	226.996
		542	2288.98	157.734	85.1683	99.272	93.1594	76.6882	21.9065	18.7654	122.833	162.421	79.7819	213.355	130.776	246.537	0	269.222	65.1013	145.893	175.083	93.4848	228.848	93.4359	34.5252	110.492	134.95	38.9354	158.536	135.987	0	79.7292	81.5168	103.447	99.2143	137.843	199.064	75.8644	47.2674	0	133.373	131.033	154.981	0	177.775	96.2276	74.2898	94.1889	278.037
		543	2292.84	179.642	119.552	72.7742	102.568	59.6933	78.8549	63.4127	76.7513	193.867	132.771	160.146	74.1352	207.433	0	160.473	120.552	180.651	159.892	86.9189	138.193	47.8723	44.8068	71.5777	176.268	48.8038	123.599	194.093	43.477	75.7908	54.5411	143.599	50.1899	41.3669	202.464	107.457	29.7661	0	103.53	99.9253	129.453	0	118.939	235.895	120.415	23.856	255.573
		544	2296.7	137.09	150.039	141.744	112.816	95.8011	0	33.1004	104.357	237.752	189.761	174.716	78.3072	233.287	215.324	215.075	34.5625	206.498	166.89	0	78.5039	86.7691	72.2136	141.86	234.623	43.9417	120.323	106.692	79.778	0	131.255	177.82	123.216	83.3612	211.03	129.784	68.3234	118.076	130.416	183.838	197.488	0	63.2067	227.706	96.187	27.4531	301.095
		545	2300.56	130.954	103.803	154.716	115.311	110.382	47.9456	90.4503	112.523	215.91	143.294	148.722	50.3359	236.72	0	114.666	26.8677	230.525	232.18	0	104.876	110.217	0	118.038	154.796	49.8586	145.932	126.422	118.977	43.7527	92.7631	162.003	136.32	139.358	273.205	133.531	72.0149	120.532	165.005	191.784	168.478	61.0242	107.806	261.954	94.1276	69.523	266.417
[truncated: 19 more columns]

## Sheet: Average Background
				SptId_20	SptId_22	SptId_24	SptId_26	SptId_28	SptId_30	SptId_31	SptId_32	SptId_33	SptId_35	SptId_38	SptId_39	SptId_40	SptId_43	SptId_44	SptId_46	SptId_47	SptId_48	SptId_50	SptId_51	SptId_52	SptId_54	SptId_57	SptId_59	SptId_60	SptId_62	SptId_63	SptId_65	SptId_66	SptId_67	SptId_69	SptId_72	SptId_73	SptId_74	SptId_75	SptId_78	SptId_79	SptId_80	SptId_81	SptId_82	SptId_86	SptId_87	SptId_88	SptId_89	SptId_90	SptId_92
		0	196.86	0	0	0	0	0	0	0	0	0	0	0	0	0	0	0	0	0	0	0	0	0	0	0	0	0	0	0	0	0	0	0	0	0	0	0	0	0	0	0	0	0	0	0	0	0	0
		1	200.72	0	153.52	0	0	0	0	0	0	138.042	0	0	0	0	0	0	0	0	0	0	0	0	0	0	0	0	0	0	0	0	0	0	0	0	0	0	0	0	0	0	0	0	0	0	0	0	0
		2	204.58	0	0	0	0	0	0	0	0	0	0	0	0	0	0	0	0	0	0	0	0	0	0	0	0	0	0	0	0	0	0	0	0	0	0	0	0	0	0	0	0	0	0	0	0	0	0
		3	208.44	0	0	0	0	0	0	0	0	0	0	0	0	0	0	0	0	0	0	0	0	0	0	0	0	0	0	0	0	0	0	0	0	0	0	0	0	0	0	0	0	0	0	0	0	0	0
		4	212.3	0	0	0	0	0	0	0	0	0	0	0	0	0	0	0	0	0	0	0	0	0	0	0	0	0	0	0	0	0	0	0	0	0	0	0	0	0	0	0	0	0	0	0	0	0	0
		5	216.16	0	0	0	0	0	0	0	0	0	0	0	0	0	0	0	0	0	0	0	0	0	0	0	0	0	0	0	0	0	0	0	0	0	0	0	0	0	0	0	0	0	0	0	0	0	0
		6	220.02	0	0	0	0	0	0	0	0	0	0	0	0	0	0	0	0	0	0	0	0	0	0	0	0	0	0	0	0	0	0	0	0	0	0	0	0	0	0	0	0	0	0	0	0	0	0
		7	223.88	0	0	0	0	0	0	0	0	0	0	0	0	0	0	0	0	0	0	0	0	0	0	0	0	0	0	0	0	0	0	0	0	0	0	0	0	0	0	0	0	0	0	0	0	0	0
		8	227.74	0	0	0	0	0	0	0	0	0	0	0	0	0	0	0	0	0	0	0	0	0	0	0	0	0	0	0	0	0	0	0	0	0	0	0	0	0	0	0	0	0	0	0	0	0	0
		9	231.6	0	0	0	0	0	0	0	0	0	0	0	0	0	0	0	0	0	0	0	0	0	0	0	0	0	0	0	0	0	0	0	0	0	0	0	0	0	0	0	0	0	0	0	0	0	0
		10	235.46	0	0	0	0	0	0	0	0	0	0	0	0	0	0	0	0	0	0	0	0	0	0	0	0	0	0	0	0	0	0	0	0	0	0	0	0	0	0	0	0	0	0	0	0	0	0
		11	239.32	0	0	0	0	0	0	0	0	0	0	0	0	0	0	0	0	0	0	0	0	0	0	0	0	0	0	0	0	0	0	0	0	0	0	0	0	0	0	0	0	0	0	0	0	0	0
		12	243.18	0	0	0	0	0	0	0	0	0	0	0	0	0	0	0	0	0	0	0	0	0	0	0	0	0	0	0	0	0	0	0	0	0	0	0	0	0	0	0	0	0	0	0	0	0	0
		13	247.04	0	0	0	0	0	0	0	0	0	0	0	0	0	0	0	0	0	0	0	0	0	0	0	0	0	0	0	0	0	0	0	0	0	0	0	0	0	0	0	0	0	0	0	0	0	0
		14	250.9	0	0	0	0	0	0	0	0	0	0	0	0	0	0	0	0	0	0	0	0	0	0	0	0	0	0	0	0	0	142.266	0	0	0	0	0	0	0	0	0	0	0	0	0	0	0	0
		15	254.76	0	0	0	0	0	0	0	0	0	0	0	0	0	0	0	0	0	0	0	0	0	0	0	0	0	0	0	0	0	0	0	0	0	0	0	0	0	0	0	0	0	0	0	0	0	0
		16	258.62	0	0	0	0	0	0	0	0	0	0	0	0	0	0	0	0	0	0	0	0	0	0	0	0	0	0	0	0	0	0	0	0	0	0	0	0	0	0	0	0	0	0	0	0	0	0
		17	262.48	0	0	0	0	0	0	0	0	0	0	0	0	0	0	0	0	0	0	0	0	0	0	0	0	0	0	0	0	0	0	0	0	0	0	0	0	0	0	0	0	0	0	0	0	0	0
		18	266.34	0	0	0	0	0	0	0	0	0	0	0	0	0	0	0	0	0	0	0	0	0	0	0	0	0	0	0	0	0	0	0	0	0	0	0	0	0	0	0	0	0	0	0	0	0	0
		19	270.2	0	0	0	0	0	0	0	0	0	0	0	0	0	0	0	0	0	0	0	0	0	0	0	0	0	0	0	0	0	0	0	0	0	0	0	0	0	0	0	0	0	0	0	0	0	0
		20	274.06	0	0	0	0	0	0	0	0	0	0	0	0	0	0	0	164.225	164.756	0	0	0	0	0	0	0	0	0	0	0	0	0	0	0	0	0	0	0	0	0	0	165.435	0	0	0	0	0	0
		21	277.92	0	0	0	0	0	0	0	0	0	0	0	155.486	0	0	0	0	0	0	0	0	0	0	0	0	0	0	0	0	0	0	0	0	0	0	0	156.219	0	0	0	162.644	0	0	0	0	0	0
		22	281.78	0	0	0	0	0	0	0	0	0	0	0	0	0	0	0	0	163.228	0	0	0	0	0	0	0	0	0	0	0	0	0	0	0	0	0	0	0	0	0	0	165.618	0	0	0	0	0	0
		23	285.64	0	0	0	0	0	0	0	156.13	0	0	0	0	0	0	0	0	0	0	0	0	0	0	0	0	0	0	0	0	0	0	0	0	0	0	0	0	0	0	0	161.716	0	0	0	0	0	0
		24	289.5	0	0	0	0	0	0	0	0	0	0	0	0	0	0	0	0	161.36	0	0	0	0	0	0	0	0	0	0	0	0	0	0	0	0	0	0	0	0	0	0	175.106	0	0	0	0	0	168.073
		25	293.36	0	0	167.128	0	0	0	0	0	0	0	0	0	0	0	0	0	169.287	0	0	0	0	0	0	0	0	0	0	0	0	0	0	0	0	0	0	0	0	0	0	171.894	0	0	0	0	0	0
		26	297.22	0	0	165.354	0	0	0	156.425	0	0	0	0	0	0	0	0	0	161.948	0	0	0	0	0	0	0	0	0	0	0	0	0	0	0	0	0	0	0	0	0	0	166.03	0	0	0	0	0	159.775
		27	301.08	0	0	0	0	0	0	0	0	0	0	0	0	0	0	0	0	173.193	0	0	0	0	0	0	0	0	0	0	0	0	0	0	0	0	0	0	0	0	0	0	166.642	0	0	0	0	0	166.119
		28	304.94	0	0	167.992	0	0	0	0	0	0	0	0	0	0	0	0	0	163.384	0	0	0	0	0	0	0	0	0	0	0	0	0	0	0	0	0	0	0	0	0	0	154.28	0	0	0	0	0	173.835
		29	308.8	0	0	165.416	0	0	0	0	0	0	0	0	0	0	0	0	0	164.227	0	0	0	156.629	0	0	0	0	0	0	0	0	0	0	0	0	0	0	0	0	0	0	162.312	0	0	0	0	0	168.343
		30	312.66	0	0	163.255	0	0	0	0	0	0	0	0	0	0	0	0	0	161.933	0	0	0	0	0	0	0	0	0	0	0	0	0	0	0	0	0	0	0	162.858	0	0	173.108	0	0	0	0	0	158.606
		31	316.52	0	0	167.735	0	0	0	0	0	0	0	0	0	0	0	0	0	162.822	0	0	0	0	0	0	0	0	0	0	0	0	0	0	0	0	0	0	0	171.107	0	0	158.978	0	0	0	0	0	163.326
		32	320.38	0	0	172.336	0	0	0	0	0	0	0	0	0	0	0	0	0	158.869	0	0	0	0	0	0	0	0	0	0	0	0	0	0	0	0	0	0	0	167.347	0	0	159.971	0	0	0	0	0	163.482
		33	324.24	0	0	170.529	0	0	0	0	0	0	0	0	0	0	0	0	0	167.025	0	0	0	0	0	0	0	0	0	0	0	0	0	0	0	0	0	0	0	0	0	0	165.754	0	0	0	0	0	165.298
		34	328.1	0	0	157.375	0	0	0	0	0	0	0	0	0	0	0	0	0	158.757	0	0	0	0	0	0	0	0	0	0	0	0	0	0	0	0	0	0	0	165.462	0	0	175.152	0	0	0	0	0	167.316
		35	331.96	0	0	164.755	0	0	0	0	0	0	0	0	0	0	0	0	0	169.467	167.672	0	0	0	0	0	0	0	0	0	0	0	138.316	0	0	0	0	0	0	161.468	0	161.205	164.965	0	0	144.961	0	0	167.42
		36	335.82	0	0	161.432	0	0	0	0	0	0	0	0	0	0	0	0	0	169.078	0	0	0	0	0	0	0	0	0	0	0	0	0	0	0	0	0	0	0	162.967	0	0	165.204	0	0	0	0	0	166.825
		37	339.68	0	0	168.871	0	0	0	0	0	0	0	0	0	0	0	0	0	162.728	0	0	0	0	0	0	0	0	0	0	0	0	0	0	0	147.071	0	0	0	160.193	0	0	171.053	0	0	0	0	0	167.125
		38	343.54	0	0	168.897	0	0	0	0	0	0	0	0	0	0	0	0	0	164.177	0	0	0	0	0	0	0	0	0	0	0	0	0	0	0	0	0	0	0	169.993	0	0	163.538	0	0	0	0	0	166.592
		39	347.4	0	0	164.112	0	0	0	0	0	0	0	0	0	0	0	0	0	164.48	0	0	0	0	0	0	0	0	0	0	0	0	0	0	0	0	0	0	0	164.134	0	0	157.976	0	0	0	0	0	172.049
		40	351.26	0	0	167.256	0	0	0	0	0	0	0	0	0	0	0	0	0	171.268	0	0	0	0	0	0	0	0	0	0	0	0	0	0	0	0	0	0	0	159.813	0	164.21	165.672	0	0	0	0	0	168.416
		41	355.12	0	0	168.255	0	0	0	0	0	0	0	0	0	0	0	0	0	161.98	0	0	0	0	0	0	0	0	0	0	0	0	0	0	0	0	0	0	0	168.268	0	159.472	161.703	0	0	0	0	143.774	169.371
		42	358.98	0	0	170.583	0	0	0	0	0	0	0	0	0	0	0	0	0	167.71	0	0	0	0	0	0	0	0	0	0	0	0	0	0	0	0	0	0	0	164.401	0	166.657	162.47	0	0	0	0	0	160.326
		43	362.84	0	0	164.738	0	0	0	0	0	0	0	0	0	0	0	0	0	163.723	0	0	0	0	0	0	0	0	0	0	0	0	0	0	0	0	0	0	0	158.714	0	165.231	158.126	0	0	0	0	0	157.455
		44	366.7	0	0	166.086	0	0	0	0	0	0	0	0	0	0	0	0	0	159.674	0	0	0	0	0	0	0	0	0	0	0	0	0	0	0	0	0	0	0	159.088	168.356	165.268	169.065	0	0	0	0	0	167.759
		45	370.56	0	171.871	179.218	0	0	0	0	0	0	0	0	0	0	0	0	0	162.577	0	0	0	0	0	0	0	0	0	0	0	0	0	0	0	0	0	0	0	169.169	0	160.255	163.125	0	0	0	0	0	163.965
		46	374.42	0	0	165.202	0	0	0	0	0	0	0	0	0	0	0	0	0	161.565	0	0	0	0	0	0	0	0	0	0	0	0	0	0	0	0	0	0	0	161.523	0	151.896	162.662	0	0	0	0	0	169.893
		47	378.28	0	0	169.144	0	0	0	0	0	0	0	0	0	0	0	0	0	169.338	0	0	0	0	0	0	0	0	0	0	0	0	0	0	0	0	0	0	0	155.037	0	163.333	164.216	0	0	0	0	0	164.71
		48	382.14	0	154.694	177.221	0	0	0	0	0	0	0	0	0	0	0	0	0	166.836	0	0	0	0	0	0	0	0	0	0	0	0	0	0	0	0	0	0	0	164.456	0	157.458	160.036	0	0	172.504	0	0	164.63
		49	386	165.73	164.446	163.464	0	0	0	0	0	0	0	0	0	0	0	0	0	169.183	0	0	0	0	0	0	0	0	0	0	0	0	147.127	0	0	0	0	0	0	161.411	0	168.689	161.9	0	0	175.02	0	0	167.213
		50	389.86	0	159.369	168.112	0	0	0	0	0	0	0	0	0	0	0	0	0	170.685	0	0	0	0	0	0	0	0	0	0	0	0	0	0	0	0	0	0	0	160.359	0	164.662	168.832	0	0	171.742	0	0	160.396
		51	393.72	171.196	162.791	166.047	0	0	0	0	0	0	0	0	0	0	0	0	0	172.621	163.752	0	0	0	0	0	0	0	0	0	0	0	0	0	0	0	0	0	0	162.93	0	163.999	161.535	0	0	166.276	0	0	159.591
		52	397.58	0	160.543	169.652	0	0	0	0	0	0	0	0	0	0	0	0	0	163.962	165.851	0	0	0	0	0	0	0	0	0	0	0	0	0	0	174.047	0	0	0	164.546	0	164.768	158.348	0	0	172.164	0	0	157.576
		53	401.44	166.869	166.495	164.809	0	0	0	0	0	0	0	0	0	0	0	0	0	168.456	158.238	0	0	0	0	0	0	0	0	0	0	0	0	0	0	158.871	0	0	0	168.617	0	169.35	167.144	0	0	164.833	0	0	168.135
		54	405.3	163.288	166.648	169.1	0	0	0	0	0	0	0	0	0	0	0	0	0	167.752	0	0	0	0	0	0	0	0	0	0	0	0	0	0	0	168.585	0	0	0	161.684	0	166.405	160.487	0	0	176.879	0	0	164.644
		55	409.16	167.76	160.544	151.008	142.936	0	0	0	0	0	0	0	0	169.967	0	0	0	170.23	161.079	0	0	0	0	0	0	0	0	0	0	0	0	0	0	164.91	0	0	0	151.5	0	161.404	167.908	0	0	168.902	0	0	162.116
		56	413.02	171.187	167.881	166.038	0	0	0	0	0	0	0	0	0	165.182	0	0	0	163.159	162.407	0	0	0	0	0	0	0	0	0	0	0	0	0	0	167.145	0	0	0	168.659	0	165.357	163.36	0	0	163.878	0	0	167.028
		57	416.88	168.558	165.932	162.689	0	0	0	0	0	0	0	0	0	0	0	0	0	171.224	154.81	0	0	0	0	0	0	0	0	0	0	0	0	0	0	0	0	0	0	163.593	0	171.824	161.742	0	0	173.294	0	0	165.791
		58	420.74	171.641	172.049	161.841	0	0	0	0	0	0	0	0	0	167.381	0	0	0	168.06	169.263	0	0	0	0	0	0	0	0	0	0	0	170.418	0	0	171.773	0	0	0	165.575	0	173.962	167.239	0	0	169.163	0	0	166.689
		59	424.6	162.926	161.715	159.441	0	0	0	0	0	0	0	0	0	165.719	0	0	0	171.224	177.638	0	0	0	0	0	0	0	0	0	0	0	0	166.164	0	168.37	0	0	0	167.399	0	164.618	168.647	0	0	177.254	0	0	0
		60	428.46	0	167.039	158.494	0	0	0	0	0	0	0	0	0	165.116	0	0	0	169.682	0	0	0	0	0	0	0	0	0	0	0	0	0	161	0	0	0	0	0	164.35	0	165.136	165.861	0	0	168.552	0	0	0
		61	432.32	0	163.912	162.129	0	0	0	0	0	0	0	170.754	0	165.428	0	168.624	0	162.861	0	0	0	0	0	0	0	0	0	0	0	0	0	165.808	0	166.025	0	0	0	163.466	0	163.023	172.665	0	0	165.461	0	0	0
		62	436.18	0	167.609	159.203	0	0	0	0	0	0	0	0	0	169.238	0	0	0	168.448	0	0	0	0	0	0	0	0	0	0	0	0	0	163.625	0	0	0	0	0	167.343	0	165.982	169.1	0	0	160.586	0	0	0
		63	440.04	0	166.864	159.995	0	0	0	0	0	0	0	0	0	163.272	0	0	0	154.6	0	0	0	0	0	0	0	0	0	0	0	0	0	158.061	0	162.809	0	0	0	162.675	0	157.14	167.591	0	0	166.231	0	0	0
		64	443.9	0	172.582	158.765	0	0	0	0	0	0	0	159.061	0	163.313	0	0	0	161.722	0	0	0	0	0	0	0	0	0	0	0	0	0	157.22	0	169.852	0	0	0	166.717	0	163.257	159.954	0	0	169.805	0	0	0
		65	447.76	163.639	166.886	158.596	0	0	0	0	0	0	0	0	0	162.751	0	0	0	161.611	0	0	0	0	0	0	0	0	0	0	0	0	0	158.654	0	0	0	0	0	157.399	0	169.865	171.016	0	0	174.925	0	0	0
		66	451.62	0	170.176	166.533	0	0	0	0	0	0	0	0	0	164.331	0	0	0	160.553	0	0	0	0	0	0	0	0	0	0	0	0	0	167.869	0	156.712	0	0	0	166.774	0	163.175	164.326	0	0	167.331	0	0	0
		67	455.48	0	170.651	155.708	166.708	0	0	0	0	0	0	0	0	166.305	0	0	0	160.415	0	0	0	0	0	0	0	0	0	0	0	0	0	160.619	0	166.824	0	0	0	163.697	0	170.862	161.692	111.367	0	169.931	0	0	0
		68	459.34	165.608	161.604	160.139	163.93	0	0	0	0	0	0	0	0	165.098	0	0	0	154.965	0	0	0	0	0	0	0	0	0	0	0	0	0	169.361	0	165.686	0	0	168.767	163.693	0	164.54	167.636	0	0	169.35	0	0	0
		69	463.2	0	168.912	157.497	0	0	0	0	0	0	0	0	0	156.332	0	0	0	167.466	0	0	0	0	0	0	0	0	0	0	0	0	0	162.726	0	164.254	0	0	170.077	165.8	0	159.599	163.565	0	0	164.263	0	0	0
		70	467.06	0	154.055	164.315	0	0	0	0	0	0	0	0	0	165.041	0	0	0	158.687	166.418	0	0	0	0	0	0	0	0	0	0	0	0	164.16	0	169.875	0	0	168.703	163.318	0	169.903	169.424	0	0	170.832	0	0	0
		71	470.92	167.317	176.905	160.861	0	0	0	0	0	0	0	0	0	164.398	0	0	0	167.345	160.961	0	0	0	0	0	0	0	0	0	0	0	0	161.623	163.221	173.439	0	0	0	170.689	0	165.792	159.372	0	0	173.514	0	0	0
		72	474.78	174.694	165.864	165.644	0	0	0	0	0	0	0	0	0	160.156	0	0	0	159.268	167.37	0	0	0	0	0	0	0	0	0	0	0	0	164.094	161.718	169.148	0	0	0	162.204	0	163.31	169.974	0	0	162.161	0	0	0
		73	478.64	175.11	163.456	165.025	0	0	137.076	0	0	0	0	0	0	154.613	0	0	0	157.764	159.728	0	0	0	0	0	0	0	0	0	0	0	0	161.696	157.237	154.814	0	0	166.337	169.857	0	172.477	161.092	0	0	158.944	0	0	0
		74	482.5	177.197	158.508	153.149	156.694	0	0	0	0	0	0	0	0	169.36	0	0	0	161.894	179.445	0	0	0	0	0	0	0	0	0	0	0	0	166.217	157.169	170.183	0	0	161.081	168.715	0	166.328	172.509	0	0	168.196	0	0	168.72
		75	486.36	159.96	164.882	161.957	0	0	0	0	0	0	0	0	0	167.341	0	0	0	158.927	174.932	0	0	0	0	0	0	0	0	0	0	0	0	171.97	160.81	173.784	0	0	0	162.65	0	167.379	165.682	0	0	156.744	0	0	173.848
		76	490.22	162.773	165.253	162.451	168.035	0	0	0	0	0	0	0	0	165.707	0	0	0	165.25	0	0	0	0	0	0	0	0	0	0	0	0	0	168.896	156.772	173.3	0	0	165.742	170.26	0	173.231	159.959	0	0	167.464	0	0	180.1
		77	494.08	175.427	171.825	156.615	0	0	0	0	0	0	0	0	156.442	160.184	0	0	0	168.957	169.402	0	0	0	0	0	0	0	117.952	0	0	0	0	161.679	158.119	170.693	0	0	0	178.692	0	164.198	160.033	0	0	166.275	0	0	166.842
		78	497.94	168.983	162.21	166.797	0	0	0	0	0	0	0	0	0	156.172	0	0	0	161.532	0	0	0	0	0	0	0	0	0	0	0	0	0	162.247	161.228	180.913	0	0	171.504	167.41	0	170.864	160.81	0	0	169.884	0	0	173.192
		79	501.8	161.775	166.441	162.453	0	0	0	0	0	0	0	0	0	165.256	0	0	0	161.842	0	0	129.621	0	0	0	0	0	0	0	0	0	0	169.701	156.405	173.581	0	0	0	175.976	0	167.743	165.688	0	0	185.897	0	0	0
		80	505.66	176.606	172.252	172.599	166.712	0	0	0	0	0	0	0	0	160.737	0	0	0	168.059	166.389	0	0	0	0	0	0	0	0	0	0	0	0	161.819	165.454	170.387	0	0	162.872	166.628	0	155.404	158.325	0	0	171.219	0	0	174.432
		81	509.52	174.3	165.798	164.078	169.965	0	0	0	0	0	0	0	168.169	155.478	0	0	0	163.736	161.337	0	0	0	0	0	0	0	0	0	0	0	0	167.365	160.236	177.404	0	0	158.59	168.54	0	160.681	164.533	0	0	174.736	0	0	173.293
		82	513.38	167.898	158.996	162.739	165.961	0	0	0	0	0	0	0	157.407	162.834	0	0	0	162.941	163.106	0	0	0	0	0	0	0	0	0	0	0	0	165.935	161.47	178.088	0	0	167.697	165.569	0	162.511	167.464	0	0	174.398	0	0	172.873
		83	517.24	171.791	161.4	158.927	169.75	0	0	0	0	0	144.28	0	164.453	165.591	0	0	0	158.606	163.141	0	0	0	0	0	0	0	0	0	0	0	0	165.508	163.479	171.169	0	0	167.621	166.296	0	167.734	163.899	0	0	176.972	0	0	168.422
		84	521.1	176.862	171.693	158.91	174.677	0	0	0	0	0	0	0	0	160.607	0	0	0	166.732	159.389	0	0	0	0	0	0	0	0	0	0	0	0	171.213	164.344	173.262	0	0	171.028	171.273	0	165.473	160.997	0	0	171.164	0	0	163.399
		85	524.96	170.285	171.414	159.47	167.142	0	0	0	0	0	0	0	164.756	163.283	0	0	0	168.106	177.986	0	0	0	0	0	0	0	0	0	0	0	0	171.539	158.871	169.323	0	0	166.538	170.293	0	169.136	165.808	0	0	168.953	0	0	174.106
		86	528.82	165.798	160.268	151.908	165.626	0	0	0	0	0	0	0	156.391	163.939	0	0	158.219	172.191	159.502	0	0	0	0	0	0	0	0	0	0	0	0	172.082	162.873	167.879	0	0	162.162	169.279	0	165.802	166.52	0	0	169.81	0	0	164.592
		87	532.68	177.055	158.214	158.47	166.785	0	0	0	0	0	0	0	165.517	163.574	0	0	0	165.383	166.407	0	0	0	0	0	0	0	0	0	0	0	0	166.433	167.927	165.035	0	0	176.296	166.11	0	162.709	175.703	0	0	169.905	0	0	167.99
		88	536.54	168.183	164.848	157.974	164.317	0	0	0	0	0	0	0	159.927	160.982	0	0	0	164.732	160.965	0	0	0	0	0	0	0	0	0	0	0	0	170.231	158.615	167.578	0	0	0	162.193	0	171.185	169.783	0	0	174.66	0	0	170.332
		89	540.4	164.859	171.933	162.434	168.824	0	0	0	0	0	0	0	164.559	161.324	0	0	0	168.634	166.772	0	0	0	0	0	0	0	0	0	0	0	0	172.443	158.186	170.761	0	0	171.119	160.097	0	163.448	162.859	0	0	169.728	0	0	176.301
		90	544.26	167.654	160.629	161.68	168.037	0	0	0	0	0	0	0	156.947	169.508	0	0	0	166.617	163.565	0	0	0	0	0	0	0	173.55	0	0	0	0	173.249	164.346	168.263	0	0	172.825	170.183	0	166.303	163.687	0	0	169.34	0	0	174.08
		91	548.12	167.456	166.859	167.008	170.427	0	0	0	0	0	0	0	169.686	166.305	0	0	0	171.036	172.384	0	0	0	0	0	0	0	0	0	0	0	0	176.3	162.345	168.557	0	162.951	166.292	170.437	0	170.644	165.644	0	0	167.263	0	0	168.407
		92	551.98	168.673	166.638	161.468	167.116	0	0	0	0	0	0	0	159.537	165.657	0	0	0	171.384	171.332	0	0	0	0	0	0	0	0	0	0	0	0	168.82	170.398	170.162	0	0	157.614	170.808	0	172.37	163.408	0	0	177.497	0	0	177.452
		93	555.84	162.159	162.361	159.326	164.955	0	0	0	0	0	0	0	172.692	161.4	0	0	0	168.177	166.198	0	0	0	0	0	0	0	162.937	0	0	0	0	181.947	154.349	173.557	0	0	169.008	166.255	0	172.557	170.962	0	0	175.469	0	0	166.58
		94	559.7	171.843	173.13	160.191	156.294	0	0	0	0	0	0	0	162.441	163.475	0	0	0	167.88	173.185	0	0	0	0	0	0	0	0	0	0	0	0	172.641	163.023	163.95	0	0	172.368	168.967	0	169.546	166.667	0	0	181.952	0	0	170.701
		95	563.56	169.002	170.949	165.828	165.958	0	0	0	0	0	0	0	163.816	163.92	0	0	0	165.937	158.105	0	0	0	0	0	0	0	0	0	0	0	0	175.071	172.696	174.728	156.62	0	172.253	172.629	0	168.683	168.056	0	0	179.457	0	0	182.354
		96	567.42	164.353	167.254	161.102	171.352	0	0	0	0	0	0	0	171.217	162.874	0	0	0	168.15	159.846	0	0	0	0	0	0	0	0	0	0	0	0	175.493	162.777	171.103	0	0	163.935	165.328	0	164.134	168.48	0	0	173.851	0	0	173.215
		97	571.28	172.449	170.179	151.13	168.698	0	0	0	0	168.267	0	0	169.659	163.515	0	0	0	165.55	170.571	0	0	0	0	0	0	0	0	0	0	0	0	176.51	163.535	175.664	0	0	164.1	158.76	0	169.852	167.102	0	0	173.428	0	0	171.941
		98	575.14	162.957	169.821	150.848	175.498	0	153.363	0	0	0	0	0	163.204	157.342	0	0	0	166.682	164.16	0	0	0	0	0	0	0	167.587	0	0	0	0	170.396	169.41	169.214	0	0	165.168	165.179	0	167.271	167.22	0	0	166.115	0	0	171.57
		99	579	157.692	171.644	156.205	168.153	0	0	0	0	0	0	0	0	161.907	0	0	0	164.736	171.167	0	0	0	0	0	0	0	0	0	0	0	0	171.626	164.826	168.575	0	0	166.769	164.9	0	171.97	159.692	0	0	169.925	0	0	166.457
		100	582.86	166.714	169.731	165.307	164.925	0	0	0	0	158.443	0	0	0	162.563	0	0	0	165.201	171.226	0	0	0	0	0	0	0	165.619	0	0	0	0	165.203	166.502	166.88	0	0	158.48	162.098	0	162.896	170.937	0	0	172.296	0	0	179.683
		101	586.72	164.497	170.333	156.144	167.271	0	0	0	0	161.096	0	0	162.01	162.859	0	0	157.891	165.043	165.174	0	0	0	0	0	0	0	0	0	0	0	0	166.366	164.689	174.659	0	0	172.515	161.538	0	165.553	178.96	0	0	167.25	0	0	167.553
		102	590.58	174.944	171.356	154.795	163.612	0	0	0	0	165.803	0	0	162.822	161.477	0	0	0	171.677	159.129	0	0	0	0	0	0	0	165.237	0	0	0	0	170.035	171.611	170.779	0	0	167.41	166.401	0	172.043	173.548	0	0	174.135	0	0	176.27
		103	594.44	172.134	171.995	165.862	162.576	0	0	0	0	0	0	0	168.021	161.996	0	0	166.792	170.155	156.611	0	0	0	0	0	0	0	0	0	0	0	0	164.127	169.601	174.728	0	0	136.633	166.912	0	166.458	173.343	0	0	186.488	0	0	170.696
		104	598.3	171.098	167.917	161.263	166.104	0	0	0	0	0	0	0	162.704	163.332	0	0	160.849	168.651	162.285	0	0	0	0	0	0	0	166.463	0	0	0	0	171.333	164.282	175.514	0	0	169.946	163.147	0	163.784	161.294	0	0	174.061	0	0	176.91
		105	602.16	169.051	162.592	160.754	163.24	0	0	0	0	0	0	0	158.232	158.487	0	0	169.904	169.402	165.459	0	0	0	159.04	0	0	0	0	0	0	0	0	171.409	170.825	179.139	0	0	169.284	163.353	0	165.457	173.386	0	0	169.782	0	0	179.403
		106	606.02	171.457	169.261	160.674	163.734	0	0	0	0	166.713	0	0	0	161.632	0	0	157.699	173.976	166.043	0	0	0	0	0	0	0	165.55	0	0	0	0	176.629	164.194	178.523	0	0	172.78	167.321	0	167.277	164.454	0	0	172.73	0	0	171.038
		107	609.88	173.863	170.867	159.707	170.364	0	0	0	0	0	0	0	162.943	165.261	0	0	169.591	164.332	167.02	0	0	0	0	0	0	0	0	0	0	155.782	0	166.006	153.932	184.156	0	0	166.263	158.399	0	165.821	168.827	0	0	179.333	0	0	170.212
		108	613.74	170.348	167.147	163.486	172.553	0	0	0	0	0	0	0	163.214	162.547	0	0	165.245	171.828	160.406	0	0	0	0	0	0	0	0	0	0	0	0	170.843	166.283	179.704	0	0	164.72	164.689	0	165.811	163.907	0	0	179.098	0	0	165.557
		109	617.6	167.322	170.424	162.408	176.888	0	156.262	0	0	0	0	0	160.797	157.543	0	0	163.28	166.011	168.4	0	0	0	0	0	0	0	0	0	0	152.562	0	170.799	158.543	177.288	0	0	168.337	168.722	0	169.821	168.304	0	0	175.874	0	0	167.293
		110	621.46	167.615	180.461	0	166.797	0	153.542	0	0	0	0	0	160.731	167.529	0	0	160.928	166.639	163.853	0	0	0	0	0	0	0	0	0	0	151.14	0	171.922	163.219	171.511	0	0	163.467	164.169	0	172.488	166.91	0	0	169.316	0	0	178.389
		111	625.32	168.539	171.491	156.84	164.873	0	0	0	0	0	0	0	163.153	162.995	0	0	160.738	174.056	162.396	0	0	0	0	0	0	0	0	0	0	0	0	173.923	167.05	170.548	0	0	166.906	167.801	0	174.229	171.103	0	0	173.111	0	0	176.187
		112	629.18	167.275	170.394	152.887	176.097	0	157.466	0	0	0	0	0	166.548	168.752	0	0	161.833	162.052	160.107	0	0	0	0	0	0	0	0	0	0	0	0	162.922	153.326	183.319	0	0	162.043	161.401	0	165.997	163.119	0	0	169.465	0	0	178.58
		113	633.04	177.639	168.616	155.896	165.743	0	152.854	0	0	0	0	159.294	157.495	160.165	0	0	163.292	164.607	162.006	0	0	0	0	0	0	0	0	0	0	151.306	0	169.498	161.422	173.828	0	0	169.864	164.162	0	171.772	166.963	0	0	176.831	0	0	177.148
		114	636.9	173.968	170.38	150.459	166.388	0	152.471	0	0	0	0	154.574	156.292	162.87	0	0	160.496	168.499	171.983	0	0	0	0	0	0	0	0	0	0	0	0	176.181	158.768	173.593	0	0	161.297	163.875	0	175.005	164.149	0	0	171.715	0	0	169.876
		115	640.76	168.817	174.178	165.321	167.389	0	153.922	0	0	0	0	156.418	161.185	160.754	0	0	156.775	164.485	169.24	0	0	0	0	0	0	0	0	0	0	156.859	0	160.229	161.126	178.93	0	0	168.62	165.192	0	165.539	158.265	0	0	171.111	0	0	172.609
		116	644.62	159.134	171.13	151.182	169.503	0	153.245	0	0	0	0	161.573	163.346	161.571	0	0	158.338	174.784	166.773	0	0	0	0	0	0	0	0	0	0	150.957	0	163.602	164.095	181.495	0	0	162.586	165.838	0	168.994	160.213	0	0	175.918	0	0	168.342
		117	648.48	178.002	175.101	157.448	166.811	0	158.439	0	0	0	0	154.35	162.833	175.861	0	0	162.891	157.974	166.013	151.449	0	0	0	0	0	0	0	0	0	0	0	169.498	166.138	175.206	0	0	175.331	169.059	0	171.854	168.309	0	0	171.288	0	0	175.56
		118	652.34	171.108	162.663	156.854	164.483	0	154.538	0	0	0	0	161.558	171.782	164.715	0	0	153.697	161.947	160.402	0	0	0	0	0	0	0	0	0	0	157.295	0	166.005	164.234	176.571	0	0	166.412	171.876	0	165.641	162.703	0	0	173.937	0	0	177.511
		119	656.2	167.395	164.852	155.455	168.625	0	153.687	0	0	0	0	155.116	161.602	164.558	0	0	156.441	163.45	162.8	0	0	0	0	0	0	0	0	0	0	148.601	0	174.204	167.841	182.903	0	0	156.473	169.929	0	168.142	160.538	0	0	177.795	0	0	174.09
		120	660.06	172.291	168.919	155.665	176.315	0	0	0	0	0	0	169.956	168.346	162.826	0	0	150.354	161.482	163.165	157.23	0	0	0	0	0	0	0	0	0	146.771	0	169.087	166.507	176.983	0	0	164.354	168.802	0	173.138	164.029	0	0	174.24	0	0	171.459
		121	663.92	163.452	171.116	156.136	169.235	0	150.645	0	0	0	0	152.944	165.782	164.647	0	0	152.635	170.892	164.63	0	0	0	0	0	0	0	0	0	0	149.712	0	168.548	163.528	174.948	0	0	168.486	166.95	0	161.535	169.985	0	0	168.046	0	0	166.22
		122	667.78	166.253	169.629	161.968	168.133	0	156.205	0	0	0	0	0	164.15	165.668	0	0	149.289	170.994	162.582	0	0	0	0	0	0	0	0	0	0	147.337	0	175.588	165.937	178.583	0	0	166.524	167.408	0	173.657	161.705	0	0	168.274	0	0	174.029
		123	671.64	175.725	170.844	160.111	172.106	0	156.033	0	0	0	0	157.646	160.887	163.57	0	0	149.196	167.843	161.529	0	0	0	0	0	0	0	0	0	0	160.982	0	170.222	171.612	174.161	0	0	160.834	169.897	0	170.688	161.72	0	0	177.328	0	0	166.972
		124	675.5	177.924	166.575	162.369	165.635	0	154.871	0	0	0	0	156.098	152.891	169.649	0	0	151.732	163.448	162.269	150.691	0	0	0	0	0	0	0	0	0	148.856	0	165.9	167.038	175.576	0	0	171.981	166.673	0	170.513	165.225	0	0	172.501	0	0	175.541
		125	679.36	173.15	159.831	0	156.212	0	159.268	0	0	0	0	159.333	166.03	169.619	0	0	152.799	162.305	160.355	154.257	0	0	0	0	0	0	0	0	0	151.186	0	167.877	167.229	176.693	0	0	173.698	164.192	0	165.165	165.978	0	0	165.746	0	0	167.725
		126	683.22	173.806	170.539	0	170.1	0	154.097	0	0	0	0	163.852	160.42	160.939	0	0	149.914	164.416	158.05	0	0	0	0	0	0	0	0	0	0	156.558	0	173.958	170.407	175.547	0	0	172.356	164.001	0	162.827	168.84	0	0	178.776	0	0	166.97
		127	687.08	171.711	178.258	156.911	163.648	0	154.575	0	0	0	0	157.468	156.443	163.023	0	0	156.133	164.139	157.271	145.469	0	0	0	0	0	0	0	0	0	160.006	0	176.285	165.597	181.42	167.092	0	160.167	165.803	0	167.793	167.206	0	0	177.456	0	0	168.47
		128	690.94	174.318	166.514	161.607	163.159	0	156.282	0	0	0	0	155.318	159.929	164.675	0	0	169.603	164.569	169.922	155.379	0	0	0	0	0	0	0	0	0	151.152	0	167.763	159.793	179.13	172.45	0	165.684	165.235	0	170.511	164.102	0	0	173.02	0	0	170.059
		129	694.8	176.471	165.692	161.86	163.373	0	160.442	0	0	0	0	156.449	164.186	167.305	0	0	153.747	162.871	153.943	145.853	0	0	0	0	0	0	0	0	0	159.188	0	167.414	166.629	172.699	0	0	167.25	168.471	0	170.798	163.25	0	0	174.083	0	0	164.111
		130	698.66	170.324	167.54	158.952	165.203	0	152.843	0	0	0	0	155.692	161.896	162.853	0	0	156.297	162.916	150.138	154.738	0	0	0	0	0	0	0	0	0	150.858	0	171.699	176.841	167.565	168.253	0	169.944	171.139	0	169.647	167.402	0	0	177.408	0	0	172.819
		131	702.52	163.776	167.188	163.54	166.141	0	153.49	0	0	0	0	155.903	165.265	165.502	0	0	152.817	165.645	161.756	148.843	0	0	0	0	0	0	0	0	0	153.497	0	164.896	171.565	178.854	0	0	173.189	165.748	0	163.704	162.413	164.613	0	170.508	0	0	169.832
		132	706.38	170.875	176.503	164.746	168.411	0	159.3	0	0	0	0	157.912	160.252	163.812	0	0	151.789	163.629	163.535	153.952	0	0	0	0	0	0	0	0	0	147.764	0	172.947	167.643	172.646	0	0	167.927	170.727	0	168.629	164.595	0	0	174.835	0	0	169.101
		133	710.24	165.675	170.631	165.389	166.09	0	149.853	0	0	0	0	153.169	160.68	172.419	0	0	160.809	162.78	165.15	153.985	0	0	0	0	0	0	0	159.543	0	155.562	0	172.803	170.627	176.602	163.418	0	177.637	171.622	0	167.131	169.792	0	0	171.749	0	0	165.188
		134	714.1	174.117	170.625	164.699	176.123	0	156.099	0	0	0	0	161.548	157.637	159.096	0	0	158.331	156.872	171.383	146.657	0	0	0	0	0	0	0	162.601	0	157.373	0	168.407	175.042	172.149	0	0	171.282	172.974	0	165.131	163.47	0	0	179.234	0	0	173.374
		135	717.96	171.277	163.664	155.872	170.674	0	156.997	0	0	0	0	158.05	166.502	165.24	0	0	155.7	157.127	168.882	149.215	0	0	0	0	0	0	0	155.008	0	150.684	0	166.11	174.393	171.906	0	0	160.944	161.902	0	165.83	167.884	0	0	168.236	0	0	176.16
		136	721.82	167.246	172.096	162.093	175.754	0	155.756	0	0	0	0	163.972	167.175	166.709	0	0	158.636	157.287	169.488	143.665	0	0	0	0	0	0	0	151.999	0	155.179	0	171.227	175.323	181.504	0	0	168.391	167.899	0	168.258	158.893	0	0	164.867	0	0	177.414
		137	725.68	166.519	172.184	161.669	174.497	0	163.167	0	0	0	0	157.184	154.774	169.122	0	0	155.712	168.422	161.208	151.988	0	0	0	0	0	0	0	0	0	147.509	0	171.002	171.967	173.205	159.362	0	172.556	164.687	0	164.482	169.011	0	0	171.985	0	0	170.176
		138	729.54	173.159	166.322	163.598	178.815	0	161.803	0	0	0	0	164.089	166.134	168.42	0	0	158.308	167.944	169.182	153.445	0	0	0	0	0	0	0	149.352	0	147.694	0	173.271	169.961	171.374	0	0	162.308	162.947	0	173.049	168.455	168.003	0	172.948	0	0	170.505
		139	733.4	168.504	169.503	163.194	165.683	0	155.182	0	0	0	0	157.581	162.722	155.983	0	0	156.162	158.289	166.009	151.936	0	0	0	0	0	0	0	144.903	0	150.501	0	177.12	166.169	173.716	0	0	163.998	163.364	0	167.464	164.087	157.424	0	175.364	0	0	175.079
		140	737.26	170.88	172.996	168.821	159.602	0	154.55	0	0	0	0	156.162	167.76	161.861	0	0	154.163	171.49	165.898	154.205	0	0	0	0	0	0	0	147.726	0	147.163	0	173.752	171.172	164.406	161.033	0	166.688	168.653	0	167.506	168.874	161.896	0	171.361	0	0	175.698
		141	741.12	166.988	165.597	162.545	172.571	163.141	151.916	0	0	0	0	158.586	162.702	163.462	0	0	157.643	165.746	173.389	153.839	0	0	0	0	0	0	0	149.112	0	155.88	0	173.894	170.977	175.359	167.565	0	171.094	164.246	0	172.84	166.876	165.699	0	172.853	0	0	169.669
		142	744.98	173.792	170.886	161.744	167.77	168.672	157.866	0	0	0	0	160.988	164.372	176.806	0	0	153.438	155.45	166.316	162.944	0	0	0	0	0	0	0	158.559	0	151.73	0	172.977	175.267	178.39	171.548	0	167.161	172.941	0	169.745	169.319	153.523	0	178.03	0	0	175.642
		143	748.84	164.018	172.737	167.015	171.477	168.479	152.161	0	0	0	0	157.273	163.045	161.354	0	0	148.433	164.773	166.687	160.349	0	0	0	0	0	0	0	151.836	0	155.188	0	167.659	176.527	179.81	0	0	161.09	170.104	0	172.288	161.576	0	0	176.754	0	0	169.862
		144	752.7	175.526	173.989	164.702	171.663	0	151.47	0	0	0	0	154.619	161.783	169.139	0	0	163.056	161.614	161.458	148.325	0	0	0	0	0	0	0	150.994	0	154.205	0	163.161	174.307	175.818	162.041	0	170.162	162.803	0	169.18	166.569	167.061	0	171.055	0	0	177.616
		145	756.56	178.329	168.503	165.601	166.706	162.037	147.27	0	0	0	0	164.782	165.283	166.19	0	0	156.728	169.915	163.682	149.153	0	0	0	0	0	0	0	155.423	0	158.972	0	173.012	172.239	172.379	164.628	0	170.444	166.847	0	155.472	166.394	159.929	0	165.256	0	0	172.961
		146	760.42	168.556	166.934	164.531	173.599	160.258	162.673	0	0	0	0	157.103	155.055	167.951	0	0	160.582	153.612	165.816	148.266	154.553	0	0	0	0	0	0	148.351	0	150.371	0	177.189	172.363	176.23	0	0	164.348	163.493	0	164.856	165.697	0	0	168.854	0	0	170.836
		147	764.28	164.227	171.19	171.372	174.012	167.144	154.254	0	0	0	0	153.855	169.235	165.342	0	0	158.029	162.026	164.32	0	0	0	0	0	0	0	0	151.461	0	153.347	0	177.358	168.592	168.659	166.568	0	169.094	164.422	0	169.528	158.707	161.582	0	163.482	0	0	180.058
		148	768.14	165.253	171.336	164.858	170.545	168.141	152.007	0	0	0	0	158.827	160.378	165.66	0	0	152.283	158.673	165.872	150.451	0	0	0	0	0	137.804	0	150.102	0	151.401	0	174.864	171.092	169.737	156.399	0	160.96	166.398	0	168.493	167.022	166.576	0	168.875	0	0	178.606
		149	772	174.686	174.637	166.202	172.4	164.783	151.602	0	0	0	0	154.253	162.976	158.528	0	0	156.486	165.945	172.061	149.082	0	0	0	0	0	0	0	147.665	0	153.544	0	171.04	165.646	175.023	168.429	0	164.106	165.415	0	166.95	170.469	166.774	0	172.382	0	0	171.444
		150	775.86	171.407	168.549	165.583	174.245	165.138	155.288	0	0	0	0	159.631	157.869	158.32	0	0	152.193	165.806	170.654	155.383	0	0	0	0	0	0	0	151.949	0	158.989	0	171.917	163.74	178.545	160.279	0	164.756	158.96	0	166.639	180.83	160.979	0	174.711	0	0	175.306
		151	779.72	159.68	169.694	163.655	165.098	166.442	153.981	0	0	0	0	159.806	167.4	165.651	0	0	154.733	163.192	173.415	149.895	0	0	0	0	0	0	0	158.315	0	155.026	0	162.55	165.757	177.816	167.834	0	172.895	166.73	0	170.552	170.51	162.261	0	168.786	0	0	180.199
		152	783.58	170.041	171.094	165.591	174.801	165.282	154.996	0	0	0	0	157.23	167.156	161.215	0	0	153.955	163.422	159.528	157.301	0	0	0	0	0	0	0	142.069	0	153.593	0	172.244	173.096	168.663	162.992	0	162.645	164.187	0	167.432	167.596	161.467	0	168.051	0	0	167.611
		153	787.44	168.785	170.226	161.586	169.719	163.117	148.321	0	0	0	0	160.683	164.623	160.42	0	0	160.093	171.203	165.596	153.089	0	0	0	0	0	0	0	147.438	0	149.433	0	173.341	169.71	170.823	155.257	0	164.168	163.08	0	165.977	166.864	163.703	0	167.854	0	157.78	172.58
		154	791.3	175.586	174.577	156.111	171.817	160.299	153.21	0	0	0	0	165.64	167.286	164.81	0	0	158.711	163.934	172.544	146.891	0	0	0	163.338	0	0	0	151.111	0	158.234	0	174.362	177.283	169.631	166.99	0	171.82	163.299	0	161.213	173.291	166.694	0	167.811	0	160.33	178.599
		155	795.16	173.69	174.651	164.854	174.607	166.121	147.91	0	0	0	0	167.869	162.15	158.469	0	0	159.519	161.83	171.939	146.778	0	0	0	0	0	0	0	148.293	0	156.079	0	179.729	165.38	168.962	164.412	0	166.803	167.913	0	178.099	170.667	0	0	167.482	0	0	178.306
		156	799.02	168.053	166.888	160.816	171.96	162.657	146.009	0	0	0	0	155.937	168.992	158.29	0	0	165.712	156.724	165.882	146.642	0	0	0	160.618	0	0	0	159.174	0	156.804	0	172.358	178.787	167.588	172.557	0	162.062	166.786	0	167.468	175.101	162.219	0	171.111	0	155.839	165.008
		157	802.88	165.378	162.366	163.036	172.197	161.246	156.24	0	0	0	0	161.28	171.521	166.879	0	0	157.2	153.992	172.748	158.505	0	0	0	158.837	0	0	0	157.049	0	154.33	0	166.768	170.029	170.65	169.799	0	165.252	160.05	0	169.638	170.422	159.957	0	178.348	0	0	176.431
		158	806.74	166.369	159.724	160.956	168.495	160.849	161.139	0	0	0	0	158.986	160.778	159.066	0	0	156.858	168.183	168.134	151.957	0	0	0	166.568	0	0	0	158.462	0	155.911	0	165.465	174.338	169.781	165.4	0	170.421	156.424	0	163.045	163.985	160.263	0	172.935	0	162.288	171.86
		159	810.6	163.764	171.601	154.445	172.828	169.235	163.019	0	0	0	0	152.451	169.134	162.904	0	0	159.279	167.534	169.409	151.263	0	0	0	159.606	0	0	0	161.553	0	157.736	0	179.448	172.492	177.588	159.703	0	164.745	166.756	0	169.77	172.633	157.633	0	174.352	0	165.595	163.891
		160	814.46	166.769	176.606	0	170.884	161.192	152.066	0	0	0	0	151.992	162.399	171.783	0	0	163.327	164.493	171.722	152.969	0	0	0	162.583	0	0	0	157.461	0	157.808	0	168.992	172.05	171.079	0	0	161.272	170.094	0	157.164	166.004	0	0	176.285	0	162.104	176.394
		161	818.32	169.253	176.996	157.382	176.226	160.438	159.402	0	0	0	0	156.076	168.943	162.437	0	0	153.459	170.867	165.247	155.217	0	0	153.213	155.479	0	0	0	155.971	0	152.227	0	171.725	170.177	169.334	154.875	0	168.441	158.879	0	162.301	162.583	165.401	0	171.763	0	156.54	169.49
		162	822.18	175.442	172.741	157.062	173.749	166.206	158.169	0	0	0	0	155.255	165.927	176.725	0	0	158.005	169.592	161.174	146.111	0	0	0	153.461	0	0	0	154.462	0	163.25	0	178.467	177.75	164.157	161.346	0	169.202	163.443	0	163.2	165.144	160.733	0	168.609	0	150.997	167.361
		163	826.04	165.828	163.42	160.222	170.268	168.515	156.7	0	0	0	0	158.014	171.631	167.984	0	0	156.43	170.769	170.945	157.276	0	0	0	159.597	0	0	0	159.261	0	156.679	0	171.114	180.199	165.643	0	0	175.439	163.865	0	160.771	172.664	156.352	0	167.163	0	161.997	175.246
		164	829.9	169.735	167.575	155.955	171.449	164.188	158.079	0	0	0	0	151.626	167.703	166.648	0	0	161.657	171.854	170.477	149.219	0	0	0	150.559	0	0	0	155.708	0	158.972	0	169.658	177.021	168.155	0	0	174.975	160.016	0	163.939	162.025	166.393	0	169.096	0	165.189	167.829
		165	833.76	165.518	169.12	156.942	168.558	168.756	158.243	0	0	0	0	153.484	159.518	170.986	0	0	162.429	160.871	163.202	151.508	159.952	0	0	161.749	0	0	0	146.684	0	160.002	0	181.222	171.598	171.471	168.428	0	162.648	164.178	0	161.611	166.638	167.899	0	171.534	0	163.087	172.432
		166	837.62	160.753	175.146	162.536	172.213	167.054	162.578	0	0	0	0	157.717	163.965	162.029	0	0	161.79	162.497	168.442	150.488	0	0	0	159.945	0	0	0	0	0	151.459	0	170.163	169.468	168.774	0	0	166.68	154.054	0	161.257	167.34	169.12	0	169.325	0	154.573	170.543
		167	841.48	170.184	172.293	155.803	166.98	162.456	160.341	0	0	0	0	164.343	163.281	181.852	0	0	157.376	155.547	172.226	150.963	0	0	0	160.859	0	0	0	155.766	0	158.597	0	175.647	174.017	173.871	0	0	164.784	163.782	0	158.491	169.535	162.766	0	165.818	0	158.71	170.837
		168	845.34	167.449	172.253	162.91	163.839	167.927	158.81	0	0	0	0	167.618	162.791	168.164	0	0	160.611	157.271	166.426	0	0	0	0	159.285	0	0	0	161.72	0	161.032	0	168.05	185.07	172.474	0	0	173.167	167.046	0	160.828	169.494	164.096	0	166.08	0	162.193	165.418
		169	849.2	161.714	167.876	162.022	172.226	162.78	152.796	0	0	0	0	165.219	157.292	169.204	0	0	155.532	0	167.221	153.869	146.941	0	0	155.789	0	0	0	156.141	0	165.655	0	176.271	173.632	173.258	0	0	171.821	162.4	0	161.063	170.376	162.814	0	176.358	0	162.913	177.702
		170	853.06	168.272	164.631	152.484	177.032	166.583	155.804	0	0	0	0	160.454	160.49	164.316	0	0	158.866	167.847	167.639	155.391	154.396	0	0	159.313	0	0	0	152.244	0	156.572	0	180.778	174.247	174.215	0	0	179.394	166.651	0	165.705	170.315	161.836	0	174.872	0	159.223	177.637
		171	856.92	162.988	171.925	0	169.202	163.005	0	0	0	0	0	156.97	155.747	159.003	0	0	159.39	161.235	166.145	151.485	147.078	0	0	154.912	0	0	0	154.722	0	160.447	0	174.514	171.245	172.545	161.36	0	168.806	162.419	0	170.762	166.041	166.568	0	176.355	0	157.071	176.654
		172	860.78	166.624	167.183	151.632	176.316	162.798	155.843	0	0	0	0	165.667	166.088	164.676	0	0	160.982	158.735	163.907	155.032	150.129	0	0	158.058	0	0	0	158.265	0	159.939	0	178.794	166.871	175.305	0	158.889	164.626	160.688	0	165.116	167.442	158.95	0	176.054	0	160.762	173.179
		173	864.64	163.755	172.879	162.992	172.246	177.713	151.574	0	0	0	0	160.782	165.351	168.466	0	0	166.208	160.458	169.658	155.943	0	0	0	152.178	0	0	0	157.62	0	161.098	0	169.536	169.537	172.982	161.488	0	161.558	157.796	0	167.353	167.108	161.329	0	171.455	0	159.641	167.071
		174	868.5	170.069	167.119	153.92	176.809	161.748	155.389	0	0	0	0	164.816	164.432	162.642	0	0	164.747	153.854	175.863	150.502	156.052	0	0	162.348	0	0	0	160.34	0	158.066	0	168.033	167.551	168.881	0	155.928	176.823	159.425	0	159.833	163.832	166.263	0	173.457	0	158.127	174.741
		175	872.36	161.091	166.072	156.878	166.47	164.229	157.298	0	0	0	0	167.691	162.419	165.082	0	0	169.187	0	169.312	158.462	0	0	0	152.602	0	0	0	161.02	0	153.73	0	171.413	167.702	186.048	0	0	173.311	149.76	0	158.073	166.881	158.275	0	183.899	0	158.018	169.961
		176	876.22	158.935	161.972	166.228	172.508	165.072	157.822	0	0	0	0	169.697	173.507	166.124	0	0	165.408	158.441	167.745	155.008	149.229	0	0	154.096	0	0	0	153.986	0	157.973	0	169.803	174.585	162.225	0	0	174.343	155.687	0	160.923	168.625	161.032	0	173.087	0	169.626	183.075
		177	880.08	162.059	162.875	157.47	168.51	164.913	155.088	0	0	0	0	160.255	167.517	165.637	0	0	157.586	162.199	169.842	156.632	148.356	0	0	164.231	0	0	0	156.901	0	163.613	0	176.032	172.944	176.951	0	0	164.262	159.048	0	172.19	162.224	167.419	0	169.498	0	155.624	173.159
		178	883.94	160.92	155.813	155.679	173.79	164.12	155.85	0	0	0	0	160.922	162.919	160.005	0	0	155.516	165.235	174.008	159.095	157.783	0	0	161.28	0	0	0	158.222	0	158.581	0	167.977	169.408	174.742	0	150.369	166.873	153.795	0	158.636	171.252	151.076	0	173.152	0	157.542	175.374
		179	887.8	163.945	159.122	146.59	173.818	163.73	150.178	0	0	0	0	156.894	168.419	165.1	0	0	162.442	160.599	163.563	152.832	156.422	0	0	157.779	0	0	0	157.804	0	158.004	0	175.237	160.687	176.513	0	0	171.329	151.317	0	162.273	176.719	159.138	0	174.903	0	160.707	171.91
		180	891.66	173.759	167.854	0	179.417	162.981	154.703	0	0	0	0	157.345	164.311	166.41	0	0	167.02	161.039	167.148	153.299	150.392	0	0	167.861	0	0	0	159.936	0	154.934	0	172.549	171.553	162.733	0	158.938	173.686	157.434	0	173.86	172.268	159.168	0	179.406	0	164.137	171.3
		181	895.52	170.238	168.135	148.025	176.855	167.631	156.138	0	0	0	0	157.851	167.658	157.515	0	0	167.687	151.782	174.996	146.439	154.23	0	0	160.779	0	166.573	0	148.182	0	153.702	0	168.745	167.914	172.149	158.834	156.002	177.944	156.164	0	169.125	171.573	163.382	0	178.157	0	156.821	174.823
		182	899.38	165.114	171.406	163.503	169.699	161.119	163.391	0	0	0	0	164.016	162.499	170.748	0	0	161.533	162.487	172.157	152.558	150.753	0	0	156.894	0	0	0	158.048	0	146.292	0	168.079	173.578	175.922	163.148	159.548	173.221	158.798	0	165.47	168.337	153.864	0	178.442	0	167.093	174.185
		183	903.24	172.747	159.512	157.774	173.062	162.868	161.826	0	0	0	0	162.701	169.207	163.707	0	0	157.414	170.79	170.573	148.411	154.018	0	0	154.722	0	0	0	165.546	0	156.558	0	170.118	175.02	174.778	160.29	156.664	170.768	163.295	0	160.316	170.002	159.748	0	176.767	0	164.997	181.095
		184	907.1	162.863	162.329	146.269	177.472	160.712	164.672	0	0	0	0	0	160.729	166.672	0	0	162.758	160.071	163.762	148.576	151.708	0	0	164.042	0	0	0	158.423	0	151.54	0	169.09	163.851	170.023	162.337	159.822	163.684	169.22	0	159.29	164.834	159.883	0	173.392	0	171.831	164.57
		185	910.96	167.964	159.179	165.143	181.338	162.457	169.621	0	0	0	0	0	162.129	162.705	158.443	0	159.627	162.475	174.701	146.216	149.201	0	0	156.588	0	0	0	157.114	0	153.891	0	177.744	173.048	167.779	158.967	157.818	174.581	163.509	0	157.688	166.987	163.776	0	174.682	0	160.849	171.056
		186	914.82	162.98	167.781	155.405	176.335	165.542	157.545	0	0	0	0	162.896	170.275	161	0	0	164.076	166.663	165.182	147.429	150.992	0	0	159.736	0	0	0	154.065	0	150.244	0	178.499	178.165	166.493	0	158.551	162.396	159.202	0	155.886	166.422	158.945	0	176.566	0	162.871	178.923
		187	918.68	166.313	162.558	163.645	175.627	155.514	162.052	0	0	0	0	158.691	163.168	165.796	0	0	161.212	158.781	168.283	147.407	157.798	0	0	157.127	0	0	0	156.683	0	154.247	0	169.182	174.72	167.132	163.386	157.936	162.8	166.5	0	159.598	176.023	158.562	0	172.353	0	159.161	175.415
		188	922.54	173.346	158.968	166.554	174.043	169.544	158.931	0	0	0	0	152.83	163.298	161.68	0	0	160.905	165.45	166.103	159.846	146.685	0	0	153.562	0	0	0	155.236	0	156.892	0	171.55	174.597	174.697	163.088	162.121	161.056	163.369	0	156.192	157.89	0	0	172.029	0	162.249	172.008
		189	926.4	169.328	170.646	165.462	168.149	169.648	168.318	0	0	0	149.87	170.952	161.032	154.904	0	0	160.457	158.128	164.563	155.433	146.627	0	0	155.395	0	0	0	156.05	0	153.66	0	173.667	163.129	172.17	162.682	157.928	165.859	156.87	0	158.057	162.219	153.597	0	169.727	0	173.108	169.34
		190	930.26	175.797	165.618	156.094	177.528	160.595	151.482	0	0	0	0	159.855	170.955	162.345	156.74	0	168.621	160.903	168.052	155.417	146.078	0	0	148.561	0	0	0	161.756	0	146.963	0	173.857	160.427	177.435	157.353	151.639	169.614	164.226	0	150.264	167.895	161.214	0	172.748	0	164.351	174.255
		191	934.12	167.831	161.573	157.76	175.759	165.249	153.497	0	0	0	0	162.985	167.27	161.74	0	0	163.295	151.621	173.882	146.69	152.506	0	0	0	0	0	0	153.112	0	152.174	0	177.76	158.975	174.238	164.497	163.245	167.845	166.492	0	153.11	167.76	163.799	0	170.117	0	155.201	175.137
		192	937.98	157.298	163.915	164.739	172.389	165.604	156.983	0	0	0	157.492	159.164	160.237	162.343	163.314	0	162.612	163.454	166.981	152.579	152.501	0	0	153.919	0	0	0	155.022	0	151.274	0	171.529	169.679	170.063	159.165	154.226	176.634	167.293	0	157.623	162.767	161.25	0	168.325	0	0	180.499
		193	941.84	168.126	165.971	170.058	181.29	167.251	160.118	0	0	0	158.987	162.455	175.682	160.778	0	0	158.759	161.473	167.131	153.038	147.531	0	0	150.798	0	0	0	151.253	0	156.302	0	181.861	162.399	162.518	160.51	163.509	166.106	161.739	0	161.493	164.782	161.349	0	169.187	0	160.77	178.454
		194	945.7	166.347	163.844	148.763	179.156	162.906	166.128	0	0	0	161.871	163.283	172.011	166.497	155.091	0	162.63	165.485	160.942	148.47	148.562	0	0	157.426	0	0	0	159.269	0	153.618	0	183.082	174.915	166.226	159.469	155.537	169.763	175.424	0	159.189	171.775	0	0	162.619	0	162.306	176.033
		195	949.56	166.543	168.704	158.049	176.434	162.627	166.151	0	0	0	157.464	164.672	155.776	168.684	163.417	0	164.916	166.662	169.551	146.786	151.513	0	0	152.314	0	0	0	162.836	0	146.858	0	169.369	170.72	165.907	156.938	153.037	171.035	163.06	0	161.697	166.653	163.797	0	173.071	0	158.647	176.079
		196	953.42	169.886	168.263	155.893	170.226	163.705	163.826	0	0	0	168.149	168.686	166.372	160.837	157.681	0	155.774	165.689	161.299	154.262	151.402	0	0	164.828	0	0	0	156.945	0	155.386	0	166.508	168.507	164.265	159.399	160.078	163.155	171.867	0	157.844	166.809	158.038	0	173.73	0	167.562	174.015
		197	957.28	173.744	167.197	154.477	181.753	168.851	163.236	0	0	0	0	163.068	168.234	170.488	163.892	0	163.823	154.241	164.935	149.409	152.283	0	0	0	0	0	0	160.216	0	152.963	0	170.805	161.616	160.798	156.234	156.516	168.415	165.917	0	159.457	174.737	165.929	0	167.875	0	163.038	167.272
		198	961.14	166.415	169.999	154.448	169.962	169.283	155.719	0	0	0	162.227	163.902	171.475	163.242	155.712	0	155.595	156.939	165.879	152.975	155.093	0	0	161.017	0	0	0	156.99	0	155.866	0	173.628	168.088	168.76	157.711	154.51	169.247	158.47	0	155.754	170.669	161.323	0	164.843	0	160.154	174.878
		199	965	172.799	171.095	154.04	169.497	168.134	164.582	153.436	0	0	158.805	164.627	165.934	170.245	156.435	0	158.701	156.854	166.313	152.796	150.667	0	0	157.845	0	0	0	151.167	0	149.659	0	181.247	165.465	163.783	156.497	150.967	167.647	161.793	0	163.944	165.612	160.972	0	168.413	0	158.856	165.238
		200	968.86	176.222	173.691	156.804	175.621	162.198	167.11	0	0	0	156.071	167.798	172.879	166.478	165.654	0	162.201	164.294	168.903	147.21	150.035	0	0	156.408	0	0	0	159.192	0	153.39	0	176.889	168.109	168.478	161.026	158.787	173.386	164.184	0	160.876	170.627	166.899	0	175.228	162.601	163.938	179.223
		201	972.72	172.051	159.866	164.115	179.256	167.235	156.801	0	0	0	155.265	167.197	168.505	166.323	154.9	0	163.012	162.34	172.959	153.388	151.721	0	0	161.932	0	0	0	156.598	0	154.989	0	178.915	162.618	178.352	160.088	153.513	169.9	162.484	0	161.066	169.05	170.386	0	165.068	160.877	159.863	167.102
		202	976.58	169.025	165.119	162.44	167.412	171.786	156.16	154.521	0	0	154.432	168.432	170.634	161.283	160.75	0	156.389	159.04	167.167	148.983	154.737	0	0	158.795	0	0	0	157.835	0	153.434	0	170.295	164.735	176.268	155.767	0	173.677	159.899	0	0	167.76	160.691	0	167.728	0	154.15	177.561
		203	980.44	175.707	164.487	154.021	176.257	170.184	157.016	0	0	0	161.211	170.745	163.081	162.743	156.272	0	165.46	165.188	167.704	153.842	150.399	0	0	156.677	0	0	0	158.48	0	157.855	0	175.859	170.627	169.7	155.775	0	164.76	163.86	0	165.464	171.442	165.709	0	174.15	151.462	158.175	175.242
		204	984.3	172.258	178.406	160.74	168.292	165.642	159.745	161.137	0	0	160.397	161.76	166.33	157.331	162.247	0	158.506	164.331	175.398	149.586	149.457	0	0	155.91	0	0	0	159.209	0	149.546	0	173.44	166.811	173.685	155.789	152.8	172.409	160.759	0	0	172.182	170.127	0	171.071	166.489	162.285	173.928
		205	988.16	162.72	168.496	160.679	177.648	168.043	156.479	162.721	0	0	159.531	170.256	165.791	158.242	159.83	0	162.53	172.432	171.011	143.434	157.196	0	0	150.303	0	0	0	156.901	0	160.128	0	169.758	166.269	180.939	162.254	157.09	169.685	168.197	0	0	170.302	165.408	0	170.856	155.752	159.151	166.792
		206	992.02	160.341	165.355	147.53	177.869	160.908	160.045	155.896	0	0	162.606	162.768	174.957	161.349	159.449	0	159.475	162.643	179.753	156.28	156.142	0	0	155.323	0	0	161.513	156.55	0	159.819	0	165.665	172.282	174.506	158.386	151.161	177.367	161.846	0	0	169.267	173.323	0	172.358	164.624	158.02	169.055
		207	995.88	169.514	164.559	160.595	168.597	166.776	158.37	154.146	0	0	162.878	169.843	172.311	164.697	159.118	0	166.37	163.987	171.616	151.818	156.227	0	0	159.173	0	0	0	158.446	0	157.659	0	173.046	167.693	167.299	161.612	157.578	176.666	170.174	0	0	168.863	164.593	0	172.479	0	161.264	175.421
		208	999.74	174.164	168.598	156.5	169.967	171.651	159.644	162.459	0	0	163.289	153.082	172.115	165.179	156.73	0	167.594	161.339	171.843	148.037	150.207	0	0	151.955	0	0	0	141.553	0	153.591	0	165.462	168.245	167.184	163.728	149.706	169.935	158.639	0	0	176.124	166.864	0	167.308	161.634	156.211	176.889
		209	1003.6	157.153	166.1	156.098	169.92	163.316	154.598	153.98	0	0	156.847	165.398	176.459	164.824	163.007	0	162.982	161.346	172.882	150.412	155.207	0	0	151.057	0	0	159.816	151.47	0	151.51	0	162.827	166.672	170.444	160.917	155.595	174.656	163.129	0	0	168.494	0	0	169.15	156.859	162.431	180.372
		210	1007.46	175.243	160.356	163.205	173.018	167.17	156.681	149.837	0	0	151.114	165.57	158.02	168.341	160.405	0	158.682	156.579	168.597	150.2	154.726	0	0	151.895	0	0	0	160.667	0	158.715	0	162.992	164.906	174.232	159.662	163.298	168.556	167.845	0	0	168.957	167.888	0	177.626	146.11	162.671	173.007
		211	1011.32	171.818	162.046	166.991	177.225	173.644	0	155.939	0	0	165.863	167.91	170.262	158.5	163.213	0	168.199	160.988	164.753	151.354	158.372	0	0	158.833	0	0	157.182	152.368	0	151.89	0	163.087	161.957	178.695	162.069	152.621	168.882	169.998	0	0	171.256	163.909	0	172.082	154.075	157.051	172.712
		212	1015.18	166.988	162.008	155.689	181.25	162.915	152.077	162.4	0	0	157.51	162.952	169.483	157.598	168.054	0	159.545	168.896	161.165	144.457	150.73	0	0	156.157	0	0	150.624	149.332	0	154.708	149.535	171.543	167.601	178.353	158.617	154.598	168.263	165.999	152.386	0	173.939	159.301	149.93	165.089	161.035	165.593	174.225
		213	1019.04	174.613	165.008	157.359	176.242	170.569	166.563	159.7	0	0	157.398	164.94	159.209	163.917	167.338	0	169.908	159.73	166.54	143.745	146.335	0	0	154.93	0	0	156.473	161.835	0	158.773	0	165.841	168.365	171.726	159.851	155.314	168.335	162.716	0	0	164.646	0	0	165.971	149.319	157.41	170.26
		214	1022.9	165.193	162.06	158.614	173.747	169.124	157.949	158.094	0	0	156.119	169.523	162.742	160.84	169.648	0	169.424	164.232	170.316	147.078	149.298	0	0	161.621	0	0	155.71	159.1	0	148.937	149.902	168.172	160.739	172.693	164.846	159.666	168.941	166.498	167.375	162.418	167.44	158.035	148.252	165.662	165.274	158.715	175.422
		215	1026.76	166.472	157.929	159.245	173.733	169.494	163.91	160.577	0	0	150.701	161.263	170.479	163.625	160.062	0	168.349	168.962	172.145	0	150.795	0	0	157.829	0	0	155.654	149.433	0	152.011	0	173.059	165.923	166.447	154.913	142.038	172.448	154.813	160.397	0	179.649	0	0	173.849	155.624	162.741	166.886
		216	1030.62	174.275	167.557	157.332	176.797	163.129	159.449	164.302	0	0	150.633	162.417	167.626	161.471	165	0	165.293	156.002	171.586	149.098	144.773	0	0	154.447	0	0	158.923	161.9	0	163.538	0	163.194	159.997	170.813	165.178	155.993	169.685	158.908	161.985	165.742	172.439	156.046	144.757	168.61	153.935	161.577	173.723
		217	1034.48	166.03	163.104	158.202	168.46	162.573	0	157.118	0	0	0	154.278	167.171	157.069	164.455	0	163.111	160.799	173.608	146.702	151.247	0	0	160.821	0	0	158.936	158.377	0	156.535	0	169.492	160.11	174.189	161.537	154.266	175.085	159.01	171.98	166.87	170.404	155.884	0	160.548	157.56	163.009	174.33
		218	1038.34	156.976	165.098	145.62	175.369	170.541	160.534	161.337	0	0	156.588	163.631	166.674	161.345	159.869	0	161.152	161.531	169.657	149.768	152.044	0	0	154.615	158.974	0	161.856	159.069	0	150.727	153.827	172.718	161.965	172.135	156.582	154.456	172.111	164.932	160.285	0	170.919	165.757	143.191	173.269	160.076	153.15	175.546
		219	1042.2	159.682	171.497	146.086	166.763	169.965	0	160.605	149.657	0	151.078	160.431	163.281	167.971	162.116	0	157.55	151.015	176.389	148.951	155.048	0	0	157.472	151.856	0	155.058	156.909	0	149.67	0	168.02	158.849	170.04	154.377	150.458	171.015	154.662	176.768	158.717	167.055	152.957	0	177.94	155.97	157.443	173.324
		220	1046.06	161.613	159.956	149.591	171.203	160.376	166.125	167.131	157.749	0	0	160	175.554	168.369	161.729	0	163.06	153.609	175.899	145.977	154.265	0	0	164.754	151.117	0	160.613	147.449	0	153.705	0	179.808	153.377	173.562	154.81	156.552	172.823	168.398	163.48	0	169.538	160.841	145.211	174.705	155.318	165.251	175.723
		221	1049.92	160.84	167.603	149.66	165.591	161.679	170.423	156.364	0	0	154.071	155.68	169.655	164.586	161.047	0	160.886	154.962	171.82	151.425	148.563	0	0	160.768	0	0	159.497	159.834	0	155.99	0	170.058	155.424	187.199	163.927	153.893	164.451	166.05	157.857	0	169.349	166.245	144.333	171.307	156.96	160.903	170.592
		222	1053.78	161.578	166.174	156.747	171.778	164.567	158.063	161.252	150.806	0	150.168	156.084	165.903	161.057	155.627	0	163.537	158.945	171.525	155.346	158.154	0	0	156.531	162.061	0	159.028	152.444	0	153.058	149.684	169.886	159.813	172.793	150.59	150.126	171.141	155.627	0	161.098	168.543	165.26	0	169.514	159.029	154.792	171.528
		223	1057.64	165.837	168.198	152.157	166.455	162.748	156.554	162.932	0	0	149.883	152.404	165.93	158.853	163.922	0	157.478	152.641	170.952	150.739	152.154	0	0	156.266	159.545	0	150.202	152.071	0	150.389	143.833	173.08	157.741	172.672	155.878	152.64	167.889	171.318	153.168	0	166.492	163.767	144.17	172.477	163.475	156.948	174.912
		224	1061.5	169.213	165.073	152.99	163.241	161.426	159.994	166.777	154.657	0	156.033	159.412	167.838	165.689	157.859	0	167.604	164.417	177.93	150.795	154.419	0	0	160.334	157.591	0	158.313	142.975	0	156.578	0	166.675	156.296	171.531	162.332	162.003	166.574	160.99	156.279	163.963	166.635	0	142.673	171.445	163.936	151.425	181.605
		225	1065.36	164.759	178.408	158.522	173.431	157.253	167.4	155.198	155.351	0	0	157.344	168.852	161.663	159.295	0	156.727	166.864	174.635	152.919	145.97	0	0	156.109	159.748	0	148.851	157.333	0	147.4	147.152	160.979	159.998	183.098	160.098	153.461	170.376	152.111	158.446	0	168.542	160.439	140.275	177.662	152.806	157.462	168.684
		226	1069.22	168.62	168.815	146.818	176.775	165.53	165.19	160.302	151.989	0	0	159.753	159.616	160.642	166.739	0	161.754	169.33	171.472	149.217	140.735	0	0	156.15	161.294	0	150.698	150.059	0	177.311	0	166.12	162.356	179.278	160.162	158.857	171.229	163.32	157.103	0	166.588	172.338	140.312	172.278	150.846	165.077	161.675
		227	1073.08	166.066	164.521	162.326	174.471	162.247	159.293	154.713	148.81	0	0	156.133	163.414	160.678	163.451	0	160.696	159.981	174.992	159.271	157.561	0	163.735	156.144	165.921	0	157.814	154.173	0	153.417	141.606	156.641	166.26	177.114	160.404	162.417	166.771	164.169	158.132	0	173.058	160.427	147.799	178.438	159.245	158.78	164.202
		228	1076.94	168.507	165.729	149.975	169.863	157.988	165.594	158.535	152.452	0	0	163.306	167.802	161.886	160.969	0	158.004	159.772	170.384	159.521	143.073	0	160.273	158.933	156.053	0	167.273	151.522	0	151.051	0	163.043	161.548	180.846	168.689	146.444	167.068	155.716	158.053	166.185	169.876	165.716	139.645	171.537	152.735	162.318	168.396
		229	1080.8	169.54	159.084	150.933	176.768	163.295	0	162.266	156.127	0	0	161.758	165.409	157.702	164.226	159.425	159.157	158.179	173.154	152.563	153.794	0	0	155.616	158.908	0	158.629	160.529	0	148.891	145.74	164.502	167.167	179.025	164.678	163.516	164.685	162.748	164.933	168.4	165.016	160.063	137.641	174.1	153.58	154.987	169.623
		230	1084.66	162.909	151.404	153.298	168.975	164.727	155.752	162.228	155.256	0	0	158.403	164.424	167.939	164.047	0	157.279	167.496	173.323	146.689	149.706	0	0	160.4	157.607	0	165.419	148.068	0	152.186	0	163.921	166.663	192.493	155.324	158.245	171.699	159.377	156.861	167.356	164.864	155.655	137.098	171.522	155.119	164.524	171.602
		231	1088.52	159.831	161.902	154.369	167.556	163.043	160.671	157.307	158.44	0	0	165.322	159.908	163.218	160.593	0	156.382	172.44	171.365	159.015	146.177	0	152.341	160.716	151.359	0	158.578	156.857	0	161.731	0	163.548	0	180.855	164.317	160.984	170.871	163.782	0	160.795	171.404	168.374	139.823	178.654	153.414	159.55	166.02
		232	1092.38	167.164	163.59	158.886	174.336	161.707	168.886	162.348	150.838	0	0	162.131	168.246	155.165	158.243	0	166.838	163.296	171.779	145.924	154.439	0	153.701	166.535	157.475	0	157.205	144.563	0	159.527	165.503	171.462	166.504	184.495	161.863	150.198	173.176	167.206	167.551	175.722	174.655	156.846	139.838	168.472	152.331	156.62	171.719
		233	1096.24	162.44	161.097	161.844	172.368	166.715	164.86	166.545	154.957	0	0	165.908	163.588	157.874	164.99	0	151.794	164.849	173.495	144.586	142.624	0	157.106	157.912	164.469	0	162.412	145.749	0	159.703	0	173.03	0	172.849	162.989	155.744	174.053	160.266	167.351	0	169.95	0	154.285	177.712	156.414	157.433	166.908
		234	1100.1	169.042	167.811	161.046	171.335	166.49	164.535	163.457	154.398	0	0	167.078	160.977	156.432	161.157	163.199	160.378	162.831	177.164	151.982	153.121	0	166.801	162.779	168.29	0	163.626	147.879	0	158.959	0	175.402	0	179.849	167.671	158.452	161.248	165.269	160.528	168.09	160.275	156.892	144.199	178.28	160.093	154.392	178.105
		235	1103.96	176.544	158.494	154.348	168.424	162.211	160.473	167.908	154.092	0	0	169.558	170.864	165.103	158.115	161.285	160.053	167.676	180.034	152.116	151.515	0	162.1	161.886	167.356	0	165.641	141.833	0	147.784	153.25	170.132	157.25	183.803	151.169	150.42	172.238	169.999	162.734	166.121	165.1	152.049	147.915	173.035	160.15	160.537	175.73
		236	1107.82	171.344	159.019	149.653	170.101	169.822	160.094	159.957	156.48	0	0	166.63	161.303	163.798	151.25	0	159.894	167.441	173.158	155.553	146.15	0	162.234	156.624	157.285	0	160.461	147.502	0	139.576	0	167.142	163.76	173.391	159.709	146.061	164.522	161.194	170.727	163.476	173.984	161.696	145.276	174.848	162.684	155.27	180.357
		237	1111.68	165.611	157.558	156.362	172.017	163.544	156.319	162.007	155.395	156.093	0	160.714	164.673	163.171	162.347	0	160.172	164.767	172.526	155.417	153.879	0	159.997	162.639	161.385	0	159.684	140.96	0	149.51	0	171.543	166.48	173.943	157.057	156.82	175.953	162.286	166.548	171.624	171.162	163.279	144.659	164.099	157.633	155.689	165.474
		238	1115.54	166.419	158.673	158.855	174.788	167.452	156.126	154.72	155.59	0	0	160.536	166.954	160.034	169.884	162.201	166.42	167.281	171.065	154.535	150.189	0	162.977	165.463	152.851	0	167.16	142.939	0	153.821	0	165.554	159.482	172.4	155.04	148.521	164.793	166.765	159.746	163.5	174.533	156.506	137.559	168.259	155.335	149.025	173.47
		239	1119.4	164.262	151.48	158.356	176.836	166.073	159.118	0	156.852	0	0	159.967	171.225	154.777	164.41	0	154.144	172.965	172.865	151.485	155.684	0	160.291	156.924	160.066	0	159.431	149.258	0	154.521	0	166.557	151.265	178.659	157.056	142.452	158.691	163.838	156.483	158.915	168.048	165.703	147.001	165.024	153.283	161.341	170.058
		240	1123.26	170.662	162.008	157.737	178.283	161.927	157.849	155.809	152.459	160.509	0	166.155	162.62	158.121	158.511	0	165.843	162.411	170.482	155.506	151.483	0	163.604	160.131	166.439	0	159.296	140.12	0	147.033	0	167.351	164.199	178.483	156.831	146.005	163.368	170.477	161.896	162.227	171.576	164.171	148.312	172.34	154.066	158.989	180.089
		241	1127.12	159.283	151.463	160.1	171.764	172.076	153.848	156.971	158.395	0	0	166.545	174.351	166.902	162.084	165.545	161.485	167.646	168.04	157.108	150.131	0	158.686	160.916	155.815	0	153.65	152.485	0	143.707	0	169.693	156.719	175.151	157.046	0	168.668	157.412	159.93	163.583	168.664	170.143	149.326	175.745	153.087	159.395	178.003
		242	1130.98	163.339	157.529	163.955	174.564	173.737	159.769	164.603	152.106	164.03	0	164.728	170.195	168.717	167.642	0	162.478	160.96	174.423	152.768	152.635	0	145.365	158.891	152.21	0	156.459	149.311	0	156.946	0	170.838	157.787	171.899	158.56	150.763	165.979	163.498	162.448	164.564	174.113	158.753	137.647	168.644	0	152.015	167.865
		243	1134.84	169.805	151.071	159.329	180.802	163.791	153.394	163.36	154.577	158.679	0	156.429	170.274	167.194	166.597	158.202	158.059	162.946	169.867	148.402	144.086	0	157.814	154.268	162.157	0	158.948	140.899	0	151.785	0	170.965	158.558	182.316	161.477	140.842	171.956	161.622	160.427	0	160.138	159.738	143.054	171.116	157.923	154.003	169.573
		244	1138.7	164.667	161.474	166.511	178.836	162.639	152.288	153.124	150.904	152.441	0	161.989	177.092	156.457	165.904	154.531	166.605	166.718	176.85	152.807	151.79	0	163.881	157.669	158.251	157.652	164.1	142.503	0	151.515	0	164.095	170.489	173.241	161.343	141.533	161.475	165.636	159.955	168.044	177.8	162.101	147.34	174.022	162.038	157.494	180.315
		245	1142.56	169.551	159.737	153.333	175.559	170.267	158.908	0	153.621	160.376	0	169.062	168.467	167.283	166.02	150.618	162.361	162.387	168.587	149.33	154.745	0	155.108	158.974	160.017	0	161.781	150.666	0	151.668	0	156.397	165.811	183.785	164.419	145.078	170.112	163.691	171.736	167.919	171.393	165.49	136.168	169.426	159.856	160.997	172.916
		246	1146.42	172.882	163.486	163.14	174.262	173.039	164.145	159.623	162.105	155.023	0	162.794	163.959	162.263	167.723	0	163.085	171.476	166.897	146.328	151.01	0	155.453	161.848	156.724	0	157.695	148.596	0	143.515	0	175.956	162.677	174.331	160.606	145.107	159.596	158.73	159.866	174.688	171.275	165.666	147.657	182.947	158.636	159.083	174.169
		247	1150.28	165.165	157.245	157.74	167.86	172.505	162.959	0	157.46	158.05	0	154.002	165.401	158.856	162.903	167.929	157.991	167.757	168.175	151.474	146.61	0	163.638	161.298	155.519	0	161.274	141.756	0	151.402	0	169.972	168.52	180.914	168.889	137.995	173.1	157.846	160.126	168.989	169.222	168.478	144.127	163.265	150.115	161.43	180.305
		248	1154.14	168.907	165.186	160.048	175.912	169.128	158.196	159.795	160.008	158.778	0	154.844	168.57	160.817	162.595	154.85	162.5	166.5	169.952	148.503	150.093	0	167.644	157.206	160.493	0	161.425	141.879	0	144.041	0	167.54	160.448	181.154	167.185	144.326	164.623	162.667	163.227	172.016	169.952	0	134.886	174.139	153.554	162.593	182.34
		249	1158	175.48	148.693	162.73	164.247	164.271	161.614	159.819	159.176	159.259	147.388	165.166	164.17	167.252	166.005	153.584	153.212	156.144	171.473	147.641	150.193	0	156.387	157.94	158.322	0	158.88	143.614	0	149.926	0	165.2	167.078	172.67	165.865	149.488	164.914	151.909	159.919	162.632	171.553	0	136.773	171.272	152.624	163.492	188.212
		250	1161.86	170.742	162.767	154.651	164.928	164.874	163.724	154.842	155.872	153.745	152.764	160.112	168.157	166.106	163.035	162.794	160.511	160.735	166.133	150.647	147.263	0	163.034	154.579	153.748	0	161.555	146.719	0	161.665	0	164.841	172.167	171.836	158.176	148.907	168.886	160.073	161.981	163.535	172.058	169.947	141.611	170.898	157.784	157.139	177.375
		251	1165.72	171.94	164.303	163.086	173.825	174.72	155.947	163.732	150.947	157.99	150.12	159.651	168.808	155.908	161.36	158.844	156.452	160.49	173.405	150.833	147.376	0	164.584	160.815	157.404	0	158.657	147.578	0	148.564	0	165.396	167.216	171.46	163.143	149.599	161.43	154.892	157.308	166.684	165.028	168.765	143.452	165.044	150.249	165.844	173.012
		252	1169.58	172.366	160.997	161.209	169.072	175.397	162.785	0	148.438	156.467	150.004	162.919	159.138	161.694	162.412	164.424	169.833	154.062	179.8	150.143	144.057	151.374	163.726	164.586	161.751	0	153.393	142.824	0	150.784	0	164.991	165.882	182.676	170.364	145.718	173.399	163.579	161.624	162.044	173.636	170.476	143.561	171.013	152.402	152.61	174.815
		253	1173.44	161.026	161.811	162.492	171.758	160.679	165.915	155.465	155.007	160.202	145.589	161.747	176.25	169.755	158.957	150.681	167.63	153.338	172.983	147.333	146.693	151.156	156.801	154.321	158.706	0	163.123	143.106	0	149.228	0	162.769	168.68	176.136	164.279	143.263	159.361	163.877	154.727	163.231	172.563	167.009	141.25	165.859	154.628	159.193	179.21
		254	1177.3	162.101	151.924	158.103	175.086	161.234	159.577	159.218	152.351	157.944	151.661	168.715	165.786	158.741	159.521	160.209	152.973	162.673	177.029	160.975	150.318	145.811	159.386	153.621	160.897	0	152.659	147.588	0	153.853	0	158.783	170.536	172.756	161.807	156.876	162.542	158.418	160.573	164.192	164.6	167.936	148.255	174.432	151.034	162.483	187.26
		255	1181.16	163.813	162.659	159.6	176.214	173.762	162.789	162.158	153.099	153.931	161.788	158.253	165.516	161.737	166.571	150.91	169.714	150.256	167.776	143.804	143.959	0	164.553	163.052	156.991	0	159.746	145.955	0	159.88	0	161.292	167.914	167.644	164.05	149.561	155.762	148.514	158.427	166.375	169.497	157.521	150.947	173.752	154.364	186.904	181.091
		256	1185.02	167.93	158.598	165.801	178.722	168.328	159.135	162.355	151.399	155.982	156.801	159.859	158.956	161.939	162.798	155.132	159.714	157.987	166.65	159.776	148.155	148.945	151.577	162.183	153.783	0	156.998	144.116	0	149.72	0	158.88	169.929	182.396	156.798	152.177	158.313	166.086	155.863	163.283	166.221	163.147	148	175.647	156.91	157.44	183.999
		257	1188.88	165.675	162.838	169.764	165.375	163.76	146.328	161.046	154.23	156.139	157.876	159.127	163.489	163.672	163.591	152.156	159.656	157.412	169.72	154.619	148.727	0	169.416	160.219	159.336	0	148.167	145.607	0	149.8	0	170.976	178.532	173.62	155.896	149.23	156.084	158.213	160.784	158.319	163.064	0	143.179	184.356	158.22	167.296	176.436
		258	1192.74	166.172	170.394	166.108	167.658	169.82	158.312	168.96	165.407	152.286	148.333	166.448	173.626	164.65	171.053	161.015	160.192	162.113	171.931	148.14	145.5	156.13	159.111	162.508	158.145	0	159.958	139.881	0	159.637	0	159.662	163.459	172.869	152.874	145.561	151.379	157.834	157.503	155.495	166.559	162.111	138.62	178.078	151.502	154.826	177.495
		259	1196.6	160.102	174.827	164.28	164.166	168.818	162.092	166.445	162.896	148.386	144.108	158.878	172.621	163.94	168.573	155.164	164.758	153.655	178.929	151.605	155.921	154.514	159.643	170.92	149.106	0	160.488	135.371	0	156.243	0	167.255	171.706	171.105	156.672	145.023	159.288	163.872	150.897	164.291	168.948	161.649	146.267	165.253	150.989	164.477	169.276
		260	1200.46	161.873	163.314	159.154	173.286	162.192	159.969	155.088	152.645	159.821	150.683	159.928	175.749	163.72	161.977	150.295	166.999	152.371	169.26	162.921	145.931	0	163.843	162.962	157.219	0	151.829	143.356	0	153.992	0	165.605	167.598	176.65	169.753	148.734	155.588	168.639	152.807	170.02	172.806	165.821	152.05	156.109	154.134	162.358	168.936
		261	1204.32	168.05	167.648	162.808	174.563	168.141	157.418	155.431	158.07	155.529	152.65	159.842	170.913	165.902	165.975	149.805	163.879	158.027	172.185	156.037	138.935	159.515	154.135	163.683	146.659	0	158.086	149.482	0	159.26	0	153.889	158.809	166.137	161.99	142.518	149.592	164.257	154.519	157.044	162.308	0	137.216	163.055	153.203	149.925	167.029
		262	1208.18	163.506	172.719	165.655	176.16	171.665	156.652	159.639	155.712	155.803	149.658	161.56	164.869	164.603	169.902	148.912	166.848	159.906	168.296	151.104	142.253	149.423	156.102	164.743	154.092	0	159.534	137.429	0	152.136	0	167.501	159.402	173.463	155.087	148.829	159.408	160.117	155.824	159.264	179.901	0	147.956	173.596	153.027	156.459	169.774
		263	1212.04	161.992	171.71	158.527	179.212	176.601	164.764	155.25	151.619	162.273	153.973	176.292	170.351	162.27	163.778	159.497	168.647	154.355	166.78	161.422	147.455	145.593	151.775	161.359	152.273	0	167.292	141.053	0	157.854	0	166.169	164.814	166.487	161.929	145.061	158.043	161.409	153.767	152.86	170.673	158.054	144.283	166.048	151.899	154.47	186.983
		264	1215.9	170.24	0	156.952	175.017	168.79	156.64	159.14	146.295	151.154	152.615	162.586	162.653	172.415	173.19	152.269	158.27	162.767	170.251	161.167	151.856	148.856	160.226	161.588	153.651	0	155.497	136.235	0	151.069	0	166.122	161.571	174.159	166.037	152.477	157.523	162.841	158.51	158.92	174.207	159.543	162.96	155.195	144.463	155.515	176.072
		265	1219.76	173.21	170.112	169.524	171.632	175.658	160.421	158.433	148.074	158.91	143.288	165.561	169.77	171.62	169.85	150.973	159.997	154.074	160.266	154.974	147.641	150.81	148.505	153.942	151.521	0	155.453	141.143	0	158.869	0	170.157	157.18	165.588	162.329	149.04	160.318	165.724	159.609	156.605	173.86	156.024	148.055	162.538	152.658	157.033	181.89
		266	1223.62	175.42	171.767	163.076	168.889	168	163.008	161.703	142.614	161.965	145.411	164.043	161.591	163.409	167.766	156.674	164.602	151.045	167.121	152.234	141.342	155.442	159.512	160.963	163.901	0	159.755	146.681	0	157.879	0	161.826	151.54	163.787	158.711	147.391	150.631	170.908	161.27	160.395	171.173	0	139.292	163.703	150.554	150.967	184.237
		267	1227.48	174.679	173.73	158.5	167.642	161.198	156.178	152.055	148.308	158.662	153.84	154.378	159.059	163.19	165.234	155.077	160.402	147.189	168.843	0	145.985	157.364	157.916	161.279	162.811	0	159.826	142.104	0	157.11	0	177.836	160.089	166.033	163.536	156.703	150.861	161.015	157.539	162.48	164.111	154.555	153.578	164.103	152.099	158.936	185.101
		268	1231.34	167.319	157.773	163.039	168.255	165.332	154.07	162.622	149.154	151.829	149.843	162.95	168.416	161.33	172.83	154.227	162.07	150.018	173.821	160.063	144.427	154.384	152.485	159.109	154.045	0	157.492	143.598	0	156.162	0	171.633	155.39	171.166	164.584	144.476	150.797	163.372	163.439	166.71	171.45	160.102	144.245	168.964	154.83	159.015	179.373
		269	1235.2	163.739	175.734	165.415	163.542	167.344	145.995	159.341	145.112	155.537	144.643	157.963	161.457	157.553	161.477	149.755	151.928	152.867	168.948	153.321	144.17	146.292	154.408	161.621	157.542	0	162.347	134.768	0	156.602	0	167.908	156.462	172.27	168.818	148.261	160.215	166.212	159.138	162.925	166.33	161.228	143.93	170.22	147.624	147.316	183.396
		270	1239.06	167.959	167.503	165.734	167.424	161.346	160.137	154.65	147.343	160.619	154.603	156.024	169.239	160.484	167.054	152.828	162.26	161.361	167.384	157.934	140.562	154.224	153.005	170.053	155.6	0	160.944	135.238	0	152.864	0	160.201	157.796	166.268	168.248	148.559	154.738	174.88	169.46	156.303	170.875	164.739	156.159	164.391	154.358	153.497	183.627
		271	1242.92	164.374	162.136	158.037	165.404	164.212	158.008	0	149.825	155.85	161.884	162.758	167.319	151.394	170.643	155.656	166.997	160.971	170.502	156.199	151.052	149.955	155.75	161.742	161.54	0	167.99	143.917	0	162.891	0	158.684	160.441	175.001	165.455	155.578	160.979	170.617	161.273	158.255	161.933	160.661	144.795	164.985	159.577	157.104	183.641
		272	1246.78	159.104	166.057	160.126	166.576	169.806	156.287	167.391	148.502	156.789	154.095	168.614	163.576	156.924	160.136	144.516	162.472	145.679	170.669	158.292	149.869	148.434	159.814	171.24	150.654	0	153.758	141.503	0	165.277	0	166.197	153.811	175.643	157.28	153.305	159.04	158.533	156.486	153.912	167.94	159.662	145.591	163.23	154.648	152.477	182.258
		273	1250.64	172.425	173.45	153.246	163.093	168.831	152.045	159.693	140.927	153.548	153.654	154.641	166.134	169.218	173.947	148.095	174.609	157.826	168.366	149.707	146.224	153.298	146.723	165.763	157.748	0	156.696	143.682	0	159.692	0	161.551	149.157	169.249	163.851	160.661	157.722	159.301	168.338	156.417	165.54	156.32	146.664	168.766	154.293	158.841	171.528
		274	1254.5	162.012	166.589	143.684	171.593	169.167	152.896	157.141	145.591	158.563	152.594	164.233	160.046	156.172	179.281	159.864	156.536	0	150.12	154.502	149.672	149.978	0	164.063	158.95	0	169.981	142.331	0	158.768	0	162.794	157.055	168.747	159.73	159.449	157.167	169.341	166.767	161.121	175.997	159.943	148.401	165.777	156.381	163.872	181
		275	1258.36	167.684	171.795	151.709	167.826	174.152	158.55	163.54	148.482	151.94	156.421	153.308	161.369	164.056	160.829	155.968	155.502	140.533	168.871	164.194	150.795	151.888	156.899	163.232	166.593	0	162.212	144.131	0	151.144	0	161.968	156.675	168.525	160.947	0	159.692	153.046	154.313	160.588	174.526	151.016	146.334	173.904	158.18	151.872	178.256
		276	1262.22	167.673	166.867	146.031	156.517	168.38	152.753	165.549	147.297	159.61	148.342	151.997	164.152	171.044	171.644	159.518	156.465	156.193	167.727	158.775	145.147	156.576	153.465	159.855	152.23	0	157.881	148.435	0	160.702	0	160.899	153.767	167.946	159.234	0	155.304	157.049	168.609	159.877	170.859	161.122	150.797	174.641	149.392	157.954	181.649
		277	1266.08	173.957	167.506	157.508	157.952	165.781	150.469	167.371	153.495	158.726	161.368	167.123	168.301	165.331	164.896	155.657	160.659	155.111	165.286	157.247	149.875	153.808	156.999	169.564	160.755	0	155.593	151.348	0	157.498	0	161.596	168.118	167.415	163.987	0	158.98	159.753	165.708	152.543	174.686	154.531	148.582	167.846	151.881	157.458	175.282
		278	1269.94	170.807	158.857	146.666	167.92	173.53	158.129	169.024	146.923	155.806	157.148	162.111	160.415	164.699	162.316	157.788	156.8	149.396	166.872	146.817	147.147	152.921	152.514	163.551	157.26	0	158.779	140.461	0	155.771	0	161.601	168.882	162.635	170.273	0	155.233	167.211	161.197	160.028	174.743	171.907	149.265	173.245	151.331	150.158	181.624
		279	1273.8	170.797	167.625	162.142	166.489	172.833	154.104	157.305	145.474	162.314	148.62	165.901	170.994	163.153	162.021	154.412	165.083	167.288	170.104	154.796	151.58	152.019	161.009	164.106	159.957	0	160.712	149.62	0	154.14	0	162.286	163.561	167.669	173.064	0	155.929	163.293	161.519	168.412	176.788	158.669	156.28	175.983	145.132	158.372	171.565
		280	1277.66	167.315	170.79	158.487	168.854	168.547	156.835	158.608	153.649	153.859	148.973	158.093	168.404	163.479	168.83	154.848	169.975	158.902	168.566	156.777	139.491	151.58	162.838	169.962	166.358	0	157.222	152.235	0	157.69	0	160.475	157.553	170.374	168.495	148.211	159.831	159.668	158.77	165.948	171.55	158.663	146.899	168.199	151.374	160.364	180.386
		281	1281.52	167.778	173.599	155.119	184.019	162.484	152.097	158.711	151.433	152.073	149.814	164.333	161.737	159.938	166.567	153.027	164.618	0	169.74	154.097	144.155	156.556	160.088	162.453	160.284	0	155.495	154.925	0	152.431	0	155.093	159.131	168.308	163.984	147.004	164.553	161.429	160.372	162.883	167.673	157.38	154.616	165.53	151.284	157.552	182.228
		282	1285.38	161.445	170.071	163.697	164.998	166.433	153.71	154.986	156.603	151.813	161.854	153.69	165.404	173.921	161.495	154.11	160.248	151.543	168.456	145.641	152.031	151.979	153.408	170.341	157.309	0	159.36	147.363	0	164.251	0	162.857	161.898	163.393	173.464	0	153.577	167.703	165.074	156.787	167.928	160.703	147.02	166.96	156.7	156.636	179.988
		283	1289.24	164.792	166.826	158.8	174.351	167.385	149.293	150.642	145.246	154.211	147.786	165.719	171.222	168.633	170.956	149.301	163.092	158.537	173.747	151.69	150.532	153.027	148.069	159.994	158.54	0	160.28	150.862	0	157.581	0	176.842	168.67	166.973	166.033	0	155.964	158.916	169.496	164.334	181.256	156.79	0	170.264	157.788	159.972	176.894
		284	1293.1	162.092	169.25	151.222	175.706	167.873	152.523	0	146.924	155.422	153.507	164.16	166.177	179.806	168.59	155.444	158.383	158.454	172.365	154.74	146.788	155.987	151.396	165.744	157.896	0	162.993	149.672	0	159.701	0	170.2	162.553	172.518	154.063	0	159.943	161.633	162.258	175.824	167.038	154.73	139.293	172.035	152.641	154.831	172.824
		285	1296.96	162.012	160.653	166.884	164.897	158.298	160.572	163.264	151.417	155.346	149.977	158.33	161.536	165.757	159.139	155.464	162.494	157.241	170.936	148.035	150.414	156.748	154.556	164.67	0	0	159.942	155.958	0	154.454	0	161.662	162.388	166.836	167.351	0	151.475	164.201	163.283	161.833	172.901	159.152	0	170.98	151.043	163.768	175.904
		286	1300.82	169.003	176.133	159.898	171.829	160.498	157.004	154.476	150.846	155.585	148.015	157.415	170.73	160.257	176.848	150.964	154.41	156.382	174.269	149.764	148.855	146.065	156.289	169.322	162.967	0	159.636	151.34	0	159.972	0	158.153	156.496	168.707	159.549	0	157.53	161.894	161.205	163.649	180.167	162.271	0	167.177	153.048	162.947	176.011
		287	1304.68	164.738	159.625	157.797	181.679	166.279	156.465	155.655	0	156.802	151.927	160.59	163.016	157.716	161.078	151.146	167.925	155.836	171.53	153.386	150.224	161.663	157.889	170.833	153.908	0	158.962	150.322	0	156.997	0	157.955	148.334	154.497	162.705	0	152.605	159.199	162.639	158.134	179.226	145.705	0	170.405	152.249	163.833	176.577
		288	1308.54	157.926	162.145	154.212	169.677	163.151	153.072	155.583	138.556	157.588	154.263	157.532	169.705	164.325	161.076	158.297	160.631	153.401	172.518	147.828	148.51	155.952	0	161.567	159.917	0	158.291	145.664	0	154.487	0	154.125	159.331	166.086	160.671	154.359	153.121	157.203	162.17	154.429	176.254	145.725	0	172.881	156.447	156.696	179.131
		289	1312.4	156.864	163.935	167.091	178.004	164.292	166.497	0	148.967	162.045	145.088	162.842	171.807	162.551	165.015	152.421	170.63	153.757	166.939	152.551	143.846	156.71	157.429	161.104	0	0	161.55	140.966	0	152.234	0	161.897	159.319	171.954	163.264	0	152.354	155.258	155.588	159.903	174.255	162.395	0	177.334	152.913	163.225	183.627
		290	1316.26	153.678	156.479	161.775	170.222	170.266	150.964	161.257	151.116	162.737	151.747	163.321	175.486	159.811	165.236	150.52	155.583	157.712	174.911	151.13	146.576	152.076	156.066	159.125	155.497	0	150.571	154.085	0	155.823	0	160.497	161.212	171.606	168.364	0	148.848	162.426	158.753	164.365	174.671	146.675	0	181.033	151.859	160.797	179.711
		291	1320.12	161.311	161.68	155.311	173.844	162.637	153.038	158.769	142.448	161.69	150.646	162.29	164.586	173.955	169.177	160.027	164.046	149.667	176.212	143.419	143.171	147.73	161.091	164.075	154.998	0	155.227	145.785	0	157.819	0	164.965	162.703	165.152	161.527	0	155.237	156.205	162.995	160.412	180.092	161.034	0	165.874	158.146	160.953	181.159
		292	1323.98	164.363	162.845	165.465	170.909	170.361	157.826	0	146.254	160.995	142.631	162.103	165.957	163.586	169.902	154.453	158.324	150.928	173.958	145.085	148.205	154.908	170.2	161.61	157.631	0	151.896	141.92	0	154.456	0	159.406	153.753	174.472	168.79	0	154.491	163.904	155.311	162.682	171.021	0	0	167.718	154.324	164.336	174.513
		293	1327.84	153.882	165.897	155.012	173.782	182.078	155.258	0	139.377	168.22	147.566	165.251	162.446	166.723	176.011	151.707	152.194	152.61	169.354	156.046	148.519	148.917	0	159.888	162.47	0	161.007	141.667	0	165.257	0	156.632	166.527	169.218	167.317	147.624	156.439	163.208	165.613	157.778	181.157	165.762	0	160.914	145.284	164.095	177.724
		294	1331.7	161.882	163.728	167.758	176.566	168.216	155.973	163.418	142.638	161.699	152.102	161.728	169.701	160.937	170.388	156.185	162.443	153.066	170.678	146.738	157.818	147.773	159.675	163.25	156.822	0	161.65	142.155	0	155.153	150.654	158.878	165.885	176.434	160.437	0	156.949	160.437	160.914	159.654	173.518	151.761	0	167.006	149.949	164.859	181.741
		295	1335.56	163.977	157.732	149.572	171.831	166.468	150.608	171.773	146.384	160.493	144.342	158.883	168.877	161.2	173.86	156.179	160.622	153.63	170.578	152.193	144.72	146.572	164.852	164.775	150.614	0	163.318	152.899	0	150.326	0	151.805	154.974	161.168	166.758	0	157.413	163.785	159.325	166.095	162.588	159.173	0	164.811	149.162	158.272	177.496
		296	1339.42	155.921	157.344	159.997	170.15	173.144	148.867	161.791	150.59	157.21	148.884	163.784	164.691	161.841	175.723	156.31	153.892	155.19	169.366	153.463	151.231	149.456	163.267	175.178	147.89	0	161.493	148.919	0	151.169	0	159.622	167.465	161.223	167.681	0	151.568	164.162	155.489	158.101	173.432	163.177	0	174.079	154.235	154.292	176.046
		297	1343.28	163.525	158.165	152.71	184.1	168.193	148.501	161.352	149.016	166.074	151.375	0	175.412	168.278	172.282	157.351	156.789	149.533	172.872	144.71	152.866	149.95	161.133	165.422	161.713	0	154.737	136.859	0	153.442	0	160.801	155.239	165.739	167.902	0	145.906	169.137	153.886	164.545	168.448	163.7	147.304	169.807	151.173	158.32	176.86
		298	1347.14	168.191	155.695	153.58	169.188	157.483	0	162.62	144.356	166.76	142.774	156.848	171.57	159.162	163.164	160.639	166.088	158.389	170.123	148.48	147.684	150.916	0	164.309	157.684	0	159.146	174.965	0	155.108	152.637	166.49	156.177	174.525	164.829	138.935	155.933	166.115	158.682	161.783	157.413	0	142.013	174.873	155.217	155.109	176.207
		299	1351	163.675	150.474	160.351	175.456	157.563	157.539	0	148.843	161.294	149.27	153.127	175.333	160.987	167.023	158.022	169.252	155.05	171.187	158.041	150.212	158.639	158.928	159.221	149.373	0	153.622	150.964	0	156.983	0	161.5	158.844	171.274	169.705	0	153.847	169.484	158.433	156.243	161.2	161.864	143.568	169.646	152.409	159.22	178.821
		300	1354.86	157.3	159.721	157.555	173.045	169.102	162.779	153.12	148.317	167.424	145.431	160.101	164.116	162.355	165.292	162.909	162.102	153.145	172.116	163.059	148.197	144.515	168.615	170.232	0	0	166.205	146.825	0	150.185	152.729	164.977	160.818	170.266	162.237	147.757	152.976	158.325	161.695	155.247	167.467	150.344	141.623	174.708	153.544	159.727	173.292
		301	1358.72	164.078	164.417	151.565	170.254	172.096	167.701	155.501	145.319	155.055	149.604	159.313	168.417	166.491	164.531	158.932	164.269	154.378	170.827	157.216	149.206	156.064	158.79	168.303	0	0	156.979	155.218	0	159.355	147.377	152.618	155.79	168.933	166.408	0	154.828	158.313	162.777	154.182	163.567	156.073	145.692	175.976	148.23	160.412	192.359
		302	1362.58	159.918	157.412	162.575	178.096	172.288	160.816	165.64	146.132	158.385	149.705	163.699	169.372	162.32	162.245	161.888	163.859	150.022	171.669	160.254	143.854	158.445	162.615	160.135	164.988	0	159.939	153.516	0	157.679	142.767	154.455	163.119	165.103	169.163	0	146.952	168.874	159.008	153.949	167.059	159.519	146.993	160.558	145.513	153.893	179.025
		303	1366.44	158.408	165.314	146.585	177.937	167.843	159.085	163.87	148.994	155.772	150.167	156.331	166.517	166.234	170.458	152.049	163.162	148.395	171.543	158.494	141.087	148.324	152.644	165.451	0	0	157.621	147.209	0	154.723	146.552	158.46	160.087	167.34	164.373	0	154.775	163.335	159.616	158.757	171.629	153.99	138.615	165.747	154.402	162.116	176.995
		304	1370.3	158.529	163.535	150.97	174.856	166.964	153.015	161.62	149.304	155.44	149.203	164.482	164.802	177.47	156.063	149.922	165.976	152.928	171.461	162.271	145.333	150.174	159.72	172.851	160.381	0	158.645	151.404	0	152.621	146.73	172.892	161.825	173.673	161.158	146.354	155.888	163.859	162.522	158.788	161.934	162.657	147.743	161.121	145.642	156.372	172.941
		305	1374.16	152.638	153.185	151.474	179.891	160.128	151.227	158.588	145.647	158.472	152.178	162.682	170.79	162.076	166.694	146.668	166.958	154.65	167.704	152.944	143.017	153.062	155.397	164.508	160.594	0	170.098	149.286	0	154.922	152.256	153.296	156.737	173.622	156.78	142.664	151.866	152.993	160.484	158.506	163.883	155.255	144.42	168.876	0	158.677	181.629
		306	1378.02	164.517	162.989	156.734	174.805	162.289	155.487	0	147.219	156.422	147.18	163.095	165.258	165.552	161.584	163.232	165.379	156.548	168.978	160.972	151.711	146.607	164.093	162.003	0	0	159.136	145.175	0	159.757	149.139	157.717	150.76	172.184	164.571	145.754	151.328	158.203	159.399	163.458	158.501	0	138.582	170.293	145.124	165.245	186.04
		307	1381.88	152.436	154.476	0	173.369	162.877	159.604	158.481	158.928	153.496	153.497	152.462	164.745	171.188	157.197	157.439	160.564	149.588	174.909	166.265	144.572	150.871	164.639	166.345	156.658	0	163.212	146.334	0	157.338	152.668	156.605	160.242	175.809	159.041	0	161.826	153.19	155.759	168.897	164.409	156.048	147.361	164.481	149.175	154.272	177.618
		308	1385.74	165.422	154.926	153.598	178.68	158.731	150.073	162.768	146.841	158.269	149.527	165.735	166.342	166.836	167.456	153.783	154.816	154.412	168.324	153.587	142.956	155.56	155.495	163.29	162.214	0	159.267	150.457	0	160.889	147.638	150.232	158.427	172.503	162.713	150.819	156.062	158.95	152.182	163.442	160.89	162.652	145.262	167.569	152.645	159.3	182.918
		309	1389.6	160.751	153.618	162.467	179.548	159.619	142.277	153.843	147.633	156.432	149.187	162.29	170.828	162.151	166.989	157.105	160.126	145.027	164.794	157.32	146.76	151.773	164.189	169.65	161.4	0	159.262	152.143	0	156.55	144.506	151.987	164.825	173.671	168.149	150.832	155.702	149.73	155.086	155.019	157.04	159.139	143.951	158.221	142.351	159.008	175.595
		310	1393.46	157.831	158.2	156.598	172.19	158.926	149.908	156.514	152.327	157.391	147.513	154.923	167.652	155.724	169.821	157.933	162.924	150.662	159.197	153.257	149.013	144.545	158.894	165.493	160.039	0	165.14	157.412	0	153.09	152.411	147.717	154.392	169.984	156.895	140.394	152.295	159.797	160.657	154.069	167.539	155.065	147.108	165.675	142.641	154.883	178.112
		311	1397.32	157.761	160.761	159.674	169.193	154.904	140.76	0	150.104	152.926	147.976	161.686	175.802	163.737	168.678	157.03	164.94	152.427	165.706	160.505	140.806	154.573	0	160.677	160.038	0	176.399	144.095	0	152.809	156.185	149.864	165.543	175.927	167.91	142.386	154.781	152.263	156.522	148.448	163.824	155.643	152.972	152.2	143.423	153.906	170.27
		312	1401.18	154.247	158.881	155.364	167.116	154.405	147.855	164.824	0	161.881	153.071	163.413	159.838	176.773	162.792	150.545	161.723	153.928	168.666	156.038	146.366	144.072	163.604	156.968	159.546	0	161.255	143.558	0	161.865	155.639	142.608	153.592	168.984	164.558	148.417	153.132	153.115	164.125	160.409	0	155.779	152.338	161.153	143.967	156.776	180.119
		313	1405.04	163.472	168.939	150.75	170.601	158.618	153.33	156.293	155.777	160.95	156.912	165.379	164.06	173.097	169.222	156.655	169.73	157.558	169.834	156.129	149.946	150.625	158.465	163.81	164.108	0	169.103	147.119	0	165.023	155.308	156.96	168.113	173.667	166.457	0	154.071	157.784	157.67	160.782	158.23	152.005	145.285	149.182	148.102	152.197	177.624
		314	1408.9	161.677	161.447	157.23	181.379	157.995	145.394	166.559	148.048	158.952	144.313	162.285	168.976	158.813	169.245	162.744	153.664	151.593	164.348	154.362	152.931	153.938	161.322	163.672	168.105	0	161.441	141.723	0	154.216	155.493	157.014	158.537	170.718	165.377	146.638	153.028	156.404	157.626	155.157	156.724	161.805	140.586	155.692	143.306	157.178	183.458
		315	1412.76	151.411	156.144	152.328	170.082	164.885	145.459	163.486	148.947	155.525	148.381	164.11	172.523	139.211	163.553	155.78	154.097	158.198	164.133	148.984	149.89	154.01	164.533	160.399	166.757	0	165.999	150.28	0	149.881	148.986	152.278	156.635	179.307	169.409	140.874	147.832	149.348	168.061	160.378	158.323	156.02	133.993	158.713	152.915	161.685	180.535
		316	1416.62	152.919	160.695	156.085	174.455	159.641	143.248	160.618	157.333	157.925	149.043	163.075	171.102	158.8	166.966	155.306	160.204	150.671	173.764	156.564	157.553	148.072	156.99	165.301	168.593	0	162.509	138.974	0	161.41	157.265	149.965	158.073	174.753	159.175	144.041	150.729	149.494	155.338	151.236	163.48	153.574	147.126	159.706	148.872	154.628	184.086
		317	1420.48	157.715	161.552	161.716	178.464	159.82	144.359	0	149.55	161.117	149.611	167.572	170.9	164.434	154.361	149.601	154.977	150.198	162.971	149.081	154.068	152.662	165.369	157.52	166.027	0	167.741	138.298	0	149.235	152.851	148.113	156.287	182.431	160.564	143.588	158.685	154	167.27	155.585	157.404	162.743	139.912	166.3	143.534	154.219	185.905
		318	1424.34	157.763	159.974	157.801	181.323	158.177	142.147	160.623	145.69	162.213	153.536	156.9	170.478	159.04	167.062	151.189	159.54	153.09	161.167	161.748	148.231	155.996	151.428	166.197	162.531	0	163.824	143.821	0	150.654	156.015	157.547	153.924	176.031	163.475	0	149.536	151.596	178.344	160.496	156.964	144.429	146.248	153.633	148.324	158.347	179.957
		319	1428.2	157.998	169.781	159.191	172.473	163.638	0	157.87	144.879	151.351	143.01	162.217	171.536	167.076	160.947	158.717	159.988	148.972	160.644	166.259	147.64	146.877	164.001	163.527	166.568	0	158.172	145.929	0	155.644	150.591	155.468	157.75	174.504	153.258	144.443	153.631	159.68	158.207	157.04	155.192	160.786	144.926	160.317	145.334	165.71	177.831
		320	1432.06	165.44	166.545	153.963	174.039	162.336	143.843	157.937	0	157.214	146.619	163.379	161.716	164.397	162.439	157.872	164.886	151.003	157.391	159.885	151.151	149.502	158.201	165.815	133.748	0	161.234	148.758	0	157.997	158.751	145.957	153.588	175.618	154.469	150.909	147.947	157.333	163.346	147.84	158.29	159.532	145.738	161.765	143.113	161.446	177.656
		321	1435.92	158.714	157.948	160.344	170.491	158.867	143.659	167.282	143.158	156.979	156.076	160.56	168.098	173.318	166.895	154.167	156.141	149.683	165.805	160.903	153.869	147.284	165.713	165.803	162.775	0	155.652	144.396	0	151.604	149.627	154.093	155.234	172.161	150.642	149.147	147.223	156.789	161.365	159.624	161.635	166.513	143.156	164.134	143.098	157.399	178.13
		322	1439.78	161.662	161.406	149.574	173.284	164.795	0	164.862	0	166.208	152.459	164.643	170.145	164.297	174.467	155.797	164.865	155.102	167.3	149.876	149.712	151.112	160.705	165.907	161.773	0	167.38	148.091	0	151.375	149.944	152.609	149.578	170.96	169.232	144.235	154.273	155.685	166.583	161.331	159.689	151.207	148.368	161.909	137.502	153.798	163.908
		323	1443.64	157.035	163.31	154.228	178.211	163.546	137.152	159.694	162.799	159.901	148.99	164.701	172.037	164.375	165.308	156.672	158.375	154.435	161.63	160.209	0	148.403	163.477	161.597	163.355	0	158.284	140.966	0	158.229	150.503	154.072	156.041	168.505	152.932	142.474	174.178	156.127	165.852	157.41	160.565	148.798	150.727	161.42	141.179	157.668	167.282
		324	1447.5	164.831	162.444	150.921	174.76	162.639	0	156.591	145.568	160.184	144.905	151.499	167.742	159.172	163.441	153.388	158.848	154.891	168.894	157.025	143.944	141.945	154.798	161.629	163.394	0	157.955	0	0	159.744	156.347	155.508	152.428	163.942	154.156	145.317	149.634	165.572	160.335	164.144	161.795	161.303	142.628	165.442	150.396	152.242	169.997
		325	1451.36	154.712	153.949	142.109	173.588	0	149.735	169.912	145.05	156.523	148.766	163.837	172.875	157.64	177.814	149.703	156.988	151.992	169.065	154.764	0	151.422	161.192	165.017	163.474	0	157.796	155.211	0	149.633	156.418	154.722	161.393	170.119	162.341	145.49	152.072	157.003	156.841	159.164	159.226	149.767	151.369	153.649	146.998	157.38	164.848
		326	1455.22	162.732	170.556	147.976	180.268	0	144.542	165.729	147.821	160.316	147.097	160.369	165.694	151.49	172.91	145.024	153.864	143.05	167.638	149.285	0	147.04	165.576	154.983	168.017	0	163.063	139.617	0	151.102	151.103	150.163	156.314	163.185	159.3	158.585	152.567	153.973	148.896	169.688	166.131	154.85	146.705	160.662	149.193	160.996	172.306
		327	1459.08	165.715	164.545	151.847	170.921	0	147.457	159.444	148.29	168.005	155.94	160.391	174.308	160.048	164.674	159.682	162.87	145.921	164.805	146.907	0	146.763	164.298	159.424	164.392	0	163.922	148.762	0	154.053	153.573	161.937	154.493	162.26	160.224	147.923	157.638	148.308	162.342	164.421	168.605	151.587	146.884	160.976	147.894	162.066	171.086
		328	1462.94	163.224	157.047	145.911	170.909	169.599	142.122	158.839	147.082	167.709	146.205	158.683	175.769	160.371	166.605	147.072	166.939	141.927	166.114	154.768	0	151.135	0	161.229	158.715	0	161.943	139.169	0	153.091	153.746	146.351	149.953	173.287	160.925	149.697	157.151	161.914	157.427	160.217	161.962	0	145.438	161.89	0	164.596	165.241
		329	1466.8	169.738	161.636	149.266	173.973	165.902	151.594	168.903	147.613	167.865	145.473	166.112	162.887	162.15	174.288	152.56	157.287	144.174	165.095	163.429	140.557	143.435	168.441	162.895	160.861	0	160.881	132.584	0	155.593	148.336	142.803	156.369	168.232	159.555	154.009	159.201	156.071	155.36	161.423	162.661	162.374	146.249	160.374	142.744	156.915	174.096
		330	1470.66	171.487	162.477	142.797	174.429	171.394	153.65	157.64	0	165.755	142.174	165.215	171.383	164.648	176.158	158.665	161.777	147.225	158.052	147.53	137.478	147.585	162.521	163.341	158.838	0	168.562	133.713	0	142.943	160.702	156.659	154.808	170.275	162.884	0	149.495	165.36	160.245	158.926	157.817	156.569	148.39	161.163	144.841	162.623	171.876
		331	1474.52	170.999	164.765	149.215	167.801	163.778	0	155.736	140.511	151.684	142.446	154.928	170.122	162.923	170.365	145.247	154.756	153.942	163.893	158.125	143.804	141.965	161.851	163.257	165.435	0	162.791	130.245	0	153.293	148.955	144.302	152.727	172.434	157.888	148.998	148.862	159.634	162.298	152.22	154.76	153.678	140.011	164.849	150.849	155.717	173.067
		332	1478.38	159.042	163.874	148.691	171.854	163.923	0	166.068	146.986	165.766	143.254	160.951	165.673	164.041	166.521	149.265	156.663	162.706	162.932	152.864	0	141.173	163.232	157.626	160.204	0	160.929	139.65	0	147.549	150.716	150.379	161.378	174.051	161.197	0	160.36	157.777	158.762	151.272	160.365	149.244	143.471	159.003	144.706	154.792	175.768
		333	1482.24	160.337	165.624	150.954	171.699	161.435	0	151.033	139.364	160.876	148.313	161.19	175.454	161.638	175.652	155.671	150.199	145.51	153.019	162.663	0	146.182	167.675	162.69	158.216	0	163.118	149.36	0	150.407	156.236	151.939	156.017	169.754	159.327	155.773	155.61	158.376	162.978	151.427	159.455	155.875	141.437	169.819	151.25	149.648	176.728
		334	1486.1	162.938	158.401	153.184	174.215	155.501	139.602	158.358	0	162.173	137.593	158.396	171.717	160.892	163.963	152.107	160.04	152.911	156.356	162.23	140.571	147.063	170.153	160.054	165.04	0	159.894	141.935	0	156.016	144.793	152.379	163.612	166.987	161.096	143.167	157.46	150.783	160.417	150.676	0	154.212	153.296	168.442	148.929	154.321	182.123
		335	1489.96	165.755	149.197	148.884	172.05	169.611	149.328	168.657	139.378	150.509	144.673	167.248	171.91	149.282	170.891	147.573	174.717	147.013	162.05	163.537	0	151.229	164.922	158.823	166.477	0	165.186	148.803	0	146.737	151.621	155.355	158.877	178.133	162.659	150.321	153.036	149.404	158.735	150.292	170.285	159.275	147.581	156.843	148.072	150.596	165.82
		336	1493.82	163.261	146.426	148.939	175.701	158.287	0	165.317	140.583	153.837	156.198	154.922	168.214	158.917	165.296	149.692	165.135	163.005	166.131	153.474	0	147.696	157.691	163.098	158.545	0	155.121	143.459	0	153.042	153.429	149.027	157.49	175.706	159.425	142.291	160.385	153.405	163.847	153.008	171.556	155.752	144.056	159.267	151.612	153.702	179.908
		337	1497.68	162.925	151.41	150.586	170.3	161.596	0	158.526	141.801	153.23	147.733	162.615	170.192	155.136	162.757	149.602	162.231	159.172	165.141	154.648	0	147.455	162.083	158.655	157.363	0	161.949	146.733	0	147.11	146.452	144.509	153.483	167.095	161.595	148.018	157.215	152.169	157.505	156.603	163.067	153.247	150.369	159.722	0	161.513	165.755
		338	1501.54	159.596	152.968	159.191	172.447	165.919	0	165.44	143.471	151.309	152.758	164.871	159.015	149.367	166.682	146.386	157.442	144.736	172.314	151.662	0	145.592	159.533	169.742	154.236	0	153.463	151.175	0	152.53	146.565	149.136	153.798	166.612	158.803	147.574	152.941	144.361	159.317	159.796	164.823	167.283	147.3	155.271	153.439	157.202	167.215
		339	1505.4	158.866	165.933	148.374	168.976	159.929	0	162.922	144.097	160.676	147.482	162.595	155.927	151.637	160.598	150.05	173.215	150.017	168.982	146.334	0	154.935	161.431	158.913	156.089	0	152.631	143.954	0	147.914	152.6	149.109	154.575	166.421	154.593	145.111	153.493	154.582	164.361	160.48	164.374	161.59	150.332	152.776	0	152.223	172.68
		340	1509.26	162.67	156.346	144.591	175.436	172.785	0	165.206	135.844	156.165	153.602	164.146	167.321	157.756	157.79	150.617	154.33	141.285	170.595	145.887	0	149.768	164.715	160.951	161.444	0	153.593	139.702	0	143.796	146.032	148.22	146.329	165.667	158.31	0	158.248	157.199	159.044	149.649	167.029	156.077	149.372	155.012	138.862	157.788	169.236
		341	1513.12	168.596	155.842	145.322	175.167	162.699	143.267	157.417	144.852	153.303	147.482	164.802	157.016	150.71	160.773	153.76	157.625	143.942	173.117	149.458	147.195	142.232	165.799	151.769	159.277	0	151.252	140.515	0	141.788	154.88	144.27	154.664	164.932	150.882	149.984	153.582	153.997	161.291	162.561	170.063	154.098	145.565	154.424	144.21	160.637	170.01
		342	1516.98	160.15	154.123	144.301	167.659	158.674	0	155.363	147.172	153.028	155.251	164.829	169.083	148.299	156.078	155.18	159.503	145.581	163.624	152.788	0	149.299	165.669	152.296	161.658	0	146.544	144.413	0	151.799	157.678	148.976	150.366	159.719	154.727	137.245	150.051	146.483	169.781	159.341	160.885	148.542	143.848	158.206	0	159.5	167.934
		343	1520.84	166.001	157.404	140.555	165.011	145.065	0	150.682	145.629	160.801	160.934	163.639	168.869	156.226	162.972	152.158	171.701	152.42	162.129	149.597	0	146.404	168.546	156.743	146.629	0	147.683	147.589	0	152.431	154.033	150.018	150.556	165.486	162.809	150.484	146.439	146.1	166.512	164.476	164.911	171.879	141.683	156.839	0	154.866	168.098
		344	1524.7	164.084	158.072	147.402	175.627	148.661	0	160.373	144.661	164.159	153.62	160.099	164.992	153.176	162.117	144.833	159.528	147.879	163.876	149.719	0	147.574	163.627	161.99	165.247	0	159.347	133.994	0	145.058	154.921	149.186	150.808	163.131	165.901	0	151.962	153.116	160.87	161.467	166.407	0	139.08	167.197	0	159.319	167.96
		345	1528.56	164.229	150.028	145.315	180.524	152.875	150.029	160.534	146.95	162.214	148.528	160.867	160.08	154.995	163.111	155.256	172.544	153.338	164.589	144.948	170.53	140.953	168.346	153.763	160.615	0	151	141.303	0	148.858	156.186	151.156	143.758	162.841	165.394	136.997	142.949	149.301	163.519	160.939	167.361	168.731	138.985	165.778	0	157.63	167.834
		346	1532.42	165.251	145.16	146.665	176.765	155.962	0	150.795	141.061	154.063	159.647	159.802	166.021	160.145	159.832	154.923	167.389	147.359	169.794	148.019	156.75	136.583	168.344	156.503	161.796	0	150.593	140.833	0	145.142	156.634	150.842	151.65	162.499	167.729	142.968	156.663	149.86	160.583	153.382	166.294	0	147.303	155.008	0	162.859	174.212
		347	1536.28	164.722	157.669	143.626	165.91	154.976	0	158.597	138.856	153.398	147.791	159.616	165.619	155.775	155.183	152.761	157.751	156.622	158.341	153.86	149.539	143.822	163.857	168.624	157.908	0	154.671	142.112	0	146.687	160.328	149.982	148.399	159.753	154.111	146.094	151.735	149.595	160.892	153.377	168.826	0	147.686	158.939	0	155.813	163.78
		348	1540.14	160.145	157.132	140.381	165.178	150.024	146.796	156.724	141.114	154.021	155.399	161.101	155.435	151.74	162.341	156.883	158.506	148.343	169.874	155.202	151.002	149.73	156.682	171.948	156.9	0	152.642	138.333	0	140.198	148.167	155.941	145.447	160.97	155.737	149.02	145.374	152.22	147.656	159.401	161.9	0	140.135	160.16	0	155.934	171.001
		349	1544	163.577	168.598	142.47	167.348	150.986	0	0	0	146.781	146.089	156.954	167.48	155.422	164.836	150.739	154.43	145.72	153.496	155.57	155.761	144.158	158.298	166.514	157.573	0	153.425	135.015	0	153.337	149.847	157.118	147.07	169.788	154.341	139.775	159.784	151.984	157.995	161.751	165.382	0	149.971	168.029	0	156.487	162.175
		350	1547.86	152.899	147.803	0	168.939	155.172	0	160.255	140.838	162.464	147.971	161.626	156.65	174.15	155.514	149.475	159.858	151.651	163.262	150.674	153.646	143.559	168.614	165.899	152.157	0	164.588	135.7	0	149.717	146.196	152.474	151.992	166.192	163.535	148.186	158.2	152.947	151.995	155.287	165.735	0	144.266	167.596	0	166.129	175.448
		351	1551.72	157.987	146.692	140.824	166.015	148.444	0	0	142.266	164.616	155.158	165.923	172.123	161.915	156.826	147.577	149.884	147.134	167.025	154.842	150.478	140.02	162.557	169.523	154.204	0	163.273	139.621	0	144.246	155.382	149.487	146.572	162.913	167.28	138.005	0	147.202	149.479	164.27	160.324	0	157.737	163.561	0	158.866	187.246
		352	1555.58	160.38	145.154	142.59	172.578	152.385	142.019	161.793	148.395	168.006	146.208	161.25	161.076	166.267	158.574	159.516	150.572	146.517	171.231	143.699	157.768	142.696	164.305	163.449	154.131	0	156.83	143.902	0	154.053	156.053	145.707	148.878	175.863	163.771	144.696	157.478	145.232	152.761	155.788	164.759	0	150.695	165.396	0	163.882	174.584
		353	1559.44	158.172	158.924	0	170.703	150.362	0	158.208	143.835	163.583	151.039	168.253	164.202	161.733	160.271	151.516	152.954	154.366	165.211	152.63	158.773	138.846	162.849	166.167	156.882	0	159.149	141.139	0	149.459	167.78	153.869	147.069	174.525	165.268	148.607	150.552	144.099	152.479	155.163	163.74	0	142.826	160.484	0	159.242	167.717
		354	1563.3	158.881	156.193	138.506	170.488	150.166	0	159.992	143.565	158.572	151.056	169.661	170.548	167.529	171.733	153.774	152.655	149.313	156.114	150.007	150.746	147.264	162.253	166.9	156.05	0	140.534	140.715	0	152.899	153.065	147.519	151.381	173.071	161.83	145.791	150.808	139.48	156.985	144.174	157.99	152.013	139.434	167.255	0	157.483	170.894
		355	1567.16	167.7	161.513	139.527	165.319	151.351	0	169.779	145.11	158.064	147.391	167.924	159.254	168.18	161.043	153.558	159.115	148.978	165.403	143.566	156.4	133.552	163.432	165.777	155.887	0	165.785	142.59	0	149.088	153.933	145.613	149.545	168.53	155.868	146.145	142.027	146.268	152.79	150.383	174.391	0	149.617	165.329	0	155.784	171.626
		356	1571.02	156.081	160.112	138.667	170.491	160.71	0	158.398	150.197	157.015	146.589	165.405	170.16	165.331	158.708	153.546	159.502	151.6	157.973	143.488	160.215	143.134	168.168	155.214	160.562	0	168.746	132.452	0	146.865	161.626	149.198	141.949	169.883	162.381	145.254	145.104	143.147	158.03	166.009	173.719	0	146.226	167.198	0	169.309	163.058
		357	1574.88	162.583	165.564	147.455	171.594	154.893	0	0	146.389	156.695	148.505	166.784	157.044	163.983	154.204	160.001	159.86	146.415	154.07	148.253	149.923	147.697	165.975	158.913	164.242	0	166.969	139.365	0	151.868	154.752	147.353	150.006	163.876	156.204	132.581	154.858	141.797	156.431	157.749	165.93	148.768	139.801	166.49	0	159.16	163.193
		358	1578.74	155.813	165.633	145.663	187.841	153.124	0	156.99	140.135	153.567	151.156	172.601	162.818	168.873	154.443	166.098	161.944	145.055	163.469	150.789	156.611	141.492	165	156.002	159.669	0	167.174	139.542	0	143.141	155.112	141.894	151.359	169.406	157.634	137.551	144.482	146.659	155.463	0	164.255	151.112	146.712	157.148	0	157.301	171.34
		359	1582.6	159.619	164.652	153.229	171.797	156.268	0	158.225	140.369	162.615	151.347	171.034	175.223	158.323	166.902	154.467	155.356	146.962	163.553	154.756	157.777	143.526	166.203	158.045	166.168	0	171.308	130.447	0	141.875	159.59	141.306	149.427	172.26	166.239	140.769	146.907	143.283	156.668	152.82	155.715	143.864	148.903	164.486	0	162.871	169.077
		360	1586.46	156.725	164.501	0	171.548	164.316	0	156.061	141.105	164.616	149.208	166.201	169.514	164.664	155.573	153.069	155.742	155.069	166.079	149.226	150.541	146.739	170.556	154.948	165.157	0	156.144	126.089	0	146.827	154.115	149.995	142.954	171.025	167.285	140.948	146.15	143.619	156.522	148.869	151.575	146.003	139.256	170.204	0	152.912	161.06
		361	1590.32	157.75	162.662	0	170.527	156.454	0	153.073	145.757	155.456	148.618	173.455	166.571	157.497	156.604	152.295	150.298	142.039	166.363	157.533	151.957	143.747	172.747	164.159	162.882	0	157.342	134.871	0	139.196	155.684	137.888	138.369	165.785	161.378	146.089	153.01	142.073	157.516	153.86	155.745	152.148	145.305	163.779	0	159.942	173.859
		362	1594.18	167.019	156.749	137.959	174.414	162.376	0	156.004	145.53	168.093	143.907	181.587	169.018	166.891	158.263	151.846	160.42	157.782	160.433	153.903	144.236	141.331	158.867	163.388	159.098	0	169.103	135.623	0	139.979	152.165	152.358	150.033	172.035	167.076	135.345	149.614	148.709	160.064	156.744	155.722	146.487	140.129	158.681	0	168.316	167.909
		363	1598.04	150.029	163.935	139.169	173.146	157.349	0	155.117	134.822	156.28	153.224	172.942	156.056	168.856	157.607	152.621	151.192	155.589	163.141	154.942	0	139.372	168.277	153.352	164.962	160.179	170.141	138.923	0	149.564	158.026	149.942	149.591	171.583	155.736	135.707	150.219	147.24	152.29	153.735	164.478	149.333	153.541	149.142	0	161.084	168.879
		364	1601.9	149.295	155.034	138.724	169.804	155.995	0	152.105	0	157.186	150.997	179.469	163.702	163.933	156.685	150.804	154.275	143.338	159.019	147.42	142.468	144.583	168.808	160.285	164.036	153.802	166.37	136.018	0	140.638	154.519	153.818	148.517	161.909	157.906	146.146	159.556	149.29	152.184	159.024	165.402	144.509	150.541	162.46	0	159.41	180.525
		365	1605.76	145.017	165.694	0	169.052	161.881	0	151.929	0	156.315	157.38	166.184	169.135	156.081	150.913	156.894	153.137	140.83	167.288	156.574	142.41	142.962	153.062	161.73	162.107	0	171.891	141.707	0	153.185	156.809	143.62	149.425	166.519	159.689	144.81	150.192	150.454	150.428	150.684	159.929	144.723	0	166.447	0	159.677	174.333
		366	1609.62	154.393	162.633	0	161.238	162.045	0	160.396	0	157.907	156.782	171.98	164.737	162.983	149.297	153.525	164.739	157.992	166.211	151.721	0	145.503	165.8	162.438	159.603	0	162.741	130.929	0	144.519	149.718	147.133	148.78	159.744	161.503	139.105	157.227	146.903	152.836	146.226	155.046	144.915	138.275	170.907	0	163.643	166.78
		367	1613.48	159.278	165.114	0	164.568	159.631	0	150.027	129.395	153.203	148.076	165.945	164.19	155.759	150.601	152.69	151.517	150.09	163.987	158.332	146.338	155.334	159.356	157.173	168.487	157.967	162.532	140.216	0	141.635	149.654	150.835	144.946	166.527	168.818	154.785	145.519	142.698	151.462	147.386	157.364	150.222	148.037	157.313	0	163.406	173.414
		368	1617.34	162.075	154.384	0	162.901	158.081	0	157.426	0	152.622	154.469	170.711	162.328	156.061	161.709	150.713	154.663	150.543	169.208	145.896	157.07	139.255	166.163	0	163.133	147.727	159.318	141.126	0	146.773	153.031	154.821	143.555	178.241	166.463	142.366	148.936	146.745	151.385	152.229	156.664	148.866	153.052	162.311	0	161.022	172.226
		369	1621.2	165.844	157.816	0	167.09	164.97	134.424	161.239	139.053	157.664	147.256	170.677	164.136	158.078	155.088	152.498	150.328	164.869	173.179	152.982	140.781	138.507	164.647	159.151	160.616	0	156.356	134.333	0	150.36	164.945	152.826	151.144	175.629	166.85	142.357	152.634	147.551	157.886	158.047	161.253	141.815	141.573	158.361	0	161.273	165.93
		370	1625.06	166.017	155.098	0	161.268	163.826	145.478	153.626	0	160.663	156.893	166.356	172.055	158.102	162.721	151.066	150.325	151.891	156.962	156.634	149.718	142.921	158.393	153.469	158.273	0	163.369	136.376	0	147.722	157.131	148.992	150.523	177.869	166.831	137.625	145.46	155.588	156.372	145.375	167.723	147.371	131.561	168.072	0	152.671	168.513
		371	1628.92	167.45	159.94	145.644	168.613	164.114	0	158.564	132.517	161.263	156.58	167.642	169.218	153.483	151.046	143.598	157.182	151.415	160.909	154.252	145.869	148.464	164.242	154.41	161.481	150.075	159.881	135.255	0	137.695	154.692	153.452	148.479	168.933	158.348	137.745	151.695	162.27	155.793	148.491	159.717	143.558	140.057	164.037	142.885	163.925	172.428
		372	1632.78	162.682	148.734	0	164.706	153.892	0	157.066	138.551	162.509	142.833	170.759	169.819	157.881	154.607	149.261	151.537	149.656	158.918	140.515	149.362	140.299	168.154	158.061	157.876	158.702	164.62	136.154	0	141.576	146.366	147.162	148.967	172.98	163.309	139.282	141.261	158.081	150.29	151.544	162.321	143.775	140.054	168.217	0	152.242	172.464
		373	1636.64	163.874	160.929	144.214	175.231	156.051	136.336	0	0	152.98	150.899	170.929	164.561	149.961	151.17	151.607	0	142.862	167.891	144.75	150.893	127.791	160.864	154.998	153.736	158.716	150.338	135.085	0	138.606	147.488	142.567	141.023	174.597	161.577	141.972	154.195	166.246	158.851	153.965	161.091	148.808	149.024	167.787	142.628	156.976	177.78
		374	1640.5	156.254	159.063	141.642	174.043	160.616	0	163.491	130.672	150.814	143.861	168.19	164.174	152.886	148.759	152.061	161.402	151.215	166.038	150.029	145.249	150.725	164.418	153.352	155.221	152.938	154.903	146.733	0	151.151	155.205	149.773	146.957	179.675	165.204	143.515	154.775	159.611	155.923	155.966	178.761	142.108	148.988	169.42	149.506	150.663	177.635
		375	1644.36	167.563	161.745	147.2	163.475	159.792	129.727	160.666	124.874	158.811	149.253	163.125	160.594	155.962	148.17	153.436	152.849	141.612	171.911	151.925	148.723	143.717	168.411	156.435	156.065	0	155.716	133.694	0	148.372	144.47	142.898	140.615	172.231	162.4	137.131	164.073	157.794	151.919	152.222	159.55	139.292	132.034	171.601	0	153.571	174.471
		376	1648.22	162.94	154.128	137.378	168.13	160.104	0	156.971	133.168	155.293	150.004	162.648	163.336	158.614	155.09	151.776	152.838	144.551	171.183	151.048	138.896	142.091	0	160.21	157.928	151.914	155.511	141.464	0	139.457	145.829	146.941	153.277	168.305	165.326	133.723	152.02	154.549	159.06	149.864	154.775	141.19	140.528	170.227	142.861	149.687	165.798
		377	1652.08	164.42	155.182	141.654	171.268	159.016	124.096	151.253	0	149.78	146.545	164.015	166.852	158.784	155.792	154.179	152.479	147.093	167.4	0	0	139.041	162.794	151.647	160.854	0	152.831	134.543	0	141.911	144.202	147.008	148.31	175.527	171.664	132.526	153.926	152.149	157.191	150.628	155.698	150.128	140.265	178.334	0	154.923	179.053
		378	1655.94	170.894	159.183	137.192	166.278	162.961	128.185	160.599	133.64	161.048	149.592	166.428	162.818	154.272	147.811	146.998	160.068	148.732	172.095	141.652	142.431	147.284	169.207	160.025	151.217	157.391	160.822	144.791	0	145.979	143.954	145.199	147.955	162.824	153.127	145.704	147.934	163.166	157.922	151.25	154.907	133.906	138.152	172.487	138.072	145.635	167.221
		379	1659.8	166.969	161.101	137.325	174.546	166.968	132.53	155.679	0	155.338	0	161.992	168.621	151.561	156.937	147.177	153.58	147.955	174.054	144.114	138.548	137.925	167.149	157.393	155.785	0	158.371	141.609	0	142.485	146.183	153.754	146.687	166.844	163.981	139.403	150.217	148.835	166.185	160.484	162.783	0	134.03	178.197	139.312	159.27	178.604
		380	1663.66	164.679	151.778	138.479	177.359	157.462	130.609	158.104	123.696	149.176	0	168.073	163.254	158.535	143.811	157.982	157.549	153.963	169.811	145.457	0	143.171	164.304	0	166.621	0	159.768	140.19	0	141.52	147.21	173.336	155.823	172.669	161.951	135.819	147.886	153.407	155.692	161.948	157.58	143.912	138.012	167.38	141.681	154.292	173.608
		381	1667.52	164.671	158.371	148.351	178.462	156.054	133.03	159.836	127.645	156.121	147.736	163.955	169.551	162.902	156.562	150.824	159.23	144.836	169.693	146.386	136.03	144.344	155.388	159.842	150.728	0	154.439	141.785	0	143.657	146.798	143.755	154.375	164.245	163.524	138.747	151.189	147.385	157.088	158.167	162.881	140.622	151.298	169.556	146.804	156.791	169.264
		382	1671.38	159.454	163.667	141.339	170.384	151.75	140.734	156.496	126.13	167.896	143.795	168.346	153.951	168.589	148.975	155.792	159.163	143.964	163.477	149.937	135.068	148.691	163.563	157.265	154.364	0	154.116	132.433	0	136.571	152.856	149.216	150.991	155.487	162.213	138.442	144.824	151.47	153.561	161.469	156.461	140.849	125.424	177.929	142.138	146.098	171.788
		383	1675.24	155.978	162.003	144.099	172.913	158.129	131.532	157.623	0	166.066	146.881	172.884	166.177	158.984	154.798	156.8	153.25	151.561	160.376	147.552	138.145	150.309	170.741	162.51	150.407	166.609	156.969	137.571	0	145.639	149.062	147.164	156.663	167.51	168.422	134.837	142.644	152.974	154.974	156.679	166.969	135.497	140.048	164.331	0	151.83	172.149
		384	1679.1	162.414	165.604	135.732	183.523	155.164	140.08	159.816	156.517	155.896	145.688	169.858	168.653	161.342	153.338	157.597	159.003	143.546	160.422	145.439	136.591	145.744	168.556	157.125	156.264	154.29	168.122	146.243	0	149.299	151.983	145.399	138.205	162.113	149.818	137.496	146.39	151.085	154.815	161.334	158.618	135.029	0	167.56	139.552	152.628	166.422
		385	1682.96	153.382	167.203	145.573	174.896	144.896	137.215	0	0	160.388	147.39	177.401	163.333	151.966	0	155.578	154.326	146.731	166.507	142.237	134.386	142.354	162.269	154.826	162.596	153.252	151.145	144.234	0	150.232	146.684	149.093	154.263	164.734	158.963	129.025	144.879	158.333	161.857	155.963	156.431	143.687	153.999	161.364	0	140.587	166.375
		386	1686.82	151.829	163.485	134.623	183.89	163.419	137.409	154.688	143.991	156.564	150.724	168.637	161.49	144.489	155.239	154.237	149.01	149.07	156.056	0	143.67	150.457	166.858	162.452	163.763	155.437	157.141	142.538	0	146.033	140.53	147.72	159.589	157.159	170.225	0	145.932	156.432	158.57	159.455	153.524	142.219	127.491	170.907	145.916	148.423	177.583
		387	1690.68	151.561	158.977	133.717	173.268	153.617	139.934	157.624	139.96	159.789	143.936	169.373	161.941	166.291	161.624	146.374	160.508	152.607	159.346	141.195	134.909	141.433	170.196	160.326	153.857	151.015	151.661	147.829	0	140.211	136.944	140.681	153.153	164.773	163.482	131.341	145.058	146.561	151.485	161.48	159.364	140.452	141.336	159.505	144.075	150.379	185.882
		388	1694.54	153.818	158.743	135.673	174.332	148.925	137.656	158.311	139.537	156.46	146.622	176.289	164.282	162.141	162.655	154.912	158.397	138.677	162.172	140.068	138.666	151.855	172.055	162.227	153.695	155.073	160.947	147.698	0	141.868	144.085	139.266	150.126	157.255	160.01	131.798	144.531	154.127	152.606	158.498	167.325	138.338	130.161	170.048	132.796	147.828	174.367
		389	1698.4	154.271	166.386	130.061	172.139	156.045	0	151.556	138.992	166.659	146.665	161.095	165.807	158.186	156.176	160.326	156.923	151.166	161.265	142.255	141.025	146.827	165.143	0	153.209	156.271	158.382	142.025	0	140.979	134.785	146.929	160.556	160.004	161.602	132.225	142.099	152.965	151.815	157.662	168.634	132.272	149.383	168.61	150.64	142.093	171.24
		390	1702.26	158.462	165.916	131.722	172.717	151.156	135.386	155.444	142.408	163.535	139.894	167.187	164.754	168.424	157.435	153.098	158.47	147.212	159.231	150.564	151.516	156.253	159.717	0	160.204	158.116	151.263	141.32	0	139.705	142.595	148.811	160.993	158.695	160.001	0	145.23	154.338	152.467	161.552	156.909	139.928	155.231	172.192	143.674	155.181	176.737
		391	1706.12	160.644	160.222	133.728	170.747	149.548	133.278	156.973	0	160.794	152.958	159.916	164.732	170.459	151.443	155.828	158.017	147.692	157.466	0	146.538	139.462	165.993	158.942	155.229	160.529	154.987	131.469	0	142.083	138.563	143.922	158.868	157.634	167.669	128.166	149.459	147.728	156.551	159.997	165.093	134.085	157.207	175.077	0	149.441	177.662
		392	1709.98	160.093	156.719	138.143	175.705	149.348	136.091	0	0	157.274	141.552	174.185	164.857	157.498	148.505	156.873	151.154	149.771	158.387	152.325	0	150.935	164.106	166.969	154.03	150.441	153.96	130.465	0	140.955	138.442	147.43	153.058	155.974	156.546	135.571	146.383	144.979	156.497	160.38	155.834	132.135	0	176.439	136.545	159.046	172.394
		393	1713.84	148.022	161.34	139.598	171.43	145.905	141.441	161.987	139.316	151.722	140.197	156.248	155.828	156.683	147.78	152.124	146.88	136.523	167.402	158.594	149.997	151.768	162.144	160.887	156.298	154.369	150.328	134.564	0	144.21	136.869	135.504	151.758	159.991	163.335	137.247	142.537	151.828	145.679	157.633	165.571	136.647	132.727	174.5	144.74	149.579	170.562
		394	1717.7	145.578	168.751	137.286	163.561	156.647	0	168.643	0	160.749	147.024	173.65	150.934	162.152	153.962	156.202	149.244	144.67	161.078	139.318	152.939	139.819	174.047	164.496	148.278	143.575	147.42	132.693	0	140.013	137.209	139.66	154.036	153.127	162.534	129.377	149.403	154.386	149.925	155.472	169.307	137.558	128.096	172.89	147.024	152.344	177.96
		395	1721.56	155.528	151.56	130.871	169.902	147.972	134.204	157.819	127.687	152.274	158.747	170.327	154.81	156.546	147.085	157.615	155.085	141.381	158.189	140.04	135.215	150.492	165.347	160.503	162.105	0	147.46	141.326	0	147.011	143.94	143.42	151.53	153.907	162.045	133.838	143.862	150.601	155.563	154.523	168.115	127.65	160.232	168.192	139.67	147.298	172.989
		396	1725.42	147.726	160.155	139.109	173.933	151.982	140.672	163.362	136.812	162.907	140.348	169.488	154.446	154.703	148.868	162.162	154.718	147.879	156.247	142.444	0	169.312	170.934	149.422	156.864	155.973	142.065	143.339	0	145.958	147.024	141.865	148.781	159.661	168.587	129.808	145.564	152.631	157.412	157.168	168.874	136.438	147.745	176.905	148.811	148.801	177.303
		397	1729.28	155.306	163.569	141.893	172.609	150.225	0	159.704	141.213	157.314	138.207	169.116	171.692	162.134	157.05	161.465	163.669	143.278	156.51	139.44	137.658	151.272	158.083	156.684	158.586	159.184	140.955	136.464	0	141.889	139.29	140.578	142.775	149.757	166.176	127.162	144	154.111	153.179	150.288	167.551	139.465	135.247	179.879	0	142.232	181.206
		398	1733.14	148.614	156.694	131.788	178.366	153.665	137.166	155.877	136.886	154.053	143.824	162.162	166.783	158.598	155.114	165.922	144.491	145.386	164.482	147.146	143.277	153.952	165.984	148.567	149.963	153.848	141.08	136.836	0	135.712	144.785	151.043	157.49	156.749	173.4	133.189	149.115	157.034	162.532	150.336	161.736	130.605	145.847	177.494	0	148.639	178.155
		399	1737	143.902	155.965	134.014	177.146	152.029	135.156	164.926	129.644	155.875	149.049	166.652	161.668	162.643	158.394	153.664	147.516	147.466	162.687	144.876	143.575	161.124	173.859	155.674	145.993	157.164	141.275	138.255	0	145.063	142.992	141.566	152.205	154.886	171.712	128.409	152.429	151.167	151.601	147.401	158.167	130.818	139.821	171.804	145.261	150.858	180.175
		400	1740.86	148.741	156.813	134.351	174.548	147.692	137.232	163.504	0	152.281	140.376	173.387	162.087	158.56	145.535	157.67	158.784	136.156	157.451	141.449	138.874	151.99	175.641	157.087	153.83	148.374	139.699	141.948	0	138.812	147.978	145.658	159.846	149.591	164.45	0	150.197	159.179	161.043	156.954	164.545	0	131.537	179.303	0	152.948	166.182
		401	1744.72	147.874	155.608	131.123	172.167	146.568	143.73	161.866	0	150.036	146.884	168.33	160.185	163.899	150.781	153.811	146.48	140.999	166.222	140.627	139.926	149.916	173.143	157.993	156.919	152.571	133.437	142.345	0	138.654	141.688	141.48	155.409	158.998	169.64	0	149.018	149.693	158.466	160.414	167.559	131.015	134.874	173.139	137.386	145.001	173.038
		402	1748.58	142.896	157.439	136.272	176.253	144.407	140.67	158.541	138.525	159.373	142.469	170.488	162.322	175.466	154.961	153.146	152.373	152.47	158.474	154.642	137.732	151.449	0	146.967	158.22	158.088	129.009	137.099	0	132.014	166.096	147.152	158.536	161.279	161.582	130.8	144.454	155.201	156.195	148.567	166.514	128.372	128.425	180.905	148.99	149.318	175.025
		403	1752.44	149.631	159.785	130.963	177.588	159.702	136.535	161.751	133.787	158.425	136.588	166.639	162.935	172.32	151.058	151.298	161.662	154.447	154.937	137.191	156.561	152.333	167.783	150.001	155.292	157.952	140.482	134.478	0	133.546	154.264	141.065	150.672	150.858	156.232	137.382	150.178	142.2	152.696	153.621	160.311	127.201	134.424	176.907	0	144.458	172.04
		404	1756.3	148.913	163.821	135.215	172.553	151.958	0	166.359	138.089	149.619	151.614	170.556	167.972	164.44	146.769	140.021	152.722	151.669	165.822	142.821	145.072	154.067	173.819	153.419	153.232	160.603	134.694	136.753	0	139.925	146.838	142.194	148.956	170.212	156.177	124.904	156.345	145.274	150.444	157.465	164.385	136.675	134.766	180.479	146.813	147.482	171
		405	1760.16	160.942	171.326	138.635	179.688	153.541	140.517	153.432	123.764	155.515	142.748	163.647	164.201	170.912	148.687	146.358	148.974	149.01	154.252	144.979	139.807	153.625	164.399	147.027	154.305	157.071	143.111	135.695	0	147.123	138.288	140.971	153.654	155.685	160.311	126.93	151.099	145.157	146.027	157.086	157.992	129.05	127.483	171.103	151.108	152.171	168.864
		406	1764.02	155.593	161.592	134.669	172.764	161.666	127.904	162.483	129.237	157.4	138.731	168.743	162.154	156.952	148.341	149.178	163.392	153.626	163.107	140.362	146.482	153.354	0	160.258	154.829	154.697	143.695	136.547	0	140.822	141.037	139.247	152.784	0	161.364	0	151.431	148.457	157.14	159.677	164.561	135.896	137.821	177.028	0	155.462	168.846
		407	1767.88	160.106	162.469	128.307	172.525	160.075	134.098	161.529	118.836	157.042	149.346	171.813	159.13	165.555	145.076	148.796	155.261	148.904	168.414	149.942	144.801	156.161	162.368	151.922	156.126	153.851	142.385	149.165	0	136.145	152.561	141.354	159.269	157.208	159.374	0	146.159	148.054	158.083	148.914	162.447	0	130.422	189.945	147.627	150.05	174.26
		408	1771.74	150.808	161.781	140.677	171.223	162.653	142.356	166.336	0	147.999	149.099	173.253	156.604	159.001	147.9	144.816	151.54	150.747	155.992	150.895	137.212	155.859	162.66	149.882	163.134	143.575	147.743	137.015	0	140.239	149.169	135.851	145.786	152.785	166.626	0	147.303	152.919	155.253	153.884	159.092	137.949	130.119	182.608	0	166.099	165.79
		409	1775.6	148.788	160.193	133.639	168.866	168.915	0	161.634	118.159	157.547	148.348	171.144	163.739	166.831	139.389	142.054	154.473	142.924	156.314	145.97	140.178	146.785	171.631	148.27	156.855	145.418	151.042	148.631	0	148.935	137.979	133.381	153.403	163.892	162.166	130.869	140.943	138.096	148.388	164.19	159.202	129.242	134.134	183.638	0	143.727	172.349
		410	1779.46	152.205	175.308	143.175	168.612	155.907	131.25	0	122.433	163.203	146.037	161.369	163.687	159.428	144.505	0	142.952	149.253	159.908	133.681	146.023	153.719	165.003	150.836	153.394	144.152	152.268	137.051	0	139.587	144.331	141.633	143.839	168.516	164.775	0	140.258	140.876	151.631	155.588	156.952	137.444	139.218	184.999	0	153.757	164.132
		411	1783.32	150.887	176	138.019	168.88	170.559	139.123	164.956	124.583	159.927	0	159.407	175.021	159.276	135.49	148.676	152.422	148.104	162.295	142.813	151.555	152.967	164.211	154.068	156.415	152.949	153.015	138.543	0	145.443	149.064	143.467	155.077	164.164	164.81	0	149.502	0	156.444	151.528	166.205	139.867	129.411	173.232	0	147.799	162.936
		412	1787.18	150.079	164.674	137.4	169.113	157.645	135.856	160.997	129.827	150.286	149.18	164.778	163.235	166.454	140.587	150.937	154.431	150.87	158.826	139.871	157.335	153.489	165.213	152.77	153.699	142.294	155.297	145.2	0	122.267	151.073	146.678	161.917	162.112	156.78	135.467	139.269	137.668	158.667	157.14	163.231	147.503	161.554	178.469	0	158.27	167.608
		413	1791.04	148.674	173.184	133.057	172.827	168.215	142.467	157.368	128.739	162.317	149.755	160.465	165.518	173.016	143.365	153.429	148.147	155.786	160.982	149.39	147.637	148.194	169.598	154.586	144.838	143.818	152.446	149.782	0	133.718	160.276	138.602	160.97	162.077	160.611	135.368	138.561	144.481	163.626	149.827	163.801	133.879	142.749	175.701	0	139.238	164.454
		414	1794.9	157.431	170.267	140.572	173.311	150.152	138.979	159.73	137.032	160.083	154.899	160.545	165.348	163.422	146.247	0	149.694	148.244	158.212	140.456	0	155.004	160.392	160.11	155.099	143.861	159.139	139.022	0	132.773	175.051	142.217	154.822	164.291	162.202	143.798	136.653	140.138	156.005	151.667	164.225	138.89	157.832	172.354	0	143.039	174.346
		415	1798.76	152.142	167.641	138.421	174.314	169.033	134.361	162.818	129.24	153.444	151.813	165.386	166.907	158.51	146.427	0	148.216	151.703	156.704	133.126	149.351	150.475	167.463	160.273	157.426	136.571	155.293	138.118	0	133.448	152.067	146.461	153.977	167.304	162.833	136.885	141.477	149.081	160.564	148.695	164.687	130.749	148.578	175.581	0	154.713	175.299
		416	1802.62	154.052	171.699	130.645	174.23	163.305	139.945	157.564	123.865	156.553	153.72	165.033	172.237	168.208	174.399	134.692	149.915	147.604	157.096	147.013	147.495	143.361	166.566	164.148	154.164	137.459	146.867	141.828	150.104	131.208	162.78	149.695	165.996	162.045	161.749	136.975	141.765	0	163.134	153.09	162.107	136.348	128.249	175.341	0	148.892	170.658
		417	1806.48	151.753	174.042	133.945	164.087	160.45	136.701	162.356	129.536	161.593	154.653	168.065	176.403	159.79	144.386	140.986	154.33	153.05	160.732	140.534	148.978	146.594	162.204	153.603	148.667	143.79	148.457	134.411	0	139.633	159.697	143.668	150.593	160.534	157.784	138.374	139.88	0	160.118	147.949	160.759	0	143.575	184.995	0	160.519	166.842
		418	1810.34	154.824	171.894	137.48	174.311	152.983	145.214	169.045	138.134	164.668	144.673	160.977	163.286	159.68	142.276	139.344	150.436	151.334	148.876	141.98	147.408	146.022	172.635	161.637	158.405	139.446	148.384	135.703	0	127.718	149.997	139.896	177.276	162.558	163.102	142.657	173.595	142.889	154.368	154.35	162.566	0	128.678	170.762	0	154.627	168.571
		419	1814.2	154.544	173.565	131.811	176.237	147.908	146.494	0	123.005	156.778	163.186	154.794	173.059	167.518	150.255	0	152.412	150.157	156.129	145.482	152.184	140.424	171.996	169.075	159.969	151.437	155.24	138.535	143.786	129.883	162.477	146.072	159.304	162.268	155.379	146.43	142.482	143.215	158.822	157.48	158.896	148.505	125.76	178.452	0	158.478	168.855
		420	1818.06	159.268	178.422	136.992	176.161	154.26	150.689	166.149	126.23	162.282	156.802	160.869	166.512	177.691	146.99	141.871	144.884	144.237	160.27	141.273	160.508	142.811	166.134	160.17	158.36	146.844	152.136	151.222	142.715	128.608	157.814	143.282	169.449	153.427	164.115	143.902	138.361	138.884	162.9	157.485	166.23	143.097	141.095	178.07	0	146.743	160.265
		421	1821.92	150.161	165.601	137.412	164.629	167.206	141.832	157.925	131.916	163.986	151.849	159.104	161.006	165.041	150.11	137.921	143.88	151.608	154.629	0	153.75	151.207	164.214	158.715	163.596	145.111	144.539	149.087	154.255	133.559	148.597	141.323	157.908	157.618	160.836	128.644	144.96	150.597	0	167.658	153.461	0	158.173	174.511	0	139.785	167.457
		422	1825.78	150.33	162.166	127.326	169.083	148.725	0	155.655	122.096	157.084	148.171	150.836	163.8	168.81	141.446	136.132	153.507	152.206	151.271	0	148.104	149.548	165.392	159.635	157.327	147.88	139.044	141.488	148.276	126.572	155.929	141.566	164.271	161.506	167.417	0	142.163	141.59	151.379	159.785	166.389	131.548	146.445	178.077	0	144.506	169.967
		423	1829.64	149.502	166.43	131.624	167.137	153.794	0	160.098	122.843	161.051	148.76	150.698	164.404	166.27	141.789	141.292	144.312	150.442	154.718	138.422	148.856	155.293	164.314	162.396	157.572	147.697	143.428	146.551	0	127.542	153.466	143.818	158.803	165.791	160.335	140.909	149.262	149.854	159.436	158.889	166.621	132.715	163.504	162.926	0	136.727	165.772
		424	1833.5	153.221	161.666	131.108	171.395	157.431	0	160.776	127.65	157.828	155.901	158.604	166.358	174.683	140.187	140.952	143.495	151.647	153.921	133.557	150.173	149.719	169.535	159.269	152.256	151.093	140.366	137.509	147.227	130.826	149.987	141.161	145.647	161.998	163.946	135.739	150.148	150.529	151.486	150.787	162.212	0	165.947	173.033	0	135.457	171.755
		425	1837.36	151.462	171.089	128.106	173.965	162.342	152.225	156.044	128.287	159.271	0	161.706	168.724	167.907	151.378	0	136	146.307	150.907	138.627	153.101	151.591	167.357	156.324	153.688	142.752	149.005	134.942	155.987	130.648	151.819	137.095	146.154	168.175	164.366	0	151.153	147.818	158.655	151.934	160.324	134.313	145.065	174.669	143.582	136.738	169.119
		426	1841.22	149.069	170.236	132.046	170.306	152.853	154.293	160.785	131.097	157.853	148.443	167.224	169.149	166.184	137.754	139.301	142.961	151.501	161.824	128.787	155.084	159.705	169.348	159.601	155.662	155.253	152.121	146.069	150.226	0	152.907	135.536	153.884	168.585	161.44	126.491	141.572	152.104	148.752	158.964	169.846	136.028	145.641	175.368	148.148	145.846	159.911
		427	1845.08	147.122	166.03	167.525	170.096	119.884	140.732	0	136.194	159.694	0	168.976	168.414	171.684	145.052	128.654	145.415	150.897	155.807	138.649	147.522	152.866	172.79	154.035	157.752	146.308	148.338	136.496	148.349	123.392	146.065	141.982	150.268	159.152	167.03	132.877	149.85	148.989	153.488	162.716	156.303	139.069	125.867	171.238	149.687	141.361	170.403
		428	1848.94	164.238	169.641	124.007	173.281	156.848	140.266	0	127.374	161.656	162.164	167.966	0	160.145	150.582	0	144.02	144.895	154.063	0	147.024	159.084	162.069	154.039	157.951	148.85	0	141.85	144.631	127.032	151.884	139.502	156.783	168.056	165.841	138.924	149.392	145.178	154.097	172.505	157.089	132.018	138.246	170.281	146.3	135.439	173.204
		429	1852.8	150.994	158.947	134.38	167.172	159.311	140.219	0	131.777	160.013	153.009	165.864	161.101	164.154	141.948	133.806	144.028	145.883	155.097	143.357	155.897	150.635	177.202	160.357	147.35	138.583	142.898	145.982	0	131.107	168.086	135.879	147.718	160.69	161.908	136.385	154.321	146.683	162.178	159.53	165.957	132.475	134.762	174.49	0	143.505	165.396
		430	1856.66	144.583	171.617	127.768	166.945	147.81	142.935	158.144	0	155.348	159.177	173.571	163.243	159.44	139.071	144.208	150.219	157.71	154.856	137.767	151.7	150.563	165.108	147.497	153.202	144.638	144.616	138.537	147.273	129.156	162.271	141.636	146.438	166.571	152.75	135.505	148.016	152.849	143.621	158.548	168.064	0	132.285	173.693	144.459	134.902	163.011
		431	1860.52	150.266	171.427	131.742	169.715	166.036	139.985	0	131.915	154.243	0	165.766	155.402	162.999	163.92	136.077	139.254	141.748	163.049	126.361	142.813	159.515	164.679	155.993	154.993	144.657	0	143.381	0	128.469	159.26	134.969	158.141	163.154	165.09	0	144.975	158.417	148.239	156.975	160.53	137.421	132.156	197.203	0	138.147	168.121
		432	1864.38	151.106	170.699	133.827	174.063	168.215	138.511	0	129.001	153.371	155.904	169.818	174.563	150.511	137.146	140.374	144.702	145.197	162.664	0	153.636	160.073	166.257	151.788	145.684	143.412	147.078	138.078	0	139.464	164.208	141.308	156.439	161.164	165.975	122.729	139.486	147.883	145.165	165.073	171.008	137.033	135.108	175.452	148.014	141.537	157.48
		433	1868.24	151.023	164.737	139.73	163.543	159.75	136.649	0	128.556	163.134	154.848	165.66	168.936	161.844	150.487	0	141.399	144.189	145.425	134.593	156.004	154.22	161.48	157.768	146.457	141.724	148.03	145.404	151.208	150.298	162.708	134.326	156.015	172.446	166.36	0	144.994	150.768	150.47	155.848	163.103	134.86	129.957	165.275	146.336	143.189	167.851
		434	1872.1	156.173	175.407	134.749	172.553	159.579	0	152.516	126.644	150.832	161.132	164.501	164.881	153.687	135.955	145.623	147.96	141.037	154.45	134.423	152.781	169.927	162.462	160.003	162.298	146.223	148.946	137.638	0	137.908	166.481	135.562	145.221	156.093	167.152	0	138.527	159.957	155.934	157.048	154.741	139.745	134.276	159.023	146.163	137.185	166.218
		435	1875.96	152.353	170.894	132.828	166.168	161.109	0	167.083	127.88	163.479	0	160.88	160.757	167.563	130.703	130.523	151.998	153.869	153.064	0	154.022	153.655	167.477	154.087	164.03	146.341	142.087	134.384	156.191	139.692	163.044	140.023	151.166	166.126	155.47	0	0	157.522	157.593	155.379	149.535	0	134.172	172.494	0	147.111	176.589
		436	1879.82	150.962	170.773	133.648	162.765	156.129	0	0	123.611	164.959	148.045	164.341	168.403	168.649	136.663	139.995	146.36	141.14	152.044	129.311	143.85	142.332	162.004	163.405	158.338	146.354	137.903	137.64	148.552	142.905	167.827	140.013	149.264	160.889	159.939	0	147.234	153.829	150.331	163.105	155.155	143.501	146.165	181.768	151.588	137.608	161.362
		437	1883.68	149.471	170.371	133.485	170.859	158.893	130.957	155.082	131.021	159.629	148.472	149.295	155.162	162.462	125.07	144.131	141.088	143.769	157.932	137.257	149.21	152.856	163.485	157.063	151.887	141.53	140.952	140.803	0	133.406	152.304	136.263	157.237	166.678	154.062	0	142.606	160.308	161.51	164.627	153.562	0	140.151	172.177	149.405	140.399	158.5
		438	1887.54	149.476	169.24	124.618	159.955	153.957	0	0	138.646	161.973	144.237	164.166	160.42	160.42	134.88	0	145.222	146.72	160.738	132.513	140.458	141.742	163.28	155.638	158.902	146.609	147.545	129.558	152.473	139.318	152.227	148.198	154.088	166.148	164.298	0	145.818	159.827	155.56	162.355	155.204	135.894	131.803	167.056	143.968	133.236	163.568
		439	1891.4	170.288	179.21	134.03	169.523	155.716	0	154.243	132.709	163.644	145.785	169.062	159.658	162.823	127.635	138.741	139.492	145.504	162.074	138.178	146.788	138.172	167.346	154.971	158.661	149.781	142.16	137.887	150.88	131.488	163.864	135.172	159.124	168.552	171.386	0	138.361	145.086	154.449	156.495	149.504	0	168.985	173.44	149.093	141.514	163.298
		440	1895.26	154.18	176.947	137.857	165.56	153.421	0	0	131.053	150.718	0	175.564	165.639	156.54	138.155	142.383	140.98	130.244	161.845	135.232	148.123	151.525	163.344	152.168	152.957	0	153.244	142.678	146.448	123.99	152.78	142.92	146.817	170.688	165.159	0	143.524	155.692	146.137	165.52	157.934	136.667	129.141	167.607	150.505	135.713	164.374
		441	1899.12	156.99	176.62	131.199	165.635	150.639	0	0	126.269	165.522	151.502	159.308	157.558	166.202	130.563	149.381	141.634	136.788	151.362	0	152.008	138.329	170.092	164.647	165.821	142.962	151.853	136.935	134.167	125.759	164.149	133.649	156.113	166.796	167.684	113.583	0	154.402	151.823	155.018	161.121	0	141.713	161.072	144.576	136.056	158.528
		442	1902.98	153.134	176.779	134.862	158.834	149.19	0	162.889	136.65	153.306	0	160.758	166.673	166.9	131.335	142.913	138.519	133.499	156.493	129.961	143.997	147.532	158.216	159.885	155.242	144.475	150.15	136.875	141.947	117.448	161.398	152.295	156.512	164.745	170.978	0	130.456	151.005	145.208	156.059	159.583	144.246	131.634	173.868	141.731	144.578	161.295
		443	1906.84	157.891	171.965	138.694	160.746	143.584	0	0	129.689	164.217	149.505	163.862	169.026	166.532	131.338	0	148.714	136.242	166.096	0	153.538	146.503	162.045	160.84	156.661	136.036	147.437	136.816	0	117.663	166.762	139.352	160.376	166.603	174.912	0	130.025	149.284	153.471	161.626	161.974	129.079	143.182	164.675	148.22	133.666	157.99
		444	1910.7	157.466	169.707	133.627	167.389	153.986	0	0	138.861	160.232	0	160.422	160.74	170.836	142.915	0	162.419	144.755	163.351	129.996	150.769	147.804	162.537	160.192	154.217	0	147.177	134.173	0	123.385	165.687	147.806	150.984	172.315	161.804	122.155	138.469	157.61	151.897	159.578	157.266	134.369	130.616	170.924	144.029	142.106	161.575
		445	1914.56	147.071	177.027	130.523	160.607	146.124	144.444	0	117.973	168.259	0	172.982	169.854	163.941	129.945	149.087	140.927	146.745	161.04	133.611	150.957	146.051	161.053	151.575	152.602	147.035	159.03	139.792	0	149.502	160.508	137.833	154.038	168.101	169.356	0	130.251	156.865	156.571	160.077	155.156	0	126.657	167.034	139.836	144.025	165.379
		446	1918.42	152.159	163.981	131.441	157.263	154.342	0	168.77	157.201	163.851	155.907	161.041	170.53	173.532	129.145	141.876	143.545	140.373	158.365	0	147.626	143.44	158.928	159.08	144.871	136.72	151.892	138.17	140.626	127.134	167.337	147.287	152.659	161.587	156.111	0	0	155.364	150.334	150.515	165.145	134.738	129.901	176.878	137.779	139.812	167.539
		447	1922.28	143.612	171.416	130.804	154.846	148.262	0	163.005	130.761	158.464	142.825	168.793	167.495	166.212	136.957	142.112	139.283	141.77	149.559	133.961	148.347	145.454	160.733	165.479	157.019	138.162	146.48	138.987	138.474	119.357	167.833	132.322	146.696	161.384	156.394	108.974	140.376	156.74	151.806	152.211	158.637	132.035	0	169.767	135.115	133.086	173.121
		448	1926.14	146.875	178.646	130.265	161.794	148.322	0	160.137	137.351	168.318	142.645	167.484	163.792	161.575	129.505	139.8	139.04	144.798	153.692	127.314	142.46	139.62	159.512	163.908	158.234	145.356	151.447	136.508	139.085	125.891	167.391	134.81	147.474	166.155	154.908	124.53	139.499	154.276	142.473	150.876	163.227	0	0	167.419	139.452	136.584	170.11
		449	1930	151.566	172.328	132.341	157.426	156.429	147.278	151.603	124.874	164.274	0	161.813	171.139	162.45	142.028	145.253	144.048	135.939	153.588	0	136.004	149.161	161.48	154.582	146.168	136.294	148.314	135.923	141.599	111.27	158.085	140.246	153.126	171.021	168.561	121.791	128.92	156.34	143.634	157.275	157.038	0	0	166.444	138.274	130.952	166.103
		450	1933.86	146.299	174.952	0	154.124	152.22	0	164.522	120.049	151.555	144.487	174.202	169.268	156.959	143.733	137.491	144.586	138.854	149.774	0	143.576	145.403	161.444	156.437	148.289	137.297	151.974	135.436	144.477	116.827	163.74	0	149.735	169.428	170.49	0	0	158.472	150.518	152.135	165.413	0	128.818	160.04	136.436	129.347	166.386
		451	1937.72	152.27	177.264	136.84	158.481	156.643	0	166.351	127.414	163.52	141.792	178.849	170.758	159.03	136.557	133.266	138.172	143.949	154.39	135.754	145.19	149.232	170.84	158.634	160.622	127.462	152.866	142.168	134.368	127.769	165.086	0	153.187	168.768	171.283	125.008	0	156.234	150.23	153.792	159.994	140.519	137.415	162.23	138.051	130.735	168.016
		452	1941.58	151.102	167.729	131.039	157.586	145.597	0	161.859	118.111	168.988	140.725	168.356	164.659	159.992	0	136.125	147.914	138.841	166.475	0	140.164	147.277	171.631	155.765	153.195	147.628	161.402	127.112	135.638	133.016	166.751	143.093	157.426	170.681	163.527	0	140.746	158.194	150.452	149.12	162.875	0	131.179	165.916	135.712	135.577	162.702
		453	1945.44	149.161	171.391	131.284	162.363	154.467	141.327	157.141	120.073	158.815	0	163.338	158.197	160.667	131.162	144.507	150.359	135.66	173.151	117.771	137.412	140.877	165.823	165.563	162.174	0	156.25	133.106	139.07	124.232	170.796	0	145.28	168.924	160.787	0	133.998	155.074	163.119	160.285	157.462	0	0	164.521	134.917	134.709	167.06
		454	1949.3	152.099	181.601	127.809	153.393	149.969	0	166.262	125.046	172.816	0	179.488	158.135	157.331	0	145.746	151.646	145.856	169.504	137.083	149.312	142.288	168.86	157.212	156.498	0	156.877	130.957	139.342	128.912	154.917	140.367	157.721	170.078	168.635	0	0	155.262	141.842	154.5	166.438	130.346	138.769	158.489	136.056	132.402	162.816
		455	1953.16	144.429	175.508	129.74	154.991	140.997	0	161.38	127.945	173.965	135.219	172.051	154.993	162.5	135.401	145.918	142.302	144.28	162.537	0	134.287	143.184	161.816	152.085	160.626	150.199	157.198	140.248	146.884	130.481	164.237	0	146.209	165.388	159.428	0	0	157.065	149.806	145.801	160.008	139.932	132.842	174.332	136.49	130.128	154.379
		456	1957.02	142.346	174.352	129.282	157.083	157.222	0	157.416	129.619	173.071	0	163.287	157.426	161.985	133.404	145.512	156.27	142.091	159.776	0	135.928	139.339	166.505	142.421	155.075	145.978	161.479	131.884	143.356	135.235	162.714	143.604	149.626	172.082	161.738	115.295	131.871	170.497	156.453	153.676	155.332	132.932	0	159.342	151.183	128.182	159.369
		457	1960.88	145.605	175.216	124.083	158.302	155.499	0	164.27	131.513	168.626	0	170.693	153.611	155.809	144.846	143.483	145.935	137.439	156.737	0	135.227	151.12	168.366	146.553	157.487	0	149.753	139.227	148.685	135.237	164.337	149.63	141.891	171.541	166.379	114.497	133.618	159.126	150.77	145.823	152.169	138.131	129.976	161.671	150.647	133.666	170.938
		458	1964.74	152.553	169.891	135.286	162.576	146.43	0	0	122.649	167.063	147.287	169.79	163.441	159.745	148.352	150.408	148.946	145.165	156.211	0	140.74	151.349	165.896	161.495	148.78	150.734	151.688	119.482	148.114	135.341	168.379	141.184	153.188	168.921	166.944	118.214	0	159.884	144.104	156.424	156.352	0	147.163	159.217	138.263	128.957	167.385
		459	1968.6	146.889	169.8	127.686	168.432	149.483	140.578	155.922	128.96	169.421	140.9	161.355	164.717	158.548	138.229	146.84	157.158	136.537	167.185	0	134.745	146.907	162.602	155.661	158.568	146.793	153.675	126.56	147.989	131.678	162.805	0	149.424	164.973	168.614	126.076	0	153.556	146.188	161.219	150.74	0	134.334	162.976	148.247	130.692	165
		460	1972.46	153.655	173.157	135.377	160.738	155.766	139.902	156.838	124.398	168.753	146.077	159.932	170.497	163.057	147.233	152.986	165.887	129.093	157.72	0	144.271	142.224	155	155.658	153.613	140.173	149.39	129.741	148.078	135.689	166.169	0	146.523	175.571	169.481	0	0	161.725	156.457	144.841	153.095	0	137.732	165.81	150.724	134.291	167.681
		461	1976.32	161.782	175.102	125.852	161.906	158.601	0	164.09	121.269	171.008	144.273	169.914	165.259	169.717	135.501	147.171	157.692	139.422	163.564	0	144.208	146.655	159.227	158.076	154.909	0	148.169	141.44	149.711	136.146	163.389	0	151.192	157.065	164.48	116.247	125.398	163.357	156.695	152.831	151.15	0	139.043	159.341	152.372	0	170.216
		462	1980.18	149.456	179.09	141.741	159.766	148.353	135.248	149.698	126.452	168.904	142.828	167.262	159.824	164.715	141.54	150.913	145.877	141.889	153.01	129.003	145.461	140.772	162.169	154.395	155.369	151.582	163.032	132.347	136.489	134.702	163.412	0	151.051	172.462	162.763	117.949	146.278	160.951	150.951	157.597	160.556	144.965	146.416	150.551	151.012	135.816	164.416
		463	1984.04	157.113	174.649	131.12	159.133	148.845	139.827	152.845	128.119	167.313	149.967	158.232	163.932	168.462	141.062	149	146.877	145.552	157.876	128.208	148.876	150.671	164.132	145.172	147.998	0	152.697	130.881	142.961	135.105	153.807	146.238	150.116	169.127	172.465	0	179.554	156.646	143.846	163.059	147.182	0	0	156.228	158.25	127.474	170.113
		464	1987.9	147.763	176.353	127.737	157.4	154.323	134.308	154.568	135.443	177.923	149.562	171.79	166.015	170.032	149.516	143.376	156.355	144.481	156.414	0	137.525	136.523	0	156.537	158.651	0	149.228	135.777	147.752	141.01	157.232	133.552	149.326	163.898	159.389	0	0	153.454	146.402	157.778	149.995	0	127.008	162.924	146.306	0	168.631
		465	1991.76	144.093	180.48	136.524	163.624	161.555	148.673	155.514	0	169.017	151.664	170.488	167.437	163.25	143.068	144.656	157.603	148.746	159.783	0	135.114	149.422	165.157	164.943	155.493	148.797	154.569	135.917	145.717	140.036	151.002	0	146.337	162.809	159.659	111.927	0	152.543	151.105	147.332	150.856	0	137.311	154.058	150.166	0	166.794
		466	1995.62	143.539	168.984	128.134	168.829	160.712	142.256	154.118	135.513	172.129	144.646	170.278	174.586	174.988	135.206	150.146	150.159	135.325	154.022	0	143.416	135.56	161.323	152.355	154.036	139.015	151.249	135.837	151.063	151.921	152.911	132.25	152.045	161.107	165.806	112.246	0	150.75	150.742	158.893	158.24	137.457	141.755	164.856	147.863	116.851	173.419
		467	1999.48	149.032	171.547	128.726	170.816	0	139.167	163.638	129.998	174.704	141.026	170.677	170.364	169.881	143.864	145.834	156.69	144.614	162.665	0	152.902	140.225	157.031	151.763	150.343	151.516	143.399	139.295	144.449	140.603	158.048	141.208	156.062	158.05	163.243	120.085	0	147.382	154.24	154.67	145.767	124.387	132.805	157.962	141.883	0	163.955
		468	2003.34	141.571	180.095	128.65	165.784	0	139.34	150.911	129.155	171.881	142.155	167.461	169.755	168.604	139.74	142.64	154.308	137.25	164.738	119.072	142.422	146.503	161.216	147.774	154.465	0	147.437	140.585	153.696	135.944	164.348	133.665	158.431	155.909	153.738	115.376	0	151.179	147.98	150.441	142.492	143.851	145.041	165.796	142.472	0	169.368
		469	2007.2	155.893	175.84	133.747	162.98	0	141.089	160.917	128.846	170.068	149.648	165.677	170.101	174.363	137.088	141.302	145.076	135.154	154.634	0	147.008	0	156.563	157.905	146.838	151.356	142.419	142.823	143.428	143.079	157.472	136.683	158.833	164.848	142.948	112.124	0	153.878	146.925	159.461	151.695	134.665	138.68	156.317	141.98	124.349	172.482
		470	2011.06	154.549	163.489	124.305	160.682	0	145.007	154.327	134.01	168.817	139.388	173.047	187.169	169.357	132.298	142.595	154.982	137.963	156.869	122.157	136.414	141.763	155.446	150.868	153.846	154.659	148.523	137.465	143.937	139.227	156.53	144.208	140.369	167.426	153.938	0	0	150.187	155.833	151.05	155.6	136.563	0	163.409	142.245	0	164.961
		471	2014.92	143.363	171.684	135.108	170.376	0	147.279	164.113	132.242	170.826	144.919	172.366	152.902	170.978	132.263	144.1	153.658	141.232	164.391	0	139.104	139.053	147.717	142.03	151.281	151.994	152.731	132.141	0	137.019	158.308	143.709	143.027	165.583	162.092	111.97	143.235	149.585	139.946	159.021	156.641	136.871	134.643	161	156.017	0	166.702
		472	2018.78	145.449	177.532	136.992	159.216	0	147.507	155.505	134.53	167.367	144.598	166.217	160.438	162.919	137.056	146.187	143.519	134.623	157.156	0	139.684	143.234	154.554	153.224	148.609	149.798	155.613	142.921	151.133	139.766	151.868	143.427	143.833	158.364	163.061	0	177.172	147.648	145.917	162.352	158.753	153.091	137.579	157.515	149.845	0	168.073
		473	2022.64	153.424	181.787	128.592	164.098	0	140.399	147	137.925	172.51	144.735	171.727	164.575	161.318	140.333	143.351	152.669	132.749	165.825	0	132.591	137.393	165.629	150.252	150.838	146.027	146.446	137.366	148.537	149.992	152.515	141.577	145.928	159.576	160.923	0	0	141.879	148.277	145.849	146.997	0	147.922	154.224	145.668	0	175.911
		474	2026.5	145.341	174.681	122.823	166.339	0	143.858	149.523	126.81	164.144	0	172.195	167.52	161.269	146.689	143.918	149.346	142.728	168.53	133.177	139.051	149.766	158.803	141.327	152.233	140.808	152.204	140.148	143.481	133.715	150.687	144.839	140.691	160.544	165.384	0	0	153.311	156.095	152.564	146.494	143.644	158.22	158.821	143.995	124.076	169.093
		475	2030.36	138.667	180.285	128.863	155.929	0	141.804	154.956	120.836	170.208	143.348	168.801	163.103	148.323	138.482	146.45	155.967	139.71	159.332	127.562	140.231	138.676	150.213	138.831	166.76	139.65	154.031	145.846	139.949	137.445	146.311	149.806	140.61	167.906	154.896	120.6	152.328	156.472	148.524	149.979	144.896	0	122.987	161.276	141.768	121.689	172.167
		476	2034.22	146.656	180.535	129.902	160.35	0	152.122	153.619	123.673	159	142.96	168.259	159.221	150.331	145.982	150.379	155.031	137.16	156.916	0	141.23	138.192	163.639	141.259	162.222	147.198	161.979	140.246	148.277	129.458	156.777	144.156	151.231	164.247	157.227	113.793	0	148.305	0	153.747	153.165	0	145.621	161.306	145.1	132.637	171.66
		477	2038.08	157.556	178.331	124.526	156.141	0	142.154	159.331	124.746	164.099	147.404	170.723	169.639	152.859	131.672	140.603	149.18	127.928	163.553	122.821	139.054	144.411	159.509	143.92	157.083	151.194	163.778	137.528	139.147	127.018	151.264	141.959	154.995	170.741	157.607	0	141.627	148.963	140.947	151.658	154.69	0	137.469	156.08	157.388	0	170.681
		478	2041.94	145.172	182.923	135.731	160.545	0	138.986	162.088	123.301	174.397	146.576	170.311	161.594	175.386	137.33	140.968	150.601	131.364	158.967	125.22	142.085	136.616	158.686	142.548	159.123	148.508	149.597	133.925	142.81	127.772	156.05	138.427	142.561	162.687	150.426	0	140.441	152.631	139.284	149.041	155.09	0	130.41	159.458	0	0	168.28
		479	2045.8	150.612	178.048	127.416	160.122	0	136.756	150.695	124.31	169.912	146.797	170.761	158.273	164.478	0	139.447	142.555	130.864	158.887	127.669	139.1	137.199	150.593	142.572	160.082	139.276	158.233	137.129	147.425	134.025	161.456	149.897	144.981	169.86	161.11	121.505	148.985	155.882	143.111	160.023	147.463	142.874	137.985	149.46	143.364	128.127	164.592
		480	2049.66	150.825	178.838	131.24	160.951	148.547	137.52	157.865	128.25	164.206	152.875	171.639	158.114	153.455	146.31	136.553	142.358	132.887	158.698	122.586	140.928	142.57	152.064	142.475	157.095	146.713	157.49	139.052	147.201	134.576	162.694	126.096	150.888	162.752	161.924	127.112	145.108	150.207	140.737	153.943	150.429	141.662	120.418	160.559	0	123.806	170.857
		481	2053.52	157.131	172.709	130.937	150.222	0	151.308	0	118.366	171.921	141.86	180.879	158.806	160.344	144.495	137.586	147.952	138.6	162.089	134.646	147.432	137.321	159.916	145.282	160.858	148.091	157.792	133.277	148.217	140.02	153.711	140.909	148.194	163.424	169.912	120.673	145.904	163.121	136.477	156.213	146.929	0	132.817	159.161	0	0	169.702
		482	2057.38	157.729	167.854	127.46	150.235	0	142.06	0	129.793	170.181	134.995	169.262	153.578	158.192	138.228	146.969	153.442	137.479	152.785	114.738	145.349	133.251	163.55	135.921	162.396	146.55	167.018	0	142.167	0	156.343	145.46	140.039	163.448	167.598	0	152.394	154.563	143.814	144.928	160.273	0	118.325	157.876	142.587	130.534	166.846
		483	2061.24	180.856	172.115	127.653	151.012	0	142.985	152.889	123.122	171.28	138.177	175.189	160.804	157.821	136.97	147.656	141.011	132.268	148.061	124.445	143.701	0	163.685	140.818	159.62	150.626	163.525	0	143.925	127.039	154.962	148.477	141.141	164.682	168.079	0	150.409	150.777	142.041	156.998	149.109	0	131.068	171.314	139.663	134.696	169.125
		484	2065.1	147.225	167.001	123.233	151.845	0	139.066	159.884	122.366	160.791	143.987	175.321	158.631	154.794	145.714	140.116	146.336	140.581	161.648	126.358	141.475	141.541	168.687	147.149	165.947	148.172	164.569	0	150.283	0	167.223	148.543	146.293	164.24	162.538	115.581	152.629	153.539	147.055	154.227	157.621	0	0	166.238	0	0	173.968
		485	2068.96	146.482	173.492	122.726	157.654	0	0	149.437	128.959	166.779	142.538	176.024	147.787	152.01	143.118	137.1	145.144	133.27	158.664	121.288	134.134	136.368	168.437	147.683	162.384	152.118	162.343	136.141	156.364	0	155.206	144.649	140.991	167.021	155.449	0	142.314	150.041	149.066	149.011	149.837	0	145.077	159.383	137.99	0	175.864
		486	2072.82	149.126	172.243	127.2	158.671	0	142.431	159.268	130.748	165.657	145.524	172.424	153.326	160.118	144.953	144.294	145.195	138.295	157.715	122.277	140.058	142.302	153.915	153.428	165.591	148.579	153.369	133.296	149.66	132.136	161.505	146.843	154.143	168.576	155.775	0	139.063	156.068	143.474	154.145	160.882	143.491	132.609	163.915	140.616	138.286	163.997
		487	2076.68	155.776	190.529	123.863	162.358	0	128.611	0	120.311	155.245	144.148	172.942	155.272	187.582	145.35	143.42	142.581	132.172	150.996	123.336	150.952	0	161.21	147.505	158.964	146.125	161.49	135.848	149.887	127.604	155.92	139.16	150.395	162.078	160.445	117.435	139.952	151.876	147.444	151.21	161.178	0	0	154.431	138.055	133.104	175.991
		488	2080.54	157.042	179.045	118.853	158.034	0	130.703	147.386	118.188	158.237	0	173.632	153.376	151.093	140.72	135.669	146.506	134.715	152.705	135.191	142.089	140.717	164.021	149.877	160.508	148.121	160.47	0	146.79	140.002	160.624	144.468	145.864	174.649	164.338	123.081	145.485	155.073	144.174	154.762	167.103	0	128.538	170.28	140.579	140.78	174.397
		489	2084.4	149.419	182.454	128.944	159.942	141.77	135.932	0	124.737	171.467	139.578	171.428	161.175	153.293	144.482	142.862	143.695	132.373	158.621	0	144.46	135.509	163.476	152.467	170.465	0	150.426	134.334	152.581	150.802	148.129	145.997	144.884	165.959	158.292	0	0	159.14	143.714	153.897	153.038	0	130.203	156.203	137.795	138.403	168.966
		490	2088.26	160.922	176.726	129.337	154.654	0	134.918	153.364	119.915	161.449	145.845	163.278	154.202	158.144	136.842	134.643	145.75	132.036	153.06	133.966	146.462	141.48	162.343	159.403	158.054	153.635	151.585	134.195	146.031	138.336	153.81	139.467	146.475	160.22	163.655	0	0	155.905	146.074	154.364	157.602	0	0	158.237	147.181	144.135	173.072
		491	2092.12	157.508	172.773	127.512	159.127	0	0	153.604	124.938	163.111	0	165.775	163.78	149.576	0	142.286	143.766	135.063	159.968	0	144.24	146.868	158.585	152.794	158.579	146.908	150.103	0	144.111	149.352	158.589	143.951	146.055	167.666	156.767	121.555	0	156.228	144.873	152.263	156.131	135.399	143.148	157.853	134.4	134.255	180.27
		492	2095.98	149.977	182.811	126.602	147.032	0	128.366	151.143	114.912	164.335	148.981	170.315	156.422	154.623	152.359	135.224	152.158	130.964	153.078	0	138.826	135.767	152.992	147.464	157.884	152.295	153.411	153.962	143.987	144.999	155.201	128.928	144.472	159.395	161.43	0	0	154.293	139.832	152.194	157.212	130.894	0	157.445	147.505	134.639	166.485
		493	2099.84	145.18	182.364	131.232	153.084	0	0	162.749	127.402	170.699	140.01	168.098	152.712	149.78	153.745	139.781	146.574	131.975	152.399	123.934	144.526	139.56	160.588	144.827	154.581	149.67	151.295	132.806	148.795	139.545	156.012	141.826	149.153	162.476	168.595	124.161	0	165.913	145.945	162.687	160.495	138.477	141.808	152.233	144.192	138.907	173.578
		494	2103.7	147.895	174.777	124.265	158.733	148.563	0	157.4	121.609	173.455	145.76	165.922	165.249	149.828	152.586	145.353	146.843	145.964	148.02	0	145.724	0	154.154	144.343	153.394	153.77	144.92	130.724	142.259	147.555	154.184	150.563	144.014	167.972	164.483	0	0	161.277	152.079	153.108	151.256	145.406	148.281	150.863	141.434	138.842	176.48
		495	2107.56	143.65	178.712	118.433	154.896	0	131.76	158.634	119.864	172.727	139.772	168.435	158.813	143.573	143.861	145.481	141.718	140.292	138.654	123.651	144.28	150.507	158.053	144.399	155.64	0	149.846	137.137	139.131	141.218	159.675	146.374	139.71	156.929	164.627	0	150.4	156.114	150.123	168.784	159.767	138.078	165.949	153.296	134.347	137.957	179.398
		496	2111.42	133.058	179.057	128.28	153.598	153.514	0	148.6	128.987	165.473	141.482	168.338	160.899	157.023	144.37	137.973	154.253	137.878	139.396	0	0	142.581	153.798	152.076	150.54	155.729	153.623	136.723	143.86	141.121	153.043	141.47	138.055	166.672	166.639	0	147.76	163.261	151.73	157.203	162.764	0	141.972	158.056	140.202	0	177.849
		497	2115.28	146.606	175.013	122.199	161.495	0	127.798	153.922	121.369	166.745	141.874	168.565	157.699	161.408	139.7	142.245	152.929	131.505	143.571	125.167	143.128	148.242	158.874	158.45	160.027	147.03	160.683	139.767	140.659	144.314	147.287	141.014	154.773	158.313	167.191	119.972	0	169.516	153.104	152.536	152.858	128.697	0	157.028	145.343	0	173.288
		498	2119.14	139.823	174.776	129.384	156.995	0	123.735	156.971	114.22	177.193	138.036	169.64	154.112	155.403	139.78	144.761	144.92	140.45	140.976	0	148.205	148.457	162.717	152.801	162.467	151.976	147.853	138.774	138.153	136.883	159.544	145.154	137.806	162.833	153.936	124.232	0	170.507	145.81	155.307	151.198	135.671	0	160.379	134.834	176.514	171.586
		499	2123	146.243	169.677	119.857	150.288	0	0	164.6	116.74	173.81	142.37	160.172	160.367	160.253	134.224	151.104	137.454	137.796	149.134	0	143.594	142.557	160.957	148.119	161.189	159.808	151.756	136.223	135.681	141.106	163.414	136.371	141.51	164.692	166.622	120.846	141.929	165	148.181	164.717	154.129	144.243	130.975	154.288	150.654	129.391	162.271
		500	2126.86	146.464	168.948	130.699	158.743	0	0	162.29	118.577	165.615	135.184	159.391	166.616	153.844	148.024	144.259	149.904	139.773	143.541	0	0	151.611	163.24	148.03	159.298	155.331	151.837	135.468	139.409	151.948	164.2	134.342	142.536	162.75	155.205	128.895	0	163.436	153.451	157.869	155.714	0	143.31	151.85	145.166	139.832	159.546
		501	2130.72	150.138	179.961	124.815	158.163	0	137.892	160.391	117.086	175.959	135.844	162.732	155.802	154.764	140.192	142.733	137.078	134.335	148.073	125.517	135.336	155.126	0	146.143	153.298	144.815	157.081	143.742	147.574	142.137	162.883	142.527	136.846	168.337	162.922	0	0	157.627	173.708	157.402	157.24	136.505	131.422	166.249	137.459	138.97	172.409
		502	2134.58	147.881	183.838	133.592	152.558	0	134.007	164.306	126.64	161.069	134.484	162.602	162.083	150.108	155.187	138.414	148.776	140.075	156.828	0	144.137	149.718	157.583	149.696	154.01	149.002	155.554	151.02	135.639	137.74	158.52	134.432	151.608	169.888	162.884	124.043	151.611	149.727	144.393	156.475	159.35	130.866	0	171.889	146.861	140.9	159.127
		503	2138.44	147.149	179.522	130.386	144.455	0	135.737	153.429	132.883	165.965	148.548	157.952	157.843	158.928	145.732	143.835	144.699	147.307	143.292	133.161	146.852	142.541	160.473	150.896	158.531	153.927	156.894	143.091	136.468	136.915	158.251	141.343	147.352	157.104	159.652	129.338	134.394	152.627	146.655	162.456	160.073	125.452	163.095	165.495	143.868	136.054	162.433
		504	2142.3	139.04	183.438	129.549	157.347	0	142.631	164.522	123.582	162.408	138.562	162.686	157.092	152.221	138.332	145.629	148.366	132.59	145.319	0	139.359	149.674	159.208	146.772	157.483	0	154.32	139.374	137.875	134.535	161.091	142.887	150.19	160.061	166.742	124.913	137.813	149.912	141.768	157.256	151.632	124.296	134.617	167.087	143.088	135.229	164.332
		505	2146.16	140.333	177.163	126.222	151.955	0	0	152.07	125.841	165.533	145.097	164.307	159.859	150.527	144.777	145.932	145.763	130.79	146.467	121.313	141.603	147.176	167.018	144.673	152.374	150.278	160.88	148.307	136.681	128.338	166.535	138.607	141.609	155.362	158.68	113.91	144.801	150.154	142.792	148.64	153.534	129.445	0	165.985	138.884	140.485	161.544
		506	2150.02	138.649	169.47	135.35	158.369	153.308	135.712	154.881	124.566	172.531	146.168	170.382	158.317	153.944	142.5	136.01	143.292	134.916	147.523	122.817	145.703	146.144	163.657	138.058	162.89	150.595	163.682	135.902	141.154	132.712	162.246	142.009	140.567	159.622	160.488	119.409	0	155.421	133.949	155.287	156.982	118.034	0	167.141	141.073	143.26	160.375
		507	2153.88	140.463	179.13	117.644	156.808	0	0	161.83	125.683	164.197	138.891	178.399	162.717	143.432	135.323	138.151	153.473	138.923	135.424	131.295	147.895	142.073	161.899	149.014	158.453	152.027	151.073	140.25	126.793	129.626	160.571	136.721	131.694	160.512	150.929	115.166	140.086	159.203	139.935	157.062	156.44	133.265	134.225	168.668	141.234	140.192	161.674
		508	2157.74	137.423	163.812	125.611	165.724	142.346	132.265	157.824	125.902	167.286	135.758	174.064	158.253	155.443	147.379	134.134	142.58	136.337	150.236	125.135	144.661	142.15	162.318	135.99	155.683	145.62	154.903	138.158	135.817	128.959	157.934	140.474	141.174	156.134	167.183	115.657	139.712	167.833	148.564	153.154	147.34	121.08	134.138	178.072	143.937	141.156	165.872
		509	2161.6	136.513	170.662	128.69	154.817	0	122.253	159.03	125.777	167.874	132.826	154.504	163.445	151.721	141.448	140.312	147.681	136.519	150.149	122.647	149.124	145.287	163.371	146.652	162.115	0	157.674	143.833	130.732	128.982	159.687	145.001	137.667	150.75	158.676	0	152.637	152.832	143.627	146.933	152.174	121.75	133.263	165.94	140.376	137.569	167.513
		510	2165.46	142.066	179.162	131.655	155.993	149.357	125.211	158.351	126.586	169.119	135.595	168.344	156.145	145.173	142.551	138.046	147.363	132.179	150.083	0	149.771	147.807	161.535	145.068	160.858	0	157.357	147.669	125.731	160.818	160.662	154.155	133.326	154.358	153.863	115.029	0	151.316	146.531	152.119	146.959	124.656	163.66	162.587	141.994	132.097	164.74
		511	2169.32	136.223	173.669	124.411	156.807	0	134.816	160.131	126.893	162.105	141.861	166.639	162.251	158.862	143.438	133.625	151.642	148.081	152.594	124.196	146.918	150.182	154.098	147.016	156.082	0	159.249	144.131	129.841	130.443	153.917	139.095	128.477	154.955	161.426	120.67	152.063	150.804	145.293	157.89	152.277	131.15	141.196	154.231	141.64	141.234	164.352
		512	2173.18	136.588	180.045	119.862	156.613	0	138.911	161.258	126.659	166.785	134.081	169.112	161.31	143.525	145.167	134.951	144.109	144.272	154.821	117.72	142.652	155.96	156.28	153.318	159.219	148.558	157.232	152.207	128.574	134.525	153.215	141.057	136.725	153.999	151.951	119.638	144.523	139.113	144.657	149.791	156.887	0	0	156.359	142.91	138.567	170.094
		513	2177.04	143.667	171.464	120.193	161.284	0	0	143.938	128.457	158.255	133.131	171.926	162.632	152.974	141.39	142.734	148.577	136.16	151.707	0	147.207	142.376	154.605	139.807	152.369	148.748	158.195	151.201	0	136.643	157.453	150.89	143.465	160.759	154.762	118.44	153.032	143.311	141.509	150.981	157.15	0	123.815	155.955	0	141.962	159.597
		514	2180.9	139.9	177.958	117.783	146.849	0	145.87	154.064	144.311	165.387	141.794	163.567	165.492	148.275	135.97	146.117	147.826	137.077	151.204	123.589	151.684	146.535	152.417	150.267	153.725	152.205	167.078	142.42	130.008	143.256	148.695	139.078	126.601	144.781	139.363	118.652	148.321	149.101	142.46	149.894	152.185	0	165.642	164.07	147.088	138.996	174.701
		515	2184.76	137.122	180.358	125.918	162.75	0	0	158.185	128.076	164.377	146.505	168.275	167.008	153.146	139.978	147.114	148.629	143.558	160.356	126.962	150.848	142.933	153.711	140.874	154.665	143.751	159.211	141.011	131.227	134.056	147.478	141.813	135.451	153.482	137.824	116.904	176.253	146.164	136.117	145.747	155.565	0	137.747	168.229	130.503	137.169	170.489
		516	2188.62	151.955	179.474	122.621	152.215	0	142.813	154.731	126.74	162.285	140.381	158.918	166.698	148.979	136.442	146	151.537	132.585	145.591	0	143.308	153.837	152.393	151.765	156.738	145.396	166.445	136.948	131.589	141.858	146.384	145.352	133.902	145	146.841	119.797	142.048	153.098	134.004	156.859	152.79	0	164.381	156.765	142.617	135.638	170.212
		517	2192.48	149.382	182.014	123.825	157.67	0	135.574	148.035	131.637	165.116	142.294	159.619	174.137	161.95	143.445	140.122	138.548	139.789	160.298	116.673	140.25	145.084	0	160.137	159.593	136.432	154.859	130.257	132.746	138.709	148.564	139.932	129.732	161.947	144.045	122.771	144.298	139.608	141.511	156.24	161.295	122.399	138.914	160.852	139.105	145.515	173.525
		518	2196.34	139.665	172.336	130.444	150.388	0	149.695	156.942	124.924	169.869	138.119	159.032	158.843	147.333	138.437	142.01	146.195	140.745	156.682	123.759	149.439	141.785	155.214	150.055	153.773	156.761	162.685	146.24	133.828	140.419	149.742	143.363	138.475	164.196	156.934	113.664	144.5	142.899	139.898	156.393	160.769	0	141.543	163.644	137.899	140.055	165.442
		519	2200.2	138.369	171.032	129.553	155.609	0	139.501	154.324	127.871	158.574	148.574	159.162	159.796	153.434	145.477	143.504	149.639	131.005	150.942	129.358	152.24	137.222	159.53	158.629	160.12	136.32	160.187	140.556	128.291	124.074	154.948	143.394	131.547	154.568	149.616	118.371	141.081	141.015	138.779	151.912	170.845	124.472	131.924	164.36	136.534	138.361	166.26
		520	2204.06	144.198	171.396	120.284	151.704	0	143.552	153.149	133.885	164.332	136.701	167.211	169.32	151.066	139.317	149.471	151.548	135.554	151.85	129.422	144.559	144.994	154.364	152.375	158.281	0	160.188	0	140.829	130.232	154.489	143.146	139.455	155.235	145.311	116.736	133.816	142.012	142.928	153.705	165.085	0	161.561	160.542	133.679	144.976	170.237
		521	2207.92	148.614	190.051	126.713	152.313	0	145.284	161.306	128.955	164.338	133.731	175.931	154.899	147.749	144.848	144.103	154.833	138.826	149.339	0	151.668	140.835	157.595	142.745	156.2	146.515	158.114	131.417	130.531	132.792	161.084	131.283	142.047	158.429	144.996	121.43	136.154	150.052	139.724	153.104	158.263	158.5	155.706	169.866	136.554	144.65	172.357
		522	2211.78	144.214	185.046	118.885	157.578	0	139.983	156.565	133.222	170.298	142.545	163.935	160.76	152.641	135.5	139.441	153.984	136.704	143.432	125.007	144.602	141.169	155.332	144.396	160.509	0	166.334	137.977	136.476	135.201	151.713	138.053	126.608	0	142.02	120.753	148.237	145.897	127.773	152.5	167.74	125.584	138.328	159.492	137.625	137.422	178.634
		523	2215.64	144.835	179.989	120.076	149.793	0	135.484	155.144	131.25	161.64	142.141	169.294	169.928	151.707	134.365	135.028	157.201	143.455	152.913	122.88	147.54	150.768	155.996	0	158.64	0	169.404	126.935	140.577	129.086	147.304	143.079	138.881	161.949	138.057	127.671	0	150.629	133.068	149.665	166.955	122.522	133.403	162.609	134.646	146.384	178.465
		524	2219.5	136.607	180.047	137.624	159.008	0	144.399	159.602	130.515	166.301	134.053	165.891	166.946	149.969	129.68	149.65	155.432	136.701	146.44	121.652	143.429	143.176	157.062	143.043	152.466	133.186	165.389	138.751	134.336	127.112	158.04	148.591	140.649	155.159	0	126.343	0	147.824	149.153	152.795	160.272	0	147.011	165.828	144.176	128.353	173.826
		525	2223.36	135.951	179.244	122.106	152.088	0	140.32	160.936	142.151	161.078	136.254	166.073	162.841	163.586	135.193	142.258	153.209	149.226	152.61	127.517	147.275	151.145	163.083	147.601	153.885	136.629	168.085	135.584	136.361	0	146.305	152.533	141.359	164.183	143.809	122.99	130.631	154.834	127.014	146.779	161.289	0	143.36	158.64	131.684	142.213	175.523
		526	2227.22	147.378	168.915	122.959	152.547	0	140.758	148.737	136.603	165.237	131.995	170.813	168.547	154.537	136.255	144.202	158.75	140.209	155.78	114.428	147.394	142.325	161.176	149.588	157.859	133.783	168.525	142.25	138.581	141.543	156.424	136.776	137.279	154.674	152.541	118.126	0	145.592	141.498	140.213	163.23	0	125.881	163.607	128.452	142.537	174.606
		527	2231.08	141.606	173.175	124.017	161.815	143.694	0	139.626	134.414	160.255	128.721	164.096	168.186	151.079	140.566	145.722	144.407	149.027	154.501	113.255	145.407	139.273	159.252	146.098	159.126	138.551	168.352	131.966	136.478	144.584	146.449	149.192	129.046	160.94	143.933	0	0	151.912	144.234	144.745	164.455	0	131.785	156.01	130.26	141.788	164.786
		528	2234.94	149.852	178.158	121.677	153.239	137.584	133.32	154.736	130.957	157.556	132.661	159.848	155.869	151.022	133.543	144.084	147.14	146.665	148.423	116.171	145.705	145.664	166.811	143.988	152.718	138.426	180.561	141.396	135.171	129.363	147.553	139.026	146.269	157.873	151.674	119.339	135.692	143.801	135.103	145.983	164.506	0	123.808	162.298	132.112	129.604	167.621
		529	2238.8	146.692	180.735	118.646	150.298	0	131.627	0	138.978	170.702	134.442	149.155	156.197	154.435	128.433	148.557	158.328	154.307	156.269	120.86	138.667	136.369	154.97	144.361	157.014	138.058	165.165	145.321	133.659	128.014	160.383	145.126	140.565	159.046	149.071	122.435	134.139	137.856	141.176	152.563	163.134	119.741	125.579	152.861	143.05	130.345	172.69
		530	2242.66	150.167	180.543	127.035	150.75	0	0	0	138.778	164.351	132.197	151.172	161.272	158.49	128.685	141.38	152.727	141.081	144.962	117.412	146.81	144.008	157.722	151.691	157.4	143.515	160.667	145.066	147.64	134.927	143.857	138.791	133.026	157.949	155.223	117.396	130.033	133.425	130.648	150.708	159.141	113.839	134.132	163.594	135.005	128.172	174.444
		531	2246.52	140.416	168.797	112.663	155.456	144.018	0	151.566	133.083	161.702	135.5	160.079	156.195	153.192	127.373	145.009	148.295	139.701	153.607	124.405	151.703	135.966	0	146.619	162.525	138.821	154.773	134.954	135.572	0	154.249	145.373	133.909	162.757	144.495	119.652	137.082	129.761	135.108	151.21	158.759	0	134.714	157.195	132.629	121.138	165.282
		532	2250.38	151.056	179.419	121.167	158.043	0	134.728	148.59	134.598	165.778	135.242	162.804	165.075	158.798	130.599	149.563	149.352	153.316	158.873	119.777	141.399	130.429	0	141.553	155.694	0	162.338	139.949	144.371	136.279	158.176	146.946	127.375	153.417	146.047	126.526	0	146.466	143.423	141.119	165.811	173.292	132.47	163.283	138.558	129.375	162.093
		533	2254.24	151.221	182.349	123.964	147.973	132.374	137.653	147.286	138.621	170.069	132.354	168.215	166.914	156.337	132.4	146.605	144.046	147.46	152.478	113.269	153.853	139.085	0	145.622	155.019	141.83	159.467	135.339	141.818	135.336	154.709	143.641	136.04	157.946	145.995	119.156	142.001	146.548	155.434	148.882	169.319	0	131.096	162.629	141.328	138.538	171.538
		534	2258.1	149.698	186.044	116.299	150.539	136.006	138.686	152.2	134.423	163.682	130.614	164.052	160.441	150.108	128.089	149.679	157.529	138.178	154.916	115.689	141.09	130.586	0	148.546	159.339	137.931	149.859	130.043	146.81	138.361	156.236	142.768	133.977	163.077	148.538	118.236	134.247	133.908	135.572	145.63	168.909	0	131.848	160.104	140.72	138.718	169.932
		535	2261.96	150.939	181.665	116.868	145.043	144.871	139.697	147.005	130.836	165.332	134.867	162.278	164.578	153.86	126.953	152.467	144.954	138.707	154.384	116.168	141.299	141.061	150.15	145.305	162.376	141.118	164.714	134.003	146.424	130.812	146.828	142.076	140.135	155.657	162.962	126.845	143.742	0	132.775	150.391	159.061	0	128.93	164.971	132.045	137.434	166.066
		536	2265.82	158.29	177.669	112.295	153.765	138.232	133.17	153.24	118.923	159.253	141.227	170.186	163.647	151.04	136.732	140.327	147.976	142.364	153.779	112.17	140.527	143.544	152.538	157.713	160.625	140.944	157.942	143.29	143.787	123.992	146.808	140.909	137.606	156.077	148.217	0	132.706	0	138.972	149.317	163.817	132.78	142.813	166.535	139.029	134.086	162.004
		537	2269.68	152.339	174.035	115.494	146.543	134.883	125.622	0	136.981	160.348	143.615	154.217	161.887	151.326	130.134	150.712	157.473	139.235	150.188	123.104	135.821	136.582	155.145	153.823	157.366	141.077	170.586	143.965	139.42	0	149.793	152.95	129.01	160.076	161.318	119.931	138.066	0	129.674	142.813	155.416	0	132.801	158.975	136.575	142.638	162.836
		538	2273.54	160.996	185.268	108.563	145.845	141.508	137.698	169.178	133.962	166.759	130.745	163.652	156.066	150.455	143.342	147.674	151.705	141.197	163.135	121.309	150.449	143.25	152.211	154.989	161.884	144.808	155.091	140.311	137.321	141.908	154.839	141.53	128.977	153.211	157.422	0	131.659	0	137.379	142.893	158.422	122.566	124.045	149.2	139.149	141.429	171.491
		539	2277.4	160.902	182.624	114.53	149.917	136.979	132.991	163.336	135.759	172.12	133.883	174.227	0	156.372	141.17	148.278	146.424	140.781	152.81	118.44	150.967	132.291	154.924	153.114	158.599	148.388	157.868	154.176	138.557	138.336	141.938	144.592	134.939	153.129	153.044	0	129.093	0	136.436	137.797	151.511	119.176	129.512	154.165	138.954	138.298	176.269
		540	2281.26	159.679	177.62	115.855	143.979	130.731	132.778	156.01	124.798	162.061	137.26	159.684	153.758	158.471	134.909	138.175	152.84	145.385	164.465	117.868	150.453	141.558	150.332	149.573	157.121	142.4	160.574	150.677	132.416	131.144	148.815	149.688	130.948	156.642	143.257	0	131.063	0	140.936	140.691	151.456	0	126.611	157.617	137.154	0	158.011
		541	2285.12	165.057	177.321	116.417	147.76	132.29	129.234	148.623	158.848	162.386	138.396	167.527	150.136	153.927	133.666	140.333	148.472	139.62	156.359	114.947	145.663	136.575	146.295	136.673	157.337	142.639	165.302	144.328	133.837	133.768	151.011	155.637	134.501	166.147	143.768	0	138.113	0	144.688	135.67	149.861	0	122.045	159.828	135.091	142.437	174.422
		542	2288.98	152.041	173.551	114.383	138.236	142.447	133.841	154.753	124.706	161.839	133.652	163.47	140.148	165.699	0	144.513	149.736	138.546	156.486	115.644	144.545	133.022	153.076	140.825	158.933	145.729	162.014	146.058	0	128.786	147.822	149.033	131.997	165.26	149.746	121.915	131.697	0	142.66	139.179	152.935	0	129.124	156.348	138.942	135.791	170.355
		543	2292.84	146.035	180.566	123.244	148.341	137.486	130.328	148.598	130.825	166.336	137.131	161.241	157.105	155.631	0	141.32	142.088	141.394	157.888	110.712	150.152	146.034	146.897	145.506	158.952	143.985	152.033	134.266	135.152	175.76	147.595	142.96	135.107	157.275	157.258	121.397	134.213	0	142.837	136.892	152.009	0	121.541	156.68	138.263	143.402	166.445
		544	2296.7	156.204	174.594	120.541	149.146	134.675	0	148.155	126.738	174.665	128.319	166.282	146.181	155.77	127.037	139.97	131.212	147.663	164.845	0	148.031	137.526	149.792	145.975	153.531	145.875	164.15	138.727	140.264	0	147.835	146.924	136.329	151.293	152.495	120.222	135.649	130.713	140.29	135.636	153.24	0	128.293	169.372	140.04	144.756	162.098
		545	2300.56	148.785	174.07	117.887	147.072	138.102	135.883	145.959	124.89	154.81	139.357	171.939	148.006	155.158	0	149.756	141.508	150.318	161.354	0	148.032	145.232	0	123.571	150.327	142.022	167.661	129.891	138.212	124.449	147.774	152.688	130.055	154.53	149.184	126.787	123.697	130.654	148.013	145.341	147.253	146.221	162.078	171	144.591	130.834	166.859
[truncated: 19 more columns]

## Sheet: Background Std
				SptId_20	SptId_22	SptId_24	SptId_26	SptId_28	SptId_30	SptId_31	SptId_32	SptId_33	SptId_35	SptId_38	SptId_39	SptId_40	SptId_43	SptId_44	SptId_46	SptId_47	SptId_48	SptId_50	SptId_51	SptId_52	SptId_54	SptId_57	SptId_59	SptId_60	SptId_62	SptId_63	SptId_65	SptId_66	SptId_67	SptId_69	SptId_72	SptId_73	SptId_74	SptId_75	SptId_78	SptId_79	SptId_80	SptId_81	SptId_82	SptId_86	SptId_87	SptId_88	SptId_89	SptId_90	SptId_92
		0	196.86	0	0	0	0	0	0	0	0	0	0	0	0	0	0	0	0	0	0	0	0	0	0	0	0	0	0	0	0	0	0	0	0	0	0	0	0	0	0	0	0	0	0	0	0	0	0
		1	200.72	0	62.9839	0	0	0	0	0	0	57.5976	0	0	0	0	0	0	0	0	0	0	0	0	0	0	0	0	0	0	0	0	0	0	0	0	0	0	0	0	0	0	0	0	0	0	0	0	0
		2	204.58	0	0	0	0	0	0	0	0	0	0	0	0	0	0	0	0	0	0	0	0	0	0	0	0	0	0	0	0	0	0	0	0	0	0	0	0	0	0	0	0	0	0	0	0	0	0
		3	208.44	0	0	0	0	0	0	0	0	0	0	0	0	0	0	0	0	0	0	0	0	0	0	0	0	0	0	0	0	0	0	0	0	0	0	0	0	0	0	0	0	0	0	0	0	0	0
		4	212.3	0	0	0	0	0	0	0	0	0	0	0	0	0	0	0	0	0	0	0	0	0	0	0	0	0	0	0	0	0	0	0	0	0	0	0	0	0	0	0	0	0	0	0	0	0	0
		5	216.16	0	0	0	0	0	0	0	0	0	0	0	0	0	0	0	0	0	0	0	0	0	0	0	0	0	0	0	0	0	0	0	0	0	0	0	0	0	0	0	0	0	0	0	0	0	0
		6	220.02	0	0	0	0	0	0	0	0	0	0	0	0	0	0	0	0	0	0	0	0	0	0	0	0	0	0	0	0	0	0	0	0	0	0	0	0	0	0	0	0	0	0	0	0	0	0
		7	223.88	0	0	0	0	0	0	0	0	0	0	0	0	0	0	0	0	0	0	0	0	0	0	0	0	0	0	0	0	0	0	0	0	0	0	0	0	0	0	0	0	0	0	0	0	0	0
		8	227.74	0	0	0	0	0	0	0	0	0	0	0	0	0	0	0	0	0	0	0	0	0	0	0	0	0	0	0	0	0	0	0	0	0	0	0	0	0	0	0	0	0	0	0	0	0	0
		9	231.6	0	0	0	0	0	0	0	0	0	0	0	0	0	0	0	0	0	0	0	0	0	0	0	0	0	0	0	0	0	0	0	0	0	0	0	0	0	0	0	0	0	0	0	0	0	0
		10	235.46	0	0	0	0	0	0	0	0	0	0	0	0	0	0	0	0	0	0	0	0	0	0	0	0	0	0	0	0	0	0	0	0	0	0	0	0	0	0	0	0	0	0	0	0	0	0
		11	239.32	0	0	0	0	0	0	0	0	0	0	0	0	0	0	0	0	0	0	0	0	0	0	0	0	0	0	0	0	0	0	0	0	0	0	0	0	0	0	0	0	0	0	0	0	0	0
		12	243.18	0	0	0	0	0	0	0	0	0	0	0	0	0	0	0	0	0	0	0	0	0	0	0	0	0	0	0	0	0	0	0	0	0	0	0	0	0	0	0	0	0	0	0	0	0	0
		13	247.04	0	0	0	0	0	0	0	0	0	0	0	0	0	0	0	0	0	0	0	0	0	0	0	0	0	0	0	0	0	0	0	0	0	0	0	0	0	0	0	0	0	0	0	0	0	0
		14	250.9	0	0	0	0	0	0	0	0	0	0	0	0	0	0	0	0	0	0	0	0	0	0	0	0	0	0	0	0	0	64.8332	0	0	0	0	0	0	0	0	0	0	0	0	0	0	0	0
		15	254.76	0	0	0	0	0	0	0	0	0	0	0	0	0	0	0	0	0	0	0	0	0	0	0	0	0	0	0	0	0	0	0	0	0	0	0	0	0	0	0	0	0	0	0	0	0	0
		16	258.62	0	0	0	0	0	0	0	0	0	0	0	0	0	0	0	0	0	0	0	0	0	0	0	0	0	0	0	0	0	0	0	0	0	0	0	0	0	0	0	0	0	0	0	0	0	0
		17	262.48	0	0	0	0	0	0	0	0	0	0	0	0	0	0	0	0	0	0	0	0	0	0	0	0	0	0	0	0	0	0	0	0	0	0	0	0	0	0	0	0	0	0	0	0	0	0
		18	266.34	0	0	0	0	0	0	0	0	0	0	0	0	0	0	0	0	0	0	0	0	0	0	0	0	0	0	0	0	0	0	0	0	0	0	0	0	0	0	0	0	0	0	0	0	0	0
		19	270.2	0	0	0	0	0	0	0	0	0	0	0	0	0	0	0	0	0	0	0	0	0	0	0	0	0	0	0	0	0	0	0	0	0	0	0	0	0	0	0	0	0	0	0	0	0	0
		20	274.06	0	0	0	0	0	0	0	0	0	0	0	0	0	0	0	59.1516	60.526	0	0	0	0	0	0	0	0	0	0	0	0	0	0	0	0	0	0	0	0	0	0	62.7849	0	0	0	0	0	0
		21	277.92	0	0	0	0	0	0	0	0	0	0	0	65.9638	0	0	0	0	0	0	0	0	0	0	0	0	0	0	0	0	0	0	0	0	0	0	0	60.5663	0	0	0	59.6133	0	0	0	0	0	0
		22	281.78	0	0	0	0	0	0	0	0	0	0	0	0	0	0	0	0	63.6243	0	0	0	0	0	0	0	0	0	0	0	0	0	0	0	0	0	0	0	0	0	0	60.5508	0	0	0	0	0	0
		23	285.64	0	0	0	0	0	0	0	61.1228	0	0	0	0	0	0	0	0	0	0	0	0	0	0	0	0	0	0	0	0	0	0	0	0	0	0	0	0	0	0	0	63.1162	0	0	0	0	0	0
		24	289.5	0	0	0	0	0	0	0	0	0	0	0	0	0	0	0	0	63.4069	0	0	0	0	0	0	0	0	0	0	0	0	0	0	0	0	0	0	0	0	0	0	62.4083	0	0	0	0	0	62.8738
		25	293.36	0	0	61.4626	0	0	0	0	0	0	0	0	0	0	0	0	0	61.8562	0	0	0	0	0	0	0	0	0	0	0	0	0	0	0	0	0	0	0	0	0	0	62.121	0	0	0	0	0	0
		26	297.22	0	0	61.061	0	0	0	60.9459	0	0	0	0	0	0	0	0	0	62.8862	0	0	0	0	0	0	0	0	0	0	0	0	0	0	0	0	0	0	0	0	0	0	65.8482	0	0	0	0	0	59.8948
		27	301.08	0	0	0	0	0	0	0	0	0	0	0	0	0	0	0	0	61.1118	0	0	0	0	0	0	0	0	0	0	0	0	0	0	0	0	0	0	0	0	0	0	63.1508	0	0	0	0	0	66.2353
		28	304.94	0	0	65.3442	0	0	0	0	0	0	0	0	0	0	0	0	0	59.9442	0	0	0	0	0	0	0	0	0	0	0	0	0	0	0	0	0	0	0	0	0	0	61.2344	0	0	0	0	0	65.6714
		29	308.8	0	0	62.5501	0	0	0	0	0	0	0	0	0	0	0	0	0	59.9958	0	0	0	60.9769	0	0	0	0	0	0	0	0	0	0	0	0	0	0	0	0	0	0	60.2356	0	0	0	0	0	63.6328
		30	312.66	0	0	62.0711	0	0	0	0	0	0	0	0	0	0	0	0	0	59.9178	0	0	0	0	0	0	0	0	0	0	0	0	0	0	0	0	0	0	0	61.0359	0	0	64.8188	0	0	0	0	0	57.3303
		31	316.52	0	0	62.8373	0	0	0	0	0	0	0	0	0	0	0	0	0	59.6606	0	0	0	0	0	0	0	0	0	0	0	0	0	0	0	0	0	0	0	63.0215	0	0	60.7588	0	0	0	0	0	58.4071
		32	320.38	0	0	62.8357	0	0	0	0	0	0	0	0	0	0	0	0	0	58.1988	0	0	0	0	0	0	0	0	0	0	0	0	0	0	0	0	0	0	0	62.9234	0	0	62.4952	0	0	0	0	0	65.0312
		33	324.24	0	0	64.9637	0	0	0	0	0	0	0	0	0	0	0	0	0	63.1244	0	0	0	0	0	0	0	0	0	0	0	0	0	0	0	0	0	0	0	0	0	0	63.5083	0	0	0	0	0	62.3641
		34	328.1	0	0	60.5335	0	0	0	0	0	0	0	0	0	0	0	0	0	61.0923	0	0	0	0	0	0	0	0	0	0	0	0	0	0	0	0	0	0	0	64.537	0	0	63.8532	0	0	0	0	0	59.1613
		35	331.96	0	0	61.1883	0	0	0	0	0	0	0	0	0	0	0	0	0	65.9238	67.278	0	0	0	0	0	0	0	0	0	0	0	57.2894	0	0	0	0	0	0	59.7061	0	63.1931	62.3087	0	0	65.1421	0	0	60.4943
		36	335.82	0	0	59.7696	0	0	0	0	0	0	0	0	0	0	0	0	0	63.7008	0	0	0	0	0	0	0	0	0	0	0	0	0	0	0	0	0	0	0	62.1369	0	0	59.8198	0	0	0	0	0	64.7296
		37	339.68	0	0	60.7898	0	0	0	0	0	0	0	0	0	0	0	0	0	57.4889	0	0	0	0	0	0	0	0	0	0	0	0	0	0	0	61.0443	0	0	0	64.6828	0	0	66.0333	0	0	0	0	0	59.2152
		38	343.54	0	0	66.0744	0	0	0	0	0	0	0	0	0	0	0	0	0	62.5113	0	0	0	0	0	0	0	0	0	0	0	0	0	0	0	0	0	0	0	66.5959	0	0	61.5998	0	0	0	0	0	63.5091
		39	347.4	0	0	61.7067	0	0	0	0	0	0	0	0	0	0	0	0	0	61.9003	0	0	0	0	0	0	0	0	0	0	0	0	0	0	0	0	0	0	0	61.0133	0	0	57.5098	0	0	0	0	0	63.6109
		40	351.26	0	0	64.4042	0	0	0	0	0	0	0	0	0	0	0	0	0	60.7824	0	0	0	0	0	0	0	0	0	0	0	0	0	0	0	0	0	0	0	59.7942	0	61.3592	62.3388	0	0	0	0	0	63.5298
		41	355.12	0	0	61.4179	0	0	0	0	0	0	0	0	0	0	0	0	0	60.1196	0	0	0	0	0	0	0	0	0	0	0	0	0	0	0	0	0	0	0	65.0862	0	58.7151	64.3352	0	0	0	0	72.9519	64.5302
		42	358.98	0	0	61.6314	0	0	0	0	0	0	0	0	0	0	0	0	0	63.7756	0	0	0	0	0	0	0	0	0	0	0	0	0	0	0	0	0	0	0	59.3475	0	61.2589	62.3738	0	0	0	0	0	63.541
		43	362.84	0	0	62.0258	0	0	0	0	0	0	0	0	0	0	0	0	0	62.7526	0	0	0	0	0	0	0	0	0	0	0	0	0	0	0	0	0	0	0	58.3605	0	63.5102	58.304	0	0	0	0	0	61.978
		44	366.7	0	0	59.9729	0	0	0	0	0	0	0	0	0	0	0	0	0	58.7481	0	0	0	0	0	0	0	0	0	0	0	0	0	0	0	0	0	0	0	59.5742	60.8127	62.1768	62.159	0	0	0	0	0	61.3186
		45	370.56	0	67.6847	68.4313	0	0	0	0	0	0	0	0	0	0	0	0	0	59.6217	0	0	0	0	0	0	0	0	0	0	0	0	0	0	0	0	0	0	0	64.7798	0	62.3314	62.6752	0	0	0	0	0	61.3107
		46	374.42	0	0	60.2409	0	0	0	0	0	0	0	0	0	0	0	0	0	61.2305	0	0	0	0	0	0	0	0	0	0	0	0	0	0	0	0	0	0	0	61.648	0	57.2669	59.7608	0	0	0	0	0	58.7554
		47	378.28	0	0	65.9023	0	0	0	0	0	0	0	0	0	0	0	0	0	64.3716	0	0	0	0	0	0	0	0	0	0	0	0	0	0	0	0	0	0	0	63.4845	0	59.6087	63.3879	0	0	0	0	0	60.9531
		48	382.14	0	59.2689	66.4987	0	0	0	0	0	0	0	0	0	0	0	0	0	62.1973	0	0	0	0	0	0	0	0	0	0	0	0	0	0	0	0	0	0	0	61.5239	0	62.7022	61.8253	0	0	64.1501	0	0	62.207
		49	386	64.8296	64.1018	62.3544	0	0	0	0	0	0	0	0	0	0	0	0	0	59.5804	0	0	0	0	0	0	0	0	0	0	0	0	59.6318	0	0	0	0	0	0	57.6609	0	63.4023	60.7706	0	0	62.9086	0	0	61.8453
		50	389.86	0	58.2575	65.2742	0	0	0	0	0	0	0	0	0	0	0	0	0	63.3234	0	0	0	0	0	0	0	0	0	0	0	0	0	0	0	0	0	0	0	61.6014	0	61.9955	67.2971	0	0	63.6867	0	0	57.0578
		51	393.72	64.8144	62.4937	61.1551	0	0	0	0	0	0	0	0	0	0	0	0	0	65.0912	61.8056	0	0	0	0	0	0	0	0	0	0	0	0	0	0	0	0	0	0	62.967	0	63.6999	62.5348	0	0	62.3414	0	0	64.0506
		52	397.58	0	62.2435	64.4018	0	0	0	0	0	0	0	0	0	0	0	0	0	63.4616	61.4159	0	0	0	0	0	0	0	0	0	0	0	0	0	0	64.3457	0	0	0	62.3428	0	60.1192	59.4595	0	0	65.6919	0	0	61.5297
		53	401.44	60.4231	65.6896	62.303	0	0	0	0	0	0	0	0	0	0	0	0	0	66.2065	61.6393	0	0	0	0	0	0	0	0	0	0	0	0	0	0	62.2734	0	0	0	64.5259	0	62.3675	60.3403	0	0	61.4604	0	0	65.6726
		54	405.3	59.8058	64.7492	58.8099	0	0	0	0	0	0	0	0	0	0	0	0	0	61.6734	0	0	0	0	0	0	0	0	0	0	0	0	0	0	0	65.7333	0	0	0	62.4443	0	57.5031	62.3676	0	0	63.7826	0	0	64.2677
		55	409.16	60.0268	60.5181	59.2967	59.1727	0	0	0	0	0	0	0	0	63.1365	0	0	0	64.2067	60.2125	0	0	0	0	0	0	0	0	0	0	0	0	0	0	62.7552	0	0	0	59.5926	0	60.6741	62.2806	0	0	65.4838	0	0	61.7185
		56	413.02	62.9825	59.6491	64.3329	0	0	0	0	0	0	0	0	0	62.3444	0	0	0	60.033	62.3666	0	0	0	0	0	0	0	0	0	0	0	0	0	0	63.0862	0	0	0	67.7215	0	61.3047	58.6479	0	0	61.3799	0	0	64.5192
		57	416.88	64.3928	62.432	63.188	0	0	0	0	0	0	0	0	0	0	0	0	0	67.3297	59.0012	0	0	0	0	0	0	0	0	0	0	0	0	0	0	0	0	0	0	65.4254	0	63.2116	62.7836	0	0	63.3143	0	0	60.4956
		58	420.74	63.238	65.6698	63.3282	0	0	0	0	0	0	0	0	0	60.2643	0	0	0	66.0327	64.8664	0	0	0	0	0	0	0	0	0	0	0	66.1356	0	0	59.4809	0	0	0	66.0635	0	66.0988	61.7919	0	0	66.0599	0	0	62.8583
		59	424.6	63.4258	61.915	63.5151	0	0	0	0	0	0	0	0	0	60.6991	0	0	0	63.9675	65.3858	0	0	0	0	0	0	0	0	0	0	0	0	61.2129	0	64.796	0	0	0	58.0339	0	62.7324	62.9463	0	0	111.918	0	0	0
		60	428.46	0	62.1272	55.6745	0	0	0	0	0	0	0	0	0	59.6708	0	0	0	61.5453	0	0	0	0	0	0	0	0	0	0	0	0	0	65.0614	0	0	0	0	0	63.7776	0	62.4468	59.3406	0	0	61.4417	0	0	0
		61	432.32	0	60.7424	60.3086	0	0	0	0	0	0	0	66.3413	0	61.8925	0	64.2259	0	57.8968	0	0	0	0	0	0	0	0	0	0	0	0	0	63.093	0	62.718	0	0	0	62.2644	0	66.2557	62.8809	0	0	60.3719	0	0	0
		62	436.18	0	60.4114	59.5001	0	0	0	0	0	0	0	0	0	64.2425	0	0	0	59.481	0	0	0	0	0	0	0	0	0	0	0	0	0	61.5533	0	0	0	0	0	62.9075	0	65.607	66.4883	0	0	61.4991	0	0	0
		63	440.04	0	59.3519	60.1155	0	0	0	0	0	0	0	0	0	60.5932	0	0	0	59.3648	0	0	0	0	0	0	0	0	0	0	0	0	0	60.0642	0	63.7957	0	0	0	59.9797	0	57.3523	60.4615	0	0	66.1312	0	0	0
		64	443.9	0	67.6186	60.2006	0	0	0	0	0	0	0	66.0396	0	60.4037	0	0	0	61.7606	0	0	0	0	0	0	0	0	0	0	0	0	0	64.6455	0	65.7927	0	0	0	62.8601	0	61.0107	62.5745	0	0	63.2843	0	0	0
		65	447.76	58.4577	61.7367	59.478	0	0	0	0	0	0	0	0	0	62.2677	0	0	0	64.4862	0	0	0	0	0	0	0	0	0	0	0	0	0	58.892	0	0	0	0	0	63.8791	0	66.3093	62.4815	0	0	68.5649	0	0	0
		66	451.62	0	66.7144	61.9586	0	0	0	0	0	0	0	0	0	62.9028	0	0	0	62.5256	0	0	0	0	0	0	0	0	0	0	0	0	0	64.2508	0	60.2753	0	0	0	63.0516	0	62.9622	63.496	0	0	61.9135	0	0	0
		67	455.48	0	66.5405	61.8813	59.1718	0	0	0	0	0	0	0	0	62.5591	0	0	0	58.3307	0	0	0	0	0	0	0	0	0	0	0	0	0	62.1949	0	67.5149	0	0	0	60.63	0	66.7264	59.8887	52.6594	0	66.7141	0	0	0
		68	459.34	68.6683	61.2959	63.2316	62.5654	0	0	0	0	0	0	0	0	62.4958	0	0	0	60.307	0	0	0	0	0	0	0	0	0	0	0	0	0	64.0412	0	61.3024	0	0	64.2145	62.9402	0	65.2513	63.1658	0	0	64.5351	0	0	0
		69	463.2	0	61.4969	61.841	0	0	0	0	0	0	0	0	0	58.8839	0	0	0	60.6283	0	0	0	0	0	0	0	0	0	0	0	0	0	62.4994	0	61.6287	0	0	63.9997	61.5193	0	60.884	60.1021	0	0	60.2191	0	0	0
		70	467.06	0	60.3937	62.4051	0	0	0	0	0	0	0	0	0	59.0341	0	0	0	62.6994	59.1725	0	0	0	0	0	0	0	0	0	0	0	0	62.6884	0	59.5969	0	0	62.6833	66.0225	0	65.3895	61.8765	0	0	60.896	0	0	0
		71	470.92	63.6976	64.0375	62.7187	0	0	0	0	0	0	0	0	0	63.3477	0	0	0	61.3379	61.3952	0	0	0	0	0	0	0	0	0	0	0	0	63.1323	64.6524	61.8821	0	0	0	65.6892	0	61.4938	57.9685	0	0	64.1897	0	0	0
		72	474.78	72.3585	64.4003	65.776	0	0	0	0	0	0	0	0	0	62.1594	0	0	0	59.3218	64.4431	0	0	0	0	0	0	0	0	0	0	0	0	63.6727	58.7612	62.3903	0	0	0	60.8051	0	62.1297	61.8982	0	0	60.542	0	0	0
		73	478.64	67.3082	62.856	69.0593	0	0	57.2627	0	0	0	0	0	0	61.2406	0	0	0	62.8711	62.2987	0	0	0	0	0	0	0	0	0	0	0	0	61.4526	59.9206	61.822	0	0	64.5914	61.5749	0	67.3642	56.0676	0	0	59.2365	0	0	0
		74	482.5	62.7772	57.7174	56.9725	59.4391	0	0	0	0	0	0	0	0	68.3732	0	0	0	60.0663	67.0397	0	0	0	0	0	0	0	0	0	0	0	0	60.9145	58.2583	63.0378	0	0	63.2703	63.6107	0	63.0387	69.9881	0	0	63.247	0	0	67.2926
		75	486.36	61.5951	60.2048	61.5464	0	0	0	0	0	0	0	0	0	62.1087	0	0	0	58.1896	63.1422	0	0	0	0	0	0	0	0	0	0	0	0	64.3142	63.1381	63.0737	0	0	0	63.7212	0	65.8991	64.1288	0	0	60.7723	0	0	64.0244
		76	490.22	60.904	65.8914	63.4723	61.7157	0	0	0	0	0	0	0	0	64.2479	0	0	0	65.3443	0	0	0	0	0	0	0	0	0	0	0	0	0	65.5062	60.8876	63.2897	0	0	65.5555	66.0784	0	63.9176	64.8179	0	0	65.6235	0	0	64.7094
		77	494.08	64.5171	64.1301	58.6992	0	0	0	0	0	0	0	0	64.4136	62.1489	0	0	0	63.8166	66.4216	0	0	0	0	0	0	0	54.2137	0	0	0	0	60.9351	60.5566	66.1728	0	0	0	64.3117	0	59.6325	60.996	0	0	62.8814	0	0	63.1099
		78	497.94	61.476	61.2125	64.6087	0	0	0	0	0	0	0	0	0	62.3634	0	0	0	61.7292	0	0	0	0	0	0	0	0	0	0	0	0	0	60.7977	64.741	71.3753	0	0	67.4843	62.4411	0	63.6627	62.1308	0	0	58.6225	0	0	60.9579
		79	501.8	59.4302	63.1417	59.5391	0	0	0	0	0	0	0	0	0	64.8555	0	0	0	59.7249	0	0	56.8502	0	0	0	0	0	0	0	0	0	0	65.5237	60.5383	66.9969	0	0	0	66.6559	0	61.6571	57.1692	0	0	63.531	0	0	0
		80	505.66	63.2561	65.3032	61.6167	60.1628	0	0	0	0	0	0	0	0	64.2818	0	0	0	62.9327	62.9349	0	0	0	0	0	0	0	0	0	0	0	0	58.2112	64.0593	61.9799	0	0	63.7797	62.4869	0	55.2159	60.694	0	0	64.1776	0	0	66.304
		81	509.52	64.2147	63.1098	61.2387	61.7308	0	0	0	0	0	0	0	67.7632	59.751	0	0	0	60.7856	63.5872	0	0	0	0	0	0	0	0	0	0	0	0	59.7326	58.5973	62.7922	0	0	59.4859	65.952	0	58.8139	63.657	0	0	63.5538	0	0	65.4465
		82	513.38	62.0336	56.9659	63.0019	64.0752	0	0	0	0	0	0	0	60.0612	63.458	0	0	0	63.4708	64.5177	0	0	0	0	0	0	0	0	0	0	0	0	61.1403	64.1167	63.9214	0	0	63.5018	62.988	0	59.2029	62.6542	0	0	61.3376	0	0	62.5179
		83	517.24	65.5323	62.4152	61.166	62.1025	0	0	0	0	0	62.1058	0	65.9646	60.0417	0	0	0	60.8333	61.9196	0	0	0	0	0	0	0	0	0	0	0	0	64.2207	62.395	63.4652	0	0	62.5631	63.8718	0	62.5315	62.1437	0	0	64.6019	0	0	65.4867
		84	521.1	66.0032	63.2628	58.4923	63.2252	0	0	0	0	0	0	0	0	60.5012	0	0	0	61.1618	60.4317	0	0	0	0	0	0	0	0	0	0	0	0	63.206	62.1091	64.1776	0	0	62.9812	64.3065	0	62.1032	60.5147	0	0	65.5868	0	0	62.2899
		85	524.96	64.0446	64.2878	60.7691	61.1224	0	0	0	0	0	0	0	66.9746	62.7683	0	0	0	67.8335	65.241	0	0	0	0	0	0	0	0	0	0	0	0	65.1693	64.5627	64.2634	0	0	60.9477	64.9465	0	61.8451	64.1375	0	0	62.1973	0	0	64.3584
		86	528.82	63.8069	64.6882	58.5217	60.2767	0	0	0	0	0	0	0	62.4111	63.3036	0	0	59.6554	67.4872	58.4946	0	0	0	0	0	0	0	0	0	0	0	0	62.2901	58.8971	64.0024	0	0	63.8228	63.4822	0	58.9206	66.0208	0	0	65.8728	0	0	61.157
		87	532.68	66.1429	58.7246	64.0448	61.4808	0	0	0	0	0	0	0	60.2964	65.0715	0	0	0	62.4186	60.8557	0	0	0	0	0	0	0	0	0	0	0	0	64.5898	66.1656	63.8909	0	0	67.0378	62.4186	0	58.1619	65.9535	0	0	63.1793	0	0	64.9815
		88	536.54	63.3894	61.3321	59.6487	61.4777	0	0	0	0	0	0	0	61.7703	61.5311	0	0	0	60.0838	60.8133	0	0	0	0	0	0	0	0	0	0	0	0	63.3264	57.4708	61.9316	0	0	0	60.7545	0	61.9582	65.8536	0	0	66.2553	0	0	63.233
		89	540.4	64.2364	61.5997	60.5138	61.1559	0	0	0	0	0	0	0	58.1114	64.5887	0	0	0	61.1163	62.3041	0	0	0	0	0	0	0	0	0	0	0	0	61.2212	64.9185	61.3409	0	0	61.0785	60.9937	0	63.9814	61.8778	0	0	57.955	0	0	65.8554
		90	544.26	66.4303	62.5	60.3056	61.9188	0	0	0	0	0	0	0	57.6274	62.1359	0	0	0	61.3351	60.6348	0	0	0	0	0	0	0	65.9144	0	0	0	0	64.0582	66.8792	61.5873	0	0	63.3873	67.8352	0	60.9874	62.3792	0	0	64.1767	0	0	64.1126
		91	548.12	62.0074	63.6142	63.4494	64.4501	0	0	0	0	0	0	0	64.9632	63.7489	0	0	0	63.1571	63.2746	0	0	0	0	0	0	0	0	0	0	0	0	63.1059	62.8906	63.2449	0	65.1571	58.5455	64.0472	0	62.2441	60.3626	0	0	62.538	0	0	62.5121
		92	551.98	61.5859	64.5702	60.5827	63.3992	0	0	0	0	0	0	0	59.6474	59.7362	0	0	0	64.683	63.8227	0	0	0	0	0	0	0	0	0	0	0	0	64.8218	65.3947	64.4535	0	0	63.6778	67.2513	0	64.6519	62.5447	0	0	64.5123	0	0	67.5146
		93	555.84	61.1235	62.4065	59.9458	58.4991	0	0	0	0	0	0	0	62.6847	61.6073	0	0	0	64.1294	61.2505	0	0	0	0	0	0	0	62.0149	0	0	0	0	68.5508	61.304	64.3508	0	0	68.2403	60.9091	0	64.5597	63.217	0	0	67.2369	0	0	64.3884
		94	559.7	60.7244	67.2654	59.343	60.1179	0	0	0	0	0	0	0	59.9752	65.3843	0	0	0	65.193	66.3688	0	0	0	0	0	0	0	0	0	0	0	0	59.6837	62.6321	60.4447	0	0	66.0509	63.2306	0	64.208	61.3701	0	0	68.5095	0	0	59.456
		95	563.56	60.2249	63.0659	60.8504	63.5826	0	0	0	0	0	0	0	63.2834	61.4778	0	0	0	62.7632	58.5471	0	0	0	0	0	0	0	0	0	0	0	0	66.1887	68.0433	62.4032	61.2385	0	64.2162	63.4118	0	62.9629	62.1282	0	0	67.5851	0	0	69.2712
		96	567.42	60.1404	61.4966	62.9127	60.7109	0	0	0	0	0	0	0	62.3984	60.2373	0	0	0	65.5737	60.3989	0	0	0	0	0	0	0	0	0	0	0	0	66.8071	64.3737	63.955	0	0	58.0707	59.7226	0	61.5948	59.4701	0	0	65.5157	0	0	65.1408
		97	571.28	65.7987	61.5674	59.3869	63.9078	0	0	0	0	62.4158	0	0	63.1819	61.2782	0	0	0	62.769	64.5354	0	0	0	0	0	0	0	0	0	0	0	0	66.805	62.2915	66.7727	0	0	63.8737	59.2059	0	61.7411	62.3651	0	0	66.4242	0	0	66.833
		98	575.14	61.8076	65.8935	60.5829	66.2031	0	57.1088	0	0	0	0	0	61.3361	57.3885	0	0	0	63.6069	61.2131	0	0	0	0	0	0	0	59.8964	0	0	0	0	58.6956	63.081	66.0605	0	0	62.6849	60.8702	0	64.4952	62.2127	0	0	63.7496	0	0	66.0789
		99	579	61.2118	67.6327	61.777	63.9703	0	0	0	0	0	0	0	0	63.5426	0	0	0	61.2711	64.7892	0	0	0	0	0	0	0	0	0	0	0	0	60.1016	66.4233	64.2159	0	0	62.4547	61.0084	0	63.8512	62.2746	0	0	61.2905	0	0	60.3127
		100	582.86	59.9837	64.1476	64.6825	66.0933	0	0	0	0	62.6326	0	0	0	63.2361	0	0	0	59.885	66.5873	0	0	0	0	0	0	0	62.5729	0	0	0	0	63.6431	61.8644	63.2148	0	0	60.8216	61.8287	0	61.1422	61.4089	0	0	65.6202	0	0	63.0885
		101	586.72	59.5299	63.0592	60.3153	63.2007	0	0	0	0	61.5068	0	0	61.5873	61.1322	0	0	59.7196	62.2865	60.922	0	0	0	0	0	0	0	0	0	0	0	0	61.9967	63.9124	64.9025	0	0	62.8178	61.7281	0	61.9418	86.9302	0	0	60.8605	0	0	64.3885
		102	590.58	65.0272	61.2348	57.4679	64.3767	0	0	0	0	60.4398	0	0	62.8738	62.0853	0	0	0	68.7154	65.0905	0	0	0	0	0	0	0	63.4894	0	0	0	0	65.2198	64.6945	64.662	0	0	64.9363	60.159	0	65.4189	66.4877	0	0	67.0166	0	0	68.5502
		103	594.44	64.9952	64.3007	60.1946	62.0351	0	0	0	0	0	0	0	62.3566	62.7631	0	0	61.9505	65.1288	58.9134	0	0	0	0	0	0	0	0	0	0	0	0	66.0846	64.6924	63.4085	0	0	60.0316	62.0885	0	64.2688	65.1648	0	0	67.9493	0	0	62.8682
		104	598.3	61.5186	65.6872	59.0636	62.6099	0	0	0	0	0	0	0	64.26	62.181	0	0	59.5972	63.562	63.4079	0	0	0	0	0	0	0	62.5792	0	0	0	0	65.1397	61.7228	62.131	0	0	61.9817	63.6547	0	62.7557	60.3858	0	0	64.2697	0	0	65.0919
		105	602.16	63.4722	62.2889	59.9998	59.9274	0	0	0	0	0	0	0	62.7208	64.8661	0	0	59.5435	63.8328	62.655	0	0	0	61.844	0	0	0	0	0	0	0	0	64.1382	64.9048	62.6735	0	0	61.0481	63.1553	0	58.0405	62.4043	0	0	61.76	0	0	69.4839
		106	606.02	64.0291	61.0513	61.8445	61.1494	0	0	0	0	65.3076	0	0	0	62.1626	0	0	59.3705	66.0906	62.136	0	0	0	0	0	0	0	61.9669	0	0	0	0	66.4444	65.1463	66.9089	0	0	67.737	61.1753	0	61.9236	62.9351	0	0	62.2096	0	0	66.4061
		107	609.88	64.5557	63.4317	62.3822	62.0812	0	0	0	0	0	0	0	62.4372	61.6709	0	0	65.3548	62.99	62.7759	0	0	0	0	0	0	0	0	0	0	60.1072	0	66.1094	55.9616	65.5179	0	0	60.3286	61.5743	0	66.3659	63.1256	0	0	63.3848	0	0	62.6603
		108	613.74	65.1699	63.7569	59.8499	63.5883	0	0	0	0	0	0	0	59.2057	62.1292	0	0	61.599	65.9135	63.6682	0	0	0	0	0	0	0	0	0	0	0	0	64.6651	61.8522	65.3999	0	0	62.6067	60.5526	0	65.275	64.684	0	0	66.3431	0	0	64.1698
		109	617.6	62.0498	62.0781	61.8964	64.6818	0	58.6074	0	0	0	0	0	58.209	58.4416	0	0	62.4077	59.8225	66.2203	0	0	0	0	0	0	0	0	0	0	60.4536	0	64.0047	61.0657	66.098	0	0	66.6968	65.5192	0	64.4667	61.8693	0	0	61.8208	0	0	68.0912
		110	621.46	62.19	65.2273	0	60.6717	0	58.6425	0	0	0	0	0	61.5628	65.2236	0	0	62.1819	66.1818	64.1495	0	0	0	0	0	0	0	0	0	0	59.79	0	64.4475	64.1399	61.5464	0	0	61.3727	64.2377	0	63.2755	65.3244	0	0	61.6421	0	0	67.8696
		111	625.32	64.3138	63.0688	61.013	60.3455	0	0	0	0	0	0	0	65.0961	60.3023	0	0	62.8953	61.9788	62.2277	0	0	0	0	0	0	0	0	0	0	0	0	64.2443	63.2595	63.7046	0	0	62.2248	62.9851	0	64.4894	62.9259	0	0	63.6797	0	0	63.6829
		112	629.18	62.6089	64.086	59.4592	63.5155	0	61.2147	0	0	0	0	0	61.421	61.9698	0	0	62.256	61.3785	58.0757	0	0	0	0	0	0	0	0	0	0	0	0	61.4559	59.1125	64.6808	0	0	61.5	59.9276	0	63.0233	59.455	0	0	65.1507	0	0	69.3026
		113	633.04	64.4933	64.0737	59.4666	61.3397	0	57.6694	0	0	0	0	58.6194	60.6006	60.4018	0	0	63.9068	59.5744	59.7092	0	0	0	0	0	0	0	0	0	0	59.8087	0	64.3478	61.2481	62.4735	0	0	61.3974	60.9444	0	66.115	62.2289	0	0	66.8334	0	0	67.7385
		114	636.9	63.7365	65.5303	56.0683	62.9207	0	59.0933	0	0	0	0	58.3615	60.5873	62.5483	0	0	58.0644	61.868	67.7001	0	0	0	0	0	0	0	0	0	0	0	0	62.9323	63.0942	63.0791	0	0	59.4366	59.0677	0	66.9988	61.5902	0	0	64.6084	0	0	67.7944
		115	640.76	64.9684	67.6988	64.5533	62.7478	0	60.8598	0	0	0	0	59.3214	61.4428	61.9685	0	0	55.2338	64.7023	68.8353	0	0	0	0	0	0	0	0	0	0	59.9714	0	61.9325	61.5822	65.431	0	0	60.4391	60.0824	0	59.9227	61.4807	0	0	66.9331	0	0	65.1449
		116	644.62	59.3282	62.7193	57.6007	65.6641	0	61.8255	0	0	0	0	61.9837	61.5821	60.6653	0	0	61.0838	62.5087	61.7844	0	0	0	0	0	0	0	0	0	0	61.428	0	63.5049	62.7972	67.7403	0	0	62.2608	63.1252	0	62.6441	62.2121	0	0	66.5972	0	0	65.3491
		117	648.48	69.594	64.9452	61.2939	65.9384	0	61.1072	0	0	0	0	60.1592	61.9641	61.0483	0	0	64.1936	60.6934	60.1308	57.2696	0	0	0	0	0	0	0	0	0	0	0	64.9104	66.1167	64.1762	0	0	65.1752	61.1746	0	62.4749	63.9813	0	0	66.1882	0	0	64.9102
		118	652.34	66.1692	61.1834	62.1212	59.5839	0	57.9761	0	0	0	0	60.8102	65.6549	64.1838	0	0	57.8207	63.0164	60.4087	0	0	0	0	0	0	0	0	0	0	61.6289	0	61.3488	62.6547	58.8989	0	0	62.0771	62.7889	0	61.8464	65.1539	0	0	63.1462	0	0	69.2921
		119	656.2	62.8265	62.2921	60.1162	64.8023	0	56.8818	0	0	0	0	58.9386	62.6568	60.6401	0	0	61.4164	66.7118	61.2396	0	0	0	0	0	0	0	0	0	0	60.7542	0	64.8898	63.6433	70.4701	0	0	61.731	64.2039	0	62.4567	59.7403	0	0	63.8855	0	0	67.1773
		120	660.06	62.3445	63.6376	59.6393	64.9408	0	0	0	0	0	0	65.7328	65.7608	59.5621	0	0	57.4778	58.9054	59.6913	58.2431	0	0	0	0	0	0	0	0	0	59.9393	0	62.8156	64.98	64.027	0	0	62.9741	63.601	0	65.7531	63.0307	0	0	62.1708	0	0	64.816
		121	663.92	62.1286	62.6901	58.0157	62.464	0	55.716	0	0	0	0	57.5302	62.3881	60.4719	0	0	58.3171	64.2498	67.5508	0	0	0	0	0	0	0	0	0	0	61.7846	0	63.2773	59.5731	62.1285	0	0	60.9078	66.2084	0	60.9286	62.4036	0	0	61.5526	0	0	62.8412
		122	667.78	61.5165	62.0542	57.8725	65.0292	0	60.8958	0	0	0	0	0	59.0736	62.6829	0	0	55.9029	66.421	61.8553	0	0	0	0	0	0	0	0	0	0	59.6203	0	64.2826	62.6954	65.4879	0	0	62.1689	67.0374	0	66.3209	61.3145	0	0	61.3454	0	0	64.5931
		123	671.64	64.3375	64.5921	64.6931	60.2191	0	62.2659	0	0	0	0	60.1532	62.4848	60.7527	0	0	60.9827	63.8071	63.872	0	0	0	0	0	0	0	0	0	0	62.4467	0	63.5747	62.938	61.9814	0	0	62.5382	63.9254	0	65.5458	64.9054	0	0	62.4561	0	0	64.4867
		124	675.5	64.3865	62.7119	62.201	63.7497	0	61.9459	0	0	0	0	59.9986	59.898	62.8996	0	0	61.4493	58.787	61.2419	60.767	0	0	0	0	0	0	0	0	0	58.9855	0	61.5522	64.6184	64.44	0	0	66.7631	64.5301	0	63.8227	62.7138	0	0	65.8027	0	0	68.7897
		125	679.36	65.8587	61.594	0	55.926	0	63.6584	0	0	0	0	61.5431	61.8416	65.4812	0	0	57.9372	64.0714	58.0185	63.0302	0	0	0	0	0	0	0	0	0	56.9502	0	62.9816	64.3068	66.6948	0	0	62.2192	59.9857	0	61.088	64.3248	0	0	60.6556	0	0	63.0185
		126	683.22	63.6954	62.3929	0	66.635	0	58.7805	0	0	0	0	62.5021	58.4924	60.9363	0	0	59.1584	63.6578	61.039	0	0	0	0	0	0	0	0	0	0	59.2946	0	63.1764	59.385	62.4031	0	0	66.9516	60.9455	0	66.5987	69.0302	0	0	62.6304	0	0	66.2726
		127	687.08	64.3776	65.8765	59.7915	59.3907	0	61.508	0	0	0	0	61.1475	60.5613	63.2942	0	0	61.0829	61.7201	59.4127	60.9467	0	0	0	0	0	0	0	0	0	63.4706	0	64.6686	60.315	67.1921	61.9248	0	58.6894	62.7931	0	62.8274	63.5457	0	0	62.7922	0	0	64.7555
		128	690.94	66.5367	60.9764	60.7204	62.0593	0	59.8326	0	0	0	0	58.1015	60.1003	61.1052	0	0	63.7275	65.5245	61.688	58.2463	0	0	0	0	0	0	0	0	0	58.4753	0	62.088	62.4771	64.0584	64.0952	0	62.1391	62.858	0	61.7155	62.6728	0	0	66.3084	0	0	63.7026
		129	694.8	68.6768	64.6124	63.0321	58.8479	0	63.3056	0	0	0	0	58.3839	62.9651	62.5561	0	0	60.3134	60.7182	60.6465	57.0985	0	0	0	0	0	0	0	0	0	62.1307	0	62.5597	65.2466	66.9255	0	0	61.9039	66.3972	0	62.8503	63.4538	0	0	64.4056	0	0	61.1922
		130	698.66	61.9099	64.7076	61.1793	61.7944	0	60.4577	0	0	0	0	60.8421	60.329	60.8364	0	0	57.0819	63.1329	57.489	60.0039	0	0	0	0	0	0	0	0	0	60.6883	0	63.0932	67.92	62.3068	63.9437	0	62.2729	65.0777	0	60.9747	59.5971	0	0	62.7626	0	0	65.4275
		131	702.52	61.5703	63.1164	65.2788	63.5902	0	59.2453	0	0	0	0	57.6929	62.9176	60.4304	0	0	60.874	63.9564	63.2978	61.126	0	0	0	0	0	0	0	0	0	63.7339	0	61.8253	65.9187	64.5161	0	0	63.9885	61.6377	0	61.0318	59.208	61.1632	0	67.2257	0	0	63.8783
		132	706.38	62.0815	65.5962	60.2554	61.7686	0	63.1156	0	0	0	0	59.6911	64.747	60.8092	0	0	60.7629	62.5973	61.303	59.5085	0	0	0	0	0	0	0	0	0	59.2057	0	64.1785	63.127	68.0566	0	0	60.827	68.6972	0	64.7702	58.828	0	0	62.2325	0	0	63.2335
		133	710.24	64.406	61.3179	63.7605	65.9745	0	58.5216	0	0	0	0	58.3203	59.6323	61.7236	0	0	60.4206	61.2448	59.656	62.3625	0	0	0	0	0	0	0	61.9374	0	59.0927	0	62.3938	65.3082	64.5062	62.6996	0	64.3119	63.3159	0	61.0228	63.1303	0	0	65.6382	0	0	62.4511
		134	714.1	72.2103	65.2919	62.9049	68.6481	0	57.9244	0	0	0	0	62.3242	61.4981	59.027	0	0	60.3303	63.3128	68.8483	59.3033	0	0	0	0	0	0	0	65.116	0	65.5467	0	62.0816	62.4192	61.2457	0	0	62.5283	66.4069	0	64.6445	60.2018	0	0	66.9161	0	0	66.7461
		135	717.96	63.0015	61.1481	59.4855	66.5222	0	60.0536	0	0	0	0	63.5303	63.9265	62.6018	0	0	60.3336	61.0531	61.9207	56.5887	0	0	0	0	0	0	0	61.633	0	61.3391	0	60.9395	66.0086	61.3477	0	0	60.4608	60.7776	0	66.0841	64.8577	0	0	64.7933	0	0	65.5393
		136	721.82	62.3782	62.5881	63.1933	64.0377	0	60.8173	0	0	0	0	61.8053	66.5546	63.4202	0	0	61.0781	64.0438	65.7705	54.339	0	0	0	0	0	0	0	60.9925	0	59.3197	0	67.0186	65.0062	66.8448	0	0	62.2952	63.5221	0	61.7828	55.1742	0	0	62.291	0	0	66.6141
		137	725.68	63.7371	63.7904	61.1499	63.623	0	62.0518	0	0	0	0	59.9587	59.4565	65.8794	0	0	60.923	61.2881	61.4495	60.3791	0	0	0	0	0	0	0	0	0	59.2457	0	63.3373	63.5071	63.5114	62.4774	0	67.0244	64.1059	0	62.1721	64.0905	0	0	64.3505	0	0	62.8482
		138	729.54	62.9596	59.8463	65.2695	65.4905	0	64.8264	0	0	0	0	63.3866	61.8791	62.3651	0	0	63.2108	61.8088	64.165	61.9883	0	0	0	0	0	0	0	58.753	0	60.1797	0	64.1023	63.7289	65.1054	0	0	61.3009	62.5355	0	75.3479	63.5589	63.4878	0	68.316	0	0	63.9963
		139	733.4	60.8891	63.3739	60.4416	61.7518	0	61.9399	0	0	0	0	59.396	61.4601	59.4451	0	0	58.0881	64.2715	63.4108	60.0237	0	0	0	0	0	0	0	54.1391	0	61.0866	0	65.4833	63.1894	64.9911	0	0	58.6538	58.5302	0	59.8806	60.9875	61.9293	0	67.4526	0	0	67.3179
		140	737.26	66.1473	62.3314	63.7397	61.5082	0	57.8552	0	0	0	0	58.4926	63.6029	58.3343	0	0	59.981	59.9734	64.0405	58.9885	0	0	0	0	0	0	0	56.9433	0	60.4919	0	61.3644	62.2039	61.2899	63.1868	0	64.2746	66.3451	0	57.5752	62.9896	62.8381	0	66.2816	0	0	64.5277
		141	741.12	63.0682	63.2553	61.0672	63.0811	63.0036	58.6831	0	0	0	0	61.8188	62.1361	60.3924	0	0	60.6368	58.7378	63.9261	61.7888	0	0	0	0	0	0	0	57.5228	0	62.3686	0	64.6894	65.4201	67.9758	63.1232	0	62.4068	61.2072	0	68.6584	61.1929	61.2456	0	60.2753	0	0	61.2258
		142	744.98	65.4668	65.4738	63.9954	63.0143	63.844	60.7079	0	0	0	0	60.8466	62.288	62.3062	0	0	58.7466	60.8051	64.1197	61.8789	0	0	0	0	0	0	0	64.4944	0	58.3115	0	63.7796	63.5062	63.6033	65.2849	0	64.1504	63.9843	0	60.7235	63.7088	62.7603	0	64.7752	0	0	63.7005
		143	748.84	61.2372	58.7597	61.7635	62.1774	64.0279	58.2732	0	0	0	0	63.0827	59.485	60.2142	0	0	58.0544	62.9488	62.1082	61.9374	0	0	0	0	0	0	0	58.4153	0	58.3284	0	62.2116	63.6462	69.5648	0	0	59.6388	62.9482	0	63.0667	66.5812	0	0	66.4804	0	0	59.8021
		144	752.7	66.1963	67.4564	60.7614	65.5009	0	61.9227	0	0	0	0	61.8843	59.1596	63.1478	0	0	63.396	62.9417	61.1016	58.7268	0	0	0	0	0	0	0	59.3656	0	61.3568	0	61.6698	65.9436	64.8705	63.9702	0	62.3957	57.21	0	62.3522	62.4585	64.6357	0	62.6659	0	0	64.8441
		145	756.56	65.209	62.5173	64.6537	63.1816	59.0916	58.6225	0	0	0	0	62.1083	61.9124	63.4294	0	0	61.9276	63.0444	62.7175	59.4158	0	0	0	0	0	0	0	60.6003	0	61.819	0	62.6742	65.2486	67.2241	61.3982	0	62.6738	63.4099	0	59.9073	60.4073	60.553	0	59.4743	0	0	66.4267
		146	760.42	60.8553	63.7623	63.7263	67.0001	63.1725	64.1876	0	0	0	0	61.592	58.8864	66.8832	0	0	61.4009	60.6586	61.9523	58.2451	66.7606	0	0	0	0	0	0	58.3899	0	59.4731	0	68.0332	63.8079	65.5325	0	0	59.3125	61.5142	0	61.9303	63.269	0	0	63.6174	0	0	61.3831
		147	764.28	61.1195	66.2837	66.8347	64.0884	58.7166	57.0892	0	0	0	0	63.7698	66.9168	60.0686	0	0	62.1992	62.7844	66.125	0	0	0	0	0	0	0	0	60.7183	0	61.5163	0	63.205	60.8807	65.3261	61.3133	0	64.0593	63.2819	0	63.6549	58.7739	61.6587	0	61.6453	0	0	66.8664
		148	768.14	60.3959	61.7079	64.3133	65.403	62.4332	62.7986	0	0	0	0	59.7505	61.1472	63.2628	0	0	58.1219	63.1663	60.6666	62.1617	0	0	0	0	0	55.504	0	59.5832	0	58.6905	0	65.3864	64.0941	63.3468	59.7841	0	62.0884	60.3037	0	64.8671	61.8148	61.8119	0	65.5391	0	0	70.1342
		149	772	66.3474	64.0926	64.7817	63.0812	63.0404	58.535	0	0	0	0	57.8939	60.5572	61.2765	0	0	61.0427	62.9638	64.8809	59.3013	0	0	0	0	0	0	0	59.463	0	58.9783	0	62.97	61.8165	67.0574	66.6454	0	63.1849	65.333	0	63.8892	65.3998	63.5184	0	64.4382	0	0	64.4568
		150	775.86	65.4882	63.1674	63.5164	65.0251	62.8301	60.569	0	0	0	0	59.3656	59.6057	58.2044	0	0	59.9233	61.2736	63.0168	59.5613	0	0	0	0	0	0	0	60.502	0	61.1872	0	60.5689	60.4318	63.9676	57.9043	0	63.2119	59.703	0	62.2258	66.7705	63.8834	0	67.3497	0	0	65.1067
		151	779.72	60.563	61.6694	64.2746	61.6437	60.2035	63.1347	0	0	0	0	61.3382	65.3257	58.4785	0	0	60.3806	58.0033	66.9432	59.3052	0	0	0	0	0	0	0	60.7176	0	59.426	0	61.4823	61.899	65.9676	62.4559	0	65.4139	60.6126	0	64.2307	61.6443	64.3678	0	65.7742	0	0	65.2294
		152	783.58	65.6736	63.0189	63.4797	61.7204	62.2228	57.933	0	0	0	0	59.8257	62.2933	61.6656	0	0	60.3991	60.2889	60.8622	62.0878	0	0	0	0	0	0	0	59.2287	0	57.6393	0	65.0948	66.0034	63.1881	58.73	0	61.8728	62.0706	0	63.9633	63.1864	59.0507	0	61.789	0	0	60.5666
		153	787.44	63.0697	64.398	63.2987	63.0858	63.0666	61.1731	0	0	0	0	64.7919	59.6155	61.0109	0	0	61.0288	66.2674	62.5205	65.5124	0	0	0	0	0	0	0	58.7273	0	58.5166	0	64.7736	62.3873	66.1887	58.7307	0	60.3264	60.3194	0	59.1211	64.6801	61.336	0	64.8102	0	59.285	62.5454
		154	791.3	64.3515	66.7179	61.5812	62.5728	61.8678	58.7139	0	0	0	0	62.5543	61.8933	62.3546	0	0	62.6884	69.5731	62.4143	61.8639	0	0	0	61.2662	0	0	0	61.2054	0	60.6287	0	65.4803	67.2731	62.9463	67.8195	0	63.0086	62.5636	0	62.8668	67.3118	68.1411	0	64.0372	0	63.6023	66.2579
		155	795.16	67.0112	62.5426	61.8614	65.7706	60.5757	57.2251	0	0	0	0	64.5921	59.4711	63.7123	0	0	62.0972	63.7452	65.2353	59.2036	0	0	0	0	0	0	0	58.7748	0	59.4369	0	62.848	62.1149	60.3977	63.9057	0	61.1365	63.4864	0	68.9616	65.0182	0	0	64.6181	0	0	63.2441
		156	799.02	61.3121	62.4009	60.9218	65.6415	61.4344	61.8024	0	0	0	0	58.0172	64.6986	60.8929	0	0	62.5989	60.1684	65.4562	57.7667	0	0	0	63.6622	0	0	0	64.2652	0	59.841	0	63.7135	67.33	63.5333	62.7903	0	60.3534	61.9662	0	65.0737	64.989	60.3684	0	62.5017	0	63.158	64.8645
		157	802.88	61.0396	61.8309	62.5668	61.668	61.0411	61.7089	0	0	0	0	58.0907	62.629	65.0903	0	0	59.72	59.5396	68.4705	68.0428	0	0	0	61.389	0	0	0	59.3086	0	61.7196	0	65.4932	62.8906	60.1119	63.792	0	63.7766	60.0125	0	61.6773	66.297	63.883	0	67.4402	0	0	70.3187
		158	806.74	63.9299	60.2656	62.2251	63.5772	57.5168	58.7673	0	0	0	0	60.9183	62.5358	62.4719	0	0	58.4495	61.2787	61.3161	59.7005	0	0	0	65.6555	0	0	0	62.5654	0	60.241	0	61.9756	63.5196	62.8136	62.536	0	65.5626	58.9806	0	61.5332	65.3705	59.6489	0	64.7964	0	64.8597	66.1128
		159	810.6	62.4963	63.0796	64.6258	67.1408	63.1174	63.2383	0	0	0	0	58.4511	67.1146	59.8809	0	0	63.1093	64.2397	63.194	62.5058	0	0	0	59.7135	0	0	0	60.946	0	60.7793	0	64.8309	65.8652	67.919	63.4195	0	62.6109	66.5821	0	61.8403	64.2543	57.5775	0	61.1075	0	61.3349	61.7563
		160	814.46	63.4793	65.2955	0	61.0109	57.2569	61.3833	0	0	0	0	58.6192	58.4606	67.0754	0	0	65.5139	64.2691	67.5364	63.558	0	0	0	59.8914	0	0	0	57.1641	0	59.3002	0	59.871	65.386	63.0313	0	0	62.5983	63.7555	0	57.9991	63.6386	0	0	65.3404	0	64.9652	65.5401
		161	818.32	66.7664	65.0978	61.3455	69.5789	58.1751	59.9643	0	0	0	0	56.6345	65.6395	61.285	0	0	59.5815	64.0311	62.9719	62.2103	0	0	63.4994	58.8747	0	0	0	58.8109	0	60.8424	0	64.2609	63.284	61.6613	59.2191	0	63.5021	60.709	0	58.2396	61.5449	63.2508	0	60.9488	0	61.6267	64.2522
		162	822.18	63.1602	66.2415	59.6131	64.7585	61.9824	60.5266	0	0	0	0	57.3616	61.1027	65.4828	0	0	57.5974	62.9452	60.1764	55.5177	0	0	0	60.0687	0	0	0	60.9275	0	66.7609	0	63.8855	64.3669	63.353	61.4613	0	61.5188	59.5885	0	59.7582	65.2441	62.4361	0	63.0938	0	58.2341	63.6559
		163	826.04	59.3905	61.8131	64.9087	62.7561	62.7169	57.9106	0	0	0	0	56.0209	62.5563	64.3343	0	0	60.035	60.8777	65.3638	60.0154	0	0	0	61.7833	0	0	0	62.2818	0	62.7886	0	64.0303	64.0592	65.2092	0	0	63.6485	66.7337	0	63.6692	61.5998	63.1316	0	62.4396	0	65.609	67.1152
		164	829.9	64.2021	58.9259	63.8317	65.6946	59.3034	62.2968	0	0	0	0	57.7665	65.2104	63.6393	0	0	59.9537	65.378	66.7956	61.097	0	0	0	59.7196	0	0	0	57.1474	0	66.0326	0	62.8563	64.8989	62.2661	0	0	66.5824	61.6624	0	64.9549	64.9303	67.1865	0	63.0299	0	62.5608	68.3047
		165	833.76	62.7653	62.8331	58.3116	62.1577	59.3651	60.3885	0	0	0	0	60.7718	62.7333	64.0089	0	0	61.7069	60.5914	62.4493	58.7747	60.6658	0	0	66.7087	0	0	0	56.6354	0	62.9905	0	62.8683	60.2738	64.9264	64.9565	0	62.3957	64.4851	0	60.6871	63.7821	65.6886	0	65.0169	0	61.8272	63.1962
		166	837.62	63.7147	61.6128	59.7433	61.6542	63.3205	62.1421	0	0	0	0	61.9332	59.4698	62.9849	0	0	66.127	62.807	62.5172	63.0817	0	0	0	63.3514	0	0	0	0	0	57.48	0	64.6351	63.7221	67.6647	0	0	59.8507	60.8314	0	63.047	62.6493	68.9348	0	63.0142	0	60.7132	67.932
		167	841.48	65.6907	67.4311	63.5848	58.7939	60.8924	58.6397	0	0	0	0	62.3938	63.2942	72.7525	0	0	59.1862	63.9187	68.9058	60.274	0	0	0	61.9297	0	0	0	60.4277	0	60.744	0	61.5103	66.7476	60.5344	0	0	63.3815	62.1197	0	62.5593	62.6663	59.3481	0	62.9222	0	58.818	69.2269
		168	845.34	67.7398	66.9664	62.3227	59.129	63.9618	63.9306	0	0	0	0	62.894	61.3159	63.2136	0	0	61.8407	60.7278	59.8708	0	0	0	0	58.1383	0	0	0	61.692	0	63.9737	0	65.5245	69.4244	64.8669	0	0	61.9294	65.716	0	63.1171	61.5825	63.7765	0	59.111	0	60.1141	64.1998
		169	849.2	61.8579	61.9091	58.934	62.0124	57.7493	59.6355	0	0	0	0	60.1614	56.3618	64.7381	0	0	61.4582	0	61.8926	60.2777	57.8149	0	0	63.9074	0	0	0	62.2846	0	67.5715	0	63.4779	64.5293	63.7627	0	0	64.0301	63.6897	0	61.6394	61.8859	64.5683	0	66.1416	0	66.5216	68.6403
		170	853.06	67.5118	62.837	60.2729	67.7258	60.1136	62.8867	0	0	0	0	62.8039	64.7749	59.212	0	0	60.7892	64.3278	67.1335	57.789	62.0345	0	0	59.3269	0	0	0	57.3879	0	58.5166	0	66.2105	68.2164	64.7589	0	0	66.0328	63.1497	0	58.4355	64.5363	63.1008	0	69.7872	0	60.4095	69.8725
		171	856.92	62.1666	65.5054	0	61.8895	60.0072	0	0	0	0	0	62.4999	59.4143	59.2209	0	0	66.0521	64.3162	63.2673	60.2789	57.2161	0	0	57.8322	0	0	0	64.1436	0	64.6054	0	61.9575	65.5929	66.1707	62.0038	0	68.1336	63.0277	0	63.3953	61.3395	62.8698	0	67.1958	0	57.3675	67.1803
		172	860.78	64.6086	65.9206	60.3332	65.9195	61.7141	61.3217	0	0	0	0	64.4491	61.8923	60.748	0	0	61.7015	61.3111	62.3342	62.8684	60.6538	0	0	62.0603	0	0	0	60.8177	0	61.8413	0	68.0203	58.3288	62.6548	0	63.2165	62.1185	65.5685	0	60.8364	64.7952	58.124	0	67.1648	0	61.3585	64.7949
		173	864.64	64.8589	65.236	64.4749	63.5606	65.1501	56.0123	0	0	0	0	60.0552	66.0066	64.1437	0	0	64.1816	59.8233	63.5436	61.6615	0	0	0	59.57	0	0	0	59.2265	0	60.7113	0	64.5047	65.0724	64.4243	59.5523	0	59.7242	62.5609	0	63.1081	63.6352	59.5248	0	60.4096	0	59.6096	70.4574
		174	868.5	64.2842	62.5572	59.5226	64.9825	61.3024	59.4058	0	0	0	0	61.1982	60.7357	62.4468	0	0	63.89	55.2017	68.9351	63.8485	60.1753	0	0	62.4085	0	0	0	65.7979	0	60.437	0	60.4913	61.2313	62.0287	0	57.4397	66.4884	65.7577	0	62.3792	61.3224	65.4784	0	65.5543	0	61.049	66.0644
		175	872.36	62.4346	63.8943	65.4188	66.8364	62.1666	59.8502	0	0	0	0	59.7181	63.7032	59.0201	0	0	63.2227	0	66.4811	64.8796	0	0	0	56.316	0	0	0	62.0782	0	60.2489	0	64.5107	63.0445	70.4627	0	0	62.8694	60.7911	0	63.7706	61.7814	61.6674	0	68.0947	0	60.9179	63.7217
		176	876.22	61.6171	63.4356	65.3871	67.5343	64.2722	61.4146	0	0	0	0	62.7821	63.4466	62.5794	0	0	61.9665	61.3325	67.3412	63.1878	57.6786	0	0	58.8624	0	0	0	60.6345	0	62.2806	0	62.9468	70.5692	61.9857	0	0	64.2057	60.9124	0	59.8542	64.4162	59.0419	0	66.589	0	67.0356	66.4401
		177	880.08	65.6017	59.2871	62.6866	59.7996	59.2098	60.989	0	0	0	0	60.2639	62.7777	64.0994	0	0	57.7234	60.9697	62.686	60.4025	61.1668	0	0	62.6318	0	0	0	61.9286	0	62.3217	0	61.7873	64.5396	64.552	0	0	59.0857	64.3163	0	68.6742	59.5066	63.5905	0	64.1672	0	57.2574	63.8558
		178	883.94	60.3518	63.7677	63.5266	62.3836	60.1159	61.3624	0	0	0	0	61.7427	60.6878	60.6104	0	0	58.553	66.2309	63.1961	65.4413	60.3919	0	0	60.9409	0	0	0	63.3651	0	64.1801	0	63.3494	67.9399	65.2342	0	58.4963	64.916	60.676	0	62.9508	65.7592	60.4013	0	61.3949	0	61.2337	68.1773
		179	887.8	67.8411	63.1752	60.796	66.5081	60.5048	58.0838	0	0	0	0	57.6051	63.811	61.774	0	0	64.0002	61.63	63.9566	58.8317	61.0112	0	0	60.861	0	0	0	61.5707	0	64.0933	0	63.1632	62.7314	64.3939	0	0	66.1652	63.1876	0	65.9135	69.5456	63.2149	0	64.2205	0	60.7267	62.022
		180	891.66	65.2252	64.4289	0	66.4943	62.4352	59.5734	0	0	0	0	60.3072	63.9422	63.3533	0	0	64.3306	62.7222	62.9408	62.1755	59.018	0	0	63.348	0	0	0	62.2717	0	58.8189	0	64.5511	65.4759	61.5658	0	58.3155	64.5473	60.8338	0	66.1585	66.601	60.4901	0	66.2405	0	60.7999	65.8366
		181	895.52	62.2075	62.5155	57.9531	65.0289	64.5222	60.2371	0	0	0	0	62.5823	64.8149	58.1423	0	0	65.1179	59.4481	69.1979	60.0905	59.8985	0	0	60.7375	0	64.3882	0	57.6751	0	57.767	0	68.06	63.6459	62.1134	61.0992	60.8904	69.0864	61.2924	0	64.5296	64.5387	66.1571	0	65.8334	0	59.1183	62.7685
		182	899.38	67.3997	61.5617	64.7392	60.4396	59.7468	62.3316	0	0	0	0	61.3237	64.4847	66.6696	0	0	60.0495	61.9563	63.114	61.0478	58.8328	0	0	58.1544	0	0	0	61.7313	0	55.9889	0	64.4988	64.8884	65.1112	64.9921	60.4514	64.4001	64.4252	0	65.5623	65.3534	61.9498	0	63.3608	0	61.3022	63.9063
		183	903.24	65.52	65.3565	61.057	64.2857	58.056	61.7417	0	0	0	0	61.6144	64.5475	58.306	0	0	60.3073	66.3095	61.6284	60.8509	59.6778	0	0	60.7029	0	0	0	61.9151	0	58.9005	0	63.678	68.3505	64.6787	60.0831	57.6947	64.2233	65.5093	0	63.7519	60.5519	61.6271	0	67.3703	0	62.7721	67.5674
		184	907.1	66.5382	62.8238	59.9053	65.0505	61.4415	62.2095	0	0	0	0	0	61.0656	66.107	0	0	66.1799	60.3427	60.596	60.0432	60.2164	0	0	66.2832	0	0	0	59.5797	0	61.6802	0	67.2499	60.8495	63.0658	59.7269	60.2213	60.0913	61.8693	0	62.6644	62.9122	60.7919	0	64.2005	0	67.7503	62.2745
		185	910.96	65.8456	61.249	61.3377	67.2597	62.6213	61.3944	0	0	0	0	0	60.761	63.5875	58.7974	0	62.2051	58.7131	64.3257	57.2078	59.6087	0	0	60.026	0	0	0	64.7766	0	61.9984	0	60.3202	65.5216	62.6455	56.9183	58.5406	67.0748	65.2635	0	60.3074	64.84	62.8405	0	66.8388	0	59.3897	65.8827
		186	914.82	60.1806	63.8081	59.8002	61.8225	60.56	61.0056	0	0	0	0	61.3691	65.2225	60.9879	0	0	63.4165	64.1703	61.0575	58.1714	59.8856	0	0	60.0086	0	0	0	62.673	0	58.774	0	64.4274	67.0492	58.8692	0	61.1872	64.3918	61.1978	0	60.6486	64.5801	62.8805	0	64.1094	0	60.4901	71.4549
		187	918.68	64.5694	61.1639	59.1792	64.4875	57.7644	59.5305	0	0	0	0	59.444	63.5776	62.0139	0	0	59.2904	65.8433	62.4501	61.2482	61.0566	0	0	61.6365	0	0	0	58.6389	0	61.5635	0	64.9886	62.9969	64.6667	60.2855	64.6774	62.6331	66.5663	0	62.2148	67.3262	60.6309	0	64.8484	0	60.6339	67.2076
		188	922.54	66.1224	64.4352	65.6804	65.0077	64.1576	65.721	0	0	0	0	61.9521	63.1876	61.5351	0	0	60.6235	64.3565	62.7677	60.975	59.0373	0	0	57.8904	0	0	0	59.5205	0	64.6504	0	60.9949	63.8496	67.0857	61.5325	64.3339	60.2449	66.6828	0	59.6042	58.8652	0	0	65.5723	0	62.135	64.1566
		189	926.4	64.7709	61.6451	67.9803	60.1615	61.8089	66.4034	0	0	0	60.0544	69.859	59.4769	58.023	0	0	60.2891	61.3603	63.8979	64.5295	57.9411	0	0	58.1127	0	0	0	58.714	0	61.6475	0	64.597	63.6499	63.2155	60.3236	61.2914	64.7599	60.707	0	62.1209	63.9951	59.6886	0	65.5742	0	65.5614	66.4444
		190	930.26	62.7139	62.9903	60.9739	64.3332	61.1613	58.4976	0	0	0	0	60.5155	61.8128	63.0373	63.0014	0	63.6914	62.0436	60.8357	61.7687	60.6082	0	0	59.9079	0	0	0	62.4178	0	58.9415	0	62.181	60.837	64.1887	60.7932	62.007	64.6796	67.5802	0	57.5645	66.1317	61.2185	0	68.0773	0	61.2423	66.9438
		191	934.12	64.3082	64.0151	62.4643	63.1073	63.5026	58.3862	0	0	0	0	64.1583	65.6209	60.4329	0	0	59.7583	62.4049	70.533	57.7414	59.7638	0	0	0	0	0	0	63.6663	0	63.0461	0	64.2892	65.0057	71.1122	62.0265	61.6617	62.2196	61.6074	0	59.5233	64.2898	59.1958	0	65.4065	0	62.0498	66.131
		192	937.98	61.5003	60.4598	63.8137	65.0171	60.7401	59.4509	0	0	0	61.5676	63.1424	62.4204	60.4894	60.2118	0	61.3589	61.3483	64.9949	59.3304	63.1167	0	0	61.651	0	0	0	58.3402	0	58.2494	0	64.6863	63.1045	64.7039	60.6498	63.376	63.2822	63.3723	0	60.9858	61.0874	59.9137	0	64.5322	0	0	64.5696
		193	941.84	64.4089	64.7211	69.0214	66.7719	65.2265	61.2073	0	0	0	62.2896	59.4339	65.5084	61.4047	0	0	59.3814	59.6584	61.8934	60.9844	60.7148	0	0	60.6681	0	0	0	58.4399	0	60.6237	0	69.468	60.7281	59.3988	62.5814	62.239	63.2886	59.2841	0	63.0774	65.7982	60.4883	0	62.3044	0	57.3517	65.6973
		194	945.7	62.8152	63.2754	59.7042	66.8361	61.5431	63.2351	0	0	0	62.1159	60.5069	61.2292	64.7675	59.9937	0	61.907	60.9141	65.3776	58.4265	59.6723	0	0	61.0156	0	0	0	59.4146	0	62.6226	0	69.5949	65.9108	63.2624	62.7163	62.8563	62.9303	64.9307	0	62.6553	69.0471	0	0	63.8991	0	60.8858	63.9319
		195	949.56	64.5001	70.7241	59.4908	64.813	61.699	63.222	0	0	0	61.0974	61.624	59.2733	66.2749	62.6707	0	61.9211	63.6397	62.5464	59.3704	58.3196	0	0	60.1438	0	0	0	60.0861	0	59.1554	0	65.0937	65.2312	65.8517	62.0414	60.6859	62.3402	60.5744	0	64.2412	68.2743	63.3629	0	62.2923	0	60.3365	66.9507
		196	953.42	63.8837	63.8795	64.6397	64.2467	63.8521	63.477	0	0	0	63.8058	63.9629	60.5743	62.5282	61.2878	0	57.9398	64.7533	62.1211	64.2041	58.2218	0	0	61.6459	0	0	0	63.3452	0	64.2174	0	63.9577	62.6432	62.4679	56.6155	60.1448	58.6401	68.9409	0	58.2061	64.8037	60.1557	0	66.5225	0	60.5788	64.8635
		197	957.28	65.2512	65.8508	60.0549	65.5063	62.9417	65.6329	0	0	0	0	61.4869	63.363	66.0251	59.7383	0	61.9504	59.1013	61.9843	57.1861	62.0486	0	0	0	0	0	0	62.6939	0	60.1294	0	63.7964	59.8132	59.1707	60.4411	60.7773	65.5763	63.0255	0	62.8182	66.4565	62.4309	0	62.678	0	61.2407	66.0905
		198	961.14	65.0936	66.6259	58.803	60.0727	60.5392	61.9456	0	0	0	63.0942	63.301	64.2438	61.8457	60.6482	0	59.8365	58.1275	65.5158	60.6245	62.4323	0	0	64.9805	0	0	0	62.7817	0	64.3998	0	67.1027	63.9979	60.6874	62.487	57.8306	65.7068	60.2772	0	57.4389	69.0563	62.195	0	60.8544	0	60.2957	65.2319
		199	965	67.5105	66.9212	60.3649	62.7277	63.0511	61.1688	57.8316	0	0	63.3453	61.0613	64.7051	68.133	59.5281	0	61.6446	58.3156	69.0751	64.4173	61.7661	0	0	57.6658	0	0	0	62.4021	0	61.781	0	64.1582	62.0426	61.8085	60.8813	55.7944	60.2138	58.918	0	63.1323	61.6122	63.4959	0	63.3627	0	60.0886	63.4809
		200	968.86	66.234	64.0277	61.9869	62.6606	59.117	59.3781	0	0	0	66.0935	61.365	65.7206	62.4469	62.4082	0	63.8947	64.2853	67.0332	59.3674	59.3658	0	0	63.0219	0	0	0	64.2175	0	57.646	0	70.3942	63.7572	68.009	64.1014	64.2654	60.7078	62.4089	0	61.0667	70.3009	63.0937	0	67.0748	62.2841	63.1964	66.1465
		201	972.72	65.509	62.0669	62.2212	65.2455	64.8191	62.8341	0	0	0	60.5721	66.6659	62.2679	66.8721	60.9632	0	60.7721	62.9383	62.2783	60.2291	60.8782	0	0	62.1747	0	0	0	60.9782	0	63.8414	0	64.8712	59.0611	65.7566	64.5856	61.4503	61.6822	64.4181	0	61.3393	65.6836	61.6136	0	62.8678	61.7828	60.9424	63.7352
		202	976.58	63.1676	63.4048	64.7524	62.2239	64.0476	59.2921	62.502	0	0	58.0568	63.489	68.3225	60.9486	61.0945	0	56.7645	63.0286	64.5469	60.1601	60.6369	0	0	58.8345	0	0	0	60.5409	0	58.3419	0	64.5828	64.0895	65.9395	58.089	0	65.3981	59.3541	0	0	66.8236	60.8496	0	63.7812	0	58.6515	66.2569
		203	980.44	67.15	62.3428	60.5969	63.4917	62.9185	59.1761	0	0	0	58.2476	65.1023	64.2503	64.5883	56.6484	0	62.4809	65.2464	65.3164	60.0769	56.3665	0	0	60.5156	0	0	0	59.061	0	63.8132	0	67.0969	65.7777	61.274	60.8523	0	62.0767	64.6919	0	61.9878	68.2999	62.0562	0	63.3608	57.4628	58.5054	69.1064
		204	984.3	64.9871	67.5778	61.6514	64.1718	63.65	61.0668	62.1467	0	0	63.86	60.8916	59.0354	62.3974	63.2206	0	58.3674	61.961	67.1313	60.4467	61.0257	0	0	59.0291	0	0	0	63.4498	0	58.6122	0	68.9225	64.4473	68.6773	60.7499	61.5105	62.1922	61.7751	0	0	64.1734	61.1232	0	66.6452	61.0113	61.5699	64.2081
		205	988.16	63.0863	63.4713	65.039	65.9043	62.4616	61.3288	64.1947	0	0	60.1016	59.8487	62.3034	64.9781	62.0256	0	61.2839	64.3098	64.2617	57.6914	62.3678	0	0	59.1759	0	0	0	61.1057	0	59.6869	0	64.065	60.0977	66.8299	60.2971	58.6598	59.9908	61.8426	0	0	63.6206	62.738	0	63.2067	59.5728	60.3946	61.814
		206	992.02	60.3412	62.9724	59.7328	65.6315	58.3308	63.7299	61.5478	0	0	61.9925	64.8243	64.9333	63.9306	65.39	0	59.3725	61.78	68.3357	62.085	63.5992	0	0	60.0923	0	0	61.8757	57.7127	0	63.9588	0	62.2621	65.2647	68.8533	59.7693	60.0837	67.4106	59.1931	0	0	62.8348	64.4846	0	66.6487	62.3115	60.816	69.5191
		207	995.88	66.1081	64.1336	65.0051	64.4583	63.0347	62.575	59.9582	0	0	64.8986	66.5118	59.6425	64.0975	60.4806	0	62.8887	63.6043	64.4826	58.3897	60.5378	0	0	63.7261	0	0	0	62.8771	0	61.2798	0	65.946	61.8493	61.7788	58.8344	64.4258	64.7289	62.7645	0	0	66.4702	65.0351	0	65.5647	0	61.7566	70.3607
		208	999.74	69.1496	65.8772	62.5794	63.6703	62.1403	60.24	64.3089	0	0	62.2721	61.5636	63.5993	60.0942	59.3919	0	63.9517	62.0147	63.3156	62.8524	60.0502	0	0	59.1811	0	0	0	57.2833	0	62.13	0	65.5941	65.9331	62.1951	63.4209	61.3972	62.0953	62.2938	0	0	61.1458	67.9035	0	65.1176	64.9155	60.0664	66.7806
		209	1003.6	57.4867	65.2169	57.2412	60.8441	59.8208	59.0409	57.7795	0	0	60.494	62.6826	63.326	65.1715	58.8548	0	62.1059	63.2462	65.2545	59.9905	61.1832	0	0	58.4622	0	0	60.2905	59.6458	0	60.5183	0	65.6532	61.2751	62.9215	60.3262	58.5869	64.3694	61.0225	0	0	62.6483	0	0	62.6552	61.9536	63.72	69.3379
		210	1007.46	66.0132	62.8014	64.2776	63.4707	66.0347	60.9294	58.0323	0	0	60.4932	62.6326	58.7242	66.2518	63.7032	0	59.4815	62.4056	62.7929	59.8519	62.0123	0	0	60.1662	0	0	0	58.1754	0	66.0691	0	67.473	61.6038	64.7058	59.7848	60.7893	58.7055	64.4001	0	0	64.0432	59.7574	0	65.7195	57.5783	62.0084	69.472
		211	1011.32	68.6824	63.8748	66.4448	63.2485	67.2792	0	60.1106	0	0	63.6531	62.2243	60.8185	62.0598	62.8054	0	65.3593	60.6358	63.3035	60.393	62.9207	0	0	59.8143	0	0	61.905	63.9286	0	58.7676	0	63.2743	61.9654	67.4596	62.3195	62.7571	59.7154	65.2042	0	0	61.4948	64.1856	0	68.4091	58.3614	59.3191	63.833
		212	1015.18	63.0838	68.0482	59.9732	65.0643	64.7438	58.4888	60.4813	0	0	61.9697	61.4296	64.289	61.3161	63.6485	0	64.2667	65.4381	60.4668	58.5914	58.2197	0	0	60.3033	0	0	57.669	60.4979	0	64.613	62.1051	66.1482	66.2089	66.0511	58.2156	57.9324	63.6913	62.3047	58.6748	0	69.7307	60.8946	57.3334	65.7289	64.1096	61.5215	62.719
		213	1019.04	63.3838	64.5827	64.8612	65.1018	62.1474	65.4396	60.7954	0	0	62.5464	64.8855	62.3856	63.6874	60.3049	0	60.4765	58.5588	62.1906	57.5986	56.5302	0	0	57.0107	0	0	59.9696	61.2929	0	65.5208	0	63.997	64.222	63.7568	64.9678	60.188	65.8236	63.9086	0	0	62.4762	0	0	65.5731	59.4847	59.3351	62.7602
		214	1022.9	64.241	62.2037	57.0142	65.9923	65.9834	61.2775	59.1457	0	0	60.9669	63.3895	63.0862	64.2589	63.3869	0	69.889	64.1707	64.8611	59.6043	59.0334	0	0	63.2474	0	0	61.6462	60.6838	0	58.0318	56.3472	66.8573	68.1757	67.6526	63.9111	63.8131	63.738	66.442	62.4285	62.8809	65.5894	59.632	58.1785	61.3571	63.8718	59.9477	64.5287
		215	1026.76	62.8298	60.0845	65.9736	61.3958	65.4695	66.289	60.3747	0	0	62.0548	58.8945	63.2832	61.3839	61.4065	0	63.8551	69.4369	64.2981	0	59.591	0	0	62.208	0	0	59.6862	58.6647	0	62.1371	0	62.6172	65.2306	65.9616	59.0095	55.6513	67.5635	59.2625	64.206	0	69.9567	0	0	67.8163	61.1264	63.4526	63.6333
		216	1030.62	65.5312	67.1146	64.0152	61.779	61.5432	60.081	64.8831	0	0	57.8324	63.419	60.4307	61.3144	64.379	0	63.0576	62.2245	63.7247	63.3	59.0761	0	0	63.8424	0	0	59.5653	61.525	0	63.9348	0	64.1009	63.8606	65.8973	65.6528	59.0411	61.609	63.9667	64.0521	65.7437	65.4154	64.4626	56.525	65.6241	58.6165	64.7523	69.5269
		217	1034.48	63.8804	63.9489	61.2521	63.8552	60.0898	0	57.8484	0	0	0	60.3983	64.7096	59.0417	60.8167	0	59.7838	66.839	65.2181	59.7524	58.4922	0	0	62.2691	0	0	60.0999	64.2398	0	63.229	0	62.5118	66.4404	69.7049	62.1061	62.2069	65.2653	62.3483	62.5265	63.0564	61.787	64.9714	0	60.717	62.6249	65.5828	64.1397
		218	1038.34	59.5287	59.3854	57.243	61.4154	61.4524	64.1973	60.9366	0	0	61.9157	60.0955	65.199	63.6686	63.3513	0	58.9266	65.4465	62.4059	60.6933	60.4111	0	0	61.3951	63.354	0	63.4216	62.2963	0	61.0831	63.728	63.9708	65.5058	65.3282	59.623	61.9725	62.4597	63.0877	60.1039	0	65.105	63.6139	58.0937	66.7043	60.8798	60.5323	65.0473
		219	1042.2	63.3244	66.7443	60.9208	64.1555	62.8751	0	62.8469	57.6765	0	60.5472	61.3279	64.1495	70.2635	63.3813	0	59.5922	60.7773	66.3599	58.8805	60.8651	0	0	62.7839	57.1963	0	60.8792	64.1131	0	57.2834	0	65.956	61.1015	64.235	60.3884	59.1074	68.3495	61.7785	73.2661	58.842	64.2827	59.3801	0	65.3422	59.5185	60.2676	66.0459
		220	1046.06	63.3993	59.4472	61.193	65.961	60.4897	58.0811	64.0431	63.694	0	0	60.5604	63.0245	66.6344	60.3881	0	64.0535	58.7434	69.1732	58.2796	64.0317	0	0	60.2832	60.0437	0	61.1591	57.0128	0	60.949	0	66.2703	60.1301	65.7758	60.4585	64.4424	62.8344	61.2863	60.9927	0	64.1319	61.236	60.2036	66.6558	62.6491	66.9958	66.4489
		221	1049.92	65.9899	59.8459	58.7587	61.0127	60.1973	62.3652	57.7254	0	0	64.5451	63.9102	64.1428	64.0543	59.792	0	64.0645	58.5016	71.1535	57.3052	59.4994	0	0	59.1402	0	0	61.0519	62.0098	0	59.6095	0	60.6438	58.2418	67.1374	65.5009	58.9726	61.4832	63.3668	60.2743	0	60.1631	61.0306	57.4247	66.457	61.4825	63.5151	66.8241
		222	1053.78	65.8233	66.4323	63.0558	64.3922	64.301	62.4117	57.9639	58.8067	0	60.179	61.8729	62.782	63.1091	59.5607	0	63.8261	64.6594	65.4174	60.8093	63.2186	0	0	63.2514	61.5769	0	61.8313	59.1057	0	61.9087	57.8275	65.0221	59.7776	66.0967	58.3733	58.0407	63.415	61.7728	0	62.0109	64.3331	64.4963	0	62.5964	58.0841	63.4829	64.1163
		223	1057.64	62.9813	63.2713	58.6764	60.7184	61.9258	58.1769	60.9357	0	0	58.4582	59.2206	62.4055	64.6791	61.6566	0	59.4046	58.4665	64.7174	60.4226	59.514	0	0	61.4854	63.8729	0	62.0267	59.6595	0	59.5434	56.4208	64.6923	63.5976	67.5114	63.4654	58.432	62.932	64.5641	57.5542	0	61.0864	64.4358	59.6333	65.7138	62.5006	60.7517	68.4663
		224	1061.5	61.5951	62.9092	66.0777	60.2326	63.8855	60.8309	63.3182	58.1052	0	59.4789	61.1154	65.4636	66.9677	57.7994	0	62.4983	63.4758	64.0453	61.9258	59.0152	0	0	62.0088	59.7249	0	64.3934	56.2708	0	63.4044	0	62.3696	62.1609	64.1087	64.9855	64.0416	64.397	64.1369	60.41	60.9287	62.1982	0	60.5254	66.0626	60.2392	60.5224	71.9731
		225	1065.36	65.3785	62.7939	63.1937	64.4228	60.6213	62.6166	59.8907	57.3773	0	0	61.3096	59.7243	64.2596	60.451	0	61.1598	62.1553	63.3127	62.1135	58.4082	0	0	59.4556	62.8764	0	61.2258	61.907	0	60.657	60.1016	61.4854	63.5593	69.7563	62.5267	58.591	64.1068	58.4974	62.1304	0	67.7447	59.7703	57.0499	65.3476	57.5023	62.688	65.9476
		226	1069.22	64.9826	65.8992	57.7728	62.8284	62.9783	61.6639	60.7456	59.5563	0	0	61.8687	60.0831	59.4479	63.4261	0	62.0753	63.0992	65.2471	60.4192	54.8104	0	0	59.1754	62.1979	0	59.4306	62.0083	0	83.8556	0	64.3246	64.4527	67.0419	61.5461	65.8171	65.9083	64.764	58.0008	0	63.7279	68.6232	56.1161	67.1917	59.1201	65.2826	63.8407
		227	1073.08	65.1412	61.9792	62.3278	62.8514	59.8695	59.3738	62.3908	58.2776	0	0	61.4826	64.2496	62.2654	60.6376	0	59.9655	62.4934	62.8599	61.8126	63.2886	0	59.7291	58.7467	65.6585	0	58.8862	64.6281	0	62.2282	56.1919	61.3486	61.7939	63.5433	62.745	62.9656	62.5937	61.6394	60.2407	0	67.6203	62.0097	61.424	69.3332	67.3569	58.4614	63.1613
		228	1076.94	66.6976	60.9207	59.1185	65.4867	57.9238	61.2817	59.3959	59.0166	0	0	64.3049	64.1082	62.8446	59.5562	0	60.4889	61.9657	61.987	64.9163	59.5874	0	60.9658	59.6756	59.2314	0	63.2293	62.7011	0	66.2112	0	61.8396	64.3669	67.8926	65.8069	58.9459	62.2691	61.5955	61.8072	65.9345	63.6288	63.9211	56.2312	65.2768	57.8122	62.8691	63.2685
		229	1080.8	68.8834	60.8763	59.2782	63.5341	64.0139	0	64.9866	60.1034	0	0	61.8977	65.1947	60.8342	60.094	58.4891	63.9004	61.6362	65.7804	56.5178	63.6299	0	0	59.2789	61.2193	0	62.4547	63.4137	0	61.8923	55.5414	63.2508	68.755	65.4833	62.6042	61.2039	61.9397	59.8643	65.5727	58.0749	65.2748	61.3504	58.4222	69.739	57.7261	57.9201	64.158
		230	1084.66	63.7111	59.3371	57.7834	64.7924	62.1087	62.9887	60.7809	64.2985	0	0	63.2893	61.5913	67.9051	63.4784	0	59.961	65.0566	67.8511	55.1209	60.4611	0	0	63.9554	59.9242	0	62.9932	59.9736	0	62.1005	0	62.5962	64.8236	66.189	58.8978	64.0785	64.5868	62.6888	62.0541	62.5132	63.983	64.3431	59.7526	66.6192	62.7564	62.3148	63.6036
		231	1088.52	65.1781	60.7884	61.9091	60.8859	61.5381	62.5115	62.832	59.5103	0	0	61.2495	61.9918	66.6232	60.752	0	61.4301	60.9978	63.9595	62.2521	56.0335	0	59.6785	63.2283	60.0934	0	60.3078	63.4441	0	61.6261	0	62.5489	0	63.6594	63.8238	64.0338	63.5305	65.1022	0	63.8269	64.1323	63.4753	57.1732	65.0941	62.3979	59.2575	63.9848
		232	1092.38	62.2424	62.6301	60.9981	60.7461	64.3632	66.7127	61.1326	58.2099	0	0	60.1417	63.0719	61.1115	61.9026	0	61.6332	63.0252	62.346	58.257	61.3711	0	60.6477	63.1112	63.2727	0	64.6006	59.0815	0	61.0743	68.1187	65.6922	65.1499	66.5776	62.6164	61.8469	62.1885	62.0137	63.4644	66.2765	64.1508	65.1013	54.8417	63.4084	64.8425	60.6356	61.3495
		233	1096.24	63.6209	60.9982	65.0554	67.757	63.1291	64.8364	63.2564	62.4306	0	0	62.0811	60.3374	60.452	61.314	0	58.114	62.5508	68.8529	61.1422	55.6181	0	57.9326	60.2166	58.583	0	62.1431	56.5022	0	62.797	0	66.135	0	63.2875	64.4178	63.2741	64.0182	58.0308	66.1284	0	64.3643	0	60.2689	63.7811	59.6452	59.1874	67.735
		234	1100.1	65.5474	63.5404	64.3677	61.7096	62.6512	62.9654	60.2303	58.5035	0	0	62.6163	59.6367	56.8224	61.3182	62.4322	60.7484	59.708	66.7599	61.9707	62.0158	0	61.4945	62.2883	63.8306	0	60.1404	63.4354	0	61.405	0	66.2662	0	68.962	66.5161	65.1014	60.8846	63.8321	59.8496	63.0668	60.9162	61.7421	56.2325	66.8414	59.2891	61.8805	64.6162
		235	1103.96	66.8735	60.8943	61.774	63.1889	65.16	61.9071	62.9685	59.2795	0	0	64.9714	64.9084	64.4524	61.9376	61.1078	62.5332	61.3131	65.2309	61.1567	59.6332	0	62.174	61.1682	62.2115	0	64.4409	58.2761	0	60.5754	58.9191	65.2322	63.1789	67.7488	56.8873	60.3985	64.3113	63.8784	59.8967	62.6966	64.2138	60.162	62.4336	68.0554	62.2867	99.4602	66.7339
		236	1107.82	68.2837	62.369	56.4847	59.6762	65.3514	64.562	62.0628	63.746	0	0	60.7724	58.1646	64.753	59.5777	0	67.0069	61.7647	65.0097	64.1447	58.6331	0	61.6309	62.552	61.7662	0	62.5644	61.1555	0	58.3247	0	63.0672	64.183	65.3397	63.4617	58.6394	61.7141	63.3908	62.6173	64.9017	65.1874	64.6731	60.1039	68.2198	61.8654	60.3084	67.9111
		237	1111.68	62.9175	63.8106	59.1558	63.4934	62.0538	61.8993	57.9136	58.2771	63.7483	0	63.1236	64.6849	62.2509	60.1129	0	64.6973	66.5005	67.2022	64.9506	61.1411	0	63.7629	59.0386	62.8746	0	59.7599	60.6353	0	61.1077	0	64.2706	61.5996	65.9249	62.9607	63.0998	67.9885	64.9816	62.6837	64.4294	65.9129	65.9258	57.7899	64.6618	62.1733	60.6262	62.7876
		238	1115.54	65.6975	62.5901	65.6205	63.89	64.6852	60.8546	58.5865	60.0359	0	0	63.4443	63.5318	64.1602	64.9697	62.4742	66.493	63.3055	63.9231	61.6636	61.8957	0	63.1325	65.5275	59.5506	0	66.2874	56.9296	0	61.9061	0	65.4995	61.2192	63.0133	60.0351	58.9495	62.6951	62.9326	62.2565	63.4523	65.0909	61.4555	53.5732	62.8474	58.5222	57.7553	61.8011
		239	1119.4	62.9413	59.9147	64.1447	64.4133	66.9614	60.4076	0	62.4664	0	0	61.657	64.823	63.5946	65.5265	0	60.672	62.8415	66.8685	61.2245	62.0093	0	63.14	62.503	64.2703	0	60.6248	60.9074	0	60.4773	0	61.8166	59.4123	67.907	63.0486	59.2417	59.4321	65.7283	59.6602	63.0606	65.0926	63.189	56.9999	61.1795	60.8791	62.7198	64.588
		240	1123.26	68.6633	60.8478	60.8199	66.43	65.9999	64.6569	59.0405	60.0247	63.1882	0	62.9481	63.79	58.286	56.6172	0	61.5434	66.3297	63.0511	63.3955	58.9936	0	58.9755	63.3517	60.0885	0	64.479	56.5603	0	59.3624	0	64.1091	60.3442	65.5567	64.7008	58.0398	62.0352	63.5891	59.3281	58.1564	69.9615	63.3822	58.4004	65.7039	62.0571	60.3489	68.8648
		241	1127.12	62.6176	62.9008	63.0768	65.0049	70.234	59.3908	58.974	62.9922	0	0	60.9241	65.7268	61.6493	62.5616	59.978	63.5249	64.5369	64.5956	60.7156	60.3932	0	60.0891	62.2802	60.268	0	59.9063	60.8745	0	56.5036	0	66.6004	60.7794	65.3449	58.3699	0	66.4079	61.7318	61.5422	60.9925	67.5565	61.5716	60.2778	63.8703	57.4004	63.2123	67.044
		242	1130.98	60.0048	62.9391	61.4713	65.1436	63.2704	65.2093	63.4371	59.3852	63.552	0	60.1565	62.5059	65.6847	66.4639	0	59.1207	60.5038	65.8206	61.5303	59.5771	0	72.2821	60.9045	60.4553	0	59.9756	59.8866	0	62.5612	0	64.3381	63.016	63.6233	60.3676	60.6205	59.3804	62.8842	64.1868	61.5892	68.8297	58.9832	59.5064	64.136	0	60.3208	62.2724
		243	1134.84	61.8281	62.612	63.6299	64.4998	63.6255	60.2366	65.0505	59.2522	61.0385	0	59.8356	63.0881	63.8147	63.8112	59.7292	64.1595	64.0867	61.4512	61.1171	56.6595	0	63.9025	59.5082	62.266	0	59.8914	60.167	0	63.5795	0	66.3291	62.3525	66.2451	67.0504	57.3714	63.9099	62.5213	61.8935	0	63.921	60.4403	61.5503	63.7786	59.3904	58.1986	62.3503
		244	1138.7	63.4343	61.0594	61.5128	63.8258	59.04	59.6969	56.6336	57.1721	58.5985	0	59.497	65.4611	61.6006	63.7224	59.7996	65.1506	65.1837	66.7239	63.1849	57.9936	0	61.6188	60.2617	59.5897	62.913	62.4308	62.0562	0	65.1322	0	62.6057	64.9049	66.8039	61.2685	59.6279	62.276	64.369	60.6627	64.7423	67.209	62.3284	59.8982	65.32	62.4905	59.2935	68.8771
		245	1142.56	67.7046	64.3	62.9117	63.2931	65.2255	58.7791	0	58.9149	59.9405	0	66.7967	66.27	65.1246	65.3793	57.0395	61.124	60.486	62.5564	59.2016	60.1585	0	61.749	59.8749	58.7302	0	59.4094	63.8487	0	61.1801	0	61.335	63.1219	64.7041	61.8575	55.72	63.8897	65.8048	61.4987	62.2616	70.8602	62.1315	56.6633	63.1896	60.368	61.1858	62.4987
		246	1146.42	68.313	61.2954	63.1054	66.5616	62.8062	67.6928	62.7707	60.8699	58.5124	0	62.799	63.6661	65.3293	59.2558	0	63.2252	64.4828	64.6674	59.981	62.9205	0	63.9185	59.0433	58.6782	0	62.8918	59.4181	0	59.1715	0	64.1643	62.8523	63.1745	59.9883	60.8731	63.8003	59.4397	62.5283	65.1478	62.1904	60.9269	61.1528	67.0724	63.736	62.6199	68.8671
		247	1150.28	66.0627	59.7559	59.5759	64.3305	63.6406	62.2222	0	61.2436	59.3954	0	58.5102	62.0498	64.821	57.7901	63.1138	61.8511	61.2636	68.1997	59.2064	56.4233	0	63.985	61.2052	62.0547	0	58.758	59.1733	0	62.6662	0	65.2496	64.2381	66.2762	64.1321	54.8034	65.3844	60.4965	60.5109	62.8587	63.7778	61.1105	61.8758	59.486	57.2996	63.6567	70.759
		248	1154.14	68.237	65.9078	62.5869	66.2617	62.53	61.3943	59.6855	62.5604	60.7501	0	59.8865	65.3458	62.8536	64.3987	59.4852	65.399	62.5508	65.1087	59.0251	58.7088	0	65.1573	59.5409	59.4369	0	63.2097	57.0686	0	56.8867	0	63.9463	63.9761	65.5725	62.7859	59.3307	66.3529	63.9818	63.1574	67.3056	65.7186	0	55.9757	65.3011	61.6316	61.7336	69.2172
		249	1158	68.3675	64.1671	62.8725	63.2506	62.6884	62.2736	63.3846	64.7284	64.1295	58.0396	64.3361	60.7872	60.7165	63.8477	61.8111	64.6463	63.1749	64.8193	57.7821	59.6372	0	55.5328	63.4277	62.356	0	67.0184	60.4154	0	60.7198	0	64.4248	63.7821	64.2956	64.8337	61.0577	63.3669	59.7119	63.2463	61.8773	69.6034	0	56.4692	67.998	60.1971	66.6097	69.3524
		250	1161.86	62.5271	63.2661	60.2707	61.0769	63.3871	59.6218	58.7197	60.2694	64.7413	62.2123	62.2706	62.5463	62.0698	61.8763	62.9291	62.8727	62.1298	64.0623	62.7461	61.5698	0	64.0605	59.532	59.0439	0	62.7351	58.8716	0	59.699	0	65.6422	62.5708	66.9028	58.2644	59.494	67.0893	61.7532	63.7605	64.8586	66.6893	61.0138	59.4576	66.1217	58.157	61.7352	69.1903
		251	1165.72	67.9697	68.1986	66.1112	66.2969	67.4266	63.7451	59.7044	59.5253	60.0134	56.5063	63.8855	67.8048	60.5206	62.2558	62.003	59.5094	59.7912	63.116	59.4656	58.9808	0	60.5944	62.8921	61.461	0	63.6586	59.4428	0	61.0365	0	65.9794	64.4895	61.5748	61.5144	61.0684	61.8824	62.7979	59.2104	63.0762	63.9324	60.7687	58.3254	63.4731	58.3058	64.0522	63.8436
		252	1169.58	70.7677	65.2668	62.3128	59.9597	66.7775	60.6394	0	60.8626	60.8138	57.6432	64.583	64.4362	62.8986	61.8267	59.3441	65.2663	60.236	65.939	59.4543	64.8483	60.6336	62.779	65.3218	63.5095	0	60.3246	58.0782	0	59.5709	0	65.2128	62.0494	67.3859	64.0719	58.8832	70.1757	63.8903	63.2433	62.1737	66.0205	62.907	57.5867	65.7243	57.4149	57.4256	62.1128
		253	1173.44	62.815	61.9717	63.4075	63.822	59.0812	67.2796	61.2044	60.1598	64.2216	53.5022	63.7296	69.1498	64.0125	60.7445	60.7994	59.3255	62.5163	62.9124	61.6068	58.7622	61.2714	60.5769	60.7146	57.2256	0	64.1612	61.8652	0	59.4341	0	64.1109	62.3634	64.3068	60.2738	55.6101	60.6828	63.0973	61.5011	62.7119	68.3112	62.8377	57.3251	62.5784	60.6974	66.2909	65.5682
		254	1177.3	67.1786	61.6634	60.5597	67.6909	59.5795	62.4261	56.6108	60.3755	62.3826	61.6335	65.3907	64.5699	64.3642	62.3685	62.3932	58.1939	59.2567	69.8053	75.3595	59.7705	55.2842	60.8896	62.8733	64.1668	0	59.8745	62.0789	0	58.511	0	67.6896	63.3133	62.1879	63.6644	59.5728	61.4342	61.4722	59.6638	60.5066	63.0961	65.2255	59.646	67.2992	59.3901	64.8617	72.221
		255	1181.16	64.154	64.6017	64.7341	66.9111	65.3845	62.1864	64.3745	59.971	55.0149	65.9932	58.409	63.7311	61.3164	64.4985	63.6037	64.1399	57.1951	65.4241	56.4737	56.5336	0	61.716	63.2606	61.1368	0	63.0079	59.1151	0	64.1106	0	65.0364	65.4655	58.1367	62.0528	59.6251	64.3327	56.2448	59.7365	67.3582	65.1975	62.3947	59.2725	67.4425	57.9412	107.591	63.8141
		256	1185.02	68.5586	63.743	63.8372	67.6352	62.7872	63.3088	62.0114	57.4166	61.3193	60.8132	63.5556	60.3079	64.675	60.9457	60.5903	62.1054	63.8932	63.9562	65.2311	59.2278	59.301	59.4673	58.0159	59.2878	0	61.6538	59.8055	0	58.2761	0	64.478	64.3159	66.5103	64.2745	60.8894	60.9675	64.236	60.0141	60.6964	63.2454	62.4299	60.6917	63.7974	59.7286	58.1696	68.4039
		257	1188.88	62.9922	62.8627	64.8708	61.1242	61.7503	57.5013	59.7926	60.1888	63.5474	63.5088	59.6152	60.8091	64.7717	63.8257	56.6937	61.3313	60.9356	66.924	62.4656	61.6987	0	65.4232	59.1575	62.0905	0	57.0764	57.9735	0	57.3086	0	65.1974	67.9465	68.3691	58.9066	60.1659	61.9771	61.9625	60.4414	61.4432	64.455	0	57.6945	65.6084	62.7063	65.5223	62.6667
		258	1192.74	65.2266	69.4142	62.3404	63.3327	63.3084	60.3832	66.8394	59.2917	62.6391	57.2889	67.0267	64.5452	61.1163	65.2675	65.9732	61.067	63.1942	68.0987	57.6103	57.7076	61.8054	63.7953	61.6239	59.8915	0	62.9756	56.8825	0	60.742	0	61.6616	60.9477	63.2254	60.4186	57.2033	60.7597	62.6479	62.4974	58.0071	64.0383	62.8366	55.2943	69.0064	58.5026	63.0906	65.7315
		259	1196.6	64.0961	67.6974	60.7389	63.2097	65.9394	61.8708	61.5512	63.8192	59.9342	61.6288	59.1961	65.4237	62.5807	65.3492	62.7643	62.7748	63.2082	67.6403	63.0482	63.3865	63.9892	61.3884	64.8519	58.5201	0	58.9613	58.4949	0	61.0225	0	62.2213	66.4446	62.8441	59.5443	58.7353	61.1917	64.4551	59.8785	63.2333	64.6608	63.7912	64.3147	65.6176	60.5107	63.5972	61.4587
		260	1200.46	63.7938	65.2733	63.759	64.7528	62.8326	62.5804	60.0974	58.6527	64.3089	57.9218	62.1084	66.82	64.8283	64.3176	59.871	63.2261	59.0646	64.3086	64.7451	57.9814	0	62.6221	61.8803	61.4749	0	63.6501	57.8981	0	61.9715	0	67.8962	68.2006	66.6169	65.1692	60.1196	61.2376	64.7116	57.4793	62.2604	70.2081	65.5144	59.3189	61.9109	61.3173	61.2345	63.6277
		261	1204.32	66.3706	62.9295	58.7114	65.1629	60.9289	58.8786	61.3782	62.1046	61.6092	61.0805	58.7954	67.3866	61.4372	61.1927	60.7733	61.5204	66.2451	67.4503	64.3243	52.5389	60.4214	63.2498	62.2575	56.5383	0	62.2524	58.2573	0	60.4067	0	63.8175	64.0628	61.3492	61.4175	63.0688	59.9412	62.1734	57.7168	66.9897	64.2392	0	53.7665	61.9513	61.9274	58.709	65.9577
		262	1208.18	62.1586	66.875	64.6932	64.3759	62.4309	62.1874	65.2666	60.6504	61.8258	60.9761	58.3933	64.3393	63.4503	66.1745	60.4291	65.9189	63.1924	65.3174	61.1898	57.6276	59.9201	62.5319	61.4734	61.2319	0	62.1816	56.0574	0	57.9828	0	63.6861	61.0968	63.0225	61.4383	61.7335	63.1154	63.2244	56.6087	59.7736	70.0555	0	62.5107	67.837	61.2857	59.4729	68.5398
		263	1212.04	66.9542	65.2292	60.9634	68.7792	68.7875	65.0023	59.9408	58.9288	63.3426	64.071	64.3819	65.6507	66.0072	59.4607	64.8838	63.4441	59.7141	67.0402	60.0436	61.3524	59.5248	56.0896	62.4598	59.0313	0	66.8143	61.6332	0	60.5202	0	65.1591	61.5327	63.1448	64.8342	57.1609	62.1706	64.651	61.2435	60.2099	63.6939	61.4115	56.6333	64.9922	68.0613	61.2622	71.3851
		264	1215.9	67.1479	0	63.1248	65.6063	62.6152	59.577	60.7121	57.5494	61.904	57.8964	61.067	59.2601	61.021	61.6228	57.9193	62.3139	63.0632	65.7188	64.3627	59.4276	60.5506	60.8209	63.744	57.4782	0	62.1717	55.7776	0	60.9047	0	65.2973	60.1574	62.4707	66.6455	59.1228	61.1758	62.5653	59.775	62.2573	70.5061	63.3743	61.9688	57.8623	57.8574	63.1903	64.3104
		265	1219.76	65.4641	63.6418	61.8185	67.1953	64.2325	64.8581	61.4134	59.5418	60.9315	60.5596	65.2136	64.3432	64.8305	59.0833	62.2912	65.3772	59.7572	59.174	61.972	57.9862	59.1083	58.6804	62.2082	61.1896	0	61.2705	61.0317	0	62.8112	0	66.3947	64.0532	65.0624	59.8604	60.8348	63.8071	62.525	60.7945	62.6347	71.1691	60.0879	58.2188	61.1682	62.6498	62.072	67.2619
		266	1223.62	72.2636	65.1849	61.5433	63.4272	64.6574	61.6169	58.3146	55.7731	60.6471	60.5753	62.1875	61.3749	66.6265	62.9048	61.0967	67.344	56.4238	63.1743	60.9388	55.6383	60.6538	61.068	62.2737	62.0667	0	62.3346	60.0478	0	62.7187	0	63.716	61.7738	60.8096	64.3453	56.6942	59.7754	64.1792	63.9178	66.8709	66.7769	0	57.8345	61.6496	59.3114	58.2901	69.7031
		267	1227.48	65.8423	65.0954	62.1118	61.8249	60.0366	61.887	57.6952	61.435	63.668	61.3286	60.639	62.6098	62.4505	64.2709	61.5436	58.6467	62.4405	65.8142	0	59.5228	60.4292	61.4451	60.6144	61.0422	0	65.4547	62.4412	0	61.9373	0	63.8775	63.8362	65.0917	64.031	61.0394	58.4884	61.7874	63.1502	64.8822	65.7508	60.6412	61.4061	64.4534	60.307	65.4238	70.5377
		268	1231.34	63.4544	62.2539	60.3947	63.6213	62.1568	60.9557	62.084	60.2838	60.9821	57.9573	61.2492	66.129	59.1369	66.0658	61.9507	60.7196	58.2221	66.7801	66.3522	58.6587	58.5657	59.5435	63.0881	60.2189	0	58.2615	60.4337	0	59.1709	0	70.4519	63.0809	64.342	64.5442	57.4889	59.7585	63.2609	61.2356	68.5543	66.5107	62.8588	57.9327	66.2874	62.1864	64.2573	67.4932
		269	1235.2	61.1153	66.6482	65.0558	63.0463	62.8117	57.3745	59.6343	56.9221	61.1611	57.8648	56.7617	61.6582	63.3527	64.4954	58.1338	58.0477	58.6857	64.7031	61.0979	59.2704	56.9642	57.112	61.7292	58.4913	0	60.2825	54.986	0	59.2411	0	61.6423	63.4871	63.3174	62.7956	58.9413	63.5397	62.1802	62.9767	60.7351	65.3183	61.5634	58.279	65.5004	59.7174	57.5919	66.5053
		270	1239.06	65.6685	65.1172	65.2588	64.1074	64.1482	62.0176	62.348	60.3818	63.165	62.1108	59.6472	62.4406	67.0217	61.6103	60.6855	61.881	62.7321	65.0988	63.8188	59.7084	61.3504	60.5081	60.9077	61.5255	0	61.7165	55.7739	0	63.2695	0	68.0929	64.8381	63.7006	62.186	58.8649	58.2712	70.6498	67.2753	62.9081	66.409	63.2496	69.4309	61.7555	61.434	60.8595	68.3509
		271	1242.92	62.082	62.6466	59.0349	68.3551	61.4504	64.2726	0	61.1246	59.4889	63.6551	62.3904	64.4689	59.8627	65.913	58.2618	62.3784	61.848	69.0591	62.4221	62.7254	60.3145	61.2342	58.7081	61.942	0	63.1145	58.2409	0	63.0966	0	63.4026	65.2419	67.4828	65.8978	60.4312	64.8244	63.0368	62.7042	63.2869	62.6598	61.487	56.8058	64.5661	62.0504	63.5584	64.6531
		272	1246.78	60.9064	60.6298	59.0889	64.2742	62.2479	60.3856	64.7589	60.329	63.0325	63.1907	66.3261	66.6353	65.4711	60.2831	57.3466	63.3977	59.8141	64.4909	60.8723	60.2414	57.0531	62.7899	65.6366	57.5052	0	56.0445	61.0663	0	63.6702	0	62.9948	62.8438	64.3443	62.1089	61.6338	61.9303	63.7366	60.4308	55.9597	65.6138	62.1808	60.4129	65.6874	61.4195	60.204	72.1957
		273	1250.64	67.3718	68.1146	59.3941	63.7947	59.4866	62.2007	61.7375	56.2411	59.2628	62.216	59.354	63.4103	66.0601	64.4576	55.2663	65.5528	60.7752	65.8768	62.5337	61.9416	58.3178	61.281	61.8193	61.7503	0	56.2979	59.6616	0	60.4765	0	62.4715	60.5772	60.2934	65.2014	63.4931	62.3262	61.7984	61.9714	62.0713	65.3807	62.1674	62.3214	64.6129	60.3616	60.7279	62.6103
		274	1254.5	62.4513	65.1259	57.299	64.698	62.6101	60.6513	58.0566	61.2554	62.9454	59.8035	68.289	57.5033	61.081	72.0891	63.6591	59.8249	0	57.6741	65.9129	61.1509	61.2754	0	62.5739	59.5926	0	68.2344	58.2765	0	60.8836	0	62.2522	65.4072	62.1336	62.0554	61.9246	59.4183	65.5379	67.7855	63.5591	70.8961	63.781	60.914	62.7431	62.4468	63.9818	71.6
		275	1258.36	67.6562	65.8886	61.9795	65.2132	62.8455	63.0092	61.594	60.2253	57.6371	61.3861	59.597	61.271	68.0753	62.3423	59.7333	58.6602	53.7567	65.1961	63.5284	64.0942	59.7238	59.242	62.5171	61.5063	0	66.0812	59.8091	0	57.3359	0	63.8139	61.9766	60.4714	63.9586	0	62.0243	59.9392	57.9374	64.3845	70.0578	56.727	57.7282	63.0128	62.8217	60.6294	61.8919
		276	1262.22	68.6989	65.8485	61.6689	61.168	65.57	59.819	64.1982	57.9319	59.9706	57.2431	60.6131	62.3243	62.9402	61.4295	60.9137	58.3387	62.7265	65.3536	66.1107	59.803	61.1617	58.3954	61.5637	60.9574	0	62.9861	59.3703	0	65.4245	0	64.6978	60.7171	61.6663	68.1087	0	64.2141	60.7712	67.4819	63.1792	68.1833	62.625	62.7324	71.7962	61.8143	64.0314	70.7559
		277	1266.08	71.4187	60.9376	62.2956	61.7343	59.7555	60.0542	64.7388	59.3567	60.8635	63.9895	65.2362	66.5663	67.2792	60.6304	62.3966	62.8677	64.272	62.7831	64.5346	58.4234	63.6932	60.11	64.7071	60.6343	0	63.6886	62.0329	0	63.2649	0	64.5209	63.4612	62.2146	60.8222	0	58.9209	58.2101	61.5358	59.4689	68.2639	61.8182	62.0701	65.2763	61.5378	59.5084	65.1206
		278	1269.94	63.7597	63.6158	57.0943	63.7906	65.1039	63.8594	63.5244	59.1919	60.4725	60.5881	63.7252	62.2335	68.5471	59.9314	61.1009	60.6674	58.9515	66.1277	57.2246	59.6437	63.5963	60.5069	62.2106	55.9757	0	63.9723	53.263	0	62.1143	0	66.1832	69.1558	60.1315	63.9062	0	63.2045	62.0521	63.8344	64.9787	63.9307	65.0183	60.9003	71.5032	63.3662	60.3769	64.3282
		279	1273.8	63.7336	64.1669	60.6577	60.5801	63.5473	61.4917	59.9308	58.9125	61.1823	58.7328	66.7269	63.8336	62.9565	64.648	62.427	68.506	64.8877	67.0118	62.4545	59.7001	59.1688	63.6948	59.9851	62.385	0	62.0291	60.1731	0	59.8053	0	67.4834	65.8961	66.3278	66.725	0	64.7604	64.7029	59.4916	67.5632	66.5945	59.8879	59.677	65.2857	59.4948	58.9508	61.5862
		280	1277.66	64.3862	63.5291	61.4667	65.1786	62.5347	60.4649	61.9306	59.6408	58.6734	59.0231	61.554	63.9291	62.3612	64.4963	60.8309	62.2369	63.3483	66.5584	62.0433	57.1372	57.8665	62.0936	61.8909	63.6248	0	60.6712	59.87	0	62.4327	0	63.9624	64.7674	62.4705	63.2912	61.4086	62.6968	64.6207	60.1311	63.1274	68.3016	67.049	60.6163	60.1882	57.6598	63.03	68.8097
		281	1281.52	67.0764	62.3881	62.2214	70.4314	64.3661	61.5921	63.0601	61.2965	61.2057	60.8183	64.6918	61.2692	59.7571	64.332	56.4789	60.8786	0	66.7615	57.0331	58.201	59.7382	61.1473	60.7894	64.3746	0	60.5348	62.3591	0	60.785	0	64.9543	61.6103	62.4901	61.6896	58.9914	69.0628	64.6359	59.1452	65.0742	64.1801	59.507	65.3609	63.6673	59.3885	63.4443	65.2391
		282	1285.38	61.896	68.8661	66.4351	61.096	62.4446	64.0023	62.529	64.5745	57.8783	63.5581	57.8812	60.6032	66.3057	60.2729	61.029	62.7213	57.4223	64.1224	59.3239	57.5065	59.0801	59.7118	65.1586	61.5594	0	60.4768	58.895	0	66.2743	0	65.3751	65.5357	61.899	66.3601	0	59.9698	63.4214	63.5128	59.7113	68.373	61.9229	60.6494	64.8992	59.8931	60.3615	69.0957
		283	1289.24	62.3541	63.0872	62.6546	63.0159	62.8029	57.4616	59.9356	59.4037	62.8503	53.8318	61.9084	64.1449	62.755	71.6754	60.5929	67.1259	61.1179	70.1584	59.9326	59.5706	56.9387	57.6504	56.7576	59.9506	0	62.9491	61.8225	0	64.8816	0	81.9238	65.369	65.2963	62.2273	0	62.119	62.6673	61.3436	64.1932	69.7059	59.1058	0	63.8055	60.4719	61.7651	66.1246
		284	1293.1	65.6271	67.4568	59.5944	62.4793	65.2172	62.2405	0	58.5198	60.1888	60.4972	64.214	61.6597	75.3189	63.6858	60.8373	59.7632	58.769	68.0457	62.3612	61.6821	59.9893	61.6915	63.7053	61.3557	0	61.3358	63.2501	0	61.7708	0	61.356	60.8454	64.1426	62.0591	0	62.9512	66.4783	58.5538	71.0812	62.1196	63.1932	60.7293	62.2836	58.5584	61.3342	63.4496
		285	1296.96	64.5751	59.7274	64.3481	65.2523	61.3241	64.8747	63.4679	61.3332	60.5478	54.7019	62.3545	63.2811	64.8877	61.9672	60.614	64.5877	59.8348	64.4752	61.6065	59.0199	62.1586	61.4815	62.5602	0	0	65.6261	64.1203	0	62.0908	0	60.3575	63.1093	65.6186	65.679	0	59.6491	62.5899	59.5558	63.85	63.655	67.2969	0	67.6762	58.9385	63.7035	63.7888
		286	1300.82	66.6829	66.5821	62.9497	65.0211	64.4592	58.0583	62.692	60.1777	59.7041	59.166	60.9143	70.6895	63.4008	66.1229	60.7509	60.1762	60.774	66.9356	62.5565	57.0242	54.3282	60.1364	64.3419	59.9595	0	59.6694	59.9123	0	64.8499	0	60.0649	60.7271	66.02	61.1694	0	66.25	62.7756	61.2977	64.0683	68.7345	62.9395	0	63.4752	59.2279	62.031	66.8796
		287	1304.68	64.663	61.6586	59.5809	64.5319	63.5715	62.3195	60.4202	0	61.8534	59.3199	63.6286	65.1917	57.9776	60.9192	57.1677	65.0761	60.6307	62.1551	55.4817	63.5294	58.4579	58.8604	63.887	59.7919	0	57.8694	60.6084	0	60.3144	0	59.632	55.0546	60.7742	60.6654	0	61.4841	64.1921	62.2005	60.9436	67.5366	58.6258	0	62.9661	60.4556	58.9397	64.1199
		288	1308.54	60.7566	65.8965	61.0512	61.5762	61.4073	63.5198	62.2915	57.8565	59.8019	64.5766	61.2283	64.8205	62.8662	61.1389	60.3644	63.3568	59.5954	67.5956	59.0097	61.0762	61.3851	0	64.8769	61.9451	0	60.7998	59.1712	0	62.835	0	59.0061	62.7465	64.3944	59.4555	61.0938	60.863	59.2677	61.1986	61.336	62.6368	62.793	0	66.1561	58.9225	62.4277	64.4146
[truncated: 257 more rows]
[truncated: 19 more columns]

## Sheet: Average Spots by Background
				SptId_20	SptId_22	SptId_24	SptId_26	SptId_28	SptId_30	SptId_31	SptId_32	SptId_33	SptId_35	SptId_38	SptId_39	SptId_40	SptId_43	SptId_44	SptId_46	SptId_47	SptId_48	SptId_50	SptId_51	SptId_52	SptId_54	SptId_57	SptId_59	SptId_60	SptId_62	SptId_63	SptId_65	SptId_66	SptId_67	SptId_69	SptId_72	SptId_73	SptId_74	SptId_75	SptId_78	SptId_79	SptId_80	SptId_81	SptId_82	SptId_86	SptId_87	SptId_88	SptId_89	SptId_90	SptId_92
[truncated: 546 more rows]
[truncated: 19 more columns]
