# Supplementary material for: Quantitative imaging of transcription in living Drosophila embryos reveals the impact of core promoter motifs on promoter state dynamics
Source: Nat Commun. 2021 Jul 23;12:4504. doi: 10.1038/s41467-021-24461-6 (PMC8302612; doi:10.1038/s41467-021-24461-6)
Supplement: Supplementary file 13 — Source Data [file 41467_2021_24461_MOESM13_ESM.zip › NatComm Source Data/snaE-snaPr/snaPr M1 - DividedByBackground_SpatialSelected.xls]

## Sheet: Spots by Background
		Frame	Time	SptId_29	SptId_30	SptId_31	SptId_32	SptId_33	SptId_34	SptId_36	SptId_38	SptId_40	SptId_41	SptId_42	SptId_43	SptId_44	SptId_46	SptId_47	SptId_49	SptId_51	SptId_52	SptId_53	SptId_55	SptId_56	SptId_58	SptId_59	SptId_60	SptId_61	SptId_62	SptId_63	SptId_65	SptId_66	SptId_68	SptId_70	SptId_72	SptId_74	SptId_75	SptId_76	SptId_77	SptId_78	SptId_79	SptId_81	SptId_83	SptId_85	SptId_86	SptId_87	SptId_88	SptId_89	SptId_90
		0	150.48	0	0	0	0	0	0	0	0	0	0	0	0	0	0	0	0	0	0	0	0	0	0	0	0	0	0	0	0	0	0	0	0	0	0	0	0	0	0	0	0	0	0	0	0	0	0
		1	154.44	0	0	0	0	0	0	0	0	0	0	0	0	0	0	0	0	0	0	0	0	0	0	0	0	0	0	0	0	0	0	0	0	0	0	0	20.5998	0	0	0	0	0	0	0	0	0	0
		2	158.4	0	0	0	0	0	0	0	0	0	0	0	0	0	0	0	0	0	0	0	0	0	0	0	0	0	0	0	0	0	0	0	0	0	0	0	0	0	0	0	0	0	0	0	0	0	0
		3	162.36	0	0	0	0	0	0	0	0	0	0	0	0	0	0	0	0	0	0	0	0	0	0	0	0	0	0	0	0	0	0	0	0	0	0	0	0	17.3045	0	0	0	0	0	0	0	0	0
		4	166.32	0	0	0	0	0	0	0	0	0	0	0	0	0	0	0	0	0	0	0	0	0	0	0	0	0	0	0	0	0	0	0	0	0	0	0	0	0	0	0	0	0	0	0	0	0	0
		5	170.28	0	0	0	0	0	0	0	0	0	0	0	0	0	0	0	0	0	0	0	0	0	0	0	0	0	0	0	0	0	0	0	0	0	22.9025	0	0	0	0	0	0	0	0	0	0	0	0
		6	174.24	0	0	0	0	0	0	0	0	0	0	0	0	0	0	0	0	0	0	0	0	0	0	0	0	0	0	0	0	0	0	0	0	0	0	0	0	0	0	0	0	0	0	0	0	0	0
		7	178.2	0	0	0	0	0	0	0	0	0	0	0	0	0	0	0	0	0	0	0	0	0	0	0	0	0	0	0	0	0	0	0	0	0	0	0	0	0	0	30.1343	0	0	0	0	0	0	0
		8	182.16	0	0	0	0	0	0	0	0	0	0	0	0	0	0	0	0	0	0	0	0	17.7207	0	0	0	0	0	0	0	0	0	0	0	0	0	0	0	0	0	0	0	0	0	0	0	0	0
		9	186.12	0	0	0	0	0	0	0	0	0	0	0	0	20.9549	0	0	0	0	0	0	0	0	0	0	0	0	0	0	0	0	0	0	0	0	0	0	0	0	0	0	0	0	0	0	0	0	0
		10	190.08	0	0	0	0	0	0	0	0	0	0	0	0	0	0	0	0	0	0	0	0	0	0	0	0	0	0	0	0	0	0	0	0	0	0	0	0	0	0	0	0	0	0	0	0	0	0
		11	194.04	0	0	0	0	0	0	0	0	0	0	0	0	0	0	0	0	0	0	0	0	0	0	0	0	0	0	0	0	0	0	0	0	0	0	19.0532	0	24.1369	0	0	0	0	0	0	0	0	0
		12	198	0	0	0	0	0	0	0	0	0	0	0	0	0	0	0	0	0	0	0	0	0	0	0	0	0	0	0	0	0	0	0	0	0	0	0	0	0	0	0	0	0	0	0	0	0	0
		13	201.96	0	0	0	0	0	0	0	0	0	0	0	0	0	0	0	0	20.9117	0	0	0	0	0	0	0	0	0	0	0	0	0	0	0	0	0	0	0	30.6181	0	0	0	0	0	0	0	0	0
		14	205.92	0	0	0	0	0	0	0	0	0	0	0	0	0	0	0	0	0	0	0	0	0	0	0	0	0	0	0	0	0	0	0	0	0	0	0	0	71.285	0	0	0	0	0	0	0	0	0
		15	209.88	0	0	0	0	0	0	0	0	0	0	0	0	0	0	0	0	0	0	0	0	0	0	0	0	28.3509	0	0	0	0	0	0	0	0	0	0	0	90.8733	0	0	0	0	0	0	0	0	0
		16	213.84	0	0	0	0	0	0	0	0	0	0	0	0	0	0	0	0	0	0	0	0	0	0	0	0	0	0	0	0	0	0	0	0	0	0	0	0	88.307	0	0	0	0	0	0	0	0	0
		17	217.8	0	0	0	0	0	0	0	0	0	0	0	0	0	0	0	0	0	0	0	0	0	0	0	0	0	0	0	0	0	0	0	0	0	0	0	0	86.5143	0	0	0	0	0	0	0	0	0
		18	221.76	0	0	0	0	0	0	0	21.3437	0	0	0	0	0	0	0	0	0	0	0	0	0	0	0	0	0	0	0	0	0	0	0	0	0	0	0	0	72.05	20.3983	0	0	0	0	0	0	0	0
		19	225.72	0	0	0	0	0	0	0	0	0	0	0	0	0	0	0	0	0	0	0	0	0	0	0	0	0	0	0	0	0	0	0	0	0	0	0	0	55.5844	0	0	0	0	0	0	0	0	0
		20	229.68	0	0	0	0	0	0	0	0	0	0	0	0	0	0	0	0	0	0	0	0	0	16.3355	0	0	0	0	0	0	0	0	0	0	0	0	0	0	49.9989	0	0	0	0	0	0	0	0	0
		21	233.64	0	0	0	0	0	0	0	0	0	0	0	0	0	0	0	0	0	0	0	0	0	0	0	0	0	0	18.9217	0	0	0	0	0	0	0	0	0	69.9353	0	0	0	0	0	0	0	0	0
		22	237.6	0	0	0	0	0	0	0	0	0	0	0	0	0	0	0	0	0	0	0	0	0	0	0	0	0	0	0	0	0	0	0	0	0	0	0	0	47.8647	0	0	0	0	0	0	0	0	0
		23	241.56	0	0	0	0	0	0	0	0	0	0	0	0	0	0	0	0	0	0	0	0	0	21.3755	0	0	0	0	0	0	0	0	0	0	0	0	0	0	29.223	0	0	0	0	0	0	0	0	0
		24	245.52	0	0	0	0	0	0	0	0	0	0	0	0	0	0	0	0	0	0	0	0	0	0	0	0	0	0	0	0	0	0	0	0	0	0	0	0	54.5848	0	0	0	0	0	0	0	0	0
		25	249.48	0	0	0	0	0	0	0	0	0	0	0	0	0	0	0	0	0	0	0	0	0	43.1038	0	0	0	0	0	0	0	0	0	0	0	0	0	0	20.3096	0	0	0	0	0	17.6081	0	0	0
		26	253.44	0	0	0	0	0	0	0	0	0	0	0	0	0	0	0	0	0	0	0	0	0	24.9533	0	0	0	0	0	0	0	0	0	0	0	0	0	0	61.1559	0	0	0	0	0	0	0	0	0
		27	257.4	0	0	0	0	0	0	0	0	0	0	0	0	0	0	0	0	0	0	0	0	0	28.8229	0	0	0	0	0	0	0	0	0	0	0	0	0	0	0	0	0	0	0	0	0	0	0	0
		28	261.36	0	0	0	0	0	0	0	0	0	0	0	0	0	0	17.6151	0	0	0	0	0	0	51.3191	0	0	0	0	0	0	0	0	0	0	0	0	0	0	0	0	0	0	0	0	0	0	0	0
		29	265.32	0	0	0	20.2613	0	0	0	0	0	0	0	0	0	0	0	0	0	0	0	0	0	49.3449	0	0	0	0	0	0	0	0	0	0	0	0	0	0	0	0	0	0	0	0	0	0	18.6363	0
		30	269.28	0	0	0	57.644	0	0	0	0	0	0	0	0	0	0	0	0	0	0	0	0	0	23.7831	0	0	0	0	0	0	0	0	0	0	0	0	0	0	0	0	0	0	0	0	0	0	0	0
		31	273.24	0	0	0	36.0071	0	0	0	0	0	0	0	0	0	0	0	0	0	0	0	0	0	62.724	0	0	0	0	0	0	0	0	0	0	0	0	0	0	0	0	0	0	0	0	0	0	0	0
		32	277.2	0	0	0	80.5118	0	0	0	0	0	0	0	0	0	0	0	0	0	0	0	0	0	93.3471	0	0	0	0	0	0	0	0	0	0	0	0	0	0	0	0	0	0	0	0	0	0	0	0
		33	281.16	0	0	0	56.3682	0	0	0	0	0	0	0	0	0	0	0	0	0	0	0	0	0	98.5181	0	0	0	0	0	0	0	0	0	0	0	0	0	0	0	50.0107	0	0	0	0	0	0	0	0
		34	285.12	0	0	0	103.889	0	0	0	0	0	0	0	0	0	0	0	0	0	0	0	0	0	89.2945	0	0	0	0	0	0	0	0	0	0	0	0	0	0	0	88.1818	0	0	0	0	0	0	0	0
		35	289.08	0	0	0	90.1758	0	0	0	0	0	0	0	0	0	0	0	0	0	0	0	0	0	47.8688	0	0	0	0	0	0	0	0	0	0	0	0	0	0	30.7788	51.6268	0	0	0	0	0	0	0	0
		36	293.04	0	0	0	92.6526	0	0	0	0	0	0	0	0	0	0	0	0	0	0	0	0	0	113.045	0	0	0	0	0	0	0	0	0	0	0	0	0	0	0	23.9594	0	0	0	0	0	0	0	0
		37	297	0	0	0	71.5201	0	0	0	0	0	0	0	0	0	0	0	0	0	0	0	0	0	60.5247	0	0	0	0	0	0	0	0	0	0	0	0	0	0	0	58.3828	0	0	0	0	0	0	0	0
		38	300.96	0	0	0	89.6892	0	0	0	0	0	0	0	0	0	0	0	0	0	0	0	0	0	54.9031	0	0	20.4335	0	0	0	0	0	0	0	0	0	0	25.1163	0	87.0652	0	0	0	0	0	0	0	0
		39	304.92	0	0	0	105.702	0	0	0	0	0	0	0	0	0	0	0	0	0	0	0	0	0	80.0073	0	0	0	0	0	0	0	0	0	0	0	0	0	21.9111	20.0936	60.1957	0	0	0	0	0	21.5747	0	0
		40	308.88	0	0	0	147.244	0	0	0	0	0	0	0	0	0	21.2956	0	0	0	0	21.4736	0	0	25.8919	0	0	0	19.1524	0	0	0	0	0	0	0	0	0	19.7336	0	44.4691	0	0	16.9038	0	0	0	0	0
		41	312.84	0	0	0	156.76	18.341	0	0	0	0	0	0	0	0	0	0	0	0	0	0	0	0	59.8209	0	0	0	0	0	0	0	0	0	0	0	0	0	0	36.7769	65.2027	0	0	0	0	0	0	0	0
		42	316.8	0	0	0	190.277	0	0	0	0	0	0	0	0	0	0	0	0	0	0	0	0	0	56.2643	0	0	0	0	0	0	16.4965	0	0	0	0	0	0	0	34.7983	72.8876	0	0	0	0	0	0	0	0
		43	320.76	0	0	0	198.899	0	0	0	0	0	0	0	0	0	0	0	0	0	0	0	0	0	78.532	0	0	0	0	0	0	0	0	0	0	0	0	0	38.2195	82.6802	82.0079	0	0	0	0	0	0	0	0
		44	324.72	0	0	0	160.132	0	0	0	0	0	0	0	0	0	0	0	0	0	0	0	0	0	73.9383	0	0	0	0	0	0	0	0	0	0	0	0	0	0	33.9981	98.1055	0	0	0	0	0	0	0	0
		45	328.68	0	0	0	113.712	0	0	0	0	0	0	0	0	0	0	0	0	0	0	0	0	0	116.059	0	0	0	0	0	0	0	0	0	0	0	0	0	23.0777	33.1089	58.4044	0	0	0	0	0	0	0	0
		46	332.64	0	0	0	219.853	0	0	0	0	0	0	0	0	0	0	0	48.3695	0	0	0	0	0	114.301	0	0	0	0	0	0	25.2704	0	0	0	0	0	0	72.4968	57.2464	134.709	0	0	0	0	0	0	0	0
		47	336.6	0	0	0	196.92	0	0	0	0	0	0	0	0	0	0	0	35.6233	0	0	0	0	0	124.143	0	0	0	0	0	0	35.4564	0	0	0	0	0	0	37.0542	55.3042	109.665	0	0	0	0	0	0	0	0
		48	340.56	0	0	0	234.779	0	0	0	0	0	0	0	0	0	0	0	76.6366	0	0	0	0	0	42.0087	0	0	0	0	0	0	0	0	0	0	0	0	0	66.5772	94.7562	93	0	0	0	0	0	0	0	0
		49	344.52	0	0	0	241.189	0	0	0	0	0	0	0	0	0	0	0	63.1614	0	0	0	0	0	63.2783	0	0	0	0	0	0	21.2516	0	0	0	0	0	0	59.1	69.9053	51.0274	0	0	0	0	0	0	0	0
		50	348.48	0	0	0	250.012	0	0	0	0	0	0	0	0	0	0	0	60.7322	0	0	0	0	0	57.8656	0	0	0	0	0	0	38.192	0	0	0	0	0	0	0	83.0179	116.88	0	0	0	0	0	0	0	0
		51	352.44	0	0	0	245.74	0	0	0	0	0	0	0	0	0	0	0	70.442	0	0	0	0	0	83.552	0	0	0	0	0	0	24.5668	0	0	30.4797	0	0	0	48.9305	132.527	52.3294	0	0	0	17.5386	0	0	0	0
		52	356.4	0	0	0	237.869	0	0	0	0	0	0	0	0	0	0	0	63.4066	0	0	0	0	0	39.2741	0	0	0	0	0	0	67.9141	0	0	0	0	0	0	141.848	88.2126	60.0114	0	0	0	0	0	0	0	0
		53	360.36	0	0	0	165.09	0	0	0	0	0	0	0	0	0	0	0	99.8437	0	0	0	0	0	70.2766	0	0	43.5396	0	0	0	41.997	0	0	55.8186	0	0	0	120.53	149.574	0	0	0	0	0	0	0	0	0
		54	364.32	0	0	0	188.425	0	0	0	0	0	0	0	0	0	0	0	143.292	0	0	0	0	0	35.068	0	0	37.3527	0	0	0	17.7477	0	0	23.5747	0	0	0	32.9227	105.703	61.9428	0	0	0	0	0	0	0	0
		55	368.28	0	0	0	248.673	0	0	0	0	0	41.9347	0	0	0	0	0	156.004	0	0	0	0	0	52.717	0	0	0	0	0	0	63.8247	0	0	66.3141	0	0	0	85.6004	101.925	66.5894	0	0	0	0	0	0	0	0
		56	372.24	0	0	0	187.205	0	0	0	0	23.652	0	0	0	0	0	0	118.592	0	0	0	0	0	50.6521	35.6241	0	67.7054	0	0	0	131.036	0	0	34.1296	0	0	0	137.874	77.4721	38.8118	0	0	0	0	0	0	0	0
		57	376.2	0	0	0	247.439	0	0	0	0	0	44.204	0	0	0	0	0	195.622	0	0	0	0	0	0	0	0	41.385	0	0	0	114.544	0	0	80.1489	0	0	0	63.7751	121.913	47.8287	0	0	0	0	0	0	0	0
		58	380.16	0	0	0	195.304	0	0	0	0	0	72.3703	0	0	0	0	0	249.138	0	0	0	0	0	0	0	0	40.7165	0	0	0	122.035	0	0	101.817	0	0	0	64.3143	106.327	44.9554	0	0	0	0	0	0	0	0
		59	384.12	0	0	0	170.811	0	0	0	24.0758	0	91.1221	0	0	0	0	0	194.443	0	0	0	0	0	0	0	0	47.4954	0	0	0	80.0457	0	0	131.856	0	0	0	100.615	117.566	51.2486	0	0	0	0	0	0	0	0
		60	388.08	0	0	0	111.783	0	0	0	0	0	125.64	0	0	0	0	0	169	0	0	0	0	0	20.1376	0	0	39.2015	0	0	0	91.7489	0	0	124.67	0	0	0	79.6222	102.712	73.959	0	0	0	0	0	0	0	0
		61	392.04	0	0	0	162.978	0	0	0	0	0	112.337	0	0	0	0	0	232.85	0	0	0	0	0	0	0	0	35.9116	0	0	0	87.5367	0	0	137.72	0	0	0	75.0493	96.6641	0	0	0	0	0	0	0	0	0
		62	396	0	0	0	168.648	0	0	0	0	0	107.17	0	0	0	0	0	235.769	0	0	0	0	0	0	28.2468	0	30.8646	0	0	0	127.31	0	0	168	0	0	0	122.03	132.664	18.6795	0	0	0	0	0	0	0	0
		63	399.96	0	0	0	174.113	0	0	0	0	0	150.211	0	0	0	0	0	232.767	0	0	0	0	0	0	29.2209	0	42.2232	0	0	23.7055	105.526	0	0	163.852	0	0	0	128.195	88.6968	40.1663	0	0	0	0	0	0	0	0
		64	403.92	0	0	0	155.929	0	0	0	0	0	155.254	0	0	0	0	0	304.821	0	0	0	0	0	0	47.5536	0	56.9278	0	0	0	92.7706	0	0	167.895	0	0	0	87.888	89.5478	0	0	0	0	0	0	0	0	0
		65	407.88	0	0	0	172.064	0	0	0	0	0	169.127	0	0	0	0	0	259.451	0	0	0	0	0	19.2956	66.2022	0	70.9496	0	0	0	86.6095	0	0	137.38	0	0	0	112.569	77.4196	0	0	0	0	0	0	0	0	0
		66	411.84	0	0	0	184.186	0	0	0	0	0	185.376	0	0	0	0	0	284.472	0	0	0	0	0	0	30.2379	0	66.1725	0	0	0	97.2384	0	0	186.797	0	0	0	66.998	47.6965	19.5525	0	0	0	0	0	0	0	0
		67	415.8	0	0	0	227.851	0	0	0	0	0	196.637	0	0	0	0	0	253.158	0	0	0	0	0	0	55.5208	0	0	0	0	0	124.688	0	0	182.459	0	0	0	123.219	57.1304	0	0	0	0	0	0	0	0	0
		68	419.76	29.1165	0	0	217.705	0	0	0	0	0	210.532	0	0	0	0	0	266.044	0	0	0	0	0	0	94.782	0	48.2567	0	0	0	121.374	0	0	152.563	0	0	0	116.203	38.2728	0	0	0	0	0	0	0	0	0
		69	423.72	0	0	0	238.624	0	0	0	0	0	171.251	0	0	0	0	0	238.187	0	0	0	0	0	0	65.6432	0	32.1319	0	0	26.6657	92.8011	0	0	193.879	0	0	0	116.011	104.683	0	0	0	0	0	0	0	0	0
		70	427.68	0	0	0	229.531	0	0	0	47.6309	0	187.125	0	0	0	0	0	275.917	0	0	0	0	0	0	101.128	0	65.2158	0	0	0	125.857	0	0	176.618	0	0	0	100.188	81.115	0	0	0	0	0	0	0	0	0
		71	431.64	0	0	0	200.971	0	0	0	0	0	216.783	0	0	0	0	0	227.462	0	0	0	0	0	0	143.616	0	116.846	0	0	27.6776	151.288	0	0	181.072	0	0	0	67.2468	62.1541	0	0	0	0	0	0	0	0	24.824
		72	435.6	0	0	0	225.094	0	0	0	0	0	173.883	0	0	0	0	0	292.655	0	0	0	0	0	0	85.0432	0	115.522	0	0	33.5293	111.277	0	0	245.024	0	0	0	52.8452	179.065	0	0	0	0	0	0	0	0	0
		73	439.56	0	0	0	269.602	0	0	0	42.8682	0	200.399	0	0	0	0	0	294.597	0	0	0	0	0	0	110.084	0	86.4625	0	20.8889	35.7809	153.208	0	0	217.555	0	0	0	47.9066	180.318	0	0	0	0	15.3685	0	0	0	0
		74	443.52	0	0	0	262.937	0	0	0	60.3918	0	232.926	0	0	0	0	0	318.048	0	50.2674	0	0	0	0	138.044	0	105.863	0	0	50.439	160.133	0	0	214.934	0	0	0	84.4086	143.16	0	0	0	0	0	0	0	0	0
		75	447.48	0	0	0	188.708	0	0	0	0	0	236.148	0	0	0	0	0	275.287	0	0	0	0	0	0	138.667	0	77.6956	0	0	41.6667	163.677	0	0	159.433	0	0	0	61.5421	121.992	0	0	0	0	0	0	0	0	0
		76	451.44	0	0	0	208.745	0	0	0	0	0	208.538	0	0	0	0	0	269.972	0	27.7043	26.754	0	0	0	247.526	0	122.229	0	0	45.3909	146.771	0	0	229.226	0	0	0	101.593	159.14	0	0	0	0	0	0	0	0	0
		77	455.4	0	0	0	228.3	0	0	0	0	0	188.785	0	0	0	0	0	282.842	19.1839	0	18.2851	0	0	0	116.86	0	93.5497	0	0	111.968	186.595	0	0	207.153	0	0	0	64.997	192.611	0	0	0	0	0	0	0	0	0
		78	459.36	0	0	0	221.483	0	0	0	0	0	270.981	0	0	0	0	0	205.064	34.0721	21.4261	39.8919	0	0	0	124.226	0	80.8092	0	0	101.104	172.32	0	0	239.321	0	0	0	85.5435	141.909	0	0	0	0	0	0	0	0	0
		79	463.32	17.9437	0	0	213.845	0	0	0	28.1444	0	178.85	0	0	0	0	0	279.11	26.4485	20.7593	17.9322	0	0	0	202.165	0	97.1623	0	0	74.8043	205.875	0	0	187.066	0	0	0	70.7746	143.693	0	0	0	0	0	0	0	0	0
		80	467.28	0	0	0	286.9	0	0	0	60.5515	0	209.993	0	0	0	0	0	223.798	0	29.9244	44.18	0	0	0	199.604	0	98.7042	0	0	45.4791	205.798	0	57.5344	219.899	0	0	19.9402	103.635	119.35	0	0	0	0	0	0	0	0	0
		81	471.24	0	0	0	222.552	0	0	0	40.9693	0	229.906	0	0	0	0	0	267.024	0	59.1887	43.4724	0	0	0	217.614	0	108.023	0	0	81.5626	201.925	0	66.8939	216.594	0	0	0	105.175	223.584	0	0	0	0	0	0	0	0	0
		82	475.2	0	0	0	264.583	0	0	0	69.8456	0	180.534	0	0	0	0	0	307.568	30.747	28.6041	29.6312	0	0	0	149.21	0	28.8704	0	0	70.0435	215.488	0	83.9853	202.313	0	0	0	81.2072	130.886	0	0	18.97	0	0	0	0	0	0
		83	479.16	0	0	0	250.016	0	0	0	87.4061	0	134.561	0	0	0	0	0	271.418	47.1154	23.8979	65.5532	0	0	0	92.3585	0	106.556	0	0	0	225.018	0	56.9377	267.591	0	0	0	67.9315	138.329	0	0	0	0	0	0	0	0	0
		84	483.12	23.9224	0	0	252.671	0	0	0	20.5163	0	210.352	0	0	0	0	0	281.728	50.7158	0	72.3335	0	0	0	282.277	0	100.645	0	0	99.7017	209.163	0	144.036	219.421	0	36.3585	0	118.094	168.749	0	52.3745	19.5156	0	0	0	0	0	0
		85	487.08	17.6252	0	0	248.405	0	0	0	81.0786	0	166.834	0	0	0	0	0	253.099	32.4357	20.6217	66.7696	0	0	0	178.793	0	81.2206	0	0	37.0788	287.856	0	93.3105	173.612	0	61.4444	0	61.4035	115.712	0	0	34.5691	0	0	0	0	0	0
		86	491.04	0	0	0	257.94	0	0	0	129.495	0	180.887	0	0	0	0	0	327.183	0	0	99.1796	0	0	0	186.172	0	57.4314	0	0	47.9418	298.727	0	117.795	176.581	0	40.4572	0	73.7878	125.901	0	67.0784	37.5692	0	0	0	0	0	19.7385
		87	495	36.8994	0	0	228.989	0	0	0	159.219	0	172.072	0	0	0	0	0	244.96	0	19.2692	124.634	0	0	0	207.666	0	51.8581	0	0	62.1789	219.697	0	94.2797	204.196	0	138.403	0	59.5535	181.93	0	50.005	0	0	0	0	0	0	0
		88	498.96	56.3478	0	0	238.92	0	0	0	118.551	37.4135	199.496	0	0	0	0	0	246.605	46.2285	62.4692	165.353	0	0	0	177.688	0	99.4184	0	0	0	270.814	0	94.7164	173.391	0	78.2901	0	106.895	184.56	0	39.0201	87.7849	0	0	0	0	0	0
		89	502.92	48.3312	0	0	195.467	0	0	0	137.466	0	119.367	0	0	0	0	0	226.89	21.1397	33.7884	129.196	0	0	0	139.895	42.7204	82.3372	0	0	0	157.483	0	137.296	177.777	0	63.0948	0	38.9532	171.328	0	53.2363	41.3617	0	0	0	0	0	0
		90	506.88	0	0	0	234.216	0	0	0	150.917	0	151.958	0	0	0	0	0	178.822	32.0759	43.3133	121.133	0	0	0	133.233	19.5766	79.2524	0	0	32.4905	220.253	0	130.608	202.518	0	90.9375	0	136.378	170.941	0	111.592	35.1469	0	0	0	0	0	0
		91	510.84	19.7947	0	0	238.641	0	0	0	181.192	0	194.155	0	0	0	0	0	223.095	59.4828	57.2144	102.772	0	0	0	149.069	18.8122	47.0996	0	0	0	231.157	0	140.317	194.997	0	91.2966	0	87.2622	229.673	0	117.548	52.3911	0	0	0	0	0	49.2475
		92	514.8	32.1101	0	0	183.714	0	0	0	136.454	0	193.642	0	0	0	0	0	209.043	24.6821	19.9124	142.634	0	0	0	158.004	0	56.1944	0	16.4171	0	194.227	0	162.193	218.54	0	170.424	28.3252	96.8574	219.195	0	126.426	45.0615	0	0	0	0	0	0
		93	518.76	24.494	0	0	148.453	0	0	0	194.248	0	168.659	0	0	0	0	0	221.73	47.1715	0	171.777	0	0	0	200.473	54.8638	43.8088	0	0	22.5922	194.068	0	211.3	167.562	0	179.295	19.5918	107.718	251.961	0	105.465	0	0	0	0	0	0	50.8231
		94	522.72	31.9511	0	0	245.217	0	0	0	202.331	0	177.615	0	0	0	0	0	275.21	0	76.274	144.955	0	0	0	186.463	34.1489	46.7419	0	0	34.0803	179.746	0	168.971	216.34	0	176.851	0	90.855	177.78	0	85.4317	23.1083	0	0	0	0	0	53.5565
		95	526.68	49.5281	0	0	226.817	0	0	0	190.599	0	111.211	0	0	0	0	0	234.464	27.399	0	149.843	0	0	0	158.056	84.7717	51.4611	0	0	44.8688	196.768	0	222.916	141.889	0	178.086	21.3533	79.6941	97.5186	0	159.892	47.6247	0	0	0	0	0	21.3602
		96	530.64	38.8299	0	0	230.581	0	0	0	173.989	0	172.399	0	0	0	0	0	157.42	34.8142	0	193.289	0	0	0	140.623	40.0329	24.7107	0	0	31.9474	142.193	0	188.21	195.216	0	78.6347	34.0008	83.259	150.871	0	121.367	88.0041	0	0	0	0	0	45.2347
		97	534.6	28.5739	0	0	245.883	0	0	0	213.21	0	244.432	0	0	0	0	0	202.325	67.9822	36.4038	207.122	0	0	0	125.43	67.3592	23.2806	0	0	0	163.202	0	158.94	175.262	0	206.169	0	22.7193	169.055	0	123.887	49.704	0	0	0	0	0	47.3024
		98	538.56	48.1698	0	0	232.73	0	0	0	181.493	0	207.418	0	0	0	0	0	218.335	63.4341	61.5933	176.607	0	0	0	149.201	103.567	24.3718	0	38.4612	24.3217	215.65	0	212.297	217.381	0	164.622	23.2008	72.0944	157.464	0	139.136	78.856	0	0	0	0	0	40.4329
		99	542.52	38.8052	0	0	231.761	0	0	0	230.967	0	182.539	0	0	0	0	0	239.515	99.1074	64.56	167.798	0	0	0	151.715	87.657	23.4907	0	30.3801	58.1162	117.103	0	227.347	257.06	0	182.086	0	70.9828	190.502	0	151.414	124.338	0	0	0	0	0	53.4419
		100	546.48	0	0	0	244.215	0	0	0	212.422	0	144.97	0	0	0	0	0	281.507	90.7092	0	230.053	0	0	0	119.292	103.121	36.9515	0	50.4144	35.5287	160.406	0	266.919	244.745	0	203.182	25.454	91.3738	154.815	0	146.122	73.6051	0	0	0	0	0	58.3481
		101	550.44	18.0673	0	0	308.257	0	0	0	132.155	0	235.66	0	0	0	0	0	247.872	76.8616	96.1599	191.881	0	0	0	102.632	74.0023	39.4919	0	61.9306	30.1064	176.022	0	239.391	213.848	0	231.529	23.0988	26.9833	151.97	0	210.603	88.4811	0	0	0	0	19.3666	43.4344
		102	554.4	0	0	0	198.019	0	0	0	211.096	0	159.134	0	0	0	0	0	265.152	120.323	80.6061	177.52	0	0	0	102.656	75.465	90.5859	0	66.9612	52.4298	140.817	0	264.393	204.899	0	218.357	76.9865	126.923	180.032	0	136.323	106.053	0	0	0	0	0	50.4269
		103	558.36	0	0	0	162.068	0	0	0	194.059	23.1981	182.723	0	0	0	0	0	167.546	82.4262	53.3176	244.991	0	0	0	155.834	92.7223	36.4258	0	48.2083	29.8981	165.749	0	209.324	197.411	0	205.076	46.7325	88.9363	122.019	0	182.865	97.3336	0	0	0	0	0	37.9366
		104	562.32	20.3699	0	0	211.373	0	0	0	230.65	0	184.284	0	0	0	18.644	0	245.302	107.29	60.6339	270.431	0	0	0	191.315	86.3914	54.6786	0	36.5266	50.8016	90.2597	0	196.801	228.781	0	188.993	76.3485	118.005	96.9555	0	153	116.508	0	0	0	0	0	43.6913
		105	566.28	0	0	0	237.046	0	0	0	157.288	0	196.537	0	0	0	0	0	247.624	64.3697	28.7758	305.193	0	0	0	132.411	95.3878	64.8073	0	77.4316	42.5032	109.31	0	177.313	226.45	0	213.19	70.5617	78.1562	161.393	0	197.321	161.507	0	0	0	0	0	22.4917
		106	570.24	0	0	0	211.239	0	0	0	173.263	0	205.229	0	0	0	0	0	232.565	90.7219	64.6964	205.511	0	0	0	163.33	101.368	43.8766	0	131.881	0	96.9896	0	194.369	207.049	52.1001	173.201	62.4515	61.6091	115.37	0	180.058	0	0	0	0	0	0	78.4677
		107	574.2	35.8057	0	0	229.823	0	0	0	245.02	0	168.254	0	0	0	0	0	248.47	48.4751	46.1552	219.65	0	0	0	168.412	126.267	53.4596	0	76.2798	0	110.63	0	204.739	172.16	42.7895	190.861	30.6531	150.748	201.595	0	156.133	141.266	0	0	0	0	0	40.1896
		108	578.16	38.3456	0	0	243.635	0	0	0	208.694	0	169.058	0	0	0	0	0	226.871	95.5221	94.3635	259.083	0	0	0	144.1	147.598	93.6731	0	158.674	79.0937	109.032	0	231.108	173.615	29.8377	169.442	54.0957	97.7877	130.974	0	158.341	150.609	0	0	0	0	0	0
		109	582.12	0	0	0	157.557	0	0	0	172.635	0	132.418	0	0	0	0	0	300.807	21.3767	77.6189	243.233	0	0	0	194.639	105.477	53.5069	0	133.492	88.839	176.41	0	218.258	188.864	34.8135	165.1	92.3215	70.3347	143.104	0	184.502	135.857	0	0	0	0	0	0
		110	586.08	28.5502	0	0	199.207	0	0	0	267.699	0	173.999	0	0	0	0	0	254.469	0	83.0922	224.781	0	0	0	159.159	115.475	20.0073	0	154.778	47.2282	131.236	0	224.058	220.207	0	162.176	111.201	96.0268	195.735	0	251.271	192.498	0	0	0	0	0	29.7971
		111	590.04	0	0	0	243.417	0	0	0	221.628	0	164.624	0	0	0	0	0	199.952	0	75.1223	233.124	0	0	0	157.73	72.997	48.1468	0	158.394	50.9616	151.767	0	168.939	168.223	0	176.234	133.2	154.849	207.606	0	216.776	167.183	0	0	0	0	0	25.0591
		112	594	18.3599	0	0	186.839	0	0	0	248.124	0	123.752	0	0	0	0	0	247.71	0	77.6093	236.779	0	0	0	154.024	72.8662	37.8589	0	200.582	44.9585	94.0143	0	272.977	186.259	31.6105	121.199	54.1978	116.01	155.678	0	170.483	162.732	0	0	0	0	0	0
		113	597.96	0	0	0	202.805	0	0	0	158.304	0	102.939	0	0	0	0	29.5872	211.05	0	130.628	242.652	0	14.9172	0	118.145	91.0173	37.6773	0	111.651	80.2731	64.185	0	255.663	209.566	0	160.708	134.442	98.4595	216.818	0	182.642	201.271	0	0	0	0	0	0
		114	601.92	0	0	0	218.646	0	0	0	151.576	0	104.433	0	0	0	0	34.7729	189.357	32.4763	86.4082	264.747	0	0	0	152.033	74.4279	94.7078	0	223.453	42.6659	81.7026	0	317.238	152.074	27.9947	197.462	205.37	111.373	192.832	0	191.236	154.232	0	0	0	0	0	0
		115	605.88	18.4288	0	0	270.839	0	0	0	165.494	0	172.947	0	0	0	0	0	207.86	0	131.514	237.682	0	0	0	162.587	108.42	72.5814	0	113.715	0	139.509	0	319.951	178.305	0	156.565	106.788	119.138	254.178	0	163.4	186.989	0	0	0	0	0	0
		116	609.84	37.8706	0	0	206.627	0	0	0	245.327	0	151.507	0	0	0	0	0	192.911	0	162.338	267.884	0	0	0	191.933	51.4304	76.5845	0	162.434	21.6947	97.3571	0	247.436	113.76	0	260.606	100.712	95.9706	221.83	0	145.473	138.097	0	0	0	0	0	0
		117	613.8	23.1698	0	0	335.918	0	0	0	139.932	0	154.206	0	0	0	0	0	229.185	26.4996	140.814	258.406	0	0	0	197.815	125.824	120.905	0	160.831	40.5276	70.7306	0	273.335	119.435	0	215.379	166.921	154.634	254.072	29.6189	160.728	181.233	0	0	0	0	0	34.5852
		118	617.76	24.4256	0	0	222.392	0	0	0	129.824	0	137.115	0	0	0	0	0	192.178	0	101.558	248.654	0	0	0	90.7543	72.3383	85.1684	0	191.352	22.8833	66.0393	0	211.072	148.985	0	192.666	91.2838	113.728	227.324	0	212.837	200.453	0	0	0	0	0	0
		119	621.72	0	0	0	236.723	0	0	0	171.61	0	132.001	0	0	0	0	57.9371	147.612	0	72.1211	255.879	0	0	0	252.341	70.5273	123.505	0	190.327	0	66.4376	0	226.844	156.11	0	207.639	178.176	126.229	278.391	0	194.45	179.45	0	0	0	0	0	0
		120	625.68	0	0	0	195.5	0	0	0	187.819	0	141.634	0	0	0	0	60.2537	191.19	0	102.213	277.242	0	0	0	186.563	68.3378	103.156	0	206.505	0	106.228	0	216.149	121.099	0	160.816	196.93	173.14	207.311	0	273.329	187.693	0	0	0	0	0	0
		121	629.64	0	0	0	313.049	0	0	0	139.945	0	79.868	0	0	0	0	0	172.701	0	57.9866	234.591	0	0	0	223.369	69.4364	112.004	0	161.493	0	92.0536	0	141.132	198.837	0	224.373	153.525	98.9677	254.873	0	265.364	229.823	0	0	0	0	0	28.323
		122	633.6	0	0	0	272.447	0	0	0	147.245	0	103.728	0	0	0	0	23.8413	187.455	0	76.3546	276.099	0	0	0	170.551	58.6552	99.8009	0	159.894	78.0129	105.899	0	247.432	212.816	0	242.04	155.542	85.2951	193.904	0	276.6	241.848	41.0111	0	0	0	0	0
		123	637.56	0	0	0	239.199	0	0	0	241.065	0	194.08	0	0	0	0	28.1305	201.156	0	72.2234	262.802	0	0	0	136.941	87.0907	147.826	0	236.504	51.8261	110.723	0	153.263	195.116	18.7336	235.286	174.789	69.2968	236.351	0	234.425	195.986	0	0	0	0	0	0
		124	641.52	0	0	0	257.963	0	0	0	126.855	0	191.429	0	0	0	0	41.8033	207.947	0	33.7921	241.531	0	0	0	189.633	78.2145	82.6441	0	206.6	48.9787	109.378	0	163.548	150.058	31.7278	231.533	203.509	119.017	331.755	0	259.919	177.836	28.5524	0	0	0	0	49.6845
		125	645.48	50.3431	0	0	212.427	0	0	0	176.679	0	177.539	0	0	0	0	68.9789	178.857	0	66.1839	239.831	0	0	0	203.191	33.9237	98.671	0	204.986	61.7248	106.527	0	180.666	116.746	18.4622	222.211	202.872	63.5288	155.374	0	274.962	215.361	0	0	0	0	0	0
		126	649.44	106.368	0	0	266.57	0	0	0	247.261	0	178.528	0	0	0	0	145.886	136.432	0	60.8913	179.893	0	0	0	165.048	50.9494	114.428	0	180.975	39.672	124.468	0	159.719	132.554	29.8055	184.015	182.679	71.1763	210.993	0	242.055	221.241	55.4152	0	0	0	0	0
		127	653.4	57.9748	0	0	184.427	0	0	0	158.679	0	186.309	0	0	0	0	53.8531	101.497	25.4508	38.884	204.123	0	0	0	190.773	118.433	80.672	0	173.001	82.9364	152.317	0	127.192	97.0453	0	192.465	231.866	83.6908	184.81	0	303.271	225.611	61.9197	0	0	0	0	40.7753
		128	657.36	35.2338	0	0	219.368	0	0	0	130.424	0	158.659	0	0	0	0	55.1018	302.007	0	48.1949	199.084	0	0	0	161.137	0	162.8	0	187.777	86.9419	153.626	0	249.456	163.945	23.7854	226.699	138.442	95.8803	214.809	24.8022	301.497	140.97	91.1764	0	0	0	0	0
		129	661.32	38.9938	0	0	191.573	0	0	0	188.07	0	209.048	0	0	0	0	47.1938	230.768	0	33.8169	247.128	0	0	0	126.576	67.1125	102.955	0	260.693	59.895	141.623	0	234.486	174.32	0	200.817	242.755	73.5633	186.1	0	262.174	199.406	77.4982	0	0	0	0	47.3822
		130	665.28	42.0332	0	0	208.61	0	0	0	190.483	0	208.817	0	0	0	0	76.6419	238.072	0	27.2708	257.195	0	0	0	146.336	0	146.694	0	192.887	78.4885	157.685	0	190.346	123.663	54.9829	295.12	116.674	63.4596	210.139	0	312.789	174.817	24.7758	0	0	0	0	46.8285
		131	669.24	24.9426	0	0	228.989	0	0	0	186.456	0	139.01	0	0	0	0	82.0838	242.348	25.619	67.4732	183.059	0	0	0	139.887	44.7868	166.117	0	210.667	94.289	104.55	0	152.696	217.417	47.0843	192.657	152.889	106.969	225.004	33.9807	318.504	199.591	61.3875	0	0	0	0	0
		132	673.2	30.3286	0	0	178.528	0	0	0	193.58	0	173.497	0	0	0	0	78.8864	309.376	0	47.7929	200.796	0	0	0	136.552	41.3856	156.864	0	215.692	100.891	146.2	0	141.914	195.631	48.8008	229.997	155.615	63.5071	215.203	0	347.74	226.275	80.4578	0	0	0	0	54.0584
		133	677.16	63.353	0	0	190.871	0	0	28.4344	146.136	0	215.81	0	0	0	0	91.4847	187.477	0	51.79	252.594	0	0	0	193.907	40.9126	143.437	0	202.888	60.1766	112.829	0	206.69	214.681	0	243.515	169.417	54.1411	251.954	0	277.823	222.568	83.3937	0	0	0	0	46.2893
		134	681.12	69.8275	0	0	189.225	0	0	20.9848	247.552	0	194.737	0	0	0	0	142.107	170.514	20.617	82.6164	282.614	0	0	0	125.598	41.4333	231.372	0	222.94	87.4203	141.604	0	244.309	187.406	57.5873	273.773	191.668	110.154	160.809	0	324.9	129.729	93.2759	0	0	0	0	22.166
		135	685.08	47.9064	0	0	187.938	0	0	31.4111	106.427	0	219.751	0	0	0	0	75.3961	246.779	45.7006	96.1968	180.684	0	0	0	126.275	46.5268	218.183	0	220.084	73.9578	82.0745	0	144.521	138.371	47.4604	243.233	212.631	19.625	213.746	0	222.415	247.913	54.5395	0	0	0	0	21.843
		136	689.04	42.8453	0	0	252.015	0	0	38.2991	152.956	0	219.514	0	0	0	0	82.4059	278.311	70.0799	71.4276	250.467	0	0	0	146.926	65.8013	213.72	0	286.761	78.8452	86.4632	0	235.71	205.415	35.6445	235.502	196.585	78.9526	144.346	0	326.451	216.392	77.6423	0	0	0	0	53.2068
		137	693	56.5536	0	0	186.715	0	22.1725	30.508	75.3114	0	176.315	0	0	0	0	95.9627	199.939	69.5589	58.6393	293.39	0	0	0	121.662	91.087	244.559	0	204.321	198.533	121.26	0	192.125	126.989	63.8348	205.179	184.256	50.4414	176.798	0	263.5	182.117	87.8583	0	0	0	0	32.6655
		138	696.96	51.8033	0	47.2838	203.218	0	31.7068	0	155.425	0	160.869	0	0	0	0	116.191	190.563	81.5668	39.4434	186.574	0	0	0	200.195	44.8177	230.354	0	201.791	220.913	102.735	0	158.266	116.213	21.303	285.837	149.311	71.404	184.765	0	286.235	220.052	57.6712	0	0	0	0	42.2812
		139	700.92	38.2062	0	50.7826	211.355	0	0	76.2963	160.17	0	201.398	0	0	0	0	132.174	211.502	51.8253	118.471	184.148	0	0	0	88.2763	97.2529	115.713	0	245.519	145.581	101.741	0	248.809	115.963	53.0503	265.612	209.559	23.6159	140.902	0	250.846	224.044	86.0197	0	0	0	0	29.2027
		140	704.88	35.918	0	43.8412	210.395	0	0	69.7438	214.442	0	258.066	0	0	0	0	90.9112	258.865	31.4972	101.844	185.235	0	0	0	139.628	150.945	200.566	0	215.473	208.179	134.517	0	177.459	151.052	72.963	239.648	165.811	0	161.109	0	227.819	194.492	111.677	0	0	0	0	0
		141	708.84	56.2623	0	55.2833	243.815	0	24.4454	50.5472	171.88	0	145.134	0	0	0	0	119.375	207.907	71.2871	63.4462	157.574	0	0	38.6504	138.354	209.531	214.285	0	232.162	197.302	80.4333	0	168.172	169.674	33.7555	233.33	236.525	75.8174	215.664	0	230.459	174.018	43.3443	0	0	0	0	33.4627
		142	712.8	26.8356	0	61.732	222.009	0	35.7523	29.8099	137.194	0	147.688	0	0	0	0	117.159	199.385	81.0184	61.9066	256.175	0	0	21.0134	167.789	146.242	228.476	0	226.008	217.664	103.495	0	181.559	170.014	53.0575	293.871	180.98	52.3464	158.06	0	286.345	194.13	136.75	0	0	0	0	27.2015
		143	716.76	48.7465	0	105.584	192.168	0	0	56.8628	138.041	0	233.826	0	0	0	0	99.4412	198.739	63.719	48.211	166.111	0	0	0	167.21	144.025	174.268	0	202.428	230.757	133.097	0	140.66	134.52	69.0632	204.282	249.968	85.1878	159.066	0	321.511	185.861	123.485	0	0	0	0	19.46
		144	720.72	37.2665	0	106.538	271.087	0	18.6607	49.3866	136.559	0	182.454	0	0	0	0	91.6138	238.21	80.8378	111.331	164.785	0	0	31.6553	157.809	109.162	206.002	0	146.499	210.364	215.043	0	125.037	139.109	84.0197	223.31	199.252	37.7911	207.6	0	225.596	179.385	133.098	0	0	0	0	44.9063
		145	724.68	80.7059	0	154.363	297.657	0	31.1147	58.4168	178.324	0	186.044	0	0	0	0	127	179.922	153.573	0	141.571	0	0	43.8063	171.173	149.067	130.52	0	184.266	221.318	127.318	0	158.215	121.345	125.441	236.25	193.207	60.5468	136.61	0	214.282	204.585	83.8859	0	0	0	0	0
		146	728.64	36.34	0	71.907	248.452	0	49.3778	25.2104	138.614	0	183.804	0	19.9359	0	0	76.7292	222.691	93.369	93.9658	198.327	0	0	56.0758	117.004	123.62	182.599	0	174.998	193.257	185.995	0	134.37	137.669	68.2278	242.068	227.964	73.1749	118.163	0	208.782	256.853	136.359	0	0	0	0	30.1119
		147	732.6	92.4615	0	91.7727	275.658	0	57.6763	27.8977	225.365	0	208.801	0	0	0	0	166.375	196.924	87.8549	50.7064	172.768	0	0	90.375	169.015	182.617	196.468	0	208.965	250.253	160.43	0	152.843	150.623	75.6508	223.171	158.048	0	122.111	0	256.183	182.559	106.463	0	0	0	0	51.9209
		148	736.56	80.4027	0	191.102	260.226	0	29.3396	90.4762	129.2	0	216.517	0	0	0	0	82.496	227.025	146.34	61.0056	143.211	0	0	73.6839	117.59	163.365	103.583	0	224.481	357.071	168.297	0	150.056	149.685	92.5027	239.278	175.821	56.1473	201.684	0	233.258	230.72	135.335	0	0	0	0	53.7291
		149	740.52	57.69	0	227.124	276.357	0	61.9791	115.623	249.177	0	263.515	0	0	0	0	145.43	146.105	146.794	37.6119	151.413	0	0	43.8468	139.81	244.855	175.952	0	143.185	272.149	175.67	22.2739	94.1193	92.8138	41.8385	203.597	104.061	53.6142	158.537	0	253.736	262.402	105.104	0	0	0	0	0
		150	744.48	89.7392	0	158.092	273.842	0	101.437	62.902	185.127	0	234.808	0	0	0	0	128.429	271.907	131.93	59.0643	159.987	0	0	49.0386	157.684	138.506	177.975	0	87.1203	238.038	184.083	20.2668	230.57	147.993	73.9516	225.521	80.4844	64.9109	152.768	0	226.608	209.209	79.8834	0	0	0	0	0
		151	748.44	43.6166	0	124.379	182.393	0	43.8888	100.158	234.26	0	267.797	0	0	0	0	100.385	182.73	159.653	35.9118	199.25	0	0	96.0777	178.489	164.4	210.894	0	148.104	270.734	183.029	0	176.167	205.224	37.4092	297.251	130.514	58.4477	123.854	0	244.676	219.231	133.629	0	0	0	0	0
		152	752.4	90.8126	0	189.499	273.512	0	80.5723	94.0112	212.804	0	230.775	0	0	0	0	120.117	211.078	91.2128	76.2012	196.101	0	0	67.2466	168.774	144.421	176.532	0	95.6329	199.356	196.225	24.8122	205.444	116.5	70.4991	248.669	65.1277	73.1856	111.291	0	260.847	220.661	96.2136	0	0	0	0	0
		153	756.36	64.8003	0	228.671	230.093	0	59.1508	56.8316	203.981	0	250.306	0	0	0	0	75.065	220.876	162.701	57.5687	212.863	0	0	158.843	152.481	243.458	184.264	0	152.453	266.837	220.262	0	181.478	161.675	97.7568	244.648	106.98	20.7228	130.787	0	298.395	145.228	135.507	0	0	0	0	0
		154	760.32	107.835	0	147.717	258.854	0	0	67.966	326.904	0	222.911	0	0	0	0	95.7729	190.708	153.424	46.7926	140.211	0	0	72.7034	214.924	235.446	231.951	0	97.9504	254.423	201.388	40.3907	178.498	132.345	72.273	300.676	159.08	53.8556	157.407	0	150.902	157.145	72.0221	0	0	0	0	0
		155	764.28	62.721	0	151.58	167.184	0	76.315	125.912	204.889	0	272.713	0	0	0	0	95.1806	228.71	169.941	58.2145	164.845	0	0	42.2485	151.286	243.908	157.038	0	122.411	220.555	229.713	64.4271	227.129	114.879	47.0694	209.834	37.3644	0	126.886	0	205.303	191.891	87.4206	0	0	0	0	0
		156	768.24	103.326	0	162.485	185.15	0	61.1824	106.967	252.56	0	145.958	0	0	0	0	85.8293	261.673	196.136	46.437	166.685	0	0	57.6298	186.938	207.285	230.488	0	158.895	265.012	166.69	0	209.015	150.64	54.3116	233.415	44.6394	97.8474	193.596	0	311.513	242.017	80.9672	0	0	0	0	0
		157	772.2	73.4931	0	138.853	211.292	0	97.7062	100.932	226.665	0	218.141	0	0	0	0	46.8431	201.155	206.389	28.1974	219.636	0	0	62.8295	194.015	183.121	187.972	0	74.6512	183.401	156.448	60.0378	167.944	96.9205	62.0752	320.284	120.258	74.9657	256.06	0	219.879	197.492	72.2707	0	0	0	0	0
		158	776.16	81.6122	0	116.769	208.893	0	116.866	143.157	207.409	0	187.099	0	0	0	0	86.6622	281.812	169.76	0	193.702	0	0	35.2086	191.955	169.663	136.736	0	87.1304	218.667	165.406	39.4463	139.665	145.609	34.0359	212.299	125.941	97.7412	185.689	0	255.339	189.974	90.0172	0	0	0	0	0
		159	780.12	22.6385	0	132.642	190.181	0	90.6122	104.415	230.799	30.2247	238.304	0	0	0	0	70.6577	249.802	281.142	0	207.918	0	0	81.7141	137.27	196.734	143.734	0	82.6855	208.379	239.638	66.6205	184.905	89.9549	35.9865	146.436	121.394	83.3833	210.859	0	187.34	197.485	94.242	0	0	0	0	0
		160	784.08	0	0	174.097	155.495	0	76.8444	163.097	229.116	24.686	185.621	0	0	0	20.9116	92.6463	209.477	222.051	0	180.165	0	0	86.2592	181.453	165.029	120.347	0	132.687	229.04	211.248	66.7616	157.424	120.836	37.3017	193.445	109.628	24.3714	195.305	0	213.335	209.814	95.5822	0	0	0	0	0
		161	788.04	86.2068	0	166.031	269.885	0	80.7951	149.2	250.406	0	203.473	0	0	0	0	75.5423	171.831	176.576	0	225.895	0	0	74.8104	210.107	181.532	202.604	0	72.5001	172.825	182.724	56.0205	201.152	148.242	68.5133	298.282	57.622	53.7825	163.192	0	200.159	197.992	98.4979	0	0	0	0	0
		162	792	0	0	146.535	228.245	0	77.676	91.078	202.545	18.8084	241.126	0	0	0	0	79.6874	232.988	188.175	0	222.427	0	0	72.0948	142.117	176.577	179.423	0	190.564	235.605	184.239	30.2055	109.095	98.921	54.0098	298.182	143.659	69.9154	214.258	0	186.998	182.329	81.4958	0	0	0	0	0
		163	795.96	18.3729	0	131.609	214.866	0	57.769	167.931	203.383	82.1772	250.74	24.701	0	0	0	104.092	229.505	242.869	0	195.585	0	0	62.4803	204.433	164.938	240.943	0	158.798	287.419	240.429	86.012	143.921	139.478	27.116	276.005	100.374	70.7732	255.331	0	196.617	214.261	98.5594	0	0	0	0	0
		164	799.92	66.985	0	103.818	299.955	0	35.6476	194.118	213.957	30.969	210.117	0	0	0	0	93.6498	215.566	276.597	0	249.474	0	0	128.382	231.813	190.22	263.101	0	153.885	185.311	183.658	70.2381	228.939	130.82	0	165.552	125.667	65.8136	225.769	0	247.843	146.087	84.3224	0	0	0	0	0
		165	803.88	30.6255	0	164.361	188.907	0	82.6012	189.08	201.97	65.7652	220.74	0	0	0	0	71.3138	198.322	256.689	0	173.953	0	0	97.4528	233.548	192.347	201.799	0	124.094	193.426	213.624	76.6727	196.73	151.43	19.782	212.146	129.603	58.1845	185.308	0	278.93	170.92	82.776	0	0	0	0	17.3213
		166	807.84	42.681	0	152.979	173.887	0	58.1237	173.953	179.505	35.5441	162.567	0	0	0	0	76.8165	203.361	187.742	21.6557	172.362	0	0	71.3926	176.177	188.727	213.997	0	94.7323	209.971	205.951	0	224.363	194.98	46.7586	239.731	102.992	93.409	200.025	0	295.242	213.41	59.5428	0	0	0	0	0
		167	811.8	92.5041	0	128.215	123.978	0	77.137	219.597	197.742	62.0695	244.782	0	0	0	0	88.3021	196.362	229.307	0	186.868	0	0	79.9555	147.383	201.635	210.972	0	99.0952	233.877	182.01	52.0196	214.141	180.187	45.7478	286.469	113.026	86.2974	196.105	0	325.827	186.918	101.823	0	0	0	0	0
		168	815.76	55.5888	0	158.035	120.893	0	61.7187	182.899	252.121	54.2255	310.163	0	0	0	0	131.617	224.088	246.652	0	223.531	0	0	41.6057	211.136	142.379	186.445	0	173.383	189.05	290.408	48.6818	207.31	251.253	47.2926	295.468	99.8341	40.9275	219.292	0	178.775	148.949	67.9082	0	0	0	0	0
		169	819.72	38.4181	0	231.481	207.893	0	52.0116	182.315	210.819	88.8941	208.578	0	0	0	0	134.38	187.85	182.897	0	168.566	0	0	96.6153	155.925	181.474	260.981	0	161.762	191.706	183.346	57.9609	158.053	151.026	53.4014	179.423	55.4522	56.5788	194.244	0	192.798	182.675	101.378	0	0	0	0	0
		170	823.68	106.876	0	147.668	164.403	0	73.2989	189.25	233.877	44.4705	318.486	0	0	0	0	76.0134	264.038	197.149	43.7426	180.443	0	0	62.3034	198.544	166.853	307.984	0	191.545	157.503	251.115	30.9808	204.479	111.333	0	276.032	129.932	82.0263	169.423	0	215.215	126.474	83.0919	0	0	0	0	22.8827
		171	827.64	76.0366	0	242.97	210.406	0	0	248.411	197.512	131.775	201.645	20.8841	0	0	0	110.401	282.492	193.158	0	191.969	0	0	51.1297	177.639	243.867	201.568	0	163.294	252.582	133.648	35.085	220.394	114.852	57.5571	182.209	68.8795	57.994	216.375	0	239.894	199.361	81.059	0	0	0	0	0
		172	831.6	83.4757	0	192.808	184.821	0	89.6544	160.996	177.381	84.6337	230.588	0	0	0	0	52.2303	176.259	174.816	18.5868	163.471	0	0	93.0932	285.977	156.324	217.047	0	144.779	204.881	232.225	70.9694	221.173	61.4152	50.6102	194.991	73.231	114.96	183.272	0	217.222	158.289	51.8695	0	0	0	0	0
		173	835.56	72.6611	0	195.044	154.032	0	30.6008	192.583	250.219	117.595	245.311	65.0052	0	0	0	112.479	169.958	189.736	0	185.901	0	0	120.247	239.865	219.572	196.502	0	141.271	176.544	266.075	41.7179	299.689	128.704	44.6251	173.401	84.4521	98.3248	182.131	0	207.027	148.904	76.4751	0	0	0	0	0
		174	839.52	39.9794	0	187.224	182.157	0	0	233.205	225.66	153.563	192.089	35.1717	0	0	0	90.9437	133.069	124.264	33.2691	227.068	0	0	72.8386	192.891	214.368	179.599	0	176.861	250.733	234.747	79.6745	265.083	141.689	54.7947	117.43	108.753	100.98	232.535	0	149.671	150.453	123.337	0	0	0	0	0
		175	843.48	0	0	207.405	225.502	0	74.4006	182.85	237.055	129.269	198.092	45.7766	0	0	0	95.156	193.551	87.7246	47.4197	196.951	0	0	98.334	286.175	166.016	214.103	0	105.968	219.997	194.758	106.366	243.015	82.5727	63.1245	183.549	57.2967	31.306	245.63	0	196.168	203.777	55.9791	66.809	0	0	0	0
		176	847.44	81.5783	0	128.853	150.655	0	92.4263	207.205	185.908	107.885	197.075	45.0426	0	0	0	96.7716	211.576	69.4019	58.3023	171.755	0	0	57.7511	293.716	229.541	185.304	0	140.281	213.739	247.713	84.6714	188.448	128.887	61.1456	160.323	68.0036	65.707	249.952	0	209.566	186.4	64.4114	57.5462	0	0	0	0
		177	851.4	27.9906	0	180.851	167.407	0	77.8865	156.852	202.728	126.189	185.517	58.9025	0	0	0	97.7938	154.863	102.633	0	197.547	0	0	25.531	293.987	253.795	145.473	0	154.157	186.383	203.034	85.7672	193.261	146.252	61.6015	175.2	103.849	55.7126	207.437	0	190.84	157.661	37.6195	53.8746	0	0	0	0
		178	855.36	58.3833	0	157.772	205.471	0	86.5915	234.495	173.021	128.928	206.298	46.1193	0	0	0	82.6582	151.136	78.5182	48.2377	170.93	0	0	83.396	198.761	264.737	176.775	0	158.83	198.561	318.029	145.527	224.917	142.338	48.3877	163.751	59.6403	68.7565	276.198	0	169.604	74.7175	42.3984	120.501	0	0	0	0
		179	859.32	35.6143	0	214.308	166.664	0	86.7807	184.193	261.156	122.171	157.957	46.1241	0	0	0	30.3381	181.926	190.219	71.0035	169.217	0	0	39.6209	239.407	232.451	228.005	0	169.648	233.239	286.954	78.6767	251.081	94.8068	34.9247	161.336	64.1907	111.756	172.589	0	184.787	169.215	41.2407	27.1197	0	0	0	0
		180	863.28	0	0	152.878	125.88	0	78.8578	207.697	183.807	122.217	203.302	72.8264	0	0	0	109.127	218.33	157.221	96.4961	138.913	0	0	54.731	176.969	290.773	241.57	0	202.666	244.905	275.259	92.8965	224.714	64.0207	24.0328	141.998	86.8281	107.924	197.628	0	289.968	186.612	48.5022	65.0087	0	0	0	0
		181	867.24	27.668	0	149.393	151.643	0	58.6199	184.82	203.742	209.404	210.405	65.6639	0	0	0	109.129	170.801	153.092	18.9486	129.637	0	0	67.4801	258.05	252.836	173.489	0	151.316	208.692	257.178	105.189	262.207	75.0154	0	155.767	91.0749	46.6927	134.386	0	225.514	202.585	50.6332	135.271	0	0	0	0
		182	871.2	36.2489	0	192.412	189.981	0	66.0218	247.514	204.481	133.712	201.965	32.55	0	0	0	66.3026	191.939	108.203	89.3335	166.227	0	0	29.1435	209.596	210.941	225.34	0	145.256	195.677	232.213	109.687	203.795	65.4799	0	100.854	73.8601	99.1869	138.958	0	155.264	214.79	64.7202	178.493	0	0	0	0
		183	875.16	34.211	0	168.493	258.105	0	69.1327	192.767	224.894	136.227	185.89	79.4085	0	0	0	63.5502	159.385	175.66	77.2521	208.289	0	0	111.675	238.908	209.202	210.126	0	198.424	140.723	267.371	83.0234	160.857	108.336	0	111.913	48.1919	65.8587	151.248	0	162.584	213.555	24.6231	134.173	26.1434	0	0	0
		184	879.12	42.5404	0	176.057	172.441	0	48.65	233.613	237.362	144.397	187.661	20.6939	0	0	0	78.055	133.419	182.627	90.4887	233.751	0	0	117.954	139.293	220.618	223.278	0	170.264	133.988	280.995	136.685	155.897	59.69	32.519	137.595	69.5206	28.6667	86.4361	0	146.221	141.73	48.7875	90.1795	0	0	0	0
		185	883.08	41.7586	0	193.301	151.634	0	56.6048	270.612	211.612	158.424	154.056	53.2508	0	0	0	127.147	167.844	153.734	27.5296	148.804	0	0	39.4224	171.18	174.309	174.442	0	205.581	154.139	281.406	85.9213	198.546	61.8339	0	127.008	40.453	65.7223	136.226	0	147.385	217.934	87.4978	205.899	102.599	0	0	0
		186	887.04	47.4062	0	226.575	196.965	0	34.3966	184.522	157.733	153.356	178.21	36.7319	0	0	0	92.6724	153.286	203.206	65.3444	140.77	0	0	72.967	143.882	198.311	140.875	0	179.293	63.7771	336.592	33.3803	289.824	43.0544	0	145.441	50.2945	75.9741	119.589	0	214.353	160.007	61.2827	181.348	53.3267	0	0	0
		187	891	49.28	0	198.303	171.799	0	47.6714	145.752	310.648	151.488	173.86	52.9409	0	21.4238	0	50.8424	171.296	193.244	90.1049	193.674	0	0	25.8439	172.67	172.146	227.197	0	141.138	180.062	268.808	65.9541	222.396	140.819	34.3031	160.51	45.8653	75.7282	181.969	0	200.003	215.8	64.1043	183.722	26.9012	0	0	0
		188	894.96	87.3419	0	218.709	205.187	0	75.7969	165.303	268.287	131.367	159.384	35.2618	0	0	0	68.9548	140.102	207.282	42.6467	156.308	0	0	83.4104	138.35	190.45	235.806	0	170.607	107.871	259.266	98.6614	133.238	152.972	0	171.438	19.0644	135.619	143.46	0	146.076	204.003	46.0863	181.271	88.5987	0	0	0
		189	898.92	37.8193	0	204.534	165.21	0	65.5702	173.176	283.425	92.5331	142.449	26.4445	0	22.0759	0	60.1145	154.04	156.602	65.751	183.164	0	0	41.388	221.349	272.131	191.056	0	183.026	116.987	285.666	52.8218	219.632	135.031	47.8405	112.832	43.4688	74.9626	92.5005	0	182.903	201.814	0	190.462	136.205	0	0	0
		190	902.88	30.1895	0	259.416	110.411	0	40.5359	213.503	194.54	125.387	183.125	58.7904	0	0	0	60.8906	146.613	184.246	97.6599	188.05	0	0	84.1911	194.982	161.346	201.633	0	151.501	142.539	209.751	79.6352	194.453	168.383	31.7801	95.3684	39.8622	130.351	94.3111	0	189.103	248.037	51.1113	194.662	103.543	0	0	0
		191	906.84	58.7388	0	233.087	58.6588	0	28.0156	152.239	244.401	84.5573	259.69	37.2644	0	0	0	108.662	128.224	198.005	91.9604	173.476	0	0	66.578	186.582	216.902	223.333	0	141.774	115.307	209.544	100.652	195.691	110.772	37.2282	132.362	88.1521	116.749	0	0	193.541	225.928	16.7446	227.064	103.077	0	0	22.4515
		192	910.8	82.0728	0	204.552	138.957	0	0	151.256	184.568	133.379	176.339	20.4367	0	0	0	32.9903	155.761	179.108	48.9908	251.304	0	0	0	106.947	201.239	166.98	0	189.096	126.886	223.507	0	216.88	143.418	24.6647	186.077	96.1516	120.299	71.4352	42.6775	150.53	173.843	46.8827	192.872	126.977	0	0	0
		193	914.76	46.0056	0	149.513	143.771	0	77.567	148.889	237.447	94.0757	94.8613	19.5092	0	26.4434	0	65.8675	152.611	214.008	54.5692	169.148	0	0	120.982	185.916	193.046	131.26	0	230.098	172.394	226.904	67.4726	207.778	98.6468	0	131.292	94.9993	149.977	95.5596	30.962	200.874	215.644	0	178.818	197.914	0	0	54.1343
		194	918.72	109.524	0	151.048	175.828	0	89.9623	201.604	277.361	146.848	123.445	72.3559	0	43.0241	0	77.0694	212.676	224.23	65.7823	203.082	0	0	56.6211	133.593	158.376	245.055	0	218.328	92.3249	138.135	45.6971	112.475	117.155	75.6877	180.011	106.918	92.558	58.0223	0	227.181	211.561	23.0565	208.53	151.209	0	0	69.1568
		195	922.68	29.9135	0	219.807	135.338	0	51.3859	134.978	248.481	145.76	80.2467	68.1043	0	0	0	46.7067	159.947	252.46	64.8008	156.794	0	0	0	142.362	214.459	184.519	0	172.642	152.196	151.06	43.2347	192.103	88.6429	0	103.045	63.9814	130.186	114.064	95.4297	218.33	172.582	51.6515	208.014	176.392	0	0	75.479
		196	926.64	96.4341	0	205.089	182.894	0	33.985	143.872	259.956	150.875	119.905	32.1026	0	0	0	54.1396	178.449	231.149	37.9607	223.635	0	0	0	112.837	170.811	233.407	0	205.542	135.002	224.656	51.3746	160.288	186.312	59.1394	84.5103	57.2582	73.9313	82.2478	39.4634	292.739	170.993	19.4171	245.824	168.463	0	0	72.146
		197	930.6	64.1355	0	196.893	82.5935	0	68.0029	161.509	298.302	141.541	137.679	21.8403	0	28.7565	0	0	220.404	209.054	48.1132	193.77	0	0	53.5016	116.109	218.944	95.0753	0	192.348	84.4792	160.807	51.0385	193.064	170.119	0	96.9653	90.879	81.1038	62.3688	96.0323	255.444	169.235	42.8212	194.535	159.647	0	0	94.6757
		198	934.56	54.3691	0	191.666	123.184	0	40.2278	216.102	256.347	145.71	125.503	0	0	59.994	0	34.1494	179.312	256.129	71.7741	196.383	0	0	66.1069	121.748	186.959	169.478	0	218.215	150.632	239.439	51.3752	118.411	136.692	60.376	145.644	120.15	89.822	73.4789	91.1665	226.291	148.543	0	224.101	130.344	0	0	0
		199	938.52	65.2997	0	202.084	98.3738	0	0	185.786	138.472	92.6054	140.121	68.4002	0	63.9975	0	67.6462	144.259	342.522	40.5117	195.639	0	0	0	113.873	201.694	153.742	0	203.046	132.787	193.628	74.7983	163.549	160.212	87.8605	166.15	132.624	74.8564	135.672	126.914	189.038	180.166	24.4529	195.178	102.336	0	0	33.0417
		200	942.48	72.9235	0	163.948	140.538	0	43.7037	167.394	224.358	152.103	177.007	73.0769	0	26.2359	0	21.1604	164.586	226.058	62.3377	225.971	0	0	44.8472	160.263	230.549	187.062	0	184.011	169.38	172.742	96.984	82.5062	207.142	100.564	144.679	90.877	44.2086	53.4803	177.695	164.793	133.183	41.5704	182.247	211.115	0	0	23.4332
		201	946.44	102.219	0	211.152	116.696	0	0	122.342	197.321	158.962	155.092	0	0	0	0	82.5535	186.815	228.757	50.4788	237.515	0	0	51.1201	153.396	232.446	199.532	0	196.561	110.476	256.626	99.5528	122.067	144.442	76.3781	167.964	102.324	116.036	74.2495	158.346	152.018	181.196	22.1178	230.75	142.384	26.0557	0	87.0857
		202	950.4	66.0314	0	199.174	162.331	0	67.9258	126.28	228.311	110.451	153.486	68.5523	0	21.233	0	24.9905	161.056	282.463	0	217.692	0	0	33.9793	171.717	131.095	110.922	0	176.778	153.58	136.587	52.6346	119.289	248.18	90.28	141.805	113.812	118.835	61.5372	177.103	188.965	206.912	0	101.576	221.733	0	0	93.7151
		203	954.36	107.824	0	164.581	84.3768	0	104.31	65.7041	189.202	140.035	131.548	39.8071	0	0	0	0	173.622	307.53	77.8019	133.404	0	0	0	161.806	241.604	77.0087	0	182.041	132.472	152.689	43.5391	56.2085	199.889	66.8326	87.1995	106.76	134.785	73.8653	160.55	268.493	185.316	23.408	219.749	230.701	0	0	86.4226
		204	958.32	66.7571	0	191.46	105.892	0	27.883	141.343	187.941	46.1663	169.38	48.7391	0	24.1033	0	83.218	318.901	309.389	58.749	208.963	0	0	0	234.284	278.848	181.278	0	176.283	140.977	144.907	51.9337	112.305	251.898	0	188.609	168.58	81.1822	62.3811	126.909	199.435	178.874	44.1829	212.106	210.273	36.935	0	38.0865
		205	962.28	105.239	0	211.122	111.375	0	58.0995	116.049	160.058	104.958	217.672	156.806	0	20.4906	0	88.4347	241.014	199.062	53.6639	246.003	0	0	44.0604	213.749	231.784	191.466	0	139.41	164.611	199.665	104.053	123.62	183.504	50.302	98.4179	132.951	171.859	70.7128	165.529	256.001	218.256	64.2672	256.793	197.646	0	0	109.613
		206	966.24	126.367	0	151.549	109.898	0	0	85.0389	219.573	27.1528	177.961	99.0056	0	33.4991	0	39.6137	195.158	184.469	96.2897	206.167	0	0	0	127.507	170.159	196.55	0	191.566	153.555	249.656	117.21	128.264	171.908	0	129.561	119.501	119.866	37.1706	251.345	192.717	190.085	19.4108	212.996	208.239	0	0	0
		207	970.2	95.4197	0	115.982	91.9342	0	47.3993	165.39	162.259	71.718	161.203	75.0354	0	0	0	81.7405	231.582	194.891	71.9017	189.568	0	0	30.3612	205.321	230.912	188.825	0	202.024	78.5367	212.358	78.5157	154.042	199.506	88.1608	124.664	183.129	197.857	0	238.119	181.79	156.675	36.2785	148.896	280.568	43.173	0	76.3256
		208	974.16	134.942	0	210.587	146.517	0	30.8624	102.642	218.871	41.8522	111.524	47.672	0	23.7261	0	65.1731	257.86	178.221	53.0975	216.983	0	0	39.1451	200.465	281.924	167.045	0	156.07	113.522	205.832	60.6325	131.604	200.911	42.4804	147.995	94.7444	181.425	44.5404	259.891	239.94	173.519	23.5909	210.566	211.338	98.8861	0	47.5468
		209	978.12	124.01	0	139.832	118.314	21.1683	97.5164	109.441	139.117	45.2344	147.729	62.6427	0	0	0	93.2223	258.931	252.556	89.3767	168.706	0	0	26.824	162.842	219.68	134.082	0	181.035	169.411	196.223	91.762	186.068	209.436	59.6436	63.8337	95.5585	222.38	0	183.064	256.369	139.206	37.652	250.262	194.048	33.8941	0	0
		210	982.08	109.051	0	195.3	86.8096	0	53.6939	143.454	217.249	71.4101	136.852	92.0652	0	26.7695	0	66.5598	193.728	221.73	58.8687	231.231	0	0	46.739	201.06	294.623	156.82	0	114.354	101.141	169.542	102.601	111.54	170.821	82.2802	122.394	64.8839	161.292	0	178.874	269.578	217.492	21.2577	220.915	183.09	44.4992	0	0
		211	986.04	134.041	0	241.15	156.788	0	22.5823	101.445	168.967	64.849	56.9868	39.7621	0	22.603	0	0	207.61	224.088	0	168.775	0	0	36.7124	184.026	258.436	161.242	0	124.166	112.921	152.885	105.958	92.0848	204.905	122.749	74.7046	90.5147	159.444	0	202.271	197.997	182.477	34.5752	218.04	191.922	41.0648	0	0
		212	990	143.569	0	141.442	122.285	0	58.8226	163.205	149.084	41.0374	130.786	51.8321	0	0	0	53.2144	261.318	245.356	59.3515	194.655	0	0	35.4264	198.765	334.585	178.614	0	131.425	118.97	240.574	88.4703	145.607	157.924	121.811	60.3832	134.528	90.8228	32.2995	212.269	233.801	223.86	18.4725	247.254	218.977	65.3014	0	0
		213	993.96	113.771	0	225.606	118.021	0	46.3437	138.086	182.6	54.3767	121.856	43.7308	0	65.2048	0	65.7763	249.043	226.658	69.8601	130.803	0	0	86.796	190.868	212.61	163.747	0	172.796	139.51	276.165	112.325	82.8678	181.906	43.2275	71.8325	156.269	131.888	0	238.066	244.996	175.547	0	142.874	183.609	69.1809	0	0
		214	997.92	123.794	0	219.15	0	0	0	190.802	160.698	75.276	121.7	51.7434	0	41.1132	0	80.546	126.058	257.235	85.3476	145.035	0	0	39.1578	258.321	208.148	188.981	0	141.262	146.768	161.151	79.6629	80.867	176.524	67.8906	27.5688	136.817	159.731	32.299	211.319	170.278	184.984	27.668	211.979	170.638	69.5394	0	0
		215	1001.88	126.284	0	203.51	108.334	60.6506	86.2106	136.902	167.505	58.5525	216.572	48.1467	0	56.5034	0	78.5402	194.675	193.827	101.077	95.2613	0	0	52.7803	144.569	285.966	144.927	0	133.463	153.797	186.382	103.542	189.598	177.334	76.7639	92.4222	101.392	114.537	36.5048	199.164	153.644	214.74	21.9296	187.697	224.11	74.7843	0	0
		216	1005.84	138.609	0	162.867	117.401	47.2582	24.4156	114.873	159.791	64.6315	218.029	62.0403	0	48.2026	0	97.4822	231.05	200.962	115.534	113.962	0	0	62.6788	231.455	256.058	174.948	0	168.793	125.632	182.031	70.7081	126.347	150.506	55.1057	32.5529	75.4585	136.25	87.5419	242.453	267.372	122.528	20.0256	177.86	190.029	59.8456	0	0
		217	1009.8	126.62	0	212.539	103.051	42.8477	65.6681	78.5886	153.367	36.4096	104.023	32.3412	0	25.5992	0	37.0203	149.176	200.153	0	134.845	0	0	79.6866	169.498	301.92	178.111	0	196.667	181.826	161.141	126.53	167.596	151.862	45.7304	24.5726	19.8007	205.234	121.774	145.74	221.077	122.798	0	191.569	237.156	74.8207	0	0
		218	1013.76	78.9868	0	192.879	101.765	21.9895	43.1498	143.846	166.715	37.0541	207.781	25.0611	0	46.0514	0	111.632	224.952	220.476	82.6223	193.504	0	0	116.831	196.051	186.428	205.523	0	137.745	95.6807	161.659	84.2665	178.817	124.011	87.186	38.9623	107.801	173.799	68.8864	209.961	179.373	222.072	34.2803	233.253	247.906	50.7489	0	0
		219	1017.72	110.44	0	178.628	120.818	42.5023	53.0055	154.014	153.627	31.3407	193.993	60.069	0	21.6728	0	49.5254	267.987	195.452	78.887	203.715	0	0	53.608	187.264	205.299	171.244	0	152.474	168.51	208.322	83.2125	229.632	225.655	88.0699	0	44.5438	159.781	79.5747	161.886	134.873	267.38	31.2044	158.754	209.392	103.212	0	0
		220	1021.68	88.5649	0	276.229	66.0767	60.2451	73.4622	194.081	197.102	81.7301	120.081	38.7272	0	39.9838	0	113.591	240.937	206.931	35.4656	201.194	0	0	97.8682	220.214	263.764	130.986	0	122.478	145.525	200.477	87.7141	97.9322	200.357	51.3558	68.5963	45.6893	150.844	112.275	190.781	161.743	179.425	0	202.178	243.598	42.0117	0	0
		221	1025.64	117.194	0	208.752	103.053	46.6616	53.9714	125.401	131.798	75.0181	238.297	55.1937	0	92.9772	0	43.2091	238.24	200.888	59.8105	165.928	0	0	118.394	258.454	282.386	183.319	0	144	161.077	175.42	105.197	189.814	158.888	100.885	45.5091	49.7408	177.769	128.902	238.191	193.495	107.759	0	220.49	275.184	47.0532	0	0
		222	1029.6	157.553	0	204.252	143.378	41.3173	98.0539	164.046	136.925	56.9149	182.239	48.3042	0	35.4227	0	103.549	219.61	219.277	74.1577	172.416	0	0	177.09	184.762	188.512	153.275	57.3108	158.466	127.212	159.487	22.6105	194.34	199.578	112.5	73.2844	63.0526	223.987	125.436	162.634	124.744	151.848	51.3405	160.146	169.938	57.0941	0	0
		223	1033.56	173.126	0	194.391	65.7127	38.8828	73.8571	140.059	128.91	53.5916	196.416	94.4125	0	25.8025	0	93.5509	178.128	205.973	63.9255	155.289	0	0	143.221	227.901	264.252	123.668	0	188.329	132.282	220.276	0	114.112	224.111	101.107	97.1815	94.4913	201.716	73.3647	227.028	164.419	109.627	0	168.225	204.19	34.2043	0	0
		224	1037.52	109.442	0	158.995	86.8611	59.0901	64.7627	122.862	203.817	61.4882	163.958	78.2615	0	53.9181	0	79.3779	237.405	167.152	57.6863	163.66	0	0	119.766	205.642	188.318	70.2429	37.9907	154.94	141.185	165.032	42.3623	143.452	199.733	94.5942	56.8533	57.6263	205.857	126.424	170.355	193.288	59.1468	0	239.14	156.693	49.1982	0	0
		225	1041.48	118.908	0	207.569	139.514	0	64.5027	132.809	142.856	95.7076	144.554	81.4184	0	73.5045	0	88.9952	218.839	216.834	83.0799	121.435	0	0	126.909	142.336	292.694	100.131	25.7637	133.293	160.321	220.77	111.161	140.51	220.72	60.5714	95.1242	38.2805	159.774	94.0883	206.446	97.6324	108.755	37.5427	230.902	183.536	54.0108	0	0
		226	1045.44	147.153	0	162.363	183.395	24.2739	32.8921	160.632	188.474	85.3246	176.611	58.7166	0	46.8526	0	95.1607	131.135	152.287	87.468	140.68	0	0	174.67	236.727	226.705	102.574	33.9513	146.284	115.032	206.26	60.0659	207.427	191.895	52.4621	88.7921	42.8824	258.407	116.056	250.755	138.249	230.833	43.3142	151.287	228.263	70.0053	0	0
		227	1049.4	148.159	0	164.293	175.57	44.5715	66.506	207.119	121.103	126.452	167.316	82.2151	0	0	0	105.933	156.705	217.198	126.626	177.058	0	0	145.467	220.488	174.445	82.4308	91.3826	144.659	160.811	165.82	55.9285	260.987	222.547	74.0289	69.639	54.0362	73.7561	137.435	152.008	177.111	171.231	31.1626	188.105	215.375	80.1043	0	0
		228	1053.36	162.671	0	193.52	209.845	0	45.8502	130.448	138.927	117.464	166.969	74.7101	0	109.161	18.914	49.3211	127.659	190.565	94.2068	152.599	0	0	218.661	118.141	193.573	79.2706	90.7054	112.07	80.8394	140.15	38.5063	142.583	232.457	46.626	109.634	86.4443	127.636	168.824	130.272	174.744	183.987	37.0082	185.149	192.68	49.4763	0	0
		229	1057.32	133.186	0	159.551	228.252	0	57.3888	153.249	119.317	85.7198	197.39	54.4351	0	34.2144	0	71.0913	146.282	192.538	69.4416	138.03	0	0	135.457	198.003	260.636	146.37	53.5653	176.236	98.4191	197.531	44.1549	173.97	199.136	50.913	114.552	52.1895	216.187	183.713	147.367	100.123	198.076	44.795	205.576	145.236	24.1105	0	0
		230	1061.28	112.471	0	152.363	160.505	0	90.026	121.004	176.573	98.1437	271.062	30.7929	0	44.9857	0	25.4713	149.834	149.496	132.281	191.531	0	0	129.578	136.319	193.815	143.46	71.0109	140.621	78.6412	169.941	88.2191	200.836	206.346	72.5247	88.4883	50.0078	130.9	82.0786	184.576	164.628	100.948	79.0429	220.157	155.983	52.1726	0	0
		231	1065.24	69.3587	0	164.468	196.011	28.7551	0	133.521	115.555	149.097	206.086	58.2399	0	0	0	42.2993	109.697	131.327	83.6128	130.377	0	0	81.1918	142.307	202.682	91.1597	90.6913	161.509	131.677	247.135	92.9689	150.746	260.325	59.4583	123.434	147.205	162.251	179.329	154.892	178.601	109.63	23.8984	177.521	189.712	82.0067	0	0
		232	1069.2	128.689	0	115.981	228.095	0	91.7822	111.946	181.454	126.679	166.646	80.0698	16.8972	44.8954	0	36.8969	106.006	158.378	76.433	167.184	0	0	100.844	229.128	183.164	104.859	85.051	204.334	169.086	196.869	83.0706	125.46	177.505	97.0489	157.723	96.0082	107.615	149.367	192.156	148.914	178.171	42.7126	160.644	159.321	49.1273	0	0
		233	1073.16	105.08	0	132.279	174.978	30.1359	72.3854	38.0878	177.855	139.988	207.138	0	37.6944	38.0452	0	92.6795	40.6149	115.476	75.8184	150.951	0	0	105.533	189.71	184.777	123.294	159.307	178.153	104.034	227.447	55.4754	204.859	239.407	79.7648	141.203	189.7	108.34	242.658	169.425	134.001	236.687	22.3831	230.364	163.374	55.7419	26.1118	0
		234	1077.12	124.481	0	134.703	179.472	0	65.0515	121.159	185.959	136.823	197.01	54.7586	0	52.1045	0	94.5069	31.4206	143.121	59.4046	131.212	0	0	111.173	119.628	154.014	104.584	118.136	137.65	132.107	151.804	28.1002	121.069	224.626	91.5111	112.334	96.8387	114.581	216.293	157.601	170.484	245.324	34.2733	163.789	143.07	27.2575	0	0
		235	1081.08	88.5297	0	220.077	66.1793	0	64.5882	123.349	96.8126	128.802	159.569	48.3879	0	46.1282	0	92.5546	24.4146	119.286	88.5068	127.49	0	0	149.393	158.479	147.364	184.1	117.181	173.459	114.806	206.426	64.5146	151.329	196.587	144.233	138.235	101.909	119.581	195.629	115.056	163.094	162.547	27.5596	219.118	178.295	88.0636	38.8527	27.1771
		236	1085.04	98.4175	0	171.346	107.692	0	104.368	149.344	99.4168	118.365	106.458	50.9554	19.6887	46.6682	0	70.8815	33.7976	140.038	64.8347	95.8055	0	0	99.0916	145.372	164.087	160.79	139.985	156.105	143.818	133.264	67.5087	189.045	120.667	92.1845	152.433	92.6544	157.466	251.839	176.93	133.344	196.205	89.0664	201.836	182.689	95.59	0	0
		237	1089	134.481	0	108.642	112.276	33.4605	104.196	34.8811	150.462	148.788	218.943	26.217	69.939	0	0	81.9512	28.3342	135.008	0	102.328	0	24.1575	61.1659	112.068	182.982	113.018	130.424	124.367	83.8668	218.053	64.1031	105.343	207.021	155.062	132.011	211.804	161.508	171.594	156.447	204.928	150.982	44.0178	218.882	128.727	63.8222	40.5405	56.1439
		238	1092.96	86.1978	0	234.765	175.167	0	128.416	78.8121	117.003	127.27	210.275	0	0	74.7077	0	81.3267	41.8337	163.835	44.7369	79.6237	0	34.902	130.136	140.674	199.448	102.003	197.138	123.718	169.905	284.786	43.0085	124.989	189.629	70.3079	125.371	149.613	143.419	176.973	184.589	221.146	105.59	56.4866	231.1	187.542	122.918	26.5721	53.6971
		239	1096.92	82.2973	0	206.816	192.329	75.2072	93.3195	121.162	202.004	84.9734	197.144	34.8614	73.0204	39.6006	0	107.457	88.9297	118.018	96.8447	102.372	0	31.1809	146.96	89.8503	151.203	203.58	218.448	111.272	161.799	199.442	84.5994	95.3099	200.613	146.098	108.861	187.808	140.657	265.186	188.484	271.582	136.853	63.9745	181.988	179.105	45.3016	46.1702	38.4125
		240	1100.88	278.281	0	246.265	152.613	76.8893	82.51	53.0803	154.372	96.0021	274.511	31.954	66.429	53.0884	0	0	118.342	204.266	70.9351	72.2865	0	70.3253	120.191	223.496	174.385	151.315	198.784	121.529	189.525	144.509	93.8598	111.929	167.657	179.516	129.188	177.933	132.18	241.266	164.062	105.348	253.679	24.8119	169.902	186.092	48.3977	36.5703	36.0172
		241	1104.84	133.061	0	147.547	144.327	67.655	124.31	105.741	171.265	99.3773	230.589	40.9649	54.6084	68.7703	0	52.7423	100.032	191.48	87.1391	25.9041	0	37.3256	120.479	175.257	210.741	161.232	139.938	158.764	164.76	172.591	40.2269	139.678	184.25	111.255	162.87	113.426	81.3406	177.652	262.747	170.203	187.845	29.7722	148.747	155.447	59.7389	0	28.5704
		242	1108.8	191.58	0	124.996	202.79	55.13	138.433	115.166	217.116	116.741	134.58	79.9061	59.4657	0	0	67.7894	119.953	176.75	58.2883	43.9319	0	0	191.724	72.0095	177.157	131.02	178.192	124.673	124.979	99.0626	56.9187	134.885	225.304	178.449	133.138	138.837	149.058	232.449	194.669	114.974	258.734	26.2492	163.284	156.117	80.4597	20.6205	55.4112
		243	1112.76	146.589	0	183.277	146.246	113.931	166.478	121.104	146.569	55.6627	203.353	67.6822	46.7518	47.3974	0	103.531	164.88	159.58	60.8995	56.2324	0	18.923	185.92	89.3071	116.685	124.478	175.083	157.946	178.418	183.715	26.653	170.425	180.713	186.574	184.855	195.507	73.6578	220.109	194.431	148.56	263.762	27.2226	162.297	174.791	48.7287	0	89.7272
		244	1116.72	144.13	0	159.749	59.3944	64.2422	109.957	75.0264	153.313	64.9816	212.117	0	55.8977	42.587	0	105.708	127.56	114.924	45.3408	60.085	0	42.2694	168.26	171.964	176.315	178.589	166.123	167.083	188.55	181.797	43.9684	165.157	231.246	153.697	86.3878	174.029	120.696	240.917	184.59	28.1594	208.603	31.4739	202.134	130.505	68.9608	0	52.5606
		245	1120.68	96.1713	0	144.359	88.4717	67.4165	104.467	93.0821	149.347	93.5078	190.173	0	0	0	0	127.909	163.554	206.849	65.9372	25.5194	0	0	167.961	69.1208	144.814	186.05	254.904	227.608	151.18	113.39	0	137.226	157.342	151.583	130.327	115.398	113.882	192.182	238.358	77.3691	259.294	28.5029	189.62	203.382	98.1819	0	77.9598
		246	1124.64	125.788	0	171.983	94.4649	110.704	104.158	94.7685	108.925	66.5654	167.515	90.441	67.6038	22.6471	0	48.4865	130.485	198.525	114.369	38.7251	0	43.406	81.8	153.943	244.682	112.566	200.667	152.783	134.416	105.176	28.7624	150.016	212.383	175.372	177.758	152.391	71.0096	191.281	214.82	166.941	299.849	0	173.417	166.999	62.5234	0	72.2366
		247	1128.6	127.922	0	163.749	108.08	87.1114	141.515	85.2304	121.319	102.819	240.71	45.4829	54.456	0	0	62.5342	115.857	204.355	110.157	37.7187	0	51.0527	165.324	44.0619	252.242	197.352	197.752	250.518	153.439	111.389	46.8901	132.492	236.838	174.146	120.865	165.354	120.546	187.649	257.073	101.992	140.701	22.3674	175.841	156.608	99.9911	31.7447	44.8945
		248	1132.56	98.2863	0	153.915	120.217	83.8933	136.8	68.3119	79.5271	78.7547	207.616	22.3893	28.3633	46.663	0	75.6766	86.8005	146.681	44.1277	95.9561	0	34.3242	177.55	129.25	172.531	107.709	202.973	154.006	79.8554	106.97	41.3604	156.667	139.338	141.955	172.717	177.008	84.2136	172.31	240.98	97.9337	152.623	0	264.585	212.082	27.5904	70.9193	34.5569
		249	1136.52	150.121	0	189.824	100.545	76.6155	163.844	107.295	77.1903	56.0109	188.857	38.1646	94.3622	0	0	71.5481	106.969	140.384	50.514	108.499	0	39.4588	129.443	138.076	206.16	221.252	206.603	240.408	196.267	72.1041	0	123.61	188.099	116.989	163.001	260.504	75.6757	160.304	172.025	58.5872	188.031	25.3774	203.753	210.905	100.948	24.293	51.5547
		250	1140.48	171.785	0	166.154	113.839	159.993	121.226	65.1561	122.66	67.4515	143.074	0	76.8637	47.2629	0	104.703	227.413	142.01	43.2427	54.6292	0	54.183	136.989	135.674	152.508	224.533	244.434	155.94	162.42	169.659	27.2264	155.274	189.335	137.194	141.98	207.227	108.32	151.746	198.371	139.214	250.524	39.4304	178.008	203.722	81.6418	37.6073	72.1288
		251	1144.44	95.1407	0	185.47	63.7968	165.474	176.363	125.799	110.667	85.2145	216.77	46.7187	53.4577	0	0	82.1878	214.091	125.616	52.2391	67.1752	0	47.7978	190.235	119.661	203.127	188.791	169.819	185.718	122.466	221.264	49.0966	126.832	204.717	156.148	158.364	177.741	112.58	115.989	167.236	109.315	200.352	54.7163	175.996	214.363	70.7596	21.1383	0
		252	1148.4	112.505	0	187.567	55.4441	118.999	163.327	79.8236	165.322	101.653	193.673	79.6776	62.2423	37.4451	0	81.5698	134.514	142.533	75.212	90.4522	0	94.5183	153.717	105.025	147.75	187.747	243.266	139.33	198.224	129.914	51.7766	114.135	174.171	198.15	127.824	166.757	138.659	154.649	211.34	140.578	155.402	38.1023	208.948	199.972	75.7839	26.5135	28.501
		253	1152.36	43.5479	0	149.957	95.6074	93.5039	195.805	132.566	114.639	65.7562	202.895	33.4667	90.0774	0	0	105.272	135.711	103.245	37.7795	97.6902	0	66.5875	130.018	150.729	172.896	152.783	256.54	129.195	140.852	175.227	58.6262	158.557	179.97	169.343	161.042	76.774	210.153	137.44	128.365	71.5807	273.408	0	171.5	255.725	47.776	32.5332	68.7185
		254	1156.32	111.838	0	179.729	64.9877	104.111	136.08	145.929	125.506	103.304	234.058	64.809	105.216	0	21.3481	66.4615	174.241	126.597	52.1686	92.2246	0	30.6458	140.51	119.951	224.559	93.5684	266.105	221.756	125.875	130.646	71.3518	151.561	256.253	190.428	165.824	156.351	135.946	185.731	135.253	114.795	199.199	34.2915	208.459	206.276	117.31	58.2782	0
		255	1160.28	158.01	0	286.199	97.8394	154.733	107.418	120.457	69.718	106.779	220.465	0	49.3929	0	0	104.362	178.505	131.379	106.178	90.8967	0	76.7725	94.0882	108.659	149.311	246.573	210.789	184.525	139.002	182.119	86.6125	199.936	223.868	178.68	156.235	172.725	84.3657	102.688	224.996	211.686	192.078	51.6614	183.58	223.603	87.4016	54.1101	51.2473
		256	1164.24	114.21	0	116.378	76.0412	145.222	196.946	79.9178	142.357	118.64	216.063	0	43.9765	0	0	125.376	183.741	163.083	33.5464	46.909	0	86.7186	217.042	142.633	183.928	195.348	198.477	151.696	165.455	127.376	40.7558	145.012	245.901	185.921	123.256	128.377	121.058	146.752	157.02	168.394	220.062	39.7375	202.714	243.523	105.466	45.6365	0
		257	1168.2	150.18	0	135.232	74.9866	175.404	135.282	122.663	56.2193	112.235	223.372	50.0127	81.152	0	0	110.125	123.557	144.532	109.498	80.7567	0	121.792	172.606	167.318	163.358	147.804	133.726	180.736	99.3583	166.851	47.6648	140.641	165.782	191.59	151.687	144.308	151.097	141.753	197.194	197.243	199.784	0	164.982	259.794	65.5252	0	28.0326
		258	1172.16	179.767	0	172.98	72.9802	121.397	111.344	128.786	47.4086	83.4465	218.646	23.2696	57.8418	0	0	124.481	214.462	139.832	111.317	79.3079	0	81.1841	140.787	156.893	115.123	156.738	154.615	182.979	159.854	104.951	123.682	234.658	214.566	180.501	36.0966	135.15	98.0968	112.543	128.635	161.619	216.155	0	104.064	251.876	32.779	38.2255	72.0657
		259	1176.12	97.5456	0	157.785	50.0567	170.482	114.329	88.8975	58.0378	119.081	206.049	32.1565	61.3859	0	26.8114	129.434	187.323	85.2806	58.5327	110.046	0	51.6864	151.682	111.295	129.197	170.311	228.234	116.93	27.4213	111.517	56.451	125.193	221.744	191.224	131.345	137.664	126.603	145.123	208.918	173.804	210.171	56.98	166.284	238.678	105.719	36.4888	43.9157
		260	1180.08	168.542	0	201.353	79.847	93.177	106.74	111.773	56.6413	119.46	282.374	19.9537	62.7839	0	53.6248	77.8419	178.47	192.344	92.0345	48.9557	0	47.8947	156.726	97.3862	160.758	168.341	182.883	114.095	70.6056	111.43	36.9228	163.733	241.748	204.594	84.9487	178.969	67.742	166.071	197.621	93.1177	265.128	64.688	258.59	204.12	24.8546	0	0
		261	1184.04	130.802	0	160.063	51.9181	117.165	149.29	98.1726	112.209	104.29	204.276	53.0008	79.8289	0	29.3571	145.565	108.629	124.983	46.0004	22.6843	0	30.3228	178.667	86.0426	114.117	153.657	213.975	52.8074	130.336	110.507	84.1006	111.036	219.63	251.311	30.2807	191.965	96.8838	162.067	181.41	151.956	122.375	51.4691	203.021	189.345	58.3154	0	33.1589
		262	1188	137.4	0	156.278	22.7483	199.847	75.5563	109.956	92.6458	142.784	190.448	0	70.2429	0	30.7633	107.1	184.373	128.517	101.197	66.8318	0	64.7715	206.319	67.6033	181.623	159.602	174.448	87.3861	172.538	83.3487	0	101.475	192.918	208.45	88.7643	179.236	138.634	155.668	223.823	101.044	183.57	18.8497	217.057	239.411	86.6242	0	54.0487
		263	1191.96	155.953	0	202.257	75.2169	137.092	122.286	47.5022	55.5645	123.791	164.879	0	21.3863	0	0	170.341	159.358	190.477	100.601	46.075	0	104.524	172.355	147.353	153.5	173.283	160.341	146.705	174.653	143.992	78.8364	241.845	205.024	115.399	78.191	207.255	95.2815	140.057	180.917	66.4103	185.809	24.4274	153.846	229.786	81.6171	0	78.5121
		264	1195.92	203.263	0	189.099	98.1957	103.508	124.528	118.678	71.2362	76.2361	173.785	58.1918	72.4639	0	58.0278	160.013	146.217	122.872	64.0891	53.9606	0	42.7368	130.496	148.944	184.509	185.31	165.042	176.172	111.506	124.214	49.7102	115.552	209.67	128.118	39.2462	235.314	161.769	180.12	195.455	167.208	139.119	55.524	203.841	187.133	40.7961	24.6555	69.0291
		265	1199.88	124.414	0	155.532	86.2404	132.639	134.54	102.776	105.556	53.7455	227.65	0	44.3094	0	65.5734	105.459	145.764	134.457	84.9061	99.6177	0	72.228	90.4469	106.577	187.185	156.564	147.071	40.911	103.984	134.887	84.2198	211.27	219.792	169.614	54.0468	152.08	24.4428	172.798	138.924	173.381	231.806	0	173.482	215.164	33.1345	0	73.7439
		266	1203.84	79.8972	0	154.63	70.2412	114.604	113.563	113.462	99.7048	129.67	167.847	33.6226	80.2536	0	0	47.2626	163.484	95.0747	70.082	64.4718	0	44.803	144.09	121.801	151.824	128.889	199.389	106.797	133.852	149.637	87.8545	217.929	279.018	231.955	78.0709	216.962	72.0358	270.317	242.612	162.461	153.562	0	160.88	197.477	87.4478	18.6804	91.9264
		267	1207.8	79.1294	0	115.543	32.8223	162.625	129.402	133.598	99.602	143.421	133.64	0	51.575	0	0	171.277	124.65	98.7041	42.3465	41.8396	0	31.5603	163.576	62.595	187.964	207.669	174.356	97.9905	155.865	53.5403	47.0397	227.19	226.429	166.779	91.9769	205.934	101.511	152.79	206.964	232.363	145.477	64.5237	197.736	171.459	125.948	32.5679	50.1829
		268	1211.76	94.4066	0	208.872	101.839	160.022	179.122	119.38	102.044	77.193	217.066	0	0	43.4761	0	134.012	136.601	101.758	81.8964	72.1084	0	38.3977	51.9673	74.9629	174.079	167.3	226.814	79.966	174.329	169.735	60.1403	122.958	158.884	170.602	0	182.161	58.3785	184.118	142.11	232.802	112.745	18.8542	189.558	179.046	93.2008	0	0
		269	1215.72	149.79	0	137.53	104.252	138.137	171.491	118.461	61.4239	109.644	236.443	0	79.1605	0	0	137.843	141.497	160.688	60.7038	72.3544	0	56.7708	85.8677	101.626	102.711	113.46	222.6	36.4677	137.169	141.257	61.9017	192.933	191.839	200.43	82.8866	159.052	104.748	186.727	195.962	199.308	168.446	23.0796	223.625	176.92	125.313	0	59.1806
		270	1219.68	61.9304	0	172.913	105.38	149.624	161.374	111.69	90.4446	92.4261	239.324	51.6196	41.1327	59.7372	39.6952	134.765	139.131	111.424	105.744	44.1378	0	63.0026	76.2488	88.954	179.066	131.932	198.035	115.882	138.392	205.909	107.367	271.698	167.18	229.682	66.9324	147.017	60.8774	232.059	172.651	205.734	165.417	0	168.017	165.208	92.6333	0	23.3026
		271	1223.64	110.218	0	190.488	184.413	170.959	81.4377	156.829	55.6335	80.0384	182.645	51.1245	49.0307	43.4204	33.8985	168.065	71.4627	132.659	38.2648	44.8606	0	28.7896	72.7771	0	99.7735	206.804	183.381	85.5145	183.39	148.357	103.688	272.615	162.48	144.649	59.5704	177.205	142.379	173.413	171.798	209.094	142.797	0	222.392	224.785	46.7684	31.4499	86.6406
		272	1227.6	41.6838	0	191.15	130.423	140.117	103.109	75.0247	89.6269	69.3683	189.8	41.3008	92.7143	33.6367	43.7395	99.0904	131.314	98.0417	29.3765	66.1284	0	113.218	122.694	26.2621	137.76	148.128	149.59	87.7401	191.222	111.682	105.249	252.847	180.025	149.88	132.654	162.656	112.688	208.831	175.555	170.505	177.779	0	235.049	223.679	104.886	0	87.39
		273	1231.56	146.11	0	191.374	149.836	116.455	108.141	151.751	98.6346	120.706	183.443	23.0952	59.5929	23.2672	131.332	90.8838	144.936	126.946	63.5617	45.836	0	87.9721	131.202	77.1902	127.131	172.849	170.396	58.6065	140.033	112.403	87.0683	215.251	170.272	163.531	53.8327	95.2897	176.593	222.055	193.984	154.434	56.0644	40.149	205.302	195.923	69.9899	22.6074	53.1648
		274	1235.52	113.775	0	175.746	152.619	233.466	92.4609	181.385	73.9447	76.8035	108.797	25.4053	67.1841	27.955	38.5554	152.04	68.5417	152.432	62.8268	174.526	0	55.0776	109.919	0	152.183	96.3891	198.855	149.45	155.226	88.536	80.5981	189.146	179.515	165.298	86.3774	121.803	101.204	205.734	169.9	115.904	79.7323	0	166.037	266.919	62.0061	34.4196	130.457
		275	1239.48	80.5451	0	101.469	119.261	97.3041	173.986	100.474	104.067	61.0459	154.871	0	38.9044	0	101.194	92.7349	68.4401	114.347	82.6543	118.948	0	101.486	194.029	50.0564	158.513	179.815	177.096	25.0145	151.441	209.997	103.644	204.482	201.47	207.917	142.778	210.318	112.805	208.674	170.567	201.655	119.532	22.6711	170.718	197.35	93.4398	47.2693	62.68
		276	1243.44	79.8293	0	171.713	99.158	192.246	56.1622	163.083	135.002	74.4427	218.193	21.6262	47.2078	62.4057	52.5047	88.0273	129.288	145.405	49.3162	108.723	0	111.57	91.2779	86.3797	84.3142	161.582	227.965	69.8648	231.357	180.958	117.691	204.781	127.353	190.988	104.562	123.747	45.821	128.125	184.754	169.611	210.815	0	151.579	196.16	81.1514	0	19.4081
		277	1247.4	73.9702	0	207.679	115.88	96.9851	98.6862	160.807	161.877	75.0584	152.74	21.0589	70.7355	19.6765	168.763	126.063	139.175	234.784	58.321	150.487	0	111.575	131.422	59.3988	132.192	133.579	205.003	30.3225	234.632	122.612	37.3724	263.428	168.771	190.417	98.7208	152.539	177.701	150.416	194.702	124.975	114.693	0	143.966	58.816	105.104	0	0
		278	1251.36	27.2581	0	128.082	164.315	100.263	112.722	103.435	81.4662	77.9517	162.415	120.014	71.1508	45.3656	83.2913	128.868	64.335	152.538	61.4206	81.7797	0	140.834	152.38	117.72	110.796	81.5711	189.289	77.7027	162.075	138.456	125.646	223.526	144.684	202.288	71.9976	174.608	211.898	267.981	175.884	148.986	150.144	47.2853	152.081	150.8	134.257	35.9819	25.4665
		279	1255.32	55.0074	0	178.28	159.022	158.733	109.68	172.28	140.737	89.4355	170.917	59.7002	62.2231	31.173	62.2961	36.9196	70.5859	140.279	61.3283	135.432	0	130.379	119.802	64.193	147.233	208.329	190.42	18.8481	233.634	226.289	99.4971	195.776	211.265	207.288	97.7315	196.392	95.2945	232.57	127.326	150.927	98.6216	22.4105	136.58	111.773	121.174	67.0084	36.2039
		280	1259.28	77.1985	0	169.657	138.988	119.727	108.11	127.269	145.223	101.946	174.48	24.0854	32.0101	42.1761	60.0096	66.1273	57.7757	180.855	42.4142	97.3168	0	93.6533	101.216	129.676	137.517	202.669	156.964	20.1891	184.175	147.54	75.7264	228.97	178.916	246.804	98.5442	173.548	107.903	263.955	144.104	220.341	152.206	29.6744	199.95	128.062	108.405	0	67.7622
		281	1263.24	142.92	0	151.639	208.98	138.04	137.23	162.076	147.806	94.9073	178.976	30.8621	67.5701	60.4608	32.4212	93.5028	84.8793	133.055	101.176	98.2971	0	149.465	126.041	120.381	122.212	121.614	171.207	0	100.733	181.865	144.574	199.376	190.829	159.882	106.924	207.81	63.8107	190.524	248.485	207.243	209.094	27.6954	233.549	111.804	166.933	47.3166	26.1176
		282	1267.2	97.3044	0	162.181	115.996	104.37	179.017	118.097	266.768	98.9581	140.341	72.4821	37.5097	0	46.7421	99.9493	112.884	125.455	81.8861	213.007	0	138.597	105.285	223.86	165.62	194.835	154.561	55.5943	186.42	142.479	117.337	141.309	117.879	153.745	72.295	209.378	69.8672	253.794	267.726	190.812	158.317	0	95.3006	77.4581	59.5427	19.8492	30.5859
		283	1271.16	112.898	0	242.516	185.258	190.312	155.369	124.596	130.019	121.83	207.463	49.337	65.5149	92.9124	67.828	123.504	102.929	156.884	101.671	129.319	0	91.4743	101.765	158.6	134.942	154.876	154.421	26.7485	195.89	192.45	135.777	223.783	103.634	152.091	87.7113	197.154	62.6059	229.628	202.524	108.575	176.554	0	131.029	96.0102	151.714	23.838	34.7627
		284	1275.12	75.4397	0	233.222	173.184	191.899	164.212	109.612	121.106	138.089	102.516	105.891	71.2036	33.2277	102.682	96.7974	101.145	112.418	70.9489	182.592	0	155.439	132.158	166.894	200.892	166.927	150.224	44.9045	98.7211	157	89.0483	206.051	47.3912	147.582	121.146	164.538	68.1151	183.455	223.106	255.902	204.742	43.0972	159.316	78.6655	190.667	0	41.0151
		285	1279.08	103.742	0	174.922	190.365	134.289	190.755	153.317	191.598	55.5315	136.788	47.487	71.4987	39.7359	51.5432	91.6726	125.41	151.565	84.9794	142.258	0	60.1188	118.882	107.944	168.518	142.536	159.017	66.0071	152.437	168.139	107.021	150.439	149.309	168.322	143.218	210.969	120.181	218.801	155.541	210.295	130.657	0	91.0577	95.1358	155.13	56.9965	50.6635
		286	1283.04	104.491	0	166.678	171.757	130.101	179.789	188.476	126.878	106.826	162.663	0	26.9579	50.5208	65.4102	120.896	173.413	75.1164	124.385	184.458	0	100.364	217.274	177.777	145.192	194.956	187.459	0	167.805	154.221	47.2522	203.075	175.179	116.3	80.1974	164.503	67.1824	158.753	136.517	209.602	152.463	73.986	147.739	82.2523	146.974	47.1641	44.3277
		287	1287	101.903	0	183.419	178.459	123.446	171.706	112.731	109.796	134.223	171.861	101.397	45.1937	92.1363	58.9683	43.8676	63.3104	0	52.5224	159.732	0	46.4553	105.52	115.085	147.428	168.193	194.856	59.1637	134.695	124.206	149.938	162.673	95.3651	152.846	121.612	177.447	84.1714	247.044	184.576	252.288	90.6937	57.0279	164.976	117.73	112.165	53.0684	66.5805
		288	1290.96	66.1384	0	214.167	177.252	157.678	151.994	131.876	146.104	87.1706	151.087	63.9524	70.88	132.845	58.3429	96.1401	0	125.962	45.0447	196.152	70.622	59.9594	119.075	84.2389	226.75	158.653	144.642	49.2845	82.2945	164.997	116.191	108.425	119.766	148.5	120.826	182.869	95.3742	195.268	235.179	205.45	173.776	64.7068	158.013	153.997	165.616	0	51.8096
		289	1294.92	52.832	0	182.693	135.734	166.474	159.4	98.5791	153.151	61.963	116.469	100.627	52.5356	63.6151	45.8834	107.997	60.2239	96.8894	97.424	196.481	29.6109	116.279	214.384	170.75	149.909	161.872	115.391	82.9037	155.169	135.848	80.1578	116.228	115.996	144.071	140.683	151.318	82.4521	186.174	194.65	89.6945	169.528	83.6153	176.22	155.968	159.44	40.9933	79.3205
		290	1298.88	63.9483	0	192.309	131.123	145.386	150.36	84.729	127.851	117.108	210.53	0	51.8253	118.879	70.3665	135.788	0	81.0996	128.836	157.059	74.9831	50.4362	183.166	159.708	136.019	108.342	142.713	142.944	165.272	115.564	105.231	124.322	150.859	198.399	135.221	192.977	127.842	166.547	187.791	150.861	70.5252	84.3834	205.314	137.921	233.589	0	52.4614
		291	1302.84	155.2	0	226.775	134.297	109.14	165.641	86.6347	110.691	70.7582	130.52	58.5342	26.6113	54.6738	104.195	139.702	65.3419	32.1824	121.91	170.219	62.7575	76.0397	146.973	150.272	158.637	181.627	56.4685	107.747	157.046	129.498	109.719	222.114	75.6553	141.387	137.075	206.451	188.747	174.55	233.769	104.952	149.483	52.676	168.062	104.633	172.26	43.8607	43.581
		292	1306.8	127.777	0	154.817	117.739	88.9366	176.256	217.957	142.578	102.18	163.206	80.4541	47.7176	40.8909	53.621	109.179	31.142	23.284	75.4128	223.491	104.327	150.178	182.634	103.363	116.294	129.767	81.6641	88.631	110.659	175.301	97.6879	163.387	157.917	195.599	116.088	149.982	130.792	173.008	250.953	58.3149	74.8666	124.492	153.402	132.597	154.695	54.6466	67.2153
		293	1310.76	87.2906	0	264.83	222.286	180.979	192.43	137.376	132.519	109.927	225.27	45.6443	43.8082	0	60.8608	152.476	76.5114	42.1031	39.3768	152.503	68.9474	179.782	137.989	168.499	87.6224	186.3	75.4407	169.001	136.916	190.001	37.8148	126.338	154.644	163.991	159.516	186.943	59.3244	188.821	178.878	101.814	130.731	54.8594	180.754	143.837	177.657	108.091	52.5675
		294	1314.72	56.1048	0	271.724	201.738	92.6649	165.026	53.6156	92.3112	85.8147	187.974	98.479	40.6862	59.8963	38.0029	153.231	45.5278	54.7474	42.423	194.925	111.201	129.993	113.661	175.645	121.329	145.207	57.9273	94.2902	136.303	184.95	98.0282	118.09	121.058	151.744	149.096	203.959	120.293	195.574	140.8	52.9077	154.576	86.0438	110.601	88.6413	160.593	72.2597	60.3117
		295	1318.68	79.746	0	251.609	164.639	90.0383	178.006	120.55	100.76	80.0089	136.004	69.7348	87.2084	22.897	105.996	194.21	60.4395	77.5639	59.2226	138.578	61.6517	105.335	219.975	172.376	0	156.795	112.379	0	115.171	178.065	117.782	129.838	125.535	219.474	65.3814	191.323	239.419	209.318	145.825	148.668	105.009	52.4429	141.921	120.615	146.404	44.6885	35.3875
		296	1322.64	117.579	0	287.814	140.351	119.048	217.614	64.4115	97.1247	106.158	137.535	72.1868	58.2736	58.4912	67.0834	114.802	66.5488	84.4859	0	191.801	90.0042	150.712	172.562	241.992	59.8497	155.652	136.158	84.5634	81.1109	93.2303	77.3198	134.759	44.4736	249.961	110.458	182.984	143.13	245.409	182.57	129.052	83.2737	76.0206	153.403	111.045	167.629	79.562	55.482
		297	1326.6	94.279	0	235.661	160.342	100.144	160.287	0	65.7021	106.095	133.859	52.3929	110.118	58.1592	74.1429	132.996	41.7897	71.8732	61.2257	197.202	143.415	87.316	267.959	224.633	144.254	123.621	57.1871	73.9117	143.324	152.497	120.258	107.238	155.581	142.279	151.048	242.578	201.676	141.965	175.272	102.409	75.2287	47.1635	110.443	115.884	158.15	46.9287	113.109
		298	1330.56	49.6863	0	174.929	152.387	95.8025	194.888	74.7719	82.345	63.0795	156.173	57.2445	71.2789	60.0172	0	145.872	62.021	67.4879	79.0275	191.043	148.598	90.8788	258.629	195.718	88.5175	137.874	88.3038	98.7417	96.803	131.618	28.3563	118.025	170.905	199.036	93.5678	129.811	160.004	206.465	178.126	115.089	86.2399	136.974	133.428	80.1817	114.075	22.9866	65.9657
		299	1334.52	125.782	0	221.815	137.981	165.416	202.998	74.1484	102.967	73.8895	194.689	0	23.2198	48.1482	0	147.891	89.8993	29.5384	25.1474	187.441	153.131	143.213	161.178	237.314	136.792	140.402	84.3935	78.7894	109.934	165.745	47.2997	144.194	176.799	234.452	148.245	121.885	173.048	106.204	162.883	168.762	108.895	64.2777	154.585	146.22	153.959	29.6391	48.1618
		300	1338.48	122.671	0	167.929	155.791	150.401	206.034	79.3349	83.6364	104.583	155.818	77.8925	0	93.6922	42.9029	144.421	57.5303	107.221	50.2127	144.698	201.723	128.335	116.559	154.574	93.9255	123.245	86.6978	106.305	80.3939	150.119	60.3448	115.685	190.664	199.841	119.194	114.472	116.459	118.966	101.459	83.7238	38.6679	104.631	153.822	150.58	131.738	59.1862	53.4807
		301	1342.44	96.2726	0	143.778	195.618	59.2752	206.277	95.3688	64.8862	84.0793	147.077	0	60.1	26.2679	24.4456	129.05	20.2972	39.9033	29.062	107.816	131.075	140.41	213.628	177.963	99.1364	145.739	87.0602	122.293	0	183.358	106.039	127.009	118.213	161.081	150.974	166.144	122.57	111.707	101.658	163.081	82.3784	85.5947	118.529	98.0047	115.109	24.3062	0
		302	1346.4	142.073	0	185.434	111.409	133.089	148.744	106.587	34.7112	106.888	148.486	41.922	0	57.8349	90.2751	171.172	53.3315	0	95.0787	155.48	99.5255	199.281	159.721	206.622	132.101	106.888	72.0777	97.6107	123.396	78.9892	52.315	153.973	180.248	174.424	105.133	99.8231	143.336	104.088	127.523	129.063	112.323	88.7227	224.489	70.3577	181.304	42.8484	64.7164
		303	1350.36	83.561	0	258.326	114.176	85.8018	110.069	91.4512	44.8757	96.6113	203.155	74.1689	68.4836	58.3069	113.661	116.009	109.212	41.1905	48.7821	119.092	118.485	147.812	179.628	165.859	52.2109	174.427	41.7236	123.108	51.1557	119.62	59.3017	102.772	182.512	222.04	113.017	199.09	167.665	92.9261	129.014	55.1136	135.455	71.928	214.943	121.462	157.93	32.45	0
		304	1354.32	101.904	0	166.306	157.181	122.133	120	87.2306	55.9713	161.237	203.831	54.0051	47.9156	70.6418	51.9667	131.027	47.1587	88.6477	49.1792	113.233	221.896	146.37	210.524	165.731	74.7407	40.1345	155.366	108.653	77.2355	120.875	55.5881	159.662	191.785	104.601	155.81	140.808	159.494	125.97	171.874	77.5176	132.642	68.3495	227.01	99.9311	161.998	40.4668	43.5982
		305	1358.28	155.901	0	190.644	157.892	114.045	131.751	121.361	124.699	104.054	188.159	63.6989	56.2162	91.3725	99.5778	65.7978	49.2074	77.742	0	100.397	220.951	137.234	170.616	119.273	77.1631	113.202	55.0497	158.949	49.1949	70.2841	57.2609	126.388	153.583	209.8	112.508	100.559	167.071	119.517	167.522	91.6528	135.605	103.664	150.965	38.4046	158.822	0	85.6534
		306	1362.24	139.626	0	161.838	187.736	105.016	158.024	92.451	123.869	108.437	178.576	25.7395	47.4288	87.8545	154.521	168.755	52.2212	83.4208	0	134.763	149.158	162.097	156.501	183.505	95.2573	45.9397	122.666	89.5152	56.4573	132.067	87.2775	203.067	141.042	286.223	124.075	128.757	193.31	125.37	151.83	103.92	175.035	100.435	138.669	101.422	174.057	52.2806	78.6712
		307	1366.2	119.298	0	115.143	155.358	148.097	168.361	32.6227	0	75.4499	143.494	71.3253	40.673	108.274	151.174	146.6	82.2124	104.566	33.5344	137.977	123.746	145.681	144.291	173.461	79.982	100.303	86.8909	108.387	89.8025	158.73	45.1418	137.615	226.62	291.467	77.0663	158.483	184.811	130.399	165.171	132.266	143.481	94.6215	158.842	82.9901	202.704	40.3937	37.3448
		308	1370.16	163.452	0	100.711	146.616	164.129	78.7478	45.9491	64.8226	105.087	210.767	82.6976	68.431	70.8115	139.47	151.902	78.711	82.6268	47.6608	206.182	121.553	190.168	69.856	164.506	71.1847	152.671	82.2914	116.019	82.8225	147.402	39.8504	146.598	86.8266	223.284	108.204	156.586	125.767	90.8038	104.87	132.603	73.0339	107.821	196.224	63.4477	112.398	0	80.1475
		309	1374.12	175.622	0	86.3864	188.641	110.217	127.529	111.521	72.8994	123.047	207.34	22.8837	43.6426	93.4923	199.506	121.254	162.651	106.191	0	198.232	189.304	149.324	122.357	127.362	89.4796	120.786	108.187	95.645	38.3483	164.147	48.025	162.075	178.024	300.873	72.4847	139.025	97.5486	89.2936	234.069	92.3843	72.9822	69.4818	176.838	60.4338	154.142	61.8539	60.8104
		310	1378.08	72.1998	0	133.684	154.739	127.829	106.928	74.832	74.328	114.784	191.891	31.998	71.7862	99.6432	130.73	73.3391	89.2982	139.432	64.2068	154.335	208.2	93.1271	129.046	150.201	74.1272	82.2336	183.933	93.7773	0	83.6034	37.0899	169.834	169.493	245.092	72.1271	161.946	157.197	93.9517	137.259	148.747	139.339	98.9808	208.507	84.9807	184.371	70.4268	0
		311	1382.04	23.9598	0	108.253	160.226	140.518	123.457	76.4518	103.498	116.868	234.65	31.0341	61.6974	143.08	175.634	35.4409	92.703	113.042	56.5141	212.391	188.562	129.656	186.551	104.684	84.5282	144.941	69.3743	39.1497	123.273	123.932	28.9339	184.597	143.185	231.473	83.085	251.468	138.586	69.1255	257.965	104.94	125.956	94.2812	190.063	63.9155	171.093	57.0935	28.5739
		312	1386	58.3819	0	115.576	173.399	116.995	123.115	128.898	0	112.148	192.694	20.6949	25.7776	127.162	251.62	94.2738	90.4635	148.892	68.3194	72.1156	227.571	155.962	157.87	96.5047	61.4372	150.946	147.677	129.255	36.2062	109.827	22.2466	135.307	95.1692	197.331	119.019	172.395	130.165	76.9354	175.322	42.6509	143.27	63.5446	153.38	94.9666	161.587	36.1129	45.6527
		313	1389.96	102.856	0	138.528	167.833	181.643	135.779	94.4675	55.6996	50.7049	218.952	81.8689	85.2996	40.5012	160.849	102.711	107.071	186.281	62.1562	165.303	187.756	156.838	116.027	116.436	124.054	115.943	114.693	145.685	0	200.434	34.2654	131.095	195.068	209.99	91.851	97.5757	103.421	96.9093	175.108	137.03	57.4165	88.7987	140.998	85.8697	157.878	38.4378	52.5176
		314	1393.92	106.672	0	121.597	190.718	89.3544	141.167	128.02	98.0728	110.325	213.389	61.1235	63.6594	65.5241	161.916	82.4139	71.4036	126.055	77.1176	141.36	167.138	104.704	145.365	91.7422	134.372	96.5356	176.657	112.583	49.0293	172.434	100.19	136.463	96.7122	167.297	29.4839	121.974	82.4252	78.1852	141.012	86.2739	169.098	121.031	159.368	81.3927	189.921	36.4465	73.0508
		315	1397.88	74.7854	0	97.2952	247.315	110.98	102.715	79.3027	40.5046	87.3547	163.66	66.915	30.9517	113.834	182.697	124.857	179.645	151.105	67.6514	129.377	191.847	148.434	209.263	101.987	162.089	0	147.229	120.812	64.7141	151.292	54.5294	175.712	94.0453	259.189	22.5253	128.244	172.675	92.6844	190.549	137.782	107.632	54.3504	149.094	68.5864	163.699	25.9772	36.2313
		316	1401.84	52.6493	0	130.382	206.076	87.7047	156.226	78.7277	50.947	92.2328	182.484	43.6588	0	109.025	75.3614	0	133.266	136.022	47.4171	36.1287	157.891	131.105	204.699	92.043	150.678	163.388	140.278	107.228	139.043	136.048	88.803	78.1683	192.128	147.978	21.6083	190.176	46.3544	38.8608	188.056	105.609	86.8429	109.438	165.806	122.196	220.156	69.8968	76.9273
		317	1405.8	104.089	0	81.8734	169.066	104.289	174.925	154.327	28.8537	62.2417	236.304	66.179	25.0205	101.621	93.8987	68.9727	151.644	189.732	65.34	26.5876	112.458	204.949	149.444	111.187	148.746	72.8117	166.781	102.767	122.286	97.4643	33.7451	109.144	218.044	65.3014	49.9932	159.315	102.137	80.3283	162.833	146.798	136.316	108.686	180.004	69.605	132.635	45.9973	46.7192
		318	1409.76	47.1818	0	102.213	198.548	169.535	129.512	109.127	30.4404	69.6823	183.641	105.345	103.04	110.983	153.346	65.5014	167.584	161.414	53.1949	47.3224	150.234	146.229	248.147	102.797	172.741	88.737	196.844	134.209	112.188	52.9443	55.1784	184.116	176.956	116.594	93.5318	121.958	208.476	91.2604	133.567	155.437	98.7101	68.8577	170.144	108.666	140.642	68.2942	95.7328
		319	1413.72	85.5952	0	122.46	187.737	137.547	122.93	84.5761	54.3209	50.216	170.39	39.8982	37.0664	126.556	148.613	110.099	130.488	183.982	36.8548	33.9738	118.409	165.138	177.52	150.421	138.301	98.4432	172.567	167.253	127.55	96.8989	90.3583	106.747	117.768	205.092	28.7207	111.879	115.711	63.0147	88.3281	174.621	170.027	91.1463	249.641	37.3321	142.179	87.6024	25.6951
		320	1417.68	138.755	0	184.44	207.18	146.465	140.656	113.463	45.6375	69.5913	177.647	83.312	59.7182	156.049	214.063	136.758	125.275	179.66	55.7269	93.6157	168.265	133.235	195.463	97.4243	158.981	141.45	136.021	220.526	148.924	104.324	82.6293	175.836	121.033	227.935	34.8887	245.112	225.701	110.439	171.088	147.545	160.854	135.515	193.817	56.549	106.258	19.5938	84.4895
		321	1421.64	55.2692	0	108.069	174.309	122.875	147.193	154.313	88.7894	58.3252	234.678	81.6414	21.4804	145.617	117.235	131.368	97.874	150	70.5941	99.7013	136.611	160.845	208.592	187.959	153.703	132.297	113.652	136.368	124.706	111.562	86.5029	84.6722	108.086	242.863	25.453	110.046	207.664	111.399	207.923	185.876	210.387	114.4	152.57	80.0561	110.308	53.836	53.4069
		322	1425.6	47.846	0	67.4595	189.48	132.075	122.376	161.068	65.4028	74.0567	158.562	51.3598	71.9475	123.415	146.847	138.812	182.282	107.094	48.7173	121.797	117.143	176.84	227.494	65.1772	166.445	194.663	175.774	233.412	206.66	89.353	34.7138	124.467	152.601	207.608	71.3062	219.677	117.903	50.9795	218.693	152.746	109.639	114.94	167.465	58.2571	135.744	0	41.7256
		323	1429.56	114.242	0	80.9874	210.122	166.676	103.057	87.5309	165.108	89.3761	171.436	43.7293	53.356	193.312	105.166	144.6	157.912	227.633	51.3689	109.402	190.4	155.114	219.444	195.565	165.074	202.732	124.175	185.252	176.177	161.253	66.6204	79.1004	106.181	226.564	20.5694	143.317	157.925	80.1966	179.713	196.419	167.45	112.348	162.24	60.4499	144.701	27.2243	37.6518
		324	1433.52	100.902	0	138.481	236.26	115.294	119.383	156.995	99.4798	43.6783	138.544	26.3194	0	171.024	114.127	111.391	205.296	134.654	91.3886	141.412	206.925	258.87	256.224	136.82	142.672	164.511	214.302	147.005	188.857	137.81	91.5543	60.7343	143.041	193.842	57.3413	204.943	157.672	121.926	187.319	155.782	164.705	82.7854	142.53	107.217	183.127	74.5983	68.6846
		325	1437.48	115.908	0	108.91	245.066	72.8653	104.531	195.401	0	74.3519	106.992	111.931	53.949	189.172	71.6663	105.284	168.582	167.288	70.2636	95.8414	209.618	194.552	225.434	92.6869	200.94	140.301	171.014	101.177	137.928	101.869	89.144	107.931	168.828	123.7	70.5512	231.522	179.341	68.7182	157.639	134.143	206.159	59.9823	150.678	95.0117	194.79	99.2051	0
		326	1441.44	148.08	0	176.567	181.964	139.602	38.1368	145.708	68.5067	66.5721	147.568	26.0787	44.7581	105.781	223.832	138.001	208.323	167.495	64.3209	172.914	167.057	191.536	171.588	87.0989	167.825	157.274	158.934	132.117	175.123	73.1422	67.0285	87.3095	127.32	145.973	132.186	142.084	135.287	67.6459	145.452	56.0142	115.497	71.5932	226.786	156.636	178.99	87.0542	75.5506
		327	1445.4	96.4812	0	178.526	208.599	118.237	179.679	172.933	170.446	81.9349	165.698	88.0561	63.7457	129.559	138.153	19.8719	186.387	281.77	42.0212	96.8306	177.671	166.192	233.863	97.3471	140.346	161.7	144.625	157.609	108.317	167.593	44.1951	106.395	131.539	153.177	63.2948	105.906	145.392	115.431	39.5614	149.757	144.332	85.1934	126.559	154.427	156.023	102.581	26.9989
		328	1449.36	73.5973	0	123.133	146.291	141.866	167.501	147.018	67.1396	69.9014	132.373	91.9876	104.616	167.865	181.459	52.7317	219.259	189.309	57.4102	121.587	217.066	200.085	215.351	100.458	158.307	159.65	194.86	128.639	173.707	190.969	60.204	122.806	62.3005	214.669	0	151.987	112.898	130.101	96.0957	152.86	138.471	86.3655	148.896	124.461	148.891	88.958	76.0126
		329	1453.32	91.9321	0	177.819	199.475	106.482	75.0198	146.728	94.1252	71.8425	152.092	68.6468	53.5737	146.978	99.6906	61.1799	177.47	214.442	56.3466	130.87	172.071	73.1618	150.042	83.8071	182.526	198.166	272.721	114.725	185.578	172.976	38.8733	75.3283	147.083	114.811	0	165.065	127.119	104.133	157.14	116.666	131.602	92.377	152.531	64.1307	104.106	97.6353	51.6085
		330	1457.28	124.901	0	175.17	153.93	85.308	201.862	215.813	116.687	75.0275	153.181	68.6256	21.1935	167.61	159.167	111.773	164.805	230.493	45.7223	223.801	121.86	189.103	177.717	146.497	144.976	185.781	211.875	90.7194	143.193	161.649	0	58.19	151.177	110.573	86.6475	146.511	120.278	79.7314	128.214	68.4738	147.86	53.447	71.8002	68.7477	129.32	159.102	27.8186
		331	1461.24	86.1622	0	117.929	210.138	98.0748	172.59	188.051	114.694	123.367	151.181	52.396	37.7907	184.816	194.682	136.998	170.498	262.678	0	76.1506	156.637	143.049	94.9796	140.748	136.933	137.131	252.65	71.8565	91.639	165.986	67.6646	80.966	80.3505	78.575	33.6436	160.242	131.656	64.1523	61.6762	201.924	149.859	106.418	98.3103	63.1501	133.01	85.4089	45.9038
		332	1465.2	86.2536	0	58.5544	161.925	197.274	251.316	103.827	92.2424	0	168.796	43.4034	44.2563	126.05	121.09	95.2787	180.655	202.809	0	142.151	182.868	110.171	136.789	120.15	97.8647	141.04	227.849	73.5421	130.214	173.575	20.1487	101.337	71.0762	106.625	96.6855	172.417	115.753	103.925	83.9685	66.3256	131.615	67.8391	196.559	132.668	95.5691	210.572	0
		333	1469.16	55.0535	0	39.4563	224.007	89.4292	134.518	192.141	137.563	97.4408	113.442	46.6515	83.851	135.92	155.039	108.942	178.044	252.623	0	149.817	199.035	86.841	142.126	172.369	115.381	88.9661	176.821	53.6069	156.427	150.556	103.285	163.555	176.732	157.087	98.9442	126.126	129.336	39.0049	73.2258	93.3426	171.847	0	44.5147	158.388	146.529	150.428	47.7443
		334	1473.12	105.068	0	132.664	174.673	44.5268	135.13	96.6947	140.046	38.7242	176.257	78.7572	30.1472	103.14	125.988	153.975	112.009	140.104	0	117.39	111.221	143.26	84.9882	103.544	145.894	192.312	255.503	65.0891	92.2144	136.573	0	138.394	177.729	72.405	124.06	165.423	162.757	43.2515	98.4377	135.405	196.71	45.826	68.73	89.6701	99.6055	97.448	0
		335	1477.08	120.913	0	123.405	169.127	105.856	127.696	135.674	65.1346	36.1608	118.632	21.3424	0	148.421	118.897	141.127	151.151	214.151	0	81.8833	87.6217	212.601	166.398	188.792	134.906	168.34	157.017	74.0873	131.294	98.0215	89.9797	115.374	125.116	168.575	178.382	140.769	123.955	38.9744	163.648	42.9844	70.2847	0	91.3713	109.565	163.204	102.688	62.2054
		336	1481.04	20.2772	0	112.154	186.987	69.2905	116.705	100.62	108.331	96.2702	106.873	42.2096	54.1124	148.271	116.022	116.343	171.277	180.042	80.4421	96.5113	153.569	108.966	198.1	146.23	159.458	176.048	158.29	47.4867	137.122	113.75	62.4672	109.318	193.97	107.723	148.576	92.8873	148.601	80.3525	165.97	57.7993	55.581	48.7974	125.805	114.213	135.323	110.489	0
		337	1485	71.0566	0	82.4884	105.391	73.1519	133.828	108.589	93.5553	51.6645	112.678	0	0	96.8562	69.1684	101.91	213.408	178.349	22.1037	102.819	142.022	178.832	177.783	106.52	184.854	66.4212	221.616	105.585	92.0416	113.317	49.9243	176.36	232.008	129.457	153.121	237.954	210.083	41.5336	99.2735	86.0647	48.7544	32.867	78.8996	186.448	177.226	45.1318	49.4466
		338	1488.96	65.8206	0	173.005	36.3407	111.369	128.245	108.635	203.913	42.8925	124.805	0	23.4026	114.678	101.345	108.649	195.155	173.136	56.9907	68.4884	128.984	158.37	137.41	166.614	146.497	102.647	179.471	50.9631	163.665	143.251	0	118.05	122.158	222.842	141.152	190.941	132.499	47.8537	138.055	58.6402	59.1297	39.3625	87.2124	119.187	123.235	65.9099	34.5664
		339	1492.92	70.9374	0	146.83	167.867	136.083	173.939	104.291	165.044	96.998	123.134	21.6109	135.06	88.242	72.3314	84.69	168.432	168.887	43.0874	92.8983	101.235	62.9298	169.667	130.423	136.363	141.188	199.94	0	56.9046	122.035	84.3721	166.667	59.3657	167.762	132.894	87.7638	89.9429	97.8472	191.629	122.803	97.4492	43.8841	93.6471	186.563	108.498	103.937	71.8343
		340	1496.88	0	0	89.726	129.521	90.7778	163.519	127.982	125.057	44.1331	103.171	41.9698	195.569	141.308	145.493	146.893	121.246	197.915	38.5899	69.509	147.185	138.117	114.6	169.449	103.639	124.182	200.308	70.668	85.61	140.032	40.5509	171.965	95.2084	149.436	167.427	199.788	111.192	80.9179	92.9438	74.089	93.3443	43.6875	60.0733	144.384	91.1354	187.261	0
		341	1500.84	64.8878	0	101.236	118.834	34.6356	156.448	120.467	120.705	65.3049	181.357	51.3339	139.817	116.027	106.924	77.5087	133.856	144.223	89.1324	39.6156	155.18	104.185	141.428	142.795	203.647	127.921	205.569	0	92.2207	145.822	53.7125	151.871	130.288	177.518	112.339	138.045	149.135	18.6545	68.8632	94.6959	55.1297	45.5772	112.039	255.092	174.443	82.5249	47.8179
		342	1504.8	69.3431	0	161.044	152.606	30.2721	218.092	98.8732	123.346	103.65	137.05	33.9159	147.962	108.016	159.712	104.934	142.617	189.6	74.607	140.205	116.601	127.482	217.7	148.673	123.724	128.141	214.174	118.68	154.56	222.188	61.4907	128.833	99.8226	233.408	90.8014	115.88	111.589	76.2104	116.689	132.265	87.2543	81.3398	93.5123	173.794	162.67	176.791	60.7433
		343	1508.76	83.6716	0	96.094	113.211	58.1517	159.057	156.868	184.677	101.955	162.618	43.0061	151.795	69.7695	145.98	112.824	121.564	140.514	96.0259	88.582	121.587	156.198	136.303	66.4216	97.2398	108.013	217.254	120.059	77.6525	147.164	53.3432	168.931	160.186	265.619	155.095	135.909	162.83	68.2949	96.611	69.0298	141.042	34.2683	58.9453	159.367	137.696	122.015	57.1911
		344	1512.72	0	0	119.192	166.156	128.948	204.268	164.731	98.7437	71.1494	124.501	25.6484	105.705	119.584	119.769	115.039	85.8354	136.164	44.3732	84.5767	120.783	81.1098	97.5075	98.0428	156.927	76.995	146.211	138.899	106.93	111.035	28.5541	114.189	126.788	237.535	153.552	179.607	180.55	50.3304	136.381	91.4461	167.843	49.0022	95.9407	199.916	132.23	111.071	50.9573
		345	1516.68	38.124	0	127.69	164.249	63.7516	154.052	91.271	48.529	99.2747	93.3166	42.4891	131.535	125.601	117.478	138.196	225.028	56.5108	49.2397	88.6065	152.236	101.443	0	157.867	152.873	80.8997	187.983	84.7789	154.388	35.5738	56.5614	89.4118	74.6918	137.851	94.3752	76.9887	130.182	64.2396	171.635	92.0323	114.36	82.5019	66.5139	212.738	131.285	167.456	32.969
		346	1520.64	29.6186	0	135.216	182.462	99.4633	154.67	118.974	236.342	100.882	180.354	96.4236	178.34	90.4241	113.18	39.2897	88.874	118.78	70.3734	114.896	134.951	193.774	68.9422	87.0991	119.365	70.5423	163.523	89.6564	144.326	181.942	45.9515	185.15	123.255	219.495	135.966	77.1803	123.374	62.9212	140.382	80.5749	111.732	99.0229	30.5047	187.722	165.255	78.0919	30.7268
		347	1524.6	100.048	18.5934	95.3186	130.401	63.2409	115.14	115.782	175.661	38.7172	68.1493	0	183.984	104.317	119.08	141.22	135.003	84.1204	55.4576	147.174	135.098	170.714	88.2444	148.227	140.647	74.5187	127.181	108.678	102.432	112.142	79.1337	110.895	84.6921	313.587	162.527	84.3713	53.7146	134.38	137.644	73.3865	109.059	108.787	51.2813	201.008	175.783	127.905	25.4949
		348	1528.56	89.6337	0	90.3189	192.808	98.8418	132.033	64.1551	125.715	48.1607	194.384	45.2857	205.914	82.3153	138.207	65.1138	131.006	111.121	63.5702	91.4346	166.796	128.168	93.377	119.146	100.764	110.682	156.22	96.1889	116.119	134.56	98.2783	139.366	75.7788	162.045	200.919	149.439	131.26	100.652	107.231	118.386	148.898	65.1477	59.0408	210.572	167.114	132.982	0
		349	1532.52	33.9127	0	60.3098	155.862	61.8808	110.069	153.595	126.614	95.8717	128.859	62.1258	150.767	93.0184	120.846	126.246	158.921	110.544	43.0755	113.119	144.291	145.6	0	83.2919	139.49	85.2586	183.657	99.1196	127.911	158.713	57.917	109.768	136.482	210.698	176.981	66.8256	207.595	63.129	115.785	0	50.9808	63.0727	93.1992	211.498	73.2232	187.368	0
		350	1536.48	38.2738	0	89.6622	159.678	84.7291	160.651	127.438	125.751	43.9672	152.062	25.8057	176.333	144.79	127.372	135.012	86.3736	144.244	70.1771	156.724	129.526	127.727	0	164.432	110.855	74.2138	125.028	119.347	74.7443	78.687	103.984	122.845	119.964	263.208	86.651	59.7355	149.372	79.1496	133.385	105.023	110.609	31.0663	96.2379	178.565	247.287	152.397	30.8334
		351	1540.44	118.569	0	110.692	99.9531	23.846	211.542	98.7475	114.984	99.204	147.201	73.1516	180.619	77.8024	103.196	122.049	118.94	100.384	45.5911	132.479	146.366	86.0815	82.2551	125.1	105.984	68.755	240.65	61.0006	100.434	148.839	83.6198	167.228	60.8325	273.917	190.039	113.59	118.198	69.9027	71.1996	93.0102	74.8682	94.9595	75.8078	196.259	149.331	151.909	0
		352	1544.4	84.5475	0	115.439	165.263	45.7585	117.018	143.146	79.4134	71.0429	144.331	83.6753	174.406	113.3	172.84	151.824	98.6462	107.851	42.2044	130.972	221.098	117.592	56.4448	107.475	121.018	69.0263	178.53	107.206	132.125	122.278	58.0285	196.835	142.301	214.903	137.086	104.822	101.733	68.8142	115.67	126.138	92.5543	106.021	98.0702	212.389	193.171	265.785	0
		353	1548.36	145.626	0	104.037	106.235	107.78	228.759	158.457	67.0783	98.828	143.837	45.123	164.05	95.8617	95.2222	59.5623	118.444	75.9595	55.0468	189.17	116.347	92.6911	139.634	154.028	149.823	130.487	138.035	106.715	142.988	119.308	44.5968	155.745	146.774	195.42	178.08	201.688	99.7496	41.8629	93.125	140.431	134.062	43.0195	90.5898	242.576	140.155	173.369	28.0354
		354	1552.32	75.9556	0	143.934	84.9805	112.782	125.104	150.988	106.862	95.7785	172.917	35.9678	153.715	52.7684	107.445	113.401	202.631	107.551	83.8896	86.8155	129.002	111.714	63.3565	116.953	138.211	53.9984	163.145	119.015	141.145	151.91	71.0264	166.864	114.671	171.124	182.912	101.838	72.3376	130.094	105.446	70.5981	134.245	78.9029	75.0739	163.715	187.792	109.453	0
		355	1556.28	115.814	0	82.6978	100.606	111.948	183.947	155.201	150.122	25.2974	225.566	38.5261	86.1515	71.2552	58.9023	111.504	84.1872	113.904	119.277	107.752	157.167	111.676	33.7402	109.133	96.1671	117.281	231.968	75.0928	215.601	99.5312	54.7819	246.338	178.362	237.379	175.553	99.6573	131.238	133.715	42.4772	65.581	117.318	93.4419	35.9478	167.022	292.558	144.891	0
		356	1560.24	73.696	0	89.5537	111.307	40.6069	132.132	87.3619	135.381	74.9787	137.162	48.0022	222.797	82.1514	46.51	107.423	131.903	95.4976	52.7609	141.108	138.22	145.46	0	90.3303	137.471	103.018	132.347	81.8776	147.253	111.352	40.5005	161.017	111.787	201.998	129.928	175.595	94.0925	222.824	101.494	132.276	115.507	75.8257	45.1571	235.42	167.401	143.442	0
		357	1564.2	121.638	0	137.238	140.421	88.4205	88.279	162.785	102.828	54.7292	160.194	0	214.246	92.2562	88.4657	77.3588	71.482	184.262	44.3139	161.586	148.315	117.763	87.9573	171.62	177.058	97.3496	118.008	123.419	199.596	119.065	68.8648	182.289	134.001	196.942	85.3413	138.47	143.002	99.8633	76.1766	122.926	62.6026	60.1105	61.9846	137.633	288.711	178.188	0
		358	1568.16	103.819	0	146.511	98.2222	40.4558	157.757	182.673	193.227	44.6678	213.704	53.9402	109.982	93.9205	93.3477	90.993	167.151	202.064	60.9356	208.149	132.574	107.179	96.7556	240.621	116.549	47.2451	166.75	62.3789	211.076	112.541	59.7752	171.102	181.527	220.207	78.8058	125.842	69.551	83.589	23.7987	169.17	126.267	59.299	0	157.18	242.841	135.216	0
		359	1572.12	53.5594	0	133.033	93.3178	80.735	119.307	148.684	86.9042	112.101	209.18	33.9108	131.676	151.397	126.234	112.378	104.54	186.785	68.423	152.053	80.2842	155.057	66.2199	130.507	135.82	82.9023	127.808	46.7041	134.182	155.906	66.3461	263.069	171.578	154.75	128.591	121.473	138.04	126.138	69.581	192.376	114.635	38.0455	32.2059	127.656	226.886	149.327	0
		360	1576.08	81.0226	0	85.4013	38.4183	63.8872	136.187	102.383	40.7788	55.3527	212.043	52.0122	168.707	46.3325	89.4206	76.1485	124.708	105.653	61.4648	92.553	156.159	179.312	56.5163	135.76	171.772	122.396	222.405	93.8331	162.914	187.732	55.2862	97.6963	120.28	255.696	113.749	114.04	131.109	90.6521	71.6884	130.075	97.1236	52.2982	102.204	217.428	131.282	151.65	0
		361	1580.04	0	0	150.127	112.188	29.2741	192.753	135.232	51.2999	99.8993	200.119	0	277.68	85.555	78.1072	128.037	128.637	169.899	84.4973	186.46	96.2692	167.825	65.8521	186.663	119.487	68.6653	191.733	76.1706	92.0805	158.785	100.799	135.436	166.777	222.191	125.118	90.0674	102.689	108.763	0	152.009	118.774	24.4345	65.7773	155.868	204.283	56.8804	0
		362	1584	69.6091	0	89.4435	133.153	110.737	115.926	116.686	128.148	31.1385	197.566	38.4311	193.075	110.034	87.4511	155.418	81.6139	155.208	60.4332	196.216	118.378	117.163	113.429	134.942	192.888	109.52	186.96	72.8683	30.2848	67.0566	123.286	237.185	156.942	173.782	0	146.924	117.92	195.483	123.271	145.944	92.1531	43.9776	85.487	87.9252	226.391	56.8407	0
		363	1587.96	81.6416	0	83.4369	121.132	91.6385	93.1645	114.795	101.264	61.8655	132.398	0	89.8689	131.612	87.2118	132.782	157.955	233.731	77.5883	152.935	111.709	183.051	116.949	179.667	122.25	41.6565	130.435	0	128.081	93.6519	146.706	165.137	145.372	231.852	126.468	130.421	102.269	137.313	43.0654	95.3436	88.4563	49.0043	149.393	85.9192	164.326	109.759	0
		364	1591.92	73.7654	0	126.285	79.1551	87.5075	83.3593	157.259	49.467	57.2607	171.88	25.5092	177.749	92.844	33.7717	83.4085	127.557	244.678	51.6448	182.935	134.372	172.73	74.5424	239.429	148.284	77.7534	179.421	138.775	107.227	181.511	37.7597	165.092	174.517	272.296	140.375	68.7015	150.117	82.3992	106.569	102.673	109.628	86.1678	69.6947	143.304	218.063	126.544	28.4771
		365	1595.88	73.042	0	154.824	21.2366	152.799	127.962	144.277	60.4549	62.2132	198.259	35.5466	188.003	154.638	103.044	90.6372	126.062	154.547	55.4664	117.885	154.663	127.601	77.5768	106.076	127.835	123.319	154.165	0	128.052	223.396	62.7348	162.854	237.687	175.733	91.9298	178.433	155.772	97.1756	124.023	147.248	113.419	53.4355	81.396	140.608	250.392	46.5787	23.9592
		366	1599.84	80.0863	0	82.8031	48.892	0	151.364	87.5004	0	65.1247	164.748	33.4081	157.921	154.026	88.7019	113.87	100.683	208.1	38.2531	143.901	155.051	153.302	48.8598	159.317	160.358	57.6977	118.657	101.683	151.484	248.931	31.9173	182.168	157.485	164.226	0	147.138	109.265	97.0517	54.9043	127.467	21.9667	41.3014	91.4765	110.753	163.363	38.2792	24.47
		367	1603.8	97.0395	0	169.316	80.5155	85.1523	124.433	106.689	68.6148	37.4451	154.744	0	147.535	174.384	68.7946	135.169	150.835	258.839	90.4428	104.909	137.013	67.063	32.0513	138.116	218.777	103.193	129.015	108.14	129.373	189.958	43.173	236.882	142.957	202.285	40.974	107.932	148.649	169.295	59.4572	82.5141	71.4241	69.7785	55.7446	113.575	104.352	92.0393	37.0911
		368	1607.76	78.8795	0	145.325	76.9736	125.569	181.829	112.658	131.274	19.4134	192.216	22.2436	95.3604	157.388	56.0835	123.14	63.0547	247.422	45.4161	193.611	188.361	97.171	84.5254	263.514	197.903	62.3286	134.841	50.4705	196.897	214.186	44.3029	202.148	185.695	226.138	94.4126	120.391	135.067	66.0497	40.7988	110.285	50.5831	40.5707	97.9316	113.564	115.735	89.0776	0
		369	1611.72	63.7362	0	102.082	98.9656	115.279	74.4168	106.624	46.7587	43.881	120.027	42.5268	162.858	173.267	148.065	126.021	114.597	199.594	63.294	121.175	181.045	78.8578	43.7553	193.121	160.631	48.6847	157.874	114.979	110.895	182.227	83.8077	141.802	188.102	194.502	91.3012	61.8883	87.0524	38.5388	55.0353	181.578	57.4044	27.4478	90.1174	87.3048	139.482	108.297	26.6995
		370	1615.68	57.9987	0	106.235	83.8451	61.2578	109.178	137.517	138.434	49.4094	127.901	0	218.982	143.528	105.457	88.339	117.189	221.738	60.6191	112.901	207.017	138.176	50.0548	195.602	252.843	94.6465	171.158	58.1248	181.105	168.852	33.4752	245.913	156.782	132.982	86.6101	95.1249	123.234	66.0307	63.0491	69.8826	94.1281	29.3044	114.017	49.5605	241.063	93.0445	0
		371	1619.64	44.305	0	125.662	56.9397	129.757	151.969	73.9114	130.409	107.01	164.47	0	138.56	135.138	123.183	128.145	116.763	220.568	58.4585	131.661	172.388	119.154	32.2766	225.293	148.046	124.628	121.406	57.9044	127.254	202.291	0	189.769	98.448	117.25	129.494	35.2125	80.7964	103.079	85.4768	164.57	79.6981	27.9271	179.501	113.094	176.537	136.553	0
		372	1623.6	60.0557	0	100.318	101.523	154.728	116.356	102.239	84.1143	0	134.807	20.7084	119.215	104.228	179.944	71.2788	70.9252	159.521	74.1353	122.367	162.244	92.4723	23.2027	257.695	201.156	65.0676	136.59	106.584	195.196	177.289	0	187.949	145.521	225.43	0	102.872	230.721	168.815	65.9559	133.855	65.4094	53.4835	124.259	137.54	136.405	78.3925	0
		373	1627.56	85.1534	0	104.622	41.9842	86.3056	117.543	83.0051	148.491	0	101.577	0	121.498	94.7224	73.1525	108.897	66.553	206.502	101.677	174.482	181.671	139.691	83.2576	289.623	143.261	98.8968	90.4703	123.808	178.072	128.863	62.4861	163.107	168.99	227.708	0	101.974	154.998	75.1194	61.5087	125.335	62.0481	37.5816	63.9558	103.711	219.005	155.945	0
		374	1631.52	106.526	0	118.029	33.2422	61.0633	120.242	34.3961	85.8994	0	121.748	0	216.943	144.615	131.717	127.799	74.2847	63.1126	105.31	87.6997	174.843	131.019	108.35	268.664	150.047	72.3733	127.283	141.765	111.768	204.206	0	135.057	25.5232	210.094	54.9322	89.9335	172.352	177.214	124.012	175.286	65.8049	23.8738	151.018	87.3893	231.162	28.7603	0
		375	1635.48	107.446	0	205.904	74.3091	64.4118	136.162	83.0554	181.821	98.3341	189.559	0	161.715	88.4026	80.6018	146.708	124.433	150.646	86.051	137.693	222.649	72.5192	32.0608	142.587	168.123	0	101.317	60.6981	141.669	201.303	84.9713	194.023	134.926	187.887	64.3453	217.125	114.006	111.801	56.8733	104.178	129.089	64.718	128.208	131.5	173.214	157.612	22.8967
		376	1639.44	126.842	0	87.0223	115.624	115.1	75.8905	150.517	123.13	24.5551	194.749	21.7453	53.9368	122.39	71.3428	82.745	133.158	78.9867	106.854	120.411	174.332	106.465	78.916	155.173	102.676	91.3495	157.476	73.616	93.2648	176.198	47.4768	129.996	166.061	178.012	56.7871	126.404	62.0664	180.702	64.3125	114.547	69.4601	55.4695	105.987	147.157	141.541	128.407	37.8214
		377	1643.4	52.7738	0	130.475	162.199	115.258	47.2282	143.41	27.3888	51.5504	132.987	0	90.3565	159.283	118.029	83.0367	131.135	108.298	70.1854	103.985	206.367	165.776	41.8865	123.444	121.88	75.8005	140.989	101.995	172.298	178.985	76.9531	187.779	168.607	180.388	82.3003	52.3583	76.3852	120.476	117.136	126.902	139.65	54.6756	132.753	187.015	222.609	116.11	53.5861
		378	1647.36	58.525	0	82.273	84.3154	73.0905	108.571	145.684	77.0044	39.7708	111.215	0	133.007	146.721	122.688	76.9709	135.218	233.905	84.1982	87.6756	181.084	126.185	108.517	157.067	152.784	49.3364	150.297	80.004	137.247	83.1701	73.1248	160.692	169.217	186.622	93.2049	130.704	109.604	147.058	77.6104	126.324	152.405	60.7524	148.967	185.023	197.721	36.2893	0
		379	1651.32	79.6733	0	83.5598	81.9493	63.3081	148.362	84.1922	82.1087	54.5208	132.494	24.17	0	108.125	140.329	108.618	202.767	127.778	142.137	115.403	122.176	96.4335	95.6619	186.303	131.913	65.715	115.15	94.5314	42.6179	193.851	0	129.425	156.053	351.097	79.868	112.035	110.543	124.458	124.453	96.6518	146.765	50.788	89.9944	137.766	157.687	140.449	38.7836
		380	1655.28	86.3714	0	148.046	134.146	72.3694	205.461	129.448	133.854	70.6585	177.385	0	44.6762	138.045	110.892	164.714	143.063	125.163	183.596	158.162	120.445	191.202	0	152.939	102.352	87.7854	155.169	121.247	136.499	176.764	49.5635	172.933	145.648	96.5203	0	61.5234	86.3329	210.657	137.257	104.956	147.915	35.3149	109.374	187.429	222.064	34.8835	0
		381	1659.24	123.528	0	186.769	101.37	83.5468	126.707	142.696	97.7489	59.3598	123.1	0	85.0306	114.211	160.952	83.724	94.6395	216.755	144.069	145.089	217.864	65.0812	54.6755	201.018	103.44	87.5178	165.127	88.9034	126.951	186.258	60.7011	110.706	226.215	160.452	21.0172	125.481	138.163	136.018	91.1909	97.3767	67.7154	61.0956	168.011	166.684	186.451	51.6291	0
		382	1663.2	0	0	143.131	58.1478	88.2702	143.459	239.34	118.036	72.0574	150.738	0	53.6429	40.2442	146.308	74.1707	153.034	210.229	136.912	145.222	144.359	144.324	0	143.646	47.5232	93.279	167.591	76.5445	125.992	159.199	37.4545	137.097	186.925	187.543	63.2678	156.339	102.848	123.307	28.8519	129.979	70.3857	41.382	72.9286	109.402	124.123	83.2064	0
		383	1667.16	108.681	0	173.021	68.1496	93.461	101.516	134.428	131.829	56.5338	224.824	44.681	82.1077	116.918	183.157	67.7404	142	150.474	70.2923	110.788	138.674	149.996	0	123.6	116.903	131.099	172.008	94.6142	179.846	216.41	66.1258	107.411	203.211	142.352	169.23	125.441	136.296	99.9721	0	144.698	79.1679	21.3801	140.654	97.6272	131.022	158.579	44.9609
		384	1671.12	100.445	0	130.983	90.7968	148.419	177.161	119.148	131.386	129.61	143.924	0	152.377	84.7228	154.514	60.1268	83.452	223.675	98.1937	57.2162	189.954	130.538	46.5899	213.302	83.1365	28.6864	114.598	106.582	104.801	126.393	55.5687	200.383	174.715	132.323	103.965	53.2042	135.267	106.426	113.12	71.927	133.658	41.6453	53.2175	127.003	157.714	57.2736	0
		385	1675.08	88.8929	0	140.924	48.1686	104.462	90.3324	129.736	89.1402	75.418	162.268	0	149.385	106.402	161.743	134.001	155.048	179.996	106.651	34.7793	176.247	101.718	86.1983	123.994	104.62	103.7	162.749	126.86	166.612	127.32	31.4737	222.032	190.991	76.0741	30.4696	72.563	117.462	128.392	47.8389	76.9572	54.8223	47.8285	128.092	77.9572	176.01	143.236	30.0097
		386	1679.04	39.1529	0	184.589	106.866	109.047	150.251	123.016	155.98	119.493	220.271	0	84.1276	120.734	106.238	37.5484	155.465	179.783	144.978	153.516	205.53	82.4488	0	77.6453	127.098	70.9998	122.018	81.6319	139.489	52.5413	22.3746	196.042	146.557	173.212	65.1505	178.764	52.3977	171.078	21.7089	53.0901	173.218	70.7416	82.8337	149.011	235.9	68.3096	0
		387	1683	69.6789	0	106.785	69.523	166.032	43.5037	78.6183	61.3409	94.0111	142.586	0	0	127.27	232.62	92.8431	140.723	176.761	122.337	84.1094	178.562	47.3372	25.3896	154.178	37.703	145.06	176.636	77.7791	144.495	207.309	58.0709	178.555	192.799	172.792	32.1652	49.9232	81.0276	111.608	0	37.4458	182.407	0	106.661	147.906	148.231	71.1264	0
		388	1686.96	105.372	24.8615	116.739	58.5065	78.2084	71.5131	89.5297	42.8657	75.1892	194.301	0	105.162	126.383	125.1	90.7187	136.946	243.637	122.189	61.2624	178.7	82.3753	99.8446	203.356	97.6347	66.0597	151.365	60.0431	26.1171	90.6139	46.0942	216.821	184.198	139.928	67.4729	91.0358	36.1529	217.742	25.5855	45.6937	145.58	0	110.586	195.833	195.105	37.6765	0
		389	1690.92	84.291	0	193.026	84.4245	129.199	72.4933	136.641	133.741	109.344	133.765	46.4674	77.5576	71.3708	108.678	129.35	105.619	205.969	112.705	28.1178	136.488	86.599	20.9281	156.966	103.169	109.745	131.525	86.8961	77.5185	151.195	0	182.726	145.42	81.2673	79.3737	70.526	94.485	174.402	23.3092	97.6385	52.0073	48.1965	166.869	226.65	227.508	114.531	30.5737
		390	1694.88	60.7856	0	149.049	37.8877	70.2598	130.347	107.746	66.3587	100.058	149.673	0	186.97	162.176	122.001	79.5867	72.4593	220.335	76.3153	160.786	128.628	92.5353	0	153.24	106.541	103.581	113.824	82.6006	44.7139	78.381	45.2753	120.391	181.42	89.4305	83.0882	60.1592	81.8947	188.574	38.5668	52.9291	108.339	36.8422	165.436	155.506	213.28	69.0882	41.7101
		391	1698.84	95.4921	23.1105	199.671	168.259	129.348	70.6535	52.7139	113.3	138.223	91.2874	54.4075	148.021	112.421	109.526	60.6871	165.154	185.682	144.19	60.9746	166.071	107.57	64.3749	151.894	128.639	0	57.5466	53.2062	67.1566	96.0716	69.3359	216.12	143.604	191.177	86.4459	32.2137	102.487	197.226	69.5867	55.4906	133.694	24.5958	162.406	176.237	205.321	44.5844	0
		392	1702.8	121.769	0	181.271	85.2713	110.856	57.3967	95.4395	87.0315	94.7648	178.055	0	105.719	87.8129	89.0152	117.784	88.4111	133.274	94.6765	43.3134	179.043	80.3807	0	162.063	133.659	110.23	77.6971	46.256	118.517	92.9643	54.4064	96.5674	101.185	174.86	67.3011	129.842	93.1982	171.762	57.8376	78.0027	68.0958	0	112.282	165.511	145.432	65.3612	48.9155
		393	1706.76	98.2958	28.2485	102.544	52.3649	45.5578	74.8037	115.702	116.399	78.9602	183.015	0	110.521	0	148.747	112.047	130.968	140.409	175.151	107.117	183.548	100.885	68.5992	182.949	90.2007	57.4221	64.3418	86.6034	82.3087	177.694	24.1258	80.7996	99.1391	157.121	53.2843	87.0774	79.9013	140.159	87.9757	82.0361	30.1745	0	92.8536	207.716	115.633	53.8883	0
		394	1710.72	108.189	0	73.4206	102.311	95.4237	63.5405	100.972	111.382	63.5972	209.318	49.5479	158.549	90.119	135.092	145.668	120.593	119.193	93.3079	23.3182	115.331	70.8911	52.9778	182.631	211.426	73.6602	66.4364	106.785	81.0293	171.777	53.4579	43.2213	171.601	175.572	69.0602	114.021	105.579	210.765	126.11	62.8968	92.1206	0	170.009	105.373	128.769	0	44.506
		395	1714.68	122.723	49.2259	88.7324	85.5151	76.0117	129.642	167.98	154.72	98.3102	124.698	34.2572	88.1527	120.791	83.9064	45.7334	192.287	121.604	200.699	38.6231	161.371	138.66	62.3878	161.235	122.157	0	153.579	106.877	77.2478	153.788	32.1822	121.894	117.218	189.862	102.954	131.227	71.5426	167.629	78.5186	74.0179	124.281	0	131.082	186.606	138.786	131.678	45.1689
		396	1718.64	134.273	0	103.767	94.6374	115.255	103.978	197.255	125.084	58.98	253.345	30.9118	141.826	111.643	70.7333	91.6722	150.03	106.034	184.687	66.7768	157.402	141.599	48.5428	170.676	94.1196	64.6695	103.512	28.5476	114.693	211.935	0	109.991	144.806	143.196	124.662	46.5282	27.974	180.728	99.6894	62.5149	198.313	0	154.571	213.566	206.296	117.081	0
		397	1722.6	98.6906	25.7773	77.4576	151.356	117.243	68.9569	84.5574	97.9739	95.4711	178.046	22.8474	145.481	132.755	104.339	58.8899	166.916	101.184	185.838	72.5206	171.975	110.678	93.8452	216.977	106.053	43.1468	160.483	121.903	105.528	192.913	56.1467	68.4925	80.7222	170.375	110.48	107.281	23.1086	201.417	141.877	70.9393	133.029	34.6777	143.157	171.645	147.984	87.8115	0
		398	1726.56	70.4275	49.3705	179.079	140.112	113.77	95.5231	0	87.8775	115.13	214.511	38.6775	131.169	65.8408	55.4049	117.555	189.236	135.677	144.037	86.6739	113.673	100.204	29.9333	296.136	138.777	31.4892	59.1469	64.2746	74.9973	127.626	48.3622	181.986	129.04	217.302	71.7968	39.2688	53.6566	131.893	128.304	0	155.879	0	148.701	169.216	129.113	83.2129	29.988
		399	1730.52	117.346	34.2379	99.7503	104.057	67.6042	133.513	105.345	93.7501	85.6574	141.674	0	126.974	90.9926	111.072	136.885	156.988	122.482	172.208	0	115.565	75.1741	104.996	195.936	111.131	56.1262	68.1256	83.3195	51.6583	154.987	0	128.265	153.018	213.057	76.5954	63.0035	90.22	167.685	98.3828	0	137.433	22.8867	121.752	134.392	82.9197	67.0702	0
		400	1734.48	84.113	0	166.585	157.616	0	131.793	81.9806	110.662	85.9853	125.991	0	131.977	117.717	67.2489	50.7347	126.255	54.6065	48.0266	140.829	70.7379	120.173	106.495	213.733	66.8025	44.528	66.0766	102.15	95.5415	178.883	23.7067	161.257	102.06	153.421	153.611	132.092	0	167.28	139.119	0	152.556	23.5325	185.728	130.347	114.591	97.5336	0
		401	1738.44	99.9212	64.997	201.959	137.432	114.541	97.2577	73.512	107.11	67.6349	156.17	0	126.671	92.5895	102.393	119.517	139.212	59.6	157.359	103.215	176.145	93.4659	96.8952	165.469	135.603	20.5162	97.1589	90.7322	108.293	161.758	59.5326	163.646	74.6647	145.915	135.59	149.828	139.101	185.066	81.2384	98.6736	174.618	0	140.106	167.031	136.625	112.971	35.2552
		402	1742.4	147.132	15.888	176.931	154.225	85.8503	78.187	92.834	136.734	88.0286	98.9489	0	162.812	135.14	110.659	75.8193	184.784	74.5236	168.056	100.15	146.725	114.579	110.381	137.261	92.0737	103.48	88.7745	101.162	34.1588	106.175	70.3294	135.234	156.168	196.173	33.884	150.223	33.5549	199.194	117.808	131.218	114.155	0	76.8636	126.082	190.559	55.3633	33.3952
		403	1746.36	92.3116	49.3462	147.508	136.94	30.6467	71.1697	72.8149	116.624	145.367	76.5024	0	105.374	93.5696	55.3613	115.698	171.215	0	174.86	102.327	121.754	58.5566	141.739	117.24	89.9859	109.561	107.879	91.8243	116.577	103.554	48.0244	109.04	128.761	224.548	93.1278	60.1353	55.1691	207.888	158.526	86.1075	113.189	0	64.531	239.653	105.785	160.987	0
		404	1750.32	133.488	38.5205	146.957	168.027	86.0432	114.558	37.8311	94.2927	139.05	136.936	0	28.6968	127.529	41.8941	79.9613	85.3315	0	199.692	96.7713	29.2953	129.138	117.391	115.5	166.437	0	52.6953	134.786	125.221	120.505	65.243	167.186	116.947	182.573	89.8811	98.9095	0	126.974	140.362	55.0064	40.5525	0	160.206	153.676	161.925	131.354	36.7635
		405	1754.28	159.512	32.4906	186.978	157.346	21.5345	137.136	52.3442	50.6513	95.22	155.723	23.3876	95.0412	111.66	141.966	48.9393	199.636	20.1217	167.116	65.0288	133.775	77.2425	134.735	193.707	150.862	53.9839	62.8466	148.514	79.7228	96.094	70.1796	95.7696	181.639	187.423	48.6425	132.402	73.604	158.622	130.176	87.6123	104.925	0	113.761	154.852	126.586	112.931	23.4803
		406	1758.24	101.647	63.6561	161.639	178.589	124.223	97.9103	85.6071	64.9017	165.801	139.506	0	138.409	89.702	75.7845	23.2708	89.2378	0	112.275	70.7251	225.806	90.5688	110.096	105.936	150.172	0	63.1729	121.085	152.756	119.346	92.6469	127.716	110.941	201.546	114.265	24.6758	0	104.32	74.4951	107.872	131.219	38.067	156.394	212.925	188.877	128.643	38.4459
		407	1762.2	186.687	45.3906	225.869	179.906	96.2702	94.8043	58.4917	151.364	187.873	116.25	20.4379	209.183	135.674	92.7631	47.0319	111.667	42.623	78.3232	116.601	131.85	83.2366	117.014	120.565	99.149	107.558	47.3263	91.6651	99.0566	144.955	53.9228	235.51	153.924	212.549	95.9864	109.65	0	196.394	113.293	104.141	133.516	76.9918	152.231	178.5	122.849	130.032	46.1122
		408	1766.16	131.241	59.6167	110.878	82.7598	152.347	89.0747	52.9875	96.9452	140.663	125.3	0	149.486	91.3239	104.448	26.0693	127.825	0	134.022	76.4702	145.394	98.7643	117.794	190.578	108.702	64.0188	76.1032	176.432	152.391	81.5343	125.08	125.201	121.76	211.524	139.932	0	0	147.14	114.223	90.6352	86.2088	34.5194	88.2482	221.64	149.861	111.345	82.7309
		409	1770.12	37.8696	46.2506	144.392	116.908	143.003	134.742	67.2974	153.189	136.91	108.32	98.1828	194.405	92.0528	109.592	37.7365	103.192	0	104.128	50.1902	111.856	133.446	64.42	165.507	199.467	77.7991	87.8288	141.661	111.573	118.913	41.2856	135.195	84.6327	169.508	151.923	36.9453	0	170.962	154.127	30.018	127.67	84.439	95.173	171.29	154.549	140.699	150.194
		410	1774.08	105.077	58.5029	125.307	197.66	110.066	0	68.9363	72.2893	148.339	101.071	80.2962	188.272	22.9967	74.4671	38.5882	185.917	0	155.209	54.1423	114.257	179.858	56.7715	154.888	229.212	28.8103	60.5102	86.9972	182.232	126.989	64.1269	132.277	143.048	231.678	167.589	108.388	59.0817	176.405	107.816	163.891	99.7877	31.5357	137.515	196.537	211.491	77.3097	86.789
		411	1778.04	133.005	87.7292	115.358	184.935	68.646	110.215	48.0211	132.411	112.338	127.083	47.5367	147.872	94.593	0	59.8096	150.694	0	140.457	83.8793	82.3305	165.343	47.9442	204.697	169.375	73.9033	86.4651	104.514	109.093	139.896	59.3305	126.84	153.563	162.046	156.816	91.7485	45.6461	138.618	128.278	134.183	37.9482	89.6216	147.283	150.852	241.434	106.877	103.285
		412	1782	70.138	45.7708	162.163	128.595	36.8535	154.184	32.728	115.1	101.427	61.2745	69.5462	137.998	66.9686	68.6332	45.9496	137.92	51.9568	160.76	89.3001	116.309	154.239	140.354	100.251	106.493	92.5035	82.2302	47.7166	163.302	84.9003	61.858	138.618	102.516	226.562	103.86	107.78	0	258.23	128.737	155.815	131.856	27.748	90.403	170.323	177.609	172.047	74.6737
		413	1785.96	37.0957	68.3743	141.849	132	84.8912	72.2774	68.4994	176.528	83.3731	110.041	0	200.057	67.2259	49.9734	30.7601	93.9466	0	57.4727	34.8588	99.6406	132.201	88.0257	113.548	136.728	60.707	39.9016	37.9967	89.6596	89.5823	84.695	197.639	112.111	193.905	44.9382	34.981	59.4776	168.185	118.27	154.694	121.587	43.1428	142.017	182.233	107.97	55.0968	106.539
		414	1789.92	0	24.0083	116.878	38.4674	29.3932	109.628	92.8773	70.4786	153.059	73.531	40.0471	139.684	129.545	95.4504	21.5526	87.8226	34.0998	83.0487	135.539	184.145	121.858	122.356	121.797	160.333	72.3734	69.4108	72.4481	76.5787	116.916	106.315	59.2617	128.454	137.368	114.593	36.1537	107.657	234.026	111.566	133.929	37.7983	106.568	100.869	93.6051	72.8061	0	95.7916
		415	1793.88	128.964	51.734	150.03	126.67	116.71	124.967	84.6285	135.339	162.75	31.6598	0	201.843	0	86.0243	38.0136	88.7407	29.4119	112.108	94.7166	171.361	96.6659	51.0742	113.376	162.658	98.1357	111.293	20.652	79.3919	103.02	65.3132	82.4155	119.581	191.504	132.52	57.2595	60.602	167.652	161.412	148.206	83.6918	31.1132	119.721	211.541	167.137	100.728	138.557
		416	1797.84	102.198	24.2304	166.617	117.098	31.4333	126.536	32.5522	137.982	141.77	77.9695	0	199.237	105.268	121.899	56.0333	99.9271	53.3402	147.542	133.839	92.0776	167.406	103.235	172.126	93.3511	94.8248	121.525	47.05	155.432	172.199	62.966	118.178	154.63	155.861	122.21	68.5676	70.8697	167.918	95.9115	124.424	78.744	0	222.568	183.473	64.7682	45.6252	126.288
		417	1801.8	122.538	50.7068	97.439	160.772	99.7705	102.455	29.8244	112.267	102.594	150.357	24.032	132.438	60.8233	85.0909	20.8482	106.34	28.2871	97.2589	110.939	113.746	160.2	101.519	241.664	107.9	138.503	125.412	109.258	150.859	141.529	71.0818	99.6191	125.057	166.845	133.971	69.3712	122.477	176.09	161.132	127.773	76.361	71.5624	178.062	151.485	108.233	105.776	138.653
		418	1805.76	138.843	95.7598	159.165	94.1578	98.4106	124.718	81.7696	141.887	224.388	77.1071	42.9493	158.984	94.4719	106.874	0	169.639	79.471	87.6122	60.7799	131.932	180.397	47.5339	158.943	82.4838	80.9588	130.398	43.3531	129.569	99.6359	34.27	110.944	113.552	182.569	115.844	151.512	46.9127	155.211	167.511	41.68	113.965	42.5459	134.509	186.377	108.366	158.129	187.419
		419	1809.72	95.2292	54.7634	210.016	92.3683	119.341	110.722	46.4504	139.144	103.067	98.7352	0	202.834	126.023	136.477	70.8899	129.14	0	138.786	61.1977	152.346	146.663	90.5454	132.197	82.5534	125.339	86.4847	68.1831	153.953	132.918	55.6079	167.519	71.0668	145.821	137.43	0	41.6037	171.512	150.585	103.165	44.4861	18.6273	104.041	177.121	107.83	154.464	102.562
		420	1813.68	133.291	87.2265	108.814	162.32	82.2378	103.499	86.107	79.4604	165.831	89.9363	55.1412	115.274	141.315	169.911	59.7923	163.561	0	80.1401	118.285	105.353	221.201	66.9219	169.128	38.0433	89.7508	93.8581	84.7673	165.885	125.706	54.5852	123.912	160.94	188.739	124.224	73.0675	161.119	130.405	134.279	65.8801	117.251	24.0669	164.928	131.345	128.801	45.8569	96.9992
		421	1817.64	124.035	89.5361	157.079	102.44	28.253	160.944	68.0695	117.41	122.248	98.885	0	98.6155	75.459	47.0428	27.2465	203.509	82.248	91.3511	167.442	168.022	164.387	51.3891	184.212	46.4241	56.5236	142.291	150.109	175.687	134.4	66.0308	110.552	87.7986	243.104	116.092	24.8241	76.8743	76.8458	180.205	103.353	110.293	0	95.267	119.184	33.8414	53.315	83.7446
		422	1821.6	128.992	54.0584	161.411	134.51	87.6443	51.5435	57.9252	95.5774	160.386	110.676	0	142.324	69.4829	107.771	30.395	120.493	76.8129	116.813	71.7384	127.926	138.292	0	128.131	84.3299	30.9111	87.5022	91.4216	76.244	167.226	26.2384	58.9306	85.3567	212.955	107.998	0	81.6503	158.958	114.134	110.3	116.989	0	145.244	165.258	108.517	76.0112	100.69
		423	1825.56	110.434	81.3149	97.306	174.772	55.5378	143.32	51.3915	123.709	126.283	104.888	0	71.4766	82.6972	84.4529	0	174.3	77.3146	82.4809	86.9807	132.992	91.5869	54.0978	203.345	0	113.367	139.476	69.7155	71.3073	132.632	55.1353	138.394	104.956	167.692	36.4007	41.4651	85.088	139.678	163.328	40.1118	133.242	79.5097	141.696	103.67	74.3818	50.815	29.9925
		424	1829.52	166.766	80.0362	159.045	142.218	25.1109	87.0196	33.5786	103.893	171.488	85.5653	0	132.3	67.6065	80.8709	0	174.768	99.4311	127.683	98.9689	106.717	92.052	64.9146	141.875	24.5519	143.523	147.384	77.4383	51.7558	153.62	80.4712	139.073	192.843	157.46	141.676	47.6133	59.0437	224.247	132.179	49.0941	123.188	0	118.699	104.773	84.6529	0	83.2913
		425	1833.48	62.5325	51.3864	123.566	115.262	0	104.521	51.3731	107.707	156.369	97.7287	0	88.6366	103.561	79.1444	45.3468	118.757	111.091	47.1325	115.953	144.119	132.891	46.376	151.283	90.8011	88.9582	155.084	35.2855	124.265	152.619	83.0849	168.247	143.147	117.106	137.762	72.5533	119.543	169.366	167.816	41.0392	113.417	91.3068	149.57	95.7203	90.6213	74.2393	89.561
		426	1837.44	134.451	64.9345	100.192	140.344	91.4664	106.328	39.6216	0	151.776	144.901	0	91.0972	144.559	74.6674	30.084	110.933	108.817	38.2108	139.736	189.848	127.563	66.92	146.49	112.824	94.3508	103.294	125.619	106.543	191.113	80.4028	256.435	118.804	113.014	0	111.8	56.9427	152.313	119.448	23.1046	118.544	46.2766	146.947	118.629	130.327	103.505	57.903
		427	1841.4	159.691	65.2613	117.547	121.393	40.0578	131.428	66.8653	0	147.739	166.893	39.5955	120.368	126.019	93.6471	23.7932	185.233	154.428	63.0688	115.419	138.985	98.9905	0	74.2317	104.013	115.479	39.0506	71.2517	148.583	121.82	142.463	186.492	97.7565	204.489	59.8503	112.239	143.436	95.4793	114.118	130.028	91.2214	66.5698	140.026	157.253	125.379	128.765	66.28
		428	1845.36	103.158	80.639	137.058	142.998	39.5615	83.2266	0	32.0787	195.133	41.3152	37.284	131.1	103.912	124.56	0	86.3626	171.933	71.9513	96.7801	101.842	131.802	68.3056	182.793	117.199	63.7553	47.2364	105.169	169.543	138.874	51.0676	123.96	99.7425	119.045	0	123.934	92.8591	24.5083	134.89	115.429	95.8944	96.4129	123.491	127.408	116.822	55.6689	90.6846
		429	1849.32	100.513	88.5217	161.114	143.125	43.5423	116.011	103.983	88.4783	161.01	77.6419	36.9316	62.5827	113.939	82.5686	0	120.948	94.9862	46.9127	104.032	143.489	89.6443	74.6437	171.882	45.8763	91.516	94.7222	65.1486	103.718	65.7718	73.3325	166.2	113.14	167.365	0	162.091	127.607	136.713	158.036	64.98	107.081	41.4599	138.792	124.939	108.853	98.9219	101.556
		430	1853.28	69.4623	0	181.059	144.507	27.1595	69.6558	97.9568	50.6883	198.928	98.0412	0	85.9825	86.9352	111.198	48.6868	150.523	120.421	43.9069	149.699	116.209	153.28	39.9278	143.598	62.9591	123.046	83.7017	93.8075	114.429	70.002	24.1434	163.995	71.8023	195.028	145.092	134.008	64.8866	79.5588	77.6039	58.3446	24.9752	68.7346	118.756	72.1004	210.052	121.865	95.5404
		431	1857.24	182.675	92.6604	107.189	123.236	57.5947	120.99	73.9131	40.4898	114.391	130.389	0	72.3177	124.303	81.8571	47.9614	145.403	144.338	106.89	82.9226	69.203	129.107	76.0345	126.542	121.797	164.939	45.0955	97.3959	62.1242	89.631	47.4361	231.349	126.289	171.644	0	84.5317	76.6575	131.481	86.3567	37.8298	70.4583	78.9264	100.926	163.679	77.0605	53.4074	51.1603
		432	1861.2	128.749	39.7137	173.416	145.508	0	161.558	0	77.0374	137.556	89.1739	23.5138	60.4519	119.98	101.674	52.6908	110.258	205.283	49.9001	158.454	142.223	228.003	68.1237	143.121	124.363	151.59	48.3725	129.206	81.0459	81.8314	55.6242	150.872	109.086	176.932	36.5338	123.237	28.1569	72.5597	55.8868	36.0391	101.165	77.3518	163.933	102.203	237.199	57.3776	74.4921
		433	1865.16	70.9621	42.9424	174.844	212.416	116.983	115.585	163.329	47.3453	197.173	109.922	36.734	93.238	42.5868	0	78.3855	31.5322	173.718	54.1919	120.868	227.861	150.309	34.2724	220.488	55.7168	124.639	31.3917	67.6823	94.5008	160.721	52.5934	173.5	61.8433	70	115.054	177.551	79.8885	111.906	84.5356	91.2865	0	60.2349	184.892	90.2559	180.143	156.34	123.45
		434	1869.12	63.179	105.598	186.014	188.338	71.0482	109.747	55.1869	50.8901	192.614	171.175	29.0724	97.4795	116.53	60.3286	80.3876	90.7821	113.243	40.306	112.265	150.004	132.042	0	121.841	109.365	138.295	103.031	99.2425	120.305	128.592	36.0531	198.522	192.32	125.546	120.985	84.3434	92.1401	107.262	80.1948	96.9829	22.5477	88.5016	117.47	134.701	128.124	92.2605	108.903
		435	1873.08	69.3039	69.3094	163.502	165.21	58.0091	94.7557	78.2483	0	164.684	112.917	0	73.6661	58.9706	131.382	54.5862	174.777	171.249	72.2959	122.526	155.897	120.831	39.7003	136.227	156.602	153.424	69.0208	40.6455	67.1097	87.324	54.17	133.132	162.61	149.182	90.1667	114.994	108.24	190.792	128.383	68.5204	107.27	45.3493	141.728	97.1395	98.4657	89.2941	133.942
		436	1877.04	57.1844	22.2367	96.5049	143.484	82.1031	138.087	0	0	162.069	181.101	0	90.7237	24.0977	31.0201	63.8922	146.819	211.624	65.2964	164.907	116.884	172.901	67.9136	144.728	61.9593	139.78	120.711	99.4326	102.104	110.452	33.9859	65.4306	221.323	234.574	184.393	99.4291	33.7554	126.052	126.498	71.4798	77.6619	107.053	144.757	112.487	82.446	101.037	70.7862
		437	1881	78.6418	25.8497	152.024	120.673	0	172.659	52.5616	99.8849	187.705	86.4639	0	0	55.8027	86.3713	70.3751	197.067	137.143	76.4286	89.7015	77.4091	160.937	47.8398	138.097	101.821	71.3648	80.0175	84.1455	85.1079	139.884	58.0241	153.47	122.939	142.302	117.467	129.79	99.2503	178.407	141.431	88.5149	148.365	67.4151	159.072	72.7322	177.953	97.4639	119.073
		438	1884.96	91.0099	0	171.39	113.553	38.1548	71.7621	54.0423	49.0858	204.383	156.432	47.5813	70.2139	62.0107	67.9877	97.1013	76.2637	202.65	56.0582	86.4887	152.509	125.857	66.25	164.723	121.52	97.7373	84.578	39.4262	106.62	175.41	32.4908	97.8939	143.418	185.134	110.271	107.967	111.48	173.936	98.4203	67.6976	74.29	52.2461	132.592	70.7864	123.089	120.334	117.435
		439	1888.92	65.6572	27.5747	176.047	103.529	0	158.856	139.744	87.9479	177.793	151.127	0	157.416	62.0341	66.4	53.9348	131.152	220.372	134.541	70.4231	68.4036	187.138	100.389	182.072	91.3144	114.261	100.466	61.0412	125.797	115.038	54.8803	92.4304	71.1118	155.453	118.225	110.167	83.1616	207.065	87.9529	139.032	77.3849	70.485	147.412	117.253	127.829	158.958	117.226
		440	1892.88	59.4883	82.9778	176.636	93.0739	0	78.0532	98.6726	51.0406	171.344	153.184	41.0731	184.464	98.1341	138.534	98.1236	230.933	169.919	81.7991	131.967	81.2403	118.001	33.5726	119.04	108.915	102.019	117.611	120.815	110.612	76.3521	74.9619	136.076	154.693	155.388	91.8492	68.3377	48.32	166.699	119.628	97.0682	136.174	47.0616	103.921	186.862	139.019	68.1194	115.262
		441	1896.84	42.4479	37.7723	161.51	145.771	28.6999	74.7956	44.3807	43.0997	215.528	140.789	0	124.545	99.6309	117.882	97.1374	201.216	193.898	119.993	96.4208	160.279	84.5102	77.7042	169.283	156.253	104.302	203.561	126.399	92.8587	97.5981	89.1169	74.6991	127.565	172.306	76.5622	93.9634	65.9939	139.028	134.858	60.322	69.2805	59.8725	119.247	88.1047	152.956	183.545	126.124
		442	1900.8	100.184	24.7109	106.017	140.972	0	40.6517	79.8638	76.0425	198.555	133.921	0	36.7528	91.956	66.4532	84.2164	242.415	272.906	122.98	133.603	110.158	108.3	99.189	173.921	156.641	100.789	136.764	92.5694	181.046	134.598	108.25	108.542	182.215	187.702	78.1984	100.29	106.508	196.206	114.428	25.4886	83.4503	58.5227	83.8796	140.535	105.054	79.9227	147.534
		443	1904.76	43.4906	0	137.75	114.985	83.222	94.1233	70.8937	38.611	188.554	144.942	0	92.7066	126.488	53.5666	44.8595	137.247	161.772	175.992	87.2471	157.551	141.294	49.1466	161.253	190.52	143.295	151.01	43.8279	94.751	132.55	133.136	136.409	99.7456	176.189	22.5648	144.165	67.6669	97.7709	74.5975	0	133.421	66.4638	96.5206	46.8067	111.493	47.9921	131.035
		444	1908.72	28.9934	0	108.053	155.395	99.8381	68.7979	83.1175	32.5723	247.468	91.0413	28.5069	72.3368	82.5044	50.5262	71.1727	164.617	209.85	85.3523	110.137	125.438	133.999	33.6339	222.742	167.627	72.4576	159.67	101.39	182.606	55.6264	129.424	128.38	126.025	202.029	87.6441	83.6487	98.5714	122.54	54.0073	0	116.8	96.8349	90.2462	103.397	94.8047	51.5345	111.853
		445	1912.68	84.8852	0	87.8425	152.065	171.442	83.7973	51.7611	0	182.552	136.601	44.1366	152.661	30.2804	112.861	66.1394	148.768	190.847	137.887	82.6235	153.498	128.31	92.254	185.218	109.56	67.6493	91.6492	44.7816	134.099	82.5051	85.0441	103.297	146.545	159.655	89.5557	47.0583	121.829	178.448	90.1643	35.3191	101.661	0	157.059	100.482	155.341	149.039	212.308
		446	1916.64	104.938	0	124.232	136.165	75.5712	153.034	77.9626	92.8615	172.638	175.121	47.1228	136.71	86.0232	114.239	66.24	150.387	204.283	108.73	72.8515	80.9611	84.6622	0	93.1973	69.2497	97.4594	186.983	0	55.8848	93.5386	95.4139	178.492	122.654	136.993	62.4243	75.8664	64.7119	92.431	114.426	38.363	30.8501	76.8668	125.727	138.06	167.282	86.7393	125.713
		447	1920.6	109.397	33.1661	60.2799	87.7047	0	128.271	41.8026	69.7826	59.0381	93.6093	0	113.051	57.4522	87.5875	152.272	243.161	210.72	116.738	101.638	76.9996	193.273	57.0528	210.21	127.649	124.449	79.939	48.4386	176.228	62.9082	60.4568	133.846	142.707	173.678	86.2015	104.871	89.0308	134.061	126.06	22.6035	144.901	34.7028	136.177	94.9343	116.489	95.0591	154.681
		448	1924.56	0	0	99.6853	107.869	114.647	110.041	47.4954	127.932	139.212	132.032	0	94.1635	47.3476	70.6214	128.728	71.3214	205.013	108.236	101.732	137.952	183.525	0	150.28	88.4234	103.432	123.83	30.8279	142.312	127.763	61.514	147.08	104.896	229.496	26.7443	36.7158	70.0362	165.998	116.372	64.2812	117.762	65.5981	162.942	162.703	140.266	82.7334	131.505
		449	1928.52	77.6813	0	110.523	96.7545	0	105.18	68.6488	51.8754	144.713	156.913	48.6551	80.6583	67.8898	154.309	110.575	175.562	201.057	119.35	74.1623	96.8769	108.087	26.2214	200.85	52.5969	97.7276	103.196	67.5415	116.349	88.1317	120.521	170.21	128.673	127.931	86.4549	95.0026	79.5199	186.58	226.253	172.323	135.128	51.3762	178.194	63.7489	82.6631	0	161.403
		450	1932.48	108.528	0	85.9305	121.773	56.6491	95.5146	69.68	25.4577	161.851	170.873	0	109.346	27.3156	98.3083	126.252	135.146	201.169	135.188	85.0857	79.766	117.783	69.5133	215.924	51.8623	86.1329	59.8796	51.8527	142.176	146.543	69.5258	115.12	103.897	132.286	42.8063	88.651	0	133.744	93.7889	53.5664	96.9111	105.144	169.676	127.243	160.731	108.013	157.895
		451	1936.44	146.523	33.6976	76.1354	111.493	139.764	112.045	101.514	24.8453	110.87	169.471	0	149.215	22.7812	136.914	153.569	92.7383	160.446	109.686	82.4367	108.331	144.048	82.6563	179.159	71.5087	107.064	137.398	89.3824	78.5543	142.604	93.4062	144.038	120.484	139.68	119.335	84.9889	50.6836	187.661	160.202	67.1114	96.1486	42.6503	145.376	112.893	62.1361	57.0031	154.675
		452	1940.4	101.769	27.9116	97.3478	106.543	127.539	123.418	89.9947	43.7563	130.004	154.246	36.7539	70.2791	38.4059	156.851	169.04	182.55	202.7	107.446	41.1092	123.538	144.892	40.9799	191.926	84.3457	135.9	112.582	105.12	200.988	153.343	147.662	182.538	179.488	135.782	93.8036	115.173	86.6577	134.921	113.749	185.955	106.317	35.1618	114.115	107.434	127.794	66.9708	118.618
		453	1944.36	82.3208	58.5469	108.537	114.007	0	88.9041	45.1284	75.9786	131.318	147.067	0	125.775	0	208.873	135.314	135.751	194.484	129.062	81.1083	131.308	93.0589	53.7621	172.764	94.609	88.8151	24.5398	0	125.323	19.4083	124.226	211.303	141.742	89.2713	57.5788	109.353	127.263	142.329	77.0367	91.5376	104.626	44.2424	200.211	137.977	123.479	55.2746	160.68
		454	1948.32	100.488	69.218	90.4138	90.3997	82.2941	90.5396	68.8535	29.3513	114.917	191.85	41.7533	101.161	0	181.773	54.0358	220.417	229.312	119.717	57.3092	140.848	59.2894	38.1386	127.902	0	152.003	87.5772	47.7448	169.094	67.9758	131.112	187.03	137.467	100.878	86.9834	116.511	73.4872	183.547	96.6839	47.9727	87.6772	89.8419	199.316	149.558	81.054	118.321	143.102
		455	1952.28	53.4093	84.2042	64.793	143.813	34.7509	96.605	129.175	134.299	229.688	185.633	0	116.782	25.5794	127.99	108.177	155.677	215.248	150.83	60.0995	128.092	132.744	0	243.55	26.9632	86.2141	74.8081	75.1964	106.692	105.211	173.927	154.691	195.356	171.265	75.2068	50.8889	97.3196	224.449	66.8432	63.7038	87.292	0	178.885	87.0815	96.4952	88.7998	165.301
		456	1956.24	103.399	45.5131	116.934	159.573	0	100.344	46.6098	115.404	128.999	150.913	0	98.9491	0	176.236	113.203	133.492	163.502	102.008	38.071	105.723	120.298	81.588	195.73	0	111.969	128.229	38.0599	143.781	30.3307	169.623	210.836	156.501	134.844	103.457	0	80.0179	211.035	70.5253	66.8601	53.0099	21.5726	162.102	166.198	141.151	42.8718	83.3436
		457	1960.2	73.4811	0	104.08	180.125	44.1996	122.311	125.321	135.97	108.801	131.053	35.9542	0	37.5837	152.294	83.4617	133.566	278.393	130.269	78.4555	166.76	57.3952	61.2232	198.93	66.349	42.9739	101.825	74.1963	172.656	81.7044	192.059	141.993	160.081	79.8849	71.4338	54.1881	98.5527	178.311	76.8126	75.3351	0	48.5409	174.779	120.31	126.018	84.5233	201.905
		458	1964.16	124.479	53.2207	96.4947	158.562	84.2218	65.1432	122.916	90.8418	154.994	139.535	0	79.5746	54.3642	140.202	98.6591	131.729	196.143	129.905	93.5469	214.63	144.994	102.432	170.297	44.3759	98.4043	98.6321	64.4696	77.5911	64.219	168.58	188.405	142.283	73.2638	121.848	60.2798	82.8648	176.823	107.139	0	0	22.5789	161.199	95.8061	115.004	57.7041	99.8233
		459	1968.12	84.0132	25.6057	68.5412	168.152	31.2189	82.7337	90.9634	148.745	152.219	126.754	79.089	86.6894	0	176.127	87.0545	155.248	139.66	127.2	76.2473	208.374	138.379	57.5031	230.934	71.4008	102.372	66.1348	32.102	93.3893	128.356	190.406	193.591	152.059	140.665	78.4357	134.136	62.8414	205.808	64.7554	35.7925	18.2006	0	145.697	90.6627	184.101	46.2037	169.394
		460	1972.08	127.459	95.9093	100.821	169.741	142.593	42.5475	100.792	40.2941	141.094	195.569	0	87.1241	0	123.118	146.6	123.859	161.458	118.316	100.88	101.499	28.8456	64.5418	162.853	93.1031	81.0795	45.3269	35.3182	68.3382	56.8963	154.088	91.8398	199.945	133.938	49.2847	111.559	46.3045	236.318	97.5426	100.154	30.6588	49.3557	165.111	109.763	160.942	74.0609	142.671
		461	1976.04	53.0833	36.1983	70.1559	184.47	44.9384	50.9873	32.5303	24.3532	191.95	163.912	0	82.8072	35.9578	219.048	109.729	87.9111	186.897	133.488	75.1283	185.761	0	50.257	145.138	96.4689	40.2854	72.5561	45.0276	82.0037	97.9356	163.517	93.1286	145.214	128.631	116.564	134.303	91.1517	224.549	71.2233	45.0338	42.0814	22.024	184.461	127.087	152.413	58.795	0
		462	1980	133.386	78.9894	71.0349	150.644	83.1517	55.461	77.6135	30.7697	128.318	232.265	0	0	32.158	105.524	129.179	91.9582	171.863	87.3966	82.2553	165.319	90.7732	0	210.348	114.178	60.8796	159.748	33.5062	108.3	59.496	168.213	150.734	195.308	134.224	67.4247	115.122	83.4504	198.981	105.541	107.442	0	30.8733	229.411	149.099	150.138	66.7201	105.01
		463	1983.96	106.991	83.9403	96.1948	151.739	0	78.8719	119.085	62.9728	106.323	182.261	20.8981	103.58	70.9837	125.869	99.4055	195.225	184.383	67.4403	128.141	164.786	62.7478	21.909	238.338	103.361	28.0794	179.154	0	0	23.7362	75.2798	171.743	187.287	95.073	89.8436	87.6942	42.861	208.321	100.818	21.4547	57.3903	0	205.462	95.5205	77.3088	73.3856	86.5656
		464	1987.92	103.983	80.0835	147.485	152.778	59.4607	89.6	147.598	103.509	128.911	210.451	52.9331	174.269	26.1626	181.402	56.4202	106.619	157.572	103.529	110.113	185.435	102.656	96.8647	116.322	120.133	85.1624	151.398	40.9757	117.622	40.2878	127.139	200.839	155.672	144.233	47.8071	112.955	0	191.084	111.573	38.2551	69.4798	51.9548	177.617	83.6396	89.0211	90.2505	119.32
		465	1991.88	147.469	104.654	133.449	101.963	67.0848	97.7195	63.1242	0	131.36	177.981	0	84.1377	22.5405	114.962	120.162	148.529	157.144	97.4526	101.472	116.842	143.371	0	168.762	0	101.497	138.613	50.9983	61.4444	76.0767	129.525	115.512	154.035	128.794	28.5057	52.1102	63.2212	259.278	86.3442	0	90.8734	48.9095	165.674	106.698	125.643	99.5922	114.361
		466	1995.84	124.963	129.963	24.8642	157.592	0	124.804	113.1	59.7443	116.748	156.418	40.8589	114.305	0	94.7246	108.363	140.643	256.357	187.063	117.783	113.221	108.638	56.3437	113.01	80.3802	116.608	106.768	28.7277	128.873	0	105.846	151.973	121.976	111.53	69.9834	102.518	0	148.704	77.5469	38.9355	126.548	65.2142	195.948	74.6639	80.9129	51.144	44.4027
		467	1999.8	138.913	84.8186	43.0372	114.133	0	70.6323	146.844	0	193.353	263.566	0	51.5843	0	140.054	53.0557	47.1523	191.624	44.9333	129.961	62.5626	116.127	30.7436	133.611	124.412	115.493	114.232	54.5567	139.204	79.3673	160.084	83.4694	103.315	79.7329	39.5229	79.6245	39.1072	174.134	59.9308	31.3256	55.4145	0	141.238	92.0797	56.2289	95.7262	163.986
		468	2003.76	46.1194	115.476	94.6691	114.012	85.7794	160.612	86.7043	0	179.019	200.342	0	91.7864	108.754	81.0059	75.7058	108.669	229.739	102.56	136.836	199.117	173.703	100.981	176.41	118.574	87.0008	98.1762	42.6478	65.1903	94.373	124.613	178.476	98.1391	103.753	72.9524	100.262	0	204.446	90.0065	120.242	135.566	0	153.545	101.182	108.224	41.4649	124.197
		469	2007.72	102.519	161.777	48.2154	128.845	26.4138	37.366	147.17	57.6495	126.416	259.815	0	102.704	69.7088	132.147	131.206	153.008	224.817	107.328	120.38	206.438	158.115	119.934	113.075	77.5022	168.107	74.0173	0	73.0634	79.6349	137.619	77.2404	192.234	135.838	123.919	119.293	76.3225	204.073	73.4642	0	0	0	211.465	99.6132	134.409	34.4032	139.385
		470	2011.68	53.1248	167.381	108.214	134.634	0	84.2068	98.4897	0	183.308	227.163	0	142.931	0	194.719	119.218	64.3346	178.464	150.204	127.77	158.961	181.773	132.404	73.907	180.287	78.5615	192.24	59.5357	126.449	50.9103	129.909	107.288	106.989	102.956	144.734	110.685	42.2338	223.214	79.517	41.1651	0	0	186.48	92.8045	97.0116	0	142.111
		471	2015.64	88.7688	117.686	95.2353	119.368	0	137.127	126.41	0	215.922	197.202	0	84.5602	0	202.237	110.078	135.829	241.498	188.048	209.77	125.92	205.065	114.855	90.4327	89.1321	29.763	115.27	126.321	46.8753	106.571	118.356	95.0307	82.5871	57.8189	113.652	152.233	20.202	251.319	96.8161	22.7395	123.752	48.232	234.184	155.976	88.9585	83.9429	110.13
		472	2019.6	85.4491	147.092	116.965	138.29	0	35.3404	141.436	0	176.854	226.155	0	85.3494	46.993	153.579	66.5936	186.629	147.973	196.551	161.877	195.904	109.781	118.22	69.0286	122.646	36.347	135.039	0	30.3655	83.3016	146.467	104.884	117.612	109.79	117.965	49.1591	25.7255	228.017	115.23	0	37.8912	31.4169	189.957	103.453	131.39	79.0054	92.4863
		473	2023.56	66.2089	98.8976	95.0963	204.122	30.8536	37.8642	57.398	0	167.532	293.959	0	23.492	26.5942	103.76	79.8875	140.293	183.655	124.183	227.983	119.993	170.092	93.4781	97.1662	76.2436	92.1973	103.438	91.3309	91.4432	48.588	108.01	67.6113	82.3747	60.468	156.189	171.183	0	165.767	125.51	74.4874	0	56.8122	269.129	100.553	152.987	0	152.12
		474	2027.52	131.468	76.1673	109.801	133.055	0	104.603	124.32	38.3344	187.036	271.87	34.0399	37.8085	44.7198	87.8312	149.067	66.701	205.072	134.754	153.363	182.349	169.866	68.5631	101.252	140.495	73.7832	201.848	46.9071	78.9175	28.4381	93.4166	174.891	118.503	63.3339	78.9724	134.275	0	210.801	41.4146	0	63.6474	54.6447	218.571	114.586	71.131	49.8087	172.163
		475	2031.48	78.7718	85.4882	118.177	146.491	0	93.1503	131.321	39.0354	163.046	143.304	0	136.843	0	103.451	55.5077	178.28	240.606	212.731	85.6783	182.749	181.014	96.1611	74.8767	134.64	40.2626	134.242	79.8438	119.533	84.1955	127.291	156.169	121.603	36.221	164.321	73.343	81.0808	240.245	86.0765	0	58.2363	54.6026	148.89	79.1805	106.589	65.2715	143.346
		476	2035.44	110.82	176.689	150.944	169.736	0	109.008	122.833	36.1061	243.778	224.049	0	193.98	87.8608	171.798	75.0073	145.788	135.367	169.356	87.8262	129.05	144.894	108.024	98.9657	127.436	88.0813	116.645	72.9441	181.732	26.1421	139.334	157.542	157.86	66.1264	83.9736	114.337	26.565	153.669	84.1861	0	42.166	0	198.693	95.2205	145.715	70.2738	162.437
		477	2039.4	102.42	184.739	170.994	132.015	87.4816	57.8102	83.1029	24.7816	241.468	170.158	0	124.497	94.687	143.772	27.7474	121.771	139.349	135.717	96.8373	186.918	186.037	108.574	49.3051	169.517	92.6928	90.7635	72.2439	103.783	0	91.6812	166.813	113.653	45.429	114.886	176.857	76.1114	206.061	100.215	25.368	94.8318	52.1871	187.855	105.603	55.7022	121.195	166.135
		478	2043.36	80.2475	102.728	98.2824	146.819	51.3321	101.894	119.667	59.8103	196.913	171.417	0	119.281	32.6225	75.6791	76.0978	161.232	172.569	173.192	109.283	237.77	100.87	103.838	88.9703	152.319	108.57	89.5773	106.996	98.4453	72.8551	34.6667	127.127	120.964	37.904	78.9606	122.324	36.2079	143.776	94.8723	24.2185	116.646	38.3445	248.951	94.202	169.216	72.4685	117.246
		479	2047.32	46.3029	110.694	134.069	119.263	0	126.066	116.828	0	160.171	195.311	0	116.77	35.7548	116.542	50.9326	181.649	156.602	124.789	61.0653	178.884	130.302	142.266	60.8996	64.1967	109.047	103.62	69.7808	97.8031	0	87.4243	94.6072	109.494	44.1798	191.941	88.1593	40.539	148.016	96.9275	29.8677	26.7443	41.803	174.367	45.6155	125.218	36.5362	92.3878
		480	2051.28	43.5319	94.088	140.902	76.0184	67.0553	161.232	135.522	31.496	191.316	153.123	0	39.112	0	109.555	67.3135	204.931	143.549	139.082	89.8598	166.53	149.214	64.6776	68.4854	73.4825	197.545	85.7339	86.2741	110.85	0	100.503	130.754	122.265	0	126.387	152.694	110.555	157.273	84.0979	0	57.9992	33.7966	249.958	153.153	110.994	43.4076	116.945
		481	2055.24	57.5458	149.844	182.416	148.334	0	79.0919	211.669	78.0326	199.794	225.743	0	162.827	0	115.477	61.9641	177.439	157.087	146.334	63.1246	130.546	188.994	78.2905	38.238	52.3824	106.621	139.827	62.3952	156.94	39.2919	50.0692	180.728	137.376	47.0009	145.283	40.7291	27.5727	145.454	96.3761	50.9841	0	0	261.159	45.7379	91.3343	115.367	136.331
		482	2059.2	134.067	182.111	137.443	132.436	0	144.803	166.543	74.5028	203.008	174.172	0	100.219	0	91.2534	59.4821	191.108	206.962	164.788	138.795	166.375	279.116	27.1822	49.4394	110.621	117.196	124.668	90.85	196.822	0	103.25	144.506	183.986	91.5434	118.438	104.429	39.6136	180.804	108.965	0	24.177	0	221.405	0	99.4653	52.9511	62.7409
		483	2063.16	133.077	192.503	133.38	147.837	24.4806	52.9315	146.183	0	193.808	162.636	0	0	25.0553	148.281	39.5835	115.762	260.976	158.911	94.3368	142.853	196.645	99.011	23.6593	125.262	155.205	137.769	55.1494	167.795	74.8245	147.003	159.201	109.912	131.41	135.969	82.5055	30.6299	141.403	143.996	23.2489	76.4372	0	240.433	69.3628	37.3435	96.6873	129.299
		484	2067.12	96.1729	201.717	122.243	84.0607	0	94.4404	110.283	69.4826	180.673	140.539	22.6954	26.8848	50.8548	85.559	88.5213	228.683	205.069	80.2756	102.11	143.963	168.073	81.8372	86.7434	71.4857	150.269	82.5758	86.9508	146.478	79.9851	83.9728	160.794	47.0687	27.15	88.6198	75.4341	93.2752	147.835	105.187	0	53.7769	51.893	191.572	0	121.658	76.2387	202.057
		485	2071.08	64.7824	194.712	104.508	131.878	22.087	138.487	106.39	28.7352	164.415	174.959	0	45.0334	0	100.88	79.3138	112.688	240.533	94.0563	157.214	156.12	163.749	112.086	64.5864	78.366	54.1829	66.7518	85.6677	188.947	94.6546	83.8288	188.748	76.6396	84.7361	113.224	121.436	114.986	135.41	54.8795	49.2288	35.5311	21.2768	259.442	29.0645	83.6147	101.701	90.5443
		486	2075.04	114.119	218.094	168.67	113.839	27.1751	94.0869	155.751	75.4398	205.913	194.65	0	52.7117	0	139.84	96.5762	141.026	200.522	141.598	152.238	178.253	158.002	0	137.985	90.4157	74.6573	113.804	64.4041	170.635	26.2123	68.2709	100.951	76.2261	96.9488	104.618	76.0458	74.2638	116.461	133.46	27.7215	162.809	42.5713	202.338	109.789	152.035	136.383	182.911
		487	2079	60.3436	131.973	138.64	175.951	105.659	120.157	127.435	90.9195	179.858	160.782	0	83.8231	0	131.332	0	125.323	186.18	76.9079	129.709	158.094	209.124	117.309	79.6606	77.5436	127.638	147.388	90.2332	150.674	0	110.372	154.135	80.5886	52.7095	121.842	94.7892	83.9353	131.699	44.1757	33.5976	26.0126	44.0041	141.341	32.3782	142.105	133.695	105.095
		488	2082.96	51.5181	243.772	92.0617	127.152	55.6903	157.434	59.7909	28.844	167.157	194.001	0	123.545	0	221.306	62.1519	130.148	113.897	112.224	122.133	164.922	181.466	109.447	71.3164	99.3785	64.263	158.914	58.8818	213.344	35.5756	138.438	157.683	75.7739	91.9704	42.0562	75.2541	80.0576	137.094	98.4868	75.6476	59.1338	17.6394	133.469	60.0908	74.8322	17.5253	110.235
		489	2086.92	106.714	166.64	169.297	153.837	62.7027	172.16	165.487	73.3916	160.193	181.084	39.1132	130.85	25.5071	178.099	61.9667	72.6301	224.78	151.124	153.185	186.353	132.21	51.746	68.1171	61.6541	88.3513	105.018	95.6162	150.633	105.569	156.307	85.8521	54.9785	130.444	161.691	50.8006	164.149	147.773	81.0282	67.5425	67.0565	29.1354	177.052	42.3978	137.663	38.1775	120.166
		490	2090.88	93.4711	141.119	108.15	110.75	123.558	149.23	157.532	96.8844	168.828	118.113	0	107.384	0	92.7923	131.096	98.3839	200.764	127.022	124.648	148.012	104.429	132.158	49.0132	101.074	114.145	133.749	98.9637	117.502	80.2381	71.7359	136.407	74.5812	69.1854	94.1365	41.5056	45.7554	174.419	50.7371	64.6147	37.8112	62.9419	199.396	50.6589	121.847	51.5224	109.18
		491	2094.84	146.43	143.66	101.662	113.051	62.7514	81.0217	169.236	0	219.37	96.3877	0	66.265	37.3036	194.121	43.4149	82.381	195.66	140.329	162.87	137.934	103.068	64.533	116.67	52.748	134.759	0	119.892	157.686	98.9002	99.3417	182.473	96.4757	75.586	173.866	76.8082	164.204	134.483	38.9691	0	56.8419	0	211.964	64.7194	92.661	153.633	121.998
		492	2098.8	86.0966	151.213	84.2433	98.0263	27.4015	41.0656	143.273	123.248	227.444	172.457	0	138.354	62.4064	119.776	49.0232	99.5991	197.564	131.241	124.845	95.8038	138.08	100.348	164.423	127.613	176.522	153.718	61.3133	76.0933	97.8722	102.219	156.888	75.3267	49.8642	147.106	47.95	118.491	92.5857	32.2673	59.6547	38.1839	0	120.961	27.9188	95.3592	58.8564	134.114
		493	2102.76	120.405	139.215	142.033	79.3721	87.5417	118.506	139.553	105.523	188.602	216.603	0	108.112	0	111.752	81.5291	162.046	168.311	162.954	92.4763	128.702	110.306	174.184	191.187	43.5972	163.221	168.855	104.646	76.8659	57.7701	143.198	128.47	109.336	143.41	85.4578	101.923	170.641	181.191	164.584	78.6229	151.659	30.903	114.49	81.5229	95.1144	79.5173	103.007
		494	2106.72	45.5799	113.027	136.915	137.537	52.4707	95	163.35	72.9299	199.091	132.493	0	89.7701	0	105.374	89.1596	177.115	147.937	176.813	137.502	128.431	162.922	69.6898	145.929	0	26.7264	80.1565	129.55	195.988	119.102	123.657	152.834	93.622	67.4589	85.0192	107.28	87.8274	117.146	110.987	37.9944	71.5162	34.8074	141.797	115.562	149.024	29.3158	125.335
		495	2110.68	147.405	167.629	126.136	110.582	121.483	90.7259	109.719	24.1391	233.339	182.374	0	104.265	33.6103	106.767	79.9484	158.623	183.9	183.866	121.29	198.377	126.746	103.576	126.034	32.4648	70.201	108.174	103.857	139.157	131.197	128.401	180.798	110.731	80.7228	171.671	35.8086	110.394	125.423	105.874	21.2811	61.4002	0	82.99	133.001	143.343	70.983	128.965
		496	2114.64	115.64	129.246	178.986	169.864	80.8844	95.3855	79.3009	76.072	233.669	210.214	0	153.075	0	145.01	61.5509	101.048	196.749	212.809	151.081	136.203	145.799	85.5974	190.31	76.4983	96.6033	97.7978	66.4798	96.2414	24.8797	114.203	170.067	88.7996	87.8152	59.0215	73.2198	33.2575	119.116	111.374	0	81.2086	38.3788	102.855	72.1694	83.6659	104.928	137.726
		497	2118.6	73.9419	142.035	93.1044	122.086	118.797	79.0469	37.5429	46.7088	215.584	199.074	29.5096	90.7705	51.7987	133.488	104.545	160.584	203.534	208.297	167.037	109.532	93.954	96.4248	107.32	46.8416	140.597	190.674	47.7542	142.782	41.8266	93.6614	150.902	115.28	0	104.051	62.7323	98.303	119.949	116.925	43.4251	48.4902	40.3117	49.6789	141.826	129.554	109.903	75.8362
		498	2122.56	106.973	75.3476	99.4068	125.452	56.2533	114.879	155.038	89.7952	221.182	190.357	24.8365	129.95	56.4509	143.062	31.6639	158.98	204.444	194.384	212.135	49.5411	135.039	122.846	178.815	68.2754	95.3901	93.0858	39.3339	91.147	0	112.949	159.694	78.7034	101.761	148.063	49.638	0	201.508	178.472	48.001	96.6418	0	96.5903	67.0865	108.381	0	0
		499	2126.52	162.46	102.68	65.7996	104.198	78.3821	108.683	176.443	75.3742	210.907	192.164	36.7915	179.798	0	135.173	144.92	204.256	238.559	153.38	99.2293	113.518	118.653	108.495	125.66	86.9328	87.5378	119.608	26.2115	117.471	55.0536	152.013	162.985	132.398	83.727	61.2431	82.7055	59.3365	168.123	129.862	56.3687	73.0218	48.4003	100.8	105.305	113.987	79.0046	109.462
		500	2130.48	122.045	170.013	159.981	131.794	46.3735	102.844	107.95	27.4349	230.911	141.837	0	155.883	0	102.478	0	156.525	207.364	169.017	109.872	152.566	94.3773	84.9587	106.393	133.647	83.2864	125.006	90.8768	170.522	94.221	137.741	131.997	110.629	89.3784	172.719	45.9734	62.9748	153.927	98.4984	75.0825	37.5244	0	129.154	72.7162	160.014	67.295	87.3792
		501	2134.44	80.2458	105.411	142.656	103.726	30.2152	73.0455	129.411	26.0483	238.522	137.148	40.9552	88.4478	56.4007	40.8817	147.288	113.993	179.856	163.147	92.798	121.241	68.9733	99.9302	110.534	117.286	99.5902	114.538	115.366	106.566	31.3481	168.896	106.358	121.325	78.3295	125.587	28.03	114.952	151.298	294.68	60.3546	77.7242	0	143.475	121.472	56.3116	39.6382	66.1043
		502	2138.4	135.794	120.369	51.6204	124.544	92.2936	93.7411	150.608	109.887	169.863	180.068	0	68.8534	103.741	84.5677	83.5017	148.683	206.987	249.216	135.049	146.706	65.9762	82.2602	173.537	90.072	125.916	150.625	66.7526	111.062	119.135	160.308	67.6253	163.274	103.582	0	53.5644	0	79.384	197.321	61.8633	59.0928	35.4962	155.828	66.1609	132.911	89.1909	100.825
		503	2142.36	138.356	147.395	113.663	152.216	70.7843	74.7222	116.042	74.9771	182.035	105.001	60.5561	124.914	76.2436	97.9111	156.561	124.962	148.293	228.88	49.6109	234.18	112.226	91.5916	116.416	136.282	118.167	161.76	52.3678	110.506	34.236	197.737	128.944	172.416	75.7291	77.0905	43.1867	60.2746	58.9776	110.005	88.0586	29.404	41.9925	148.115	92.8016	85.0308	77.8415	60.2306
		504	2146.32	97.2709	147.921	142.002	45.8169	79.1098	91.4719	67.5777	67.5115	202.11	73.3602	0	134.147	84.1269	93.2308	134.701	157.071	186.566	193.354	103.422	209.136	132.681	115.311	134.059	57.6278	0	49.6153	142.035	175.159	65.2165	275.243	109.368	105.791	84.4129	159.59	21.7838	70.5529	146.341	123.301	78.291	0	17.5422	154.26	172.723	184.11	90.4578	114.4
		505	2150.28	88.2502	130.847	73.6444	123.452	71.592	53.9865	189.451	117.937	186.093	96.967	30.0684	113.062	22.1336	87.7452	100.217	122.042	167.129	193.94	126.382	139.113	102.724	80.3243	124.337	90.0592	82.5211	102.939	45.3251	155.656	41.2376	271.124	88.1059	109.481	122.056	167.383	57.3856	0	163.307	78.9842	120.656	0	54.0061	153.503	99.7587	148.143	68.5979	164.226
		506	2154.24	141.479	128.576	103.488	106.75	110.068	136.899	75.205	62.1015	228.549	112.102	34.9074	79.6088	86.6739	77.2439	165.672	162.48	160.953	125.881	102.731	0	74.6329	59.1712	134.603	124.616	127.437	124.045	107.457	70.8155	0	176.361	97.4908	93.7498	80.5302	99.865	105.706	70.5157	84.5031	132.232	130.741	0	46.2574	156.703	137.538	100.641	0	119.081
		507	2158.2	163.528	111.044	107.089	129.389	53.8331	47.7636	41.5055	0	186.767	257.871	0	90.0496	81.9336	66.5853	94.9015	128.625	127.861	167.397	121.036	157.591	35.4523	139.346	111.102	148.912	145.375	82.2453	59.5219	169.376	90.3792	166.169	91.9408	96.2567	102.611	111.706	0	0	151.949	186.704	105.447	38.0774	0	141.388	160.545	78.6428	54.8691	122.153
		508	2162.16	72.4235	104.467	34.4742	191.873	90.0077	76.4406	55.2683	100.545	179.142	137.923	22.9379	37.4194	54.7471	97.3741	58.3702	92.4458	156.088	255.803	150.487	131.501	71.0332	118.768	179.542	126.857	94.021	76.1844	103.713	129.383	31.1538	178.944	50.4131	61.9557	71.8935	75.3839	66.4945	21.3018	70.3693	151.715	115.161	42.4528	22.6111	136.657	160.366	188.899	93.9251	141.406
		509	2166.12	154.903	179.385	161.907	94.7408	124.193	38.5135	129.103	60.1769	189.166	203.321	101.092	126.028	45.145	80.6245	124.634	71.0363	146.737	149.434	82.1056	213.692	98.4245	96.5289	147.082	100.095	58.6108	156.512	104.49	45.8925	98.063	242.886	31.7914	112.083	115.452	97.5892	55.4644	30.9018	106.217	98.3757	128.538	0	55.2969	141.127	51.0598	182.22	0	94.8394
		510	2170.08	99.2684	123.311	67.1503	160.062	117.156	83.2512	0	97.5549	210.924	149.625	58.544	109.41	50.6205	85.0247	151.198	48.7492	170.259	171.922	108.238	133.654	55.693	103.091	137.588	107.368	69.4025	136.127	68.0184	102.675	101.793	137.35	66.3078	175.37	107.254	126.835	53.8745	37.8997	102.132	138.57	83.2587	119.712	60.7191	97.3996	80.3288	102.653	75.9621	59.7901
		511	2174.04	54.1717	134.486	136.415	150.997	59.9608	40.8856	83.5127	134.952	192.388	185.167	0	161.412	54.9849	32.309	98.2137	94.2659	198.654	219.136	51.6402	115.658	62.8565	113.435	127.289	97.3816	131.264	105.672	99.1188	69.3305	103.282	211.433	81.0782	148.302	120.496	190.651	0	36.1975	85.8375	119.491	80.8672	28.8967	0	133.335	163.088	127.501	103.863	90.0643
		512	2178	135.298	152.448	72.7235	153.335	47.2373	0	88.7256	72.6656	129.11	143.862	0	114.297	46.4661	48.1702	92.8349	81.8233	121.575	177.117	81.6946	114.942	124.125	60.2226	76.304	64.0656	86.0642	76.0089	67.7135	84.3157	55.1429	235.395	43.7915	251.009	164.035	109.699	39.6751	51.7024	159.674	140.67	108.601	34.0376	80.1917	135.969	212.875	114.844	93.5845	120.89
		513	2181.96	132.147	180.286	48.309	131.619	164.157	101.813	39.4822	141.056	184.263	232.108	0	150.073	102.754	98.3768	156.063	79.5454	121.969	210.585	64.9825	121.627	120.654	75.9773	105.052	53.6289	108.579	116.29	31.6207	75.557	0	193.251	66.4965	191.763	144.729	105.586	56.8634	66.9199	145.305	121.172	69.5798	25.2977	0	132.037	124.818	47.4572	58.4191	116.246
		514	2185.92	84.2219	141.4	20.1425	164.658	134.381	53.4591	110.124	50.5304	145.084	217.783	0	122.843	109.732	120.846	103.98	98.5288	143.329	190.875	69.2497	121.218	110.257	79.7574	60.2279	83.8259	82.1242	147.753	34.1761	114.851	39.8966	194.333	117.761	118.6	133.732	89.8744	150.503	35.1528	155.11	162.718	117.17	20.7952	0	145.677	207.483	44.3188	40.7234	119.333
		515	2189.88	105.412	100.426	0	180.685	115.047	0	86.7414	76.1668	157.888	188.453	0	93.3947	129.598	50.1584	193.854	66.2149	145.842	237.805	45.1517	37.2717	101.466	92.2721	113.94	31.505	96.3464	85.8047	65.8697	98.0363	40.7597	202.85	79.7078	137.95	193.514	74.6656	60.7989	0	106.807	100.811	55.4872	0	0	130.736	135.015	80.8053	137.424	109.333
		516	2193.84	117.95	117.372	71.9475	122.902	123.252	52.3925	57.1908	75.4981	129.782	185.31	0	173.96	87.153	121.892	151.454	59.2072	137.637	158.234	84.9571	136.89	82.2812	106.183	67.425	78.6813	54.5915	154.008	50.6674	24.5592	81.3849	256.614	77.8921	167.082	185.157	83.8979	112.824	0	106.351	148.502	122.07	24.1294	36.7121	150.033	137.708	66.8974	87.0261	89.4833
		517	2197.8	109.159	154.098	79.4112	124.218	111.949	92.8775	113.656	125.78	187.875	202.361	22.2077	112.949	95.7833	111.214	153.187	77.5889	123.611	198.149	45.4763	121.686	96.7191	81.1464	86.3451	98.9878	107.902	192.259	62.1733	116.326	41.1827	133.846	29.1771	130.741	129.198	143.27	80.5045	51.5154	180.857	174.033	63.7434	35.3375	0	170.648	155.761	104.979	92.9013	29.5695
		518	2201.76	51.9062	96.0073	76.2982	141.927	69.465	49.2177	103.731	17.2153	173.317	210.17	24.4779	135.096	147.987	151.734	136.839	59.2909	127.127	170.904	55.8956	83.6111	65.3016	51.5488	132.591	130.741	116.079	130.2	87.2343	111.637	83.6087	147.303	65.5419	145.021	194.565	112.928	110.99	34.7071	115.497	180.51	109.73	0	0	168.29	92.7877	41.5686	64.6319	62.0091
		519	2205.72	86.9306	124.22	29.2933	152.866	82.4616	47.7216	80.424	54.3536	162.384	215.053	100.966	130.208	113.869	96.9407	132.677	0	175.431	221.029	49.5111	135.536	46.0784	81.3189	92.7835	75.1167	89.1248	161.62	142.38	56.1171	80.0214	159.712	69.9032	130.991	162.832	80.8183	75.0763	21.581	169.282	70.4389	83.1385	52.2185	0	169.026	152.796	35.1159	126.751	104.182
		520	2209.68	103.571	128.229	127.861	184.018	107.73	51.0187	32.9559	107.571	207.173	195.959	31.1553	45.7014	72.6497	105.475	103.58	19.5772	152.61	225.191	0	68.7607	98.4354	45.4968	95.9544	169.253	70.0581	207.731	58.3185	94.7105	87.2953	220.972	0	98.7059	152.615	107.488	123.627	123.208	121.522	161.164	100.469	0	31.5127	169.131	98.0968	0	82.2158	116.421
		521	2213.64	43.5005	187.909	103.364	189.785	74.377	62.2302	99.9257	34.9175	228.182	194.642	70.2314	106.152	150.376	109.883	106.369	102.58	150.706	217.932	0	135.09	93.202	32.3764	24.9308	168.264	57.1362	143.446	33.0159	63.2596	145.644	241.479	83.0099	171.979	106.083	54.2866	73.8091	31.5781	132.63	158.218	119.972	0	23.8448	159.619	73.3844	28.2524	155.057	94.523
		522	2217.6	76.5909	167.315	170.556	171.779	101.275	70.7438	74.6054	72.9899	174.935	177.398	0	117.181	135.931	138.928	102.664	44.5698	166.225	156.12	55.4586	145.656	87.2886	67.3001	96.774	124.787	89.9826	142.109	21.3952	155.686	89.2711	140.479	61.0082	126.549	88.9209	59.3947	80.7486	38.8518	160.408	96.2281	85.6593	0	0	153.702	24.6845	69.232	181.146	77.3692
		523	2221.56	88.6872	143.603	135.372	142.622	118.024	71.6432	67.474	107.104	214.826	206.371	24.1668	74.9768	84.9412	105.751	102.974	58.6855	152.688	215.609	40.9551	135.109	75.9191	62.3643	78.186	126.646	73.8954	113.723	59.477	98.6851	124.718	181.868	99.8963	170.883	145.76	55.2157	66.621	52.2234	198.456	139.351	113.155	0	0	152.424	176.484	31.5469	161.872	141.506
		524	2225.52	0	182.126	166.011	171.089	75.437	0	116.593	34.9208	175.344	144.34	0	178.779	153.276	185.665	129.418	0	218.127	179.501	61.0257	153.038	84.7393	23.6562	153.443	115.171	119.037	73.6586	83.6342	119.322	66.9475	215.285	30.6432	121.989	137.334	29.0126	106.236	0	194.706	153.244	107.26	0	0	224.947	76.1915	21.2667	100.776	173.965
		525	2229.48	28.4121	183.52	132.489	159.365	127.108	77.6321	112.472	119.388	223.496	154.076	32.5794	109.617	37.1952	78.7572	138.673	43.9923	193.189	222.259	61.1041	75.58	92.4417	94.8631	102.221	140.788	43.0154	97.5657	24.4683	199.949	67.6522	199.412	48.6951	150.749	193.379	36.2288	89.1757	58.3515	175.644	117.609	90.0627	0	0	150.749	76.032	54.6192	118.352	154.35
		526	2233.44	78.9042	207.221	144.756	198.482	111.433	0	125.447	103.171	155.278	103.914	25.5011	157.334	115.552	83.326	85.9775	75.5145	148.235	227.014	56.7625	126.131	222.103	0	97.2719	81.4136	130.667	120.93	78.8237	140.909	89.4671	167.749	45.364	186.531	190.127	94.006	81.5021	45.6085	197.128	167.877	31.4085	36.8698	0	124.798	97.0661	0	177.722	86.6454
		527	2237.4	42.0584	123.995	176.463	153.678	60.1055	57.7222	103.295	129.747	205.916	151.12	66.1426	78.1451	120.935	112.063	122.346	32.2578	222.485	174.51	35.0749	105.288	119.271	63.4714	157.4	137.899	91.7634	175.833	78.012	115.137	173.207	181.907	160.126	216.791	175.174	89.4458	167.255	56.5294	165.471	121.926	92.0282	0	0	192.271	144.319	0	162.863	131.753
		528	2241.36	64.1624	131.784	83.9414	198.876	93.2855	125.124	0	45.1514	182.436	137.138	109.787	96.4676	135.59	133.125	61.1446	95.4367	107.423	219.45	0	158	142.859	61.4677	91.5356	138.175	87.1741	142.62	96.3625	20.1456	151.388	135.478	127.445	190.248	105.695	92.1222	101.648	40.1007	170.885	147.155	64.112	29.4383	18.2032	194.59	108.169	0	142.628	155.207
		529	2245.32	58.237	192.843	47.0246	150.817	55.1201	0	145.886	51.7039	138.622	121.86	103.507	99.643	84.4003	152.565	133.61	97.603	237.18	166.08	0	82.8153	83.7455	101.467	178.037	171.599	119.738	89.6516	65.4203	29.2332	112.171	153.196	155.702	181.261	146.912	119.492	97.6699	43.456	143.224	223.136	0	0	0	216.639	119.512	28.5449	134.987	133.3
		530	2249.28	142.393	147.839	116.025	202.922	69.9767	33.0964	171.22	69.7207	193.549	198.778	56.1757	62.302	139.477	146.549	45.6584	77.3892	186.122	209.345	44.9853	131.354	43.792	101.541	148.306	126.283	126.388	175.096	64.4111	92.1518	114.398	156.605	70.1918	212.431	141.254	73.328	124.381	0	157.408	181.901	62.4529	0	0	137.627	104.859	38.2359	116.798	130.379
		531	2253.24	93.9798	80.23	71.3947	129.1	34.4061	105.218	136.246	37.6615	206.446	143.957	21.4557	130.839	62.7213	38.5547	90.7831	72.6163	134.118	150.206	0	88.3163	161.842	62.0227	127.48	138.949	152.83	191.65	23.3989	99.5335	106.572	211.178	136.237	170.19	181.428	115.803	114.506	40.2347	91.5775	89.6579	44.6227	28.9042	0	201.395	62.5755	0	77.9416	126.397
		532	2257.2	40.8562	205.551	88.9857	199.16	45.7746	60.2607	81.7354	109.804	156.683	146.355	94.077	153.867	92.6637	152.038	149.605	34.8958	166.788	114.015	37.7035	80.4848	83.546	46.2042	96.499	174.045	78.3079	159.146	75.0823	93.2465	136.631	243.339	96.3634	184.275	189.563	43.0704	73.0067	102.192	178.958	45.8952	43.5743	0	0	204.231	47.2087	57.8061	96.7718	204.318
		533	2261.16	46.2523	193.343	132.739	137.886	112.796	52.6672	128.664	172.768	154.978	108.683	42.2982	113.648	115.773	156.218	110.865	56.6716	202.877	159.61	0	151.438	157.203	44.611	90.3721	116.47	0	100.793	0	115.223	104.61	238.544	31.5141	137.225	176.279	61.505	169.046	79.0787	213.699	62.2566	0	51.1008	0	154.569	122.197	42.5275	78.4094	70.1925
		534	2265.12	71.2591	149.341	89.9254	190.828	94.574	73.9682	175.36	37.0111	133.613	119.973	80.7087	107.151	120.764	158.489	47.1252	70.1679	217.949	200.96	47.6235	92.5404	131.146	99.814	71.959	150.426	88.9473	106.837	47.539	166.847	149.042	162.41	138.167	185.098	189.313	90.6042	65.5782	32.6641	176.495	123.94	49.5414	24.0717	0	185.384	114.855	81.4645	130.47	115.735
		535	2269.08	78.34	146.091	148.63	118.176	48.3326	58.2883	163.084	92.3096	183.952	154.604	80.3959	111.585	144.081	140.094	110.851	137.041	210.766	154.82	0	176.887	187.691	101.536	140.36	91.072	100.002	167.105	57.0208	114.407	77.23	218.732	90.6375	168.502	172.285	73.7643	141.145	57.1858	228.481	120.008	103.508	43.6061	0	252.111	120.908	64.9688	92.1557	107.723
		536	2273.04	120.572	195.945	106.898	149.159	106.136	80.2527	136.528	36.8332	242.252	171.284	44.6112	117.286	114.096	93.826	76.2956	61.6256	163.221	125.516	45.4153	52.8832	116.883	42.8561	77.9877	140.9	58.5211	136.973	62.3029	97.5828	108.569	158.678	125.042	140.523	107.141	167.592	74.4501	86.8068	217.618	158.085	66.7078	39.3765	0	167.138	74.8683	23.4751	57.7398	138.302
		537	2277	93.4037	146.194	99.3887	146.562	94.019	69.5407	112.268	0	225.393	99.7341	0	126.818	70.6919	84.5366	33.6769	94.919	143.39	162.972	0	119.744	181.715	99.5313	77.7519	89.4267	180.632	101.184	0	53.0378	86.4092	205.142	75.2511	163.667	225.649	68.6567	118.986	121.723	217.208	117.505	44.5464	31.5715	0	150.757	117.25	0	29.2515	169.114
		538	2280.96	100.249	104.677	36.7839	148.211	132.415	101.268	63.1001	0	177.135	151.7	56.0027	130.363	62.0733	64.7452	102.115	97.1196	202.213	131.466	19.4167	106.343	161.938	163.446	163.253	137.772	134.824	117.998	0	23.0895	44.007	186.646	150.67	140.002	136.882	67.8255	92.2514	55.9012	150.498	161.505	55.5775	61.5793	0	186.308	153.85	73.3305	46.6136	177.881
		539	2284.92	54.7211	172.609	26.9256	204.725	107.43	0	118.289	0	223.502	146.494	114.348	105.062	105.146	84.9474	74.0541	93.6006	261.571	165.691	65.6977	138.37	114.881	138.181	115.726	133.196	109.567	223.428	90.9209	33.4202	170.522	180.807	132.475	144.654	127.987	140.913	74.251	107.011	173.734	180.499	120.883	24.5871	0	186.56	132.089	21.1718	23.522	134.374
		540	2288.88	123.566	121.279	74.5568	172.608	31.9954	101.545	59.9009	62.9984	196.196	241.116	80.0922	101.086	104.985	113.806	97.4583	79.0264	193.22	155.131	28.3674	104.236	111.89	0	133.434	152.269	143.932	88.5291	46.6404	43.3032	96.5789	284.849	168.447	92.7501	154.981	0	72.4775	92.6294	152.759	244.95	68.3677	50.645	0	172.368	138.943	0	118.718	156.765
		541	2292.84	100.432	163.505	98.4697	138.655	84.9597	106.048	56.7709	21.5914	242.798	147.476	22.4289	98.8839	139.515	73.9239	109.09	168.036	256.717	106.838	31.9644	124.027	129.18	65.0069	126.592	115.267	149.965	80.6454	87.4349	20.91	80.4915	216.843	151.628	110.001	265.371	77.2666	120.331	137.061	116.692	130.002	93.8246	49.8622	0	156.618	139.207	0	124.949	235.787
		542	2296.8	152.683	150.218	51.7695	169.73	114.882	73.5582	0	22.1695	236.117	156.251	109.278	78.4444	148.097	114.393	131.972	172.837	237.035	93.317	79.5439	126.366	88.0542	85.922	128.423	118.539	102.491	109.334	43.1693	54.9667	114.443	127.597	172.686	89.9073	152.693	77.9253	146.57	142.832	140.604	153.716	49.0791	46.2099	0	181.266	144.623	35.0381	37.0122	163.343
		543	2300.76	148.959	156.988	74.6909	108.752	93.5563	72.3947	56.447	63.9032	240.856	106.511	128.597	86.0273	123.679	96.1846	137.464	81.2182	213.536	117.148	65.1928	149.358	196.967	79.0455	97.7187	144.359	147.954	0	61.2587	69.7057	192.058	223.366	163.642	125.159	155.538	120.567	54.7539	81.3275	219.2	127.817	121.642	60.4768	0	139.708	197.119	34.0062	101.246	217.083
		544	2304.72	187.97	206.864	63.6328	108.887	100.942	90.9189	85.4	40.5231	195.085	156.951	115.881	76.7152	91.7642	182.053	151.551	231.481	179.438	100.646	34.5187	76.5118	138.183	84.2503	0	166.943	172.757	74.3658	108.496	52.3984	99.3702	181.888	185.731	119.911	113.933	75.7713	60.997	104.166	138.337	194.121	102.012	68.7645	0	153.729	146.634	40.4781	47.5279	182.93
		545	2308.68	104.091	198.442	45.928	128.196	127.961	88.9418	43.0476	0	168.154	157.034	32.2025	66.7967	77.1197	93.7089	209.076	117.611	241.179	126.918	60.503	173.402	127.083	61.0712	116.944	145.027	109.569	88.8084	151.23	87.3917	88.2428	187.653	172.165	149.708	97.2418	127.112	89.2426	72.2387	136.197	121.941	121.769	79.1898	0	166	94.9049	66.8597	50.4931	69.7492
		546	2312.64	116.588	283.746	53.0866	131.753	138.401	52.9008	38.0604	21.8963	243.092	152.315	142.66	43.2717	118.85	120.083	140.419	114.104	180.534	51.4562	74.0504	141.604	112.069	178.359	23.2905	152.623	110.459	113.483	104.82	155.878	164.156	237.513	175.267	199.87	186.904	49.8984	100.104	155.699	162.585	155.636	148.443	74.4049	0	233.487	117.348	96.2465	58.9889	184.038
		547	2316.6	153.085	113.074	0	172.44	106.116	126.747	135.557	20.1534	183.905	179.226	117.298	88.2769	154.724	110.184	112.187	109.196	217.039	143.505	75.5092	124.039	168.977	100.773	181.633	184.169	130.714	81.2419	99.2978	112.511	58.0237	247.614	203.191	172.083	231.134	70.1598	112.339	59.295	126.237	94.8758	98.091	111.904	0	124.585	163.848	49.8578	77.5995	150.754
		548	2320.56	156.194	218.494	79.6474	163.791	48.9051	59.2636	96.6376	44.1406	219.191	152.547	99.7844	98.3343	109.158	110.404	47.3818	123.944	226.951	93.5241	70.3094	146.771	112.938	122.233	0	210.614	132.095	51.803	86.985	36.8332	140.363	209.269	229.048	177.768	152.57	52.77	79.6256	90.6184	152.516	180.544	101.129	81.1845	0	157.83	169.117	38.9285	125.704	115.742
		549	2324.52	163.054	176.102	99.3139	162.499	65.8388	73.4312	69.9739	24.6859	214.648	111.619	121.535	48.4855	120.019	178.003	141.604	98.6574	202.565	69.4377	36.9423	104.147	172.963	56.2467	99.8811	119.32	88.6873	88.7009	106.006	75.7492	112.928	295.314	177.41	171.827	123.703	49.6502	56.5917	45.177	152.629	157.503	89.8261	61.3818	0	124.376	206.812	33.6506	84.9578	59.1734
		550	2328.48	173.061	207.024	72.1632	126.295	20.9541	96.5329	91.0092	29.1541	224.62	165.766	91.4543	64.2643	46.2962	194.714	69.8282	62.6743	246.88	96.5902	96.9993	111.847	132.879	63.573	127.675	164.467	133.098	52.254	73.1777	148.516	86.2839	242.761	123.856	70.4883	177.445	89.1736	55.352	100.931	141.011	122.775	25.39	46.91	0	163.919	134.617	61.5902	93.8398	140.038
		551	2332.44	194.983	207.822	66.1464	163.298	53.5783	93.078	102.922	59.087	160.322	189.554	64.5252	97.27	106.388	126.719	121.837	153.421	160.623	111.822	32.1993	100.766	100.76	87.2173	98.9451	176.957	60.6198	0	47.8201	128.498	105.8	183.259	140.648	211.499	153.074	0	62.983	123.741	179.94	174.555	46.7513	71.7596	0	86.9483	122.787	73.2986	122.013	163.344
		552	2336.4	175.708	217.578	114.08	176.534	30.8358	33.6937	42.1167	62.3085	219.231	98.6819	98.5994	227.817	110.392	161.347	94.0959	116.533	231.095	107.613	140.478	118.255	101.981	112.345	127.961	167.663	106.598	63.6235	151.395	0	34.2837	214.331	105.903	172.789	121.77	53.5411	125.833	80.2244	172.377	145.443	0	62.4642	0	145.02	135.915	0	101.843	167.888
		553	2340.36	188.642	176.713	45.0953	142.551	95.9335	92.5002	92.1928	50.9301	146.8	87.9954	166.422	110.337	54.5722	125.001	98.3141	151.847	220.226	190.178	63.286	113.864	94.1013	162.677	193.617	83.3236	149.786	101.47	94.7868	100.947	92.4637	158.748	130.823	168.282	205.426	98.1131	107.188	100.882	235.923	226.213	30.3494	24.7707	0	116.173	144.484	90.211	76.3214	154.776
		554	2344.32	114.3	204.916	51.6767	134.105	136.457	110.117	81.015	0	225.733	206.899	86.3524	63.263	128.863	94.1463	63.5444	170.597	151.681	104.597	0	80.1317	115.291	106.417	68.0382	157.102	107.462	96.5277	84.7918	55.4278	134.106	167.254	75.69	134.541	159.033	0	125.723	99.0467	218.721	195.937	74.5428	151.348	0	141.705	148.764	131.986	152.475	53.4005
		555	2348.28	196.628	142.973	44.1218	164.453	104.52	115.801	77.1344	54.5624	321.301	226.69	52.9893	85.0504	28.3262	113.491	121.555	99.7782	191.041	35.9952	57.1325	127.669	45.9433	126.293	126.152	169.252	59.2508	124.682	68.9101	96.7665	119.852	189.413	98.5955	124.422	143.251	103.522	76.7018	137.43	161.622	235.744	30.3928	114.962	0	138.488	183.881	81.8123	107.217	140.995
		556	2352.24	197.631	191.723	81.5387	127.767	140.53	92.8058	77.607	76.2418	251.485	155.758	0	107.557	39.3645	170.13	119.436	112.342	198.713	129.082	70.7898	54.6836	75.6868	82.5103	102.144	177.412	102.497	61.9962	29.6289	48.1281	69.0933	183.661	183.772	95.7185	118.334	77.6901	78.6465	137.413	180.505	159.455	0	89.216	0	120.665	173.672	88.9506	134.634	109.454
		557	2356.2	141.542	165.6	22.1802	113.675	106.81	105.798	78.3719	89.6674	160.447	83.5575	119.801	95.91	65.6045	233.755	108.139	152.775	140.312	93.7945	42.5627	79.6933	156.443	83.3996	127.848	146.786	119.075	95.8889	184.356	104.739	85.8506	210.509	135.761	134.257	128.552	55.616	34.3472	104.486	208.543	172.693	114.096	100.09	0	158.311	167.107	66.4916	92.8123	137.164
		558	2360.16	66.8806	176.857	42.6082	82.3089	57.1993	121.093	105.275	0	143.292	132.168	57.4439	53.6024	65.8671	96.7333	139.544	141.714	239.253	103.925	25.1063	93.7956	76.991	93.8496	185.926	213.268	89.1897	164.782	103.45	63.5871	93.38	210.899	89.9229	154.395	75.0793	66.1589	44.8613	98.665	240.247	213.294	74.3718	115.962	0	189.189	156.793	124.893	143.267	62.1643
		559	2364.12	89.3263	175.433	25.2931	153.75	115.622	60.9267	112.262	60.3515	222.034	164.38	190.812	113.521	64.5439	123.058	151.452	127.699	210.561	66.321	111.939	135.184	128.597	102.368	147.876	131.311	57.2414	149.476	138.002	96.1206	72.1831	145.722	144.374	205.34	130.343	46.505	99.0694	107.281	163.755	265.239	126.707	118.422	0	181.361	160.449	43.4804	113.517	152.254
		560	2368.08	174.106	186.179	58.8056	111.905	87.8143	76.5017	84.6997	42.1213	228.432	158.916	155.674	149.416	105.6	151.126	177.274	143.174	205.055	117.546	83.1505	82.2588	104.657	86.6758	75.6425	177.242	206.351	98.684	131	64.8501	101.732	132.287	167.212	121.746	72.3026	128.662	122.614	124.191	163.678	257.634	80.4773	167.742	0	221.993	190.489	0	69.2505	90.5404
		561	2372.04	160.332	156.132	153.346	121.922	105.503	53.5283	59.2459	54.5104	236.226	127.26	106.701	78.2629	0	190.485	113.356	129.687	167.217	169.551	93.8526	147.843	57.6953	75.3699	75.5602	132.328	101.069	129.201	76.0204	57.5403	123.674	144.575	186.333	167.487	140.667	118.897	60.7228	82.5421	188.74	247.611	115.794	181.498	0	187.474	221.948	110.994	76.1814	133.967
		562	2376	84.5076	211.322	72.2936	164.88	166.784	30.6669	69.2436	61.7234	184.288	123.404	114.997	105.254	20.9736	142.258	113.859	150.29	101.762	110.933	107.889	115.264	92.5292	91.2364	25.3412	123.214	120.521	126.07	84.17	38.5076	59.1139	228.059	163.011	168.063	91.0687	70.7862	78.7315	119.378	132.944	347.524	121.676	125.975	0	187.706	214.782	56.6942	115.367	98.5088
		563	2379.96	122.188	183.873	127.279	172.717	149.785	80.8649	125.273	81.9134	254.702	196.351	140.628	121.256	59.6114	119.552	111.675	153.98	204.822	118.633	128.719	115.738	129.776	122.599	27.5793	132.904	142.169	173.004	97.4941	63.092	60.3659	193.782	62.595	208.945	102.854	113.631	99.6109	100.123	173.678	158.39	104.256	183.918	0	157.561	147.444	192.7	115.091	81.2921
		564	2383.92	99.6046	208.578	96.4515	202.128	116.343	134.77	75.2477	79.5601	220.701	126.682	105.067	74.2251	0	149.922	162.055	155.353	176.675	174.915	110.399	87.4767	158.363	129.066	60.9606	141.902	172.85	125.102	31.0567	99.9738	54.0998	276.282	175.947	63.6727	91.5056	100.372	96.9679	148.675	156.952	183.815	56.324	154.183	0	174.862	185.711	99.7032	92.856	184.551
		565	2387.88	99.1981	153.205	24.642	162.477	100.976	0	85.5469	65.4141	216.338	158.057	161.911	131.572	114.045	123.386	121.816	179.785	194.414	150.194	105.656	194.457	139.159	161.672	71.6177	106.196	123.472	182.153	0	116.026	52.4882	141.952	211.648	135.948	107.543	117.537	68.7921	96.0038	216.159	253.041	39.6707	173.625	0	236.499	193.4	61.0703	119.595	83.1045
		566	2391.84	130.657	221.08	125.723	156.87	154.089	122.928	95.5461	0	230.215	116.523	91.347	147.935	53.0664	163.932	162.039	151.523	163.175	155.416	93.0872	145.059	38.8556	187.852	67.8059	155.737	163.047	141.098	56.6229	151.055	0	175.013	131.849	105.931	143.049	29.0251	35.9512	107.437	156.755	150.858	92.9135	83.9601	0	179.896	175.516	108.16	72.8829	86.6152
		567	2395.8	48.2206	197.413	73.1659	148.206	131.897	45.9293	76.8768	90.3267	175.527	138.827	125.878	90.8334	61.4341	114.715	125.91	130.809	148.613	136.288	163.721	249.13	104.41	96.6262	0	125.144	94.2768	114.981	127.229	177.004	45.9457	236.987	108.863	201.868	93.1566	123.371	102.561	106.38	203.91	173.925	79.6583	95.7139	0	147.077	182.145	106.593	25.728	67.5475
		568	2399.76	164.343	181.038	46.0361	134.476	137.634	0	111.159	85.6559	219.791	122.879	99.5089	90.8382	67.9171	152.404	118.762	135.695	133.039	141.545	146.604	170.418	114.614	0	0	164.869	79.4187	116.118	46.829	152.701	29.075	151.014	121.529	115.216	76.725	55.4162	83.0425	126.15	236.318	209.488	74.6954	147.41	25.0226	171.898	195.826	127.899	78.1923	78.8715
		569	2403.72	139.576	202.302	131.28	129.482	222.822	60.4789	62.7346	59.8918	176.441	159.462	84.7286	90.678	63.0128	161.353	142.519	179.585	113.014	237.168	57.4655	164.224	28.0936	90.6007	69.3144	151.969	127.67	193.747	38.5823	154.752	0	196.886	121.287	169.249	119.254	50.1507	113.024	86.4725	228.001	202.632	104.585	184.216	0	257.619	184.73	121.623	95.0693	133.8
		570	2407.68	125.882	178.333	118.342	169.544	168.579	54.3955	88.1382	45.6878	195.351	114.801	81.4026	111.378	66.4858	124.229	147.137	168.413	139.715	173.816	23.4632	139.923	29.0604	76.0705	78.0224	128.193	154.783	136.725	58.1455	41.9376	50.4868	184.459	154.901	131.333	72.8672	88.5356	134.285	119.2	230.196	187.234	75.348	50.449	45.5239	184.543	110.071	99.7268	46.671	0
		571	2411.64	144.496	181.047	113.256	168.27	130.572	22.711	126.332	65.2151	156.653	131.689	160.5	54.6096	73.8491	160.672	136.844	113.483	99.815	181.068	63.5607	156.623	24.5768	0	61.0403	109.027	69.8576	77.0169	98.3948	84.1246	108.739	200.722	170.111	136.046	147.609	126.141	90.2362	99.6235	228.521	160.908	71.0024	91.1583	0	247.062	193.044	168.35	31.695	74.8399
		572	2415.6	74.3519	185.889	85.4158	185.629	143.144	89.3884	71.7184	42.7546	141.582	148.407	100.085	96.1395	0	77.9686	93.3295	157.116	78.5802	185.807	111.547	144.813	57.4237	63.0276	0	27.9633	75.5253	74.2494	43.932	129.881	52.3245	158.477	111.31	188.745	92.5105	72.9129	50.1495	91.7838	185.843	206.183	75.9926	136.574	31.0155	265.975	148.51	107.879	145.805	77.1816
		573	2419.56	172.338	208.945	83.0086	64.5029	145.644	49.8166	76.3541	86.019	195.705	146.722	0	122.55	120.63	195.79	152.12	135.031	50.4492	100.019	97.6301	131.73	60.3595	116.483	0	77.3049	110.163	90.9974	37.4428	90.1621	46.6173	210.254	118.291	152.193	105.38	106.304	60.597	27.1424	200.518	145.407	35.7111	56.4128	26.2705	157.662	125.62	117.092	25.5	158.565
		574	2423.52	149.012	170.931	79.5077	113.448	146.912	0	74.8445	44.7329	242.593	141.853	70.9262	135.111	80.3414	164.155	80.2023	169.377	61.7395	105.934	79.1109	138.125	98.3218	50.7045	126.789	92.8007	69.5895	82.0037	62.9365	91.5645	36.1552	140.711	193.96	153.131	119.837	75.1092	82.1434	56.2052	156.335	192.845	74.3136	23.5999	52.1769	210.43	129.809	122.701	54.8855	109.692
		575	2427.48	201.048	232.331	58.7289	86.3179	103.636	68.617	94.0071	65.5425	276.526	162.599	82.5051	88.3507	43.0961	135.257	57.8236	126.453	73.6906	129.283	51.5972	171.908	134.516	37.9374	66.2668	81.7142	125.64	153.393	58.1684	88.3083	64.6645	158.864	154.597	122.154	107.51	80.9328	145.187	71.7234	144.669	170.047	49.4175	65.4732	0	224.876	167.037	76.557	113.757	93.6473
		576	2431.44	220.106	205.644	88.2244	113.185	84.6242	54.878	31.7723	77.8275	222.12	132.194	130.614	72.8141	99.0811	144.474	131.406	137.55	97.9138	85.7978	69.0391	161.284	90.4345	33.4269	113.737	127.222	89.4805	150.254	98.3238	97.1423	48.8299	188.732	136.657	105.226	106.861	66.4986	119.314	64.5245	103.734	205.73	69.441	80.3236	0	181.711	192.191	100.255	71.7289	75.924
		577	2435.4	131.492	264.193	84.8574	127.844	107.263	48.0374	88.161	130.172	145.413	149.738	104.487	128.985	97.2834	158.923	110.607	143.391	139.255	79.9774	58.2456	87.1478	153.926	0	40.1817	160.874	137.87	91.7282	0	126.106	58.5329	175.895	211.028	133.221	141.176	98.7628	193.073	42.0125	201.611	202.813	87.5486	61.1308	101.608	147.187	103.051	124.143	36.7672	133.503
		578	2439.36	100.955	171.654	59.7033	110.512	120.672	116.818	97.7395	98.0322	253.412	157.109	40.6071	140.511	64.8686	219.975	121.292	204.731	178.716	190.152	87.5559	167.801	31.8966	62.674	0	86.7124	100.159	161.376	44.6501	50.0088	56.1569	230.42	154.396	173.712	132.91	97.1963	100.307	121.934	197.574	194.506	88.1483	49.9664	62.7935	216.232	158.719	0	27.7201	132.502
		579	2443.32	194.251	230.277	92.215	90.7935	22.2407	95.5462	99.8162	53.4176	251.367	114.762	31.7578	140.199	75.0852	219.915	194.758	170.028	129.803	173.073	53.4099	204.471	55.4549	39.6746	46.9048	121.557	118.148	159.585	58.4321	38.8479	73.2594	149.341	180.333	222.708	146.532	93.8996	105.097	72.5735	140.512	206.328	74.5704	87.6577	31.1575	150.988	116.407	153.347	72.2849	74.5733
		580	2447.28	99.7306	230.343	119.611	51.8434	37.6677	49.2386	38.6	0	296.825	128.365	72.1057	186.203	112.477	196.667	122.421	91.531	139.325	156.784	106.6	124.56	60.4841	92.5293	0	173.977	113.345	142.257	118.891	0	55.7041	164.968	278.017	176.924	161.569	94.6104	66.4243	53.2989	36.5892	178.795	77.3547	28.3263	68.7122	214.96	137.513	60.45	95.886	164.403
		581	2451.24	88.0334	199.593	87.3827	89.6629	88.5784	56.8078	66.8173	60.4689	256.722	150.256	98.1353	101.911	51.3698	212.818	128.72	185.021	126.324	176.984	74.2309	107.539	63.017	93.0932	71.5774	62.7867	142.887	90.9377	84.9484	30.338	73.9698	169.134	142.486	206.979	170.82	0	88.4317	0	160.889	146.009	131.79	0	57.4741	196.965	114.559	98.2037	78.7959	193.646
		582	2455.2	147.639	181.695	51.5382	110.56	129.042	29.5976	0	0	350.607	164.845	91.7907	86.2957	89.3711	137.999	104.069	186.084	166.741	117.437	119.792	92.3594	87.4233	37.2315	78.5004	146.514	125.544	123.587	69.2933	23.8425	71.8396	185.966	130.332	199.744	122.819	80.2255	136.207	0	139.716	162.864	81.0134	43.0349	59.8074	149.495	78.1392	121.565	63.7591	204.583
		583	2459.16	122.47	218.39	95.8711	123.074	58.7669	35.9591	85.5802	31.0498	340.012	157.499	101.319	115.246	124.177	158.906	96.058	111.484	71.1177	205.423	78.3306	74.0114	117.663	0	0	142.033	116.17	96.3133	55.2354	130.604	46.9077	150.159	165.259	163.258	242.192	150.144	133.572	20.5552	148.949	123.844	122.615	41.6499	129.735	224.989	109.089	169.566	58.8007	107.42
		584	2463.12	78.3704	309.516	97.5182	71.1942	43.1992	103.413	82.863	94.4656	354.882	179.707	110.124	73.7878	130.2	116.9	56.2606	128.497	116.96	64.9015	114.963	108.084	112.822	0	125.101	116.515	76.5513	145.746	26.7811	0	0	156.212	182.728	99.145	202.554	60.8039	112.562	0	95.844	169.121	106.282	24.7271	46.8896	171.678	125.255	104.789	141.868	145.754
		585	2467.08	76.7394	194.917	54.6715	111.513	46.6388	62.4452	149.433	57.0499	303.511	202.449	53.3005	104.719	84.539	209.871	135.261	123.174	70.8954	150.353	127.118	155.254	51.7659	98.1621	112.342	96.2034	85.1085	101.512	0	37.0587	31.8218	169.888	162.026	149.114	212.732	0	123.87	104.746	145.075	105.58	114.011	0	81.0511	265.87	99.0834	28.9835	65.0659	159.596
		586	2471.04	155.565	222.367	91.4391	122.226	38.6832	63.2087	122.043	58.5024	338.414	149.663	106.409	132.288	91.1451	163.854	116.907	181.907	102.012	191.746	83.7882	104.28	61.9046	128.496	106.705	170.328	133.526	142.85	27.3939	0	89.4075	211.938	233.67	106.896	190.207	77.0516	129.199	68.87	158.777	179.066	44.1267	0	29.8707	268.561	88.7914	67.1611	160.896	213.213
		587	2475	172.391	258.006	138.873	180.927	36.1083	73.0498	101.039	57.5745	324.861	162.025	143.908	158.675	109.916	196.251	74.7168	85.5774	91.2563	106.966	158.112	96.2462	112.357	56.2172	64.7916	90.0745	138.398	217.816	0	61.6349	0	158.57	162.251	148.274	151.145	101.915	80.787	48.7359	169.247	171.096	68.8389	0	45.2442	187.557	121.18	130.328	126.551	156.07
		588	2478.96	137.76	177.455	142.819	65.1504	103.163	84.8249	141.832	34.5732	327.782	216.77	98.4072	89.7993	140.524	218.416	100.326	125.34	120.377	156.806	139.241	154.714	35.7556	136.37	183.302	103.189	113.955	96.7118	68.3745	49.1231	62.8341	177.405	257.802	135.593	149.34	0	79.6196	85.233	111.857	210.948	47.5007	0	25.4092	171.647	108.982	186.486	193.842	85.8307
		589	2482.92	147.29	202.236	58.8145	112.584	93.6088	124.47	173.334	58.4751	279.918	90.4449	58.4123	78.8752	45.4371	204.806	132.154	161.546	123.627	175.548	50.8833	102.926	73.3627	134.117	146.111	33.2394	145.432	151.326	54.5871	89.1899	54.512	205.952	219.995	183.907	187.984	0	93.2127	62.5789	105.099	153.626	97.0778	0	0	198.445	171.33	180.126	55.1355	152.434
		590	2486.88	153.556	177.546	142.724	106.422	72.8987	137.154	51.7682	73.2841	321.88	176.699	151.663	105.812	51.834	191.364	57.121	159.396	143.475	97.9067	92.5493	130.601	74.5216	157.749	123.019	117.348	95.1799	82.6751	42.0905	69.8072	49.6491	181.424	210.86	143.491	200.122	0	45.2669	84.7793	110.057	157.763	72.8752	0	24.2878	212.071	183.794	68.1544	94.9217	185.036
		591	2490.84	131.53	215.225	179.887	148.853	37.2924	93.3912	42.9052	52.3865	338.836	206.278	173.608	144.053	0	185.197	130.048	91.1991	149.624	128.738	86.6454	120.462	28.0882	111.447	124.503	109.266	43.7565	156.035	0	68.3946	22.3759	185.843	172.584	177.893	207.435	33.0352	96.5278	69.9041	117.237	155.791	91.1351	0	22.6232	225.615	158.098	71.7093	74.7718	129.757
		592	2494.8	82.4473	237.276	39.2929	89.8381	131.999	36.1235	85.4564	50.1638	308.272	237.664	111.638	114.457	57.3495	165.026	205.776	150.609	154.648	173.146	76.1962	180.053	58.9095	142.729	97.1048	39.0423	64.4666	150.087	29.6001	0	0	114.652	196.928	134.065	138.532	47.0053	107.147	95.7492	158.11	187.749	28.2405	0	87.4548	198.923	140.458	82.6806	92.0658	192.232
		593	2498.76	111.239	250.731	58.3915	61.2138	0	98.3826	47.3679	0	0	216.524	99.2292	137.225	23.7764	222.443	183.408	106.744	156.514	142.806	133.445	130.708	46.1708	173.801	119.367	58.3139	123.339	161.686	77.1935	26.0957	59.6846	170.984	158.733	133.571	212.516	52.5939	0	65.0147	140.495	270.612	65.2541	0	81.5993	179.506	165.366	92.3987	129.728	171.444
		594	2502.72	119.341	258.815	37.4094	81.3388	35.9055	61.1401	43.212	0	0	157.469	107.279	109.461	82.313	160.957	93.9914	151.225	164.768	140.825	52.7157	158.035	82.7947	152.88	119.089	86.6384	127.476	107.911	34.6553	0	0	70.3502	191.437	120.586	182.408	0	98.3872	117.603	189.426	92.7238	35.9499	0	56.9068	205.958	179.359	82.4864	108.323	100.684
		595	2506.68	214.804	250.714	146.275	103.866	45.3468	87.1212	0	42.8199	0	179.041	103.304	135.507	98.8867	179.866	75.9783	149.695	158.408	107.806	178.445	77.6862	64.2155	103.144	151.507	0	47.0364	169.042	62.6153	31.2484	28.3161	105.681	184.014	126.105	148.834	37.0722	0	64.8179	81.9189	125.56	53.8563	0	32.9635	195.5	148.811	41.9032	84.2724	90.7113
		596	2510.64	113.889	375.679	99.4319	88.0211	126.318	0	0	0	67.4681	180.631	84.2511	155.706	63.6909	125.085	103.231	118.326	143.758	155.496	122.13	126.549	97.0366	161.741	0	67.1981	117.297	111.353	34.4631	0	0	129.395	172.287	125.399	224.838	0	64.6092	181.393	142.75	138.214	54.8352	35.9209	74.6292	262.924	180.751	37.1722	62.6926	203.488
		597	2514.6	88.5593	406.941	147.932	25.5721	119.894	135.155	43.6218	55.0872	0	127.321	81.6482	108.601	67.6247	171.413	0	147.595	122.829	134.589	182.932	137.162	50.7096	141.157	53.2538	40.0519	135.351	158.414	0	0	0	150.06	275.749	117.334	197.609	54.5797	76.7979	86.9433	175.299	104.632	41.8847	63.628	67.2828	177.777	97.4798	51.1056	119.833	132.245
		598	2518.56	80.5986	210.268	109.53	69.0234	48.1832	64.7224	25.1948	0	0	120.932	127.328	104.036	122.734	136.472	103.851	215.966	108.319	105.75	136.516	132.922	60.708	49.6131	94.7666	49.5558	130.101	103.826	0	27.8263	40.5697	154.155	153.517	125.704	198.052	98.5117	79.8321	118.405	190.409	130.842	29.6035	0	60.0877	197.79	100.603	150.352	55.7123	146.261
[truncated: 27 more columns]

## Sheet: Average Background
				SptId_29	SptId_30	SptId_31	SptId_32	SptId_33	SptId_34	SptId_36	SptId_38	SptId_40	SptId_41	SptId_42	SptId_43	SptId_44	SptId_46	SptId_47	SptId_49	SptId_51	SptId_52	SptId_53	SptId_55	SptId_56	SptId_58	SptId_59	SptId_60	SptId_61	SptId_62	SptId_63	SptId_65	SptId_66	SptId_68	SptId_70	SptId_72	SptId_74	SptId_75	SptId_76	SptId_77	SptId_78	SptId_79	SptId_81	SptId_83	SptId_85	SptId_86	SptId_87	SptId_88	SptId_89	SptId_90
		0	150.48	0	0	0	0	0	0	0	0	0	0	0	0	0	0	0	0	0	0	0	0	0	0	0	0	0	0	0	0	0	0	0	0	0	0	0	0	0	0	0	0	0	0	0	0	0	0
		1	154.44	0	0	0	0	0	0	0	0	0	0	0	0	0	0	0	0	0	0	0	0	0	0	0	0	0	0	0	0	0	0	0	0	0	0	0	124.952	0	0	0	0	0	0	0	0	0	0
		2	158.4	0	0	0	0	0	0	0	0	0	0	0	0	0	0	0	0	0	0	0	0	0	0	0	0	0	0	0	0	0	0	0	0	0	0	0	0	0	0	0	0	0	0	0	0	0	0
		3	162.36	0	0	0	0	0	0	0	0	0	0	0	0	0	0	0	0	0	0	0	0	0	0	0	0	0	0	0	0	0	0	0	0	0	0	0	0	186.714	0	0	0	0	0	0	0	0	0
		4	166.32	0	0	0	0	0	0	0	0	0	0	0	0	0	0	0	0	0	0	0	0	0	0	0	0	0	0	0	0	0	0	0	0	0	0	0	0	0	0	0	0	0	0	0	0	0	0
		5	170.28	0	0	0	0	0	0	0	0	0	0	0	0	0	0	0	0	0	0	0	0	0	0	0	0	0	0	0	0	0	0	0	0	0	172.951	0	0	0	0	0	0	0	0	0	0	0	0
		6	174.24	0	0	0	0	0	0	0	0	0	0	0	0	0	0	0	0	0	0	0	0	0	0	0	0	0	0	0	0	0	0	0	0	0	0	0	0	0	0	0	0	0	0	0	0	0	0
		7	178.2	0	0	0	0	0	0	0	0	0	0	0	0	0	0	0	0	0	0	0	0	0	0	0	0	0	0	0	0	0	0	0	0	0	0	0	0	0	0	146.046	0	0	0	0	0	0	0
		8	182.16	0	0	0	0	0	0	0	0	0	0	0	0	0	0	0	0	0	0	0	0	164.779	0	0	0	0	0	0	0	0	0	0	0	0	0	0	0	0	0	0	0	0	0	0	0	0	0
		9	186.12	0	0	0	0	0	0	0	0	0	0	0	0	167.884	0	0	0	0	0	0	0	0	0	0	0	0	0	0	0	0	0	0	0	0	0	0	0	0	0	0	0	0	0	0	0	0	0
		10	190.08	0	0	0	0	0	0	0	0	0	0	0	0	0	0	0	0	0	0	0	0	0	0	0	0	0	0	0	0	0	0	0	0	0	0	0	0	0	0	0	0	0	0	0	0	0	0
		11	194.04	0	0	0	0	0	0	0	0	0	0	0	0	0	0	0	0	0	0	0	0	0	0	0	0	0	0	0	0	0	0	0	0	0	0	164.487	0	188.011	0	0	0	0	0	0	0	0	0
		12	198	0	0	0	0	0	0	0	0	0	0	0	0	0	0	0	0	0	0	0	0	0	0	0	0	0	0	0	0	0	0	0	0	0	0	0	0	0	0	0	0	0	0	0	0	0	0
		13	201.96	0	0	0	0	0	0	0	0	0	0	0	0	0	0	0	0	168.47	0	0	0	0	0	0	0	0	0	0	0	0	0	0	0	0	0	0	0	178.326	0	0	0	0	0	0	0	0	0
		14	205.92	0	0	0	0	0	0	0	0	0	0	0	0	0	0	0	0	0	0	0	0	0	0	0	0	0	0	0	0	0	0	0	0	0	0	0	0	180.038	0	0	0	0	0	0	0	0	0
		15	209.88	0	0	0	0	0	0	0	0	0	0	0	0	0	0	0	0	0	0	0	0	0	0	0	0	180.03	0	0	0	0	0	0	0	0	0	0	0	184.323	0	0	0	0	0	0	0	0	0
		16	213.84	0	0	0	0	0	0	0	0	0	0	0	0	0	0	0	0	0	0	0	0	0	0	0	0	0	0	0	0	0	0	0	0	0	0	0	0	181.447	0	0	0	0	0	0	0	0	0
		17	217.8	0	0	0	0	0	0	0	0	0	0	0	0	0	0	0	0	0	0	0	0	0	0	0	0	0	0	0	0	0	0	0	0	0	0	0	0	181.172	0	0	0	0	0	0	0	0	0
		18	221.76	0	0	0	0	0	0	0	171.01	0	0	0	0	0	0	0	0	0	0	0	0	0	0	0	0	0	0	0	0	0	0	0	0	0	0	0	0	183.317	141.482	0	0	0	0	0	0	0	0
		19	225.72	0	0	0	0	0	0	0	0	0	0	0	0	0	0	0	0	0	0	0	0	0	0	0	0	0	0	0	0	0	0	0	0	0	0	0	0	182.245	0	0	0	0	0	0	0	0	0
		20	229.68	0	0	0	0	0	0	0	0	0	0	0	0	0	0	0	0	0	0	0	0	0	183.037	0	0	0	0	0	0	0	0	0	0	0	0	0	0	183.644	0	0	0	0	0	0	0	0	0
		21	233.64	0	0	0	0	0	0	0	0	0	0	0	0	0	0	0	0	0	0	0	0	0	0	0	0	0	0	177.573	0	0	0	0	0	0	0	0	0	181.153	0	0	0	0	0	0	0	0	0
		22	237.6	0	0	0	0	0	0	0	0	0	0	0	0	0	0	0	0	0	0	0	0	0	0	0	0	0	0	0	0	0	0	0	0	0	0	0	0	183.684	0	0	0	0	0	0	0	0	0
		23	241.56	0	0	0	0	0	0	0	0	0	0	0	0	0	0	0	0	0	0	0	0	0	181.797	0	0	0	0	0	0	0	0	0	0	0	0	0	0	187.181	0	0	0	0	0	0	0	0	0
		24	245.52	0	0	0	0	0	0	0	0	0	0	0	0	0	0	0	0	0	0	0	0	0	0	0	0	0	0	0	0	0	0	0	0	0	0	0	0	187.543	0	0	0	0	0	0	0	0	0
		25	249.48	0	0	0	0	0	0	0	0	0	0	0	0	0	0	0	0	0	0	0	0	0	173.279	0	0	0	0	0	0	0	0	0	0	0	0	0	0	193.554	0	0	0	0	0	183.438	0	0	0
		26	253.44	0	0	0	0	0	0	0	0	0	0	0	0	0	0	0	0	0	0	0	0	0	176.37	0	0	0	0	0	0	0	0	0	0	0	0	0	0	186.114	0	0	0	0	0	0	0	0	0
		27	257.4	0	0	0	0	0	0	0	0	0	0	0	0	0	0	0	0	0	0	0	0	0	178.816	0	0	0	0	0	0	0	0	0	0	0	0	0	0	0	0	0	0	0	0	0	0	0	0
		28	261.36	0	0	0	0	0	0	0	0	0	0	0	0	0	0	187.169	0	0	0	0	0	0	171.573	0	0	0	0	0	0	0	0	0	0	0	0	0	0	0	0	0	0	0	0	0	0	0	0
		29	265.32	0	0	0	184.095	0	0	0	0	0	0	0	0	0	0	0	0	0	0	0	0	0	176.31	0	0	0	0	0	0	0	0	0	0	0	0	0	0	0	0	0	0	0	0	0	0	125.937	0
		30	269.28	0	0	0	180.643	0	0	0	0	0	0	0	0	0	0	0	0	0	0	0	0	0	174.325	0	0	0	0	0	0	0	0	0	0	0	0	0	0	0	0	0	0	0	0	0	0	0	0
		31	273.24	0	0	0	173.882	0	0	0	0	0	0	0	0	0	0	0	0	0	0	0	0	0	172.342	0	0	0	0	0	0	0	0	0	0	0	0	0	0	0	0	0	0	0	0	0	0	0	0
		32	277.2	0	0	0	183.364	0	0	0	0	0	0	0	0	0	0	0	0	0	0	0	0	0	172.378	0	0	0	0	0	0	0	0	0	0	0	0	0	0	0	0	0	0	0	0	0	0	0	0
		33	281.16	0	0	0	179.427	0	0	0	0	0	0	0	0	0	0	0	0	0	0	0	0	0	170.091	0	0	0	0	0	0	0	0	0	0	0	0	0	0	0	169.424	0	0	0	0	0	0	0	0
		34	285.12	0	0	0	173.109	0	0	0	0	0	0	0	0	0	0	0	0	0	0	0	0	0	173.079	0	0	0	0	0	0	0	0	0	0	0	0	0	0	0	165.318	0	0	0	0	0	0	0	0
		35	289.08	0	0	0	177.975	0	0	0	0	0	0	0	0	0	0	0	0	0	0	0	0	0	172.116	0	0	0	0	0	0	0	0	0	0	0	0	0	0	190.78	170.183	0	0	0	0	0	0	0	0
		36	293.04	0	0	0	179.822	0	0	0	0	0	0	0	0	0	0	0	0	0	0	0	0	0	171.852	0	0	0	0	0	0	0	0	0	0	0	0	0	0	0	178.593	0	0	0	0	0	0	0	0
		37	297	0	0	0	180.257	0	0	0	0	0	0	0	0	0	0	0	0	0	0	0	0	0	171.963	0	0	0	0	0	0	0	0	0	0	0	0	0	0	0	182.28	0	0	0	0	0	0	0	0
		38	300.96	0	0	0	174.592	0	0	0	0	0	0	0	0	0	0	0	0	0	0	0	0	0	170.81	0	0	177.747	0	0	0	0	0	0	0	0	0	0	169.491	0	172.882	0	0	0	0	0	0	0	0
		39	304.92	0	0	0	170.554	0	0	0	0	0	0	0	0	0	0	0	0	0	0	0	0	0	170.422	0	0	0	0	0	0	0	0	0	0	0	0	0	182.693	179.709	185.412	0	0	0	0	0	135.159	0	0
		40	308.88	0	0	0	173.827	0	0	0	0	0	0	0	0	0	173.322	0	0	0	0	150.79	0	0	166.809	0	0	0	170.683	0	0	0	0	0	0	0	0	0	177.363	0	174.706	0	0	177.771	0	0	0	0	0
		41	312.84	0	0	0	180.078	169.892	0	0	0	0	0	0	0	0	0	0	0	0	0	0	0	0	172.498	0	0	0	0	0	0	0	0	0	0	0	0	0	0	183.648	175.514	0	0	0	0	0	0	0	0
		42	316.8	0	0	0	175.949	0	0	0	0	0	0	0	0	0	0	0	0	0	0	0	0	0	178.017	0	0	0	0	0	0	178.341	0	0	0	0	0	0	0	187.423	190.265	0	0	0	0	0	0	0	0
		43	320.76	0	0	0	177.321	0	0	0	0	0	0	0	0	0	0	0	0	0	0	0	0	0	176.527	0	0	0	0	0	0	0	0	0	0	0	0	0	183.755	185.474	172.24	0	0	0	0	0	0	0	0
		44	324.72	0	0	0	177.228	0	0	0	0	0	0	0	0	0	0	0	0	0	0	0	0	0	168.14	0	0	0	0	0	0	0	0	0	0	0	0	0	0	191.952	176.229	0	0	0	0	0	0	0	0
		45	328.68	0	0	0	179.277	0	0	0	0	0	0	0	0	0	0	0	0	0	0	0	0	0	175.522	0	0	0	0	0	0	0	0	0	0	0	0	0	180.477	189.617	189.575	0	0	0	0	0	0	0	0
		46	332.64	0	0	0	172.497	0	0	0	0	0	0	0	0	0	0	0	174.283	0	0	0	0	0	172.79	0	0	0	0	0	0	184.445	0	0	0	0	0	0	175.897	186.649	186.409	0	0	0	0	0	0	0	0
		47	336.6	0	0	0	181.643	0	0	0	0	0	0	0	0	0	0	0	177.664	0	0	0	0	0	165.825	0	0	0	0	0	0	183.013	0	0	0	0	0	0	181.383	183.982	183.185	0	0	0	0	0	0	0	0
		48	340.56	0	0	0	173.687	0	0	0	0	0	0	0	0	0	0	0	168.157	0	0	0	0	0	176.202	0	0	0	0	0	0	0	0	0	0	0	0	0	174.745	185.898	178.409	0	0	0	0	0	0	0	0
		49	344.52	0	0	0	184.291	0	0	0	0	0	0	0	0	0	0	0	169.296	0	0	0	0	0	171.291	0	0	0	0	0	0	182.904	0	0	0	0	0	0	182.504	191.573	178.708	0	0	0	0	0	0	0	0
		50	348.48	0	0	0	184.679	0	0	0	0	0	0	0	0	0	0	0	173.516	0	0	0	0	0	178.102	0	0	0	0	0	0	182.944	0	0	0	0	0	0	0	182.9	172.809	0	0	0	0	0	0	0	0
		51	352.44	0	0	0	171.726	0	0	0	0	0	0	0	0	0	0	0	176.173	0	0	0	0	0	171.833	0	0	0	0	0	0	181.871	0	0	177.593	0	0	0	173.062	181.14	177.109	0	0	0	175.043	0	0	0	0
		52	356.4	0	0	0	178.245	0	0	0	0	0	0	0	0	0	0	0	170.014	0	0	0	0	0	173.193	0	0	0	0	0	0	185.146	0	0	0	0	0	0	172.121	177.628	181.082	0	0	0	0	0	0	0	0
		53	360.36	0	0	0	185.518	0	0	0	0	0	0	0	0	0	0	0	176.586	0	0	0	0	0	175.606	0	0	180.525	0	0	0	179.418	0	0	174.583	0	0	0	173.218	178.146	0	0	0	0	0	0	0	0	0
		54	364.32	0	0	0	183.941	0	0	0	0	0	0	0	0	0	0	0	165.061	0	0	0	0	0	178.453	0	0	176.614	0	0	0	187.574	0	0	163.184	0	0	0	174.074	181.952	182.894	0	0	0	0	0	0	0	0
		55	368.28	0	0	0	176.634	0	0	0	0	0	183.094	0	0	0	0	0	176.611	0	0	0	0	0	178.102	0	0	0	0	0	0	185.524	0	0	176.825	0	0	0	173.995	177.965	187.027	0	0	0	0	0	0	0	0
		56	372.24	0	0	0	185.924	0	0	0	0	149.205	0	0	0	0	0	0	171.622	0	0	0	0	0	177.446	176.397	0	173.797	0	0	0	179.806	0	0	167.157	0	0	0	176.147	187.087	175.127	0	0	0	0	0	0	0	0
		57	376.2	0	0	0	176.023	0	0	0	0	0	184.915	0	0	0	0	0	184.003	0	0	0	0	0	0	0	0	178.398	0	0	0	185.282	0	0	170.645	0	0	0	186.311	181.909	182.986	0	0	0	0	0	0	0	0
		58	380.16	0	0	0	173.258	0	0	0	0	0	181.069	0	0	0	0	0	170.913	0	0	0	0	0	0	0	0	181.965	0	0	0	188.987	0	0	174.765	0	0	0	177.099	178.073	183.604	0	0	0	0	0	0	0	0
		59	384.12	0	0	0	183.278	0	0	0	128.885	0	185.268	0	0	0	0	0	173.593	0	0	0	0	0	0	0	0	178.523	0	0	0	183.37	0	0	167.842	0	0	0	180.907	174.243	177.917	0	0	0	0	0	0	0	0
		60	388.08	0	0	0	184.912	0	0	0	0	0	180.444	0	0	0	0	0	177.366	0	0	0	0	0	174.45	0	0	176.396	0	0	0	185.855	0	0	173.482	0	0	0	182.323	186.649	170.743	0	0	0	0	0	0	0	0
		61	392.04	0	0	0	187.093	0	0	0	0	0	187.588	0	0	0	0	0	167.06	0	0	0	0	0	0	0	0	173.788	0	0	0	191.109	0	0	171.311	0	0	0	175.018	183.626	0	0	0	0	0	0	0	0	0
		62	396	0	0	0	182.207	0	0	0	0	0	191.378	0	0	0	0	0	170.777	0	0	0	0	0	0	174.25	0	174.439	0	0	0	187.848	0	0	166.077	0	0	0	171.401	180.893	175.38	0	0	0	0	0	0	0	0
		63	399.96	0	0	0	181.813	0	0	0	0	0	182.664	0	0	0	0	0	173.77	0	0	0	0	0	0	170.22	0	178.006	0	0	167.598	186.921	0	0	169.415	0	0	0	172.619	179.623	187.197	0	0	0	0	0	0	0	0
		64	403.92	0	0	0	176.555	0	0	0	0	0	184.781	0	0	0	0	0	184.469	0	0	0	0	0	0	167.642	0	178.612	0	0	0	175.045	0	0	179.558	0	0	0	174.028	175.582	0	0	0	0	0	0	0	0	0
		65	407.88	0	0	0	178.765	0	0	0	0	0	174.513	0	0	0	0	0	180.072	0	0	0	0	0	169.469	166.248	0	175.604	0	0	0	182.832	0	0	173.504	0	0	0	184.447	176.17	0	0	0	0	0	0	0	0	0
		66	411.84	0	0	0	185.883	0	0	0	0	0	181.205	0	0	0	0	0	172.962	0	0	0	0	0	0	164.528	0	179.5	0	0	0	181.831	0	0	176.711	0	0	0	180.558	178.315	182.995	0	0	0	0	0	0	0	0
		67	415.8	0	0	0	177.651	0	0	0	0	0	190.117	0	0	0	0	0	177.387	0	0	0	0	0	0	168.153	0	0	0	0	0	180.154	0	0	176.944	0	0	0	175.493	175.406	0	0	0	0	0	0	0	0	0
		68	419.76	175.846	0	0	183.386	0	0	0	0	0	171.028	0	0	0	0	0	180.887	0	0	0	0	0	0	162.679	0	173.033	0	0	0	182.024	0	0	176.603	0	0	0	183.222	177.881	0	0	0	0	0	0	0	0	0
		69	423.72	0	0	0	178.918	0	0	0	0	0	181.716	0	0	0	0	0	176.24	0	0	0	0	0	0	169.98	0	179.354	0	0	166.919	189.739	0	0	177.23	0	0	0	181.232	176.677	0	0	0	0	0	0	0	0	0
		70	427.68	0	0	0	180.202	0	0	0	178.624	0	179.874	0	0	0	0	0	178.18	0	0	0	0	0	0	172.624	0	173.025	0	0	0	180.8	0	0	178.419	0	0	0	181.828	182.346	0	0	0	0	0	0	0	0	0
		71	431.64	0	0	0	181.922	0	0	0	0	0	184.756	0	0	0	0	0	175.647	0	0	0	0	0	0	177.689	0	177.131	0	0	172.631	178.884	0	0	181.519	0	0	0	173.852	174.18	0	0	0	0	0	0	0	0	160.651
		72	435.6	0	0	0	180.765	0	0	0	0	0	184.866	0	0	0	0	0	174.848	0	0	0	0	0	0	165.998	0	180.234	0	0	167.346	177.018	0	0	184.023	0	0	0	179.051	181.136	0	0	0	0	0	0	0	0	0
		73	439.56	0	0	0	177.439	0	0	0	176.938	0	181.887	0	0	0	0	0	174.113	0	0	0	0	0	0	177.728	0	184.253	0	157.978	167.771	174.122	0	0	175.841	0	0	0	185.486	167.265	0	0	0	0	185.444	0	0	0	0
		74	443.52	0	0	0	179.975	0	0	0	178.667	0	179.907	0	0	0	0	0	179.168	0	169.036	0	0	0	0	171.395	0	174.196	0	0	164.298	179.763	0	0	173.207	0	0	0	180.017	173.896	0	0	0	0	0	0	0	0	0
		75	447.48	0	0	0	179.42	0	0	0	0	0	188.916	0	0	0	0	0	184.346	0	0	0	0	0	0	173.66	0	166.2	0	0	161.376	175.125	0	0	170.743	0	0	0	180.429	174.856	0	0	0	0	0	0	0	0	0
		76	451.44	0	0	0	176.201	0	0	0	0	0	187.189	0	0	0	0	0	180.678	0	166.472	182.328	0	0	0	172.22	0	172.586	0	0	160.825	183.306	0	0	167.136	0	0	0	181.007	175.317	0	0	0	0	0	0	0	0	0
		77	455.4	0	0	0	177.035	0	0	0	0	0	179.257	0	0	0	0	0	183.145	178.119	0	176.865	0	0	0	171.376	0	172.924	0	0	165.101	175.621	0	0	174.943	0	0	0	174.962	177.648	0	0	0	0	0	0	0	0	0
		78	459.36	0	0	0	180.949	0	0	0	0	0	179.954	0	0	0	0	0	189.048	179.531	175.72	172.165	0	0	0	176.445	0	174.114	0	0	164.88	185.602	0	0	164.778	0	0	0	175.279	181.779	0	0	0	0	0	0	0	0	0
		79	463.32	174.88	0	0	184.746	0	0	0	178.295	0	174.146	0	0	0	0	0	180.764	176.797	174.573	177.725	0	0	0	173.393	0	177.363	0	0	151.97	183.907	0	0	168.187	0	0	0	171.997	176.285	0	0	0	0	0	0	0	0	0
		80	467.28	0	0	0	178.309	0	0	0	176.528	0	181.587	0	0	0	0	0	183.058	0	170.663	181.462	0	0	0	172.967	0	176.173	0	0	168.671	174.088	0	168.351	179.824	0	0	161.332	181.02	178.584	0	0	0	0	0	0	0	0	0
		81	471.24	0	0	0	187.21	0	0	0	177.841	0	188.921	0	0	0	0	0	184.635	0	174.256	174.709	0	0	0	171.142	0	178.804	0	0	164.45	177.67	0	157.294	175.13	0	0	0	182.135	176.395	0	0	0	0	0	0	0	0	0
		82	475.2	0	0	0	184.781	0	0	0	167.956	0	189.554	0	0	0	0	0	190.098	174.489	165.955	179.709	0	0	0	178.058	0	175.474	0	0	165.197	180.799	0	163.85	175.421	0	0	0	179.528	176.421	0	0	174.539	0	0	0	0	0	0
		83	479.16	0	0	0	190.548	0	0	0	177.825	0	190.925	0	0	0	0	0	185.92	184.844	167.797	177.856	0	0	0	174.429	0	169.555	0	0	0	188.572	0	160.263	171.545	0	0	0	181.86	169.545	0	0	0	0	0	0	0	0	0
		84	483.12	173.478	0	0	181.988	0	0	0	165.625	0	183.264	0	0	0	0	0	192.632	182.152	0	187.451	0	0	0	171.75	0	166.485	0	0	164.32	182.049	0	159.828	171.551	0	169.369	0	171.677	174.129	0	168.689	168.48	0	0	0	0	0	0
		85	487.08	177.019	0	0	182.818	0	0	0	179.381	0	184.195	0	0	0	0	0	190.04	173.883	180.732	171.53	0	0	0	170.706	0	169.354	0	0	168.614	190.598	0	166.862	179.233	0	160.031	0	178.019	183.853	0	0	169.66	0	0	0	0	0	0
		86	491.04	0	0	0	177.902	0	0	0	181.188	0	179.278	0	0	0	0	0	183.781	0	0	182.215	0	0	0	176.933	0	172.467	0	0	170.081	177.945	0	160.957	182.126	0	171.589	0	171.343	174.327	0	176.763	163.884	0	0	0	0	0	164.653
		87	495	170.978	0	0	186.346	0	0	0	176.938	0	194.633	0	0	0	0	0	193.754	0	176.24	174.078	0	0	0	171.896	0	166.609	0	0	157.851	190.594	0	165.486	185.992	0	168.053	0	177.404	172.176	0	173.623	0	0	0	0	0	0	0
		88	498.96	174.257	0	0	179.244	0	0	0	169.21	161.813	180.961	0	0	0	0	0	190.024	174.935	167.891	174.669	0	0	0	177.429	0	176.124	0	0	0	179.308	0	158.389	178.931	0	170.43	0	179.541	174.735	0	174.243	169.369	0	0	0	0	0	0
		89	502.92	163.725	0	0	178.322	0	0	0	180.851	0	181.86	0	0	0	0	0	188.497	177.912	168.519	170.416	0	0	0	175.804	181.553	168.32	0	0	0	187.544	0	157.149	179.022	0	167.684	0	177.264	176.661	0	162.784	169.19	0	0	0	0	0	0
		90	506.88	0	0	0	187.861	0	0	0	161.487	0	190.092	0	0	0	0	0	185.677	177.174	167.801	179.827	0	0	0	170.836	173.626	172.348	0	0	172.296	183.167	0	160.059	172.602	0	172.36	0	185.037	176.271	0	168.793	170.598	0	0	0	0	0	0
		91	510.84	169.49	0	0	179.235	0	0	0	174.942	0	182.72	0	0	0	0	0	186.078	171.428	171.775	164.879	0	0	0	163.79	175.524	182.592	0	0	0	189.681	0	165.368	184.557	0	170.532	0	176.823	171.27	0	174.941	164.78	0	0	0	0	0	159.155
		92	514.8	165.711	0	0	175.12	0	0	0	181.738	0	185.957	0	0	0	0	0	188.928	172.959	165.174	171.018	0	0	0	170.698	0	173.291	0	164.341	0	180.603	0	164.175	178.421	0	173.156	168.825	182.588	170.67	0	170.978	169.835	0	0	0	0	0	0
		93	518.76	174.941	0	0	182.785	0	0	0	173.191	0	178.449	0	0	0	0	0	190.074	166.117	0	175.763	0	0	0	166.596	182.415	177.955	0	0	168.864	186.224	0	153.535	180.184	0	165.565	163.333	180.657	174.285	0	169.847	0	0	0	0	0	0	159.593
		94	522.72	172.952	0	0	168.251	0	0	0	176.785	0	185.784	0	0	0	0	0	186.174	0	170.949	167.389	0	0	0	165.652	176.287	170.874	0	0	159.711	178.424	0	155.63	172.821	0	173.27	0	180.629	170.21	0	167.713	170.328	0	0	0	0	0	163.379
		95	526.68	171.499	0	0	179.118	0	0	0	177.231	0	184.065	0	0	0	0	0	181.064	181.394	0	173.529	0	0	0	174.735	173.902	168.399	0	0	157.593	178.159	0	160.02	182.896	0	172.192	166.11	177.893	164.543	0	156.774	166.006	0	0	0	0	0	161.047
		96	530.64	167.629	0	0	185.701	0	0	0	171.217	0	196.613	0	0	0	0	0	185.034	169.672	0	168.96	0	0	0	169.916	173.557	175.309	0	0	169.091	183.519	0	164.619	175.498	0	166.504	173.702	177.398	173.639	0	168.332	174.867	0	0	0	0	0	157.866
		97	534.6	169.105	0	0	176.995	0	0	0	172.342	0	185.336	0	0	0	0	0	189.507	174.325	182.646	186.045	0	0	0	172.902	175.136	173.363	0	0	0	178.821	0	166.289	176.981	0	171.117	0	179.935	176.528	0	177.937	171.757	0	0	0	0	0	164.854
		98	538.56	166.038	0	0	187.04	0	0	0	175.235	0	182.352	0	0	0	0	0	185.233	180.581	173.217	176.046	0	0	0	174.328	169.002	165.355	0	163.099	171.164	178.892	0	164.298	177.822	0	171.283	166.115	180.999	168.851	0	172.291	165.999	0	0	0	0	0	169.812
		99	542.52	162.246	0	0	183.922	0	0	0	175.016	0	180.268	0	0	0	0	0	186.619	173.912	169.811	178.25	0	0	0	171.012	179.484	178.922	0	169.618	158.269	182.396	0	154.557	177.476	0	167.295	0	173.422	175.52	0	176.648	178.61	0	0	0	0	0	168.482
		100	546.48	0	0	0	180.918	0	0	0	182.218	0	185.922	0	0	0	0	0	187.366	184.843	0	185.805	0	0	0	167.354	177.025	172.875	0	171.499	162.179	177.823	0	162.124	177.095	0	161.831	173.961	178.246	175.326	0	172.267	169.431	0	0	0	0	0	164.735
		101	550.44	171.47	0	0	177.955	0	0	0	186.887	0	188.488	0	0	0	0	0	187.044	178.021	166.577	180.555	0	0	0	165.524	169.225	167.047	0	160.147	164.45	180.239	0	167.074	179.96	0	167.426	166.806	189.858	164.967	0	170.24	174.15	0	0	0	0	171.791	167.448
		102	554.4	0	0	0	185.442	0	0	0	174.783	0	185.026	0	0	0	0	0	184.672	176.683	174.056	181.568	0	0	0	170.706	176.214	165.456	0	164.603	168.969	174.062	0	159.853	180.225	0	162.042	174.109	173.783	177.73	0	180.586	165.691	0	0	0	0	0	164.337
		103	558.36	0	0	0	175.5	0	0	0	171.123	149.581	188.148	0	0	0	0	0	184.928	172.13	174.126	179.088	0	0	0	174.423	178.361	172.24	0	161.922	160.679	179.477	0	158.41	170.558	0	164.28	165.902	174.023	175.136	0	170.169	171.071	0	0	0	0	0	166.33
		104	562.32	158.568	0	0	178.84	0	0	0	176.536	0	178.518	0	0	0	163.592	0	184.002	183.912	167.184	170.021	0	0	0	170.713	173.559	165.933	0	161.362	166.373	185.553	0	160.34	170.032	0	167.069	162.688	180.424	162.982	0	172.268	161.552	0	0	0	0	0	164.197
		105	566.28	0	0	0	182.551	0	0	0	182.513	0	189.975	0	0	0	0	0	191.79	177.381	168.162	174.762	0	0	0	169.873	177.612	170.984	0	162.311	159.917	184.438	0	161.939	179.585	0	166.809	162.992	176.25	171.897	0	172.977	165.336	0	0	0	0	0	164.105
		106	570.24	0	0	0	186.589	0	0	0	174.717	0	182.553	0	0	0	0	0	185.471	179.857	166.037	178.166	0	0	0	175.59	174.907	173.19	0	174.066	0	180.72	0	169.462	177.33	174.146	165.236	159.34	182.278	170.13	0	170.523	0	0	0	0	0	0	163.596
		107	574.2	168.912	0	0	190.969	0	0	0	171.268	0	187.282	0	0	0	0	0	179.567	173.244	171.14	176.927	0	0	0	172.868	175.968	167.042	0	167.816	0	174.718	0	164.121	181.349	173.804	165.225	168.401	158.132	166.398	0	172.987	163.677	0	0	0	0	0	171.761
		108	578.16	168.755	0	0	185.097	0	0	0	180.978	0	185.818	0	0	0	0	0	186.352	175.666	167.586	180.487	0	0	0	165.364	170.436	162.48	0	164.041	172.972	180.479	0	170.539	177.917	171.595	160.014	168.664	178.898	173.829	0	166.381	168.098	0	0	0	0	0	0
		109	582.12	0	0	0	189.734	0	0	0	175.417	0	181.939	0	0	0	0	0	185.521	178.653	164.625	177.352	0	0	0	157.091	175.878	171.23	0	162.878	163.937	179.525	0	168.604	169.386	175.621	160.545	167.047	184.674	162.832	0	175.927	166.919	0	0	0	0	0	0
		110	586.08	161.96	0	0	183.452	0	0	0	176.837	0	177.558	0	0	0	0	0	194.664	0	174.926	178.845	0	0	0	167.053	177.926	165.839	0	173.855	162.318	183.007	0	168.746	174.795	0	160.578	163.758	174.076	169.653	0	164.416	162.449	0	0	0	0	0	160.821
		111	590.04	0	0	0	184.658	0	0	0	182.662	0	179.749	0	0	0	0	0	192.187	0	168.672	173.933	0	0	0	176.548	172.473	172.742	0	168.283	166.243	176.099	0	158.944	179.262	0	174.2	170.487	172.032	163.155	0	172.46	166.793	0	0	0	0	0	173.71
		112	594	174.729	0	0	179.363	0	0	0	180.874	0	182.421	0	0	0	0	0	189.823	0	164.027	185.958	0	0	0	167.798	175.513	168.204	0	162.876	157.612	183.844	0	164.574	177.463	171.557	165.496	167.94	176.399	169.26	0	167.453	171.626	0	0	0	0	0	0
		113	597.96	0	0	0	178.333	0	0	0	180.103	0	178.28	0	0	0	0	171.391	191.41	0	169.733	183.695	0	185.021	0	169.275	172.451	160.468	0	171.078	157.874	184.545	0	163.485	171.645	0	171.609	171.836	169.298	164.179	0	166.999	179.002	0	0	0	0	0	0
		114	601.92	0	0	0	165.66	0	0	0	180.438	0	182.922	0	0	0	0	164.697	192.663	177.391	164.313	185.101	0	0	0	178.514	174.169	167.99	0	158.991	161.394	177.387	0	167.902	177.815	167.282	166.624	168.569	176.803	165.356	0	177.121	175.106	0	0	0	0	0	0
		115	605.88	161.92	0	0	182.392	0	0	0	170.363	0	182.651	0	0	0	0	0	188.396	0	168.758	186.539	0	0	0	190.556	171.601	172.248	0	168.949	0	181.573	0	156.202	170.568	0	175.492	163.679	173.656	166.269	0	171.818	165.967	0	0	0	0	0	0
		116	609.84	168.257	0	0	182.319	0	0	0	174.493	0	178.296	0	0	0	0	0	191.171	0	170.077	186.122	0	0	0	173.894	164.3	166.861	0	174.662	159.624	182.164	0	165.158	174.455	0	169.904	169.891	188.047	166.096	0	176.472	165.622	0	0	0	0	0	0
		117	613.8	164.308	0	0	180.017	0	0	0	177.987	0	185.122	0	0	0	0	0	183.878	184.795	167.576	180.108	0	0	0	172.475	173.679	163.442	0	166.305	164.407	177.505	0	158.157	176.465	0	165.355	167.851	182.321	165.221	170.094	171.52	171.503	0	0	0	0	0	170.651
		118	617.76	163.558	0	0	178.374	0	0	0	181.924	0	180.111	0	0	0	0	0	180.894	0	168.682	177.351	0	0	0	178.901	175.08	167.022	0	159.846	163.001	181.437	0	161.523	177.118	0	170.154	163.096	178.083	164.136	0	179.26	165.355	0	0	0	0	0	0
		119	621.72	0	0	0	180.511	0	0	0	177.857	0	174.537	0	0	0	0	166.612	194.232	0	169.853	181.125	0	0	0	170.84	188.282	165.411	0	167.774	0	181.072	0	169.553	176.049	0	172.887	166.448	176.908	165.221	0	178.067	172.951	0	0	0	0	0	0
		120	625.68	0	0	0	187.192	0	0	0	177.836	0	176.01	0	0	0	0	164.753	189.796	0	162.7	175.399	0	0	0	171.679	176.257	170.034	0	165.763	0	177.769	0	160.052	178.399	0	164.791	163.85	172.895	173.31	0	172.616	169.282	0	0	0	0	0	0
		121	629.64	0	0	0	181.438	0	0	0	180.514	0	171.27	0	0	0	0	0	181.904	0	159.52	181.768	0	0	0	169.917	185.191	166.28	0	165.252	0	179.113	0	158.972	176.275	0	164.601	164.833	176.118	166.675	0	173.965	165.157	0	0	0	0	0	166.155
		122	633.6	0	0	0	182.611	0	0	0	178.233	0	179.391	0	0	0	0	163.497	192.713	0	163.932	183.561	0	0	0	180.685	175.654	169.748	0	171.107	166.511	176.904	0	169.218	176.866	0	165.617	163.904	173.679	164.824	0	165.3	173.692	176.098	0	0	0	0	0
		123	637.56	0	0	0	185.954	0	0	0	174.634	0	187.366	0	0	0	0	161.924	190.041	0	164.337	187.997	0	0	0	171.841	179.686	168.813	0	171.236	163.18	171.789	0	166.968	172.923	167.934	167.987	159.312	168.738	165.817	0	169.534	171.252	0	0	0	0	0	0
		124	641.52	0	0	0	178.813	0	0	0	175.965	0	189.934	0	0	0	0	163.217	195.381	0	166.163	176.11	0	0	0	183.222	178.215	175.136	0	165.174	163.99	178.664	0	160.069	175.205	172.971	166.637	167.885	172.564	159.066	0	171.384	170.106	182.997	0	0	0	0	168.322
		125	645.48	158.83	0	0	188.936	0	0	0	177.916	0	184.579	0	0	0	0	169.211	184.55	0	163.529	179.764	0	0	0	168.807	171.561	166.695	0	169.631	164.926	177.693	0	163.661	180.683	173.164	164.168	155.985	170.395	170.743	0	172.013	171.159	0	0	0	0	0	0
		126	649.44	165.83	0	0	192.388	0	0	0	173.343	0	188.811	0	0	0	0	160.825	188.123	0	164.982	189.09	0	0	0	177.76	174.703	172.379	0	163.454	166.868	179.757	0	160.908	188.278	182.047	164.791	166.467	177.756	175.561	0	178.785	166.985	182.242	0	0	0	0	0
		127	653.4	170.35	0	0	192.7	0	0	0	177.289	0	185.573	0	0	0	0	168.867	195.75	182.706	158.548	175.237	0	0	0	178.694	171.244	168.745	0	168.826	159.158	178.247	0	167.424	183.45	0	166.586	169.473	176.256	174.135	0	171.632	163.552	180.556	0	0	0	0	168.681
		128	657.36	161.265	0	0	186.03	0	0	0	179.3	0	176.498	0	0	0	0	168.906	185.705	0	170.869	182.923	0	0	0	163.675	0	171.622	0	167.225	164.903	175.022	0	161.419	171.875	172.669	171.721	168.981	175.521	166.586	172.969	181.713	161.715	173.718	0	0	0	0	0
		129	661.32	160.692	0	0	187.668	0	0	0	173.898	0	183.733	0	0	0	0	157.732	194.902	0	166.189	181.096	0	0	0	171.936	170.326	173.532	0	162.628	154.604	172.656	0	156.777	181.557	0	177.28	163.107	168.345	173.046	0	180.265	176.619	177.501	0	0	0	0	166.877
		130	665.28	161.682	0	0	189.55	0	0	0	179.423	0	172.893	0	0	0	0	168.707	197.361	0	168.202	176.014	0	0	0	170.026	0	174.765	0	172.355	164.636	175.267	0	165.126	184.461	176.218	165.75	169.601	173.212	169.931	0	185.167	168.354	172.668	0	0	0	0	173.035
		131	669.24	157.803	0	0	194.14	0	0	0	178.535	0	179.706	0	0	0	0	164.734	197.901	178.305	164.614	190.267	0	0	0	169.494	176.302	163.909	0	160.258	161.397	176.968	0	164.34	169.89	167.89	159.46	171.517	174.163	166.877	174.746	177.486	170.775	172.055	0	0	0	0	0
		132	673.2	159.586	0	0	183.887	0	0	0	178.257	0	177.04	0	0	0	0	161.485	189.598	0	167.786	183.151	0	0	0	168.492	174.07	170.51	0	168.49	157.754	184.364	0	159.237	180.518	163.133	169.441	159.876	178.185	167.781	0	170.892	175.163	172.662	0	0	0	0	175.736
		133	677.16	163.228	0	0	184.701	0	0	163.429	181.194	0	180.816	0	0	0	0	163.295	190.509	0	164.221	181.548	0	0	0	172.242	172.808	162.761	0	164.435	161.342	190.988	0	162.688	172.954	0	167.952	165.379	175.855	169.543	0	182.818	163.595	180.853	0	0	0	0	165.265
		134	681.12	164.319	0	0	176.129	0	0	166.12	175.305	0	184.798	0	0	0	0	164.489	198.33	168.21	161.772	182.188	0	0	0	173.076	175.076	164.968	0	165.264	164.138	178.321	0	167.153	172.545	161.616	170.955	157.496	179.521	174.847	0	182.321	162.114	180.432	0	0	0	0	173.644
		135	685.08	156.409	0	0	187.12	0	0	156.473	172.286	0	183.316	0	0	0	0	164.81	187.929	177.941	164.704	180.071	0	0	0	170.548	175.877	168.51	0	162.434	159.753	176.632	0	163.637	169.125	171.406	162.655	170.831	180.179	166.267	0	175.649	174.492	175.799	0	0	0	0	174.015
		136	689.04	171.454	0	0	191.822	0	0	168.855	174.541	0	183.46	0	0	0	0	163.593	189.069	175.485	162.43	179.126	0	0	0	171.862	170.772	170.564	0	161.87	168.482	178.851	0	168.775	167.29	158.566	169.315	164.066	179.449	172.274	0	169.891	169.609	187.333	0	0	0	0	161.333
		137	693	170.811	0	0	172.937	0	173.954	160.024	181.818	0	180.694	0	0	0	0	162.636	192.524	169.109	167.84	190.49	0	0	0	166.543	174.24	167.334	0	169.018	160.905	181.007	0	162.03	180.654	158.566	170.407	164.842	176.145	175.387	0	176.303	176.854	184.957	0	0	0	0	161.394
		138	696.96	166.611	0	164.2	178.808	0	172.266	0	178.832	0	184.281	0	0	0	0	169.014	195.694	174.139	163.475	191.742	0	0	0	168.576	168.126	168.576	0	167.922	161.312	174.429	0	161.336	168.544	165	173.694	170.343	180.998	169.015	0	181.267	168.737	185.136	0	0	0	0	159.03
		139	700.92	158.22	0	167.616	185.304	0	0	160.375	181.201	0	189.878	0	0	0	0	167.09	193.166	180.356	166.099	181.544	0	0	0	169.763	168.108	168.883	0	161.873	161.429	176.861	0	160.694	184.101	170.536	164.548	172.099	173.316	174.717	0	183.435	163.798	176.936	0	0	0	0	158.136
		140	704.88	167.855	0	163.431	182.138	0	0	160.932	169.407	0	178.876	0	0	0	0	167.449	196.291	183.699	166.617	189.063	0	0	0	165.705	164.795	169.984	0	166.058	161.424	183.731	0	165.108	175.708	162.411	175.444	162.299	0	169.891	0	179.726	173.647	176.249	0	0	0	0	0
		141	708.84	160.605	0	168.604	176.901	0	174.961	166.715	178.857	0	182.446	0	0	0	0	170.077	189.224	174.674	164.423	173.779	0	0	162.844	170.187	168.171	176.531	0	166.797	163.343	177.489	0	156.025	173.474	161.84	170.934	164.769	178.706	168.832	0	183.287	175.994	185.33	0	0	0	0	160.776
		142	712.8	160.533	0	166.348	180.722	0	170.982	165.146	175.278	0	182.188	0	0	0	0	165.571	190.505	174.899	164.845	186.763	0	0	159.089	180.041	171.742	166.727	0	170.414	161.442	166.791	0	154.501	169.503	164.18	162.759	162.366	177.72	169.493	0	180.419	168.269	178.984	0	0	0	0	161.351
		143	716.76	159.54	0	167.469	181.576	0	0	162.549	176.831	0	194.49	0	0	0	0	170.764	192.428	173.339	165.211	179.362	0	0	0	180.318	169.053	169.543	0	171.69	170.673	179.636	0	161.24	166.213	169.381	173.295	169.805	173.793	160.154	0	175.692	167.287	184.2	0	0	0	0	162.385
		144	720.72	161.459	0	164.045	180.33	0	174.056	161.643	177.11	0	192.223	0	0	0	0	164.735	194.111	183.54	168.084	181.078	0	0	159.184	167.893	172.405	161.023	0	161.715	158.834	165.181	0	158.025	175.898	156.189	169.741	160.109	173.507	163.213	0	170.119	166.212	179.259	0	0	0	0	159.065
		145	724.68	162.801	0	166.082	182.741	0	166.449	170.259	171.334	0	190.316	0	0	0	0	166.086	193.657	176.138	0	177.275	0	0	147.992	175.881	169.099	166.028	0	170.742	161.189	178.051	0	167.209	175.063	162.89	163.166	163.504	184.766	162.301	0	174.508	168.394	180.447	0	0	0	0	0
		146	728.64	174.491	0	164.727	174.146	0	166.229	167.114	174.066	0	194.381	0	176.014	0	0	173.389	188.548	174.212	167.625	172.821	0	0	167.381	172.225	196.886	165.263	0	171.591	158.592	170.725	0	163.251	173.692	166.823	167.073	162.263	185.268	160.566	0	178.473	169.988	173.849	0	0	0	0	172.822
		147	732.6	154.508	0	167.403	172.895	0	177.959	156.321	173.984	0	187.154	0	0	0	0	165.776	191.704	178.738	168.677	181.185	0	0	151.701	170.186	172.416	161.904	0	165.736	165.373	186.461	0	162.624	172.63	156.337	159.582	159.407	0	156.939	0	173.634	167.452	190.629	0	0	0	0	168.641
		148	736.56	196.561	0	161.322	180.274	0	176.008	166.254	176.153	0	185.524	0	0	0	0	170.033	196.476	173.863	166.854	180.482	0	0	150.548	171.775	162.415	176.226	0	165.733	152.535	186.302	0	159.647	167.632	164.482	174.818	167.477	177.426	171.808	0	177.743	169.686	176.679	0	0	0	0	163.133
		149	740.52	165.02	0	160.252	181.797	0	171.493	161.828	169.582	0	179.705	0	0	0	0	168.356	190.959	173.93	155.642	180.42	0	0	156.112	167.249	175.14	158.583	0	171.771	159.398	185.2	157.224	167.649	168.649	163.701	170.695	167.729	180.437	167.664	0	179.214	167.312	178.899	0	0	0	0	0
		150	744.48	162.616	0	175.644	176.58	0	168.124	157.976	173.454	0	192.208	0	0	0	0	167.82	190.558	182.157	158.437	180.677	0	0	152.92	176.226	171.393	170.204	0	169.249	162.26	183.032	159.275	164.271	165.292	165.04	170.135	165.995	171.512	170.841	0	165.378	177.597	187.686	0	0	0	0	0
		151	748.44	167.367	0	171.187	178.833	0	175.99	166.018	174.631	0	193.788	0	0	0	0	166.409	192.995	168.553	160.226	181.722	0	0	164.086	170.24	170.991	167.729	0	165.182	166.78	177.775	0	161.585	164.449	158.865	160.107	168.204	169.109	166.018	0	175.743	176.996	180.208	0	0	0	0	0
		152	752.4	161.729	0	165.912	179.586	0	169.835	154.939	172.323	0	185.765	0	0	0	0	159.695	191.384	178.813	169.236	180.045	0	0	150.729	165.268	161.556	161.778	0	167.233	163.576	177.072	158.51	163.208	177.905	169.094	166.756	152.516	168.148	165.836	0	174.646	173.197	177.293	0	0	0	0	0
		153	756.36	165.539	0	176.288	183.709	0	179.068	158.961	172.001	0	189.444	0	0	0	0	166.949	188.472	181.062	162.293	183.081	0	0	159.176	162.08	174.815	177.669	0	158.331	158.786	169.553	0	155.997	174.635	160.603	162.826	168.537	172.129	158.326	0	169.611	172.177	180.942	0	0	0	0	0
		154	760.32	164.112	0	170.271	173.894	0	0	164.156	168.578	0	190.96	0	0	0	0	162.092	189.426	178.128	160.88	178.452	0	0	156.348	172.284	170.902	170.588	0	161.98	162.544	177.831	162.859	158.786	188.5	166.245	166.382	163.081	183.268	170.056	0	179.083	166.928	184.624	0	0	0	0	0
		155	764.28	170.294	0	164.349	179.581	0	165.773	158.675	173.001	0	185.77	0	0	0	0	170.833	183.022	176.98	160.029	181.364	0	0	159.225	180.01	168.371	174.977	0	168.98	153.281	183.516	165.784	163.356	167.272	163.716	172.326	159.965	0	166.763	0	182.048	172.515	185.414	0	0	0	0	0
		156	768.24	161.227	0	165.806	182.43	0	170.425	152.776	163.513	0	185.738	0	0	0	0	170.35	184.475	181.782	162.586	180.449	0	0	152.091	170.308	175.035	178.217	0	168.897	165.951	176.609	0	171.896	183.045	158.714	164.201	159.769	171.103	164.74	0	180.628	175.405	185.705	0	0	0	0	0
		157	772.2	168.274	0	163.647	176.396	0	169.754	152.668	168.698	0	188.176	0	0	0	0	166.385	179.444	174.854	165.157	174.712	0	0	156.36	160.323	171.253	174.361	0	163.092	159.546	181.907	166.578	156.404	179.106	159.146	161.535	163.989	169.584	169.941	0	171.285	175.075	185.4	0	0	0	0	0
		158	776.16	169.007	0	161.815	181.121	0	178.085	157.75	183.898	0	185.768	0	0	0	0	168.124	188.725	174.57	0	184.149	0	0	157.433	171.863	174.552	172.311	0	168.586	154.028	175.955	163.666	162.389	171.535	159.185	167.518	163.568	171.975	162.556	0	176.28	169.455	186.253	0	0	0	0	0
		159	780.12	162.069	0	156.406	183.583	0	168.377	162.267	170.04	173.302	190.005	0	0	0	0	164.455	181.688	185.575	0	180.816	0	0	151.577	174.401	167.287	174.44	0	170.332	161.273	185.455	162.593	160.207	170.886	166.368	159.811	160.395	161.687	170.394	0	169.831	168.818	181.755	0	0	0	0	0
		160	784.08	0	0	158.854	177.491	0	169.654	154.478	174.549	173.459	190.522	0	0	0	169.14	172.765	179.996	179.454	0	183.254	0	0	161.965	165.629	164.347	175.26	0	166.038	153.214	186.288	160.047	166.887	176.702	165.14	174.06	168.36	177.134	168.434	0	164.122	179.807	181.352	0	0	0	0	0
		161	788.04	158.909	0	164.391	173.433	0	173.265	163.801	169.764	0	185.273	0	0	0	0	168.157	177.203	178.099	0	181.261	0	0	156.195	161.456	176.724	169.725	0	161.627	159.005	186.325	165.511	160.232	179.713	174.127	169.129	169.97	174.164	166.546	0	174.047	167.734	176.907	0	0	0	0	0
		162	792	0	0	157.205	172.981	0	167.606	161.631	172.752	187.364	192.758	0	0	0	0	166.463	184.67	189.946	0	180.495	0	0	151.439	161.86	182.742	170.469	0	168.457	156.482	180.684	166.725	152.931	178.9	167.71	174.937	167.404	169.962	161.665	0	170.194	173.214	179.396	0	0	0	0	0
		163	795.96	163.828	0	163.127	178.423	0	159.584	161.114	171.951	174.927	186.081	158.051	0	0	0	163.827	187.704	188.736	0	179.012	0	0	152.32	164.264	179.097	170.729	0	168.119	156.799	180.71	173.313	157.503	179.261	167.281	166.218	164.734	175.815	158.113	0	172.355	171.734	180.937	0	0	0	0	0
		164	799.92	168.187	0	154.077	170.489	0	164.695	159.259	173.329	174.174	184.716	0	0	0	0	177.63	181.012	180.544	0	169.749	0	0	150.076	158.101	177.972	175.716	0	149.78	158.118	175.26	163.942	159.239	178.016	0	169.85	161.53	169.22	168.478	0	183.592	165.579	182.858	0	0	0	0	0
		165	803.88	164.83	0	157.957	175.88	0	162.976	156.547	179.942	175.807	185.236	0	0	0	0	172.379	186.369	187.815	0	174.404	0	0	159.677	165.674	181.177	177.88	0	166.897	159.265	170.576	164.831	167.946	174.252	163.886	168.03	158.654	169.736	168.401	0	174.646	176.212	187.397	0	0	0	0	169.098
		166	807.84	169.139	0	162.278	172.894	0	160.812	155.634	183.883	173.559	187.886	0	0	0	0	170.12	187.764	194.202	166.469	182.818	0	0	156.627	165.004	177.246	175.17	0	168.422	161.408	173.366	0	166.124	177.987	161.404	165.34	168.926	165.99	159.96	0	181.617	170.03	176.394	0	0	0	0	0
		167	811.8	161.517	0	161.876	168.514	0	167.287	168.873	183.73	172.275	183.657	0	0	0	0	167.516	185.897	177.326	0	186.078	0	0	154.173	168.879	172.162	179.199	0	156.355	151.169	175.391	162.381	152.4	171.816	169.341	161.993	168.555	160.92	158.742	0	180.43	160.455	175.343	0	0	0	0	0
		168	815.76	169.279	0	156.155	181.035	0	170.208	167.235	174.781	174.567	191.29	0	0	0	0	169.598	182.544	180.643	0	178.995	0	0	164.521	166.442	176.087	167.76	0	164.532	157.381	170.942	160.881	166.417	170.848	169.646	176.202	163.131	164.462	168.862	0	175.523	162.72	182.644	0	0	0	0	0
		169	819.72	166.276	0	152.134	166.956	0	166.194	159.285	167.594	174.376	189.234	0	0	0	0	163.141	182.124	187.302	0	173.362	0	0	162.314	168.696	177.486	169.694	0	163.568	157.705	171.882	162.92	157.245	171.864	163.292	162.51	163.763	164.638	169.92	0	182.185	165.786	179.269	0	0	0	0	0
		170	823.68	160.316	0	162.609	170.179	0	164.245	166.351	178.957	167.977	187.493	0	0	0	0	174.693	178.288	176.876	168.463	175.434	0	0	149.703	170.139	175.855	181.366	0	170.561	163.647	174.709	166.942	171.25	169.411	0	169.422	162.008	163.484	168.921	0	175.411	171.569	184.254	0	0	0	0	162.219
		171	827.64	158.292	0	168.774	172.3	0	0	154.953	178.121	168.143	192.085	148.917	0	0	0	164.799	182.501	179.309	0	173.783	0	0	159.672	176.955	184.678	179.418	0	162.547	158.083	172.843	159.47	171.919	171.568	164.411	163.851	163.851	171.259	171.184	0	179.017	162.158	183.977	0	0	0	0	0
		172	831.6	167.007	0	164.48	165.084	0	163.16	159.451	172.335	170.818	191.315	0	0	0	0	168.159	177.081	185.669	167.216	181.164	0	0	166.113	161.555	172.975	173.709	0	157.15	154.655	176.545	163.732	162.38	165.773	177.672	174.793	164.37	163.97	164.242	0	167.11	166.316	194.43	0	0	0	0	0
		173	835.56	165.838	0	158.534	169.646	0	173.361	163.104	170.339	169.267	184.863	153.634	0	0	0	161.737	186.351	180.351	0	175.933	0	0	153.717	166.66	174.007	168.156	0	170.092	159.643	178.021	157.366	160.329	167.043	167.26	170.564	154.241	166.967	162.377	0	175.827	175.012	184.714	0	0	0	0	0
		174	839.52	168.312	0	167.89	169.057	0	0	159.769	172.029	175.843	186.028	160.754	0	0	0	172.612	183.641	178.257	158.976	175.96	0	0	159.407	166.768	177.527	183.626	0	162.206	161.343	180.062	157.152	163.149	154.402	168.648	165.051	162.018	164.924	163.21	0	175.852	174.758	185.467	0	0	0	0	0
		175	843.48	0	0	157.749	167.648	0	159.071	168.854	168.353	173.173	187.897	157.701	0	0	0	167.672	183.145	183.267	164.552	179.152	0	0	151.952	169.466	177.983	175.023	0	165.06	161.025	179.921	159.384	161.303	173.144	170.583	166.076	174.617	166.038	151.081	0	181.13	167.301	179.138	170.202	0	0	0	0
		176	847.44	161.207	0	155.045	174.558	0	153.008	150.006	178.61	163.007	195.662	153.477	0	0	0	165.4	183.863	181.854	167.644	185.625	0	0	154.3	168.091	181.075	176.92	0	164.178	165.688	170.806	162.77	160.023	162.53	164.264	172.183	159.389	159.557	167.98	0	178.826	174.635	187.995	165.467	0	0	0	0
		177	851.4	168.056	0	166.988	171.808	0	166.922	156.682	174.727	165.426	175.962	158.465	0	0	0	167.505	185.008	184.248	0	184.989	0	0	149.818	170.708	176.67	169.784	0	165.149	159.376	179.891	154.908	158.558	167.088	171.295	162.083	164.796	164.003	161.273	0	168.152	172.871	186.977	167.723	0	0	0	0
		178	855.36	165.39	0	158.191	165.298	0	162.591	156.536	166.581	165.79	173.351	165.505	0	0	0	160.105	181.221	184.976	166.136	176.692	0	0	151.626	167.372	172.96	171.914	0	163.326	157.352	172.28	165.378	162.874	165.584	169.651	158.411	164.989	153.455	162.213	0	171.959	168.421	180.738	171.807	0	0	0	0
		179	859.32	163.333	0	159.168	169.496	0	166.604	159.588	168.386	173.208	182.689	160.133	0	0	0	169.259	187.587	178.063	169.161	181.784	0	0	156.533	170.346	176.884	168.483	0	161.328	159.313	177.081	158.268	160.127	179.513	169.909	167.743	172.33	169.78	174.281	0	171.094	165.168	184.551	168.955	0	0	0	0
		180	863.28	0	0	168.886	172.299	0	166.452	163.329	165.423	178.207	187.987	161.974	0	0	0	170.939	180.003	182.036	166.566	179.119	0	0	144.196	164.702	169.937	173.519	0	159.889	159.212	165.27	153.192	164.68	169.227	169.601	164.172	172.225	166.598	167.866	0	176.399	167.593	179.785	171.177	0	0	0	0
		181	867.24	162.354	0	165.677	166.918	0	163.323	171.41	169.434	178.029	190.014	150.555	0	0	0	168.296	180.063	174.732	183.338	173.338	0	0	152.593	172.114	180.939	176.98	0	159.137	159.738	171.531	160.435	155.465	168.299	0	169.613	168.323	161.781	169.609	0	171.178	166.74	180.159	161.091	0	0	0	0
		182	871.2	165.246	0	161.086	163.98	0	166.263	161.728	163.819	175.025	185.815	156.713	0	0	0	166.343	185.371	195.503	166.891	171.741	0	0	149.467	165.509	169.697	177.27	0	170.823	159.692	175.615	170.85	176.133	170.77	0	161.73	163.133	163.772	167.821	0	173.608	163.341	177.935	163.99	0	0	0	0
		183	875.16	166.233	0	157.567	165.301	0	159.78	161.055	158.67	170.348	184.717	154.379	0	0	0	169.189	188.306	176.819	177.031	174.738	0	0	158.755	172.727	169.788	167.39	0	160.872	160.55	174.054	160.629	160.534	180.614	0	165.995	168.306	168.968	163.043	0	175.263	176.235	173.78	165.816	171.898	0	0	0
		184	879.12	158.132	0	172.597	174.558	0	161.665	164.148	166.864	177.767	184.871	155.988	0	0	0	168.74	189.987	186.905	165.568	178.909	0	0	144.649	168.508	165.222	175.221	0	161.49	164.5	180.157	158.364	157.348	159.306	164.827	169.853	159.996	169.081	162.779	0	173.237	180.879	169.962	165.758	0	0	0	0
		185	883.08	165.762	0	171.334	172.533	0	163.767	155.37	169.324	178.912	183.22	156.617	0	0	0	170.063	186.345	184.195	171.815	179.827	0	0	157.22	168.641	171.46	176.672	0	157.558	168.977	175.522	160.88	163.821	169.422	0	157.95	165.847	164.374	164.763	0	168.586	188.814	169.696	160.312	167.672	0	0	0
		186	887.04	165.632	0	167.843	174.646	0	165.51	162.821	173.388	178.956	183.631	163.672	0	0	0	168.95	183.343	178.833	171.553	168.04	0	0	148.163	170.084	174.952	172.579	0	171.596	155.871	175.073	163.929	167.705	171.388	0	168.969	168.667	165.056	167.851	0	168.792	173.08	182.417	164.419	167.965	0	0	0
		187	891	160.937	0	164.249	171.91	0	166.725	157.686	167.283	181.348	185.902	151.244	0	145.819	0	164.469	178.02	171.556	170.046	176.513	0	0	151.603	167.267	168.549	172.318	0	169.932	155.674	175.716	155.229	161.873	160.39	167.244	160.831	174.206	159.795	175.425	0	165.308	165.959	176.088	166.071	173.301	0	0	0
		188	894.96	168.842	0	161.758	174.953	0	164.136	160.705	167.317	185.739	188.288	164.626	0	0	0	170.329	187.742	178.809	161.208	172.25	0	0	152.475	172.715	175.578	178.558	0	171.465	157.512	179.279	162.556	160.202	177.209	0	160.833	173.517	157.618	170.571	0	176.839	167.625	169.508	167.467	167.361	0	0	0
		189	898.92	165.074	0	164.056	170.068	0	167.256	162.43	176.1	186.485	184.144	155.457	0	141.919	0	169.31	189.107	177.706	172.134	186.019	0	0	154.9	161.645	166.343	175.064	0	167.015	159.701	177.512	161.221	153.944	167.295	160.972	158.422	164.026	169.098	166.745	0	172.266	170.984	0	168.47	159.348	0	0	0
		190	902.88	175.525	0	162.303	171.487	0	171.33	162.255	161.041	179.348	182.515	167.306	0	0	0	163.736	190.31	175.765	169.414	176.879	0	0	159.043	174.35	173.59	187.583	0	168.236	166.523	178.984	159.427	156.505	175.345	165.481	161.395	163.664	176.992	161.444	0	164.831	174.74	173.797	163.869	164.077	0	0	0
		191	906.84	168.066	0	155.011	171.909	0	161.696	160.636	166.288	182.988	185.606	154.705	0	0	0	165.172	185.699	186.95	180.741	179.091	0	0	154.48	172.76	165.867	166.334	0	162.59	154.431	180.287	154.563	172.159	161.196	155.339	162.795	170.694	170.759	0	0	170.811	174.179	181.432	166.411	163.441	0	0	152.551
		192	910.8	171.116	0	157.735	172.176	0	0	148.305	169.347	177.967	191.376	157.951	0	0	0	167.625	190.395	181.717	169.848	176.543	0	0	0	163.109	173.644	174.937	0	165.011	159.048	183.904	0	160.978	170.23	159.986	163.368	163.034	162.254	169.93	162.849	171.348	174.198	177.166	182.416	159.91	0	0	0
		193	914.76	165.632	0	160.04	176.774	0	157.735	165.754	173.083	176.39	197.151	163.718	0	145.594	0	173.758	180.983	175.591	177.078	173.617	0	0	148.94	165.935	165.39	172.81	0	167.568	167.007	171.015	154.67	163.598	173.153	0	164.283	162.727	157.244	165.907	162.974	173.109	174.366	0	158.994	161.312	0	0	155.484
		194	918.72	164.257	0	161.77	170.354	0	151.441	155.449	169.144	171.415	188.894	157.14	0	144.965	0	164.242	187.017	178.808	167.614	170.202	0	0	158.298	163.392	166.023	173.724	0	167.477	161.397	184.277	156.246	154.568	169.741	165.72	159.157	161.704	168.64	173.933	0	172.77	165.153	173.487	167.089	164.739	0	0	155.299
		195	922.68	160.764	0	163.348	163.841	0	169.56	159.219	166.657	161.464	200.058	155.937	0	0	0	153.768	185.217	182.916	176.155	173.922	0	0	0	164.018	176.117	171.668	0	166.298	159.524	179.366	156.448	160.861	170.696	0	165.674	161.109	167.323	165.258	170.115	174.589	176.566	182.551	168.681	156.481	0	0	150.77
		196	926.64	159.29	0	154.689	173.92	0	170.84	160.337	159.746	176.603	179.341	154.567	0	0	0	171.538	189.735	187.169	164.802	171.892	0	0	0	160.364	172.945	168.56	0	167.766	156.797	186.632	153.753	160.156	165.508	164.712	152.999	155.122	168.521	177.002	166.458	172.949	171.077	173.404	164.549	165.657	0	0	160.466
		197	930.6	163.389	0	152.433	171.067	0	162.346	158.295	162.369	182.597	193.516	158.331	0	140.525	0	0	182.311	178.987	168.665	175.692	0	0	150.388	174.826	170.897	173.705	0	178.51	150.747	179.245	163.445	157.16	166.119	0	163.295	155.856	178.968	166.141	165.184	174.821	170.26	167.627	170.982	167.513	0	0	155.732
		198	934.56	156.891	0	153.679	167.66	0	165.01	155.237	178.84	170.846	185.278	0	0	149.698	0	162.785	188.053	180.807	166.23	170.901	0	0	155.702	165.21	169.213	171.444	0	168.879	154.708	175.635	165.138	161.531	165.884	157	160.247	156.854	167.631	171.029	165.642	178.951	165.676	0	169.75	168.585	0	0	0
		199	938.52	168.316	0	162.972	166.01	0	0	156.029	163.145	185.529	180.879	149.078	0	141.177	0	166.055	185.742	177.884	168.766	178.277	0	0	0	168.048	176.976	173.375	0	166.918	154.225	180.269	161.434	165.773	172.889	170.702	176.774	164.668	166.746	170.478	158.139	171.648	171.465	170.532	166.617	164.79	0	0	164.883
		200	942.48	163.445	0	161.667	177.283	0	168.682	162.658	174.194	182.468	180.479	155.685	0	145.831	0	167.53	181.662	184.404	171.566	172.982	0	0	162.351	167.393	168.936	167.934	0	171.022	152.757	179.806	154.654	162.048	167.827	170.619	171.76	160.404	163.633	171.558	168.249	177.932	171.802	171.54	168.068	168.719	0	0	152.86
		201	946.44	162.787	0	151.796	169.328	0	0	158.972	164.129	173.532	183.458	0	0	0	0	163.276	181.651	186.901	163.376	179.193	0	0	154.264	174.692	171.786	170.965	0	160.642	158.587	170.669	157.303	163.525	168.455	164.183	156.724	164.497	163.846	170.277	175.584	177.229	167.001	174.475	171.207	176.432	161.5	0	158.775
		202	950.4	170.661	0	159.76	170.806	0	165.357	157.816	165.866	186.056	180.641	165.159	0	139.406	0	170.225	191.294	185.164	0	180.167	0	0	150.15	168.824	163.103	170.237	0	169.455	155.418	171.883	166.088	165.379	169.333	164.001	162.716	174.543	160.584	170.076	168.602	166.925	175.447	0	173.152	169.293	0	0	151.48
		203	954.36	163.581	0	165.408	170.853	0	155.977	162.501	166.299	176.641	187.794	167.659	0	0	0	0	185.345	192.417	158.917	178.024	0	0	0	169.642	167.228	174.435	0	163.507	155.255	176.574	163.646	161.114	176.998	161.014	163.361	163.236	170.019	173.776	169.947	179.889	170.342	184.51	170.013	176.748	0	0	151.396
		204	958.32	159.773	0	159.235	172.129	0	162.106	152.65	161.109	181.128	189.822	160.487	0	144.295	0	173.244	186.224	174.23	164.854	181.462	0	0	0	158.513	169.272	163.776	0	167.344	165.503	169.874	155.699	158.719	168.811	0	153.359	161.556	168.301	169.362	169.712	179.553	167.911	178.734	165.177	173.845	167.917	0	153.913
		205	962.28	153.973	0	161.248	175.299	0	154.149	164.215	162.722	184.588	185.21	155.204	0	150.46	0	160.129	184.492	179.171	164.971	174.746	0	0	155.968	172.946	173.162	167.455	0	162.098	156.077	173.876	162.312	152.532	167.642	162.479	173.505	160.45	160.963	171.723	173.988	166.956	169.32	180.434	169.359	163.196	0	0	154.051
		206	966.24	162.709	0	163.96	173.826	0	0	165.313	156.363	182.081	183.029	150.163	0	146.452	0	160.121	187.643	180.713	153.713	179.864	0	0	0	168.65	174.948	169.076	0	159.652	156.413	176.339	167.929	157.902	165.897	0	158.821	161.07	168.956	169.65	165.426	171.889	165.189	179.951	171.243	169.699	0	0	0
		207	970.2	162.933	0	158.404	180.847	0	160.087	164.399	163.892	179.313	186.646	159.338	0	0	0	167.909	184.323	196.756	161.971	178.859	0	0	143.571	167.328	168.922	162.865	0	164.278	158.245	160.752	165.215	163.553	164.641	163.542	160.84	172.37	168.581	0	164.325	179.136	157.722	174.842	170.112	168.576	166.238	0	159.003
		208	974.16	172.823	0	157.251	170.731	0	159.288	163.656	173.216	187.063	189.224	149.102	0	147.475	0	161.263	182.212	183.413	163.473	183.678	0	0	153.991	178.789	165.371	164.518	0	166.425	155.732	181.493	155.428	153.141	174.894	161.039	163.688	166.152	162.993	163.694	158.759	171.272	173.791	171.295	167.434	159.778	167.506	0	157.781
		209	978.12	153.415	0	159.098	169.43	165.767	154.836	169.772	166.802	183.312	184.473	154.463	0	0	0	164.649	187.011	185.298	161.194	176.864	0	0	140.397	173.236	163.783	166.219	0	169.061	158.313	178.843	161.952	167.923	173.108	168.3	158.208	167.364	165.811	0	166.996	174.662	168.377	184.399	167.237	165.016	164.159	0	0
		210	982.08	157.99	0	165.028	171.801	0	166.872	166.199	172.047	185.982	179.786	166.99	0	147.369	0	164.574	182.018	187.047	168.086	166.69	0	0	165.686	178.365	167.254	162.907	0	170.611	156.624	172.052	167.416	156.992	169.575	165.799	165.801	157.265	162.984	0	165.329	178.012	170.153	179.512	165.181	165.006	160.385	0	0
		211	986.04	161.055	0	159.896	167.978	0	154.236	160.452	172.709	177.351	177.76	169.206	0	149.228	0	0	189.712	176.083	0	176.898	0	0	156.759	175.948	165.909	169.255	0	174.661	154.718	175.471	165.075	154.227	166.878	165.167	160.606	165.332	165.187	0	170.45	171.987	168.744	182.24	161.007	159.821	169.123	0	0
		212	990	152.679	0	164.88	168.45	0	162.828	165.736	166.457	191.606	184.247	160.171	0	0	0	168.432	178.388	183.024	160.72	173.985	0	0	150.904	174.115	168.101	168.587	0	176.397	164.058	177.056	158.596	166.888	172.393	168.687	156.186	165.155	159.332	162.665	170.01	166.124	170.281	174.909	160.802	161.752	176.964	0	0
		213	993.96	158.028	0	167.482	163.632	0	156.914	167.099	166.621	183.167	180.007	159.636	0	142.781	0	166.23	193.344	183.4	167.606	183.191	0	0	154.949	169.892	169.997	164.193	0	169.344	164.024	170.358	155.736	154.354	168.109	168.92	196.958	155.712	163.503	0	161.72	176.823	169.937	0	168.12	163.298	161.707	0	0
		214	997.92	162.342	0	168.341	0	0	0	159.642	160.811	178.237	187.674	158.32	0	147.811	0	165.011	192.563	178.922	165.16	184.977	0	0	152.077	165	176.557	173.145	0	166.768	162.746	164.492	164.543	159.274	161.955	160.464	163.192	147.46	168.327	167.776	163.932	174.762	184.291	183.136	161.917	176.045	158.845	0	0
		215	1001.88	162.998	0	157.108	173.232	161.367	157.011	163.657	169.076	181.222	183.768	157.851	0	148.274	0	166.361	182.155	176.343	164.35	170.94	0	0	151.818	168.39	168.128	165.545	0	166.218	162.948	167.055	162.359	157.433	175.832	164.895	165.685	160.348	158.168	179.976	162.208	172.555	162.252	171.686	161.148	160.872	165.449	0	0
		216	1005.84	158.72	0	159.621	164.897	163.675	154.901	159.645	164.202	179.572	180.453	175.08	0	140.386	0	168.308	180.182	185.433	160.854	186.326	0	0	147.769	173.252	176.991	175.589	0	170.439	161.719	170.081	157.28	156.569	175.82	165.754	165.546	160.353	162.179	177.332	160.893	172.565	174.188	171.231	164.978	174.853	157.957	0	0
		217	1009.8	157.44	0	156.573	165.335	162.599	162.514	169.376	173.369	185.116	188.525	157.663	0	144.614	0	167.179	183.347	171.909	0	186.911	0	0	152.347	173.879	171.787	172.235	0	170.842	158.3	166.513	155.512	152.528	170.352	170.128	156.313	168.327	164.149	178.561	170.914	178.305	170.402	0	166.545	163.939	163.431	0	0
		218	1013.76	154.798	0	169.837	158.474	158.985	161.391	161.693	169.085	176.661	179.665	158.333	0	143.904	0	162.74	184.843	177.439	168.114	189.288	0	0	155.558	166.891	174.025	174.973	0	173.298	162.98	182.273	151.353	158.145	164.88	175.235	166.469	156.65	173.073	166.608	168.474	174.664	175.731	180.22	171.44	172.025	173.107	0	0
		219	1017.72	154.545	0	155.977	168.237	163.709	167.341	159.641	164.21	174.917	183.48	160.515	0	153.972	0	171.912	184.889	175.291	177.545	182.019	0	0	149.94	175.33	169.553	160.525	0	167.727	163.236	165.369	151.444	149.474	165.934	162.541	0	157.418	171.016	165.668	169.416	166.186	159.511	168.694	163.315	170.235	164.089	0	0
		220	1021.68	162.773	0	157.97	160.51	159.25	154.569	163.257	172.362	178.93	187.207	145.995	0	140.682	0	158.745	184.75	178.528	168.191	188.703	0	0	159.255	173.717	170.744	164.293	0	162.192	161.608	172.663	151.629	162.449	164.931	164.811	159.542	159.14	166.51	175.73	171.6	171.414	164.96	0	172.551	157.374	169.119	0	0
		221	1025.64	165.657	0	158.523	172.163	159.446	168.071	160.19	168.91	182.942	181.53	153.025	0	141.164	0	176.884	187.705	179.24	177.126	174.774	0	0	149.771	169.136	174.144	162.22	0	167.417	155.404	165.574	160.118	157.08	169.9	171.879	165.022	168.131	170.182	180.075	163.688	165.922	159.309	0	172.471	156.088	165.175	0	0
		222	1029.6	150.965	0	171.739	164.51	166.879	160.402	159.79	165.894	186.015	187.616	156.136	0	144.145	0	171.32	178.321	175.613	165.687	186.607	0	0	142.431	176.795	173.511	181.674	168.45	167.594	162.705	174.904	166.338	154.137	162.443	171.752	158.178	163.086	169.265	177.588	166.933	159.855	180.489	176.722	163.957	157.293	165.796	0	0
		223	1033.56	150.573	0	170.651	164.154	160.688	155.246	164.795	179.102	189.843	182.79	155.848	0	145.335	0	170.966	174.145	180.64	171.027	176.265	0	0	152.157	169.267	174.409	165.912	0	159.391	166.856	167.227	0	156.136	171.21	163.54	161.131	161.518	163.968	165.652	165.261	167.754	167.997	0	170.891	159.361	173.019	0	0
		224	1037.52	155.846	0	165.533	173.184	166.17	159.32	154.555	165.683	187.922	189.097	164.883	0	147.984	0	163.459	187.237	182.235	162.864	170.066	0	0	146.419	178.106	181.756	165.227	166.515	167.633	151.56	170.882	161.771	155.035	166.086	158.932	158.179	170.634	161.199	174.088	167.444	170.869	168.919	0	161.002	148.596	179.58	0	0
		225	1041.48	151.647	0	158.256	164.901	0	155.435	162.76	165.677	180.121	175.948	157.311	0	138.291	0	167.526	184.898	175.793	170.92	180.13	0	0	159.571	162.102	176.747	162.537	174.354	165.23	160.053	174.457	150.871	154.936	167.439	163.427	166.813	157.025	159.137	166.811	162.711	171.367	171.679	193.886	171.267	160.187	166.522	0	0
		226	1045.44	148.689	0	162.439	164.045	160.666	150.279	189.831	165.243	183.628	183.567	157.962	0	140.675	0	168.715	176.741	170.087	159.384	169.682	0	0	153.014	168.481	177.521	170.336	164.147	169.97	157.948	166.925	163.371	151.306	168.342	171.705	163.584	162.118	167.557	165.825	167.877	170.988	172.71	184.651	167.847	157.288	163.259	0	0
		227	1049.4	157.655	0	158.333	167.335	165.33	161.354	158.387	171.136	173.496	181.566	152.016	0	0	0	166.247	181.858	170.968	165.812	174.66	0	0	158.462	168.844	175.981	164.32	168.161	169.578	162.906	171.444	153.303	150.758	158.865	168.124	167.923	173.421	174.25	172.961	166.636	171.26	170.624	189.875	170.341	152.149	172.812	0	0
		228	1053.36	163.895	0	165.089	164.426	0	153.26	160.309	171.061	172.828	178.159	157.087	0	148.459	164.323	166.825	186.638	174.975	175.285	171.004	0	0	159.732	172.421	176.301	158.697	167.443	169.734	161.543	173.828	158.104	159.325	158.042	155.986	176.487	156.621	156.774	166.245	165.392	162.684	168.381	183.095	171.062	163.862	165.594	0	0
		229	1057.32	161.098	0	159.967	162.562	0	160.92	159.166	169.942	177.672	171.366	150.969	0	143.361	0	163.297	179.235	173.457	161.776	178.36	0	0	144.282	174.548	171.166	163.585	169.699	166.09	164.308	172.717	164.919	152.854	169.332	168.248	170.831	164.765	161.643	174.865	161.759	168.663	162.155	183.458	164.309	162.013	158.976	0	0
		230	1061.28	167.385	0	162.697	166.618	0	168.407	152.565	160.143	175.61	185.146	158.576	0	144.046	0	172.861	188.802	171.348	171.196	168.291	0	0	146.954	178.258	177.004	165.551	168.354	171.923	165.982	160.068	154.706	155.047	167.176	169.501	170.011	157.576	163.667	168.875	169.128	168.356	176.883	182.85	171.078	157.389	167.099	0	0
		231	1065.24	156.938	0	161.983	164.297	158.129	0	160.028	168.915	167.502	179.154	155.306	0	0	0	165.204	173.724	176.902	165.967	176.119	0	0	156.789	168.706	171.964	183.151	166.753	182.894	158.79	169.26	156.913	154.253	164.099	162.82	166.016	154.288	159.672	170.558	166.768	164.568	161.908	180.054	175.033	150.734	159.487	0	0
		232	1069.2	158.491	0	156.836	161.613	0	156.882	154.682	164.312	175.096	186.335	159.024	162.867	135.047	0	164.54	173.245	176.376	160.598	179.706	0	0	145.8	165.968	176.236	173.806	159.01	166.756	154.986	165.983	157.035	158.999	164.063	179.837	171.18	160.747	167.477	171.203	171.002	172.912	174.125	181.094	172.836	166.005	168.908	0	0
		233	1073.16	156.51	0	162.157	162.797	163.028	161.331	162.309	171.938	182.88	181.01	0	153.869	143.881	0	162.873	176.413	168.772	170.961	177.893	0	0	139.985	175.721	179.492	156.545	160.577	161.996	166.965	169.767	161.369	158.158	169.832	170.564	179.494	162.921	160.78	168.224	164.828	172.498	173.034	175.803	162.834	165.596	167.253	145.796	0
		234	1077.12	166.885	0	161.265	160.186	0	161.764	150.768	166.989	170.819	186.478	153.51	0	138.395	0	166.443	169.57	180.071	171.165	171.92	0	0	142.634	166.884	185.081	167.244	164.878	168.674	164.397	160.569	158.397	155.465	162.768	161.27	168.213	158.883	168.536	175.04	167.295	167.465	180.753	183.467	162.098	163.962	169.861	0	0
		235	1081.08	167.639	0	153.078	167.197	0	161.345	158.039	163.687	177.466	180.292	151.36	0	143.578	0	161.613	178.09	177.616	165.942	172.351	0	0	142.69	169.808	173.978	159.766	177.785	166.224	158.284	163.502	162.924	152.74	173.425	170.315	173.943	149.819	177.495	160.896	152.117	170.975	170.4	179.901	164.925	155.574	163.881	146.399	149.795
		236	1085.04	160.886	0	161.889	164.571	0	152.164	161.54	157.961	170.439	178.841	154.861	158.061	139.795	0	172.654	182.646	173.096	160.099	172.902	0	0	141.566	172.207	174.261	161.061	174.776	167.496	153.792	163.69	157.402	158.915	175.449	171.71	175.414	158.751	154.268	165.749	171.288	173.942	174.817	179.26	166.338	159.988	172.957	0	0
		237	1089	160.818	0	159.359	169.119	162.55	161.235	161.233	157.821	180.391	177.033	152.954	156.751	0	0	166.941	188.218	179.53	0	184.74	0	167.36	146.699	157.056	179.924	167.195	169.77	170.568	163.509	162.043	151.631	154.619	170.674	167.184	171.691	160.927	161.205	175.49	163.219	162.521	182.061	172.771	165.578	163.081	165.131	148.691	161.798
		238	1092.96	154.296	0	155.21	173.235	0	159.497	153.999	175.509	182.061	182.371	0	0	151.082	0	178.834	181.457	181.701	169.1	188.085	0	175.205	154.985	167.018	174.978	164.279	166.127	166.516	167.135	165.668	153.225	156.63	176.291	164.32	172.32	166.115	170.598	171.377	164.75	173.392	179.865	170.058	163.427	161.538	153.175	138.868	158.482
		239	1096.92	153.432	0	165.398	174.488	162.91	163.524	158.193	160.651	180.468	190.135	157.538	154.833	142.371	0	170.533	184.685	183.023	166.266	166.403	0	171.9	149.374	159.387	186.498	163.671	169.693	165.261	167.573	166.449	157.838	159.354	168.454	161.481	168.454	158.422	172.639	166.966	168.173	168.38	169.685	171.475	153.934	153.05	165.712	147.043	152.815
		240	1100.88	152.953	0	151.434	162.417	159.671	159.447	158.157	157.982	178.652	186.255	155.379	158.244	143.44	0	0	180.409	167.326	173.299	178	0	169.455	157.35	168.553	179.998	176.083	167.725	171.309	166.722	152.973	149.095	158.841	170.986	158.014	168.901	158.105	167.182	172.59	162.639	165.603	186.141	180.881	167.502	162.183	158.603	140.633	150.761
		241	1104.84	163.129	0	157.543	168.201	159.53	158.587	156.448	160.196	192.438	183.795	149.421	157.448	136.963	0	162.356	190.748	182.145	163.417	172.521	0	170.258	149.802	167.28	174.172	165.401	162.886	166.014	167.905	168.074	152.286	154.348	168.027	166.428	169.816	158.941	170.407	173.001	155.77	173.681	172.796	173.954	164.319	166.951	163.88	0	153.795
		242	1108.8	152.965	0	165.901	156.28	153.256	161.306	159.422	164.271	181.975	177.434	161.377	159.689	0	0	164.952	184.639	172.996	152.758	171.834	0	0	157.45	160.715	177.069	163.784	163.599	162.562	177.158	168.409	162.196	154.858	161.928	168.065	166.039	162.219	177.032	167.619	159.871	170.717	173.583	171.548	165.442	167.842	167.947	150.626	151.648
		243	1112.76	160.257	0	160.195	167.129	164.152	162.322	159.318	169.422	192.121	185.554	159.422	158.411	150.008	0	173.214	173.836	183.594	168.08	171.236	0	182.265	142.733	165.519	172.233	160.478	168.703	163.98	170.056	162.262	157.768	160.517	166.131	162.761	160.65	153.493	172.174	165.69	170.749	173.533	174.028	185.544	174.464	161.336	169.838	0	162.793
		244	1116.72	155.505	0	162.924	163.214	158.587	153.605	163.049	168.251	185.222	177.143	0	157.198	141.287	0	165.503	176.89	180.667	168.171	175.235	0	167.663	156.466	163.639	168.25	168.426	167.616	162.913	159.194	173.667	165.391	158.256	168.829	170.27	151.549	157.767	175.167	175.542	167.316	170.387	178.228	173.191	166.236	161.956	163.426	0	160.691
		245	1120.68	156.336	0	158.549	169.896	156.089	155.005	156.453	156.695	183.054	179.71	0	0	0	0	168.128	177.177	175.099	161.715	184.33	0	0	150.291	173.638	176.599	169.605	162.795	155.438	164.943	167.731	0	161.434	167.87	174.294	163.497	156.069	169.324	168.127	159.558	165.738	161.743	174.438	164.725	160.742	162.993	0	167.343
		246	1124.64	147.407	0	165.057	169.47	158.955	154.765	149.765	159.394	175.181	186.264	148.384	157.299	142.049	0	173.987	181.906	185.246	162.963	179.005	0	171.705	153.9	160.975	163.661	165.68	167.526	165.385	168.008	160.551	168.24	162.156	165.126	172.319	160.842	155.994	152.247	168.454	164.538	165.418	176.459	0	162.51	167.169	157.973	0	159.047
		247	1128.6	156.463	0	163.268	164.268	155.548	152.379	172.192	165.16	182.252	184.496	155.333	157.154	0	0	165.893	183.001	182.667	172.499	163.129	0	170.902	151.013	169.239	163.133	163.677	157.591	166.423	164.997	159.953	165.024	160.01	168.613	168.893	155.786	156.694	169.014	166.646	171.111	196.593	186.288	171.947	173.31	159.424	159.564	150.545	162.915
		248	1132.56	161.437	0	157.672	155.186	157.021	164.313	155.976	168.458	180.497	170.859	161.104	159.784	151.683	0	167.978	186.785	186.977	158.404	179.197	0	174.25	149.411	166.592	167.97	165.074	162.554	161.462	166	162.765	158.001	151.034	169.293	173.879	163.343	159.027	150.605	171.458	172.919	141.81	177.758	0	161.427	157.359	158.823	150.749	158.029
		249	1136.52	159.298	0	162.935	163.071	150.962	166.298	155.357	157.079	176.341	183.371	145.003	154.988	0	0	160.493	183.296	177.449	159.56	175.808	0	169.392	155.056	171.398	173.486	174.222	164.959	162.686	162.661	165.053	0	152.051	176.636	171.196	164.134	151.614	161.743	170.907	175.846	174.936	170.009	175.826	174.653	163.505	163.798	146.215	168.287
		250	1140.48	146.957	0	159.81	157.143	164.619	159.602	155.135	158.731	180.93	185.624	0	167.543	139.348	0	166.919	178.209	183.353	151.818	175.785	0	161.194	151.071	166.752	175.362	164.27	160.194	169.456	160.923	155.253	152.205	157.477	173.518	171.669	163.558	154.594	153.545	181.296	171.23	171.585	176.698	172.633	169.391	159.556	157.248	157.549	164.886
		251	1144.44	161.771	0	157.697	162.673	147.25	162.534	165.121	163.644	178.585	184.43	148.527	152.382	0	0	166.886	187.429	180.598	159.172	180.245	0	168.899	143.822	165.033	171.912	161.597	162.785	180.16	155.056	166.624	163.779	156.924	171.886	167.898	161.4	149.183	156.209	165.172	164.887	170.287	174.333	181.811	173.452	158.091	158.056	147.884	0
		252	1148.4	155.299	0	160.124	171.452	151.152	168.184	155.706	157.427	174.86	185.065	147.018	154.413	145.653	0	158.784	180.033	183.354	156.624	171.571	0	171.988	140.758	171.568	165.414	164.892	162.526	164.825	157.605	167.934	160.149	160.389	173.307	169.427	163.787	155.394	156.752	166.564	175.438	162.607	193.434	160.594	165.218	165.143	162.119	156.6	169.398
		253	1152.36	163.337	0	163.407	163.722	151.897	166.007	153.342	166.732	166.25	178.763	146.892	151.07	0	0	164.65	188.555	184.182	147.514	178.554	0	176.369	142.465	167.347	173.341	171.531	156.167	168.265	163.192	148.043	163.255	161.003	168.728	171.722	163.187	148.136	164.162	167.04	171.13	159.317	174.724	0	166.425	166.667	159.411	141.978	165.501
		254	1156.32	156.056	0	163.669	168.74	154.402	161.817	157.632	161.243	172.133	176.029	156.768	154.529	0	154.159	168.925	179.653	180.866	158.985	177.328	0	174.347	150.758	160.549	172.503	162.192	158.535	159.59	162.249	161.697	155.497	159.856	169.071	171.445	158.258	159.935	154.848	171.554	158.717	164.102	174.554	173.687	160.444	161.351	161.052	150.554	0
		255	1160.28	159.515	0	156.723	160.15	161.414	172.281	151.83	162.455	172	176.854	0	162.817	0	0	158.459	176.695	177.859	152.556	174.088	0	163.21	149.307	163.963	164.831	170.525	171.498	161.35	158.372	161.949	157.564	161.592	185.252	170.147	164.522	148.676	182.527	172.991	168.47	167.144	174.45	171.54	166.778	163.871	161.633	152.818	157.628
		256	1164.24	151.563	0	160.924	166.239	155.575	160.069	156.348	149.708	179.678	185.229	0	156.902	0	0	152.733	182.077	172.795	154.98	170.053	0	172.281	158.564	163.216	168.235	168.222	165.938	160.584	158.763	164.67	164.099	161.856	174.086	165.969	168.032	151.896	151.316	174.976	171.03	165.35	175.096	175.074	156.497	171.056	152.257	149.858	0
		257	1168.2	155.74	0	162.048	177.525	155.219	166.031	165.111	152.812	179.846	184.271	150.782	149.694	0	0	171.932	181.722	169.091	165.565	179.477	0	173.262	147.156	153.319	172.278	170.326	161.128	167.432	160.862	160.257	154.495	164.49	181.636	169.189	162.407	155.265	154.881	168.364	166.07	170.531	176.581	0	161.733	161.959	161.755	0	166.342
		258	1172.16	151.212	0	159.856	179.323	163.011	161.904	159.986	168.914	177.874	173.431	156.427	159.037	0	0	162.981	186.928	185.237	152.366	167.386	0	170.97	147.99	166.763	170.774	168.071	170.255	160.827	165.57	164.858	149.149	170.879	177.456	169.96	167.052	155.531	170.933	161.45	169.332	164.777	170.632	0	167.849	173.025	156.991	150.528	170.983
		259	1176.12	153.467	0	157.531	154.725	157.401	164.7	155.887	160.378	174.092	181.209	157.915	157.935	0	145.237	159.719	188.258	172.888	146.124	180.725	0	173.76	155.094	159.468	171.467	166.942	165.103	171.727	165.018	167.212	159.997	155.439	168.763	174.455	154.662	161.705	154.894	172.316	166.319	173.293	185.725	170.007	165.993	164.393	151.97	140.536	164.429
		260	1180.08	149.802	0	155.27	161.183	158.451	165.308	158.974	165.109	179.348	176.737	154.808	156.967	0	144.411	152.116	194.43	177.344	153.758	174.116	0	170.624	146.434	172.704	169.883	157.977	160.376	166.966	161.432	168.519	150.124	158.673	166.309	165.811	165.641	154.871	166.839	178.087	162.311	164.931	173.992	170.712	157.972	167.225	155.706	0	0
		261	1184.04	162.864	0	162.13	162.217	155.157	173.334	154.829	154.435	175.683	192.676	148.601	159.053	0	151.582	165.466	187.399	182.601	151.52	177.171	0	172.412	151.125	161.815	169.036	166.293	160.042	167.401	154.777	178.404	156.42	157.922	167.359	180.629	150.228	154.409	162.669	176.18	163.371	174.617	172.846	171.035	161.579	158.245	152.841	0	153.081
		262	1188	151.856	0	166.53	162.737	154.243	168.325	151.296	154.394	172.576	184.323	0	155.56	0	163.636	163.753	183.118	170.927	160.992	183.505	0	166.586	141.451	164.104	176.481	166.126	161.698	168.745	163.992	157.339	0	159.783	167.522	172.377	163.376	161.776	171.74	172.74	164.134	175.567	176.107	162.443	149.684	161.045	156.965	0	161.354
		263	1191.96	149.494	0	163.124	159.113	151.942	167.034	161.172	160.714	176.717	189.205	0	155.66	0	0	162.727	176.175	185.414	153.089	182.745	0	166.871	155.824	163.987	166.833	167.674	167.262	167.492	161.463	168.419	148.409	155.496	177.033	175.34	165.006	155.63	166.234	190.466	170.36	166.962	184.986	173.821	165.295	156.406	156.989	0	167.439
		264	1195.92	152.935	0	154.374	170.802	146.791	167.2	161.942	161.702	174.996	185.574	154.523	158.41	0	156.77	155.743	189.171	180.164	146.062	173.367	0	170.345	153.714	163.189	172.371	163.202	161.819	166.428	160.548	175.834	157.513	164.861	171.469	177.188	162.105	159.281	156.278	170.031	162.15	176.254	171.623	166.018	163.892	161.965	163.202	149.662	156.398
		265	1199.88	159.942	0	163.33	174.245	154.765	168.024	155.533	153.682	171.959	191.65	0	158.86	0	153.294	168.871	170.598	184.929	149.071	178.533	0	172.108	142.249	151.027	178.78	158.127	166.702	171.25	153.35	167.496	147.044	162.621	165.639	179.891	164.894	158.897	159.188	170.054	165.083	179.581	179.051	0	153.111	158.042	159.321	0	151.375
		266	1203.84	151.695	0	167.613	164.234	153.249	170.583	161.199	163.111	179.856	191.585	154.985	155.594	0	0	163.194	174.641	176.924	160.013	172.804	0	166.373	153.821	161.558	171.442	157.81	160.851	168.965	150.233	168.848	146.811	161.892	165.273	179.392	167.694	160.848	162.669	167.448	164.003	175.956	173.617	0	152.81	155.76	162.932	149.997	158.942
		267	1207.8	157.603	0	167.799	160.318	149.461	172.169	166.395	163.149	176.731	190.624	0	149.181	0	0	163.256	182.591	188.189	153.779	180.499	0	172.115	152.162	161.291	175.513	161.078	164.967	153.658	167.614	173.122	145.473	152.608	172.465	176.959	166.52	155.001	165.608	183.265	156.66	182.073	180.626	170.682	156.061	160.639	162.058	148.336	154.535
		268	1211.76	150.36	0	161.793	167.892	154.479	172.056	164.542	158.109	169.64	189.444	0	0	146.471	0	165.239	180.247	181.951	159.006	167.068	0	171.391	148.209	159.346	168.303	162.881	170.818	152.302	161.929	175.297	153.74	163.227	174.235	169.975	0	166.167	165.54	173.465	169.615	174.518	165.896	171.315	158.226	164.075	168.11	0	0
		269	1215.72	158.602	0	162.328	164.361	156.114	171.537	164.662	164.073	179.225	188.857	0	154.976	0	0	171.833	177.912	173.168	158.458	171.807	0	168.15	142.591	160.087	167.431	160.242	166.123	155.727	154.109	162.363	148.801	164.052	173.02	164.112	153.68	141.783	158.008	179.46	163.486	184.97	169.627	166.727	168.273	164.763	157.334	0	156.284
		270	1219.68	158.097	0	168.206	170.905	154.855	164.989	159.379	163.028	181.648	171.98	149.924	156.348	146.358	162.186	166.883	177.481	173.033	154.448	176.878	0	173.612	152.173	167.21	166.413	164.896	167.258	159.084	152.668	158.803	152.356	163.192	165.283	169.696	159.639	150.54	171.673	178.903	162.559	180.223	166.374	0	165.591	166.596	152.98	0	159.553
		271	1223.64	154.276	0	161.622	156.22	151.639	163.585	149.278	158.987	184.924	179.742	149.635	158.105	147.281	158.119	155.511	179.94	174.244	152.803	167.519	0	174.23	162.675	0	172.711	172.985	175.04	162.44	155.799	157.431	155.312	156.426	170.359	178.847	164.192	157.281	149.236	171.705	163.069	182.057	164.759	0	160.653	159.975	164.363	152.655	152.988
		272	1227.6	151.378	0	173.157	169.724	156.334	170.072	159.867	157.609	182.403	197.66	142.007	165.379	152.274	147.533	170.279	173.394	175.099	161.796	171.409	0	172.984	148.475	156.157	169.287	157.864	160.773	167.7	165.912	164.888	156.087	152.666	172.165	168.247	156.278	143.629	152.598	181.716	165.487	173.11	160.582	0	163.208	162.429	156.474	0	155.967
		273	1231.56	146.889	0	172.442	168.985	148.899	162.668	161.331	155.23	183.578	190.763	146.784	150.823	135.47	144.207	172.308	169.068	182.833	156.793	172.419	0	173.407	148.26	154.061	165.986	164.392	162.644	160.187	163.09	167.815	147.023	153.686	162.727	164.635	159.271	153.595	148.018	174.57	161.838	176.573	166.344	174.226	163.656	162.385	168.939	139.645	164.583
		274	1235.52	150.525	0	163.27	167.529	156.622	167.336	156.545	161.134	180.955	199.665	151.425	163.908	148.453	142.704	167.167	172.639	175.836	149.013	173.797	0	178.548	147.718	0	174.363	169.355	164.135	164.998	154.942	178.221	152.386	160.162	166.164	166.064	158.109	153.715	156.12	176.213	159.388	177.56	160.462	0	159.079	166.882	156.581	146.021	163.341
		275	1239.48	147.061	0	165.933	167.23	155.071	161.944	164.899	163.02	187.99	193.471	0	157.9	0	151.066	171.564	179.588	177.486	153.858	178.255	0	170.811	150.941	156.404	170.976	166.054	168.576	159.587	159.553	165.112	150.458	154.909	168.769	167.37	156.04	152.759	163.77	172.571	164.809	183.665	164.048	174.186	166.04	158.616	163.389	150.478	167.39
		276	1243.44	157.962	0	168.24	167.51	157.996	157.633	161.47	156.531	184.477	201.295	150.836	160.736	141.974	152.52	167.834	175.005	175.517	154.047	174.093	0	168.952	163.917	155.708	170.244	165.365	167.197	161.583	152.902	167.795	169.053	150.189	177.475	174.058	160.631	152.707	159.839	168.39	160.543	173.421	152.707	0	173.17	158.993	163.435	0	159.727
		277	1247.4	150.344	0	165.38	160.451	160.612	162.758	162.829	152.517	187.587	190.572	149.153	154.208	144.792	149.115	164.061	175.513	174.99	152.861	172.666	0	176.984	147.403	165.29	175.147	160.392	162.558	161.761	157.48	179.175	152.171	150.872	170.112	163.641	148.054	148.566	156.06	178.658	173.619	181.293	164.395	0	165.283	148.429	158.301	0	0
		278	1251.36	146.929	0	157.634	157.558	156.04	167.891	163.078	156.875	190.913	193.455	142.767	154.053	146.102	148.455	156.299	172.255	174.324	147.931	171.522	0	161.68	156.07	157.025	170.647	162.165	164.585	156.751	160.118	164.579	145.122	154.693	172.707	173.386	156.283	150.967	161.559	179.472	161.254	182.366	159.14	204.186	164.761	141.823	158.122	150.465	173.601
		279	1255.32	152.98	0	163.025	164.342	161.875	165.992	158.272	162.871	175.769	200.928	142.495	148.209	145.126	154.263	167.472	180.305	180.319	155.67	177.535	0	166.997	150.749	155.188	168.413	157.136	161.942	157.682	156.565	164.391	145.854	152.358	163.349	165.977	154.249	139.99	155.686	178.376	168.136	169.956	155.189	181.031	165.889	166.651	165.556	143.848	163.408
		280	1259.28	147.127	0	165.57	161.23	154.359	167.385	156.252	159.183	184.49	194.406	146.977	151.733	143.162	145.81	172.274	176.078	180.354	155.797	171.132	0	174.73	154.184	148.261	165.318	153.013	159.24	167.466	165.256	167.195	146.593	160.025	168.101	160.249	152.135	154.24	155.834	171.317	175.54	178.051	163.279	173.213	162.301	151.465	158.092	0	156.4
		281	1263.24	151.945	0	155.369	157.13	158.368	160.344	158.888	161.543	191.692	192.696	147.851	154.062	142.34	149.285	164.54	173.953	181.616	160.78	169.466	0	180.257	143.897	145.596	161.268	148.535	172.907	0	160.86	171.528	148.263	159.152	159.86	166.973	158.645	146.302	149.176	182.733	157.547	183.475	169.321	173.061	167.712	153.787	161.759	144.009	161.117
		282	1267.2	150.589	0	159.31	156.997	149.679	164.001	159.412	161.583	183.866	188.569	151.541	161.105	0	151.962	163.543	167.88	177.682	150.221	175.966	0	165.884	151.493	153.681	168.778	159.32	166.964	161.24	156.711	168.383	146.22	158.37	165.526	170.308	147.687	146.701	149.068	173.054	156.485	175.476	164.657	0	163.283	157.104	163.748	150.787	158.766
		283	1271.16	152.873	0	159.28	171.064	156.244	166.185	157.886	165.445	182.106	174.315	149.158	166.054	142.876	158.253	165.282	176.132	169.456	145.667	165.026	0	176.202	150.356	157.081	162.315	154.226	161.662	156.981	161.56	174.985	151.153	140.583	169.202	158.142	161.256	145.191	156.758	183.323	146.58	183.606	163.621	0	180.823	165.191	158.377	150.935	148.809
		284	1275.12	155.104	0	165.696	161.805	159.339	166.133	156.936	161.182	178.609	188.03	140.494	150.624	136.994	159.132	160.108	175.284	170.258	156.676	167.811	0	166.432	145.955	153.469	162.495	161.244	168.076	174.392	161.202	158.013	148.829	143.212	164.398	157.322	169.449	153.71	151.259	179.962	157.656	178.447	162.8	164.141	167.749	153.79	163.51	0	154.967
		285	1279.08	153.911	0	157.967	156.321	158.494	160.505	153.512	161.014	174.532	187.78	144.208	161.513	139.471	154.802	167.204	168.791	181.856	150.636	180.412	0	164.99	140.231	161.399	156.227	153.126	158.707	160.604	153.224	163.573	150.831	149.03	158.892	163.704	160.657	152.43	156.023	187.737	164.639	177.912	172.138	0	169.222	156.103	161.78	145.921	166.333
		286	1283.04	149.669	0	162.703	165.938	161.551	168.931	147.43	156.015	180.528	179.407	0	159.063	139.289	153.523	166.2	169.75	172.838	157.624	163.089	0	174.942	150.442	149.502	170.478	157.205	160.857	0	156.026	161.081	153.517	157.518	164.129	174.72	163.16	153.912	157.571	168.847	177.751	177.846	173.695	171.924	170.605	156.421	163.233	145.174	156.358
		287	1287	147.326	0	162.503	163.113	159.276	168.52	145.781	150.707	176.803	177.947	146.779	165.001	134.008	149.08	154.67	172.736	0	155.305	162.585	0	172.983	147.782	153.061	162.201	164.205	153.821	163.833	167.557	168.502	136.81	151.149	160.541	166.037	158.463	154.615	158.593	168.743	173.549	167.419	164.444	170.53	170.249	152.178	167.718	150.372	162.285
		288	1290.96	158.546	0	156.173	166.695	155.367	170.362	151.119	159.893	187.104	178.149	145.733	155.883	134.525	152.238	155.835	0	165.573	151.294	166.616	158.138	174.268	140.718	162.253	163.863	156.057	163.908	159.705	170.826	169.803	149.538	149.145	158.752	167.879	163.035	156.177	148.562	165.121	164.267	176.412	168.982	177.508	171.081	156.594	159.779	0	144.684
		289	1294.92	157.102	0	160.455	160.196	153.051	174.442	158.624	160.763	174.895	184.599	150.576	153.953	145.374	145.107	157.578	141.771	184.674	150.733	169.197	167.742	171.94	146.592	155.273	155.588	162.505	156.035	171.561	148.825	169.293	148.02	150.025	157.022	176.253	158.363	144.133	150.754	170.141	173.352	183.523	174.106	173.557	173.221	156.519	164.488	149.171	156.416
		290	1298.88	147.4	0	155.115	161.391	153.632	179.809	167.204	148.727	178.894	179.571	0	144.293	150.211	142.667	175.251	0	170.432	147.101	175.488	152.101	172.951	151.153	157.061	169.271	147.92	160.644	173.502	157.637	166.869	147.561	156.521	162.88	165.011	153.719	151.132	158.008	180.483	164.225	174.604	168.507	169.133	164.071	152.08	153.813	0	161.033
		291	1302.84	147.184	0	169.115	162.603	157.577	167.374	160.455	166.68	186.395	181.987	151.399	152.116	140.049	150.612	170.02	174.192	172.703	147.387	170.903	162.084	165.519	147.34	156.396	171.934	158.275	157.096	167.466	155.381	168.798	149.281	152.584	152.111	172.328	146.664	147.27	152.787	173.268	158.682	172.946	172.387	164.743	174.227	156.25	158.945	148.949	163.764
		292	1306.8	150.653	0	160.182	161.527	164.556	164.165	153.819	158.264	185.349	183.155	144.579	160.654	143.308	148.822	162.981	174.619	165.049	151.553	170.325	163.535	169.286	143.511	158.17	165.898	162.429	159.801	167.797	159.996	169.817	145.351	150.618	157.146	167.654	154.813	144.964	149.932	171.929	165.122	171.483	171.892	167.803	171.517	155.818	160.102	147.566	161.674
		293	1310.76	153.063	0	159.533	166.326	150.531	167.458	149.83	159.215	172.351	181.152	154.083	151.798	0	143.919	169.613	180.222	168.372	145.517	171.289	168.143	170.095	143.149	163.004	170.653	167.252	150.529	157.573	159.974	154.315	143.039	146.575	158.816	165.814	145.641	147.446	166.744	158.293	160.724	179.523	171.864	166.954	164.24	150.219	161.828	140.169	153.707
		294	1314.72	153.944	0	160.556	160.466	157.74	161.526	159.916	160.121	184.362	185.648	148.417	161.553	135.467	150.778	172.53	180.329	165.159	155.67	171.466	161.429	171.109	143.514	160.767	162.079	164.469	154.141	169.053	157.686	162.363	146.57	152.875	155.562	164.777	152.426	148.515	176.179	169.68	161.548	171.336	172.582	172.528	171.716	149.298	163.108	145.06	158.261
		295	1318.68	153.926	0	160.578	172.857	154.368	180.106	151.107	155.24	180.518	185.906	146.828	146.202	141.94	142.449	167.607	177.98	162.846	148.98	170.879	161.812	176.333	136.92	159.906	0	163.997	157.85	0	156.359	162.963	156.696	152.929	155.941	168.211	156.635	155.669	159.123	164.831	161.165	168.16	165.586	171.291	165.769	148.033	168.957	149.144	154.914
		296	1322.64	153.258	0	156.052	170.893	152.241	171.166	147.893	159.105	178.527	183.336	144.902	154.101	140.585	142.152	167.201	168.658	166.146	0	172.872	160.615	172.919	140.912	158.836	169.608	167.785	157.148	159.856	154.825	165.365	150.13	151.783	163.243	167.798	157.898	150.619	154.789	168.808	154.894	183.43	156.892	165.442	174.605	151.29	169.398	150.562	159.745
		297	1326.6	147.933	0	165.454	163.75	146.489	179.322	0	155.962	179.801	185.008	155.346	160.792	143.64	146.663	166.132	163.557	169.117	153.465	170.714	157.55	178.352	144.705	164.13	171.024	161.696	152.832	172.26	149.905	166.888	152.472	153.574	163.047	164.479	162.803	153.369	157.5	170.838	151.359	169.751	169.191	172.718	166.412	148.122	160.929	147.841	163.338
		298	1330.56	153.926	0	153.742	159.325	163.284	171.098	153.975	163.957	179.028	182.989	143.769	159.416	145.858	0	168.414	163.058	163.659	152.529	179.133	160.776	174.265	139.528	156.04	177.061	161.133	155.701	159.973	156.059	165.539	144.589	149.434	153.682	160.594	162.203	147.515	156.627	171.22	161.121	166.446	155.844	168.733	171.838	151.643	175.455	145.694	164.161
		299	1334.52	152.398	0	155.932	167.827	152.887	171.543	155.472	161.81	179.038	179.338	0	158.399	143.91	0	166.386	167.51	168.086	153.257	170.971	159.393	176.087	146.298	159.283	176.056	163.444	153.72	176.902	156.057	159.854	145.984	147.385	165.776	163.065	167.055	147.212	161.002	170.182	158.862	174.701	162.561	166.528	160.669	152.681	169.434	146.125	158.154
		300	1338.48	148.405	0	162.235	158.141	156.422	179.859	151.825	167.917	185.23	184.093	153.737	0	147.963	146.097	175.84	172.831	162.133	150.54	171.985	158.767	180.098	144.571	150.711	161.798	164.315	148.551	169.09	152.3	168.773	147.817	154.22	162.401	164.51	158.54	154.247	162.161	167.174	164.224	183.592	163.003	179.794	161.083	159.537	162.087	140.066	155.963
		301	1342.44	152.286	0	162.111	165.22	154.5	168.109	151.937	164.118	178.534	182.98	0	154.143	149.422	145.793	161.031	181.7	187.453	156.424	167.174	159.763	174.375	146.264	176.059	171.4	155.408	155.157	163.1	0	154.676	144.758	154.139	168.332	168.064	165.386	144.441	162.993	158.611	163.666	170.259	167.653	177.663	164.112	162.145	164.583	159.301	0
		302	1346.4	156.624	0	154.621	163.541	149.584	170.326	159.447	165.105	170.693	184.34	147.655	0	139.725	156.876	166.038	164.406	0	146.268	167.88	160.914	173.499	143.919	158.154	174.375	163.329	164.364	163.148	157.793	152.261	141.088	184.246	171.564	160.896	156.934	142.953	155.795	162.152	160.018	179.254	159.977	174.296	166.391	154.809	169.66	147.614	159.357
		303	1350.36	147.569	0	147.12	165.657	163.843	167.75	147.467	164.61	186.231	184.996	146.058	152.197	140.892	155.11	172.047	165.119	176.643	152.884	175.302	162.78	181.014	145.846	163.085	177.664	167.64	162.642	166.122	161.116	149.599	144.364	145.371	168.439	162.799	166.294	140.354	144.431	163.7	164.61	183.53	161.028	169.656	160.652	156.131	159.419	149.615	0
		304	1354.32	160.69	0	157.655	159.752	158.163	169.775	160.173	165.495	175.245	183.5	145.116	156.003	148.227	151.174	158.395	170.234	166.863	143.597	172.988	152.504	175.398	149.247	174.512	177.52	171.199	159.366	160.888	149.957	157.89	146.524	150.205	159.079	173.277	156.614	148.103	156.338	163.34	168.332	174.412	153.654	175.466	166.693	153.456	164.946	147.083	155.305
		305	1358.28	155.535	0	151.271	165.062	153.641	172.75	150.287	165.438	182.627	179.146	140.85	156.254	147.484	154.281	159.306	165.869	165.548	0	194.487	162.778	179.729	142.507	156.096	167.593	168.477	164.306	160.504	152.109	160.99	158.503	149.437	159.451	162.984	154.878	155.918	158.388	166.395	163.262	169.64	165.068	174.69	170.311	146.701	164.227	0	161.161
		306	1362.24	151.963	0	149.897	168.561	152.786	168.24	154.406	161.121	166.04	180.136	145.729	157.563	146.891	158.03	159.172	161.295	174.033	0	171.538	162.07	181.552	146.121	164.726	180.962	157.641	151.737	165.905	147.333	158.51	154.301	149.601	173.21	161.661	152.658	147.906	159.671	161.052	168.234	171.094	168.903	175.218	169.014	149.78	160.206	156.597	145.415
		307	1366.2	162.098	0	161.503	163.642	140.043	171.393	150.11	0	176.289	186.705	139.291	158.189	145.677	143.199	161.835	159.623	166.288	155.542	175.174	164.061	182.035	140.848	158.041	179.841	161.311	155.425	159.207	146.856	150.948	150.193	148.966	154.603	171.083	151.921	144.546	151.192	157.517	173.674	180.152	159.157	170.215	168.142	153.85	155.705	147.696	153.89
		308	1370.16	152.828	0	158.691	158.843	150.729	173.541	144.138	170.866	184.152	187.159	144.297	163.975	155.285	153.732	159.544	175.274	165.007	142.654	179.283	167.943	171.122	145.671	160.425	171.427	157.764	156.748	159.887	157.192	169.699	156.033	146.96	166.481	163.29	159.726	142.72	155.455	158.573	173.576	177.13	170.359	169.467	167.349	156.554	166.444	0	163.074
		309	1374.12	155.784	0	164.679	164.052	147.618	169.067	155.935	158.684	184.588	185.256	140.886	150.976	148.13	150.817	155.83	163.78	172.961	0	168.318	167.292	172.584	137.573	156.702	166.362	163.596	158.153	161.869	147.725	162.098	150.338	155.021	159.473	161.537	162.752	150.066	160.064	166.529	170.014	175.712	162.409	177.14	164.885	158.868	165.127	136.531	152.704
		310	1378.08	156.413	0	156.885	161.033	138.904	180.253	154.199	164.178	182.874	182.947	148.197	153.539	147.255	151.411	157.215	164.427	162.603	148.209	171.283	162.56	171.228	148.366	159.173	172.002	162.306	157.628	161.148	0	166.118	148.342	146.861	156.939	161.376	168.73	151.217	164.418	169.215	172.82	166.739	158.606	168.912	171.303	152.846	171.459	139.109	0
		311	1382.04	157.305	0	156.55	164.268	151.788	172.311	159.578	166.437	190.967	181.112	143.294	161.125	156.186	153.985	162.947	160.944	163.718	152.086	181.595	166.364	172.318	143.387	149.105	172.676	168.178	161.674	161.202	155.54	150.921	150.826	143.003	165.338	158.956	165.975	150.644	149.005	166.813	170.659	170.268	172.409	177.501	174.758	159.633	162.876	141.014	154.581
		312	1386	158.748	0	153.267	162.101	146.382	159.712	150.134	0	193.04	184.152	145.93	157.23	146.27	148.355	160.437	161.004	175.63	151.992	170.033	160.231	170.176	146.773	157.899	162.084	161.76	151.141	161.046	155.222	159.952	144.741	149.467	173.333	164.835	163.511	145.393	153.19	167.582	161.868	169.961	159.517	176.412	167.232	153.422	169.197	146.79	155.084
		313	1389.96	153.662	0	153.117	159.629	137.765	166.373	146.802	168.834	195.011	180.533	155.126	151.619	145.601	158.558	161.629	158.25	174.205	151.393	169.719	168.133	174.021	145.941	153.896	173.965	160.225	161.073	169.441	0	155.323	145.861	152.218	166.558	151.669	154.696	140.465	160.538	157.859	168.793	175.75	160.32	174.991	170.08	154.094	163.987	144.103	152.92
		314	1393.92	150.968	0	160.333	163.126	146.73	168.092	148.75	162.094	199.629	190.394	148.813	168.161	143.733	146.206	164.887	157.359	168.902	155.931	172.644	159.94	174.539	140.88	154.073	168.599	161.526	158.505	166.154	152.582	153.659	147.011	142.214	159.235	166.763	158.561	147.704	158.726	160.516	170.156	173.517	170.841	178.623	166.846	153.38	166.09	144.486	151.949
		315	1397.88	157.357	0	150.655	172.836	146.981	172.332	153.551	162.154	194.346	192.649	153.419	153.077	143.587	149.505	163.354	163.088	171.391	142.436	170.694	164.641	165.797	138.094	155.854	166.47	0	168.656	162.417	155.252	160.557	147.609	150.747	173.576	171.481	164.082	142.416	165.253	160.944	168.235	166.189	175.581	171.517	169.966	158.749	165.255	136.735	150.34
		316	1401.84	154.969	0	147.827	161.542	146.423	161.356	156.959	163.739	191.862	183.556	147.095	0	143.939	150.86	0	173.773	167.525	142.565	170.308	166.374	157.362	145.043	153.743	163.813	162.056	162.997	160.219	152.155	163.442	143.351	142.04	160.56	152.449	155.727	149.03	160.114	160.985	167.211	163.129	158.366	169.174	163.444	144.817	159.932	142.868	158.695
		317	1405.8	159.075	0	171.79	168.78	143.313	165.351	148.795	170.412	194.227	197.14	153.674	157.231	145.344	144.954	172.169	154.869	168.991	149.265	172.11	162.078	163.67	147.045	142.715	174.916	170.22	156.103	166.804	153.689	166.03	153.207	150.654	161.202	162.952	151.981	137.306	163.311	160.217	166.797	175.139	174.785	173.812	165.179	148.15	168.266	133.051	148.098
		318	1409.76	155.208	0	159.491	172.87	140.643	160.641	146.481	159.098	180.204	178.952	144.259	149.708	137.643	151.325	162.394	153.326	178.423	142.288	162.058	155.757	164.017	152.357	150.276	175.176	157.657	145.029	166.591	154.339	165.608	147.032	149.412	167.697	158.576	156.899	137.154	155.783	162.381	168.245	178.697	167.298	168.681	163.321	157.658	163.785	138.723	151.484
		319	1413.72	153.011	0	161.204	165.769	153.358	172.936	149.841	154.434	194.56	185.146	147.851	161.656	133.435	159.259	171.681	164.804	170.114	150.754	162.978	157.826	162.7	142.586	148.117	162.66	155.257	165.067	170.258	154.316	156.534	149.261	154.814	165.231	165.813	153.095	153.183	157.47	152.647	164.172	175.082	152.158	166.556	163.234	152.871	166.839	140.886	154.154
		320	1417.68	151.641	0	161.641	156.217	148.439	169.477	157.62	150.096	185.081	190.124	155.668	167.939	136.258	151.922	170.959	153.318	166.921	158.864	180.173	164.859	175.344	144.918	155.977	169.945	152.379	147.235	160.176	141.945	159.638	136.078	147.905	164.559	155.523	166.616	140.413	166.628	161.9	164.255	168.226	166.99	174.283	161.823	153.937	150.144	141.626	143.698
		321	1421.64	154.806	0	162.572	174.552	153.677	160.245	154.167	156.032	186.592	184.521	149.728	152.232	143.72	144.317	170.848	157.11	174.38	159.829	174.481	163.544	161.528	144.957	145.452	178.077	158.704	153.75	150.769	184.177	157.912	140.909	157.395	166.96	158.402	161.788	148.047	152.005	165.81	168.669	169.167	151.549	174.116	163.814	162.386	159.127	143.807	150.449
		322	1425.6	144.944	0	152.388	163.985	154.413	168.955	145.038	154	180.483	190.903	152.707	154.279	139.651	154.664	175.157	164.635	166.732	153.765	177.836	161.563	173.258	148.162	144.053	169.593	151.672	143.644	154.517	155.637	155.697	144.726	152.225	167.279	169.68	157.756	139.545	157.706	163.909	167.902	178.453	162.497	163.398	163.723	151.26	157.495	0	142.167
		323	1429.56	156.633	0	162.507	160.036	152.691	168.014	153.432	152.337	188.708	196.131	150.38	164.799	139.5	154.137	172.821	168.05	169.585	158.403	180.051	154.091	173.723	142.752	144.474	172.898	162.959	150.095	159.826	156.655	160.164	142.224	145.473	166.046	163.42	165.586	142.649	150.318	166.104	167.545	169.337	162.377	174.048	161.138	161.853	157.193	143.328	146.394
		324	1433.52	163.159	0	150.707	148.476	148.394	161.782	164.795	151.327	181.348	200.643	147.192	0	140.741	151.892	165.615	163.505	159.705	157.306	177.326	157.472	159.447	140.401	147.508	165.477	157.096	144.203	162.131	154	160.431	147.279	150.36	166.945	160.507	159.571	147.212	159.54	164.732	174.334	174.655	159.892	167.058	168.407	154.686	160.954	137.805	160.167
		325	1437.48	155.088	0	159.371	158.765	147.985	165.348	162.625	0	181.838	189.014	144.455	157.019	141.845	150.238	167.728	163.475	161.285	158.404	177.731	169.737	168.001	143.141	148.64	170.314	155.43	150.181	164.564	163.208	155.749	147.963	146.64	159.754	161.535	153.52	152.863	153.891	162.635	174.754	165.51	160.595	174.135	175.507	163.327	159.515	134.842	0
		326	1441.44	158.003	0	148.539	151.403	150.306	165.588	165.077	165.341	171.543	191.187	146.365	151.481	145.773	142.464	161.201	152.965	164.548	151.257	165.302	163.997	156.498	140.138	147.981	172.573	158.857	149.157	166.292	152.956	146.058	145.997	157.28	163.195	161.351	163.573	154.162	153.186	167.859	174.649	162.03	163.494	167.488	166.134	152.379	147.924	139.361	146.299
		327	1445.4	153.584	0	147.306	154.286	147.974	161.132	162.48	160.086	177.141	192.169	149.586	155.414	135.899	152.809	165.812	160.038	160.024	154.993	169.915	161.574	159.539	145.769	150.646	174.02	148.713	149.214	163.652	159.042	155.609	149.858	145.289	160.705	159.064	161.072	146.384	141.225	159.94	166.652	168.492	163.047	165.975	167.226	158.566	150.735	149.277	168.007
		328	1449.36	152.669	0	154.564	165.492	140.985	164.065	158.348	163.57	185.003	187.267	138.54	158.504	136.961	149.367	170.505	157.905	170.129	159.031	168.645	165.194	164.255	142.131	148.033	173.972	152.158	151.986	164.344	152.176	158.863	147.681	138.185	159.501	154.964	0	150.085	149.063	157.715	159.414	171.177	171.111	158.999	172.664	155.166	158.444	146.777	141.477
		329	1453.32	155.223	0	159.927	160.045	145.423	157.065	165.449	154.836	190.542	189.056	139.526	152.071	134.374	144.256	160.674	161.205	163.359	153.106	159.005	167.111	168.175	142.773	146.288	166.508	153.583	146.78	167.661	163.478	155.669	145.01	142.085	165.961	164.906	0	155.435	157.97	154.437	165.388	174.087	167.126	166.816	169.178	162.699	155.341	152.598	150.305
		330	1457.28	154.378	0	156.579	156.598	149.376	164.885	161.506	151.208	184.679	192.883	144.669	152.122	138.554	143.881	161.22	166.967	159.402	166.505	168.596	162.054	160.796	140.774	150.495	163.124	162.96	155.375	153.131	155.021	166.137	0	143.392	171.646	155.598	146.767	144.426	157.727	163.599	164.788	172.767	169.802	171.328	164.359	156.369	155.823	154.801	144.58
		331	1461.24	150.6	0	146.131	157.306	150.406	152.518	158.021	152.955	183.469	185.758	147.511	149.799	147.255	144.99	170.404	172.025	165.168	0	171.043	160.211	167.698	145.136	143.22	162.24	160.109	145.747	159.276	164.068	152.488	147.551	147.124	160.385	156.691	145.763	144.8	147.817	163.19	159.105	177.537	168.712	172.142	175.17	157.466	154.756	146.999	148.223
		332	1465.2	155.066	0	169.927	158.864	147.262	156.643	155.586	158.94	0	178.535	146.302	151.888	143.554	148.32	166.889	169.461	163.794	0	174.336	160.864	176.209	146.701	141.681	167.711	150.737	147.699	156.21	151.021	160.973	149.389	157.455	165.161	162.645	159.486	140.34	146.691	160.606	157.261	172.874	172.397	165.259	168.896	161.938	158.461	142.222	0
		333	1469.16	152.452	0	150.343	161.535	145.366	165.829	153.153	154.09	181.433	183.045	151.571	149.694	139.943	145.505	165.657	164.88	165.583	0	176.134	161.414	161.214	143.035	145.043	162.566	146.427	150.803	163.374	149.149	154.388	147.136	152.89	161.205	159.217	157.917	142.128	146.379	161.928	155.628	163.419	167.346	0	171.539	162.639	156.843	143.258	144.708
		334	1473.12	152.473	0	148.857	159.51	150.561	166.077	157.537	163.225	181.179	167.205	149.535	153.779	135.205	139.053	155.278	165.174	175.655	0	170.841	157.946	162.739	147.444	145.126	169.383	160.193	150.867	156.693	149.272	155.346	0	149.652	163.929	149.948	156.602	143.928	154.335	164.364	156.383	171.094	160.876	155.196	165.154	167.146	156.538	142.137	0
		335	1477.08	154.268	0	146.509	159.028	147.04	166.207	157.694	162.387	190.206	184.098	154.247	0	139.616	143.032	161.911	175.719	169.726	0	176.996	163.396	160.013	130.374	142.199	165.434	157.312	155.264	159.164	153.16	153.874	136.798	152.824	165.982	157.728	152.662	146.069	152.047	156.77	159.556	167.2	158.513	0	164.012	157.112	152.178	148.838	147.109
		336	1481.04	143.955	0	150.819	156.851	138.23	165.991	148.927	156.335	187.556	183.686	151.079	149.005	141.99	144.334	159.082	166.059	181.485	153.788	180.238	160.899	173.33	140.455	143.609	161.102	161.371	149.655	159.645	145.119	160.888	145.949	156.196	158.189	159.966	165.801	147.092	148.316	158.414	163.553	186.974	157.086	168.677	170.025	156.322	159.249	149.988	0
		337	1485	148.924	0	154.591	157.765	149.566	165.884	154.592	163.016	176.949	177.551	0	0	139.939	139.833	161.908	170.5	165.249	149.115	169.939	153.349	162.941	138.011	146.865	159.472	155.658	157.11	185.726	156.245	150.552	145.26	148.072	169.278	149.726	141.848	137.161	144.962	159.774	171.254	168.187	166.426	169.836	163.131	152.783	155.333	144.732	146.421
		338	1488.96	153.751	0	145.978	166.727	141.584	171.71	151.24	149.848	184.624	187.989	0	147.548	140.01	140.747	153.595	170.946	181.718	156.499	161.75	163.098	165.84	129.532	148.379	164.693	157.159	152.192	145.635	145.663	164.278	0	154.917	159.621	156.712	147.245	138.037	150.733	155.139	159.031	172.322	153.442	167.164	162.247	160.672	152.765	153.634	131.139
		339	1492.92	161.1	0	142.669	155.034	148.799	158.343	155.737	152.245	180.21	173.639	144.232	152.139	136.352	145.732	162.203	171.69	167.828	152.202	178.593	159.52	164.803	134.841	147.573	170.222	159.723	153.176	0	152.641	160.036	144.396	148.554	163.259	159.226	145.981	142.018	149.762	152.769	158.598	169.271	164.086	167.213	158.894	156.923	161.202	147.204	135.896
		340	1496.88	0	0	154.649	158.971	142.799	168.671	147.318	140.616	184.012	177.85	153.801	146.24	144.67	146.193	160.907	168.319	168.906	152.708	157.577	156.164	159.778	137.557	147.277	158.801	159.025	162.824	157.37	158.334	155.328	142.759	144.32	164.607	160.437	142.672	141.145	145.856	151.289	156.245	176.855	161.028	177.511	158.273	158.66	152.762	145.492	0
		341	1500.84	150.799	0	149.047	160.451	146.641	173.808	149.227	147.533	170.094	167.444	145.381	146.971	142.01	140.745	152.009	170.497	173.821	153.188	166.071	163.018	159.073	135.695	144.977	159.094	161.264	155.636	0	143.861	163.617	144.845	153.874	156.561	156.936	147.029	141.758	160.144	146.988	156.905	167.114	158.753	168.878	160.292	164.886	145.016	144.344	135.702
		342	1504.8	154.723	0	146.308	157.098	147.958	170.071	154.673	143.11	178.814	175.046	153.851	156.803	135.794	138.812	161.064	157.099	172.932	149.705	150.038	158.309	155.237	130.666	143.328	159.799	156.46	148.398	151.803	148.512	156.376	154.82	151.708	159.904	154.549	162.211	137.461	148.366	147.919	156.767	169.229	160.783	173.691	160.278	158.866	148.411	149.832	141.942
		343	1508.76	163.604	0	149.76	154.746	141.939	167.066	148.393	136.227	178.265	170.541	184.578	147.04	144.304	150.349	152.733	159.159	165.5	154.948	173.094	150.55	151.551	128.288	140.18	163.112	162.055	159.919	144.928	155.076	154.787	143.786	152.045	153.222	151.217	145.71	142.088	146.066	157.054	164.205	165.001	162.959	171.674	160.759	153.275	152.459	149.088	131.576
		344	1512.72	0	0	140.161	167.818	140.537	169.444	151.835	133.801	164.176	173.919	142.114	148.716	138.405	142.132	154.661	158.163	167.908	150.384	164.726	163.003	177.032	135.559	142.693	154.231	157.413	146.111	144.674	150.239	153.213	141.661	147.729	161.411	153.489	148.504	141.164	143.384	154.241	165.295	168.033	152.13	162.544	153.386	163.729	148.908	146.879	134.995
		345	1516.68	156.515	0	149.236	149.882	144.122	169.138	147.604	143.914	164.231	177.46	142.719	150.37	139.131	145.321	169.042	158.42	170.41	154.794	160	159.114	158.878	0	143.5	155.482	147.17	152.939	150.698	158.16	160.23	148.564	146.48	165.105	151.25	160.519	154.412	160.007	151.402	162.245	168.941	157.966	167.172	165.559	159.614	155.92	147.514	142.74
		346	1520.64	153.957	0	152.379	159.973	142.555	163.199	149.646	134.648	161.902	176.37	137.56	157.76	136.169	146.43	158.057	155.917	168.681	154.021	154.391	165.794	166.864	131.226	155.283	159.997	161.903	148.34	159.609	158.599	146.7	146.089	151.823	162.394	152.696	143.889	144.26	147.965	149.139	165.092	162.942	158.353	160.145	159.418	163.497	148.323	141.09	149.283
		347	1524.6	165.581	180.763	149.834	145.804	144.147	165.99	152.77	143.242	163.519	177.184	0	156.666	135.348	143.408	157.152	158.901	159.295	148.041	160.266	165.309	156.577	132.065	152.82	164.895	151.64	155.039	153.747	150.148	155.356	143.934	157.121	164.809	149.636	154.903	147.1	148.619	146.316	160.094	165.793	160.225	169.423	153.526	166.143	149.377	138.798	141.126
		348	1528.56	155.533	0	146.448	160.434	140.234	174.426	148.827	144.518	173.876	166.099	144.527	158.984	139.792	139.487	160.995	157.978	163.84	150.794	176.049	154.734	158.26	136.5	150.487	169.227	183.986	150.934	155.673	153.213	151.91	139.227	149.815	160.19	160.449	148.592	143.082	151.326	157.245	167.322	168.372	158.249	167.972	159.889	167.326	146.648	140.455	0
		349	1532.52	149.265	0	148.5	156.08	140.383	175.726	148.924	144.597	171.667	180.903	143.161	152.427	130.125	145.5	154.088	161.697	164.677	142.494	166.338	154.833	157.534	0	156.738	158.821	157.755	150.013	155.872	158.321	153.579	156.051	135.695	158.694	156.708	155.169	143.179	147.585	145.702	164.719	0	161.688	163.003	158.864	164.001	146.811	146.519	0
		350	1536.48	159.77	0	139.234	165.827	140.424	165.707	144.918	139.793	172.765	180.768	149.618	147.425	136.612	142.346	167.193	151.817	153.879	151.132	157.557	157.088	163.786	0	150.415	171.549	155.16	150.046	153.854	153.523	160.522	152.609	145.972	164.19	166.644	146.415	150.798	144.713	155.313	163.474	155.318	155.891	172.631	163.366	165.452	146.781	146.486	149.221
		351	1540.44	152.89	0	134.96	161.116	141.827	160.739	144.814	143.576	171.808	177.892	138.192	157.027	134.932	153.049	161.747	162.527	160.026	154.109	166.962	154.646	173.01	141.377	152.47	176.573	159.043	143.906	149.081	148.157	152.487	150.24	136.467	154.802	161.892	151.011	151.316	155.163	152.626	165.366	168.068	160.041	166.766	167.977	154.765	154	140.439	0
		352	1544.4	143.919	0	138.402	161.506	137.942	165.769	154.548	146.336	170.376	165.924	148.443	153.957	141.368	151.354	170.422	156.58	160.37	156.548	163.019	156.998	164.985	139.216	152.947	170.454	161.547	150.709	150.943	148.466	150.567	147.479	146.179	157.272	163.706	147.652	152.315	161.364	152.759	170.649	169.941	159.355	174.446	167.105	167.01	155.402	142.882	0
		353	1548.36	143.504	0	141.757	171.535	136.658	156.825	152.654	146.068	166.987	173.613	143.452	158.165	138.283	147.497	159.144	165.715	162.284	137.465	162.425	160.52	165.658	129.79	147.928	166.189	156.407	150.085	154.824	153.216	154.407	152.522	143.761	161.623	165.49	141.864	143.41	154.818	157.132	167.087	173.032	160.508	169.992	160.603	162.576	145.91	142.084	141.535
		354	1552.32	142.689	0	142.524	162.52	150.964	161.873	153.045	135.988	176.773	165.744	135.038	159.165	133.148	151.687	151.427	157.705	153.5	140.196	169.831	156.347	167.812	132.346	156.447	165.689	157.486	147.801	156.14	142.576	143.96	150.085	150.53	172.101	162.637	142.265	145.584	155.327	162.591	160.917	189.807	155.172	162.275	186.177	167.212	148.68	148.192	0
		355	1556.28	153.73	0	138.202	154.285	139.386	165.32	157.042	140.586	168.081	169.081	132.118	150.34	139.442	149.841	153.16	159.323	166.903	149.568	162.977	148.613	161.261	134.854	164.909	174.477	148.72	158.25	148.643	154.563	159.437	137.819	142.869	163.213	159.542	141.786	146.954	148.204	151.845	169.197	155.792	155.219	168.201	167.159	164.931	154.721	143.114	0
		356	1560.24	160.836	0	137.861	165.848	135.248	171.632	149.024	141.083	157.912	182.339	134.306	158.777	133.583	172.071	161.056	158.503	161.7	140.672	164.562	143.105	169.477	0	158.585	172.887	151.342	153.619	156.197	148.907	163.733	133.677	139.65	174.618	153.288	145.28	149.72	156.038	154.795	155.447	161.768	155.48	166.553	167.593	165.041	153.679	136.787	0
		357	1564.2	148.942	0	138.11	162.297	139.73	160.91	164.549	136.324	172.778	181.755	0	161.133	132.652	147.051	152.988	159.089	166.546	148.87	172.137	153.963	160.16	142.774	158.07	168.318	150.026	153.278	155.795	150.574	152.027	136.18	142.762	169.835	157.518	148.662	143.793	156.768	157.035	167.899	158.649	154.099	173.065	167.122	164.917	140.705	139.488	0
		358	1568.16	148.538	0	137.683	162.57	132.317	168.727	151.254	141.222	170.615	176.028	138.876	151.779	134.891	148.006	158.21	157.534	161.607	152.128	167.145	156.033	162.765	140.85	152.738	172.022	157.561	151.112	158.82	152.845	151.953	139.807	137.672	156.572	161.589	148.174	151.746	155.828	165.871	168.076	160.986	153.484	175.028	0	165.212	144.551	138.763	0
		359	1572.12	152.56	0	133.163	159.509	135.245	161.139	153.527	138.647	166.074	171.426	126.951	141.522	128.701	169.637	156.722	161.288	162.534	153.954	162.765	161.725	150.841	138.689	148.996	171.594	140.31	148.136	152.149	150.222	141.919	145.615	137.941	163.348	163.761	143.455	148.955	154.825	154.331	163.622	164.163	156.628	197.895	164.038	151.509	145.655	146.846	0
		360	1576.08	152.143	0	142.129	164.141	136.882	158.488	154.167	139.435	169.332	187.641	137.929	155.181	135.823	145.626	151.795	166.5	172.545	153.242	168.811	153.991	165.192	141.216	165.999	171.373	144.155	138.873	153.528	145.905	150.23	136.399	138.061	166.495	157.453	143.483	147.694	148.068	156.047	158.966	163.405	154.03	171.689	165.815	153.858	152.146	146.33	0
		361	1580.04	0	0	144.91	170.169	138.758	161.284	147.657	134.425	174.346	169.619	0	143.035	136.731	155.312	152.222	161.323	169.26	159.461	169.285	163.915	166.62	138.325	161.425	179.108	150.178	144.315	148.968	147.404	150.682	147.382	145.766	158.115	163.481	154.886	149.977	150.503	151.89	0	167.78	153.956	172.87	167.961	157.902	147.1	134.159	0
		362	1584	145.125	0	138.825	163.323	143.403	168.452	155.785	133.377	172.873	173.866	130.624	152.495	130.341	147.385	158.308	157.865	171.576	156.52	168.881	154.505	162.884	139.338	158.594	172.515	151.981	152.477	148.693	149.712	147.92	143.172	139.646	166.52	161.225	0	143.108	152.621	160.382	156.225	158.636	159.278	168.927	164.107	158.487	148.902	136.012	0
		363	1587.96	140.027	0	139.543	168.957	147.842	160.372	155.25	135.063	168.446	177.382	0	146.513	138.11	145.898	148.891	169.586	175.09	157.176	168.424	155.753	156.716	133.187	149.382	184.065	150.925	158.455	0	150.717	154.327	145.154	139.454	155.202	163.389	161.804	147.469	153.429	164.442	166.7	160.263	154.822	167.149	165.463	166.575	147.305	133.174	0
		364	1591.92	144.2	0	150.96	166.685	142.925	165.596	144.023	136.94	172.771	170.363	139.283	152.203	130.455	147.639	148.51	163.182	169.104	149.773	165.934	150.031	155.237	133.964	149.518	165.304	149.55	150.005	147.887	149.851	147.87	137.21	151.013	163.692	161.633	141.863	146.969	156.525	151.64	163.181	163.928	148.748	166.733	163.542	162.619	151.282	141.271	135.302
		365	1595.88	146.395	0	138.17	169.754	139.294	161.212	148.174	141.461	168.79	188.39	133.346	148.173	134.1	146.879	153.425	157.319	172.563	150.397	162.574	155.545	161.432	133.893	159.103	171.659	148.737	155.547	0	150.736	146.278	141.564	146.763	158.578	165.302	145.937	148.851	148.589	141.424	155.996	163.038	149.348	171.235	172.773	158.512	150.716	150.133	132.934
		366	1599.84	145.556	0	149.535	164.689	0	149.751	146.799	0	168.369	178.794	130.447	151.468	125.647	147.945	148.407	155.477	176.175	154.236	175.301	155.981	158.745	142.428	158.564	178.65	146.54	149.995	150.871	153.686	146.173	154.054	139.492	160.93	159.006	0	147.195	149.261	157.174	178.055	152.181	155.69	173.965	178.866	160.023	156.957	135.426	130.609
		367	1603.8	148.301	0	139.62	168.725	155.427	160.633	147.654	147.84	179.222	187.761	0	149.219	134.141	150.855	150.908	164.703	181.368	142.377	178.154	162.343	155.838	133.224	157.939	172.683	156.746	155.323	147.763	143.476	149.465	147.407	135.274	165.448	164.278	151.609	149.566	151.255	146.248	159.543	164.942	152.904	167.702	159.442	155.677	160.782	141.679	130.624
		368	1607.76	145.399	0	136.735	173.54	137.016	151.45	150.171	133.972	177.301	172.462	138.646	155.211	131.992	147.031	152.283	162.906	164.682	145.874	171.111	156.333	158.947	141.934	151.518	179.27	153.573	159.165	150.345	142.557	152.732	139.066	136.974	163.687	152.841	148.328	141.14	140.493	162.272	167.53	170.086	145.76	160.263	168.138	158.078	151.484	139.519	0
		369	1611.72	144.376	0	150.604	160.53	139.947	167.099	146.074	144.187	172.512	175.586	134.621	158.187	137.274	130.281	150.491	162.238	165.886	139.571	154.743	163.087	164.182	137.492	158.947	181.658	150.437	154.788	141.191	147.833	148.386	139.092	139.561	163.034	158.359	156.307	145.423	156.699	160.28	152.866	167.212	156.904	153.346	167.237	149.053	154.665	138.951	131.126
		370	1615.68	143.365	0	145.564	155.537	140.26	158.906	148.229	141.967	167.964	172.118	0	148.624	133.013	142.342	159.126	160.067	168.009	146.043	172.258	155.267	164.609	148.697	167.099	159.657	139.086	157.492	150.917	150.841	145.056	142.703	147.369	154.916	162.722	166.147	154.439	148.442	158.033	155.561	166.064	152.696	162.535	173.843	150.503	151.313	142.985	0
		371	1619.64	140.616	0	148.27	157.816	136.702	150.847	135.554	136.148	165.48	170.766	0	149.379	136.645	140.62	157.252	162.723	168.129	146.514	182.947	142.933	169.152	136.29	152.797	173.756	140.514	157.875	152.51	153.151	152.523	0	150.673	182.056	159.182	140.879	139.382	155.056	158.49	168.619	169.18	149.063	150.141	167.593	151.803	155.423	139.075	0
		372	1623.6	149.295	0	148.678	159.077	138.184	152.249	148.134	139.465	0	163.982	147.428	155.35	135.684	137.687	147.828	158.717	173.043	156.363	166.237	157.27	158.566	152.137	156.774	165.17	145.741	158.021	152.922	143.272	154.149	0	144.279	162.575	153.728	0	147.893	154.446	157.74	166.354	160.711	153.632	149.785	165.018	149.739	146.944	146.481	0
		373	1627.56	138.503	0	156.181	162.919	149.735	155.816	150.894	142.561	0	171.082	0	147.426	131.215	144.957	139.012	163.809	171.335	146.868	170.573	151.009	161.298	146.341	166.292	169.223	157.77	148.104	138.416	149.361	146.915	161.972	155.646	156.79	155.15	0	142.194	144.712	162.248	169.765	158.096	157.362	152.202	163.41	154.053	150.485	138.152	0
		374	1631.52	143.476	0	145.414	163.497	138.119	159.321	155.018	132.422	0	163.666	0	149.081	142.917	146.921	159.179	160.154	181.739	142.038	164.436	153.606	165.48	154.499	160.062	180.31	143.326	152.848	142.482	142.814	152.356	0	152.121	165.222	156.211	144.942	145.541	150.86	164.919	174.571	154.228	166.036	155.149	160.795	154.676	156.816	144.748	0
		375	1635.48	144.054	0	154.364	162.066	138.996	162.975	140.497	125.882	167.144	178.203	0	146.474	133.955	133.719	152.813	164.209	167.704	146.843	168.832	154.148	166.425	152.398	159.159	161.727	0	153.568	149.197	148.113	147.29	152.463	142.504	174.222	163.742	144.129	141.034	154.439	164.801	175.372	147.085	159.022	152.539	165.177	159.164	151.131	146.765	129.582
		376	1639.44	145.354	0	154.34	150.177	141.503	162.3	157.338	132.608	166.727	183.724	145.779	151.492	135.076	145.467	153.145	164.79	163.23	152.32	167.369	159.237	163.951	147.587	152.41	170.508	144.412	152.671	156.08	149.767	152.46	152.201	150.789	165.271	159.439	144.487	145.209	138.239	164.27	150.811	153.308	160.049	161.855	171.842	157.873	147.681	139.144	130.878
		377	1643.4	134.328	0	147.691	145.088	150.462	159.883	144.084	134.763	176.798	179.656	0	147.715	135.658	145.93	152.451	153.803	188.738	145.187	166.899	144.577	157.869	144.128	163.516	178.036	147.928	147.742	147.095	147.697	148.28	149.208	143.925	169.258	154.523	139.611	141.028	148.327	168.415	172.44	142.291	153.856	151.164	164.75	155.854	149.347	137.801	126.768
		378	1647.36	146.877	0	153.635	157.504	153.071	158.643	142.384	132.785	164.593	175.39	0	151.142	129.518	147.398	149.862	161.805	177.623	142.188	164.652	144.938	162.301	146.484	157.404	172.649	145.734	151.946	144.643	150.918	152.964	149.84	142.036	158.01	165.023	142.825	150.286	150.961	172.245	174.152	150.652	154.674	164.734	152.738	155.51	147.815	138.884	0
		379	1651.32	153.979	0	161.717	151.313	157.294	158.949	151.047	134.699	170.082	179.012	144.973	0	137.258	150.81	146.661	154.586	174.913	151.579	172.404	149.752	160.608	148.45	155.274	169.27	154.561	147.581	147.824	156.131	144.338	0	160.51	158.863	146.931	152.301	136.788	145.626	170.138	168.497	157.472	154.854	158.601	159.265	161.942	150.678	142.229	138.486
		380	1655.28	140.996	0	154.465	151.856	138.553	160.196	139.09	131.711	169.505	181.199	0	147.439	130.747	148.596	144.013	158.28	170.53	154.911	168.308	164.573	155.866	0	148.497	169.582	152.326	148.419	140.243	143.635	155.184	151.361	157.709	165.982	152.569	0	138.094	142.541	168.088	169.813	147.7	150.019	158.743	162.151	162.307	154.924	143.678	0
		381	1659.24	149.926	0	150.518	156.831	147.821	159.328	147.909	138.344	175.27	175.102	0	141.843	141.799	142.57	142.552	166.97	166.46	151.788	163.748	153.908	166.776	140.483	157.881	167.866	146.096	150.841	150.298	142.843	155.607	150.113	161.391	158.928	155.766	143.977	140.228	146.342	162.376	178.263	156.105	150.217	157.638	151.294	171.649	163.325	141.316	0
		382	1663.2	0	0	143.77	154.778	148.442	167.881	134.457	135.196	177.234	168.258	0	159.275	135.895	136.65	145.044	161.912	169.33	149.863	163.605	152.834	160.272	0	145.727	159.585	150.538	150.354	148.737	144.351	158.826	151.677	155.291	158.657	158.305	138.965	148.216	140.528	171.799	167.06	152.848	163.513	159.152	155.097	164.11	153.638	145.241	0
		383	1667.16	138.801	0	149.115	157.551	144.702	157.295	151.813	134.083	180.865	173.901	142.32	176.061	132.845	148.245	157.1	166.916	168.162	146.019	160.18	150.569	151.931	0	159.644	173.853	140.855	146.296	152.715	140.815	156.106	156.081	154.611	152.226	159.991	143.775	135.61	141.875	163.966	0	150.016	160.949	157.249	163.245	167.279	154.989	142.535	129.357
		384	1671.12	144.786	0	148.157	148.684	138.156	157.196	148.891	142.146	173.682	172.841	0	157.163	133.541	142.99	148.287	156.138	165.602	143.96	169.899	158.102	159.762	144.559	156.553	157.488	142.088	142.926	156.311	144.856	166.061	156.437	147.078	160.994	150.873	144.712	131.869	142.37	168.869	163.967	150.514	155.449	153.703	158.087	166.956	145.891	137.48	0
		385	1675.08	145.782	0	139.65	145.053	142.052	165.566	147.245	140.823	167.917	172.961	0	150.096	130.881	150.399	147.103	165.375	175.187	148.832	158.197	158.652	161.672	148.367	158.217	164.223	152.603	148.794	153.082	141.358	163.879	157.369	142.043	158.385	155.611	131.902	139.189	147.315	177.768	182.655	150.382	151.453	153.821	158.948	164.552	156.281	147.616	129.225
		386	1679.04	150.359	0	140.242	151.686	143.168	160.97	148.396	130.747	176.043	172.474	0	154.872	134.626	149.326	147.703	158.833	178.843	149.982	158.674	154.016	163.532	0	155.373	172.214	140.338	142.52	156.091	138.004	169.524	157.455	148.861	156.225	159.071	147.244	139.418	146.915	172.026	180.71	153.362	153.073	145.77	161.758	165.491	155.952	140.039	0
		387	1683	138.98	0	138.344	150.871	140.605	164.239	144.674	138.162	176.192	168.2	0	0	124.593	145.164	153.399	156.698	179.355	153.028	176.52	156.892	172.042	146.32	161.865	161.022	150.172	147.382	149.886	141.16	157.027	165.04	142.029	157.122	154.538	145.717	128.177	144.247	170.525	0	156.333	151.463	0	159.722	169.061	156.917	136.616	0
		388	1686.96	153.247	152.444	144.528	147.573	134.014	159.733	143.036	132.67	178.722	181.841	0	144.586	140.343	137.146	145.659	163.809	176.114	140.226	173.989	161.561	161.893	151.095	153.804	180.438	146.549	146.071	153.923	139.985	165.637	157.178	136.246	155.24	161.162	146.073	135.573	139.851	183.86	181.001	157.265	159.417	0	166.649	163.675	153.046	148.209	0
		389	1690.92	140.75	0	152.368	151.331	134.537	156.166	157.435	131.209	181.071	171.068	131.856	148.548	138.404	144.961	147.855	170.698	181.333	140.207	152.146	161.384	164.043	148.652	147.121	159.379	151.789	143.79	155.83	139.838	162.842	0	135.695	165.534	166.709	139.845	138.573	140.255	181.34	176.283	153.71	150.94	162.792	158.915	161.504	167.066	141.76	136.915
		390	1694.88	141.366	0	148.555	151.553	143.411	153.912	149.481	133.788	166.743	175.602	0	149.398	132.412	142.335	149.523	159.634	173.768	148.646	168.541	162.647	158.221	0	160.383	167.401	151.911	151.603	147.469	148.455	150.98	163.732	142.444	159.1	151.738	154.077	138.433	142.109	176.96	175.436	155.151	157.201	150.344	158.774	164.843	162.172	138.996	125.581
		391	1698.84	149.007	157.417	150.127	149.822	138.718	161.266	150.207	135.922	171.252	183.815	131.912	149.912	131.896	150.85	145.978	163.011	184.59	147.68	160.624	155.421	165.567	138.812	155.279	161.311	0	146.716	162.03	144.424	166.688	161.23	141.829	161.632	158.612	151.239	141.617	144.556	168.791	169.673	151.557	148.952	159.742	153.387	166.77	150.53	148.662	0
		392	1702.8	156.567	0	145.351	149.335	125.036	151.019	138.811	128.735	161.801	183.185	0	150.54	132.327	138.033	148.195	152.899	162.155	145.601	173.503	154.583	158.284	0	158.543	159.256	155.42	148.062	154.099	138.462	163.482	156.618	140.223	159.213	166.07	146.61	142.442	144.627	172.384	177.065	155.264	148.497	0	158.156	168.696	152.573	140.359	134.763
		393	1706.76	150.189	150.025	147.692	152.278	143.005	148.041	142.798	123.18	161.182	178.876	0	150.27	0	135.297	148.018	166.24	178.614	141.478	156.96	156.379	161.976	134.754	166.254	152.283	153.808	141.463	153.551	142.901	164.496	159.87	150.954	155.317	156.923	137.207	136.809	142.376	172.497	175.776	154.895	153.374	0	152.8	168.196	153.287	141.274	0
		394	1710.72	146.485	0	158.961	144.345	138.467	161.818	146.595	129.598	168.026	180.462	145.758	156.015	131.704	136.492	157.646	161.759	162.636	147.179	167.895	152.101	160.881	138.114	158.746	154.229	152.47	153.184	145.966	150.551	166.238	149.594	159.389	158.618	161.404	149.942	140.475	145.124	165.051	171.906	148.783	147.057	0	149.292	170.149	156.909	0	135.263
		395	1714.68	137.774	155.162	137.064	148.898	140.623	146.657	143.845	128.684	158.173	185.841	131.359	143.671	133.528	131.206	163.928	162.985	170.332	147.535	176.061	150.157	157.99	137.671	153.614	160.809	0	138.32	137.429	147.784	163.901	145.888	144.568	153.219	165.399	135.916	132.892	143.76	160.849	183.689	154.192	145.943	0	159.648	165.884	153.359	144.268	128.739
		396	1718.64	148.571	0	150.135	144.583	134.103	149.378	143.52	134.469	163.343	178.172	131.859	149.768	132.583	126.192	156.525	154.282	165.475	139.062	165.596	154.929	155.792	140.165	159.588	159.149	144.891	143.036	146.737	136.024	162.785	0	150.103	154.918	162.281	146.259	132.242	148.316	171.894	167.3	157.275	159.011	0	173.997	165.373	160.856	132.899	0
		397	1722.6	144.907	153.197	147.177	151.583	136.298	148.426	143.808	127.707	172.408	190.647	136.865	152.378	134.451	127.152	167.007	158.289	169.987	149.329	157.39	153.726	165.85	131.141	162.704	152.848	157.462	147.798	143.672	130.373	168.066	153.99	144.658	150.516	159.542	141.573	128.234	145.097	164.922	171.014	154.808	145.585	157.421	163.646	169.251	149.442	130.37	0
		398	1726.56	145.909	149.786	141.301	158.73	131.475	148.802	0	132.753	175.437	179.086	142.951	145.202	137.741	139.464	157.586	159.103	161.487	139.429	158.283	153.026	169.784	134.366	155.553	145.716	154.402	149.881	147.912	143.139	162.506	157.458	149.957	157.177	154.325	148.433	130.893	164.174	164.679	171.912	0	148.147	0	169.864	159.997	156.909	139.81	125.817
		399	1730.52	153.086	156.026	137.423	151.1	129.637	154.3	162.03	130.187	175.688	189.767	0	148.811	130.395	141.251	145.304	161.725	169.886	139.57	0	151.291	154.747	131.862	158.837	158.615	150.589	152.777	149.173	132.525	161.149	0	153.923	161.255	154.301	146.406	145.77	142.385	171.852	176.545	0	147.454	161.884	157.115	168.901	148.312	140.346	0
		400	1734.48	149.87	0	139.772	152.96	0	160.926	151.499	131.581	185.881	192.022	0	150.928	142.8	130.158	147.591	165.221	170.767	143.087	153.342	153.708	165.02	128.241	156.312	161.222	140.069	149.039	151.082	132.131	160.664	156.707	154.976	159.073	152.808	140.83	132.029	0	174.653	172.349	0	149.729	150.26	163.071	177.157	148.938	140.669	0
		401	1738.44	152.75	154.684	132.566	151.573	131.909	156.224	139.215	133.508	177.172	182.019	0	147.753	144.692	132.45	141.879	155.891	170	143.634	150.772	149.86	175.743	127.674	160.682	166.766	149.54	138.598	152.261	137.183	159.571	159.375	188.047	160.022	150.3	137.06	130.823	143.551	160.759	180.912	144.436	144.086	0	167.452	164.885	151.686	153.543	126.109
		402	1742.4	151.035	176.611	150.822	153.198	134.082	160.014	143.751	138.027	181.827	183.034	0	147.557	131.893	131.458	146.467	162.909	172.965	148.01	156.345	146.281	166.392	135.865	154.472	164.553	143.197	142.496	150.611	135.543	157.768	156.663	140.143	150.454	158.503	196.582	128.202	139.264	156.305	177.797	155.566	144.697	0	164.733	169.002	146.962	143.272	129.42
		403	1746.36	147.49	149.778	145.104	158.222	138.514	153.984	152.62	132.211	175.494	190.086	0	155.285	133.772	136.232	130.003	154.151	0	143.011	152.149	152.265	161.946	131.446	151.808	173.294	148.365	151.16	147.412	135.49	154.393	160.419	137.574	157.315	151.108	142.278	137.058	139.118	146.646	157.874	156.56	150.191	0	165.843	167.017	134.462	138.26	0
		404	1750.32	145.481	149.816	141.967	153.719	130.516	156.497	146.599	142.8	172.528	181.508	0	145.521	147.433	132.071	141.644	163.011	0	141.904	166.01	142.173	152.48	128.016	146.078	162.998	0	148.324	149.066	133.356	150.01	164.309	137.242	141.722	149.02	144.88	141.301	0	151.22	168.65	158.982	140.583	0	158.377	163.181	145.278	140.841	132.631
		405	1754.28	145.901	150.782	144.76	152.289	141.215	144.943	142.499	122.149	182.451	181.142	140.16	150.882	134.041	127.813	137.211	157.151	166.387	139.161	165.911	148.091	156.598	125.053	150.867	159.126	135.892	145.242	143.906	144.626	151.518	159.078	144.879	163.258	154.56	146.847	132.8	140.536	147.426	171.207	150.584	146.676	0	159.624	184.104	147.251	146.462	121.293
		406	1758.24	150.58	148.58	136.347	159.679	141.383	155.806	148.329	126.776	181.139	180.566	0	158.869	135.437	134.421	135.535	153.489	0	148.581	167.211	148.388	166.901	124.155	157.849	163.126	0	139.126	144.336	139.838	149.507	154.295	150.92	148.061	149.351	139.203	135.558	0	151.352	177.783	150.66	133.594	158.247	161.79	164.443	143.882	142.076	131.197
		407	1762.2	147.787	143.774	151.083	142.725	137.904	160.436	142.533	124.019	183.066	173.204	128.536	155.873	134.477	130.548	144.625	159.411	172.536	149.815	159.364	146.75	160.518	132.283	144.113	170.299	136.93	150.551	144.482	135.347	152.82	158.301	133.167	153.784	152.388	142.083	137.136	0	147.036	171.308	141.394	139.099	167.576	165.203	162.958	139.838	145.279	125
		408	1766.16	145.922	153.48	142.12	149.239	137.357	151.816	140.203	128.268	173.664	177.175	0	146.014	139.777	135.905	128.849	160.29	0	139.992	153.825	141.12	164.867	138.199	163.198	163.869	135.944	161.242	146.226	132.003	147.153	159.409	137.323	153.959	154.611	141.655	0	0	145.664	170.64	153.351	136.158	156.376	162.27	175.013	139.663	140.087	145.435
		409	1770.12	145.631	154.052	155.715	152.615	139.452	160.061	144.657	121.445	168.914	174.954	132.732	153.227	132.326	131.497	137.4	158.985	0	144.264	159.135	142.281	158.536	133.623	148.38	165.431	148.485	146.979	141.789	136.852	150.841	147.775	151.959	153.818	153.474	136.905	126.755	0	152.712	174.182	157.239	138.819	160.85	165.026	166.764	134.061	141.003	133.108
		410	1774.08	147.055	161.975	149.01	152.383	138.59	0	142.508	124.182	175.929	176.766	128.898	156.795	136.15	132.542	142.816	154.478	0	140.076	157.197	155.299	160.116	136.054	149.121	163.931	144.011	151.148	148.637	136.2	142.312	151.419	152.521	151.04	152.168	144.216	143.457	142.735	159.604	167.017	145.505	137.933	163.434	167.516	174.12	138.795	132.985	146.574
		411	1778.04	146.22	157.952	151.121	152.876	131.603	154.389	161.471	124.824	178.773	179.835	138.335	150.82	133.456	0	150.728	159.734	0	139.908	158.716	148.876	152.059	123.936	147.174	170.013	145.623	149.459	150.516	147.553	146.781	146.535	145.419	151.423	147.822	143.914	137.31	143.627	150.081	167.978	161.488	138.057	157.462	171.466	165.069	145.94	138.046	146.42
		412	1782	145.47	154.138	139.255	156.522	145.793	156.053	133.647	120.087	181.293	184.644	131.884	159.293	132.062	139.758	137.738	151.885	171.2	143.201	157.268	153.049	145.184	136.455	149.715	172.284	153.01	149.58	145.149	140.868	139.364	166.429	144.57	147.752	162.212	144.868	158.471	0	153.866	179.156	152.361	143.081	158.245	161.632	175.343	138.495	133.957	138.63
		413	1785.96	143.629	164.184	146.705	145.091	136.186	147.626	148.746	120.406	179.458	181.296	0	162.459	136.748	133.371	139.662	164.955	0	142.398	156.747	148.975	159.106	144.094	151.83	161.503	146.029	143.428	138.012	142.762	146.692	164.921	148.437	141.842	158.217	138.857	138.132	142.272	149.657	183.901	148.202	130.836	155.924	160.614	177.333	130.351	133.129	147.993
		414	1789.92	0	165.109	155.316	152.805	145.374	142.418	141.574	117.326	181.733	184.575	134.092	154.205	133.977	132.561	144.345	161.758	168.007	138.485	159.71	156.03	157.084	154.287	153.016	170.414	151.064	156.445	141.343	133.732	145.925	161.774	160.66	156.795	154.839	142.854	134.896	148.286	150.278	176.236	155	132.678	150.523	163.281	164.371	136.362	0	147.977
		415	1793.88	147.654	158.639	151.563	151.583	137.632	146.903	140.969	116.574	179.754	186.956	0	152.96	0	137.205	136.556	162.98	163.301	136.351	161.587	148.307	143.846	131.436	155.192	150.813	143.189	156.64	146.088	159.235	134.983	156.753	151.889	154.356	157.083	142.627	141.444	148.031	153.801	187.439	161.1	138.114	155.593	159.328	167.641	133.31	141.579	152.68
		416	1797.84	142.791	157.53	155.182	151.48	137.72	137.462	142.417	120.487	173.521	180.237	0	166.756	125.528	136.072	148.537	154.663	168.972	138.828	160.341	155.793	153.705	138.955	160.464	156.163	141.092	156.841	186.674	139.662	142.19	157.116	162.094	151.711	153.925	140.815	133.562	146.861	139.747	180.197	148.533	137.052	0	160.135	170.538	134.85	145.314	150.331
		417	1801.8	134.024	164.298	156.847	144.77	142.006	140.384	144.982	118.735	170.176	179.226	135.07	158.904	127.057	133.269	143.417	158.99	173.294	140.841	166.19	146.889	155.405	131.66	161.489	151.14	139.109	150.033	146.543	149.497	151.213	149.799	158.293	160.495	155.341	144.502	126.061	147.228	145.795	176.972	155.134	146.24	156.185	162.786	172.321	144.179	141.619	155.929
		418	1805.76	140.533	159.096	153.727	149.95	144.619	141.047	136.86	121.555	170.361	193.354	136.23	162.381	135.956	129.162	0	147.59	173.799	140.985	167.243	145.409	148.75	141.31	160.982	153.182	154.523	149.305	149.493	141.453	149.023	160.665	159.287	145.246	164.464	141.587	134.069	143.415	140.293	183.683	143.186	142.36	152	168.591	167.682	150.638	143.971	153.362
		419	1809.72	144.535	166.827	144.256	158.009	129.729	147.08	138.363	125.69	163.535	179.693	0	161.841	132.087	129.253	154.662	158.154	0	133.616	164.467	150.139	157.231	137.257	162.371	149.552	152.874	150.639	142.308	155.242	147.504	165.282	150.825	142.218	152.262	143.295	0	148.496	148.409	174.506	157.35	147.012	163.685	174.537	168.783	147.557	146.131	138.033
		420	1813.68	140.489	165.076	161.495	157.51	140.763	150.725	143.705	115.114	169.407	189.345	126.892	157.511	130.312	130.951	138.111	147.78	0	138.233	166.42	146.925	160.175	141.658	159.039	143.363	163.063	151.75	139.051	148.694	144.631	159.549	157.765	151.628	145.2	141.663	132.713	144.173	146.03	175.359	149.286	155.035	152.326	161.058	164.11	142.724	138.889	149.826
		421	1817.64	140.137	160.416	154.82	149.639	146.568	143.037	135.538	118.994	169.001	182.434	0	157.075	140.089	132.008	139.614	156.996	173.39	139.911	165.747	145.255	159.271	138.123	157.905	146.842	148.451	159.708	131.265	141.274	153.43	155.685	147.47	164.798	145.131	141.922	130.921	153.224	149.351	180.617	142.706	148.505	0	169.692	172.306	140.272	133.321	163.258
		422	1821.6	141.381	166.024	155.906	156.635	141.025	136.797	136.279	118.365	167.601	180.554	0	142.829	140.466	125.386	137.391	155.669	175.192	133.795	158.451	149.923	146.805	0	160.07	163.394	145.644	158.316	145.294	148.877	144.66	163.768	146.817	148.869	152.948	144.336	0	150.238	152.581	178.036	137.616	151.151	0	174.39	169.323	148.051	134.112	152.866
		423	1825.56	135.23	171.801	166.845	153.091	138.05	141.341	135.1	121.091	169.524	177.504	0	153.659	139.739	140.528	0	159.88	190.352	137.692	154.184	141.001	166.126	136.919	156.846	0	149.691	160.709	142.795	149.774	149.21	162.89	157.413	154.178	156.221	147.882	133.148	149.986	147.146	178.824	142.427	149.69	164.357	174.084	177.129	141.997	133.327	151.305
		424	1829.52	136.97	161.614	159.659	158.735	135.639	147.254	142.502	121.115	172.974	173.844	0	155.631	132.842	162.506	0	153.707	190.192	130.464	163.061	139.5	156.759	149.797	154.629	148.746	150.791	156.157	143.017	149.858	142.943	160.828	152.596	157.859	151.747	147.872	134.605	141.912	148.372	176.45	140.058	152.702	0	173.253	170.874	132.199	0	141.755
		425	1833.48	191.596	165.647	150.3	155.143	0	139.369	142.098	118.321	171.242	172.477	0	154.992	129.325	140.768	142.766	140.194	172.201	128.425	152.76	153.824	146.677	135.501	149.521	151.088	144.068	168.463	131.782	148.264	141.968	164.843	139.313	159.221	150.47	149.54	138.009	143.404	149.836	181.025	147.517	149.439	193.469	167.146	176.817	134.063	135.952	151.841
		426	1837.44	139.754	163.118	162.299	151.299	137.417	134.791	130.131	0	173.091	203.028	0	158.38	130.037	145.833	136.285	152.29	182.572	133.051	161.525	153.834	160.932	138.479	151.376	153.974	149.453	144.181	139.653	140.432	145.019	154.323	143.471	155.34	157.281	0	136.136	153.417	160.971	171.865	145.382	157.924	151.783	164.352	163.636	123.666	142.197	143.689
		427	1841.4	134.647	167.511	150.076	150.586	128.439	140.975	130.127	0	165.853	175.855	128.727	143.652	125.338	139.033	140.376	147.744	174.619	128.796	146.969	142.461	152.267	0	153.115	144.107	143.636	142.891	151.098	151.78	147.965	179.331	143.717	174.689	154.615	149.289	128.939	138.773	144.377	198.855	143.077	150.721	156.513	180.503	172.659	137.942	138.306	153.334
		428	1845.36	138.079	154.987	152.264	152.925	136.395	146.78	0	120.298	173.4	187.8	133.838	157.651	137.366	140.262	0	147.83	175.237	128.67	157.77	145.697	155.49	138.393	156.565	150.803	158.308	141.924	147.297	141.568	150.086	145.023	155.672	161.867	144.164	0	137.266	153.738	143.38	181.793	135.989	155.838	155.705	179.697	172.163	134.718	136.665	154.767
		429	1849.32	135.973	158.244	151.551	147.759	142.115	151.554	133.762	125.726	174.269	174.712	121.766	141.86	130.754	140.986	0	146.335	175.457	132.096	163.084	140.129	151.409	132.108	158.912	151.385	150.378	149.722	140.172	161.699	148.118	163.011	141.312	171.274	153.485	0	145.184	150.007	161.192	186.717	144.999	145.843	155.669	168.655	171.02	132.381	135.046	149.632
		430	1853.28	131.323	0	156.684	156.242	161.932	145.444	132.977	125.867	174.44	170.51	0	139.796	146.097	138.717	146.878	144.742	172.387	137.29	170.329	149.231	161.364	135.62	155.949	179.783	154.795	150.594	135.81	144.299	139.525	157.6	142.638	168.031	141.734	138.374	124.859	149.861	154.942	188.367	145.618	152.151	157.839	161.692	163.716	137.361	132.196	150.879
		431	1857.24	132.213	157.921	152.04	159.401	136.836	142.515	130.315	119.437	160.808	172.284	0	136.177	142.909	148.93	140.988	147.645	168.792	133.268	150.996	144.791	146.142	134.084	151.775	139.174	150.729	151.856	145.253	147.897	147.36	160.722	144.946	173.895	144.008	0	137.735	137.234	154.798	174.868	135.264	146.498	156.272	188.316	166.649	135.426	135.655	139.464
		432	1861.2	138.067	162.967	151.866	152.363	0	135.066	0	119.643	165.808	162.11	124.99	152.981	133.206	136.014	137.102	155.227	169.492	130.781	155.975	146.109	147.042	126.549	161.423	141.69	141.579	153.207	137.509	142.129	152.081	161.728	146.363	176.43	150.854	141.896	137.54	149.164	149.022	184.462	137.046	161.063	164.806	172.504	162.393	142.028	131.898	146.177
		433	1865.16	130.577	161.938	149.951	156.024	133.045	137.994	126.389	123.476	160.859	164.553	127.892	144.351	134.197	0	144.364	153.843	167.127	146.129	153.928	144.47	155.826	142.272	141.599	158.336	150.98	148.51	143.553	153.29	142.981	162.055	150.75	181.636	148.7	135.64	130.881	142.035	161.368	170.047	147.579	0	153.997	170.862	172.21	144.818	142.216	150.093
		434	1869.12	137.419	162.777	154.268	149.884	135.697	141.316	130.611	119.748	167.501	166.964	124.929	145.066	131.357	146.166	142.497	150.151	164.973	147.149	150.751	140.93	151.27	0	148.785	154.418	138.631	140.104	136.665	146.403	146.821	156.963	145.314	169.338	142.004	140.638	126.483	139.407	148.346	179.401	131.528	154.073	157.206	172.462	157.474	140.208	136.862	148.38
		435	1873.08	127.944	161.421	157.521	146.571	128.376	134.652	134.661	0	164.824	168.141	0	141.042	129.03	142.174	146.52	147.13	167.709	153.301	167.573	144.345	158.13	144.382	150.939	147.214	142.99	150.708	196.971	142.051	143.809	165.073	140.417	171.816	148.001	161.212	134.103	126.043	150.405	173.566	143.198	157.323	163.685	174.765	167.851	135.875	133.939	142.472
		436	1877.04	137.363	164.323	161.961	146.455	137.303	143.887	0	0	160.956	164.003	0	145.871	131.714	137.653	133.741	145.86	167.439	139.242	153.147	144.083	155.899	135.157	143.614	149.856	132.816	144.701	137.752	149.22	144.715	158.448	144.03	170.145	150.174	151.654	131.973	141.844	155.166	183.015	138.193	163.22	156.175	179.522	183.515	137.751	143.017	156.259
		437	1881	130.058	166.733	144.523	159.074	0	139.755	139.779	119.608	158.791	175.114	0	0	125.783	138.68	146.273	150.182	154.43	143.755	147.768	143.885	151.866	139.235	149.59	147.995	136.033	154.054	144.714	140.152	146.493	160.175	142.673	179.878	150.666	129.747	133.977	144.01	154.68	173.717	132.034	160.577	154.773	171.796	168.605	138.126	138.184	149.446
		438	1884.96	125.986	0	152.722	160.595	129.237	140.353	133.081	111.906	158.447	186.483	129.21	135.871	130.574	138.51	145.724	165.649	158.239	134.86	151.812	138.47	161.437	143.2	154.932	140.833	132.017	144.955	141.657	146.164	139.485	166.909	154.831	169.902	151.026	128.429	147.239	135.648	157.8	179.811	142.531	154.691	161.696	172.379	170.442	141.987	140.434	153.711
		439	1888.92	130.861	165.26	149.102	160.457	0	141.802	140.17	117.626	168.308	179.75	0	141.263	133.475	146.431	138.612	155.377	158.936	136.204	149.255	148.296	159.22	137.087	152.495	146.121	142.358	149.434	142.477	143.906	136.876	160.823	157.275	186.818	149.189	130.674	142.266	139.091	161.881	180.949	149.678	158.674	151.025	187.915	169.856	134.657	136.628	148.943
		440	1892.88	126.294	156.343	157.975	153.244	0	136.151	147.467	111.754	168.654	168.014	122.221	142.813	126.745	144.888	134.331	155.561	160.523	138.999	158.282	141.838	151.237	148.931	148.706	151.127	137.268	145.437	139.776	155.038	144.921	156.133	151.93	177.869	148.904	137.867	133.952	143.584	150.469	177.508	135.152	179.336	157.921	174.825	163.131	144.765	135.629	149.633
		441	1896.84	134	160.859	152.529	155.635	135.819	130.342	138.664	119.421	156.207	167.265	0	150.122	128.826	146.952	151.075	151.489	164.53	132.958	148.63	147.954	164.063	138.409	151.539	141.361	149.872	158.277	134.819	143.024	142.134	159.218	146.561	192.772	152.288	145.855	133.946	140.346	153.962	177.334	147.74	158.024	178.88	177.64	162.523	140.59	134.85	151.985
		442	1900.8	130.799	170.33	155.513	158.883	0	145.013	141.078	118.092	169.031	174.924	0	145.023	135.478	139.737	137.764	159.247	159.879	139.608	150.873	146.97	163.333	138.06	149.292	154.793	154.034	152.847	143.73	148.432	139.482	158.623	147.537	181.785	142.471	130.975	132.076	137.707	154.74	181.276	145.281	150.545	157.922	178.911	155.975	135.816	137.508	146.291
		443	1904.76	123.682	0	154.846	159.873	126.613	135.397	144.103	122.219	169.962	175.125	0	147.293	132.005	148.171	138.499	149.009	157.222	135.001	141.563	144.924	159.766	142.146	155.551	126.616	138.896	154.215	144.611	144.315	144.647	163.9	140.357	177.231	153.154	138.357	130.788	137.645	152.632	179.269	0	164.546	155.949	172.388	164.336	129.362	141.628	142.558
		444	1908.72	128.408	0	143.226	153.937	139.886	136.327	139.85	124.185	174.055	174.866	119.34	143.827	135.169	141.669	138.831	152.766	160.305	137.231	146.999	155.024	149.001	140.513	146.569	142.782	160.618	147.323	140.22	126.464	143.385	159.947	150.88	185.091	152.681	135.605	129.542	136.53	155.917	182.29	0	162.226	162.669	180.008	153.496	130.479	148.25	149.125
		445	1912.68	127.926	0	152.273	165.962	131.193	132.033	141.129	0	176.114	180.584	118.111	145.82	128.235	146.224	134.428	153.4	161.69	143.836	149.074	146.53	152.958	170.074	156.653	132.959	144.687	146.559	137.556	151.91	143.543	156.319	142.144	186.079	154.565	139.935	129.116	137.487	153.238	175.336	141.397	161.349	0	183.791	154.526	132.366	129.872	144.13
		446	1916.64	130.705	0	160.039	162.634	124.915	139.146	148.892	118.704	178.367	172.498	121.555	151.84	131.081	158.212	134.435	163.977	160.009	148.505	153.353	140.981	151.614	0	146.56	137.705	149.016	157.624	0	142.221	137.708	150.963	132.763	180.361	161.672	136.614	138.098	128.802	159.016	174.348	135.834	153.905	170.997	184.24	149.688	136.434	141.943	147.677
		447	1920.6	133.806	168.154	161.629	161.553	0	143.399	144.489	122.867	178.359	183.945	0	154.798	126.227	152.362	142.791	163.632	154.608	144.46	150.868	145.144	156.674	142.359	151.386	137.393	145.12	153.905	149.633	149.442	141.412	158.758	135.851	185.696	163.527	141.598	141.183	138.435	156.645	182.262	133.475	154.582	160.217	184.553	160.627	132.098	129.109	132.997
		448	1924.56	0	0	158.72	166.248	124.207	138.121	145.13	118.266	171.278	179.775	0	156.09	123.765	156.652	145.493	161.27	156.741	143.067	153.364	151.357	155.712	0	150.505	133.177	134.108	141.952	138.77	147.591	142.396	160.776	138.422	180.399	168.116	141.974	136.699	143.54	149.129	180.929	140.741	162.183	165.31	184.029	163.581	140.825	142.216	134.945
		449	1928.52	133.172	0	160.447	154.659	0	135.815	131.51	122.871	180.212	169.801	116.555	151.243	128.119	148.572	142.736	155.797	159.452	151.018	153.852	148.178	157.576	144.881	146.164	141.282	123.312	146.342	150.989	147.814	195.026	147.643	143.317	187.6	167.833	139.992	141.291	127.088	152.224	173.545	129.919	156.275	154.488	194.12	168.254	137.341	0	140.264
		450	1932.48	135.734	0	161.817	154.812	119.437	145.287	138.576	131.551	185.955	177.401	0	153.129	128.644	146.091	138.992	158.244	160.397	145.116	153.892	154.339	156.364	151.899	150.099	133.508	137.891	143.388	140.051	149.519	131.791	154.504	144.875	190.939	162.587	144.979	138.6	0	156.314	183.455	141.581	153.677	154.151	191.895	164.198	129.975	141.575	140.074
		451	1936.44	137.549	177.965	160.661	158.898	119.444	138.801	134.76	119.862	186.164	175.446	0	145.113	130.634	145.376	143.037	161.896	153.36	145.533	161.166	154.074	152.033	153.987	143.319	140.193	145.315	145.053	148.81	141.8	138.952	148.802	142.781	196.424	164.518	132.425	136.535	141.249	158.344	182.676	133.822	153.055	151.253	183.401	165.033	133.626	134.712	135.995
		452	1940.4	137.173	162.012	156.152	154.989	123.523	152.401	131.497	131.09	177.248	178.326	126.245	144.225	117.482	143.773	136.317	164.508	158.989	151.77	157.069	143.397	153.652	148.609	159.447	141.228	143.561	152.876	146.081	135.744	147.03	157.78	154.389	200.342	168.402	143.172	138.07	139.861	167.12	179.193	148.261	152.318	155.624	189.747	163.543	142.213	134.596	142.466
		453	1944.36	131.656	166.806	156.076	161.078	0	138.07	144.964	129.129	180.197	176.253	0	145.434	0	140.1	145.424	151.484	155.493	141.072	154.583	146.465	156.041	138.109	148.156	141.636	148.984	151.346	0	141.211	155.604	162.743	137.925	197.479	162.101	134.841	143.471	139.553	159.848	175.786	137.343	157.933	157.88	191.139	155.489	134.986	131.977	129.96
		454	1948.32	141.937	160.421	143.651	154.204	122.998	141.286	133.966	131.34	172.403	172.452	115.44	144.147	0	139.201	140.462	164.021	187.182	146.93	152.733	142.465	155.829	157.033	154.76	0	140.3	165.134	144.56	151.46	140.079	154.784	140.255	193	176.044	145.821	133.979	130.894	178.009	185.15	138.579	158.411	163.365	194.611	167.573	138.463	132.25	140.144
		455	1952.28	131.793	160.515	152.285	157.058	128.112	141.96	133.416	123.404	170.344	175.367	0	142.282	125.765	145.324	141.702	157.262	156.787	141.921	155.525	133.779	151.48	0	147.592	123.279	146.159	143.3	134.461	143.009	138.227	157.508	144.172	189.634	165.223	142.766	140.699	135.656	167.967	175.396	140.635	165.25	0	190.581	163.146	138.09	138.199	137.283
		456	1956.24	141.587	163.689	148.177	162.684	0	135.982	135.079	130.758	177.885	172.98	0	148.723	0	145.169	146.816	145.402	175.68	139.999	152.452	137.539	151.957	150.623	150.498	0	140.7	148.407	134.919	144.63	139.166	152.733	140.811	183.008	165.91	131.871	0	135.557	163.85	183.282	136.15	160.14	170.586	194.643	165.231	143.612	132.162	140.851
		457	1960.2	134.062	0	152.776	154.498	133.146	139.382	134.303	136.229	174.033	185.208	126.021	0	133.808	152.318	145.192	154.545	168.201	143.081	163.621	144.268	157.47	148.767	144.076	140.831	141.295	146.634	130.68	141.345	145.794	153.073	146.197	188.685	162.384	143.601	143.113	139.357	171.274	175.557	133.43	0	161.019	184.227	166.745	143.376	131.183	150.591
		458	1964.16	136.77	165.424	155.066	154.199	120.432	142.271	135.784	126.374	171.723	186.577	0	147.321	137.793	150.84	142.825	155.326	174.735	158.947	166.152	148.348	147.992	142.612	149.815	144.583	143.043	150.924	130.465	157.325	152.12	156.353	139.62	196.426	158.441	140.06	147.429	135.172	176.629	179.308	0	0	152.931	185.95	174.832	143.752	130.701	149.684
		459	1968.12	134.931	163.284	149.822	155.978	130.081	146.796	125.16	139.621	182.777	182.132	113.113	152.095	0	151.197	134.422	155.795	160.024	153.569	161.16	151.65	149.69	149.818	152.316	137.576	174.462	144.72	145.069	154.472	141.116	152.065	142.145	197.015	151.58	142.869	133.685	143.393	174.463	179.043	140.784	204.004	0	185.44	168.79	152.715	137.045	142.898
		460	1972.08	140.069	157.013	147.519	166.106	127.384	140.643	135.318	137.563	187.174	173.059	0	148.662	0	144.033	140.914	157.034	165.758	141.266	155.908	144.425	160.336	136.702	142.601	135.409	140.64	150.816	135.199	149.404	151.029	153.782	145.721	186.631	167.025	149.763	131.15	147.308	169.12	164.943	133.684	154.148	156.659	177.202	167.315	141.138	128.664	137.176
		461	1976.04	140.496	162.466	156.152	160.395	139.836	136.975	133.814	131.933	173.493	180.298	0	155.482	129.485	153.332	141.712	163.518	165.803	147.99	157.078	138.081	0	151.322	150.788	141.652	144.568	144.854	140.492	148.384	157.838	149.838	137.154	186.023	155.507	142.968	130.451	150.025	177.734	171.264	138.207	189.656	165.32	177.474	177.295	139.948	138.26	0
		462	1980	140.652	158.895	149.631	163.651	126.311	139.684	135.646	127.431	177.512	180.427	0	0	123.018	159.878	143.289	166.152	171.602	156.322	157.777	143.704	158.23	0	144.965	153.523	130.898	131.701	131.23	154.21	148.329	157.069	147.366	197.944	159.286	135.41	132.225	137.279	173.78	176.68	139.434	0	163.604	177.825	160.149	148.73	135.641	138.787
		463	1983.96	142.843	157.957	159.957	158.351	0	141.077	127.447	135.868	174.732	181.24	119.485	157.211	123.071	144.213	141.008	155.989	165.314	150.014	162.352	143.714	154.699	145.648	140.595	145.432	136.897	138.619	0	0	147.581	152.551	145.333	187.653	172.352	134.233	152.598	144.071	172.69	175.355	129.342	145.477	0	181.508	181.511	139.35	136.43	137.341
		464	1987.92	138.955	159.871	159.8	160.75	126.117	135.435	135.876	131.515	178.589	186.989	120.416	148.047	126.593	147.126	133.038	157.13	175.329	155.561	167.71	148.899	163.935	143.881	157.313	148.211	144.172	147.406	131.224	149.675	136.419	152.408	145.545	194.955	160.601	145.941	141.021	0	175.897	172.847	136.871	148.849	155.597	176.47	156.864	143.741	141.894	143.253
		465	1991.88	139.202	146.569	157.873	167.148	124.917	151.106	136.144	0	177.664	180.565	0	146.272	123.733	149.858	142.907	157.909	168.724	143.198	163.345	145.966	150.763	0	146.342	0	141.294	140.268	136.73	171.863	139.806	149.43	141.535	199.11	165.023	144.778	138.437	147.498	169.247	164.447	0	152.498	164.078	180.752	175.992	148.652	132.882	130.569
		466	1995.84	140.754	151.912	140.483	156.632	0	143	133.987	128.765	175.814	174.928	137.351	149.355	0	153.487	141.856	153.886	166.447	143.444	161.169	148.064	156.069	150.043	147.695	143.505	145.582	147.263	131.755	142	0	149.274	145.874	194.447	161.92	140.776	127.705	0	177.352	170.22	145.548	147.549	159.889	181.406	165.676	137.197	130.045	139.586
		467	1999.8	137.439	154.648	146.432	157.028	0	130.606	138.16	0	183.452	177.348	0	152.895	0	147.379	139.985	165.061	168.35	141.521	165.358	153.159	154.503	144.193	144.756	137.841	154.563	144.758	145.683	145.384	146.849	153.357	152.763	193.999	156.999	129.621	127.75	145.907	182.164	173.934	127.5	153.065	0	183.18	182.689	137.242	130.79	135.225
		468	2003.76	126.455	148.983	143.373	162.571	126.592	134.324	133.511	0	177.082	178.585	0	155.132	126.616	146.619	140.003	161.527	165.344	145.232	164.182	150.846	154.782	153.603	147.321	148.607	151.091	150.362	143.97	154.348	144.045	154.134	145.151	191.677	164.063	138.433	125.043	0	183.98	175.132	143.062	149.167	0	183.308	181.336	143.313	132.16	129.028
		469	2007.72	129.947	156.382	141.49	160.495	128.758	147.3	135.925	134.138	184.066	178.6	0	150.647	152.033	146.42	143.728	162.018	159.485	140.551	159.869	150.118	157.006	149.683	150.36	149.235	143.974	148.546	0	142.246	204.056	150.016	146.672	188.629	159.83	145.668	137.896	148.659	189.765	169.116	0	0	0	176.748	182.265	169.118	131.935	141.178
		470	2011.68	137.13	147.723	146.617	159.083	0	142.922	146.218	0	178.513	189.692	0	146.693	0	137.957	138.201	162.556	164.324	143.871	163.669	138.084	165.454	153.537	150.5	146.689	137.79	147.68	135.247	161.623	141.425	157.025	134.777	190.225	162.808	137.846	135.845	150.827	182.139	175.862	143.836	0	0	175.37	168.343	144.148	0	131.025
		471	2015.64	132.051	158.668	148.779	158.878	0	130.427	132.118	0	178.722	185.926	0	144.914	0	138.886	147.777	156.167	171.235	146.325	157.749	152.946	158.296	135.649	144.937	148.117	153.244	136.818	137.8	164.522	138.415	152	151.088	190.974	167.437	133.715	138.144	148.055	181.24	170.674	140.724	147.86	157.074	175.682	185.715	149.193	133.448	127.54
		472	2019.6	131.973	162.252	152.345	160.366	0	134.775	140.163	0	178.508	187.438	0	141.384	122.912	143.23	147.402	156.664	170.125	148.262	165.045	140.247	164.518	130.748	151.749	152.136	147.633	133.635	0	158.008	145.687	155.421	147.401	178.554	161.845	134.439	137.777	141.805	177.517	168.445	0	152.225	154.758	188.143	185.476	141.312	135.573	136.734
		473	2023.56	136.613	156.556	152.53	157.014	129.223	140.37	135.51	0	174.158	178.26	0	147.455	122.922	150.597	137.919	159.658	164.069	153.829	158.727	145.834	158.461	135.197	155.116	151.344	162.727	136.864	141.891	161.773	160.101	148.865	156.971	176.207	173.149	140.356	135.533	0	185.538	171.652	135.781	0	158.698	190.132	168.816	147.823	0	142.959
		474	2027.52	131.356	164.27	162.394	155.891	0	142.606	146.444	139.066	178.73	182.65	127.674	143.856	136.673	145.415	140.225	159.893	164.396	140.56	167.596	148.523	161.315	136.473	140.886	153.5	152.731	144.124	135.182	150.207	147.865	153.292	150.202	163.178	162.63	142.619	127.723	0	175.421	169.626	0	204.769	169.202	187.889	173.538	147.713	124.597	141.918
		475	2031.48	131.887	155.741	152.999	152.617	0	137.444	145.849	146.482	178.974	182.339	0	142.989	0	151.792	144.268	155.811	168.217	142.593	169.436	149.637	156.082	138.518	144.891	152.963	158.087	146.444	145.997	164.114	150.911	153.625	148.461	174.461	170.067	139.245	140.722	151.762	178.068	178.411	0	147.296	164.369	183.236	159.875	140.681	122.488	138.637
		476	2035.44	136.816	168.143	148.506	155.936	0	141.714	142.487	128.455	183.811	183.058	0	146.309	126.484	154.141	139.84	166.317	165.971	182.556	157.493	159.79	150.413	141.886	144.939	147.007	161.192	143.795	135.364	146.776	155.803	149.001	141.442	163.918	153.267	140.842	141.25	131.828	185.196	179.46	0	144.88	0	192.926	155.019	136.506	125.381	134.077
		477	2039.4	134.017	162.911	154.965	155.475	131.605	141.221	150.945	133.526	184.268	167.456	0	152.606	121.389	142.663	134.103	153.854	155.976	147.52	181.686	143.833	160.758	135.152	141.365	158.657	161.361	144.904	140.482	152.55	0	150.794	148.567	171.461	168.967	144.143	126.634	144.972	183.897	182.378	137.851	152.027	163.891	189.806	169.144	145.47	115.31	135.955
		478	2043.36	129.001	164.902	157.404	157.071	127.581	128.879	161.581	193.512	180.729	179.492	0	146.897	127.611	152.962	144.314	161.587	163.21	153.83	159.193	138.903	164.449	135.962	146.476	150.861	164.945	135.124	142.978	156.249	136.902	154.586	149.543	171.713	167.581	144.249	127.302	131.104	185.496	178.45	133.411	154.185	164.013	188.495	161.005	151.41	131.975	139.135
		479	2047.32	127.724	167.02	156.942	155.932	0	136.539	154.209	0	177.254	186.359	0	146.03	117.467	143.382	144.524	154.815	160.905	164.382	163.89	148.454	160.434	141.468	147.604	155.584	160.418	144.981	132.429	150.23	0	148.071	153.012	177.691	178.588	136.063	135.04	137.152	178.819	174.45	138.243	157.679	174.222	185.821	172.025	143.111	123.713	138.611
		480	2051.28	132.523	166.397	157.635	152.2	125.016	129.956	145.223	136.303	182.624	175.441	0	179.459	0	146.822	140.507	158.482	161.29	149.344	157.445	143.182	162.109	148.197	153.536	149.369	146.868	136.527	135.498	149.842	0	153.657	135.078	176.02	0	146.067	138.571	140.347	187.031	182.097	0	157.313	163.951	191.813	156.647	147.269	115.21	142.289
		481	2055.24	133.094	165.792	145.464	149.561	0	137.549	156.202	135.546	178.894	176.116	0	142.243	0	141.993	139.226	145.058	161.904	153.799	158.037	127.993	160.984	138.203	147.079	142.739	157.708	146.252	143.665	150.401	140.589	148.774	148.295	178.263	166.763	143.299	137.273	135.823	180.381	178.104	130.707	0	0	184.979	169.662	139.707	125.313	143.057
		482	2059.2	131.211	162.879	147.13	150.925	0	137.995	152.285	135.418	181.264	167.937	0	140.393	0	151.129	143.438	143.526	161.861	139.282	168.27	132.977	156.297	143.035	139.808	150.315	154.306	134.076	135.52	158.194	0	148.426	142.05	169.698	165.452	136.383	134.091	141.113	183.282	174.644	0	154.899	0	190.606	0	147.981	124.549	142.236
		483	2063.16	137.364	164.803	147.765	154.251	140.805	141.825	145.421	0	181.112	174.002	0	0	113.23	139.951	135.89	155.086	160.835	144.062	164.4	142.076	166.407	138.066	138.17	153.822	157.985	140.068	141.108	150.201	157.756	149.378	142.826	176.723	160.101	147.452	133.24	134.411	178.73	184.331	141.727	154.728	0	173.055	165.463	133.865	122.415	136.846
		484	2067.12	132.782	158.316	138.789	153.544	0	134.148	142.389	145.864	188.268	177.581	125.532	143.65	129.762	149.826	134.318	149.412	164.993	144.365	163.588	141.321	152.237	136.784	138.985	158.689	163.147	139.654	131.868	151.039	150.003	163.493	138.171	172.811	168.545	147.055	126.097	132.297	183.116	173.395	0	154.081	175.496	179.243	0	143.74	125.238	136.724
		485	2071.08	125.559	158.141	149.616	161.119	177.932	143.386	142.542	144.492	185.5	171.412	0	142.938	0	138.333	137.58	153.788	168.239	161.127	162.912	135.274	161.088	132.907	136.407	151.647	154.624	139.816	137.566	190.842	143.818	156.557	142.153	172.404	168.028	152.035	126.256	134.312	189.24	177.115	147.251	188.004	170.373	183.359	173.201	145.979	131.287	141.61
		486	2075.04	134	155.039	140.659	150.045	136.559	131.836	140.211	141.093	186.55	176.439	0	148.677	0	145.194	136.98	151.298	160.437	162.869	168.302	138.758	158.149	0	145.603	152.838	160.306	139.916	135.488	141.395	148.823	163.071	147.18	169.168	160.569	146.83	141.836	134.722	180.997	172.516	147.25	150.152	163.255	188.917	160.125	139.258	127.501	138.34
		487	2079	133.22	165.594	151.162	156.203	135.918	136.03	146.365	134.482	184.801	179	0	137.826	0	146.134	0	158.821	158.723	155.225	166.427	133.769	152.354	135.394	147.049	154.081	158.926	146.654	137.976	147.77	0	158.772	144.179	171.029	167.105	151.417	126.681	140.99	181.778	176.477	143.433	148.659	165.689	188.437	159.181	135.442	128.531	143.09
		488	2082.96	138.689	162.992	153.571	153.399	133.65	134.863	143.968	141.312	195.696	163.963	0	147.995	0	145.143	138.515	179.004	167.001	155.065	169.553	154.4	147.505	132.74	144.132	150.224	161.259	141.743	138.6	139.746	149.456	150.32	156.409	170.415	159.975	153.533	126.053	134.765	188.265	177.09	165.108	154.362	169.847	199.035	155.548	142.332	190.924	133.814
		489	2086.92	139.869	166.929	150.972	156.373	139.117	137.03	144.87	135.792	187.742	173.251	132.947	140.489	126.749	144.453	138.252	174.9	167.875	149.692	165.31	146.631	162.189	140.977	142.431	156.664	166.924	146.117	126.872	146.289	149.078	154.247	150.293	173.904	160.199	158.351	132.951	141.585	183.227	165.843	156.997	183.89	163.135	189.538	161.659	141.062	126.043	134.539
		490	2090.88	139.744	169.439	136.227	165.092	127.227	126.355	139.838	124.778	189.589	176.838	0	147.098	0	144.15	137.19	157.739	173.801	155.123	163.758	151.859	152.256	143.964	149.286	163.85	160.156	139.739	138.374	157.052	142.052	165.705	142.889	176.01	165.598	160.374	135.789	148.398	182.177	177.05	154.516	135.145	153.808	188.46	158.452	145.757	129.497	139.567
		491	2094.84	140.245	156.258	149.377	150.295	129.925	134.162	148.715	0	187.181	175.199	0	143.952	128.03	150.52	134.332	164.553	161.617	154.715	154.626	146.599	157.935	141.215	150.278	163.153	151.953	0	137.382	149.975	156.946	168.741	141.358	181.144	166.525	159.289	136.834	142.268	197.193	182.581	0	149.749	0	179.644	156.29	141.429	128.664	131.535
		492	2098.8	150.285	161.282	136.794	165.598	128.898	125.409	127.924	139.596	182.247	165.606	0	147.723	122.407	138.283	129.735	165.594	172.658	150.944	167.464	141.456	159.864	145.245	142.085	153.104	169.537	148.61	138.616	152.799	146.17	156.076	142.433	164.43	164.908	157.866	131.866	141.816	179.823	172.775	188.652	150.508	0	189.558	164.155	148.407	134.769	124.902
		493	2102.76	142.153	163.078	148.867	164.73	136.586	131.428	139.746	133.222	183.285	168.317	0	139.162	0	141.662	136.086	155.647	160.162	153.073	157.803	142.694	164.025	134.593	139.685	165.584	166.124	138.367	137.913	147.972	145.265	165.093	138.927	168.599	161.662	153.023	136.652	144.326	188.121	165.879	142.312	139.84	156.846	189.702	160.63	140.136	131.581	144.922
		494	2106.72	151.492	169.5	149.093	163.621	139.24	128.663	141.439	130.523	179.973	169.308	0	134.822	0	138.194	155.283	158.846	164.584	145.238	171.794	152.012	153.828	143.106	146.674	0	167.886	150.194	142.308	150.208	141.971	158.486	150.857	172.353	169.303	157.553	126.193	139.057	186.997	191.851	145.258	144.247	152.755	202.184	153.078	136.475	120.993	144.254
		495	2110.68	136.99	166.117	156.72	160.306	131.105	129.72	137.096	128.505	186.163	176.884	0	148.612	131.269	147.171	152.874	158.653	170.571	150.333	171.168	150.965	154.135	139.656	141.2	156.262	165.61	149.666	135.215	148.17	151.108	161.252	140.881	175.29	168.973	151.086	134.325	153.622	189.942	167.86	163.949	191.612	0	194.035	169.323	139.818	118.592	135.812
		496	2114.64	137.297	166.226	150.951	153.888	135.502	128.237	142.457	132.098	175.98	167.23	0	150.429	0	142.121	147.861	155.897	166.11	149.543	164.171	149.585	168.616	148.486	143.897	165.324	145.109	148.981	129.769	148.096	147.389	164.636	145.925	171.228	157.342	151.047	136.561	153.048	179.111	173.649	0	137.288	162.642	192.076	162.52	136.388	126.382	138.994
		497	2118.6	138.825	156.975	152.259	154.055	134.659	135.249	148.23	140.487	183.163	171.444	136.227	143.912	131.548	140.515	139.318	159.362	157.998	158.692	157.828	147.811	158.727	141.53	143.319	159.346	146.233	139.206	131.339	154.466	140.724	158.87	149.355	161.954	0	156.702	131.862	143.19	186.029	174.608	160.506	144.359	166.701	194.469	157.609	135.04	128.74	142.557
		498	2122.56	137.503	162.739	153.269	143.928	127.459	136.648	152.266	157.993	188.221	167.118	125.38	146.049	171.282	137.71	132.643	149.227	164.417	158.748	160.19	151.894	163.389	140.437	143.83	158.769	156.306	140.322	137.362	150.965	0	169.607	143.693	168.341	167.195	156.393	127.926	0	182.558	180.443	188.183	145.568	0	191.127	156.962	138.124	0	0
		499	2126.52	140.601	159.573	159.18	155.656	131.127	135.154	145.345	139.172	182.403	182.568	138.402	153.344	0	147.063	133.812	156.563	163.255	154.89	167.975	143.026	159.92	136.098	138.843	165.139	162.901	138.352	129.371	156.626	138.883	163.335	147.204	163.537	168.225	164.672	127.319	141.835	181.194	183.856	155.778	136.658	175.598	183.848	154.153	138.797	125.74	153.46
		500	2130.48	144.078	167.652	154.106	158.33	142.862	138.122	152.478	145.399	182.425	179.607	0	153.442	0	135.083	0	166.28	166.297	151.855	158.602	148.553	164.16	131.841	140	165.413	153.987	145.121	137.01	143.166	135.097	163.583	154.898	165.907	169.896	149.641	134.338	148.028	187.102	180.785	146.412	132.527	0	181.907	160.941	135.139	133.026	153.503
		501	2134.44	140.07	165.2	156.355	174.652	148.733	132.808	148.388	136.362	180.34	179.675	139.396	139.834	131.949	144.857	130.621	159.641	171.492	162.27	163.366	154.947	161.686	129.911	133.217	168.793	159.524	141.394	134.823	142.315	138.318	164.308	154.76	167.608	176.779	150.54	133.999	136.43	187.293	175.092	147.329	155.524	0	176.247	158.284	132.495	131.464	137.465
		502	2138.4	145.242	167.966	154.919	145.603	154.94	128.236	144.335	140.881	192.037	171.791	0	150.479	129.236	143.53	139.734	150.704	166.672	159.801	160.816	138.119	156.632	132.288	141.826	174.25	153.189	153.215	141.148	151.78	149.906	164.49	144.251	164.723	171.033	0	132.364	0	179.961	150.785	194.299	136.243	161.426	188.637	142.531	137.122	132.289	151.51
		503	2142.36	139.235	160.955	138.673	151.811	157.987	134.538	134.382	133.387	188.563	174.875	147.004	151.873	123.145	148.073	142.136	159.288	159.427	160.687	166.334	142.813	153.129	132.774	133.109	160.175	156.508	151.743	139.723	150.571	142.16	157.446	144.536	162.595	160.374	139.304	138.909	139.81	188.834	172.502	157.077	141.987	163.41	190.514	164.124	129.929	133.489	151.916
		504	2146.32	141.892	166.758	159.054	161.6	152.434	134.96	135.607	136.54	195.399	172.914	0	152.341	135.735	139.353	148.982	151.74	174.298	167.615	162.558	143.787	154.747	133.899	135.97	160.738	0	143.766	134.009	151.229	148.628	162.809	147.311	179.608	147.513	149.984	143.731	131.929	171.094	169.836	149.966	0	168.679	181.92	165.369	136.875	128.646	145.419
		505	2150.28	134.685	157.604	155.26	160.751	148.704	127.958	146.349	137.582	186.649	175.503	152.153	148.635	138.161	147.21	137.721	157.364	169.444	157.595	160.426	135.02	157.285	138.451	138.278	163.348	163.364	153.197	129.795	153.672	151.585	169.336	153.02	166.093	162.557	136.298	138.763	0	172.791	185.126	143.706	0	160.519	193.384	192.735	143.705	131.564	145.245
		506	2154.24	132.826	158.467	155.795	172.328	144.42	130.49	133.036	145.842	183.624	183.949	150.914	140.135	124.132	141.137	141.533	156.549	162.532	160.811	155.707	0	157.062	136.316	138.816	155.839	145.39	149.293	144.811	139.503	0	149.903	153.768	165.344	166.571	159.405	129.141	138.168	189.354	172.758	151.803	0	152.884	185.957	154.881	137.717	0	153.19
		507	2158.2	133.953	163.665	169.429	164.357	151.672	125.702	134.078	0	187.26	167.844	0	144.631	137.953	141.863	139.798	157.737	176.105	150.48	159.101	138.149	163.459	143.937	175.424	156.045	161.3	146.16	136.807	150.157	154.46	154.758	153.653	169.328	163.013	135.391	0	0	172.281	166.188	151.641	180.448	0	186.028	157.781	129.535	152.745	147.79
		508	2162.16	137.939	168.896	151.128	164.869	151.043	139.141	142.306	139.071	185.35	169.225	136.673	145.7	132.153	148.048	130.443	152.013	171.686	151.148	154.226	139.809	159.855	140.686	134.509	164.476	155.667	139.517	145.72	148.969	151.635	154.663	154.801	171.316	161.058	147.936	132.432	124.497	168.639	170.491	149.764	138.836	161.602	189.65	151.303	137.83	141.815	153.212
		509	2166.12	129.791	170.555	146.849	162.549	156.152	126.034	131.36	140.735	179.752	159.315	146.104	152.886	126.769	148.317	130.944	166.844	168.519	156.731	160.208	137.792	167.215	131.277	139.399	159.149	155.654	143.081	146.904	149.959	195.283	153.598	152.368	174.424	173.699	141.645	147.969	139.377	173.381	170.937	134.948	0	158.02	193.946	155.817	134.469	0	145.235
		510	2170.08	132.62	165.2	145.435	158.895	153.009	129.68	0	143.355	195.525	170.446	139.451	155.005	123.31	150.309	131.305	162.526	155.275	155.518	162.669	139.12	159.158	145.444	131.014	165.05	154.144	148.56	141.065	155.257	152.172	164.674	145.73	160.444	169.533	141.073	142.164	142.587	178.455	177.809	148.081	137.363	157.117	214.087	156.507	142.548	150.259	149.874
		511	2174.04	137.969	155.919	148.98	176.54	154.234	132.589	131.585	149.135	183.546	170.101	0	147.777	129.072	148.875	138.097	161.798	166.928	152.974	164.775	152.035	154.447	139.816	143.705	162.926	144.526	140.785	129.854	161.877	145.234	164.118	147.968	167.975	168.993	137.854	0	139.457	181.447	177.788	144.323	144.376	0	189.298	150.532	141.67	144.258	150.97
		512	2178	187.46	156.139	141.866	156.833	155.534	0	132.273	144.429	189.18	173.742	0	150.748	138.273	145.401	134.626	165.503	153.296	158.313	157.832	142.463	157.463	130.815	141.749	155.513	149.017	146.338	138.082	156.97	146.256	155.874	154.985	165.345	169.47	140.311	138.828	150.148	177.787	169.659	156.942	143.488	154.118	179.732	153.329	140.477	150.335	152.271
		513	2181.96	132.731	165.736	149.04	169.413	156.271	126.29	120.485	134.614	180.025	180.968	0	148.808	126.915	149.242	139.816	163.843	157.121	155.918	141.5	141.424	164.321	142.661	130.897	159.578	148.15	149.764	128.239	162.672	0	157.251	144.955	159.024	172.488	139.697	137.101	146.459	179.492	175.626	144.611	139.341	0	187.864	160.787	135.743	155.206	134.387
		514	2185.92	126.072	163.564	143.428	155.905	155.432	120.915	127.902	135.126	193.612	173.879	0	150.965	123.857	143.289	134.084	154.716	160.874	154.091	147.163	137.505	164.652	131.424	131.965	155.787	180.105	153.162	132.666	148.323	151.015	163.189	143.851	167.048	174.61	136.068	137.18	142.805	187.112	178.646	146.821	137.435	0	187.367	169.04	134.412	137.366	144.419
		515	2189.88	131.02	164.937	0	157.55	152.972	0	128.762	130.201	196.075	184.922	0	143.145	131.182	143.685	125.589	161.051	158.103	150.581	156.34	135.706	158.083	139.891	134.158	159.879	149.917	148.034	137.453	144.681	144.26	157.185	146.497	152.338	160.159	140.855	138.802	0	180.952	178.025	141.907	0	0	180.953	164.545	134.409	144.625	150.595
		516	2193.84	137.863	167.127	155.016	158.712	151.657	130.649	129.566	139.421	191.175	164.395	0	153.144	122.325	148.115	124.13	165.639	168.254	161.691	153.313	134.655	170.561	140.456	139.429	163.495	157.442	147.791	137.978	174.191	151.318	158.725	135.611	159.67	162.83	145.01	141.566	0	184.907	176.26	157.23	133.737	154.636	186.459	172.779	138.316	135.741	143.692
		517	2197.8	140.768	169.419	158.592	170.925	153.23	132.917	139.139	137.868	190.951	167.107	134.323	160.241	127.59	148.894	127.276	170.823	176.117	152.365	159.666	133.639	162.76	135.311	136.093	163.657	157.346	137.866	127.338	172.722	151.399	160.139	143.674	168.104	163.454	142.242	135.781	133.417	181.242	181.196	147.011	130.909	0	186.207	164.753	128.473	141.462	134.97
		518	2201.76	135.09	171.904	156.268	162.506	163.435	137.471	146.909	195.698	190.489	159.637	132.078	154.476	135.917	154.205	124.518	163.195	170.893	142.718	156.041	145.949	162.048	138.121	153.895	161.923	149.131	147.695	137.412	158.362	145.81	162.909	149.538	146.372	168.247	137.07	130.589	141.354	180.247	178.444	145.766	0	0	192.317	162.985	135.848	139.668	152.171
		519	2205.72	138.927	163.636	146.416	166.97	144.807	131.764	148.09	137.507	181.631	171.037	127.489	148.455	142.506	146.884	131.062	0	160.947	152.36	171.174	135.528	171.165	136.709	139.27	174.156	144.539	134.333	136.101	162.785	149.048	157.558	139.293	156.172	170.182	132.755	139.418	138.038	182.571	186.63	136.712	136.369	0	186.314	161.104	140.905	132.33	142.107
		520	2209.68	134.836	167.723	146.707	174.048	146.356	126.601	149.776	134.721	185.265	159.753	125.629	142.731	130.613	144.887	140.539	176.481	171.495	156.88	0	144.763	165.784	125.767	139.462	173.06	174.47	134.477	134.177	154.576	147.82	162.934	0	148.826	173.076	135.178	133.628	139.495	177.803	166.023	141.427	0	157.302	189.391	158.15	0	129.72	150.943
		521	2213.64	138.228	169.938	147.208	178.433	146.954	132.187	140.735	131.882	186.654	164.194	134.157	147.759	124.395	145.828	140.135	165.579	170.053	153.479	0	152.224	167.775	135.778	179.898	183.961	150.29	135.075	139.387	163.106	147.27	158.246	145.657	147.593	181.198	140.293	130.553	138.831	188.834	165.272	139.816	0	149.173	186.306	169.559	129.086	133.299	145.33
		522	2217.6	134.768	160.01	151.458	163	151.755	120.774	144.105	128.306	183.389	164.601	0	142.131	131.059	142.06	127.795	167.984	174.492	152.575	154.151	139.397	164.455	131.471	134.086	161.075	152.785	138.521	147.743	156.321	150.273	157.967	148.095	162.648	169.432	129.826	137.464	139.659	187.659	170.563	139.88	0	0	188.664	160.343	131.457	133.555	146.441
		523	2221.56	147.462	161.563	145.592	156.126	150.52	133.313	149.109	135.102	192.402	162.833	149.337	160.783	130.502	143.044	133.752	164.163	173.681	154.08	156.146	137.644	165.545	135.767	142.698	171.929	156.031	137.043	134.102	150.225	150.171	162.712	157.543	167.448	167.192	144.995	134.972	131.148	178.422	175.234	141.169	0	0	189.268	167.528	146.29	138.708	144.341
		524	2225.52	0	165.199	139.533	157.965	155.189	0	145.558	133.015	190.597	149.307	0	143.06	123.934	138.227	145.729	0	159.811	145.765	162.849	136.999	165.189	126.14	139.413	171.744	143.602	141.396	135.985	148.313	139.482	152.444	151.028	172.754	172.957	137.113	137.6	0	175.121	174.709	140.864	0	0	198.5	158.088	138.62	143.497	133.682
		525	2229.48	143.143	169.12	144.087	163.624	157.897	139.131	139.119	129.268	188.612	160.856	135.239	151.063	122.462	147.758	127.934	158.096	154.688	146.01	158.647	149.471	173.958	137.166	133.084	155.525	153.154	140.838	138.22	161.666	146.765	160.652	152.788	157.235	171.683	136.107	149.873	131.805	181.771	172.155	148.963	0	0	184.101	152.225	152.071	138.865	143.958
		526	2233.44	139.118	162.218	138.792	165.224	158.13	0	142.929	124.482	189.602	167.225	151.797	152.008	113.135	145.261	144.41	164.578	154.646	156.986	155.508	151.922	153.551	0	140.205	179.884	145.699	135.426	135.289	162.048	148.032	154.165	142.47	155.025	169.871	140.831	145.653	128.09	187.36	175.516	145.693	136.128	0	186.886	157.408	0	132.324	140.735
		527	2237.4	139.14	159.175	149.403	165.932	183.411	131.128	136.521	127.525	189.976	163.089	141.679	155.442	122.38	157.305	130.482	173.106	165.777	146.416	156.152	143.273	165.95	127.947	129.575	169.167	157.1	142.351	127.032	148.354	144.019	157.779	139.116	167.673	172.874	139.951	148.318	143.253	183.742	176.944	142.695	0	0	196.057	155.897	0	134.616	143.701
		528	2241.36	135.609	170.962	145.637	166.576	162.19	136.385	0	137.692	188.105	170.412	152.814	147.158	122.826	145.465	135.564	161.563	163.121	155.393	0	137.304	166.801	131.484	130.452	170.776	147.785	142.252	143.987	158.844	147.409	157.981	141.127	157.048	179.053	141.084	143.8	140.396	179.231	172.308	146.244	131.088	154.478	187.533	163.975	0	139.91	142.694
		529	2245.32	136.425	174.94	138.502	164.849	152.685	0	139.486	131.905	186.868	166.879	142.318	148.4	124.976	143.368	131.285	159.227	158.567	153.877	0	151.663	165.513	130.909	139.684	169.185	145.643	146.021	133.231	146.341	140.75	153.96	146.376	157.712	175.765	134.352	147.333	139.636	178.084	163.949	0	0	0	187.626	157.85	126.818	138.517	145.949
		530	2249.28	140.393	170.205	138.591	174.245	155.852	141.133	143.021	134.221	184.098	161.255	128.775	157.796	124.537	147.698	129.768	161.78	162.808	151.282	163.876	151.028	155.668	139.431	135.612	158.445	144.682	135.965	134.325	149.612	139.626	162.888	147.724	153.132	177.793	141.201	141.662	0	179.228	174.243	143.18	0	0	184.891	158.165	132.729	154.498	134.792
		531	2253.24	137.295	161.187	151.048	161.991	144.422	132.601	130.397	143.489	185.985	168.759	148.259	147.273	124.774	146.389	129.936	165.183	165.869	161.591	0	148.183	158.97	125.535	138.767	174.661	132.671	144.983	138.212	150.201	144.579	160.689	138.802	161.566	175.205	134.461	135.321	133.964	185.57	169.734	138.853	150.74	0	182.835	159.503	0	156.271	151.174
		532	2257.2	142.989	161.804	152.732	165.344	139.706	128.707	134.654	135.76	187.2	156.407	132.955	154.646	127.947	149.022	131.359	162.025	169.299	171.161	166.324	136.113	166.136	123.106	142.706	168.646	151.275	148.995	127.553	160.896	145.853	156.083	144.131	165.167	181.903	136.01	141.521	133.425	185.172	171.826	136.342	0	0	191.484	157.789	132.253	140.154	141.618
		533	2261.16	139.409	168.907	142.377	159.733	146.814	140.695	132.78	138.805	183.833	164.47	121.755	155.093	131.472	139.331	130.149	169.203	162.616	156.714	0	144.911	161.206	128.982	137.421	161.93	0	143.581	0	156.28	141.812	155.942	150.568	163.003	189.71	135.046	138.637	144.287	188.527	180.527	0	143.227	0	185.185	149.431	128.623	141.679	143.52
		534	2265.12	141.708	178.196	142.907	164.268	150.676	128.204	124.395	126.935	183.507	155.827	127.867	147.493	139.562	151.392	144.721	164.577	172.747	154.145	164.226	144.78	158.663	127.377	128.17	167.331	132.685	141.234	135.11	160.992	144.147	158.34	150.593	153.486	184.715	141.318	137.896	136.296	186.549	174.036	138.732	148.39	0	199.505	153.289	119.807	143.197	139.594
		535	2269.08	140.809	175.404	145.98	162.621	149.526	133.183	129.265	127.213	183.059	150.144	124.198	151.516	134.986	141.726	134.181	169.876	174.146	170.075	0	138.97	161.861	132.061	135.032	183.591	165.407	143.263	124.428	158.819	144.361	158.847	156.723	159.577	183.667	135.581	138.623	135.558	184.453	176.838	139.516	146.356	0	193.478	190.07	142.007	145.395	131.282
		536	2273.04	132.195	170.941	142.5	162.243	147.386	141.279	122.986	139.874	180.048	153.774	134.406	148.15	133.704	154.659	136.522	160.696	171.007	165.907	164.548	140.952	158.458	130.856	134.47	184.57	141.419	132.881	123.092	149.688	153.507	157.596	155.683	166.442	179.288	138.641	136.736	149.723	183.707	174.362	134.857	156.667	0	188.479	154.284	129.414	140.267	141.358
		537	2277	141.065	170.93	150.792	169.021	147.566	144.045	127.775	0	184.034	158.221	0	141.51	125.573	150.373	130.297	167.943	166.232	174.121	0	141.944	158.38	122.795	139.289	181.355	134.682	137.67	0	149.346	138.758	165.412	142.417	162.727	195.006	134.699	135.865	145.486	189.146	177.652	132.962	149.819	0	188.886	156.759	0	142.181	139.888
		538	2280.96	143.333	181.11	148.951	170.331	148.842	138.484	126.101	0	180.693	158.313	124.53	150.18	131.264	144.644	132.096	169.142	176.977	173.474	163.519	143.226	151.484	126.28	131.642	167.632	143.365	150.968	0	149.505	134.388	164.321	146.306	159.912	189.733	130.187	139.196	137.278	183.119	170.948	139.733	157.147	0	188.731	154.761	126.7	138.543	130.25
		539	2284.92	133.952	175.112	152.011	163.483	141.208	0	130.359	0	177.819	153.876	126.062	154.889	124.874	143.194	120.561	165.437	169.235	172.901	166.825	148.276	140.876	125.119	134.698	178.285	151.387	147.197	135.227	147.576	135.338	164.645	144.487	163.777	183.558	129.86	141.237	140.023	188.801	177.209	148.466	163.907	0	191.847	159.21	151.097	140.889	130.955
		540	2288.88	140.945	179.957	138.458	164.291	137.364	127.008	126.859	126.178	184.963	152.433	130.038	160.556	125.903	143.192	140.245	158.238	175.282	179.1	165.225	143.616	150.246	0	134.636	175.006	143.943	147.906	144.424	150.612	150.499	158.105	142.253	161.639	177.189	0	136.953	146.865	193.56	177.71	138.662	163.846	0	190.714	165.212	0	146.641	135.611
		541	2292.84	150.958	180.594	153.875	166.557	154.356	125.16	123.32	135.193	188.498	152.283	135.495	156.578	127.068	149.235	138.803	168.25	176.374	173.009	180.858	150.71	162.626	129.986	133.595	177.318	144.567	144.038	133.471	157.915	153.743	160.545	149.86	166.59	171.451	132.127	131.379	151.385	189.551	171.951	144.749	151.778	0	190.17	154.611	0	158.153	136.924
		542	2296.8	139.59	181.51	149.142	169.222	163.202	126.798	0	141.455	185.84	149.516	131.307	155.856	126.768	154.127	133.604	171.948	177.725	183.557	162.351	144.533	156.063	132.644	130.747	174.854	140.461	150.977	136.162	154.075	143.154	163.844	133.717	160.877	190.14	136.31	140.581	148.51	190.158	177.919	142.158	160.788	0	187.233	152.023	128.489	152.707	143.649
		543	2300.76	137.836	179.338	147.876	172.116	152.422	132.772	126.473	128.272	186.365	151.064	120.711	163.343	131.785	145.2	119.959	165.813	175.432	162.153	166.061	135.801	160.966	129.331	138.54	171.717	141.111	0	134.707	163.918	149.601	155.816	150.188	169.208	177.737	135.942	147.661	128.849	181.574	178.302	145.066	150.256	0	183.991	155.186	127.771	142.968	146.469
		544	2304.72	157.754	169.421	151.777	163.656	157.575	135.472	124.649	129.013	185.868	154.812	127.967	158.521	123.273	144.293	129.21	151.209	183.005	175.893	163.448	141.089	162.429	129.863	0	167.86	143.809	140.427	133.204	159.967	147.177	166.822	149.108	169.792	177.008	144.091	134.728	136.973	185.684	177.935	147.14	145.206	0	193.614	157.746	130.293	143.179	149.773
		545	2308.68	137.899	170.795	159.881	165.614	164.082	123.586	119.867	0	186.923	147.28	131.698	168.272	129.694	150.423	133.263	157.545	172.221	173.687	173.462	146.613	161.438	127.884	134.491	169.189	136.005	149.896	141.05	146.192	145.644	155.35	156.274	166.784	186.473	127.753	140.673	147.636	188.661	170.197	148.732	145.612	0	195.632	153.09	119.564	145.01	144.704
		546	2312.64	139.843	168.626	151.451	169.286	147.903	138.505	119.888	129.246	200.775	147.681	125.592	157.701	135.414	155.401	128.352	168.671	168.827	163.848	167.697	158.619	158.25	126.638	128.636	170.642	148.987	154.543	134.821	135.478	141.061	157.385	148.22	158.033	179.215	127.98	139.545	142.5	182.544	174.24	147.04	161.602	0	192.263	148.967	123.589	148.672	146.019
		547	2316.6	144.992	176.875	0	164.329	149.534	133.589	127.644	140.026	200.87	142.992	126.942	156.19	141.556	158.861	127.885	157.46	170.707	174.168	145.015	153.21	161.785	121.094	131	175.051	141.744	149.11	142.541	150.937	134.118	157.285	149.022	163.049	161.413	127.381	136.774	137.819	188.478	187.213	150.85	156.785	0	197.705	151.433	133.52	140.748	145.436
		548	2320.56	142.003	170.892	151.706	168.068	153.706	140.71	121.723	141.661	187.553	144.683	130.211	155.683	136.701	154.261	123.55	166.955	178.03	167.454	155.84	147.795	160.893	128.288	0	169.799	133.73	153.331	137.391	141.503	147.596	157.553	145.009	162.223	159.252	122.115	146.548	140.479	197.416	177.104	135.332	148.119	0	191.186	158.346	136.866	153.878	147.086
		549	2324.52	152.287	174.007	150.392	170.057	162.959	135.106	122.088	132.465	187.586	149.329	126.063	162.502	128.572	167.508	124.41	164.732	173.52	163.197	153.185	156.673	160.376	127.51	130.785	176.676	142.861	148.803	140.889	154.919	145.757	165.725	152.353	170.328	179.963	129.083	146.523	147.487	187.986	182.898	133.591	160.064	0	191.034	153.729	126.803	152.429	141.719
		550	2328.48	141.73	176.835	146.986	177.474	155.674	129.717	128.866	133.189	191.292	141.47	125.844	153.849	148.673	159.942	125.322	155.199	161.625	171.581	154.96	150.393	163.366	129.206	123.783	166.593	143.804	144.697	130.463	146.55	145.612	160.404	149.771	161.46	182.518	124.252	145.361	140.968	188.744	179.947	137.023	159.348	0	189.581	153.68	124.468	147.688	142.733
		551	2332.44	135.017	176.705	140.869	173.799	169.789	132.341	127.125	133.278	187.123	146.845	129.562	148.227	138.7	154.097	127.588	163.406	177.192	165.111	150.842	146.17	161.949	132.818	125.807	174.404	145.283	0	139.962	163.854	142.231	153.673	149.06	158.649	179.09	0	136.735	141.755	199.161	184.629	148.573	149.457	0	195.909	151.026	127.601	154.614	143.58
		552	2336.4	140.335	171.53	146.766	181.143	147.88	131.775	119.216	127.318	190.465	144.788	121.563	153.667	134.765	161.614	123.757	153.914	165.832	170.826	152.622	153.034	156.401	125.338	129.29	175.555	138.455	147.43	138.321	0	142.954	157.052	148.031	158.112	174.985	133.393	148.244	133.264	198.356	176.179	0	148.037	0	192.202	152.743	0	152.351	138.223
		553	2340.36	137.143	167.084	148.064	171.792	153.929	129.157	124.305	125.564	184.85	163.031	130.541	153.013	133.859	160.679	121.498	161.274	176.841	170.85	154.157	141.318	154.227	123.662	128.475	182.781	146.148	152.4	131.748	155.041	150.07	158.276	139.73	163.292	179.675	133.53	145.138	141.165	197.272	182.408	137.301	159.907	0	192.032	155.671	130.239	154.413	141.237
		554	2344.32	147.891	170.675	140.063	177.98	146.486	135.583	130.445	0	189.37	157.608	143.598	159.841	124.768	152.114	120.089	159.387	170.536	164.737	0	152.711	160.421	118.543	130.265	171.857	130.763	148.444	135.461	159.252	152.634	160.707	141.062	157.937	182.629	0	135.52	144.609	195.683	186.555	117.261	156.606	0	204.523	146.473	129.104	148.726	138.707
		555	2348.28	141.501	168.983	162.323	167.61	152.736	128.911	126.053	133.645	182.321	145.525	120.892	155.59	130.621	157.061	128.345	151.025	173.68	157.66	150.282	147.139	167.293	125.375	127.125	168.826	149.112	140.509	141.939	153.865	147.331	155.269	149.621	155.189	181.053	123.298	138.51	143.36	198.197	182.397	144.738	153.147	0	187.721	159.619	127.365	139.326	145.949
		556	2352.24	150.417	172.431	147.783	170.029	161.979	131.91	120.44	126.02	177.836	145.424	0	151.621	116.577	141.915	117.285	148.769	174.186	158.814	153.694	144.358	158.442	126.19	131.569	166.848	132.278	146.751	139.425	157.06	141.432	163.312	148.82	162.633	177.346	128.369	130.444	142.861	196.233	181.468	0	156.564	0	195.342	150.364	120.033	140.648	145.359
		557	2356.2	143.279	171.74	153.38	166.73	149.041	132.923	118.691	127.538	187.869	148.185	131.452	152.601	118.788	155.522	126.633	154.148	176.264	165.767	151.87	148.407	158.645	128.61	137.616	166.351	138.341	147.921	132.667	150.622	148.281	163.665	143.878	160.52	175.455	122.159	132.209	133.224	189.86	173.122	136	150.744	0	200.233	158.246	132.934	152.114	137.995
		558	2360.16	149.296	176.103	143.752	172.885	148.953	122.905	129.604	0	186.304	145.785	121.91	160.478	122.17	147.457	129.429	147.621	171.517	162.945	168.723	143.749	156.577	125.04	134.553	162.369	140.397	186.471	138.831	144.259	154.016	164.42	146.47	155.853	171.619	136.338	146.986	150.996	189.934	178.786	142.769	152.619	0	184.07	155.186	134.066	147.697	138.198
		559	2364.12	150.157	173.194	182.461	179.713	153.344	131.223	120.869	139.218	180.905	145.869	129.216	154.157	126.983	152.602	123.227	145.451	175.479	168.016	153.976	149.952	149.864	125.996	135.742	161.563	143.864	155.048	136.309	146.264	159.04	160.703	144.846	164.371	175.644	136.803	137.883	133.51	201.527	175.465	143.78	162.343	0	196.934	157.458	133.738	147.141	136.318
		560	2368.08	145.71	175.074	153.574	175.158	165.873	136.219	127.486	131.596	171.53	141.024	128.615	161.964	126.023	160.879	127.791	151.333	166.453	149.422	152.687	153.236	154.294	134.34	135.704	170.27	136.146	150.663	140.733	135.281	161.787	164.937	143.573	162.937	185.318	133.901	135.457	133.963	194.687	171.022	137.616	153.784	0	191.164	154.213	0	145.818	139.187
		561	2372.04	141.987	185.023	147.131	177.368	159.532	136.862	123.654	124.545	177.339	135.038	124.141	157.175	0	148.211	127.36	149.576	173.039	158.631	152.399	156.436	164.034	126.35	131.035	164.281	136.263	159.31	135.24	150.381	153.396	163.306	142.874	161.195	179.893	126.37	146.354	131.654	189.674	189.063	145.716	156.619	0	186.714	147.336	138.224	152.111	143.222
		562	2376	148.212	178.093	153.056	176.547	156.028	143.705	127.376	125.576	179.67	144.079	123.203	155.756	134.073	156.089	131.013	156.697	177.718	164.649	143.88	158.428	149.174	131.505	132.748	170.566	143.843	154.588	138.434	155.268	153.162	158.683	145.002	161.38	183.246	127.016	137.455	144.441	191.193	175.602	136.412	169.867	0	183.372	150.316	138.18	135.688	146.373
		563	2379.96	161.465	184.519	150.252	179.965	156.804	130.761	123.37	133.336	173.313	138.237	122.223	154.037	119.273	139.304	134.489	151.864	173.438	163.343	162.991	145.528	159.174	130.882	138.328	165.698	143.829	148.487	129.403	139.701	147.07	165.351	149.453	166.359	184.815	129.868	137.856	154.819	190.674	192.835	147.493	157.886	0	187.503	144.109	129.611	142.739	147.862
		564	2383.92	144.1	175.522	144.435	170.209	154.474	132.952	129.213	136.149	175.614	144.195	129.289	159.73	0	155.534	131.684	155.568	165.654	151.651	146.187	160.477	157.108	130.654	146.472	155.643	138.78	151.381	150.499	154.811	144.603	160.59	146.118	160.383	181.136	127.635	148.843	147.133	193.129	183.684	136.869	158.234	0	184.551	157.153	129.063	150.696	150.067
		565	2387.88	149.741	178.232	137.083	172.911	156.512	0	132.828	127.74	182.437	144.043	134.654	152.22	136.762	152.853	128.3	152.71	161.619	160.553	151.785	145.503	156.023	133.622	137.48	164.131	136.501	145.899	0	143.312	137.078	161.188	149.347	171.514	173.028	131.414	144.755	156.317	196.083	184.713	145.397	143.234	0	185.891	147.089	138.038	142.331	146.671
		566	2391.84	154.068	173.928	152.001	173.437	163.217	129.392	114.542	0	181.817	137.054	143.289	155.136	121.96	152.539	132.018	157.072	173.066	149.598	159.796	158.626	152.899	126.386	146.27	171.116	146.577	150.016	134.928	135.096	0	159.794	148.822	172.291	179.218	128.234	146.254	134.247	196.785	195.004	149.203	154.55	0	198.815	150.943	126.673	149.747	151.105
		567	2395.8	146.307	184.066	146.134	176.949	149.351	130.135	127.425	123.563	174.212	149.784	130.086	167.284	127.649	166.063	133.85	164.545	174.534	148.773	157.378	152.679	154.967	136.919	0	160.319	153.071	143.815	147.05	147.499	138.468	163.541	149.169	160.59	191.28	134.084	148.935	137.667	189.005	187.863	149.727	159.893	0	181.783	179.451	125.467	132.346	149.347
		568	2399.76	140.821	182.409	143.996	179.481	164.378	0	123.534	131.947	171.381	143.508	133.707	164.523	130.983	166.348	127.457	158.429	170.138	155.774	149.3	149.55	151.133	0	0	162.371	143.996	151.192	141.472	147.694	141.806	156.893	151.56	163.944	180.254	125	142.228	150.051	182.229	180.874	148.269	161.984	140.193	176.326	146.268	135.106	153.212	148.647
		569	2403.72	147.181	175.456	154.449	165.258	157.17	142.678	136.272	130.903	186.425	143.827	118.307	158.451	125.451	171.01	132.831	159.913	163.935	146.482	148.524	151.531	170.359	122.184	131.055	153.479	147.49	151.249	148.799	153.116	0	160.758	139.355	164.456	179.499	127.914	136.369	147.318	193.139	173.216	151.886	148.136	0	185.262	158.041	127.747	138.099	148.146
		570	2407.68	142.197	180.617	138.911	173.867	156.562	132.088	130.795	121.389	185.687	149.328	119.038	151.619	125.5	163.038	129.689	159.745	171.005	155.475	153.901	151.912	155.469	122.886	145.497	162.622	153.938	148.305	135.608	132.649	145.84	152.039	145.571	167.559	191.156	126.921	137.357	137.802	196.189	181.548	139.194	156.197	139.817	188.151	146.95	124.821	134.473	0
		571	2411.64	147.505	187.371	139.542	170.31	157.729	139.844	128.289	133.159	193.708	149.329	126.386	155.247	129.155	161.615	135.848	154.842	161.288	154.053	153.224	146.358	135.778	0	132.863	159.428	137.422	167.859	137.294	143.418	142.617	166.27	147.621	167.444	178.444	130.877	136.386	132.077	186.026	178.332	133.573	157.045	0	177.709	146.51	122.115	136.268	195.217
		572	2415.6	157.225	188.71	147.572	164.446	160.035	133.015	125.714	130.232	187.863	142.46	124.565	171.366	0	167.029	128.245	156.878	172.639	150.866	146.853	149.51	140.604	117.742	0	155.632	145.66	156.904	132.568	148.381	137.889	164.523	146.833	171.432	180.412	124.34	144.967	136.898	195.654	174.132	142.777	147.715	139.253	190.732	152.084	120.857	144.502	154.039
		573	2419.56	143.37	177.028	148.358	171.326	167.147	131.964	134.832	122.798	188.733	139.495	0	154.313	131.369	151.658	133.263	150.861	174.175	155.481	146.492	150.407	158.152	118.249	0	168.398	151.221	152.993	132.976	147.379	145.268	161.666	142.048	163.404	176.087	128.913	136.558	148.55	192.237	178.575	131.668	159.503	136.731	192.215	147.405	123.424	144.588	145.164
		574	2423.52	150.732	182.173	143.081	174.468	156.917	0	129.802	125.143	179.453	135.21	128.528	157.404	130.941	165.727	128.699	156.019	177.893	156.107	148.071	150.335	153.954	118.017	140.856	164.535	143.269	155.383	137.361	148.857	142.525	158.637	139.715	167.817	184.426	133.725	139.658	147.762	199.373	180.581	137.095	165.763	132.453	187.387	147.617	124.49	148.619	154.533
		575	2427.48	138.738	174.432	151.442	178.7	153.364	128.146	133.713	126.483	185.628	136.508	117.811	162.67	128.086	156.783	130.431	156.628	169.628	146.601	153.729	147.253	153.223	124.626	137.776	164.329	138.706	154.57	142.483	151.322	145.056	161.566	145.779	167.313	172.346	123.843	138.856	160.045	188.091	181.033	144.321	157.469	0	192.755	154.756	126.376	140.695	164.18
		576	2431.44	144.703	190.061	157.247	166.029	158.773	122.909	119.412	137.047	187.686	145.536	130.927	166.039	122.798	163.857	128.533	156.532	169.7	147.848	167.702	147.994	152.608	126.216	139.928	172.958	150.1	150.632	134.759	147.927	153.82	156.311	142.495	165.747	179.092	124.409	137.755	147.091	208.292	183.682	143.921	148.761	0	182.57	145.886	125.121	139.219	149.702
		577	2435.4	140.099	182.757	136.747	165.639	153.818	137.83	132.848	121.17	187.638	145.741	137.97	164.291	123.371	156.805	133.183	160.345	171.261	143.003	165.901	166.005	145.674	0	130.233	170.655	148.625	153.977	0	145.314	141.818	160.442	145.516	159.374	172.99	130.272	135.156	136.102	186.433	190.998	138.963	191.344	134.655	192.775	154.652	132.629	138.493	154.364
		578	2439.36	151.008	187.435	140.578	169.539	150.996	130.657	120.289	131.518	186.941	144.88	127.244	165.631	128.306	165.378	129.283	151.389	178.96	149.512	153.696	165.672	148.386	126.847	0	168.626	143.902	156.027	133.863	134.296	139.929	158.919	151.429	167.173	180.34	129.12	145.194	143.143	196.423	181.161	143.531	163.85	136.272	197.08	167.485	0	141.774	154.941
		579	2443.32	146.79	188.873	148.425	168.569	160.696	138.593	122.225	135.76	188.601	145.702	134.361	159.217	128.867	156.984	130.993	164.131	159.303	144.812	152.874	155.401	146.714	133.007	122.098	165.24	155.999	160.284	137.578	129.943	134.276	170.589	153.643	174.282	189.501	141.002	132.344	140.699	204.481	187.711	143.743	157.339	138.298	188.373	156.992	133.821	145.411	152.588
		580	2447.28	148.009	185.888	139.879	175.953	158.73	128.436	118.86	0	185.948	139.422	128.866	155.298	132.187	155.257	132.755	165.365	161.127	146.622	152.646	149.543	138.169	125.992	0	152.061	152.888	161.447	147.816	0	142.108	158.819	146.114	166.699	173.14	136.983	137.54	127.676	192.953	190.307	146.391	149.472	145.738	196.181	149.673	132.771	140.813	154.189
		581	2451.24	139.447	188.819	144.983	167.728	154.677	122.325	148.584	125.899	188.819	143.442	136.363	161.925	132.159	163.29	130.314	162.582	169.271	157.223	152.106	150.048	149.944	126.808	118.543	160.607	146.83	156.668	130.067	133.298	137.083	156.036	154.675	166.461	182.379	0	135.788	0	205.371	193.248	135.154	0	141.96	191.024	164.126	129.17	144.284	163.247
		582	2455.2	146.594	187.963	147.211	174.629	156.236	125.28	0	0	174.457	141.988	128.804	147.481	131.955	159.349	128.79	143.338	176.873	150.753	151.296	149.893	139.437	125.217	125.235	160.517	139.282	153.682	130.705	133.669	140.744	158.771	167.174	176.23	180.437	126.693	138.826	0	186.177	178.02	142.236	151.226	148.744	198.394	152.228	142.993	141.925	173.72
		583	2459.16	147.359	192.779	142.9	162.455	155.547	126.783	121.547	121.901	174.108	146.204	134.742	166.816	128.558	161.712	140.009	144.586	166.02	156.258	154.678	140.141	135.752	0	0	169.369	152.561	153.8	132.759	120.655	131.599	175.401	155.06	161.805	181.551	134.338	133.957	146.192	193.388	185.282	147.519	145.306	154.415	197.148	152.94	130.415	134.131	154.553
		584	2463.12	154.433	183.994	147.511	170.744	154.818	125.613	118.883	122.087	176.856	153.595	123.616	156.625	133.979	171.275	132.348	140.665	174.248	162.492	156.059	145.683	144.272	0	117.569	169.275	154.694	160.567	131.623	0	0	167.619	150.995	176.338	184.889	135.912	127.796	0	198.646	183.915	141.445	150.685	156.986	195.057	145.568	127.056	142.851	150.027
		585	2467.08	149.298	186.793	139.341	169.066	144.729	128.192	123.922	136.985	182.484	149.998	129.961	164.88	133.217	172.386	133.18	146.492	174.144	146.921	153.503	150.373	138.354	129.571	127.058	173.268	152.147	157.498	0	140.858	128.497	174.621	148.291	171.292	184.373	0	138.806	139.624	188.116	181.227	131.444	0	150.029	192.508	149.076	126.106	143.101	174.836
		586	2471.04	146.331	191.094	136.189	166.626	151.435	133.558	121.744	123.585	182.427	148.293	134.641	153.098	135.882	158.952	129.856	153.903	172.538	153.166	159.378	145.781	137.696	124.867	118.429	169.89	152.195	143.619	132.73	0	135.425	167.648	150.477	169.707	179.757	134.313	136.201	140.424	188.402	185.814	144.108	0	149.21	198.298	148.494	123.301	137.138	167.471
		587	2475	136.115	185.992	130.659	164	152.957	131.992	127.288	119.306	180.213	161.351	128.179	157.051	127.579	166.261	126.384	155.602	165.797	152.272	158.267	143.361	139.929	125.638	130.912	171.058	158.514	145.798	0	141.202	0	166.999	150.113	177.462	176.499	124.977	134.514	140.143	188.889	181.109	135.824	0	139.907	191.419	153.4	123.02	136.507	165.426
		588	2478.96	149.797	179.702	137.404	176.73	139.885	141.315	115.193	119.63	176.163	161.356	138.811	161.928	129.259	156.266	139.416	151.365	166.328	153.476	155.076	146.154	143.558	122.014	139.093	158.893	156.711	148.193	131.043	134.54	128.02	174.324	144.58	174.995	176.524	0	138.848	138.784	193.158	175.484	131.872	0	147.112	197.085	147.198	123.382	140.878	158.3
		589	2482.92	156.284	188.828	144.386	172.245	153.511	125.339	123.3	118.187	184.536	151.352	131.274	165.109	124.216	160.855	136.008	155.752	170.788	154.755	148.084	143.831	128.076	129.38	131.119	172.055	164.029	153.483	126.678	147.18	141.18	174.861	145.735	171.505	173.733	0	116.529	142.764	197.281	176.949	139.342	0	0	182.313	152.384	127.211	135.938	163.225
		590	2486.88	152.374	187.022	144.131	177.501	155.641	128.14	128.94	117.638	191.326	152.728	131.331	161.088	124.879	164.117	136.622	148.862	173.842	157.875	149.11	143.406	129.184	131.031	137.792	161	149.485	150.868	129.578	136.462	138.492	171.763	155.568	180.701	174.548	0	167.915	132.922	207.61	180.005	146.387	0	141.882	183.047	152.394	123.91	140.179	174.593
		591	2490.84	145.389	192.106	146.158	179.015	154.938	128.535	124.903	112.644	180.686	157.384	138.887	155.47	0	160.537	137.003	149.903	158.697	155.712	150.775	143.356	130.482	134.782	129.556	159.995	150.903	149.434	0	135.303	141.938	169.417	145.686	176.662	171.828	124.231	132.356	128.233	199.373	188.4	134.482	0	149.051	189.132	150.679	137.737	142.968	162.905
		592	2494.8	146.178	182.379	136.157	162.214	146.357	125.21	127.363	115.841	184.947	166.979	128.352	161.318	117.525	148.497	132.941	151.896	164.321	150.925	144.207	150.689	130.964	131.894	129.005	168.51	147.162	151.892	128.716	0	0	187.427	145.195	162.571	172.278	133.985	126.844	144.012	192.511	184.736	132.753	0	137.271	194.718	154.537	131.337	126.714	163.88
		593	2498.76	145.399	176.197	145.21	173.768	0	140.96	125.169	0	0	161.774	132.894	157.399	120.876	164.901	139.677	155.241	171.218	162.081	138.079	150.129	124.603	117.687	123.987	168.227	154.874	139.437	139.325	136.727	137.556	170.285	151.928	166.863	175.822	123.322	0	135.062	202.79	179.659	134.076	0	159.756	186.896	150.793	134.591	128.283	158.255
		594	2502.72	145.03	186.701	144.643	175.71	152.818	129.571	119.851	0	0	154.17	137.828	158.449	117.916	170.785	136.491	150.544	167.982	152.707	146.692	145.633	122.037	124.32	132.078	165.85	158.752	138.327	126.907	0	0	181.492	149.464	171.089	179.526	0	130.2	134.937	194.826	179.922	137.942	0	147.909	195.015	151.328	130.143	135.225	151.822
		595	2506.68	146.413	183.424	141.87	177.189	148.941	136.706	0	120.154	0	148.788	136.868	167.453	133.496	161.387	145.949	156.899	174.335	164.396	149.743	150.091	130.623	126.91	120.8	0	151.159	146.124	125.273	136.039	139.355	194.349	146.75	165.934	163.558	130.961	0	132.988	198.709	182.431	120.617	0	146.313	188.941	149.283	128.606	128.939	161.898
		596	2510.64	135.597	182.009	134.504	178.071	154.317	0	0	0	187.378	141.305	130.538	159.962	122.419	155.511	134.805	156.66	179.851	154.846	148.472	144.608	130.508	123.513	0	170.853	155	146.696	133.215	0	0	173.608	153.146	169.739	199.557	0	129.331	136.384	191.461	181.755	120.251	133.85	141.62	179.858	148.624	128.806	134.338	156.044
		597	2514.6	138.845	181.965	141.782	174.331	151.726	133.677	124.021	117.831	0	147.344	127.045	173.378	119.823	155.292	0	154.118	169.642	152.39	135.067	149.954	126.643	120.001	125.794	165.236	151.17	142.721	0	0	0	161.016	149.491	160.388	174.795	123.636	130.681	138.424	198.05	187.218	127.994	141.337	148.968	188.675	152.534	128.988	134.812	152.966
		598	2518.56	131.106	199.222	145.495	172.768	161.073	130.758	119.628	0	0	141.278	126.712	160.723	140.947	162.619	128.213	151.552	169.831	151.604	150.495	146.958	129.308	123.093	126.965	164.058	152.358	142.739	0	130.488	124.354	163.504	145.808	159.359	170.551	128.665	135.046	139.944	198.305	184.902	130.795	0	155.706	193.366	145.97	135.342	136.523	160.576
[truncated: 27 more columns]

## Sheet: Background Std
				SptId_29	SptId_30	SptId_31	SptId_32	SptId_33	SptId_34	SptId_36	SptId_38	SptId_40	SptId_41	SptId_42	SptId_43	SptId_44	SptId_46	SptId_47	SptId_49	SptId_51	SptId_52	SptId_53	SptId_55	SptId_56	SptId_58	SptId_59	SptId_60	SptId_61	SptId_62	SptId_63	SptId_65	SptId_66	SptId_68	SptId_70	SptId_72	SptId_74	SptId_75	SptId_76	SptId_77	SptId_78	SptId_79	SptId_81	SptId_83	SptId_85	SptId_86	SptId_87	SptId_88	SptId_89	SptId_90
		0	150.48	0	0	0	0	0	0	0	0	0	0	0	0	0	0	0	0	0	0	0	0	0	0	0	0	0	0	0	0	0	0	0	0	0	0	0	0	0	0	0	0	0	0	0	0	0	0
		1	154.44	0	0	0	0	0	0	0	0	0	0	0	0	0	0	0	0	0	0	0	0	0	0	0	0	0	0	0	0	0	0	0	0	0	0	0	77.7099	0	0	0	0	0	0	0	0	0	0
		2	158.4	0	0	0	0	0	0	0	0	0	0	0	0	0	0	0	0	0	0	0	0	0	0	0	0	0	0	0	0	0	0	0	0	0	0	0	0	0	0	0	0	0	0	0	0	0	0
		3	162.36	0	0	0	0	0	0	0	0	0	0	0	0	0	0	0	0	0	0	0	0	0	0	0	0	0	0	0	0	0	0	0	0	0	0	0	0	69.4066	0	0	0	0	0	0	0	0	0
		4	166.32	0	0	0	0	0	0	0	0	0	0	0	0	0	0	0	0	0	0	0	0	0	0	0	0	0	0	0	0	0	0	0	0	0	0	0	0	0	0	0	0	0	0	0	0	0	0
		5	170.28	0	0	0	0	0	0	0	0	0	0	0	0	0	0	0	0	0	0	0	0	0	0	0	0	0	0	0	0	0	0	0	0	0	67.6514	0	0	0	0	0	0	0	0	0	0	0	0
		6	174.24	0	0	0	0	0	0	0	0	0	0	0	0	0	0	0	0	0	0	0	0	0	0	0	0	0	0	0	0	0	0	0	0	0	0	0	0	0	0	0	0	0	0	0	0	0	0
		7	178.2	0	0	0	0	0	0	0	0	0	0	0	0	0	0	0	0	0	0	0	0	0	0	0	0	0	0	0	0	0	0	0	0	0	0	0	0	0	0	60.3674	0	0	0	0	0	0	0
		8	182.16	0	0	0	0	0	0	0	0	0	0	0	0	0	0	0	0	0	0	0	0	68.4415	0	0	0	0	0	0	0	0	0	0	0	0	0	0	0	0	0	0	0	0	0	0	0	0	0
		9	186.12	0	0	0	0	0	0	0	0	0	0	0	0	62.5333	0	0	0	0	0	0	0	0	0	0	0	0	0	0	0	0	0	0	0	0	0	0	0	0	0	0	0	0	0	0	0	0	0
		10	190.08	0	0	0	0	0	0	0	0	0	0	0	0	0	0	0	0	0	0	0	0	0	0	0	0	0	0	0	0	0	0	0	0	0	0	0	0	0	0	0	0	0	0	0	0	0	0
		11	194.04	0	0	0	0	0	0	0	0	0	0	0	0	0	0	0	0	0	0	0	0	0	0	0	0	0	0	0	0	0	0	0	0	0	0	64.8183	0	66.6296	0	0	0	0	0	0	0	0	0
		12	198	0	0	0	0	0	0	0	0	0	0	0	0	0	0	0	0	0	0	0	0	0	0	0	0	0	0	0	0	0	0	0	0	0	0	0	0	0	0	0	0	0	0	0	0	0	0
		13	201.96	0	0	0	0	0	0	0	0	0	0	0	0	0	0	0	0	60.8636	0	0	0	0	0	0	0	0	0	0	0	0	0	0	0	0	0	0	0	65.0893	0	0	0	0	0	0	0	0	0
		14	205.92	0	0	0	0	0	0	0	0	0	0	0	0	0	0	0	0	0	0	0	0	0	0	0	0	0	0	0	0	0	0	0	0	0	0	0	0	67.7566	0	0	0	0	0	0	0	0	0
		15	209.88	0	0	0	0	0	0	0	0	0	0	0	0	0	0	0	0	0	0	0	0	0	0	0	0	66.2119	0	0	0	0	0	0	0	0	0	0	0	62.9479	0	0	0	0	0	0	0	0	0
		16	213.84	0	0	0	0	0	0	0	0	0	0	0	0	0	0	0	0	0	0	0	0	0	0	0	0	0	0	0	0	0	0	0	0	0	0	0	0	66.5766	0	0	0	0	0	0	0	0	0
		17	217.8	0	0	0	0	0	0	0	0	0	0	0	0	0	0	0	0	0	0	0	0	0	0	0	0	0	0	0	0	0	0	0	0	0	0	0	0	65.8483	0	0	0	0	0	0	0	0	0
		18	221.76	0	0	0	0	0	0	0	61.8295	0	0	0	0	0	0	0	0	0	0	0	0	0	0	0	0	0	0	0	0	0	0	0	0	0	0	0	0	67.1497	64.1413	0	0	0	0	0	0	0	0
		19	225.72	0	0	0	0	0	0	0	0	0	0	0	0	0	0	0	0	0	0	0	0	0	0	0	0	0	0	0	0	0	0	0	0	0	0	0	0	64.5667	0	0	0	0	0	0	0	0	0
		20	229.68	0	0	0	0	0	0	0	0	0	0	0	0	0	0	0	0	0	0	0	0	0	70.4425	0	0	0	0	0	0	0	0	0	0	0	0	0	0	65.5941	0	0	0	0	0	0	0	0	0
		21	233.64	0	0	0	0	0	0	0	0	0	0	0	0	0	0	0	0	0	0	0	0	0	0	0	0	0	0	67.2681	0	0	0	0	0	0	0	0	0	73.702	0	0	0	0	0	0	0	0	0
		22	237.6	0	0	0	0	0	0	0	0	0	0	0	0	0	0	0	0	0	0	0	0	0	0	0	0	0	0	0	0	0	0	0	0	0	0	0	0	69.9162	0	0	0	0	0	0	0	0	0
		23	241.56	0	0	0	0	0	0	0	0	0	0	0	0	0	0	0	0	0	0	0	0	0	66.1771	0	0	0	0	0	0	0	0	0	0	0	0	0	0	65.8933	0	0	0	0	0	0	0	0	0
		24	245.52	0	0	0	0	0	0	0	0	0	0	0	0	0	0	0	0	0	0	0	0	0	0	0	0	0	0	0	0	0	0	0	0	0	0	0	0	67.497	0	0	0	0	0	0	0	0	0
		25	249.48	0	0	0	0	0	0	0	0	0	0	0	0	0	0	0	0	0	0	0	0	0	65.0093	0	0	0	0	0	0	0	0	0	0	0	0	0	0	67.8725	0	0	0	0	0	66.4905	0	0	0
		26	253.44	0	0	0	0	0	0	0	0	0	0	0	0	0	0	0	0	0	0	0	0	0	62.3926	0	0	0	0	0	0	0	0	0	0	0	0	0	0	67.1294	0	0	0	0	0	0	0	0	0
		27	257.4	0	0	0	0	0	0	0	0	0	0	0	0	0	0	0	0	0	0	0	0	0	68.2951	0	0	0	0	0	0	0	0	0	0	0	0	0	0	0	0	0	0	0	0	0	0	0	0
		28	261.36	0	0	0	0	0	0	0	0	0	0	0	0	0	0	70.8069	0	0	0	0	0	0	70.0895	0	0	0	0	0	0	0	0	0	0	0	0	0	0	0	0	0	0	0	0	0	0	0	0
		29	265.32	0	0	0	65.0251	0	0	0	0	0	0	0	0	0	0	0	0	0	0	0	0	0	62.6241	0	0	0	0	0	0	0	0	0	0	0	0	0	0	0	0	0	0	0	0	0	0	74.791	0
		30	269.28	0	0	0	69.6278	0	0	0	0	0	0	0	0	0	0	0	0	0	0	0	0	0	63.0016	0	0	0	0	0	0	0	0	0	0	0	0	0	0	0	0	0	0	0	0	0	0	0	0
		31	273.24	0	0	0	60.5589	0	0	0	0	0	0	0	0	0	0	0	0	0	0	0	0	0	64.2173	0	0	0	0	0	0	0	0	0	0	0	0	0	0	0	0	0	0	0	0	0	0	0	0
		32	277.2	0	0	0	68.6531	0	0	0	0	0	0	0	0	0	0	0	0	0	0	0	0	0	65.0624	0	0	0	0	0	0	0	0	0	0	0	0	0	0	0	0	0	0	0	0	0	0	0	0
		33	281.16	0	0	0	67.5877	0	0	0	0	0	0	0	0	0	0	0	0	0	0	0	0	0	64.4364	0	0	0	0	0	0	0	0	0	0	0	0	0	0	0	62.0248	0	0	0	0	0	0	0	0
		34	285.12	0	0	0	68.1808	0	0	0	0	0	0	0	0	0	0	0	0	0	0	0	0	0	63.7014	0	0	0	0	0	0	0	0	0	0	0	0	0	0	0	59.8919	0	0	0	0	0	0	0	0
		35	289.08	0	0	0	65.894	0	0	0	0	0	0	0	0	0	0	0	0	0	0	0	0	0	63.4009	0	0	0	0	0	0	0	0	0	0	0	0	0	0	67.5892	62.4677	0	0	0	0	0	0	0	0
		36	293.04	0	0	0	62.0141	0	0	0	0	0	0	0	0	0	0	0	0	0	0	0	0	0	62.8694	0	0	0	0	0	0	0	0	0	0	0	0	0	0	0	65.8495	0	0	0	0	0	0	0	0
		37	297	0	0	0	65.8071	0	0	0	0	0	0	0	0	0	0	0	0	0	0	0	0	0	65.3046	0	0	0	0	0	0	0	0	0	0	0	0	0	0	0	68.6088	0	0	0	0	0	0	0	0
		38	300.96	0	0	0	65.2768	0	0	0	0	0	0	0	0	0	0	0	0	0	0	0	0	0	63.4497	0	0	66.0656	0	0	0	0	0	0	0	0	0	0	66.8552	0	65.1821	0	0	0	0	0	0	0	0
		39	304.92	0	0	0	63.7833	0	0	0	0	0	0	0	0	0	0	0	0	0	0	0	0	0	65.9542	0	0	0	0	0	0	0	0	0	0	0	0	0	70.6523	65.2188	70.7974	0	0	0	0	0	71.946	0	0
		40	308.88	0	0	0	64.0739	0	0	0	0	0	0	0	0	0	67.7398	0	0	0	0	59.829	0	0	65.2259	0	0	0	66.4463	0	0	0	0	0	0	0	0	0	64.4547	0	64.5778	0	0	63.2	0	0	0	0	0
		41	312.84	0	0	0	66.7102	63.6261	0	0	0	0	0	0	0	0	0	0	0	0	0	0	0	0	64.6397	0	0	0	0	0	0	0	0	0	0	0	0	0	0	66.0546	64.0585	0	0	0	0	0	0	0	0
		42	316.8	0	0	0	64.7607	0	0	0	0	0	0	0	0	0	0	0	0	0	0	0	0	0	62.8161	0	0	0	0	0	0	63.2021	0	0	0	0	0	0	0	65.9011	67.795	0	0	0	0	0	0	0	0
		43	320.76	0	0	0	65.6437	0	0	0	0	0	0	0	0	0	0	0	0	0	0	0	0	0	66.3332	0	0	0	0	0	0	0	0	0	0	0	0	0	65.9493	64.9219	62.7476	0	0	0	0	0	0	0	0
		44	324.72	0	0	0	64.4001	0	0	0	0	0	0	0	0	0	0	0	0	0	0	0	0	0	64.263	0	0	0	0	0	0	0	0	0	0	0	0	0	0	71.1296	64.5415	0	0	0	0	0	0	0	0
		45	328.68	0	0	0	66.3941	0	0	0	0	0	0	0	0	0	0	0	0	0	0	0	0	0	66.4733	0	0	0	0	0	0	0	0	0	0	0	0	0	65.1768	64.065	70.3477	0	0	0	0	0	0	0	0
		46	332.64	0	0	0	60.7545	0	0	0	0	0	0	0	0	0	0	0	63.4053	0	0	0	0	0	66.92	0	0	0	0	0	0	68.0758	0	0	0	0	0	0	63.3166	71.5538	65.6705	0	0	0	0	0	0	0	0
		47	336.6	0	0	0	65.1486	0	0	0	0	0	0	0	0	0	0	0	65.6226	0	0	0	0	0	61.8497	0	0	0	0	0	0	64.3515	0	0	0	0	0	0	67.3302	64.6962	64.5526	0	0	0	0	0	0	0	0
		48	340.56	0	0	0	63.4958	0	0	0	0	0	0	0	0	0	0	0	62.0041	0	0	0	0	0	64.7411	0	0	0	0	0	0	0	0	0	0	0	0	0	61.9881	66.3121	65.425	0	0	0	0	0	0	0	0
		49	344.52	0	0	0	65.3136	0	0	0	0	0	0	0	0	0	0	0	62.4556	0	0	0	0	0	65.832	0	0	0	0	0	0	62.7481	0	0	0	0	0	0	66.493	65.8618	62.2534	0	0	0	0	0	0	0	0
		50	348.48	0	0	0	64.8741	0	0	0	0	0	0	0	0	0	0	0	63.3544	0	0	0	0	0	66.3777	0	0	0	0	0	0	66.0901	0	0	0	0	0	0	0	64.4039	64.6924	0	0	0	0	0	0	0	0
		51	352.44	0	0	0	63.1842	0	0	0	0	0	0	0	0	0	0	0	64.34	0	0	0	0	0	63.0825	0	0	0	0	0	0	66.5877	0	0	65.3463	0	0	0	63.9162	65.3353	63.3502	0	0	0	67.025	0	0	0	0
		52	356.4	0	0	0	65.0188	0	0	0	0	0	0	0	0	0	0	0	63.0093	0	0	0	0	0	66.8571	0	0	0	0	0	0	67.7928	0	0	0	0	0	0	62.744	63.996	62.6789	0	0	0	0	0	0	0	0
		53	360.36	0	0	0	64.1559	0	0	0	0	0	0	0	0	0	0	0	68.6957	0	0	0	0	0	63.8764	0	0	66.2944	0	0	0	64.3206	0	0	64.4251	0	0	0	61.1909	63.4211	0	0	0	0	0	0	0	0	0
		54	364.32	0	0	0	67.3842	0	0	0	0	0	0	0	0	0	0	0	61.5556	0	0	0	0	0	66.6824	0	0	63.9647	0	0	0	68.7996	0	0	62.0488	0	0	0	60.2992	65.0978	62.363	0	0	0	0	0	0	0	0
		55	368.28	0	0	0	67.6988	0	0	0	0	0	61.5037	0	0	0	0	0	64.5074	0	0	0	0	0	61.3983	0	0	0	0	0	0	66.2274	0	0	67.0991	0	0	0	64.6259	64.3225	71.8677	0	0	0	0	0	0	0	0
		56	372.24	0	0	0	66.5211	0	0	0	0	73.002	0	0	0	0	0	0	61.5978	0	0	0	0	0	63.6448	65.7968	0	67.9492	0	0	0	66.6684	0	0	63.9423	0	0	0	63.4218	65.76	65.136	0	0	0	0	0	0	0	0
		57	376.2	0	0	0	66.0332	0	0	0	0	0	64.5845	0	0	0	0	0	67.6293	0	0	0	0	0	0	0	0	69.0222	0	0	0	62.7626	0	0	63.3623	0	0	0	67.3112	61.7828	67.514	0	0	0	0	0	0	0	0
		58	380.16	0	0	0	63.1224	0	0	0	0	0	65.1057	0	0	0	0	0	61.6277	0	0	0	0	0	0	0	0	65.4441	0	0	0	68.3625	0	0	65.0872	0	0	0	62.9308	59.9436	66.8823	0	0	0	0	0	0	0	0
		59	384.12	0	0	0	67.6453	0	0	0	68.9164	0	69.2226	0	0	0	0	0	63.7282	0	0	0	0	0	0	0	0	66.709	0	0	0	66.0718	0	0	66.6643	0	0	0	67.0612	64.8584	63.799	0	0	0	0	0	0	0	0
		60	388.08	0	0	0	66.0412	0	0	0	0	0	66.7444	0	0	0	0	0	67.2813	0	0	0	0	0	66.1539	0	0	62.3063	0	0	0	64.5507	0	0	65.1088	0	0	0	67.5796	66.8903	63.0475	0	0	0	0	0	0	0	0
		61	392.04	0	0	0	70.3362	0	0	0	0	0	66.4719	0	0	0	0	0	60.6947	0	0	0	0	0	0	0	0	60.7988	0	0	0	67.358	0	0	64.5236	0	0	0	65.4391	70.9094	0	0	0	0	0	0	0	0	0
		62	396	0	0	0	64.3446	0	0	0	0	0	64.4526	0	0	0	0	0	62.0191	0	0	0	0	0	0	65.6639	0	65.0352	0	0	0	67.0906	0	0	61.1905	0	0	0	64.0016	69.5332	67.2252	0	0	0	0	0	0	0	0
		63	399.96	0	0	0	65.5842	0	0	0	0	0	65.9882	0	0	0	0	0	66.275	0	0	0	0	0	0	60.0795	0	64.3454	0	0	62.754	63.0621	0	0	62.7412	0	0	0	63.0613	65.592	67.6605	0	0	0	0	0	0	0	0
		64	403.92	0	0	0	59.1142	0	0	0	0	0	64.2643	0	0	0	0	0	67.3133	0	0	0	0	0	0	63.6551	0	66.0839	0	0	0	62.0407	0	0	65.8568	0	0	0	63.3262	66.1554	0	0	0	0	0	0	0	0	0
		65	407.88	0	0	0	65.6444	0	0	0	0	0	65.1927	0	0	0	0	0	65.5056	0	0	0	0	0	64.1363	61.8731	0	64.039	0	0	0	65.6577	0	0	65.7597	0	0	0	67.1843	70.3578	0	0	0	0	0	0	0	0	0
		66	411.84	0	0	0	69.5277	0	0	0	0	0	69.1724	0	0	0	0	0	61.4434	0	0	0	0	0	0	62.7667	0	62.8254	0	0	0	65.4233	0	0	62.7437	0	0	0	66.3429	64.9628	65.9557	0	0	0	0	0	0	0	0
		67	415.8	0	0	0	63.297	0	0	0	0	0	64.5418	0	0	0	0	0	66.9704	0	0	0	0	0	0	62.4539	0	0	0	0	0	66.3717	0	0	66.7355	0	0	0	63.3228	64.7866	0	0	0	0	0	0	0	0	0
		68	419.76	68.0233	0	0	66.4612	0	0	0	0	0	64.2356	0	0	0	0	0	63.7946	0	0	0	0	0	0	62.1442	0	66.3937	0	0	0	65.0903	0	0	63.4637	0	0	0	64.7917	65.2205	0	0	0	0	0	0	0	0	0
		69	423.72	0	0	0	66.8309	0	0	0	0	0	66.1543	0	0	0	0	0	66.1815	0	0	0	0	0	0	63.721	0	63.7149	0	0	60.3269	66.1682	0	0	68.1828	0	0	0	64.7812	62.9676	0	0	0	0	0	0	0	0	0
		70	427.68	0	0	0	65.2631	0	0	0	65.6123	0	63.5126	0	0	0	0	0	66.9071	0	0	0	0	0	0	65.7086	0	61.4794	0	0	0	64.7756	0	0	62.6411	0	0	0	65.4517	65.2068	0	0	0	0	0	0	0	0	0
		71	431.64	0	0	0	66.6717	0	0	0	0	0	64.2423	0	0	0	0	0	66.113	0	0	0	0	0	0	67.988	0	68.0554	0	0	63.6956	65.3869	0	0	64.0026	0	0	0	62.4913	67.8722	0	0	0	0	0	0	0	0	62.453
		72	435.6	0	0	0	70.5165	0	0	0	0	0	65.9889	0	0	0	0	0	63.3595	0	0	0	0	0	0	64.0304	0	66.132	0	0	65.422	64.6888	0	0	63.0126	0	0	0	66.4608	71.9692	0	0	0	0	0	0	0	0	0
		73	439.56	0	0	0	65.6375	0	0	0	62.97	0	64.6947	0	0	0	0	0	62.7367	0	0	0	0	0	0	65.5038	0	69.6246	0	66.8026	62.4258	62.3058	0	0	59.8156	0	0	0	64.5158	62.1875	0	0	0	0	67.2579	0	0	0	0
		74	443.52	0	0	0	66.8177	0	0	0	66.1085	0	62.9848	0	0	0	0	0	66.0677	0	62.7067	0	0	0	0	65.923	0	67.5776	0	0	64.7751	69.1191	0	0	63.4008	0	0	0	67.9385	64.2345	0	0	0	0	0	0	0	0	0
		75	447.48	0	0	0	67.7565	0	0	0	0	0	69.8495	0	0	0	0	0	72.52	0	0	0	0	0	0	65.5777	0	62.8726	0	0	59.1158	63.2384	0	0	64.278	0	0	0	65.8025	64.9884	0	0	0	0	0	0	0	0	0
		76	451.44	0	0	0	62.5058	0	0	0	0	0	67.2933	0	0	0	0	0	65.0595	0	61.3553	66.1506	0	0	0	61.9241	0	62.848	0	0	59.5888	64.6691	0	0	64.4189	0	0	0	69.8775	65.5776	0	0	0	0	0	0	0	0	0
		77	455.4	0	0	0	66.9725	0	0	0	0	0	66.2138	0	0	0	0	0	64.1744	64.7929	0	67.3612	0	0	0	61.3525	0	63.7479	0	0	61.3798	66.6631	0	0	67.4769	0	0	0	66.708	66.9157	0	0	0	0	0	0	0	0	0
		78	459.36	0	0	0	63.455	0	0	0	0	0	64.4332	0	0	0	0	0	66.777	62.3628	65.5192	64.452	0	0	0	64.0986	0	66.3166	0	0	61.9569	65.9747	0	0	62.5707	0	0	0	63.1886	69.6836	0	0	0	0	0	0	0	0	0
		79	463.32	64.5315	0	0	68.9311	0	0	0	67.3142	0	60.1329	0	0	0	0	0	66.1445	63.0962	63.3484	64.2806	0	0	0	61.5198	0	67.9333	0	0	58.3175	66.4884	0	0	61.8284	0	0	0	64.4778	66.0948	0	0	0	0	0	0	0	0	0
		80	467.28	0	0	0	64.0561	0	0	0	63.8335	0	66.5221	0	0	0	0	0	68.004	0	68.273	69.6264	0	0	0	64.0183	0	67.8027	0	0	64.2294	62.0949	0	62.5946	67.3345	0	0	60.7633	64.7921	64.5999	0	0	0	0	0	0	0	0	0
		81	471.24	0	0	0	69.5275	0	0	0	67.0483	0	66.4167	0	0	0	0	0	70.9459	0	62.0735	62.7659	0	0	0	61.4647	0	66.0397	0	0	60.1517	64.1636	0	62.5252	61.926	0	0	0	66.6851	65.272	0	0	0	0	0	0	0	0	0
		82	475.2	0	0	0	69.2836	0	0	0	61.2472	0	68.1314	0	0	0	0	0	68.1908	65.3211	62.6238	63.9891	0	0	0	63.8999	0	62.519	0	0	67.744	63.5976	0	64.972	64.6916	0	0	0	65.8721	64.2093	0	0	67.4681	0	0	0	0	0	0
		83	479.16	0	0	0	68.0931	0	0	0	63.8539	0	67.8881	0	0	0	0	0	69.7661	65.7258	60.4194	67.0829	0	0	0	68.0422	0	61.3488	0	0	0	64.3731	0	62.7974	67.4727	0	0	0	72.4803	61.966	0	0	0	0	0	0	0	0	0
		84	483.12	66.1239	0	0	64.9749	0	0	0	65.3299	0	64.7554	0	0	0	0	0	70.1827	64.1694	0	68.5488	0	0	0	64.1585	0	63.3648	0	0	64.8156	66.5907	0	63.2974	64.922	0	65.0868	0	62.663	65.3396	0	68.0687	59.5378	0	0	0	0	0	0
		85	487.08	70.0607	0	0	69.0634	0	0	0	66.5309	0	64.774	0	0	0	0	0	65.9502	66.7816	63.964	60.4682	0	0	0	63.3947	0	64.6428	0	0	64.72	68.235	0	62.6741	67.1139	0	58.5484	0	67.0274	69.9504	0	0	62.6722	0	0	0	0	0	0
		86	491.04	0	0	0	62.3643	0	0	0	64.7874	0	67.1516	0	0	0	0	0	65.6002	0	0	61.9297	0	0	0	64.3104	0	62.5769	0	0	69.112	63.147	0	62.2154	67.5549	0	65.5455	0	64.6714	63.3388	0	65.01	63.3402	0	0	0	0	0	62.5819
		87	495	63.2284	0	0	69.1952	0	0	0	65.027	0	67.9798	0	0	0	0	0	72.7997	0	65.6815	66.7636	0	0	0	61.0325	0	64.9913	0	0	61.2854	67.4257	0	66.2617	68.416	0	61.6182	0	64.4944	62.0393	0	64.4794	0	0	0	0	0	0	0
		88	498.96	66.2046	0	0	63.7121	0	0	0	62.115	62.7993	62.7652	0	0	0	0	0	68.2599	61.6823	62.1351	65.7988	0	0	0	67.1668	0	63.8136	0	0	0	67.6515	0	61.7479	64.852	0	65.1835	0	65.0746	67.6689	0	63.92	62.2333	0	0	0	0	0	0
		89	502.92	58.4183	0	0	63.738	0	0	0	67.0867	0	67.2466	0	0	0	0	0	69.3801	64.252	65.8771	62.3089	0	0	0	66.8115	66.9807	63.8347	0	0	0	69.4942	0	60.0261	66.9783	0	66.2322	0	67.2606	66.0944	0	60.0899	66.7304	0	0	0	0	0	0
		90	506.88	0	0	0	69.1536	0	0	0	58.4344	0	67.8929	0	0	0	0	0	68.3789	62.6597	65.0017	66.1728	0	0	0	61.9485	64.4457	65.066	0	0	66.2283	63.9896	0	60.064	65.0194	0	64.6668	0	64.7656	68.733	0	66.5779	62.8131	0	0	0	0	0	0
		91	510.84	61.5777	0	0	63.728	0	0	0	66.4699	0	65.8949	0	0	0	0	0	63.8242	64.4753	63.354	62.0898	0	0	0	62.5624	63.9368	66.5767	0	0	0	69.2495	0	63.8598	67.4675	0	63.014	0	63.9515	65.452	0	62.833	61.1218	0	0	0	0	0	60.8352
		92	514.8	63.6776	0	0	62.6087	0	0	0	65.9189	0	66.9614	0	0	0	0	0	65.0312	61.6281	62.4864	62.7111	0	0	0	65.2012	0	66.6997	0	69.1853	0	69.8692	0	65.7122	64.0437	0	63.6885	64.0111	69.3065	65.6186	0	63.1442	61.748	0	0	0	0	0	0
		93	518.76	64.0297	0	0	66.4356	0	0	0	63.7088	0	61.424	0	0	0	0	0	65.887	58.8912	0	63.0963	0	0	0	67.5994	65.5488	64.8594	0	0	63.0584	66.3872	0	58.9746	63.2237	0	60.1862	59.1854	70.2672	62.8617	0	62.3792	0	0	0	0	0	0	61.7523
		94	522.72	67.3452	0	0	66.2679	0	0	0	62.8545	0	67.2554	0	0	0	0	0	65.787	0	62.2219	64.4727	0	0	0	59.9206	65.4532	61.2083	0	0	63.2537	63.0282	0	56.1013	62.5996	0	66.3843	0	64.6644	67.4647	0	59.3803	61.638	0	0	0	0	0	62.7682
		95	526.68	62.6279	0	0	67.1916	0	0	0	62.8978	0	64.6449	0	0	0	0	0	66.1344	69.2365	0	63.1243	0	0	0	61.4914	65.3073	64.3731	0	0	60.5953	64.5898	0	63.1845	66.5653	0	69.3555	65.9676	66.5912	63.5569	0	57.173	61.2818	0	0	0	0	0	62.4447
		96	530.64	64.3689	0	0	66.4616	0	0	0	64.1056	0	69.288	0	0	0	0	0	66.7204	62.4154	0	63.2926	0	0	0	60.3964	62.2061	65.4941	0	0	64.7886	65.0729	0	63.8971	63.0864	0	63.1536	66.9372	65.1835	64.9274	0	62.5539	66.2953	0	0	0	0	0	58.1004
		97	534.6	64.7469	0	0	66.0033	0	0	0	67.263	0	63.7471	0	0	0	0	0	64.3307	66.6637	67.2727	67.1953	0	0	0	67.588	61.6297	65.1989	0	0	0	63.5315	0	63.9492	63.1619	0	63.2056	0	64.2926	66.3899	0	67.408	64.5181	0	0	0	0	0	61.2512
		98	538.56	60.4437	0	0	66.0059	0	0	0	65.0678	0	68.4196	0	0	0	0	0	65.1379	66.8754	65.6585	64.6041	0	0	0	65.5458	63.9774	62.2352	0	63.2165	64.3676	68.992	0	65.4656	65.5789	0	64.6711	60.1209	68.7712	62.3344	0	64.6077	60.6347	0	0	0	0	0	63.651
		99	542.52	60.7037	0	0	65.2379	0	0	0	62.6445	0	66.2298	0	0	0	0	0	64.7974	65.0176	61.9773	65.0614	0	0	0	65.3266	65.939	65.9246	0	62.8954	64.0558	64.8055	0	63.7559	65.1538	0	62.7757	0	61.6455	65.2636	0	64.5048	65.1514	0	0	0	0	0	67.4088
		100	546.48	0	0	0	70.2109	0	0	0	65.6112	0	66.1169	0	0	0	0	0	65.0689	63.9678	0	65.8029	0	0	0	65.6583	65.5257	64.4119	0	61.5232	63.0305	63.2881	0	62.7261	64.1634	0	61.8296	64.2195	64.6605	66.6477	0	63.6314	67.5435	0	0	0	0	0	62.5812
		101	550.44	62.0528	0	0	61.848	0	0	0	74.4918	0	64.7383	0	0	0	0	0	65.2462	65.8771	61.7919	65.7943	0	0	0	61.6265	65.2804	58.2652	0	59.0789	63.9775	67.41	0	60.4497	64.1324	0	61.1658	61.5668	70.3883	59.9561	0	63.9204	68.7768	0	0	0	0	63.7774	60.9414
		102	554.4	0	0	0	68.8758	0	0	0	62.9721	0	62.898	0	0	0	0	0	63.8865	67.4732	65.7944	64.9895	0	0	0	70.0815	61.5208	58.2792	0	60.9952	66.2641	65.3564	0	57.2279	64.6533	0	65.2288	64.5512	60.5732	64.9828	0	68.2704	64.493	0	0	0	0	0	60.9521
		103	558.36	0	0	0	65.2048	0	0	0	64.5211	68.9762	66.5898	0	0	0	0	0	65.326	65.8752	62.222	67.346	0	0	0	64.0301	65.3019	63.3197	0	60.5058	62.4701	67.723	0	61.9893	63.6713	0	61.8235	62.6717	64.2037	63.4353	0	65.7336	66.1766	0	0	0	0	0	67.1747
		104	562.32	60.2205	0	0	62.4015	0	0	0	63.2009	0	61.1817	0	0	0	64.1314	0	67.1648	61.4086	62.3665	63.0345	0	0	0	63.2738	61.2977	65.0795	0	61.1834	64.0505	67.7272	0	62.9182	64.308	0	63.2302	62.2554	63.8526	62.2737	0	62.901	64.7228	0	0	0	0	0	63.0538
		105	566.28	0	0	0	65.5642	0	0	0	67.3879	0	70.5802	0	0	0	0	0	66.5406	63.9287	64.32	65.4383	0	0	0	63.8435	69.3511	61.0283	0	61.635	61.3147	65.7089	0	63.8192	64.809	0	66.2016	61.052	63.513	66.1117	0	62.3855	63.8218	0	0	0	0	0	64.1209
		106	570.24	0	0	0	69.7745	0	0	0	63.3386	0	66.1707	0	0	0	0	0	65.7196	64.9548	61.4725	67.6021	0	0	0	63.8666	66.3124	60.1725	0	65.3661	0	65.7231	0	62.9566	68.2237	63.3173	63.6863	60.009	63.2986	62.3199	0	60.1	0	0	0	0	0	0	64.4482
		107	574.2	61.943	0	0	73.7555	0	0	0	61.5614	0	70.3193	0	0	0	0	0	62.1549	66.9056	64.7793	62.4802	0	0	0	65.644	62.4938	62.9245	0	65.6144	0	61.2655	0	67.3537	68.7353	67.3115	63.2548	61.9293	67.3075	62.9333	0	65.6464	61.5719	0	0	0	0	0	61.7609
		108	578.16	65.7591	0	0	68.8739	0	0	0	66.8701	0	68.7471	0	0	0	0	0	66.5622	64.3512	61.3863	66.3255	0	0	0	64.5824	74.6867	62.6292	0	66.3956	63.9762	65.0564	0	65.8131	67.9434	60.7735	61.7979	63.1564	66.6703	68.1184	0	64.5813	62.0887	0	0	0	0	0	0
		109	582.12	0	0	0	71.293	0	0	0	64.4484	0	65.7614	0	0	0	0	0	62.397	67.5903	57.4225	66.359	0	0	0	64.0501	67.4229	64.7471	0	59.8478	64.7928	63.3872	0	61.0799	62.7198	64.8959	59.5121	60.7637	63.5901	63.8339	0	64.7154	59.7858	0	0	0	0	0	0
		110	586.08	61.2727	0	0	64.4321	0	0	0	65.9511	0	65.8017	0	0	0	0	0	71.2209	0	66.7977	65.88	0	0	0	63.1357	62.9375	62.7581	0	61.3251	62.2484	65.0397	0	64.5546	63.8975	0	61.5627	62.8412	62.9009	64.8312	0	60.9971	60.3688	0	0	0	0	0	63.4616
		111	590.04	0	0	0	66.6713	0	0	0	67.3052	0	66.1714	0	0	0	0	0	69.8676	0	60.7856	61.7024	0	0	0	64.3956	61.4481	63.0174	0	65.286	63.1122	62.6061	0	62.0136	65.9713	0	61.7416	63.5783	62.1758	61.6774	0	65.8567	64.3857	0	0	0	0	0	63.7239
		112	594	63.9555	0	0	65.7316	0	0	0	67.1904	0	72.116	0	0	0	0	0	67.599	0	61.8765	64.839	0	0	0	65.3703	64.9667	63.176	0	62.2029	61.2987	66.8883	0	62.2291	67.332	65.0598	63.6337	63.3503	63.1773	61.7016	0	63.6189	66.3001	0	0	0	0	0	0
		113	597.96	0	0	0	65.8595	0	0	0	64.7696	0	63.838	0	0	0	0	65.1021	67.5466	0	65.4274	66.5735	0	68.104	0	66.2137	62.2822	59.1924	0	67.1208	60.6219	64.9318	0	60.0844	63.7311	0	62.4972	62.8952	62.0086	61.6724	0	61.7744	64.7114	0	0	0	0	0	0
		114	601.92	0	0	0	62.3199	0	0	0	66.5959	0	66.6029	0	0	0	0	61.7678	67.8727	65.4072	61.9138	62.8166	0	0	0	65.5875	63.274	65.2163	0	61.8188	63.6242	64.5238	0	64.978	69.7456	63.2053	62.6051	68.0335	66.8547	62.8336	0	61.7247	63.5597	0	0	0	0	0	0
		115	605.88	63.435	0	0	68.2606	0	0	0	63.6964	0	63.4317	0	0	0	0	0	65.772	0	63.5312	67.0774	0	0	0	68.5344	69.47	64.3348	0	64.6983	0	65.3488	0	61.4362	64.4683	0	66.4285	65.1709	64.8765	63.9289	0	63.3279	66.4525	0	0	0	0	0	0
		116	609.84	66.3499	0	0	64.9493	0	0	0	63.8905	0	67.2315	0	0	0	0	0	67.1574	0	58.1182	65.5822	0	0	0	66.5106	66.169	62.0746	0	67.1155	60.5549	63.66	0	65.7537	64.7014	0	61.7712	59.0558	70.9422	64.2912	0	63.8364	61.3416	0	0	0	0	0	0
		117	613.8	62.1837	0	0	64.0791	0	0	0	66.2833	0	64.8936	0	0	0	0	0	61.9795	70.1737	59.8626	63.5859	0	0	0	61.9085	67.3467	61.2786	0	66.6317	61.9592	65.5066	0	60.5952	64.3911	0	65.079	61.8424	66.7721	63.7302	64.3897	57.8799	64.2727	0	0	0	0	0	66.7268
		118	617.76	65.5935	0	0	63.9152	0	0	0	66.7023	0	64.4494	0	0	0	0	0	64.2315	0	65.4046	65.8308	0	0	0	65.1173	60.9901	63.4879	0	61.8357	62.1272	67.6713	0	62.5813	65.7058	0	63.7496	59.117	66.134	67.3142	0	64.7174	64.8352	0	0	0	0	0	0
		119	621.72	0	0	0	68.7431	0	0	0	65.1166	0	65.1415	0	0	0	0	61.4271	70.0585	0	61.4041	64.1722	0	0	0	64.4125	65.975	62.07	0	62.3391	0	66.2419	0	63.9136	64.4138	0	61.7337	63.8768	63.2506	63.8349	0	63.7222	63.4366	0	0	0	0	0	0
		120	625.68	0	0	0	69.9214	0	0	0	65.6957	0	63.6985	0	0	0	0	64.7998	69.9884	0	59.6487	64.6601	0	0	0	62.4001	65.1397	68.5509	0	65.4226	0	67.8534	0	64.901	67.5016	0	62.3223	62.9529	65.4053	64.4815	0	64.6149	60.8992	0	0	0	0	0	0
		121	629.64	0	0	0	67.3394	0	0	0	68.3102	0	63.4588	0	0	0	0	0	68.9114	0	62.7382	66.5487	0	0	0	62.2046	66.4927	60.9688	0	62.7304	0	67.2528	0	63.9983	69.5997	0	63.7113	61.9067	66.6115	65.6155	0	64.7463	60.7167	0	0	0	0	0	61.0123
		122	633.6	0	0	0	66.5365	0	0	0	70.0663	0	64.163	0	0	0	0	63.1302	68.1585	0	65.7729	62.6285	0	0	0	71.6166	62.8618	60.596	0	66.7673	62.7749	62.8065	0	66.8359	69.352	0	59.8154	60.6811	61.7804	62.1334	0	60.8363	69.3764	63.3684	0	0	0	0	0
		123	637.56	0	0	0	68.4899	0	0	0	65.2607	0	67.6363	0	0	0	0	60.5873	69.3247	0	63.8956	68.6069	0	0	0	66.6006	63.9278	66.4834	0	61.9969	64.9353	65.6774	0	63.8005	64.0191	64.6618	68.5558	57.4006	64.0952	66.3005	0	65.8085	62.8047	0	0	0	0	0	0
		124	641.52	0	0	0	66.2537	0	0	0	66.4601	0	68.8076	0	0	0	0	62.2748	69.2295	0	65.1532	66.8771	0	0	0	64.0017	68.6338	66.33	0	63.6428	65.3993	68.5623	0	62.0696	63.0002	65.0441	66.5697	61.4384	65.2946	63.978	0	68.3677	66.4577	68.9462	0	0	0	0	63.3537
		125	645.48	67.4364	0	0	67.0701	0	0	0	62.8416	0	69.113	0	0	0	0	64.6512	66.6315	0	62.234	64.7882	0	0	0	65.963	65.1727	58.4198	0	63.5112	59.9542	64.4585	0	63.2397	64.2242	65.9015	62.3201	61.6588	63.8098	64.7551	0	64.2145	65.89	0	0	0	0	0	0
		126	649.44	62.5269	0	0	70.7249	0	0	0	63.213	0	70.2769	0	0	0	0	61.9224	71.494	0	62.6243	68.7292	0	0	0	69.232	66.5478	67.0347	0	62.6335	59.965	65.3058	0	65.4965	68.6882	64.1597	66.3422	65.3073	64.4987	66.1133	0	64.0563	61.8632	63.2242	0	0	0	0	0
		127	653.4	63.185	0	0	68.3007	0	0	0	64.4165	0	65.4231	0	0	0	0	61.8405	67.1265	68.2644	59.4541	62.0543	0	0	0	66.4727	63.8949	62.1676	0	63.8625	61.4099	62.951	0	65.578	68.8329	0	67.0059	67.4855	61.8852	68.6302	0	61.8505	62.6424	63.1409	0	0	0	0	63.7321
		128	657.36	62.3251	0	0	66.4714	0	0	0	64.5389	0	64.6694	0	0	0	0	62.0043	62.693	0	62.3158	72.8041	0	0	0	59.836	0	66.4286	0	64.9512	64.3385	65.439	0	62.8606	65.5224	65.2896	64.9312	65.5119	66.0295	63.5489	60.5899	67.4037	58.8042	61.1135	0	0	0	0	0
		129	661.32	63.1519	0	0	67.9237	0	0	0	62.3416	0	67.2302	0	0	0	0	59.9725	68.7775	0	66.9126	63.2105	0	0	0	66.0998	63.4723	64.4876	0	60.8917	61.4856	67.5262	0	61.2083	65.4235	0	65.1625	64.8011	66.9191	68.9452	0	66.3203	64.5648	62.0272	0	0	0	0	61.0619
		130	665.28	66.2798	0	0	72.0352	0	0	0	66.255	0	64.0642	0	0	0	0	67.1628	67.7618	0	65.1272	62.6349	0	0	0	65.2937	0	67.2335	0	66.4239	63.0921	66.5251	0	65.358	65.1944	64.6515	62.9241	68.5917	63.1144	69.3979	0	69.7947	65.9829	61.4449	0	0	0	0	64.9478
		131	669.24	61.5254	0	0	68.232	0	0	0	63.3139	0	64.6863	0	0	0	0	59.3335	68.0865	67.0248	60.0836	67.6026	0	0	0	63.2693	65.1668	64.9614	0	61.9623	63.0761	68.0885	0	65.0914	62.5684	68.4203	62.7108	63.9356	64.6695	59.4141	65.1855	64.7309	63.6167	65.6558	0	0	0	0	0
		132	673.2	67.805	0	0	64.9573	0	0	0	63.1639	0	66.5813	0	0	0	0	62.6661	67.927	0	60.2791	67.4456	0	0	0	65.1472	63.1483	65.7721	0	67.5303	61.6836	66.8788	0	64.478	66.4057	63.4135	64.7756	63.1529	66.144	63.6589	0	64.345	64.8984	61.567	0	0	0	0	65.7
		133	677.16	62.5492	0	0	67.0548	0	0	62.7558	66.6077	0	62.5041	0	0	0	0	62.7796	66.451	0	60.1998	67.4979	0	0	0	65.6113	60.5797	63.156	0	62.0372	61.5335	68.3054	0	62.0338	62.2702	0	62.7624	61.8718	63.084	68.3415	0	65.2443	61.2991	66.7425	0	0	0	0	59.776
		134	681.12	61.6751	0	0	63.5992	0	0	65.5699	65.6323	0	65.5038	0	0	0	0	62.0994	69.1676	63.7648	63.8938	64.2452	0	0	0	65.1541	65.712	59.1623	0	64.3677	63.0101	65.5364	0	64.8789	63.2907	64.4849	62.6459	57.7501	66.2874	69.5578	0	66.0873	62.3693	66.303	0	0	0	0	62.593
		135	685.08	60.6183	0	0	66.3941	0	0	59.2788	60.9412	0	66.6372	0	0	0	0	62.2796	68.5374	67.4855	62.6926	66.0989	0	0	0	62.1416	65.1474	63.8407	0	59.4823	62.6366	66.5633	0	63.8584	61.4264	63.8766	61.2787	65.0334	63.2606	64.1741	0	65.0576	65.3089	63.9841	0	0	0	0	64.1526
		136	689.04	70.4036	0	0	69.8235	0	0	65.063	66.0231	0	66.2872	0	0	0	0	61.1746	64.0326	65.3416	65.3593	63.2224	0	0	0	69.5912	69.3111	64.3713	0	61.1526	63.2414	66.6804	0	62.7549	58.6844	58.644	69.0339	67.7812	63.5454	62.5948	0	62.1101	63.9165	69.4941	0	0	0	0	63.2683
		137	693	69.1034	0	0	62.3869	0	61.6072	61.0429	67.2963	0	66.0233	0	0	0	0	63.1151	67.0526	65.6186	64.5006	64.8027	0	0	0	65.0201	66.839	63.3547	0	68.2961	61.4567	64.2277	0	65.3029	67.1069	62.8495	65.1824	64.7775	62.0944	69.8857	0	61.9446	65.809	64.5037	0	0	0	0	64.2973
		138	696.96	63.0707	0	58.9438	62.2046	0	65.639	0	63.3052	0	69.7081	0	0	0	0	62.7294	69.0825	66.5698	63.0119	66.3617	0	0	0	65.7001	62.861	66.8308	0	59.9546	64.8217	64.4792	0	59.4827	64.3946	67.4512	66.7426	63.8779	66.4739	63.4129	0	64.272	59.9482	62.7332	0	0	0	0	63.2593
		139	700.92	62.6347	0	62.1942	67.7508	0	0	62.9042	64.3592	0	67.3259	0	0	0	0	66.2122	69.8076	62.255	64.2612	67.3539	0	0	0	65.4703	62.7938	63.3712	0	64.0628	65.1735	68.0029	0	64.9705	76.156	64.5938	63.9556	67.0707	64.9348	67.0389	0	67.3304	61.2841	63.6504	0	0	0	0	58.6636
		140	704.88	71.4236	0	63.1828	67.322	0	0	60.9326	61.9272	0	66.9552	0	0	0	0	63.9364	70.8607	64.2674	61.8909	68.7506	0	0	0	62.9645	62.1449	65.0338	0	63.6529	64.5554	65.6049	0	69.3354	64.3017	63.4959	62.4291	63.0657	0	65.9092	0	65.2685	62.4152	63.3177	0	0	0	0	0
		141	708.84	61.8352	0	62.4402	63.4854	0	64.193	61.475	67.9677	0	65.1918	0	0	0	0	65.4536	64.1408	65.121	59.6223	64.4205	0	0	63.5011	67.117	68.8684	68.9477	0	63.971	61.8734	66.894	0	60.0979	68.0212	64.5852	64.4085	60.8387	66.5432	61.9045	0	65.9353	67.4721	68.0318	0	0	0	0	61.0511
		142	712.8	59.6905	0	61.9722	69.2241	0	65.6038	65.4284	64.7997	0	67.9549	0	0	0	0	63.2303	67.3983	63.3121	65.5184	66.0598	0	0	62.0906	66.1238	63.8383	63.8311	0	66.975	63.045	65.204	0	63.3341	65.4118	66.8607	61.3455	64.1321	69.2421	65.4914	0	63.2772	63.4691	66.1474	0	0	0	0	63.0442
		143	716.76	61.6204	0	63.2694	69.2394	0	0	61.7056	66.0727	0	64.7592	0	0	0	0	61.4174	71.4845	64.8018	63.7828	65.3007	0	0	0	66.7209	62.2284	62.6285	0	64.7281	65.6023	69.0281	0	62.7727	67.7325	65.7367	61.8766	61.2498	67.1637	69.7674	0	64.194	60.6988	63.14	0	0	0	0	62.8271
[truncated: 455 more rows]
[truncated: 27 more columns]

## Sheet: Average Spots by Background
				SptId_29	SptId_30	SptId_31	SptId_32	SptId_33	SptId_34	SptId_36	SptId_38	SptId_40	SptId_41	SptId_42	SptId_43	SptId_44	SptId_46	SptId_47	SptId_49	SptId_51	SptId_52	SptId_53	SptId_55	SptId_56	SptId_58	SptId_59	SptId_60	SptId_61	SptId_62	SptId_63	SptId_65	SptId_66	SptId_68	SptId_70	SptId_72	SptId_74	SptId_75	SptId_76	SptId_77	SptId_78	SptId_79	SptId_81	SptId_83	SptId_85	SptId_86	SptId_87	SptId_88	SptId_89	SptId_90
[truncated: 599 more rows]
[truncated: 27 more columns]
