# Supplementary material for: Quantitative imaging of transcription in living Drosophila embryos reveals the impact of core promoter motifs on promoter state dynamics
Source: Nat Commun. 2021 Jul 23;12:4504. doi: 10.1038/s41467-021-24461-6 (PMC8302612; doi:10.1038/s41467-021-24461-6)
Supplement: Supplementary file 13 — Source Data [file 41467_2021_24461_MOESM13_ESM.zip › NatComm Source Data/snaE-Ilp4-INRPr/Ilp4-INRPr M1 - ComprehensiveActivationData.xls]

## Sheet: Sheet 1
						Time	Frame	Active Nucs	Cumulative Active Nucs
Tot Nucs Numb	65					254.76	0	0	0
Region						258.62	1	0	0
X1	28					262.48	2	0	0
X2	62					266.34	3	0	0
Y1	-25					270.2	4	0	0
Y2	25					274.06	5	0	0
						277.92	6	0	0
Filter Parameters						281.78	7	0	0
Zeros	2					285.64	8	0	0
Ones	30					289.5	9	0	0
Pix Size	0.1312					293.36	10	0	0
						297.22	11	0	0
						301.08	12	0	0
						304.94	13	0	0
						308.8	14	0	0
						312.66	15	0	0
						316.52	16	0	0
						320.38	17	0	0
						324.24	18	0	0
						328.1	19	0	0
						331.96	20	0	0
						335.82	21	0	0
						339.68	22	0	0
						343.54	23	0	0
						347.4	24	0	0
						351.26	25	0	0
						355.12	26	0	0
						358.98	27	0	0
						362.84	28	0	0
						366.7	29	0	0
						370.56	30	0	0
						374.42	31	0	0
						378.28	32	0	0
						382.14	33	0	0
						386	34	0	0
						389.86	35	0	0
						393.72	36	0	0
						397.58	37	0	0
						401.44	38	0	0
						405.3	39	0	0
						409.16	40	0	0
						413.02	41	0	0
						416.88	42	0	0
						420.74	43	0	0
						424.6	44	0	0
						428.46	45	0	0
						432.32	46	0	0
						436.18	47	0	0
						440.04	48	0	0
						443.9	49	0	0
						447.76	50	0	0
						451.62	51	0	0
						455.48	52	0	0
						459.34	53	0	0
						463.2	54	0	0
						467.06	55	0	0
						470.92	56	0	0
						474.78	57	0	0
						478.64	58	0	0
						482.5	59	0	0
						486.36	60	0	0
						490.22	61	0	0
						494.08	62	0	0
						497.94	63	0	0
						501.8	64	0	0
						505.66	65	0	0
						509.52	66	0	0
						513.38	67	0	0
						517.24	68	0	0
						521.1	69	0	0
						524.96	70	0	0
						528.82	71	0	0
						532.68	72	0	0
						536.54	73	0	0
						540.4	74	0	0
						544.26	75	0	0
						548.12	76	0	0
						551.98	77	0	0
						555.84	78	0	0
						559.7	79	0	0
						563.56	80	0	0
						567.42	81	0	0
						571.28	82	0	0
						575.14	83	0	0
						579	84	0	0
						582.86	85	0	0
						586.72	86	0	0
						590.58	87	0	0
						594.44	88	0	0
						598.3	89	0	0
						602.16	90	0	0
						606.02	91	0	0
						609.88	92	0	0
						613.74	93	0	0
						617.6	94	0	0
						621.46	95	0	0
						625.32	96	0	0
						629.18	97	0	0
						633.04	98	0	0
						636.9	99	0	0
						640.76	100	0	0
						644.62	101	0	0
						648.48	102	0	0
						652.34	103	0	0
						656.2	104	0	0
						660.06	105	0	0
						663.92	106	0	0
						667.78	107	0	0
						671.64	108	0	0
						675.5	109	0	0
						679.36	110	0	0
						683.22	111	0	0
						687.08	112	0	0
						690.94	113	0	0
						694.8	114	0	0
						698.66	115	0	0
						702.52	116	0	0
						706.38	117	0	0
						710.24	118	0	0
						714.1	119	0	0
						717.96	120	0	0
						721.82	121	0	0
						725.68	122	0	0
						729.54	123	0	0
						733.4	124	0	0
						737.26	125	0	0
						741.12	126	0	0
						744.98	127	0	0
						748.84	128	0	0
						752.7	129	0	0
						756.56	130	0	0
						760.42	131	0	0
						764.28	132	0	0
						768.14	133	0	0
						772	134	0	0
						775.86	135	0	0
						779.72	136	0	0
						783.58	137	0	0
						787.44	138	1	1
						791.3	139	1	1
						795.16	140	1	1
						799.02	141	1	1
						802.88	142	2	2
						806.74	143	2	2
						810.6	144	2	2
						814.46	145	2	2
						818.32	146	2	2
						822.18	147	2	2
						826.04	148	2	2
						829.9	149	2	2
						833.76	150	2	2
						837.62	151	2	2
						841.48	152	2	2
						845.34	153	2	2
						849.2	154	2	2
						853.06	155	2	2
						856.92	156	2	2
						860.78	157	2	2
						864.64	158	2	2
						868.5	159	2	2
						872.36	160	2	2
						876.22	161	2	2
						880.08	162	2	2
						883.94	163	2	2
						887.8	164	2	2
						891.66	165	2	2
						895.52	166	3	3
						899.38	167	3	3
						903.24	168	3	3
						907.1	169	3	3
						910.96	170	3	3
						914.82	171	3	3
						918.68	172	3	3
						922.54	173	3	3
						926.4	174	3	3
						930.26	175	3	3
						934.12	176	2	3
						937.98	177	2	3
						941.84	178	2	3
						945.7	179	2	3
						949.56	180	2	3
						953.42	181	2	3
						957.28	182	2	3
						961.14	183	2	3
						965	184	2	3
						968.86	185	2	3
						972.72	186	2	3
						976.58	187	2	3
						980.44	188	3	4
						984.3	189	3	4
						988.16	190	3	4
						992.02	191	3	4
						995.88	192	3	4
						999.74	193	3	4
						1003.6	194	3	4
						1007.46	195	3	4
						1011.32	196	3	4
						1015.18	197	3	4
						1019.04	198	3	4
						1022.9	199	3	4
						1026.76	200	3	4
						1030.62	201	3	4
						1034.48	202	3	4
						1038.34	203	3	4
						1042.2	204	3	4
						1046.06	205	3	4
						1049.92	206	3	4
						1053.78	207	3	4
						1057.64	208	3	4
						1061.5	209	3	4
						1065.36	210	3	4
						1069.22	211	3	4
						1073.08	212	3	4
						1076.94	213	2	4
						1080.8	214	2	4
						1084.66	215	2	4
						1088.52	216	2	4
						1092.38	217	2	4
						1096.24	218	2	4
						1100.1	219	1	4
						1103.96	220	1	4
						1107.82	221	1	4
						1111.68	222	1	4
						1115.54	223	1	4
						1119.4	224	1	4
						1123.26	225	1	4
						1127.12	226	1	4
						1130.98	227	1	4
						1134.84	228	1	4
						1138.7	229	1	4
						1142.56	230	1	4
						1146.42	231	1	4
						1150.28	232	1	4
						1154.14	233	1	4
						1158	234	1	4
						1161.86	235	1	4
						1165.72	236	1	4
						1169.58	237	1	4
						1173.44	238	0	4
						1177.3	239	0	4
						1181.16	240	0	4
						1185.02	241	0	4
						1188.88	242	0	4
						1192.74	243	0	4
						1196.6	244	0	4
						1200.46	245	0	4
						1204.32	246	0	4
						1208.18	247	0	4
						1212.04	248	0	4
						1215.9	249	0	4
						1219.76	250	0	4
						1223.62	251	0	4
						1227.48	252	0	4
						1231.34	253	0	4
						1235.2	254	0	4
						1239.06	255	0	4
						1242.92	256	0	4
						1246.78	257	0	4
						1250.64	258	0	4
						1254.5	259	0	4
						1258.36	260	0	4
						1262.22	261	1	5
						1266.08	262	1	5
						1269.94	263	2	6
						1273.8	264	2	6
						1277.66	265	3	7
						1281.52	266	3	7
						1285.38	267	3	7
						1289.24	268	3	7
						1293.1	269	3	7
						1296.96	270	3	7
						1300.82	271	3	7
						1304.68	272	3	7
						1308.54	273	3	7
						1312.4	274	3	7
						1316.26	275	3	7
						1320.12	276	4	8
						1323.98	277	4	8
						1327.84	278	4	8
						1331.7	279	4	8
						1335.56	280	4	8
						1339.42	281	4	8
						1343.28	282	4	8
						1347.14	283	4	8
						1351	284	4	8
						1354.86	285	5	9
						1358.72	286	5	9
						1362.58	287	5	9
						1366.44	288	7	10
						1370.3	289	7	10
						1374.16	290	7	10
						1378.02	291	7	10
						1381.88	292	7	10
						1385.74	293	7	10
						1389.6	294	7	10
						1393.46	295	7	10
						1397.32	296	7	10
						1401.18	297	7	10
						1405.04	298	7	10
						1408.9	299	7	10
						1412.76	300	7	10
						1416.62	301	7	10
						1420.48	302	7	10
						1424.34	303	7	10
						1428.2	304	7	10
						1432.06	305	7	10
						1435.92	306	6	10
						1439.78	307	6	10
						1443.64	308	6	10
						1447.5	309	6	10
						1451.36	310	6	10
						1455.22	311	6	10
						1459.08	312	6	10
						1462.94	313	6	10
						1466.8	314	6	10
						1470.66	315	6	10
						1474.52	316	6	10
						1478.38	317	6	10
						1482.24	318	6	11
						1486.1	319	6	11
						1489.96	320	7	11
						1493.82	321	8	12
						1497.68	322	8	12
						1501.54	323	8	12
						1505.4	324	9	12
						1509.26	325	9	12
						1513.12	326	9	12
						1516.98	327	9	12
						1520.84	328	9	12
						1524.7	329	9	12
						1528.56	330	9	12
						1532.42	331	10	13
						1536.28	332	9	13
						1540.14	333	9	13
						1544	334	9	13
						1547.86	335	8	13
						1551.72	336	8	13
						1555.58	337	7	13
						1559.44	338	7	13
						1563.3	339	7	13
						1567.16	340	7	13
						1571.02	341	7	13
						1574.88	342	7	13
						1578.74	343	7	13
						1582.6	344	8	14
						1586.46	345	8	14
						1590.32	346	9	15
						1594.18	347	9	15
						1598.04	348	9	15
						1601.9	349	10	16
						1605.76	350	10	16
						1609.62	351	10	16
						1613.48	352	9	16
						1617.34	353	8	16
						1621.2	354	8	16
						1625.06	355	8	16
						1628.92	356	9	16
						1632.78	357	9	16
						1636.64	358	9	16
						1640.5	359	8	16
						1644.36	360	8	16
						1648.22	361	8	16
						1652.08	362	8	16
						1655.94	363	8	16
						1659.8	364	8	16
						1663.66	365	7	16
						1667.52	366	7	16
						1671.38	367	7	16
						1675.24	368	7	16
						1679.1	369	7	16
						1682.96	370	7	16
						1686.82	371	7	16
						1690.68	372	7	16
						1694.54	373	7	16
						1698.4	374	7	16
						1702.26	375	7	16
						1706.12	376	8	17
						1709.98	377	9	18
						1713.84	378	9	18
						1717.7	379	9	19
						1721.56	380	9	19
						1725.42	381	8	19
						1729.28	382	10	20
						1733.14	383	9	20
						1737	384	9	20
						1740.86	385	9	20
						1744.72	386	9	20
						1748.58	387	9	20
						1752.44	388	8	20
						1756.3	389	8	20
						1760.16	390	8	20
						1764.02	391	8	20
						1767.88	392	8	20
						1771.74	393	8	20
						1775.6	394	8	20
						1779.46	395	8	20
						1783.32	396	8	20
						1787.18	397	8	20
						1791.04	398	8	20
						1794.9	399	9	20
						1798.76	400	9	20
						1802.62	401	9	20
						1806.48	402	10	20
						1810.34	403	12	20
						1814.2	404	12	20
						1818.06	405	12	20
						1821.92	406	12	20
						1825.78	407	12	20
						1829.64	408	12	20
						1833.5	409	12	20
						1837.36	410	12	20
						1841.22	411	12	20
						1845.08	412	12	20
						1848.94	413	11	20
						1852.8	414	12	21
						1856.66	415	12	21
						1860.52	416	12	21
						1864.38	417	11	21
						1868.24	418	10	21
						1872.1	419	9	21
						1875.96	420	9	21
						1879.82	421	9	21
						1883.68	422	8	21
						1887.54	423	7	21
						1891.4	424	8	22
						1895.26	425	8	22
						1899.12	426	8	22
						1902.98	427	7	22
						1906.84	428	7	22
						1910.7	429	8	23
						1914.56	430	8	23
						1918.42	431	9	24
						1922.28	432	10	25
						1926.14	433	11	26
						1930	434	11	26
						1933.86	435	11	26
						1937.72	436	10	26
						1941.58	437	10	26
						1945.44	438	10	26
						1949.3	439	10	26
						1953.16	440	11	27
						1957.02	441	13	27
						1960.88	442	13	27
						1964.74	443	12	27
						1968.6	444	12	27
						1972.46	445	12	27
						1976.32	446	12	27
						1980.18	447	12	27
						1984.04	448	12	27
						1987.9	449	12	27
						1991.76	450	12	27
						1995.62	451	12	27
						1999.48	452	12	27
						2003.34	453	12	27
						2007.2	454	13	28
						2011.06	455	12	28
						2014.92	456	13	29
						2018.78	457	13	29
						2022.64	458	13	29
						2026.5	459	13	29
						2030.36	460	13	29
						2034.22	461	13	29
						2038.08	462	13	29
						2041.94	463	14	29
						2045.8	464	13	29
						2049.66	465	12	29
						2053.52	466	13	30
						2057.38	467	13	30
						2061.24	468	12	30
						2065.1	469	11	30
						2068.96	470	11	30
						2072.82	471	11	30
						2076.68	472	10	30
						2080.54	473	9	30
						2084.4	474	10	31
						2088.26	475	9	31
						2092.12	476	9	31
						2095.98	477	9	31
						2099.84	478	9	31
						2103.7	479	8	31
						2107.56	480	7	31
						2111.42	481	7	31
						2115.28	482	6	31
						2119.14	483	7	31
						2123	484	8	31
						2126.86	485	8	31
						2130.72	486	8	31
						2134.58	487	8	31
						2138.44	488	9	31
						2142.3	489	9	31
						2146.16	490	9	31
						2150.02	491	8	31
						2153.88	492	9	32
						2157.74	493	9	32
						2161.6	494	9	32
						2165.46	495	10	32
						2169.32	496	10	32
						2173.18	497	10	32
						2177.04	498	10	32
						2180.9	499	10	32
						2184.76	500	10	32
						2188.62	501	13	33
						2192.48	502	13	33
						2196.34	503	14	34
						2200.2	504	14	34
						2204.06	505	14	34
						2207.92	506	14	34
						2211.78	507	14	34
						2215.64	508	15	35
						2219.5	509	16	35
						2223.36	510	16	35
						2227.22	511	16	35
						2231.08	512	16	35
						2234.94	513	16	35
						2238.8	514	15	35
						2242.66	515	16	36
						2246.52	516	16	36
						2250.38	517	16	36
						2254.24	518	16	36
						2258.1	519	16	36
						2261.96	520	16	36
						2265.82	521	16	36
						2269.68	522	16	36
						2273.54	523	16	36
						2277.4	524	16	36
						2281.26	525	16	36
						2285.12	526	16	36
						2288.98	527	15	36
						2292.84	528	15	36
						2296.7	529	15	36
						2300.56	530	15	36
						2304.42	531	14	36
						2308.28	532	14	36
						2312.14	533	13	36
						2316	534	13	36
						2319.86	535	13	36
						2323.72	536	12	36
						2327.58	537	12	36
						2331.44	538	12	36
						2335.3	539	11	36
						2339.16	540	11	36
						2343.02	541	11	36
						2346.88	542	11	36
						2350.74	543	11	36
						2354.6	544	10	36
						2358.46	545	10	36
