# Supplementary material for: Quantitative imaging of transcription in living Drosophila embryos reveals the impact of core promoter motifs on promoter state dynamics
Source: Nat Commun. 2021 Jul 23;12:4504. doi: 10.1038/s41467-021-24461-6 (PMC8302612; doi:10.1038/s41467-021-24461-6)
Supplement: Supplementary file 13 — Source Data [file 41467_2021_24461_MOESM13_ESM.zip › NatComm Source Data/snaE-Ilp4-INRPr/Ilp4-INRPr M1 - DividedByBackground_SpatialSelected.xls]

## Sheet: Spots by Background
		Frame	Time	SptId_21	SptId_28	SptId_29	SptId_30	SptId_36	SptId_37	SptId_38	SptId_43	SptId_50	SptId_52	SptId_53	SptId_56	SptId_58	SptId_65	SptId_66	SptId_68	SptId_75	SptId_78	SptId_79	SptId_84	SptId_85	SptId_90	SptId_91	SptId_93	SptId_97	SptId_98	SptId_103	SptId_104	SptId_106	SptId_108	SptId_109	SptId_110	SptId_111	SptId_117	SptId_118	SptId_120
		0	254.76	0	0	0	0	0	0	0	0	0	0	0	0	0	0	0	0	0	0	0	0	0	0	0	0	0	0	0	0	0	0	0	0	0	0	0	0
		1	258.62	0	0	0	0	0	0	0	0	0	0	0	0	0	0	0	0	0	0	0	0	0	0	0	0	0	0	0	0	0	0	0	0	0	24.1122	0	0
		2	262.48	0	0	0	0	0	0	0	0	0	0	0	0	0	0	0	0	0	0	0	0	0	0	0	0	0	0	0	0	0	0	0	0	0	0	0	0
		3	266.34	0	0	0	0	16.6761	0	0	0	0	0	0	0	0	0	0	0	0	0	0	0	0	0	0	0	0	0	0	0	0	0	0	0	0	0	0	0
		4	270.2	0	0	0	0	0	0	0	0	0	0	0	0	0	0	0	0	0	0	0	0	0	0	0	0	0	0	0	0	0	0	0	0	0	0	0	0
		5	274.06	0	0	0	0	0	0	0	0	0	0	0	0	0	0	0	0	0	0	0	0	0	0	0	0	0	0	0	0	0	0	0	0	0	0	0	0
		6	277.92	0	0	0	0	0	0	0	0	0	0	0	0	0	0	0	0	0	0	0	0	0	0	0	0	0	0	0	0	0	0	0	0	0	0	0	0
		7	281.78	0	0	0	0	0	0	0	0	0	0	0	0	0	0	0	0	0	0	0	0	0	0	0	0	0	0	0	0	0	0	0	0	0	0	0	0
		8	285.64	0	0	0	0	0	0	0	0	0	0	0	0	0	0	0	0	0	0	0	0	0	0	0	0	0	0	0	0	0	0	0	0	0	0	0	0
		9	289.5	0	0	0	0	0	0	0	0	0	0	14.819	0	0	0	0	0	0	0	0	0	0	0	0	0	0	0	0	0	0	0	0	0	0	0	0	0
		10	293.36	0	0	0	0	0	0	0	0	0	0	0	0	0	0	0	0	0	0	0	0	0	0	0	0	0	0	0	0	0	0	0	0	0	0	0	0
		11	297.22	0	0	0	0	0	0	0	0	0	0	0	0	0	0	0	0	0	0	0	0	0	0	0	0	0	0	0	0	0	0	0	0	0	0	0	0
		12	301.08	0	0	0	0	0	0	0	0	0	0	0	0	0	0	0	0	0	0	0	0	0	0	0	0	0	0	0	0	0	0	0	0	0	0	0	0
		13	304.94	0	0	0	0	0	0	0	0	0	0	0	0	0	0	0	0	0	0	0	0	0	0	0	0	0	0	0	0	0	0	0	0	0	0	0	0
		14	308.8	0	0	0	0	0	0	0	0	0	0	0	0	0	0	0	0	0	0	0	0	0	0	0	0	0	0	0	0	0	0	0	0	0	0	0	0
		15	312.66	0	0	0	0	0	0	0	0	0	0	0	0	0	0	0	0	0	0	0	0	0	0	0	0	0	0	0	0	0	0	0	0	0	0	0	0
		16	316.52	0	0	0	0	0	0	0	0	0	0	0	0	0	0	0	0	0	0	0	0	0	0	0	0	0	0	0	0	0	0	0	0	0	0	0	0
		17	320.38	0	0	0	0	0	0	0	0	0	0	0	0	0	0	0	0	0	0	0	0	0	0	0	0	0	0	0	0	0	0	0	0	0	0	0	0
		18	324.24	0	0	0	0	0	0	0	0	0	0	0	0	0	0	0	0	0	0	0	0	0	0	0	14.3922	0	0	0	0	0	0	0	0	0	0	0	0
		19	328.1	0	0	0	0	0	0	0	0	0	0	0	0	0	0	0	0	0	0	0	0	0	0	0	0	0	0	0	0	0	0	0	0	0	0	0	0
		20	331.96	0	0	0	0	0	0	0	0	0	0	0	0	0	0	0	0	0	0	0	0	0	0	0	0	0	0	0	0	0	0	0	0	0	0	0	0
		21	335.82	0	0	0	0	0	0	0	0	0	0	0	0	0	0	0	0	0	0	0	0	0	0	0	0	0	0	0	0	0	0	0	0	0	0	0	0
		22	339.68	0	0	0	0	0	0	0	0	0	0	0	0	0	0	0	0	0	0	0	0	0	0	0	0	0	0	0	0	0	0	0	0	0	0	0	0
		23	343.54	0	0	0	0	0	0	0	0	0	0	0	0	0	0	0	0	0	0	0	0	0	0	0	0	0	0	0	0	0	0	0	0	0	0	0	0
		24	347.4	0	0	0	0	0	0	0	0	0	0	0	0	0	0	0	0	0	0	0	0	0	0	0	0	0	0	0	0	0	0	0	0	0	0	0	0
		25	351.26	0	0	0	0	0	0	0	0	0	0	0	0	0	0	0	0	0	0	0	0	0	0	0	0	0	0	0	0	0	0	0	0	0	0	0	0
		26	355.12	0	0	0	0	0	0	0	0	0	0	0	0	0	0	0	0	0	0	0	0	0	0	0	0	0	0	0	0	0	0	0	0	0	0	0	0
		27	358.98	0	0	0	0	0	0	0	0	0	0	0	0	0	0	0	0	0	0	0	0	0	0	0	0	0	0	0	0	0	0	0	0	0	0	0	0
		28	362.84	0	0	0	0	0	0	0	0	0	0	0	0	0	0	0	0	0	0	0	0	0	0	0	0	0	0	0	0	0	0	0	0	0	0	0	0
		29	366.7	0	0	0	0	0	0	0	0	0	0	0	0	0	0	0	0	0	0	0	0	0	0	0	0	0	0	0	0	0	0	0	0	0	0	0	0
		30	370.56	0	0	0	0	0	0	0	0	0	0	0	0	0	0	0	0	0	0	0	0	0	0	0	0	0	0	0	0	0	0	0	0	0	0	0	0
		31	374.42	0	0	0	0	0	0	0	0	0	0	0	0	0	0	0	0	0	0	0	0	0	0	0	0	0	0	0	0	0	0	0	0	0	0	0	0
		32	378.28	0	0	0	0	0	0	0	0	0	0	0	0	0	0	0	0	0	0	0	0	0	0	0	0	0	0	0	0	0	0	0	0	0	0	0	0
		33	382.14	0	0	0	0	0	0	0	0	0	0	0	0	0	0	0	0	0	0	0	0	0	0	0	0	0	0	0	0	0	0	0	0	0	0	0	0
		34	386	0	0	0	0	0	0	0	0	0	0	0	0	0	0	0	0	0	0	0	0	0	0	0	0	0	0	0	0	0	0	0	0	0	0	0	0
		35	389.86	0	0	0	0	0	0	0	0	0	0	0	0	0	0	0	0	0	0	0	0	0	0	0	0	0	0	0	0	0	0	0	0	0	0	0	0
		36	393.72	0	0	0	0	0	0	0	0	0	0	0	0	0	0	0	0	0	0	0	0	0	0	0	0	0	0	0	0	0	0	0	0	0	0	0	0
		37	397.58	0	0	0	0	0	0	0	0	0	0	0	0	0	0	0	0	0	0	0	0	0	0	0	0	0	0	0	0	0	0	0	0	0	0	0	0
		38	401.44	0	0	0	0	0	0	0	0	0	0	0	0	0	0	0	0	0	0	0	0	0	0	0	0	0	0	0	0	0	0	0	0	0	0	0	0
		39	405.3	0	0	0	0	0	0	0	0	0	0	0	0	0	0	0	0	0	0	0	0	0	0	0	0	0	0	0	0	0	0	0	0	0	0	0	0
		40	409.16	0	0	0	0	0	0	0	0	0	0	0	0	0	0	0	0	0	0	0	0	0	0	0	0	0	0	0	0	0	0	0	0	0	0	0	0
		41	413.02	0	0	0	0	0	0	0	0	0	0	0	0	0	0	0	0	0	0	0	0	0	0	0	0	0	0	0	0	0	0	0	0	0	0	0	0
		42	416.88	0	0	0	0	0	0	0	0	0	0	0	0	0	0	0	0	0	0	0	0	0	0	0	0	0	0	0	0	0	0	0	0	0	0	0	0
		43	420.74	0	0	0	0	0	0	0	0	0	0	0	0	0	0	0	0	0	0	0	0	0	0	0	0	0	0	0	0	0	0	0	0	0	0	0	0
		44	424.6	0	0	0	0	0	0	0	0	0	0	0	0	0	0	0	0	0	0	0	0	0	0	0	0	0	0	0	0	0	0	0	0	0	0	0	0
		45	428.46	0	0	0	0	0	0	0	0	0	0	0	0	0	0	0	0	0	0	0	0	0	0	0	0	0	0	0	0	0	0	0	0	0	0	0	0
		46	432.32	0	0	0	0	0	0	0	0	0	0	0	0	0	0	0	0	0	0	0	0	0	0	0	0	0	0	0	0	0	0	0	0	0	0	0	0
		47	436.18	0	0	0	0	0	0	0	0	0	0	0	0	0	0	0	0	0	0	0	0	0	0	0	0	0	0	0	0	0	0	0	0	0	0	0	0
		48	440.04	0	0	0	0	0	0	0	0	0	0	0	0	0	0	0	0	0	0	0	0	0	0	0	0	0	0	0	0	0	0	0	0	0	0	0	0
		49	443.9	0	0	0	0	0	0	0	0	0	0	0	0	0	0	0	0	0	0	0	0	0	0	0	0	0	0	0	0	0	0	0	0	0	0	0	0
		50	447.76	0	0	0	0	0	0	0	0	0	0	0	0	0	0	0	0	0	0	0	0	0	0	0	0	0	0	0	0	0	0	0	0	0	0	0	0
		51	451.62	0	0	0	0	0	0	0	0	0	0	0	0	0	0	0	0	0	0	0	0	0	0	0	0	0	0	0	0	0	0	0	0	0	0	0	0
		52	455.48	0	0	0	0	0	0	0	0	0	0	0	0	0	0	0	0	0	0	0	0	0	0	0	0	0	0	0	0	0	0	0	0	0	0	0	0
		53	459.34	0	0	0	0	0	0	0	0	0	0	0	0	0	0	0	0	0	0	0	0	0	0	0	0	0	0	0	0	0	0	0	0	0	0	0	0
		54	463.2	0	0	0	0	0	0	0	0	0	0	0	0	0	22.0313	0	0	0	0	0	0	0	0	0	0	0	0	0	0	0	0	0	0	0	0	0	0
		55	467.06	0	0	0	0	0	0	0	0	0	0	0	16.8443	0	0	0	0	0	0	0	0	0	0	0	0	0	0	0	0	0	0	0	0	0	0	0	0
		56	470.92	0	0	0	0	0	0	0	0	0	0	0	0	0	0	0	0	0	0	0	0	0	0	0	0	0	0	0	0	0	0	0	0	0	0	0	0
		57	474.78	0	0	0	0	0	0	0	0	0	0	0	0	0	0	0	0	0	0	0	0	0	0	0	0	0	0	0	0	0	0	0	0	0	0	0	0
		58	478.64	0	0	0	0	0	0	0	0	0	0	0	0	0	0	0	0	0	0	0	0	0	0	0	0	0	0	0	0	0	0	0	0	0	0	0	0
		59	482.5	0	0	0	0	0	0	0	0	0	0	0	0	0	0	0	0	0	0	0	0	0	0	0	0	0	0	0	0	0	0	0	0	0	0	0	0
		60	486.36	0	0	0	0	0	0	0	0	0	0	0	0	0	0	0	0	0	0	0	0	0	0	0	0	0	0	0	0	0	0	0	0	0	0	0	0
		61	490.22	0	0	0	0	0	0	0	0	0	0	0	0	0	0	0	0	0	0	0	0	0	0	0	0	0	0	0	0	0	0	0	0	0	0	0	0
		62	494.08	0	0	0	0	0	0	0	0	0	0	0	0	0	0	0	0	0	0	0	0	0	0	0	0	0	0	0	0	0	0	0	0	0	0	0	0
		63	497.94	0	0	0	0	0	0	0	0	0	0	0	0	0	0	0	0	0	0	0	0	0	0	0	0	0	0	0	0	0	0	0	0	0	0	0	0
		64	501.8	0	0	0	0	0	0	0	0	0	0	0	0	0	0	0	0	0	0	0	0	0	0	0	0	0	0	0	0	0	0	0	0	0	0	0	0
		65	505.66	0	0	0	0	0	0	0	0	0	0	0	0	0	0	0	0	0	0	0	0	0	0	0	0	0	0	0	0	0	0	0	0	0	0	0	0
		66	509.52	0	0	0	0	0	0	0	0	0	0	0	0	0	0	0	0	0	0	0	0	0	0	0	0	0	0	0	0	0	0	0	0	0	0	0	0
		67	513.38	0	0	0	0	0	0	0	0	0	0	0	0	0	0	0	0	0	0	0	0	0	0	0	0	0	0	0	0	0	0	0	0	0	0	0	0
		68	517.24	0	0	0	0	0	0	0	0	0	0	0	0	0	0	0	0	0	0	0	0	0	0	0	0	0	0	0	0	0	0	0	0	0	0	0	0
		69	521.1	0	0	0	0	0	0	0	0	0	0	0	0	0	0	0	0	0	0	0	0	0	0	15.0936	0	0	0	0	0	0	0	0	0	0	0	0	0
		70	524.96	0	0	0	0	0	0	0	0	0	0	0	0	0	0	0	0	0	0	0	0	0	0	0	0	0	0	0	0	0	0	0	0	0	0	0	0
		71	528.82	0	0	0	0	0	0	0	0	0	0	0	0	0	0	0	0	0	0	0	0	0	0	0	0	0	0	0	0	0	0	0	0	0	0	0	0
		72	532.68	0	0	0	0	0	0	0	0	0	0	0	0	0	0	0	0	0	0	0	0	0	0	0	0	0	0	0	0	0	0	0	0	0	0	0	0
		73	536.54	0	0	0	0	0	0	0	0	0	0	0	0	0	0	0	0	0	0	0	0	0	0	0	0	0	0	0	0	0	0	0	0	0	0	0	0
		74	540.4	0	0	0	0	0	0	0	0	0	0	0	0	0	0	0	0	0	0	0	0	0	0	0	0	0	0	0	0	0	0	0	0	0	0	0	0
		75	544.26	0	0	0	0	0	0	0	0	0	0	0	0	0	0	0	0	0	0	0	0	0	0	0	0	0	0	0	0	0	0	0	0	0	0	0	0
		76	548.12	0	0	0	0	0	0	0	0	0	0	0	0	0	0	0	0	0	0	0	0	0	0	0	0	0	0	0	0	0	0	0	0	0	0	0	0
		77	551.98	0	0	0	0	0	0	0	0	0	0	0	0	0	0	0	0	0	0	0	0	0	0	0	0	0	0	0	0	0	0	0	0	0	0	0	0
		78	555.84	0	0	0	0	0	0	0	0	0	0	0	0	0	0	0	0	0	0	0	0	0	0	0	0	0	0	0	0	0	0	0	0	0	0	0	0
		79	559.7	0	0	0	0	0	0	0	0	0	0	0	0	0	0	0	0	0	0	0	0	0	0	0	0	0	0	0	0	0	0	0	0	0	0	0	0
		80	563.56	0	0	0	0	0	0	0	0	0	0	0	0	0	0	0	0	0	0	0	0	0	0	0	0	0	0	0	0	0	0	0	0	0	0	0	0
		81	567.42	0	0	0	0	0	0	0	0	0	0	0	0	0	0	0	0	0	0	0	0	0	0	0	0	0	0	0	0	0	0	0	0	0	0	0	0
		82	571.28	0	0	0	0	0	0	0	0	0	0	0	0	0	0	0	0	0	0	0	0	0	0	0	0	0	0	0	0	0	0	0	0	0	0	0	0
		83	575.14	0	0	0	0	0	0	0	0	0	0	0	0	0	0	0	0	25.6135	0	0	0	0	0	0	0	0	0	0	0	0	0	0	0	0	0	0	0
		84	579	0	0	0	0	0	0	0	0	0	0	0	0	0	0	0	0	0	0	0	0	0	0	0	0	0	0	0	0	0	0	0	0	0	0	0	0
		85	582.86	0	0	0	0	0	0	0	0	0	0	0	0	0	0	0	0	0	0	0	0	0	0	0	0	0	0	0	0	0	0	0	0	0	0	0	0
		86	586.72	0	0	0	0	0	0	0	0	0	0	0	0	0	0	0	0	0	0	0	0	0	0	0	0	0	0	0	0	0	0	0	0	0	0	0	0
		87	590.58	0	0	0	0	0	0	0	0	0	0	0	0	0	0	0	0	0	0	0	0	0	0	0	0	0	0	0	0	0	0	0	0	0	0	0	0
		88	594.44	0	0	0	0	0	0	0	0	0	0	0	0	0	0	0	0	0	0	0	0	0	0	0	0	0	0	0	0	0	0	0	0	0	0	0	0
		89	598.3	0	0	0	0	0	0	0	0	0	0	0	0	0	0	0	0	0	0	0	0	0	0	0	0	0	0	0	0	0	0	0	0	0	0	0	0
		90	602.16	0	0	0	0	0	0	0	0	0	0	0	0	0	0	0	0	0	0	0	0	0	0	0	0	0	0	0	0	0	0	0	0	0	0	0	0
		91	606.02	0	0	0	0	0	0	0	0	0	0	0	0	0	0	0	0	0	0	0	0	0	0	0	0	0	0	0	0	0	0	0	0	0	0	0	0
		92	609.88	0	0	0	0	0	0	0	0	0	0	0	0	0	0	0	0	0	0	0	0	0	0	0	0	0	0	0	0	0	0	0	0	0	0	0	0
		93	613.74	0	0	0	0	0	0	0	0	0	0	0	0	0	0	0	0	0	0	0	0	0	0	0	0	0	0	0	0	0	0	0	0	0	0	0	0
		94	617.6	0	0	0	0	0	0	0	0	0	0	0	0	0	0	0	0	0	0	0	0	0	0	0	0	0	0	0	0	0	0	0	0	0	0	0	0
		95	621.46	0	0	0	0	0	0	0	0	0	0	0	0	0	0	0	0	0	0	0	0	0	0	0	0	0	0	0	0	0	0	0	0	0	0	0	0
		96	625.32	0	0	0	0	0	13.7449	0	0	0	0	0	0	0	0	0	0	0	0	0	0	0	0	0	0	0	0	0	0	0	0	0	0	0	0	0	0
		97	629.18	0	0	0	0	0	0	0	0	0	0	0	0	0	0	0	0	0	0	0	0	0	0	0	0	0	0	0	0	0	0	0	0	0	0	0	0
		98	633.04	0	0	0	0	0	0	0	0	0	0	0	0	0	0	0	0	0	0	0	0	0	0	0	0	0	0	0	0	0	0	0	0	0	0	0	0
		99	636.9	0	0	0	0	0	0	0	0	0	0	0	0	0	0	0	0	0	0	0	0	0	0	0	0	0	0	0	0	0	0	0	0	0	0	0	0
		100	640.76	0	0	0	0	0	0	0	0	0	0	0	0	0	0	0	0	0	0	0	0	0	0	0	0	0	0	0	0	0	0	0	0	0	0	0	0
		101	644.62	0	0	0	0	0	0	0	0	0	0	0	0	0	0	0	0	0	0	0	0	0	0	0	0	0	0	0	0	0	0	0	0	0	0	0	0
		102	648.48	0	0	0	0	0	0	0	0	0	0	0	0	0	0	0	0	0	0	0	0	0	0	0	0	0	0	0	0	0	0	0	0	0	0	0	0
		103	652.34	0	0	0	0	0	0	0	0	0	0	0	0	0	0	0	0	0	0	0	0	0	0	0	0	0	0	0	0	0	0	0	0	0	0	0	0
		104	656.2	0	0	0	0	0	0	0	0	0	0	0	0	0	0	0	0	0	0	0	0	0	0	0	0	0	0	0	0	0	0	0	0	0	0	0	0
		105	660.06	0	0	0	0	0	0	0	0	0	0	0	0	0	0	0	0	0	0	0	0	0	0	0	0	0	0	0	0	0	0	0	0	0	0	0	0
		106	663.92	0	0	0	0	0	0	0	0	0	0	0	0	0	0	0	0	0	0	0	0	0	0	0	0	0	0	0	0	0	0	0	0	0	0	0	0
		107	667.78	0	0	0	0	0	0	0	0	0	0	0	0	0	0	0	0	0	0	0	0	0	0	0	0	0	0	0	0	0	0	0	0	0	0	0	0
		108	671.64	0	0	0	0	0	0	0	0	0	0	0	0	0	0	0	0	0	0	0	0	0	0	0	0	0	0	0	0	0	0	0	0	0	0	0	0
		109	675.5	0	0	0	0	0	0	0	0	0	0	0	0	0	0	0	0	0	0	0	0	0	0	0	0	0	0	0	0	0	0	0	0	0	0	0	0
		110	679.36	0	0	0	0	0	0	0	0	0	0	0	0	0	0	0	0	0	0	0	0	0	0	0	0	0	0	0	0	0	0	0	0	0	0	0	0
		111	683.22	0	0	0	0	0	0	0	0	0	0	0	0	0	0	0	0	0	0	0	0	0	0	0	0	0	0	0	0	0	0	0	0	0	0	0	0
		112	687.08	0	0	0	0	0	0	0	0	0	0	0	0	23.5575	0	0	0	0	0	0	0	0	0	0	0	0	0	0	0	0	0	0	0	0	0	0	0
		113	690.94	0	0	0	0	0	0	0	0	0	0	0	0	0	0	0	0	0	0	0	0	0	0	0	0	0	0	0	0	0	0	0	0	0	0	0	0
		114	694.8	0	0	0	0	0	0	0	0	0	0	0	0	0	0	0	0	0	0	0	0	0	0	0	0	0	0	0	0	0	0	0	0	0	0	0	0
		115	698.66	0	0	0	0	0	0	0	0	0	0	0	0	0	0	0	0	0	0	0	0	0	0	0	0	0	0	0	0	0	0	0	0	0	0	0	0
		116	702.52	0	0	0	0	0	0	0	0	0	0	0	0	0	0	0	0	0	0	0	0	0	0	0	0	0	0	0	0	0	0	0	0	0	0	0	0
		117	706.38	0	0	0	0	0	0	0	0	0	0	0	0	0	0	0	0	0	0	0	0	0	0	0	0	0	0	0	0	0	0	0	0	0	0	0	0
		118	710.24	0	0	0	0	0	0	0	28.2921	0	0	0	0	0	0	0	0	0	0	0	0	0	0	0	0	0	0	0	0	0	0	0	0	0	0	0	0
		119	714.1	0	0	0	0	0	0	0	24.8898	0	0	0	0	20.693	0	0	0	0	0	0	0	0	0	0	0	0	0	0	0	0	0	0	0	0	0	0	0
		120	717.96	0	0	0	0	0	0	0	0	20.8603	0	0	0	0	0	0	0	0	0	0	0	0	0	0	0	0	0	0	0	0	0	0	0	0	0	0	0
		121	721.82	0	0	15.7184	0	0	0	0	22.357	0	0	0	0	21.1482	0	0	0	0	0	0	0	0	0	0	0	0	0	0	0	0	0	0	0	0	0	0	0
		122	725.68	0	0	0	0	0	0	0	28.9656	0	0	0	0	0	0	0	0	0	0	0	0	0	0	0	0	0	0	0	0	0	0	0	0	0	0	0	0
		123	729.54	0	0	0	0	0	0	0	0	0	0	0	0	0	0	0	0	0	0	0	0	0	0	0	0	0	0	0	0	0	0	0	0	0	0	0	0
		124	733.4	0	0	0	0	0	0	0	43.1466	0	0	0	0	29.4404	0	0	0	0	0	0	0	0	0	0	0	0	0	0	0	0	0	0	0	0	0	0	0
		125	737.26	0	0	0	0	0	0	0	15.9902	0	0	0	0	20.4802	0	0	0	0	0	0	0	0	0	13.6702	0	0	0	0	0	0	0	0	0	0	0	0	0
		126	741.12	0	0	0	0	0	0	0	57.0262	0	0	0	0	0	0	0	0	0	0	0	0	14.146	0	0	0	0	0	0	0	0	0	0	0	0	0	0	0
		127	744.98	0	0	0	0	0	0	0	18.5947	0	0	0	0	0	0	0	0	0	0	0	0	0	0	0	0	0	0	0	0	0	0	0	0	0	0	0	0
		128	748.84	0	0	0	0	0	0	0	30.1044	0	0	0	0	19.1685	0	0	0	0	0	0	0	0	0	0	0	0	0	0	0	0	0	0	0	0	0	0	0
		129	752.7	0	0	0	0	0	0	0	33.9341	0	0	0	0	0	0	0	0	0	0	0	0	0	0	0	0	0	0	0	0	0	0	0	0	0	0	0	15.6637
		130	756.56	0	0	0	0	0	0	0	16.2337	0	0	0	0	0	0	0	0	0	0	0	0	0	0	0	0	0	0	0	0	0	0	0	0	0	0	0	0
		131	760.42	0	0	0	0	0	0	0	0	0	0	0	0	0	0	0	0	0	0	0	0	0	0	0	0	0	0	0	0	0	0	0	0	0	0	0	0
		132	764.28	0	0	0	0	0	0	0	0	0	0	0	0	0	0	0	0	0	0	0	0	0	0	0	0	0	0	0	0	0	0	0	0	0	0	0	0
		133	768.14	0	0	0	0	0	0	0	0	0	0	0	0	0	0	0	0	0	0	0	0	0	0	0	0	0	0	0	0	0	0	0	0	0	0	0	0
		134	772	0	0	0	0	0	0	0	0	0	0	0	0	0	0	0	0	0	0	0	0	0	0	0	0	0	0	0	0	0	0	0	0	0	0	0	0
		135	775.86	0	0	0	0	0	0	0	0	0	0	0	0	0	0	0	0	0	0	0	0	0	0	0	0	0	0	0	0	0	0	0	0	0	0	0	0
		136	779.72	0	0	0	0	0	0	0	0	0	0	0	0	0	0	0	21.7466	0	0	0	0	0	0	0	0	0	0	0	0	0	0	0	0	0	0	0	0
		137	783.58	0	0	0	0	0	0	0	0	0	51.1418	0	0	0	0	0	0	0	0	0	0	0	0	0	0	0	0	0	0	0	0	0	0	0	0	0	0
		138	787.44	0	0	0	0	0	0	0	0	0	28.197	0	0	26.0334	0	0	0	0	0	0	0	0	0	0	0	0	0	0	0	0	0	0	0	0	0	0	0
		139	791.3	0	0	0	0	0	0	0	0	0	0	0	0	47.8481	0	0	0	0	0	0	0	0	0	0	0	0	0	0	0	0	0	0	0	0	0	0	0
		140	795.16	0	0	0	0	0	0	0	0	0	0	0	0	27.9774	0	0	0	0	0	0	0	0	0	0	0	0	0	0	0	0	0	0	0	0	0	0	15.9037
		141	799.02	0	0	0	0	0	0	0	0	0	0	0	0	0	0	0	0	0	0	0	0	0	0	0	0	0	0	0	0	0	0	0	0	0	0	0	0
		142	802.88	0	0	0	0	0	0	0	0	0	21.6256	0	0	0	0	0	0	0	0	0	0	0	0	0	0	0	0	0	0	0	0	0	0	0	0	0	0
		143	806.74	0	0	0	0	0	0	0	0	0	28.7093	0	0	46.6155	0	0	0	0	0	0	0	0	0	0	0	0	0	0	0	0	0	0	0	0	0	0	0
		144	810.6	0	0	0	0	0	0	0	0	0	43.621	0	0	27.6009	0	0	0	0	0	0	0	0	0	0	0	0	0	0	0	0	0	0	0	0	0	0	0
		145	814.46	0	0	0	0	0	0	0	0	0	0	0	0	32.3135	0	0	0	0	0	14.0542	0	0	0	0	0	0	0	0	0	0	0	0	0	0	0	0	0
		146	818.32	0	0	0	0	0	0	0	0	0	46.7021	0	0	64.6523	0	0	0	0	0	0	0	0	0	0	0	0	0	0	0	0	0	0	0	0	0	0	0
		147	822.18	0	0	0	0	0	0	0	0	0	51.3718	0	0	80.7332	0	0	0	0	0	0	0	0	0	0	0	0	0	0	0	0	0	0	0	0	0	0	0
		148	826.04	0	0	0	0	0	0	0	0	0	52.2276	0	0	33.724	0	0	0	0	0	0	0	0	0	0	0	0	0	0	0	0	0	0	0	0	0	0	0
		149	829.9	0	0	0	0	0	0	0	21.2608	0	43.7682	0	0	63.3259	0	0	0	0	0	0	0	0	0	0	0	0	0	0	0	0	0	0	0	0	0	0	0
		150	833.76	0	0	0	0	0	0	0	19.2657	0	25.6658	0	0	0	0	0	0	0	0	0	0	0	0	0	0	0	0	0	0	0	0	0	0	0	0	0	0
		151	837.62	0	0	0	0	0	0	0	17.7221	0	51.5712	0	0	48.7366	0	0	0	0	0	0	0	0	0	0	0	0	0	0	0	0	0	0	0	0	0	0	0
		152	841.48	0	0	0	0	0	0	0	0	0	70.3391	0	0	0	0	0	0	0	0	0	0	0	0	0	0	0	0	0	0	0	0	0	0	0	0	0	0
		153	845.34	0	0	0	0	0	0	0	0	0	53.081	0	0	43.7488	0	0	0	0	0	0	0	0	0	0	0	0	0	0	0	0	0	0	0	0	0	0	0
		154	849.2	0	0	0	0	0	0	0	23.2133	0	29.9758	0	0	54.3356	0	0	0	0	0	0	0	0	0	0	0	0	0	0	0	0	0	0	0	0	0	0	0
		155	853.06	0	0	0	0	0	0	0	0	0	0	0	0	63.8074	0	0	0	0	0	0	0	0	0	0	0	0	0	0	0	0	0	0	0	0	0	0	0
		156	856.92	0	0	0	0	0	0	0	0	0	31.0035	0	0	77.4343	0	0	0	0	0	0	0	0	0	0	0	0	0	0	0	0	0	0	0	0	0	0	0
		157	860.78	0	0	0	0	0	0	0	23.975	0	70.5027	0	0	119.138	0	0	0	0	0	0	0	0	0	0	0	0	0	0	0	0	0	0	0	0	0	0	22.459
		158	864.64	0	0	0	0	0	0	0	0	0	56.7565	0	0	57.8815	0	0	0	0	0	0	0	0	0	0	0	0	0	0	0	0	0	0	0	0	0	0	0
		159	868.5	0	0	0	0	0	0	0	0	0	39.051	0	0	53.2828	0	0	0	0	0	0	0	0	0	0	0	0	0	0	0	0	0	0	0	0	0	0	0
		160	872.36	0	0	0	0	0	0	0	26.3983	0	51.1059	0	0	62.7265	0	0	0	0	0	0	0	0	0	0	0	0	0	0	0	0	0	0	0	0	0	0	0
		161	876.22	0	0	0	0	0	0	0	0	0	65.7678	0	0	55.009	0	0	0	0	0	0	0	0	0	0	0	0	0	0	0	0	0	0	0	0	0	0	21.9605
		162	880.08	0	0	0	0	0	0	0	0	0	30.7739	0	0	67.0037	0	0	0	0	0	0	0	0	0	0	0	0	0	0	0	0	0	0	0	0	0	0	0
		163	883.94	0	0	0	0	0	0	0	0	0	32.0277	0	0	64.3616	0	0	0	0	0	18.4586	0	0	0	0	0	0	0	0	0	0	0	0	0	0	0	0	0
		164	887.8	0	0	0	0	0	0	0	0	0	47.1723	0	0	39.6836	0	0	0	0	0	0	0	0	0	0	0	0	0	0	0	0	0	0	0	0	0	0	0
		165	891.66	0	0	0	0	0	0	0	0	0	16.4443	0	0	96.2458	0	0	0	0	0	0	0	0	0	0	0	0	25.0013	0	0	0	0	0	0	0	0	0	0
		166	895.52	0	16.8204	0	0	0	0	0	0	0	58.7562	0	0	27.1334	0	0	0	0	0	0	0	0	0	0	0	0	0	0	0	0	0	0	0	0	0	0	0
		167	899.38	0	17.5148	0	0	0	0	0	0	0	31.705	0	0	72.3334	0	0	0	0	0	0	0	0	0	0	0	0	0	0	0	0	0	0	0	0	0	0	34.821
		168	903.24	0	0	0	0	0	0	0	0	0	57.5951	0	0	47.1159	0	0	0	0	0	0	0	0	0	0	0	0	0	0	0	0	0	0	0	0	0	0	27.4667
		169	907.1	0	34.8647	0	0	0	0	0	0	0	42.1387	0	0	69.476	0	0	0	0	0	0	0	0	0	0	0	0	0	0	0	0	0	0	0	0	0	0	28.6407
		170	910.96	0	30.2895	0	0	0	0	0	0	0	42.5227	0	0	100.902	0	0	0	0	0	0	0	0	0	0	0	0	0	0	0	0	0	0	0	0	0	0	0
		171	914.82	0	39.7343	0	0	0	0	0	0	0	0	0	0	46.9699	0	0	0	0	0	0	0	0	0	0	0	0	59.5983	0	0	0	0	0	0	0	0	0	0
		172	918.68	0	17.4315	0	0	0	0	0	0	0	16.4537	0	0	47.2952	0	0	0	0	0	0	0	0	0	0	0	0	19.2591	0	0	0	0	0	0	0	0	16.5808	15.2752
		173	922.54	0	63.7491	0	0	0	0	0	0	0	0	0	0	56.9328	0	0	0	0	0	0	0	0	0	0	0	0	0	0	0	0	0	0	17.854	0	0	0	0
		174	926.4	0	49.8209	0	0	0	0	0	0	0	0	0	0	84.4612	0	0	0	0	0	0	0	0	0	0	0	0	0	0	0	0	0	0	0	0	0	0	0
		175	930.26	0	31.4721	0	0	0	0	0	0	0	48.7269	0	0	75.1908	0	0	0	0	0	0	0	0	0	0	0	0	19.8438	0	0	0	0	0	0	0	0	0	0
		176	934.12	0	41.4658	0	0	0	0	0	0	0	0	0	0	77.6377	0	0	0	0	0	0	0	0	0	0	0	0	0	0	0	0	0	0	0	0	0	0	43.4591
		177	937.98	0	41.6886	16.7691	0	0	0	0	15.9866	0	0	0	0	89.9375	0	0	0	0	0	0	0	0	0	0	0	0	0	0	0	0	0	0	0	22.4674	15.1831	0	0
		178	941.84	0	70.5552	0	0	0	0	0	0	0	0	0	0	79.7951	0	0	0	0	0	0	0	0	0	0	0	0	18.8545	0	0	0	0	0	0	0	0	0	0
		179	945.7	0	54.6462	0	0	0	0	0	0	0	0	0	0	82.3022	0	0	0	0	16.2392	0	0	0	0	0	0	0	34.3313	0	0	0	0	0	0	0	0	0	0
		180	949.56	0	44.5167	0	0	0	0	0	0	0	27.821	0	0	66.1197	0	0	0	0	0	0	0	0	0	0	0	0	49.9148	0	0	0	0	0	0	0	0	0	0
		181	953.42	0	64.3986	0	0	0	0	0	0	0	0	0	0	68.2334	0	0	0	0	18.2611	0	0	0	0	0	0	0	0	0	0	0	0	0	0	0	0	0	0
		182	957.28	0	76.4531	0	0	0	0	0	0	0	38.5539	0	0	105.889	0	0	0	0	0	0	0	0	0	0	0	0	22.0055	0	0	0	0	0	0	0	0	0	0
		183	961.14	0	63.3117	0	0	0	0	0	0	0	0	0	0	75.5189	0	0	0	0	0	0	0	0	0	0	0	0	0	0	0	0	0	0	0	0	0	0	0
		184	965	0	42.7981	0	0	0	0	0	0	0	0	0	0	101.574	0	0	0	0	0	0	0	0	0	0	0	0	0	0	0	0	0	0	0	0	0	0	0
		185	968.86	0	74.3753	0	0	0	0	0	22.1358	0	17.8624	0	0	119.126	0	0	0	0	0	0	0	0	0	0	0	0	0	0	0	0	0	0	0	0	0	0	0
		186	972.72	0	77.3035	0	0	0	0	0	0	0	0	0	0	110.488	0	0	0	0	0	0	0	0	0	0	0	0	0	0	0	0	0	0	0	0	0	14.7842	0
		187	976.58	0	64.0998	0	0	0	0	0	0	0	0	0	0	79.5935	0	0	0	0	0	0	0	0	0	0	0	0	0	0	0	0	0	0	0	0	0	0	0
		188	980.44	0	102.298	0	0	0	0	0	0	0	0	0	0	93.6333	0	0	0	0	25.6668	0	0	0	0	0	0	0	0	0	0	0	0	0	0	0	0	0	0
		189	984.3	0	52.8727	0	0	0	0	0	0	0	0	0	0	69.233	0	0	0	0	36.9713	0	0	0	0	0	0	0	0	0	0	0	0	0	0	0	0	0	0
		190	988.16	0	59.8826	0	0	0	0	0	0	0	0	0	0	85.0973	0	0	0	0	0	0	0	0	0	0	0	0	0	0	0	0	0	0	0	0	0	0	0
		191	992.02	0	64.4242	0	0	0	0	0	0	0	0	0	0	32.158	0	0	0	0	25.2121	0	0	0	0	0	0	0	47.6817	0	0	0	0	0	0	0	0	0	0
		192	995.88	0	48.9606	0	0	0	0	0	0	0	0	0	0	92.4309	0	0	0	0	0	0	0	0	0	0	0	0	0	0	0	0	0	0	0	0	0	0	0
		193	999.74	0	72.7882	0	0	0	0	0	0	0	0	0	0	90.5328	0	0	0	0	23.8128	0	0	0	0	0	0	0	0	0	0	0	0	0	0	0	0	0	0
		194	1003.6	0	93.8412	0	0	0	0	0	0	0	0	0	0	116.403	0	0	0	0	0	0	0	0	0	0	0	0	18.5007	0	0	0	0	0	0	0	0	0	0
		195	1007.46	0	64.2004	0	0	0	0	0	16.7693	0	0	0	0	71.5972	0	0	0	0	15.5682	0	0	0	0	15.8629	0	0	0	0	0	0	0	0	0	0	0	0	0
		196	1011.32	0	76.8793	0	0	0	0	0	0	0	0	0	0	55.0485	0	0	0	0	20.8155	0	0	0	0	0	0	0	0	0	0	0	0	0	0	0	0	0	0
		197	1015.18	0	108.426	0	0	0	0	0	0	0	0	0	0	41.0219	0	0	0	0	0	0	0	0	0	0	0	0	0	0	0	0	0	0	0	0	0	0	0
		198	1019.04	0	76.0336	0	0	20.1137	0	0	0	0	0	0	0	58.0671	0	0	0	0	0	0	0	0	0	0	0	0	14.8385	0	0	0	0	0	0	0	0	0	0
		199	1022.9	0	83.5484	0	0	0	0	0	25.6442	0	0	0	0	76.8375	0	0	0	0	53.0916	0	0	0	0	0	0	0	0	0	0	0	0	0	0	0	0	0	0
		200	1026.76	0	41.6886	0	0	0	0	0	0	0	0	0	0	60.5397	0	0	0	0	23.5231	0	0	0	0	0	0	0	0	0	0	0	0	0	0	0	0	0	0
		201	1030.62	0	99.8517	0	0	0	0	0	19.0831	0	0	0	0	64.7019	0	0	0	0	0	0	0	0	0	0	0	0	19.1446	0	0	0	0	0	0	0	0	0	0
		202	1034.48	0	113.276	0	0	0	0	0	0	0	0	0	0	48.9132	0	0	0	0	48.1818	0	0	0	0	0	0	0	0	0	0	0	0	0	0	0	0	0	0
		203	1038.34	0	73.9884	0	0	0	0	0	0	0	0	0	0	69.5565	0	0	0	0	27.8559	0	0	0	0	0	0	0	16.4297	0	0	0	0	0	0	0	0	0	0
		204	1042.2	0	123.323	0	0	14.8687	0	0	0	0	0	0	0	74.8951	0	0	0	0	0	0	0	0	0	0	0	0	17.0897	0	0	0	0	0	0	0	0	0	0
		205	1046.06	0	98.3604	0	0	0	0	0	0	0	0	0	0	39.444	0	0	0	0	31.8293	0	0	0	0	0	0	0	0	0	0	0	0	0	0	0	0	0	0
		206	1049.92	0	61.0941	0	0	0	0	0	0	0	0	0	0	0	0	0	0	0	45.74	0	0	0	0	0	0	0	0	0	0	0	0	0	0	0	0	0	0
		207	1053.78	0	79.828	0	0	0	0	0	0	0	0	0	0	32.411	0	0	0	15.3911	60.8031	0	0	0	0	0	0	0	0	0	0	0	0	0	0	0	0	0	0
		208	1057.64	0	48.7169	0	0	0	0	0	0	0	0	0	0	16.551	0	0	0	0	22.6277	0	0	0	0	0	0	0	0	0	0	0	0	0	0	0	0	0	0
		209	1061.5	0	85.7178	0	0	0	0	0	0	0	0	0	0	42.7293	0	0	0	0	41.2589	0	0	0	0	0	0	0	0	0	0	0	0	0	0	0	0	0	0
		210	1065.36	0	72.8318	0	0	0	0	0	0	0	0	0	0	34.7149	0	0	0	0	24.0992	0	0	0	0	0	0	0	0	0	0	0	0	0	0	0	0	0	0
		211	1069.22	0	95.2447	0	0	0	0	0	19.0476	0	0	0	0	0	0	0	0	0	29.0262	0	0	0	0	0	0	0	0	0	0	0	0	0	0	0	0	0	0
		212	1073.08	0	51.5825	0	0	0	0	0	0	0	0	0	0	36.4976	0	0	0	0	0	0	0	0	0	0	0	0	0	0	0	0	0	0	0	0	0	0	0
		213	1076.94	0	50.9675	0	0	0	0	0	0	0	0	0	0	0	0	0	0	0	36.8652	0	0	0	0	0	0	0	0	0	0	0	0	0	0	0	0	0	0
		214	1080.8	0	37.1261	0	0	0	0	0	0	0	0	0	0	0	0	0	0	0	23.1412	0	0	0	0	0	0	0	0	0	0	0	0	0	0	0	0	0	0
		215	1084.66	0	74.331	0	0	16.6164	0	0	0	0	0	0	0	0	0	0	0	0	22.6513	0	0	0	0	0	0	0	0	0	0	0	0	0	0	0	0	0	0
		216	1088.52	0	68.7361	0	0	0	0	0	0	0	0	0	0	17.7681	16.308	0	0	22.1434	0	0	0	0	0	0	0	0	0	0	0	0	0	0	0	0	0	0	0
		217	1092.38	0	105.041	0	0	0	0	0	0	0	0	0	0	0	0	0	0	30.4149	30.343	0	0	0	0	0	0	0	0	0	0	0	0	0	0	0	0	0	0
		218	1096.24	0	41.3635	0	0	0	0	0	0	0	0	0	0	0	0	0	0	0	17.2625	0	0	0	0	0	0	0	0	0	0	0	0	0	0	0	0	0	0
		219	1100.1	0	49.2072	0	0	0	0	0	0	0	0	0	0	0	0	0	0	18.8599	0	0	0	0	13.61	0	0	0	0	0	0	0	0	0	0	0	0	0	0
		220	1103.96	0	58.0264	0	0	0	0	0	0	0	0	0	0	24.3106	0	0	0	0	0	0	0	0	0	0	0	0	0	0	0	0	0	0	0	0	0	0	0
		221	1107.82	0	65.4945	0	0	0	0	0	0	0	0	0	0	0	0	0	0	31.8832	0	0	0	0	0	0	0	0	0	0	0	0	0	0	0	0	0	0	0
		222	1111.68	0	50.2253	0	0	0	0	0	0	0	0	0	0	0	0	0	0	0	0	0	0	0	0	0	0	0	0	0	0	0	0	0	0	0	0	0	0
		223	1115.54	0	51.2446	0	0	0	0	0	0	0	0	0	0	0	0	0	0	17.7544	0	0	0	0	0	0	0	0	0	0	0	0	0	0	0	0	0	0	0
		224	1119.4	0	34.9299	0	0	0	0	0	0	0	0	0	0	0	0	0	0	0	0	0	0	0	0	0	0	0	0	21.373	0	0	0	0	0	0	0	0	0
		225	1123.26	0	39.1359	0	0	0	0	0	0	0	0	0	0	0	0	0	0	35.445	0	0	0	0	0	0	0	0	0	0	0	0	0	0	0	0	0	0	0
		226	1127.12	0	31.5524	0	0	0	0	0	0	0	0	0	0	0	0	0	0	36.7863	0	0	0	0	0	0	0	0	0	0	0	0	0	0	0	0	0	0	0
		227	1130.98	0	47.7023	0	0	0	0	0	0	0	0	0	0	0	0	0	0	0	0	0	0	0	0	0	0	0	0	0	0	0	0	0	0	0	0	0	0
		228	1134.84	0	16.0168	0	0	0	0	0	0	0	0	0	0	0	0	0	0	53.4258	0	0	0	0	0	0	0	0	0	0	0	0	0	0	0	0	0	0	0
		229	1138.7	0	34.6428	0	0	0	0	0	0	0	0	0	0	0	0	0	0	26.1227	16.7956	0	0	0	0	0	0	0	0	0	0	0	0	0	0	0	0	0	0
		230	1142.56	0	60.1313	0	0	0	0	0	0	0	0	0	0	0	0	0	0	0	0	0	0	0	0	0	0	0	0	0	0	0	0	0	0	0	0	0	0
		231	1146.42	0	37.2536	0	0	0	0	0	0	0	0	0	0	0	0	0	0	15.9236	0	0	0	0	0	0	0	0	0	0	0	0	0	0	0	0	0	0	0
		232	1150.28	0	57.2612	0	0	0	0	0	0	0	0	0	0	0	0	0	0	39.7743	0	0	0	0	0	0	0	0	0	0	0	0	0	0	0	0	0	0	0
		233	1154.14	0	31.5242	0	0	0	0	0	0	0	22.2987	0	0	0	0	0	0	19.8523	0	0	0	0	0	0	0	0	0	0	0	0	0	0	0	0	0	0	0
		234	1158	0	25.5827	0	0	0	0	0	0	0	0	0	0	0	0	0	0	0	20.7633	0	0	0	0	0	0	0	0	0	0	0	0	0	0	0	0	0	0
		235	1161.86	0	37.4013	0	0	0	0	0	0	0	17.7757	0	0	0	0	0	0	0	0	0	0	0	0	0	0	0	0	0	0	0	0	0	0	0	0	0	0
		236	1165.72	0	23.9329	0	0	0	0	0	0	0	0	0	0	0	0	0	0	0	0	0	0	0	0	0	0	0	0	0	0	0	0	0	0	0	0	0	0
		237	1169.58	0	21.3999	0	0	0	0	0	0	0	0	0	0	0	0	0	0	0	0	0	0	0	0	0	0	0	0	0	0	0	0	0	0	0	0	0	0
		238	1173.44	0	0	0	0	0	0	0	0	0	0	0	0	0	0	0	0	0	0	0	0	0	0	0	0	0	0	0	0	0	0	0	0	0	0	0	0
		239	1177.3	0	0	0	0	0	0	0	0	0	0	0	0	0	0	0	0	18.555	0	0	0	0	0	0	0	0	0	0	0	0	0	0	0	0	0	0	0
		240	1181.16	0	0	0	0	0	0	0	0	0	0	0	0	0	0	0	0	0	0	0	0	0	0	0	0	0	0	0	0	0	0	0	0	0	0	0	0
		241	1185.02	0	17.099	0	0	0	0	0	0	0	0	0	0	0	0	0	0	0	0	0	0	0	0	0	0	0	0	0	0	0	0	0	0	0	0	0	0
		242	1188.88	0	0	0	0	0	0	0	19.468	0	0	0	0	0	0	0	0	20.7833	0	0	0	0	0	0	0	0	0	0	0	0	0	0	0	0	0	0	0
		243	1192.74	0	0	0	0	0	0	0	0	0	0	0	0	0	0	0	0	0	0	0	0	0	0	0	0	0	0	0	0	0	0	0	0	0	0	0	0
		244	1196.6	0	0	0	0	0	0	0	0	0	0	0	0	0	0	0	0	17.8804	0	0	0	0	0	0	0	0	0	0	0	0	0	0	0	0	0	0	0
		245	1200.46	0	0	0	0	0	0	0	0	0	0	0	0	0	0	0	0	33.0136	0	0	0	0	0	0	0	0	0	0	0	0	0	0	0	0	0	0	0
		246	1204.32	0	0	0	0	0	0	0	0	0	0	0	0	0	0	0	0	0	0	0	0	0	0	0	0	0	0	0	0	0	0	0	0	0	0	0	0
		247	1208.18	0	15.457	0	0	0	0	0	0	0	0	0	0	0	0	0	0	0	0	0	0	0	0	0	0	0	0	0	0	0	0	0	0	0	0	0	0
		248	1212.04	0	0	0	0	0	0	0	0	0	0	0	0	0	0	0	0	28.0262	0	0	0	0	0	0	0	0	0	0	0	0	0	0	0	0	0	0	0
		249	1215.9	0	0	0	0	0	0	0	0	0	0	0	0	0	0	0	0	24.4359	0	0	0	0	0	0	0	0	0	0	0	0	0	0	0	0	0	0	0
		250	1219.76	0	0	0	0	0	0	0	0	0	0	0	0	0	0	0	0	24.0732	0	0	0	0	0	0	0	0	0	0	0	0	0	0	0	0	0	0	0
		251	1223.62	0	0	0	0	0	0	0	0	0	0	0	0	0	0	0	0	56.8376	0	0	0	0	0	0	0	0	0	0	0	0	0	0	0	0	0	0	0
		252	1227.48	0	0	0	0	0	0	0	0	0	0	0	0	0	0	0	0	0	0	0	0	0	0	0	0	0	0	0	0	0	0	0	0	0	0	0	0
		253	1231.34	0	0	0	0	0	0	0	0	0	0	0	0	0	0	0	0	0	0	0	0	0	0	0	0	0	0	0	0	0	0	0	0	0	0	0	0
		254	1235.2	0	0	0	0	0	0	0	0	0	0	0	0	0	0	0	0	40.0486	0	0	0	0	0	0	0	0	0	0	0	0	0	0	0	0	0	0	0
		255	1239.06	0	0	0	0	0	0	0	0	0	0	0	0	0	0	0	0	16.4928	0	0	0	0	0	0	0	0	0	0	0	0	0	0	0	0	0	0	0
		256	1242.92	0	0	0	0	0	0	0	0	0	0	0	0	0	0	0	0	44.3389	0	0	0	0	0	0	0	0	0	0	0	0	0	0	0	0	0	0	0
		257	1246.78	0	0	0	0	0	0	0	0	0	0	0	0	0	0	0	0	61.629	0	0	0	0	0	0	0	0	0	0	0	0	0	0	0	0	0	0	0
		258	1250.64	0	0	0	0	0	0	0	0	0	0	0	22.9291	0	0	0	0	0	0	0	0	0	0	0	0	0	0	0	0	0	0	0	0	0	0	0	0
		259	1254.5	0	0	0	0	0	0	0	0	0	0	0	0	0	0	0	0	0	0	0	0	0	0	0	22.4317	0	0	0	0	0	0	0	0	0	0	0	0
		260	1258.36	0	0	0	0	0	0	0	0	0	0	14.4642	0	0	0	0	0	0	0	0	0	0	0	0	0	0	0	0	0	0	0	0	0	0	0	0	0
		261	1262.22	0	0	0	0	0	0	0	0	0	0	0	0	0	0	0	0	57.2934	0	0	0	0	0	0	0	0	0	0	0	0	0	0	0	0	0	0	19.8616
		262	1266.08	0	0	0	0	0	0	0	0	0	0	0	0	0	0	0	0	20.7745	0	0	0	0	0	0	0	0	0	0	0	0	0	0	0	0	0	0	26.3217
		263	1269.94	0	0	0	0	0	0	0	0	0	0	0	0	0	0	0	0	32.1613	0	0	0	0	0	0	16.8909	0	0	0	0	0	0	0	0	0	0	0	23.8654
		264	1273.8	0	0	0	0	0	0	0	0	0	0	0	0	0	0	0	0	15.3858	0	0	0	0	0	0	0	0	0	0	0	0	0	0	0	0	0	0	26.5209
		265	1277.66	0	0	0	0	0	0	0	0	0	0	0	0	0	0	0	0	31.2964	0	0	0	0	0	0	29.0271	27.4868	0	0	0	0	0	0	0	0	0	0	23.3872
		266	1281.52	0	0	0	0	0	0	0	0	0	0	0	0	0	0	0	0	0	0	0	0	0	0	0	31.3161	21.4735	0	0	0	0	0	0	0	0	0	0	0
		267	1285.38	0	0	0	0	0	0	0	0	0	0	0	0	0	0	0	0	21.1512	0	0	0	0	0	0	29.7555	24.2065	0	0	0	0	0	0	16.376	0	0	0	21.7501
		268	1289.24	0	0	0	0	0	0	0	0	0	0	0	0	0	0	0	0	25.9025	0	0	0	0	0	0	20.7307	23.1266	0	0	0	0	0	0	0	0	0	0	20.1609
		269	1293.1	0	0	0	0	0	0	0	0	0	0	0	0	0	0	0	0	19.394	0	0	0	0	0	0	0	36.0389	0	0	0	0	0	0	0	0	0	0	33.3211
		270	1296.96	0	0	0	0	0	0	0	0	0	23.6374	0	0	0	0	0	0	14.2534	0	0	0	0	0	0	30.8044	45.6476	0	0	0	0	0	0	0	0	0	0	24.0908
		271	1300.82	0	0	0	0	0	0	0	0	0	0	0	0	0	0	0	0	0	0	0	0	0	0	0	0	31.3452	0	0	0	0	0	0	0	0	0	0	23.1944
		272	1304.68	0	0	0	0	0	0	0	0	0	0	0	0	0	0	0	0	0	0	0	0	0	0	0	0	32.6686	0	0	0	0	0	0	0	0	0	0	30.0412
		273	1308.54	0	0	0	0	0	0	0	0	0	0	0	0	0	0	0	0	0	0	0	0	0	0	0	58.4672	18.2467	0	0	0	0	0	0	0	0	0	0	17.4703
		274	1312.4	0	0	0	0	0	0	0	0	0	16.1673	0	0	0	0	0	0	17.7519	0	0	0	0	0	0	0	62.2647	0	0	0	0	0	0	0	0	14.5581	0	55.5296
		275	1316.26	0	0	0	0	0	0	0	0	0	0	0	0	22.3378	0	0	0	18.1559	0	0	0	0	0	0	38.9607	41.4867	0	0	0	0	0	0	0	0	0	0	29.8869
		276	1320.12	0	0	0	0	0	0	0	31.7525	0	0	0	0	18.0496	0	0	0	0	0	0	0	0	0	0	55.9727	36.3577	0	0	0	0	0	0	0	0	0	0	53.4816
		277	1323.98	0	0	22.8817	0	0	0	0	14.8949	16.6524	0	0	0	0	0	0	0	17.7397	0	0	0	0	0	0	25.1788	46.9412	0	0	0	0	0	0	0	0	0	0	39.2305
		278	1327.84	0	0	56.0956	0	0	0	0	26.517	33.1113	0	0	0	0	0	0	0	0	0	0	0	0	0	0	22.134	45.4389	0	0	0	0	0	0	0	0	0	0	21.489
		279	1331.7	0	0	0	0	0	0	0	16.3162	0	0	0	0	0	0	0	0	0	0	0	0	0	0	0	0	15.703	0	0	0	0	0	0	0	0	0	0	38.6388
		280	1335.56	0	0	23.8414	0	0	0	0	40.2616	0	0	0	0	0	0	0	0	39.0913	0	0	0	0	0	0	24.5739	33.6834	0	0	0	0	0	0	0	0	0	0	44.66
		281	1339.42	0	0	0	17.5303	0	0	0	52.9972	0	0	0	0	0	0	0	0	0	0	0	0	0	0	0	18.4686	89.3485	0	0	0	0	0	0	0	0	0	0	79.8743
		282	1343.28	0	0	19.4917	0	0	0	0	20.5408	0	0	0	0	0	0	0	0	0	0	0	0	0	0	0	28.6198	69.794	0	0	0	0	0	0	0	0	0	0	76.0318
		283	1347.14	0	0	0	0	0	0	0	26.7632	0	0	0	0	16.3345	0	0	0	34.032	0	0	0	0	0	0	33.0216	39.1242	0	0	0	0	0	0	0	0	0	0	49.6656
		284	1351	0	0	21.1038	0	0	0	0	20.8277	29.2649	0	0	38.0935	18.4136	0	0	0	27.6055	0	0	0	0	0	0	59.2095	53.9174	0	0	0	0	0	0	0	0	0	0	27.4069
		285	1354.86	0	0	23.3731	0	0	0	0	47.8831	0	0	0	0	0	0	0	0	0	0	0	0	0	0	0	0	29.393	0	0	0	0	14.09	0	0	0	0	0	46.0886
		286	1358.72	0	0	34.5936	0	0	0	0	0	0	0	0	22.5057	0	0	0	0	0	0	0	0	0	0	0	24.8164	45.6621	0	0	0	0	0	0	0	0	0	0	62.152
		287	1362.58	0	0	31.5983	0	0	0	0	58.1089	0	0	0	0	0	0	0	0	0	0	0	0	0	0	0	16.9959	49.7545	0	0	0	0	0	0	0	0	0	0	0
		288	1366.44	0	25.0184	64.7742	0	0	0	0	50.0982	18.7034	0	0	32.6003	0	0	0	0	21.3499	0	0	0	0	0	0	32.0223	66.6918	0	0	0	0	15.633	0	0	0	0	0	18.6144
		289	1370.3	0	37.824	0	0	0	0	0	63.6267	36.7162	0	0	23.9047	30.5296	0	0	0	0	0	0	0	0	0	0	0	61.0533	0	0	0	0	0	0	0	0	0	0	75.8036
		290	1374.16	0	37.5208	0	16.767	0	0	0	71.2899	0	0	0	20.6084	0	0	0	0	33.196	0	0	0	0	0	0	39.6512	52.4253	0	0	0	0	36.8128	0	0	0	0	0	59.7963
		291	1378.02	0	16.273	25.7372	0	0	0	0	75.4658	0	0	0	0	17.1567	0	0	0	49.3557	0	0	0	0	0	0	32.6965	33.4238	0	0	0	0	0	0	0	0	0	0	15.1444
		292	1381.88	0	62.7029	0	0	0	0	0	61.5563	14.2403	0	0	0	0	0	0	0	25.7388	0	0	0	0	0	0	25.777	43.3157	0	0	0	0	0	0	0	0	0	0	30.629
		293	1385.74	0	62.4379	51.0123	0	0	0	0	80.7366	0	0	0	0	23.3619	0	0	0	0	0	0	0	0	0	0	0	28.1757	0	0	0	0	61.2375	0	0	0	0	0	20.4025
		294	1389.6	0	54.3133	21.4906	0	0	0	0	69.1658	15.7706	0	0	0	0	0	0	0	0	0	0	0	0	0	0	0	26.8137	0	0	0	0	16.9905	0	0	0	0	0	54.8924
		295	1393.46	0	27.707	23.0297	0	0	0	0	40.98	17.1828	0	0	35.3153	0	0	0	0	44.3806	0	0	0	0	0	0	30.962	56.4286	0	0	0	0	0	0	0	0	0	0	68.4164
		296	1397.32	0	36.671	34.5219	0	0	0	0	64.3742	0	0	0	0	18.869	0	0	0	31.3166	0	0	0	0	0	0	32.805	76.8134	0	0	0	0	25.2847	0	0	0	0	0	56.4439
		297	1401.18	0	63.4597	0	0	0	0	19.9522	83.1713	34.9677	0	0	50.8035	0	0	0	0	22.0212	0	0	0	0	15.9035	0	0	48.3888	0	0	0	0	69.1005	0	0	0	0	0	36.766
		298	1405.04	0	27.9078	0	0	0	0	32.744	83.7041	39.6863	0	0	19.9231	0	0	0	0	0	0	0	0	0	0	0	17.8547	72.4891	15.8726	0	0	0	0	0	0	0	0	0	35.0304
		299	1408.9	0	48.7144	0	0	0	0	37.1049	51.8039	0	18.2457	0	0	16.6676	0	0	0	0	0	0	0	0	0	0	16.9808	47.2877	0	0	0	0	0	0	0	0	0	0	56.5603
		300	1412.76	0	66.6933	0	0	0	0	16.1564	73.86	0	0	0	0	0	0	0	0	21.0911	0	0	0	0	0	0	0	102.066	0	0	0	14.6432	50.177	0	0	0	0	0	27.0219
		301	1416.62	0	62.6731	0	0	0	0	50.7235	74.7445	0	0	0	60.5378	0	0	0	0	46.408	0	0	0	0	0	0	0	98.7595	0	0	0	0	20.98	0	0	0	0	0	0
		302	1420.48	0	73.5527	0	0	0	0	64.6359	79.9653	15.8345	0	0	22.1338	0	0	0	0	49.7089	0	0	0	0	0	0	39.8063	88.9262	19.1925	0	0	0	40.4619	0	0	0	0	0	0
		303	1424.34	0	89.8619	19.9857	0	0	0	78.5992	81.4886	21.4092	0	0	38.7777	22.9969	0	0	0	64.0899	0	0	0	0	0	0	16.0821	57.7974	16.3559	0	0	0	50.6269	0	0	0	0	0	16.0205
		304	1428.2	0	86.5674	19.9859	0	0	0	31.6362	96.7026	19.218	14.1424	0	0	0	0	0	0	31.9797	0	0	0	0	0	0	0	39.2173	0	0	0	0	46.9213	0	0	0	0	0	0
		305	1432.06	0	90.2102	0	0	0	0	64.789	107.096	51.2851	0	0	28.0061	0	0	0	0	44.8972	0	0	0	0	0	0	27.1694	60.0023	29.3989	0	0	0	25.1972	0	0	0	0	0	17.7878
		306	1435.92	0	82.2912	0	0	0	0	87.4572	70.7361	40.1755	0	0	34.6815	0	0	0	0	41.8925	0	0	0	0	0	0	26.8084	56.1292	21.3064	0	0	0	51.8003	0	0	0	0	0	0
		307	1439.78	0	85.529	0	0	0	0	66.7186	89.3467	0	0	0	0	0	0	0	0	84.4804	0	0	0	0	0	0	0	41.7414	0	0	0	0	19.2109	0	0	0	0	0	0
		308	1443.64	0	89.5201	0	0	0	0	65.4471	43.7425	62.4213	0	0	15.3848	0	0	0	0	71.0665	0	0	0	0	0	0	0	82.247	23.2937	0	0	0	23.5855	0	0	0	0	0	0
		309	1447.5	0	56.4951	0	0	0	34.4241	61.8202	75.5501	0	0	0	0	0	0	0	0	28.9936	0	0	0	0	0	0	16.4156	77.3798	0	0	0	0	29.2865	0	0	0	0	0	0
		310	1451.36	0	88.0752	0	0	0	0	38.4338	84.4459	0	0	0	0	0	0	0	0	79.4392	0	0	0	0	0	0	0	79.4757	35.8394	0	0	0	33.6861	0	0	0	0	0	0
		311	1455.22	0	29.0428	0	0	0	0	52.886	53.5581	35.5776	0	0	20.5433	0	0	0	0	56.6614	0	0	0	0	0	0	25.6367	75.6294	0	0	17.4678	0	55.7907	0	0	0	0	0	0
		312	1459.08	0	54.8842	21.235	0	0	0	35.5746	40.5219	40.8584	0	0	21.8183	26.0114	0	0	0	68.5822	0	0	0	0	0	0	42.3607	53.885	0	0	0	0	63.7109	0	0	0	0	0	0
		313	1462.94	0	109.063	0	0	0	0	0	56.0646	29.7278	0	0	0	0	0	0	0	39.1716	0	0	0	0	0	0	20.9704	38.8132	20.2772	0	0	0	29.862	0	0	0	0	0	0
		314	1466.8	0	43.2193	0	0	0	0	51.341	51.6606	32.6904	0	0	0	0	0	0	0	50.3403	0	14.815	0	0	16.5733	0	34.5336	63.3192	0	0	0	0	54.1959	0	0	0	0	0	0
		315	1470.66	0	54.3911	0	0	0	0	36.0451	18.4165	0	0	0	0	0	0	0	0	53.4394	0	0	0	0	0	0	40.4381	69.7678	0	0	0	0	82.0651	0	0	0	0	0	0
		316	1474.52	0	48.013	0	20.0747	0	0	35.4609	0	24.7473	0	0	0	0	0	0	0	61.0207	0	0	0	0	0	0	17.3895	37.8391	0	0	28.9141	0	61.3642	0	0	0	0	0	0
		317	1478.38	0	85.3608	0	34.6589	0	0	24.23	16.7102	46.2115	0	0	0	0	0	0	0	29.8143	0	0	0	0	0	0	32.8816	45.26	0	0	0	0	63.4472	0	0	0	0	0	0
		318	1482.24	0	64.1983	0	0	0	16.5794	46.1641	0	0	0	0	23.4535	0	0	0	0	58.5673	0	0	0	0	0	0	22.0411	76.8887	0	0	38.3097	0	93.4532	0	0	0	0	0	0
		319	1486.1	0	70.9128	0	0	0	0	41.602	0	20.2584	0	0	0	0	0	0	0	106.757	0	0	0	0	0	0	40.865	55.9072	0	0	0	0	44.7399	0	0	0	0	0	0
		320	1489.96	0	38.6753	0	0	0	0	50.8471	0	0	14.786	0	34.5633	30.0006	0	0	0	55.1963	0	0	0	0	0	0	32.2335	71.386	0	0	0	0	51.6559	0	0	0	0	0	0
		321	1493.82	0	107.341	0	17.3642	0	0	21.7683	0	0	0	0	0	15.2601	0	0	0	20.0201	0	0	0	0	0	0	30.1416	76.5741	0	0	23.4259	0	46.7024	0	0	0	0	0	0
		322	1497.68	0	0	0	32.5706	0	0	35.8087	0	20.0573	0	0	39.3249	0	27.5469	0	0	64.6378	0	0	0	0	0	0	45.8324	29.0793	0	0	0	0	79.5269	0	0	0	0	0	0
		323	1501.54	0	45.9743	0	25.9639	0	0	35.0805	0	0	0	0	0	0	0	0	0	18.9634	0	0	0	0	0	0	20.74	42.5018	0	0	0	0	69.0941	0	0	0	0	0	0
		324	1505.4	0	0	0	41.4908	0	0	37.6755	0	25.7812	22.4863	0	37.879	20.1806	0	0	0	58.6257	0	18.4415	0	0	0	0	53.5651	34.4696	0	0	0	0	35.0777	0	0	0	0	0	0
		325	1509.26	0	40.3328	0	16.2842	0	28.4008	0	0	26.1574	0	0	0	31.2608	0	0	0	44.8943	0	0	0	0	0	0	20.6454	52.2823	29.7297	0	0	0	39.6614	0	0	0	0	0	0
		326	1513.12	0	27.0257	0	41.4243	0	58.726	0	0	0	20.2539	0	67.857	0	0	0	0	74.1016	0	0	0	0	0	0	0	64.1275	0	0	16.3029	0	48.6873	0	0	0	0	0	0
		327	1516.98	0	15.6074	0	17.7408	0	0	0	0	0	46.2278	0	0	35.5113	0	0	0	46.3079	0	0	0	0	0	0	33.6524	101.922	0	0	0	0	55.6953	0	0	0	0	0	0
		328	1520.84	0	34.3989	0	39.2116	0	0	0	0	0	0	0	19.7315	17.5094	0	0	0	0	0	0	0	0	0	0	0	84.1621	0	0	0	0	87.4802	0	0	0	0	0	0
		329	1524.7	0	0	0	37.7407	0	36.1864	40.0185	0	0	38.2686	0	64.1746	54.4462	0	0	0	54.5185	0	0	0	0	0	0	22.1598	67.0033	0	0	0	0	57.0841	0	0	0	0	0	0
		330	1528.56	0	21.8658	0	23.3348	0	0	22.6142	0	0	26.311	0	64.2446	55.6505	0	0	0	47.0159	0	0	0	0	0	0	21.7936	94.2518	19.7551	0	0	0	73.5445	0	0	0	0	0	0
		331	1532.42	0	0	0	0	0	70.6911	26.0173	0	0	35.2043	0	39.3555	71.4863	0	0	0	80.5387	0	0	0	0	0	0	28.1274	78.5309	0	0	19.1612	0	65.1327	0	0	0	0	0	0
		332	1536.28	0	0	0	56.3988	0	37.7643	0	14.2502	0	55.3216	0	36.6017	25.7577	15.5674	0	0	0	0	0	0	0	0	0	0	60.2518	0	0	21.9586	0	35.3126	0	0	15.8393	0	0	0
		333	1540.14	0	56.0675	0	27.3252	0	0	0	0	0	40.3817	0	52.3064	27.8675	0	0	0	26.1566	0	0	0	0	0	0	0	84.3868	0	0	23.8152	0	29.4096	0	0	0	0	0	0
		334	1544	0	32.8544	0	42.5395	0	0	0	0	0	56.8784	0	34.5402	15.4771	0	0	0	53.8565	0	0	0	0	0	0	0	102.161	0	0	24.8491	0	33.2617	0	0	0	0	0	0
		335	1547.86	0	0	0	0	0	56.4769	21.2495	0	0	23.8664	0	16.1365	0	0	0	0	66.9878	0	0	0	0	0	0	0	88.3034	0	0	31.7052	0	0	0	0	0	0	0	0
		336	1551.72	0	0	0	0	0	0	0	0	0	22.0306	0	17.575	28.8245	0	0	0	34.6733	0	0	0	15.0334	0	0	0	89.0875	0	0	49.7429	0	18.2694	0	0	0	0	0	0
		337	1555.58	0	0	0	41.316	0	21.8869	0	0	0	68.5505	0	88.7725	39.1723	0	0	0	66.1587	0	0	0	0	0	0	0	110.806	0	0	31.7831	0	0	0	0	0	0	0	0
		338	1559.44	0	0	0	71.7591	0	31.7608	0	0	0	46.6901	0	0	0	0	0	0	0	0	0	0	0	0	0	18.5761	83.6638	0	0	56.0334	0	0	0	0	0	0	0	0
		339	1563.3	0	0	0	48.5668	0	42.756	0	0	0	46.1835	0	40.4593	32.6665	0	0	0	68.6467	0	0	0	0	0	0	0	93.6465	0	0	54.0513	0	0	0	0	0	0	0	0
		340	1567.16	0	0	0	116.518	0	0	27.4523	0	0	30.3359	0	0	0	0	0	0	65.2904	0	19.5557	0	0	0	0	0	85.36	0	0	18.9582	0	0	0	0	0	0	0	0
		341	1571.02	0	18.6435	0	83.7905	0	0	0	0	0	52.8306	0	0	56.1823	20.7394	0	0	16.0393	0	0	0	0	0	0	0	29.6097	0	0	15.6469	0	18.6005	0	0	0	0	0	0
		342	1574.88	0	21.554	0	91.5859	0	0	0	0	0	34.2222	0	21.9002	50.5959	0	0	0	67.5579	0	22.0834	0	0	0	0	0	56.384	0	0	0	0	0	0	0	0	0	0	0
		343	1578.74	0	0	0	70.1805	0	0	0	0	0	25.7062	0	16.9067	93.181	0	0	0	0	0	0	0	0	0	0	0	70.8417	0	0	25.1082	0	0	0	0	0	0	0	0
		344	1582.6	0	28.5809	0	86.4533	0	20.4351	15.5291	0	0	19.7127	0	33.4805	33.8512	0	0	0	50.7444	0	0	0	0	0	0	0	48.3314	0	0	35.0408	0	0	0	0	0	0	0	0
		345	1586.46	0	0	0	73.8667	0	0	0	18.0974	0	79.846	0	36.6692	74.1533	0	0	0	27.8003	0	0	0	0	0	0	0	93.5952	0	0	21.3045	0	42.5846	0	0	0	0	0	0
		346	1590.32	0	0	28.2193	90.6747	0	0	35.954	21.2089	0	16.4786	0	33.7129	66.695	0	0	0	0	0	0	0	0	0	0	0	33.6848	0	0	18.6218	0	0	0	0	0	0	0	0
		347	1594.18	0	0	0	108.124	0	0	0	0	0	0	0	20.408	72.1845	0	17.5868	0	38.2708	0	0	0	0	0	0	0	40.2381	0	0	27.1823	0	17.81	0	0	0	0	0	0
		348	1598.04	0	25.8769	36.9325	69.0591	0	23.1054	0	0	0	0	0	53.7654	27.8697	0	0	0	50.7227	0	0	0	0	0	0	0	37.1691	0	0	15.2888	0	0	0	0	0	0	0	0
		349	1601.9	0	0	21.9757	64.2556	0	0	21.9543	0	0	16.2442	0	60.1019	99.4433	0	24.1624	0	59.7629	0	0	0	0	0	17.3308	0	27.948	0	0	0	0	0	0	0	0	0	0	0
		350	1605.76	0	0	30.1257	70.1361	0	33.7902	26.3652	27.511	0	59.6493	0	43.6339	54.8327	0	0	0	78.3111	0	0	0	0	0	24.2263	0	0	0	0	42.1667	0	0	0	0	0	0	0	0
		351	1609.62	0	0	0	83.907	0	26.2643	0	0	0	26.9789	0	70.8211	84.0402	0	0	0	53.6602	0	0	0	0	0	28.3365	0	21.6041	0	0	0	0	14.8901	0	0	0	0	0	0
		352	1613.48	0	28.9127	43.0695	90.5196	0	23.7249	29.4566	0	0	18.2014	0	31.2136	59.7375	0	0	0	41.0251	0	0	0	0	0	0	0	0	0	0	15.3778	0	0	0	0	0	0	0	0
		353	1617.34	0	16.1737	33.1014	85.7713	0	18.8053	14.5796	0	0	44.543	0	59.8893	106.883	0	0	0	0	0	0	0	0	0	47.9136	0	0	0	0	35.4642	0	0	0	22.6664	0	0	0	0
		354	1621.2	0	25.4852	50.0582	71.2784	0	0	30.5011	0	0	0	0	45.7954	39.2113	0	0	0	0	0	31.2174	0	0	0	14.4871	0	0	0	0	0	0	0	0	0	0	0	0	0
		355	1625.06	16.9048	38.924	24.8204	28.5487	0	0	0	0	0	0	0	27.0789	0	0	0	0	0	14.6163	0	0	0	14.4918	69.1936	0	0	0	0	0	0	30.8314	0	0	0	0	0	0
		356	1628.92	0	19.1167	0	44.0653	0	35.7478	0	21.8054	0	34.6614	0	26.0506	30.6646	0	0	0	40.6082	0	0	0	0	0	64.1509	22.6674	0	0	0	38.2494	0	35.6073	0	0	0	0	0	0
		357	1632.78	0	46.477	56.369	72.0855	0	21.4648	48.7997	0	0	0	0	36.6182	18.6416	0	0	0	18.859	0	0	0	0	0	33.0311	0	0	0	0	20.7364	0	0	0	0	0	0	0	0
		358	1636.64	0	0	0	76.2623	0	51.6001	33.9484	0	0	23.1927	0	32.3172	46.3706	0	0	0	70.744	16.5699	0	0	0	0	17.3392	0	0	0	0	29.8322	0	0	0	0	0	0	0	0
		359	1640.5	0	0	27.4443	65.1283	0	0	28.5637	0	0	0	0	22.48	0	0	0	0	34.111	0	0	0	0	0	45.4276	0	0	0	0	33.0962	0	0	0	0	0	0	0	0
		360	1644.36	0	22.4846	38.671	66.4288	0	0	72.6503	17.3814	0	0	0	93.2595	65.7353	0	0	0	0	0	0	0	0	0	49.2528	0	0	0	0	21.0116	0	37.8895	0	0	0	0	0	0
		361	1648.22	0	0	30.8368	60.855	0	31.9631	45.9786	0	0	0	0	42.7644	33.991	0	0	0	89.1189	0	0	0	0	0	61.6989	0	0	0	0	0	0	0	0	0	0	0	0	0
		362	1652.08	0	0	23.248	52.0378	0	0	56.4366	0	0	0	0	47.1102	0	0	0	0	31.8177	0	0	0	0	0	30.6267	0	0	0	0	21.6767	0	0	0	0	0	0	0	0
		363	1655.94	0	0	36.1012	81.0848	0	19.0291	32.4829	0	0	37.5921	0	102.327	18.899	0	0	0	17.3836	0	0	0	0	0	32.5704	0	0	0	0	0	0	0	0	0	0	0	0	0
		364	1659.8	0	0	23.1554	80.0467	0	0	62.27	0	0	0	0	61.7305	40.0006	0	0	0	31.0776	0	40.4265	0	0	0	66.4129	0	0	0	0	18.8715	0	0	0	0	0	0	0	0
		365	1663.66	0	0	0	45.5108	0	0	42.4453	30.445	0	0	0	64.4254	79.8547	0	0	0	55.3382	0	0	0	0	0	0	0	0	0	0	0	0	21.2646	0	0	0	0	0	0
		366	1667.52	0	25.763	19.6534	63.533	0	0	80.7054	16.5026	0	0	0	78.237	17.0165	0	0	0	67.4582	0	0	0	0	0	37.273	0	0	0	0	0	0	0	0	0	0	0	0	0
		367	1671.38	0	0	39.7927	51.2649	0	18.9682	23.0887	0	0	0	0	133.387	39.6004	0	0	0	29.0059	0	0	0	0	0	22.0252	0	0	16.0507	0	0	0	0	0	0	0	0	0	0
		368	1675.24	0	0	0	106.182	0	33.8461	76.0128	0	0	0	0	71.0879	60.7318	0	0	0	0	0	0	0	0	0	56.6369	0	0	0	0	39.417	0	0	0	0	0	0	0	0
		369	1679.1	0	55.4627	33.3627	54.8236	0	20.5899	70.9231	0	0	0	0	46.354	58.0977	0	26.7707	0	45.3751	0	0	0	0	0	59.5126	0	0	0	0	0	0	0	0	0	0	0	0	0
		370	1682.96	0	25.6974	69.3829	72.9147	0	0	29.9314	0	0	0	0	59.0146	26.0012	0	0	0	0	0	0	0	0	0	50.6238	0	0	0	0	0	0	0	0	0	0	0	0	0
		371	1686.82	0	15.722	51.9227	22.7814	0	0	28.7031	30.3171	0	0	0	51.574	0	0	37.5565	0	39.8309	0	0	0	0	0	63.871	0	0	0	0	0	0	24.3424	0	0	0	0	0	0
		372	1690.68	0	24.8477	39.6749	22.9808	21.0017	34.6236	77.983	0	0	0	0	25.8263	44.9144	0	0	0	39.2089	0	0	0	0	0	47.3372	0	16.4108	0	0	25.0089	0	29.2189	0	0	0	0	0	0
		373	1694.54	0	27.7718	0	45.2654	29.8786	0	49.2471	0	0	0	0	19.3972	0	0	17.4778	0	0	0	0	0	0	0	80.3778	0	0	0	0	0	0	0	0	0	0	0	0	0
		374	1698.4	0	26.7429	21.2573	0	18.6182	0	40.8077	0	0	0	0	32.2274	0	0	0	22.7956	17.6141	0	0	0	0	0	36.4135	0	0	0	0	23.1094	0	0	0	0	0	0	0	0
		375	1702.26	0	51.9694	19.7607	52.6941	17.819	21.6597	74.7169	0	0	0	0	28.3789	25.4328	0	0	0	44.7823	0	0	0	0	0	16.0492	0	0	0	0	48.1615	0	0	0	0	0	0	0	0
		376	1706.12	0	39.9831	23.8937	33.8432	0	0	77.8406	0	16.1315	0	0	48.8089	43.1307	0	0	0	26.7203	0	18.6943	0	0	0	32.8959	0	0	15.988	0	16.0333	0	22.5846	0	0	0	0	0	0
		377	1709.98	0	0	47.6469	38.232	0	0	75.8758	0	0	0	0	47.809	31.6148	0	15.8749	0	0	0	0	0	0	0	0	0	0	20.7152	0	29.3632	0	0	0	0	0	20.8943	0	0
		378	1713.84	0	26.2491	34.7871	0	26.2308	0	54.7146	0	0	0	0	44.3634	46.7692	0	33.7225	0	22.9526	0	0	0	0	0	40.7902	0	0	38.6059	0	0	0	0	0	0	0	26.888	0	0
		379	1717.7	0	19.4195	0	0	31.0309	27.8591	67.3729	0	16.3421	0	0	18.3725	0	0	21.7813	0	32.1945	0	15.4092	0	0	0	17.356	0	0	0	0	34.5229	0	0	0	0	0	0	0	0
		380	1721.56	0	36.2832	0	22.0518	38.0146	42.4738	38.7538	0	0	0	0	0	31.627	0	45.2135	0	0	0	0	0	0	0	35.9484	0	0	27.2621	0	0	0	0	0	0	0	14.5022	0	0
		381	1725.42	0	37.5881	0	0	49.75	20.7282	46.9848	0	0	0	0	49.2448	58.7532	0	0	0	0	0	0	0	0	0	30.6407	0	0	27.3982	0	0	0	20.842	0	0	0	0	0	0
		382	1729.28	0	26.0439	19.3291	0	0	38.7735	15.9424	0	0	0	0	60.2368	23.6229	0	42.5861	0	18.7826	0	32.5414	0	0	0	35.3992	0	0	0	0	0	0	0	0	0	0	0	34.2853	0
		383	1733.14	0	20.7085	34.7257	0	46.0333	20.4308	54.5766	0	0	0	0	0	50.2713	0	50.1281	0	0	0	15.7243	0	0	0	0	0	0	18.7022	0	0	0	0	0	0	0	0	25.1113	0
		384	1737	0	0	40.0888	20.1029	29.55	41.7589	0	0	0	0	0	35.7061	72.1679	27.0779	40.1571	0	28.4114	0	39.7994	0	0	0	0	0	0	31.573	0	22.8855	0	0	0	0	0	24.5248	22.2127	0
		385	1740.86	0	38.6148	41.9804	0	23.0145	38.2216	58.2364	0	0	0	0	28.4387	60.8481	0	70.7355	0	0	0	0	0	0	0	0	0	0	19.4905	0	20.043	0	0	0	0	0	0	20.9793	0
		386	1744.72	0	0	87.0179	0	49.9658	51.6319	55.6124	15.8317	0	0	0	0	24.2934	0	50.9613	0	0	35.5273	0	0	0	0	0	0	0	25.9746	0	0	0	0	0	0	0	0	18.8811	0
		387	1748.58	0	15.772	35.1062	0	49.5886	43.496	36.7614	0	0	0	0	31.1535	17.0364	0	23.7765	0	16	0	0	0	0	0	0	0	0	24.145	0	21.9362	0	0	0	0	0	0	0	0
		388	1752.44	0	0	31.9116	0	30.9309	21.5085	29.0992	0	0	0	0	0	48.2582	0	38.7109	0	0	0	26.569	0	0	0	0	0	0	0	0	0	0	0	0	0	0	0	25.0822	0
		389	1756.3	0	0	80.4309	0	19.6513	39.711	0	0	0	26.5501	0	0	18.144	0	78.1415	0	0	31.5147	23.072	0	0	0	0	0	0	37.3288	0	0	0	0	0	0	0	0	21.993	0
		390	1760.16	0	0	82.0526	0	33.4992	0	16.341	0	20.0011	0	0	20.0421	0	0	80.4385	0	0	0	35.8091	0	0	0	0	0	0	25.1231	0	16.313	0	29.951	0	0	0	0	39.9567	0
		391	1764.02	0	15.6297	79.8407	0	0	37.402	0	30.4193	15.3242	15.9808	0	0	16.5045	0	74.0481	0	0	0	0	0	0	0	0	0	0	35.4228	0	0	0	0	0	0	0	0	37.8592	0
		392	1767.88	0	36.4204	34.7696	0	41.656	35.6065	0	24.9957	0	29.2556	0	25.8817	19.4925	0	103.39	0	0	0	41.5714	0	0	0	0	0	0	36.5644	0	23.5596	0	0	0	0	0	0	63.5697	0
		393	1771.74	0	39.8619	59.0346	0	44.852	24.6286	0	21.8583	0	0	0	0	38.163	0	79.0283	0	0	33.6574	0	0	0	0	0	0	0	0	0	0	0	18.8912	0	0	0	0	36.4948	0
		394	1775.6	0	29.0909	88.4276	0	52.2329	40.847	0	0	20.9066	13.6809	0	18.9992	48.6628	0	56.1746	16.2951	0	0	24.9295	15.7771	0	0	0	0	0	21.7054	0	23.3804	0	19.8053	0	0	0	0	74.4707	0
		395	1779.46	0	33.7614	51.2418	0	19.0034	34.6506	23.8318	23.4687	0	0	0	17.995	43.7185	0	27.0518	0	0	27.6452	0	0	0	0	0	0	0	40.0799	0	0	0	0	0	0	0	0	68.0878	0
		396	1783.32	0	103.92	53.8945	0	0	51.1294	0	0	0	0	0	0	69.8325	0	0	0	0	18.4174	15.7375	0	0	0	0	0	0	33.2119	0	0	0	0	0	0	0	0	96.2066	0
		397	1787.18	0	24.7691	54.78	0	0	37.4647	17.3759	66.8317	0	0	0	0	74.5008	0	105.279	0	0	23.6307	0	0	0	0	0	0	0	0	0	0	0	28.7372	0	0	0	0	75.5688	0
		398	1791.04	0	0	72.3045	0	0	58.7989	0	27.4988	0	0	0	16.1646	58.6506	0	103.62	0	0	20.3582	0	0	0	0	0	0	0	35.6631	0	0	0	0	0	0	0	0	49.3435	0
		399	1794.9	0	44.8329	43.5824	0	0	26.913	0	30.7168	0	18.9027	0	0	24.8433	0	79.2613	18.7295	0	28.0798	0	0	0	0	0	0	0	0	0	21.027	0	35.9389	0	0	0	0	105.635	0
		400	1798.76	0	52.9906	65.9778	0	0	0	0	0	0	0	0	28.6125	66.4071	0	55.8753	0	0	38.3007	0	0	0	0	0	0	0	36.7031	0	0	0	0	0	0	0	0	48.5457	0
		401	1802.62	0	49.1969	52.0833	0	0	0	0	0	0	0	0	0	35.748	0	81.1157	0	0	28.1092	0	0	17.1344	0	0	0	0	23.2425	0	16.1853	0	0	0	0	0	0	0	0
		402	1806.48	0	92.9617	69.0781	0	0	46.0288	0	0	0	0	0	28.1531	55.8461	0	46.7362	0	0	0	40.0941	0	0	0	0	0	16.8526	48.7821	0	16.1806	0	0	0	0	0	0	76.3733	0
		403	1810.34	0	82.2411	104.747	0	25.0816	31.2515	48.6554	67.356	0	0	0	22.1145	44.7869	0	77.8808	0	0	59.5994	0	0	18.6354	0	0	0	35.0154	27.7151	0	37.8145	0	0	0	0	0	0	52.2012	0
		404	1814.2	0	73.7126	78.7302	0	0	0	0	0	0	0	0	37.2076	0	0	116.182	0	0	0	0	0	0	0	0	0	34.4975	0	0	62.4126	0	0	0	0	0	0	43.746	0
		405	1818.06	0	86.598	49.1842	0	0	27.8572	16.357	34.5637	0	0	0	19.3901	53.6587	0	63.9707	0	0	0	0	0	0	0	0	0	17.4755	0	0	51.8662	0	29.1903	0	0	0	0	37.0971	0
		406	1821.92	0	36.8458	26.9276	0	0	0	30.755	24.3731	0	0	0	24.7832	40.0733	0	61.7367	0	0	52.9735	0	0	0	0	0	0	0	20.4062	0	50.3111	0	0	0	0	0	0	41.0936	0
		407	1825.78	0	75.4959	37.5922	0	0	29.4945	0	45.1251	0	0	0	20.5769	29.1731	0	63.3075	0	0	37.3848	0	0	0	0	0	0	15.0124	22.8978	0	33.8943	0	16.2136	0	0	0	0	52.703	0
		408	1829.64	0	74.2476	40.9237	0	0	27.1631	0	45.8089	0	0	0	28.5488	32.0895	0	53.397	0	0	34.6866	0	0	18.2938	0	0	0	0	0	0	44.875	0	0	0	0	0	0	0	0
		409	1833.5	0	69.3718	65.6361	0	0	42.1119	47.3514	60.9462	0	0	0	36.8763	36.597	0	53.746	0	0	0	0	0	27.9447	0	0	0	0	21.0503	0	40.3059	0	0	0	0	0	0	47.3914	0
		410	1837.36	0	57.0213	95.7184	0	0	13.566	0	48.0419	0	0	0	69.0389	20.6834	0	53.4365	0	0	16.6169	0	0	47.6455	0	0	0	14.17	0	27.4465	40.5399	19.5735	0	0	0	0	0	15.7268	0
		411	1841.22	0	56.5449	73.5466	0	0	0	39.2099	56.4983	0	0	0	16.3345	28.9773	0	25.368	0	0	25.6338	0	0	27.5729	0	0	0	0	0	21.9718	37.7033	0	0	0	0	0	0	63.9368	0
		412	1845.08	0	59.9292	30.8401	0	0	16.8244	47.8169	89.4134	0	0	0	0	73.4246	0	86.9892	0	0	0	0	0	76.3899	0	0	0	0	21.5202	24.8802	28.8485	0	0	0	0	0	16.4855	81.858	0
		413	1848.94	0	0	39.6022	0	0	0	30.6129	85.6708	0	0	0	48.2031	36.6612	0	51.0752	0	0	34.5832	0	0	0	0	0	0	14.282	19.1997	43.3881	56.9969	0	14.269	0	0	0	0	38.481	0
		414	1852.8	0	88.4634	28.4309	0	0	0	39.1212	78.9698	0	0	0	0	49.5728	0	98.6947	0	0	16.1803	0	0	0	0	0	0	42.1211	0	0	18.5689	18.696	0	0	0	0	0	42.8104	0
		415	1856.66	0	73.8476	30.8081	0	0	0	0	63.766	0	0	0	19.3416	48.4283	0	56.7542	0	0	21.705	0	0	18.2046	0	0	0	54.7964	0	0	90.6951	36.5595	0	0	0	0	0	31.1441	0
		416	1860.52	0	76.5809	0	0	0	0	20.2678	51.8181	0	0	0	18.5476	43.459	0	34.5229	0	0	17.5785	0	0	40.5693	0	0	0	25.6272	18.5082	0	42.9712	0	0	0	0	0	0	0	0
		417	1864.38	0	67.3538	0	0	0	0	40.6002	74.9215	0	0	0	0	41.6497	0	35.1573	0	0	0	0	0	47.1574	0	0	0	45.0248	0	0	31.0376	0	0	0	0	0	0	47.128	0
		418	1868.24	0	52.2775	30.051	0	0	0	29.8903	95.291	0	0	0	41.8549	51.5335	0	0	0	17.222	0	0	0	36.0444	0	0	0	0	0	0	37.8577	29.2745	0	0	0	0	0	17.7137	0
		419	1872.1	0	49.2129	19.8293	0	0	0	0	73.9186	0	0	0	0	0	0	0	0	0	0	0	0	47.7041	0	0	0	35.8923	0	25.1357	57.7858	0	0	17.891	0	0	0	59.8175	0
		420	1875.96	0	94.2498	29.7077	0	0	0	59.0541	113.683	0	0	0	21.6321	0	0	0	0	0	0	0	18.2126	0	0	0	0	0	0	0	95.4955	0	0	0	0	0	27.7729	49.1234	0
		421	1879.82	0	32.0861	31.0284	0	0	0	42.6396	84.3706	0	0	0	19.0751	0	0	37.3919	0	0	0	0	0	36.8582	0	0	0	23.0997	0	0	104.136	27.1323	0	0	0	0	0	25.3363	0
		422	1883.68	0	69.1952	51.5242	0	0	0	43.18	117.163	0	0	0	0	0	0	77.9831	0	40.3452	0	0	0	0	0	0	0	0	0	18.0381	85.7623	22.1851	0	23.075	0	0	19.148	43.2733	0
		423	1887.54	0	37.4236	0	0	0	0	39.9213	94.518	0	0	0	0	0	0	0	0	0	0	0	0	0	0	0	0	35.8979	0	44.8163	62.5458	31.642	0	0	0	0	0	21.8847	0
		424	1891.4	0	30.7472	0	0	0	0	27.3788	82.8446	0	0	0	0	32.1402	0	0	0	22.6144	0	0	33.5958	0	0	0	0	25.6286	0	36.4933	88.6448	19.4577	0	17.0167	0	0	28.1385	16.6151	0
		425	1895.26	0	27.943	0	0	0	0	0	57.8248	0	0	0	0	0	0	0	0	0	0	0	0	0	0	0	0	31.1865	0	39.8173	67.49	27.6722	0	0	0	0	22.6559	30.9413	0
		426	1899.12	0	0	17.861	0	0	0	52.1456	78.5047	0	0	0	0	0	0	32.8742	0	0	0	0	20.7805	23.2261	0	0	0	18.2444	0	27.4219	79.1371	53.9263	39.6801	0	23.9258	0	16.0673	43.7216	0
		427	1902.98	0	34.6944	0	0	0	0	40.6623	96.6312	0	0	22.1385	0	24.6644	0	69.1367	0	0	0	0	0	0	0	0	0	19.3607	0	36.1573	128.99	57.8221	0	16.5867	0	0	0	0	0
		428	1906.84	0	27.466	0	0	0	0	34.9743	117.647	0	0	0	0	0	0	37.2679	0	30.3621	0	0	22.4427	0	0	0	0	22.5612	0	37.2393	72.2799	31.2234	0	38.2189	0	0	0	0	0
		429	1910.7	0	27.8567	0	0	0	0	32.2192	73.1215	0	0	0	0	0	0	0	0	22.045	19.2216	42.2325	47.3611	0	0	0	0	60.0035	0	0	112.109	86.912	0	0	0	0	0	0	0
		430	1914.56	0	0	0	0	0	0	13.8889	80.1118	0	0	0	0	0	0	22.73	0	0	0	23.4811	28.1911	20.8161	0	13.7997	0	49.4918	0	38.1359	85.3798	40.3747	0	0	0	0	17.8178	0	0
		431	1918.42	34.0791	21.0909	0	0	0	0	52.0109	44.2038	0	0	0	0	0	0	37.8188	0	16.1185	0	24.5879	25.2937	0	0	0	0	36.4931	0	0	83.3203	38.0372	0	0	0	0	0	0	0
		432	1922.28	0	26.7651	0	0	0	0	29.3533	106.471	0	0	15.809	0	0	0	0	0	0	0	54.1212	39.6602	0	0	0	0	44.5001	0	0	108.53	40.1389	0	24.7595	0	0	16.2964	28.427	0
		433	1926.14	25.4439	0	0	0	35.5828	0	22.7379	92.5032	0	0	0	0	0	0	0	0	0	0	60.7227	46.0193	0	0	0	0	23.2247	0	21.6678	132.841	68.9148	0	33.015	0	0	0	0	0
		434	1930	36.8265	16.2463	0	0	0	0	67.3784	102.035	0	0	0	0	0	0	0	0	0	0	17.1149	23.3142	0	0	0	0	36.7462	0	37.2043	126.374	48.8396	0	0	0	0	40.7582	38.1568	0
		435	1933.86	21.5257	42.0016	0	0	0	0	26.2685	69.9017	0	0	0	0	0	0	0	0	0	0	51.9266	31.7854	0	0	0	0	87.3365	0	0	103.83	61.2303	0	29.8238	0	0	21.4626	22.2865	0
		436	1937.72	38.8358	0	0	0	18.6715	0	56.1575	114.919	0	0	14.142	0	0	0	0	0	38.4688	0	29.071	44.4634	0	0	0	0	61.9717	0	0	117.33	0	0	46.8521	23.5087	0	0	28.5907	0
		437	1941.58	29.5772	0	0	0	26.0534	0	0	69.9137	0	20.4816	0	0	0	0	0	0	17.0126	0	21.0537	71.4241	0	0	0	0	63.9468	0	0	90.3307	56.9144	0	42.9969	0	0	0	0	0
		438	1945.44	65.8652	0	0	0	64.1167	0	30.6394	78.2286	0	0	0	0	0	0	0	0	0	0	46.4416	73.668	0	0	0	0	47.3294	0	0	69.5821	56.7825	0	24.5845	0	0	0	24.3101	0
		439	1949.3	34.0613	0	0	0	30.2883	0	32.3851	72.9893	0	0	0	0	0	0	61.6198	0	0	0	36.302	0	0	0	0	0	47.1639	0	65.0259	57.2444	80.0466	0	38.9212	0	0	0	0	0
		440	1953.16	39.9107	20.4343	23.6389	0	0	0	23.4038	98.5429	0	0	0	0	0	0	0	0	54.9699	0	56.4965	52.5729	0	0	0	0	23.7942	0	0	59.6382	57.7893	0	68.9664	15.952	0	0	0	0
		441	1957.02	33.1235	0	0	27.6283	0	0	19.2194	110.445	0	0	0	0	0	0	25.9372	0	0	0	24.5154	63.509	0	0	0	0	47.0998	27.8223	0	84.1568	28.0703	24.5948	0	36.3335	0	0	0	0
		442	1960.88	88.9969	18.964	0	38.0007	43.706	0	41.5696	111.015	0	0	0	0	0	0	0	0	0	0	70.6682	29.2551	0	0	23.6918	41.5199	27.9214	22.2926	0	88.9598	25.0214	0	29.8872	40.2495	0	0	0	0
		443	1964.74	61.387	17.2505	0	52.5149	41.5133	0	0	33.2481	0	0	0	0	0	0	0	0	27.4696	0	69.1098	41.8267	0	0	0	0	0	0	27.0406	85.3958	56.588	39.3469	43.909	20.4775	0	0	36.2341	0
		444	1968.6	118.253	0	0	49.5907	76.2256	0	24.0747	82.424	0	0	0	0	0	0	0	0	19.6733	0	0	90.887	0	0	0	44.3338	0	0	0	59.0538	32.0966	0	61.0116	25.4746	0	23.5164	18.4839	0
		445	1972.46	138.993	0	0	24.1107	32.6443	0	43.023	75.8066	0	0	26.9666	0	0	0	23.2086	0	0	0	47.3753	68.2984	0	0	0	0	0	23.8725	0	83.2486	65.5544	0	84.3657	33.4685	0	0	0	0
		446	1976.32	138.847	16.9316	0	62.4073	18.8351	0	31.0704	80.7701	0	0	0	0	0	0	0	0	0	0	80.7445	45.6869	0	0	0	0	0	0	0	75.2064	56.8918	17.4609	62.8436	34.7645	16.3669	0	37.854	0
		447	1980.18	67.9569	0	0	0	44.6496	0	35.7443	110.402	0	0	0	0	0	0	28.0573	0	0	0	71.517	45.6108	0	0	0	35.3563	0	0	0	78.2743	53.3514	34.3119	39.6594	35.6966	0	0	0	0
		448	1984.04	99.5208	0	0	44.9778	48.8561	0	30.1097	62.3947	0	0	0	0	0	0	0	0	19.201	0	48.0208	58.6641	0	0	0	34.1521	0	0	0	52.6857	42.061	37.5454	55.4788	71.6109	16.0639	14.1878	0	0
		449	1987.9	88.8115	20.5912	0	57.8901	20.5171	0	34.6351	109.425	0	0	0	0	0	0	22.8105	0	0	0	57.7366	46.9031	0	0	0	0	0	49.2168	0	39.1708	73.4258	27.621	32.3651	77.7512	0	0	0	0
		450	1991.76	90.4685	0	0	43.431	0	0	30.4009	61.4132	0	0	0	0	0	0	0	0	0	0	78.7662	50.4974	0	0	0	0	0	19.3061	0	93.8937	73.4251	21.6601	77.8281	58.5555	0	0	0	0
		451	1995.62	93.3352	0	0	73.6407	0	0	36.4154	66.4445	0	0	0	0	0	0	16.044	0	28.4289	0	63.4518	70.2853	0	24.5652	16.6447	34.3224	20.1317	25.6347	0	44.4551	58.8201	16.5563	56.607	133.25	0	0	0	22.8668
		452	1999.48	72.3223	0	0	39.8496	40.4906	0	18.3939	88.8046	0	0	0	0	0	14.102	23.2121	0	0	0	65.3718	42.8862	0	0	0	45.4315	18.1338	0	0	62.8036	46.6742	38.2589	24.1949	91.0733	0	0	0	0
		453	2003.34	97.3093	0	0	61.7626	36.5209	0	31.262	74.9729	0	0	0	0	0	0	0	0	0	0	91.6987	16.7452	0	0	0	0	0	23.5166	0	48.7541	0	37.7531	72.4828	115.947	32.0559	0	0	0
		454	2007.2	54.5476	0	0	55.2453	20.4204	0	48.7398	109.959	0	0	0	0	0	0	0	0	0	0	0	30.0471	0	0	0	25.6863	0	0	41.977	35.4271	21.4983	33.247	130.523	125.534	0	0	0	0
		455	2011.06	69.8606	0	0	30.1956	79.1006	0	48.9265	49.7006	22.1177	0	0	0	0	0	0	0	0	0	35.6187	38.0631	0	0	0	0	0	0	26.2227	50.1303	0	42.245	44.3725	125.957	0	0	20.8147	0
		456	2014.92	93.6699	0	0	41.6023	18.8625	0	30.0593	91.9829	0	0	0	0	0	0	40.2949	0	0	0	18.7799	0	0	29.5393	0	0	0	36.2062	0	60.4583	0	0	101.363	238.181	0	0	19.3941	0
		457	2018.78	66.918	0	0	22.5444	54.7429	19.3741	61.762	64.9883	0	0	0	0	0	0	54.4436	0	0	0	24.505	24.1403	0	23.6195	0	0	0	0	0	52.6305	0	20.9975	51.5129	99.2324	0	0	18.8664	0
		458	2022.64	0	0	0	0	28.0374	0	27.8738	42.1619	0	0	0	0	15.518	0	79.7038	0	0	0	57.5942	43.0068	0	27.8132	0	25.8077	0	53.3612	56.0619	25.4152	0	16.3762	0	159.918	19.9859	0	50.0958	0
		459	2026.5	74.7902	0	0	0	66.1173	0	58.1553	57.3568	0	0	0	0	0	0	26.236	0	0	0	53.8052	34.617	0	0	0	20.9692	0	0	0	0	0	16.2471	68.9354	81.0004	0	0	0	34.0707
		460	2030.36	86.8208	0	0	52.2831	0	0	0	34.1498	0	0	0	0	0	0	46.5775	0	0	0	36.0129	35.3143	0	19.3377	0	65.5939	0	52.5695	27.7319	22.0422	0	28.3	51.5922	101.121	0	0	0	0
		461	2034.22	95.1234	0	0	33.2242	29.0223	0	38.3321	21.8956	0	0	0	0	0	0	42.2699	0	0	0	0	0	0	30.1218	0	29.4621	0	18.3138	38.6356	0	0	26.3681	56.9794	100.367	0	0	16.5087	31.4155
		462	2038.08	67.979	0	0	0	0	0	19.0744	0	0	0	0	0	0	0	0	0	0	0	0	0	0	0	0	45.7774	0	35.1291	42.6727	0	0	15.6923	86.8168	82.5676	0	0	24.2145	0
		463	2041.94	38.5767	0	0	44.4279	15.8249	0	0	34.4255	0	0	0	0	15.9309	0	27.2251	0	0	0	19.6796	21.97	0	51.8205	0	0	0	21.5676	27.5822	23.7769	0	16.7315	99.5359	89.9075	0	0	0	0
		464	2045.8	35.5329	18.1666	0	34.2094	0	0	38.767	0	0	0	0	0	0	0	36.319	0	0	0	47.1083	0	0	31.9845	0	25.7741	0	39.8412	41.6214	0	0	0	84.1303	87.2849	0	0	0	0
		465	2049.66	93.0672	0	0	0	0	0	0	56.639	0	0	0	0	23.6214	0	41.5085	0	0	0	0	40.3475	0	0	15.0154	0	0	0	24.0596	0	0	0	59.8422	61.8396	0	0	0	42.32
		466	2053.52	52.441	0	0	70.8957	30.7951	0	0	32.3679	0	0	18.3987	0	17.556	0	17.5661	0	0	0	42.8442	43.6273	0	38.0971	0	0	0	0	23.8022	0	0	24.6041	73.033	143.623	0	0	0	33.9058
		467	2057.38	16.1241	0	0	54.7473	0	0	0	51.6114	0	0	0	0	0	0	0	0	0	0	0	0	0	0	0	0	0	64.7634	62.7075	0	0	43.2988	0	56.58	0	0	0	18.293
		468	2061.24	0	0	0	75.456	20.6351	0	0	45.8708	0	0	21.3466	0	0	0	47.2339	0	0	0	29.0873	26.414	0	32.1691	13.98	0	0	0	26.9803	0	0	30.0319	72.7714	69.2753	0	0	0	20.812
		469	2065.1	0	0	0	26.0901	16.1813	0	0	35.104	0	0	0	0	23.1452	0	63.7927	0	0	0	0	0	0	0	0	0	0	41.343	28.2995	26.1384	0	40.6565	52.3926	72.0071	0	0	15.8457	39.9627
		470	2068.96	0	0	0	66.435	0	0	20.9775	55.1664	0	0	23.9974	0	27.986	0	44.0915	0	0	0	28.589	0	0	0	16.3014	0	0	41.7556	56.1741	0	0	0	0	44.0409	0	0	0	0
		471	2072.82	0	0	0	0	36.1938	0	0	43.186	0	0	23.5133	0	29.6116	0	0	0	0	0	31.3747	0	0	24.717	0	0	0	0	89.9255	40.1748	0	0	53.0261	48.3323	0	0	29.4085	21.379
		472	2076.68	0	0	0	0	0	0	0	0	0	0	23.7424	0	30.7212	0	47.954	0	0	0	0	0	0	16.6374	0	0	0	0	69.5884	0	0	17.3264	35.8006	73.2202	0	0	16.5371	24.1998
		473	2080.54	0	0	0	52.0754	37.0461	0	0	20.5318	0	0	46.3442	0	30.2397	0	20.381	0	0	0	0	0	0	33.063	0	0	0	0	108.433	0	0	0	44.9777	0	0	0	0	0
		474	2084.4	0	0	0	68.7932	35.4458	0	0	41.4587	0	0	20.6129	0	24.5979	0	28.5488	0	0	0	0	0	0	56.4385	0	0	0	0	61.8071	0	0	0	18.5948	48.4601	0	26.9887	0	0
		475	2088.26	0	0	0	57.8141	0	0	0	0	0	0	35.1691	0	0	0	35.9549	0	0	0	0	0	0	47.1926	0	0	23.1334	23.78	42.0331	0	0	0	53.4419	0	0	33.0658	0	58.7676
		476	2092.12	0	0	0	20.4491	0	0	28.1863	0	0	0	0	0	35.5665	0	32.8844	0	0	0	0	0	0	39.4243	0	59.9723	0	0	83.6097	0	0	0	33.9769	17.0591	0	55.7349	0	20.3888
		477	2095.98	19.1684	0	0	40.504	31.7354	0	0	0	0	0	0	0	35.8982	0	0	0	0	31.6845	0	0	0	23.7288	0	0	0	0	21.8174	0	0	28.6218	0	0	0	0	0	26.3067
		478	2099.84	0	0	0	54.412	0	0	0	0	0	14.2768	32.8361	0	38.648	0	0	0	0	0	0	0	0	0	0	26.8474	0	18.8989	85.0779	0	0	0	16.3496	18.839	0	31.6922	0	38.5855
		479	2103.7	0	15.9387	0	50.1511	41.7918	0	0	0	0	0	0	0	40.4667	0	0	0	0	0	0	0	0	36.2678	0	19.1864	0	0	66.171	0	0	0	86.2561	0	0	16.1085	0	0
		480	2107.56	0	0	0	22.1524	0	0	0	0	0	0	15.4605	0	44.8869	0	0	0	0	0	0	0	0	43.2523	0	0	0	0	67.7657	0	0	31.8342	38.1902	0	0	31.8835	0	45.8508
		481	2111.42	0	0	0	46.2468	0	0	0	0	0	15.277	26.4517	0	45.6555	0	0	0	0	22.354	0	0	0	65.6633	0	34.09	0	0	93.7241	0	0	0	16.2426	0	0	54.83	0	17.5884
		482	2115.28	0	0	0	0	0	0	0	0	0	0	35.4683	0	46.9547	0	0	0	0	0	0	0	0	69.3733	0	27.3848	0	0	94.8748	0	0	0	0	0	0	48.8174	16.0098	0
		483	2119.14	0	18.8515	0	0	36.6693	0	0	0	0	0	44.694	0	31.4761	0	25.9138	0	0	0	0	0	0	31.2757	0	0	0	0	68.5837	0	0	0	0	0	0	27.8376	0	0
		484	2123	0	0	0	45.3689	17.1803	0	0	20.3316	0	13.3515	53.1617	0	37.939	0	22.3846	0	0	0	0	0	0	24.8026	0	0	0	0	120.7	0	0	0	0	0	0	35.7705	0	0
		485	2126.86	0	40.0517	0	26.5774	44.8401	0	0	0	0	0	20.1054	0	33.146	0	0	0	0	0	0	0	0	0	0	0	0	0	140.427	0	13.8452	0	74.914	0	0	37.3386	0	0
		486	2130.72	0	45.2727	0	25.258	40.2142	28.9941	0	0	0	0	0	0	34.3454	0	0	17.1085	0	0	0	0	0	35.5153	0	0	0	0	136.932	0	0	0	34.3112	0	0	44.6923	0	0
		487	2134.58	0	34.8436	0	44.8606	24.9703	0	0	27.9662	0	0	50.8705	0	87.7039	0	18.7316	0	0	17.1156	0	0	17.641	39.5699	0	0	0	0	91.4252	0	0	0	25.7161	0	0	66.6522	0	0
		488	2138.44	0	18.6349	0	0	26.758	0	0	30.047	0	0	72.4531	0	81.5215	0	0	0	0	15.5078	0	0	18.9192	22.4995	0	0	0	0	68.8697	0	0	0	19.3828	0	0	21.6856	18.1153	17.4457
		489	2142.3	0	0	0	0	0	0	0	20.4679	0	0	36.4555	0	76.0147	0	0	0	0	16.3511	0	0	0	18.5229	0	26.1386	0	0	75.6526	0	0	0	0	32.0972	0	86.7034	0	0
		490	2146.16	0	0	0	33.8114	16.4302	0	0	0	0	16.9968	33.0544	0	0	0	24.9445	17.1619	24.3107	0	0	0	0	31.0718	0	0	0	0	31.4835	0	0	0	57.8872	0	0	57.3899	0	13.0533
		491	2150.02	0	0	0	0	0	0	0	0	0	0	45.9793	0	127.545	0	0	0	0	22.6512	0	0	0	0	0	0	0	0	20.1843	0	0	0	25.8707	16.1582	0	25.4605	43.0672	0
		492	2153.88	0	0	0	14.8192	39.6575	0	0	34.9858	0	0	43.2993	0	88.0958	0	0	0	0	0	0	0	18.5226	0	0	0	0	0	70.7297	0	0	0	29.2747	0	0	65.8827	0	14.6205
		493	2157.74	0	0	0	0	43.7458	0	25.7719	29.793	0	0	49.1522	0	83.6534	0	0	0	0	43.5689	0	0	0	0	0	0	0	0	72.5392	0	0	0	25.0034	0	0	81.3716	27.0119	0
		494	2161.6	0	0	0	0	39.4829	17.5494	16.5579	55.1395	0	0	44.4074	15.0843	54.3282	0	0	0	0	0	0	0	35.8739	0	0	0	13.0655	0	48.3252	0	0	0	0	0	0	38.6487	38.8876	0
		495	2165.46	0	35.0364	0	18.4355	43.0625	0	14.3957	43.649	0	0	63.9232	0	102.265	17.7741	0	0	24.212	0	0	0	0	0	0	0	17.5093	0	65.3214	0	0	0	0	0	0	67.3814	42.5432	0
		496	2169.32	0	16.5397	0	0	75.6203	0	0	22.0881	0	0	60.6894	0	94.4908	0	0	0	0	39.4774	24.4844	0	0	0	0	18.6054	0	0	53.5336	31.9598	0	0	0	0	0	61.1066	28.7279	0
		497	2173.18	0	20.3119	0	0	62.3007	0	15.2288	0	0	0	57.6098	0	77.7431	0	0	0	0	22.8093	35.5278	0	25.8104	0	0	17.974	0	0	26.1178	0	0	0	0	0	0	80.6792	0	0
		498	2177.04	0	25.9301	0	0	79.9419	0	0	55.1899	24.4742	0	40.6554	0	70.7579	0	0	0	22.3384	0	43.8741	0	0	20.5592	0	0	0	0	33.4323	0	0	0	0	21.7041	0	72.4375	0	0
		499	2180.9	0	0	0	0	66.5754	0	0	39.8689	0	0	98.6096	0	97.8985	0	0	0	0	0	21.0647	0	28.7749	0	0	23.2732	0	0	19.05	0	0	0	20.571	0	0	18.6676	29.8287	0
		500	2184.76	0	0	0	0	76.2559	0	25.7815	20.1883	0	0	49.4884	0	66.4182	0	0	0	0	0	0	0	31.8003	0	0	0	0	0	45.7299	0	0	0	22.9255	0	0	21.6053	38.4223	0
		501	2188.62	0	24.8736	0	0	93.9208	0	0	27.9617	0	0	41.752	0	72.5089	23.8715	0	40.3855	25.3463	43.9859	43.2452	0	30.8391	0	0	0	16.0736	0	22.4247	0	0	52.1471	0	0	0	43.8935	0	0
		502	2192.48	0	36.0201	32.8784	0	55.5441	0	24.6919	49.57	0	0	51.2117	0	58.7671	0	0	0	25.8209	0	36.7144	0	0	0	33.4152	0	39.9821	0	0	27.7518	0	35.3854	16.7547	0	0	0	19.8172	0
		503	2196.34	0	33.9033	21.1082	0	82.1445	0	0	87.8948	32.9053	20.712	47.9229	0	82.5982	0	0	0	22.7988	43.0959	40.7212	0	55.3113	0	0	0	61.8765	0	52.2955	0	0	16.0269	0	0	0	20.5333	74.4791	16.8397
		504	2200.2	0	0	18.8466	0	66.2098	0	0	51.7189	16.4961	0	55.9441	0	108.808	0	0	16.7587	16.0678	18.6128	82.7974	0	47.438	0	0	0	0	0	0	0	0	25.3804	0	0	0	19.5142	30.2461	0
		505	2204.06	0	0	16.7174	0	101.933	0	0	50.1981	20.8034	0	26.9922	0	52.1988	0	0	0	53.4647	38.9883	32.2694	0	30.3181	0	0	0	42.5036	0	42.7544	0	0	0	0	0	17.1063	0	0	0
		506	2207.92	0	0	0	0	95.992	0	0	76.4406	69.4805	0	46.6422	0	123.746	0	0	0	21.2458	47.4539	35.4749	0	0	0	0	0	49.3085	0	22.9421	0	0	0	0	0	0	95.1073	38.0241	0
		507	2211.78	0	31.8824	0	0	73.3284	0	0	56.789	24.2476	0	45.0645	0	58.3652	0	0	21.6969	36.9736	18.4764	31.1006	0	54.6208	0	0	0	48.2038	0	74.645	0	0	16.7485	0	0	0	50.9221	17.7147	0
		508	2215.64	0	0	0	0	73.8184	0	0	0	20.62	0	38.6902	0	87.3511	60.6252	0	0	55.0267	41.7115	19.3673	0	69.7393	0	0	0	74.2149	0	34.2468	20.4825	0	0	0	0	0	0	17.3818	0
		509	2219.5	0	0	36.8359	0	70.2182	0	0	58.4455	46.415	18.845	35.1916	0	99.4147	0	0	37.2698	57.7512	22.5451	65.2643	0	67.5997	0	0	0	66.5875	0	23.5448	0	0	0	0	0	0	0	0	0
		510	2223.36	0	0	36.2039	0	18.6105	0	0	83.1306	30.9634	0	61.4482	0	107.607	32.194	0	25.4665	45.8102	70.0567	60.7807	0	0	0	0	0	32.5906	0	57.2409	0	0	17.936	0	0	19.4707	0	91.1945	0
		511	2227.22	0	0	45.7438	0	65.6927	0	16.222	57.1136	89.9712	0	76.2052	0	106.755	14.652	0	0	36.9277	30.1349	49.0065	0	61.2439	0	30.396	0	90.4998	0	0	45.8454	0	0	17.9495	0	21.0297	0	27.3743	29.103
		512	2231.08	0	0	0	0	50.5035	0	0	67.2396	32.3707	0	67.858	0	94.689	0	0	33.2684	44.6779	0	83.5064	0	0	0	0	0	94.9385	25.2419	29.756	51.6863	0	0	0	14.1061	0	67.8178	51.1681	0
		513	2234.94	0	14.1708	36.1008	0	55.8603	0	0	65.1724	48.2975	0	45.2521	0	92.1805	28.2457	0	0	20.8916	13.8258	79.7806	0	48.5124	0	0	0	47.5773	0	25.6053	35.9765	0	17.5309	0	0	0	15.3854	50.8678	22.876
		514	2238.8	0	13.8447	44.8672	0	57.3436	0	22.8442	71.8573	21.5367	0	34.5611	0	50.642	0	0	0	49.1215	24.0774	37.6001	0	72.5262	0	16.9909	0	41.6901	0	0	32.274	0	22.1358	0	0	0	0	73.2812	0
		515	2242.66	0	0	29.1009	0	65.048	0	0	110.669	74.0624	0	22.9643	0	88.54	21.9678	0	20.638	0	32.0653	24.371	0	27.7252	0	0	0	21.5706	0	0	31.4123	0	17.4909	0	0	15.6599	16.0685	66.0811	19.5034
		516	2246.52	0	0	33.4004	0	94.9695	0	0	76.6931	62.3251	0	57.1857	0	94.586	0	0	38.1474	0	0	67.4917	0	0	0	0	0	42.8924	0	0	0	0	0	0	0	36.921	24.7745	31.0164	0
		517	2250.38	0	0	30.9988	0	59.3463	0	0	113.938	31.6547	0	42.345	0	104.737	27.2334	0	0	57.6092	0	62.6848	0	30.199	0	0	0	99.2491	0	0	50.5256	0	33.2549	0	0	23.8914	21.0462	72.9767	0
		518	2254.24	0	0	0	0	72.3071	0	24.6156	125.352	69.8263	0	23.9326	0	77.5733	40.0572	0	17.3722	37.5048	0	52.9531	0	26.1479	0	0	0	63.9821	40.7393	22.3093	0	0	20.5996	0	38.3226	0	36.747	15.5661	0
		519	2258.1	0	0	46.5686	0	94.1281	0	18.0527	76.3617	63.1703	0	0	0	71.1647	28.5145	0	0	53.4042	21.8955	43.5766	0	0	32.4832	0	0	0	16.4461	0	31.518	0	63.9232	0	0	0	0	34.6162	0
		520	2261.96	0	0	31.0651	0	110.221	0	28.0542	99.6622	78.4023	0	29.5601	0	58.9238	42.5956	0	39.1511	0	0	0	0	40.0431	0	0	0	82.7749	24.1983	0	63.2126	0	23.0724	0	27.3233	17.2082	0	59.1022	0
		521	2265.82	0	0	33.4762	0	68.4022	0	33.1192	116.978	71.6773	0	49.1067	0	72.542	26.3806	0	59.5514	18.066	0	65.7564	0	35.4731	0	0	0	86.8372	35.711	0	29.5611	0	0	0	0	24.7752	0	79.4748	27.062
		522	2269.68	0	0	66.2374	0	58.7962	0	29.6139	79.3475	107.06	0	0	0	34.7519	39.8522	0	0	47.9074	0	97.5211	0	17.1215	0	23.5241	0	63.3393	40.623	0	37.2546	0	64.2161	0	0	0	51.8235	65.2194	0
		523	2273.54	0	0	42.6349	0	0	0	27.1284	101.702	67.6152	0	21.7156	0	51.9541	32.9146	0	24.0976	41.6642	14.3566	76.6876	0	46.8303	0	0	0	81.479	0	0	30.1533	0	71.9637	0	0	0	0	57.9693	16.0773
		524	2277.4	0	0	20.0075	0	18.6773	0	20.3944	88.5376	84.9509	0	0	14.5981	48.0472	0	0	55.9143	50.49	22.4949	60.048	0	42.1215	0	0	0	19.4353	16.7089	0	72.1044	0	27.6606	0	0	18.3809	0	48.5199	0
		525	2281.26	0	0	78.9195	0	67.4126	0	26.0107	56.5304	60.0965	0	32.3921	0	90.2757	35.6395	0	27.1232	46.0217	0	58.7307	0	0	0	0	0	89.6031	45.2603	0	34.0371	0	34.9431	0	0	0	0	29.2019	0
		526	2285.12	0	0	57.9207	0	23.3388	0	0	131.27	56.7151	0	39.2914	0	47.7595	83.5821	0	73.9555	18.5265	0	71.8985	0	37.9497	15.5637	0	0	113.535	25.1495	0	49.329	0	48.0245	0	29.6097	29.0663	19.4183	22.4925	0
		527	2288.98	0	0	88.4438	0	40.1009	0	54.114	72.5674	47.5379	0	27.578	0	0	0	0	0	0	0	102.307	0	18.1814	0	0	0	140.655	17.0605	0	0	0	53.2748	0	24.6182	0	0	51.6387	0
		528	2292.84	0	0	58.9313	0	29.7026	0	37.4223	115.318	109.083	0	20.8301	0	35.5842	56.9665	0	26.8069	0	30.7082	18.3962	0	20.741	0	0	0	110.123	44.9975	0	47.867	0	44.4418	0	15.8261	0	0	59.0943	0
		529	2296.7	0	0	28.1486	0	17.2856	0	51.5286	22.9239	47.321	0	0	0	55.3105	42.1884	0	27.171	0	18.5671	70.2831	0	0	0	0	0	129.55	0	0	34.4727	0	32.7457	0	0	16.6769	0	33.1719	0
		530	2300.56	0	0	63.7907	0	20.3027	0	43.5375	119.797	77.1926	0	20.3278	0	0	36.6886	0	0	0	0	62.5956	0	0	0	0	0	140.88	50.655	0	33.0273	0	23.4433	0	0	45.699	0	0	0
		531	2304.42	0	0	59.412	0	36.2429	0	44.0288	86.294	66.5564	0	0	0	21.9566	23.9192	0	26.2057	15.4686	0	66.1146	0	14.5019	34.5692	0	0	66.8524	28.2273	0	25.5767	0	43.4865	0	0	59.2897	0	137.015	0
		532	2308.28	0	0	0	0	29.0905	0	52.6248	81.4296	56.3064	0	0	24.1413	13.543	33.6073	0	28.2836	0	0	61.1667	0	0	38.7934	0	0	135.634	65.3618	0	31.066	0	0	0	0	27.0977	0	58.7064	0
		533	2312.14	0	0	46.6579	0	0	0	76.973	28.3635	0	0	0	23.2474	0	21.6424	0	69.0568	0	0	76.5963	0	18.2144	0	0	0	80.6452	38.291	0	44.2272	0	36.9055	0	27.2154	0	0	75.2988	0
		534	2316	0	0	88.9431	0	0	0	38.51	93.4573	46.7503	0	0	0	45.3383	39.4821	0	0	0	28.0427	35.4866	0	0	0	0	0	113.841	69.6175	0	18.2353	0	58.0355	0	0	0	0	39.9075	0
		535	2319.86	0	0	84.4647	0	0	0	78.3605	75.9985	56.7896	0	0	36.1195	17.964	34.6975	0	58.1466	0	0	45.5637	0	26.5576	17.2407	0	0	90.744	23.8514	0	23.8861	0	21.9856	0	0	44.7403	0	70.6813	18.0484
		536	2323.72	0	0	56.1902	0	0	0	41.9635	63.4988	0	0	0	26.0218	32.9091	36.4945	0	0	0	0	20.9812	0	0	31.0485	0	0	133.071	27.8218	0	34.8434	18.3576	0	0	0	27.9666	0	24.3919	0
		537	2327.58	0	0	53.6015	0	0	0	97.5523	99.1425	34.807	0	0	41.1432	14.8084	0	0	28.4008	0	0	43.1955	0	0	27.5379	31.0662	0	114.742	20.7208	0	53.0054	0	0	0	0	38.32	0	75.6096	0
		538	2331.44	0	0	47.4743	0	0	0	83.7897	29.3024	53.9228	0	0	0	29.1096	42.0082	0	0	0	25.8056	40.9892	0	0	0	0	0	116.392	25.2339	0	43.7805	0	36.9149	0	0	29.2209	0	39.6978	0
		539	2335.3	0	0	30.7129	0	0	0	60.0477	65.2764	45.1622	0	0	50.3294	0	24.4257	0	0	0	0	40.4825	0	0	37.5056	42.145	0	164.084	29.6557	0	36.4714	0	61.2274	0	0	35.3265	0	47.8456	0
		540	2339.16	0	0	33.4513	0	0	0	73.6125	59.4355	79.6565	0	0	0	0	39.0122	0	18.1654	0	21.582	49.3932	0	0	0	0	0	133.369	55.2802	0	43.0201	0	0	0	28.8109	77.2569	0	57.2815	0
		541	2343.02	0	0	38.1546	0	0	0	75.8149	79.9634	52.1546	0	0	25.2871	0	21.1735	0	16.9637	0	0	43.4596	0	0	0	0	0	133.639	32.6057	0	24.8098	0	40.1171	0	17.9748	0	0	76.3947	0
		542	2346.88	16.967	0	44.4893	0	0	20.463	53.9094	37.4346	0	0	0	0	0	0	0	0	0	32.4687	34.9513	0	0	25.5205	35.5517	0	115.716	29.4121	20.0776	16.652	0	45.2858	0	31.0549	45.9898	0	21.1247	0
		543	2350.74	0	0	65.3233	0	0	32.4094	119.233	58.6698	30.609	0	0	0	0	40.3589	0	0	0	0	23.3572	0	0	0	24.2997	0	91.8618	30.0537	0	0	0	56.7777	0	0	59.0884	0	47.8107	0
		544	2354.6	0	0	0	0	0	16.9174	45.1886	65.5047	28.6516	0	0	0	0	51.3094	0	51.5916	0	0	24.7946	0	0	51.3633	20.8103	0	58.6461	28.7315	0	29.2345	0	38.394	0	0	54.8768	0	0	0
		545	2358.46	0	0	40.5865	0	0	0	46.1366	53.8277	19.6825	0	0	0	0	45.5709	0	0	0	25.8247	17.2505	0	0	28.5594	20.5917	0	61.4668	65.314	0	40.5819	0	24.5719	0	17.6593	50.8215	0	0	0

## Sheet: Average Background
				SptId_21	SptId_28	SptId_29	SptId_30	SptId_36	SptId_37	SptId_38	SptId_43	SptId_50	SptId_52	SptId_53	SptId_56	SptId_58	SptId_65	SptId_66	SptId_68	SptId_75	SptId_78	SptId_79	SptId_84	SptId_85	SptId_90	SptId_91	SptId_93	SptId_97	SptId_98	SptId_103	SptId_104	SptId_106	SptId_108	SptId_109	SptId_110	SptId_111	SptId_117	SptId_118	SptId_120
		0	254.76	0	0	0	0	0	0	0	0	0	0	0	0	0	0	0	0	0	0	0	0	0	0	0	0	0	0	0	0	0	0	0	0	0	0	0	0
		1	258.62	0	0	0	0	0	0	0	0	0	0	0	0	0	0	0	0	0	0	0	0	0	0	0	0	0	0	0	0	0	0	0	0	0	228.308	0	0
		2	262.48	0	0	0	0	0	0	0	0	0	0	0	0	0	0	0	0	0	0	0	0	0	0	0	0	0	0	0	0	0	0	0	0	0	0	0	0
		3	266.34	0	0	0	0	276.383	0	0	0	0	0	0	0	0	0	0	0	0	0	0	0	0	0	0	0	0	0	0	0	0	0	0	0	0	0	0	0
		4	270.2	0	0	0	0	0	0	0	0	0	0	0	0	0	0	0	0	0	0	0	0	0	0	0	0	0	0	0	0	0	0	0	0	0	0	0	0
		5	274.06	0	0	0	0	0	0	0	0	0	0	0	0	0	0	0	0	0	0	0	0	0	0	0	0	0	0	0	0	0	0	0	0	0	0	0	0
		6	277.92	0	0	0	0	0	0	0	0	0	0	0	0	0	0	0	0	0	0	0	0	0	0	0	0	0	0	0	0	0	0	0	0	0	0	0	0
		7	281.78	0	0	0	0	0	0	0	0	0	0	0	0	0	0	0	0	0	0	0	0	0	0	0	0	0	0	0	0	0	0	0	0	0	0	0	0
		8	285.64	0	0	0	0	0	0	0	0	0	0	0	0	0	0	0	0	0	0	0	0	0	0	0	0	0	0	0	0	0	0	0	0	0	0	0	0
		9	289.5	0	0	0	0	0	0	0	0	0	0	302.989	0	0	0	0	0	0	0	0	0	0	0	0	0	0	0	0	0	0	0	0	0	0	0	0	0
		10	293.36	0	0	0	0	0	0	0	0	0	0	0	0	0	0	0	0	0	0	0	0	0	0	0	0	0	0	0	0	0	0	0	0	0	0	0	0
		11	297.22	0	0	0	0	0	0	0	0	0	0	0	0	0	0	0	0	0	0	0	0	0	0	0	0	0	0	0	0	0	0	0	0	0	0	0	0
		12	301.08	0	0	0	0	0	0	0	0	0	0	0	0	0	0	0	0	0	0	0	0	0	0	0	0	0	0	0	0	0	0	0	0	0	0	0	0
		13	304.94	0	0	0	0	0	0	0	0	0	0	0	0	0	0	0	0	0	0	0	0	0	0	0	0	0	0	0	0	0	0	0	0	0	0	0	0
		14	308.8	0	0	0	0	0	0	0	0	0	0	0	0	0	0	0	0	0	0	0	0	0	0	0	0	0	0	0	0	0	0	0	0	0	0	0	0
		15	312.66	0	0	0	0	0	0	0	0	0	0	0	0	0	0	0	0	0	0	0	0	0	0	0	0	0	0	0	0	0	0	0	0	0	0	0	0
		16	316.52	0	0	0	0	0	0	0	0	0	0	0	0	0	0	0	0	0	0	0	0	0	0	0	0	0	0	0	0	0	0	0	0	0	0	0	0
		17	320.38	0	0	0	0	0	0	0	0	0	0	0	0	0	0	0	0	0	0	0	0	0	0	0	0	0	0	0	0	0	0	0	0	0	0	0	0
		18	324.24	0	0	0	0	0	0	0	0	0	0	0	0	0	0	0	0	0	0	0	0	0	0	0	308.917	0	0	0	0	0	0	0	0	0	0	0	0
		19	328.1	0	0	0	0	0	0	0	0	0	0	0	0	0	0	0	0	0	0	0	0	0	0	0	0	0	0	0	0	0	0	0	0	0	0	0	0
		20	331.96	0	0	0	0	0	0	0	0	0	0	0	0	0	0	0	0	0	0	0	0	0	0	0	0	0	0	0	0	0	0	0	0	0	0	0	0
		21	335.82	0	0	0	0	0	0	0	0	0	0	0	0	0	0	0	0	0	0	0	0	0	0	0	0	0	0	0	0	0	0	0	0	0	0	0	0
		22	339.68	0	0	0	0	0	0	0	0	0	0	0	0	0	0	0	0	0	0	0	0	0	0	0	0	0	0	0	0	0	0	0	0	0	0	0	0
		23	343.54	0	0	0	0	0	0	0	0	0	0	0	0	0	0	0	0	0	0	0	0	0	0	0	0	0	0	0	0	0	0	0	0	0	0	0	0
		24	347.4	0	0	0	0	0	0	0	0	0	0	0	0	0	0	0	0	0	0	0	0	0	0	0	0	0	0	0	0	0	0	0	0	0	0	0	0
		25	351.26	0	0	0	0	0	0	0	0	0	0	0	0	0	0	0	0	0	0	0	0	0	0	0	0	0	0	0	0	0	0	0	0	0	0	0	0
		26	355.12	0	0	0	0	0	0	0	0	0	0	0	0	0	0	0	0	0	0	0	0	0	0	0	0	0	0	0	0	0	0	0	0	0	0	0	0
		27	358.98	0	0	0	0	0	0	0	0	0	0	0	0	0	0	0	0	0	0	0	0	0	0	0	0	0	0	0	0	0	0	0	0	0	0	0	0
		28	362.84	0	0	0	0	0	0	0	0	0	0	0	0	0	0	0	0	0	0	0	0	0	0	0	0	0	0	0	0	0	0	0	0	0	0	0	0
		29	366.7	0	0	0	0	0	0	0	0	0	0	0	0	0	0	0	0	0	0	0	0	0	0	0	0	0	0	0	0	0	0	0	0	0	0	0	0
		30	370.56	0	0	0	0	0	0	0	0	0	0	0	0	0	0	0	0	0	0	0	0	0	0	0	0	0	0	0	0	0	0	0	0	0	0	0	0
		31	374.42	0	0	0	0	0	0	0	0	0	0	0	0	0	0	0	0	0	0	0	0	0	0	0	0	0	0	0	0	0	0	0	0	0	0	0	0
		32	378.28	0	0	0	0	0	0	0	0	0	0	0	0	0	0	0	0	0	0	0	0	0	0	0	0	0	0	0	0	0	0	0	0	0	0	0	0
		33	382.14	0	0	0	0	0	0	0	0	0	0	0	0	0	0	0	0	0	0	0	0	0	0	0	0	0	0	0	0	0	0	0	0	0	0	0	0
		34	386	0	0	0	0	0	0	0	0	0	0	0	0	0	0	0	0	0	0	0	0	0	0	0	0	0	0	0	0	0	0	0	0	0	0	0	0
		35	389.86	0	0	0	0	0	0	0	0	0	0	0	0	0	0	0	0	0	0	0	0	0	0	0	0	0	0	0	0	0	0	0	0	0	0	0	0
		36	393.72	0	0	0	0	0	0	0	0	0	0	0	0	0	0	0	0	0	0	0	0	0	0	0	0	0	0	0	0	0	0	0	0	0	0	0	0
		37	397.58	0	0	0	0	0	0	0	0	0	0	0	0	0	0	0	0	0	0	0	0	0	0	0	0	0	0	0	0	0	0	0	0	0	0	0	0
		38	401.44	0	0	0	0	0	0	0	0	0	0	0	0	0	0	0	0	0	0	0	0	0	0	0	0	0	0	0	0	0	0	0	0	0	0	0	0
		39	405.3	0	0	0	0	0	0	0	0	0	0	0	0	0	0	0	0	0	0	0	0	0	0	0	0	0	0	0	0	0	0	0	0	0	0	0	0
		40	409.16	0	0	0	0	0	0	0	0	0	0	0	0	0	0	0	0	0	0	0	0	0	0	0	0	0	0	0	0	0	0	0	0	0	0	0	0
		41	413.02	0	0	0	0	0	0	0	0	0	0	0	0	0	0	0	0	0	0	0	0	0	0	0	0	0	0	0	0	0	0	0	0	0	0	0	0
		42	416.88	0	0	0	0	0	0	0	0	0	0	0	0	0	0	0	0	0	0	0	0	0	0	0	0	0	0	0	0	0	0	0	0	0	0	0	0
		43	420.74	0	0	0	0	0	0	0	0	0	0	0	0	0	0	0	0	0	0	0	0	0	0	0	0	0	0	0	0	0	0	0	0	0	0	0	0
		44	424.6	0	0	0	0	0	0	0	0	0	0	0	0	0	0	0	0	0	0	0	0	0	0	0	0	0	0	0	0	0	0	0	0	0	0	0	0
		45	428.46	0	0	0	0	0	0	0	0	0	0	0	0	0	0	0	0	0	0	0	0	0	0	0	0	0	0	0	0	0	0	0	0	0	0	0	0
		46	432.32	0	0	0	0	0	0	0	0	0	0	0	0	0	0	0	0	0	0	0	0	0	0	0	0	0	0	0	0	0	0	0	0	0	0	0	0
		47	436.18	0	0	0	0	0	0	0	0	0	0	0	0	0	0	0	0	0	0	0	0	0	0	0	0	0	0	0	0	0	0	0	0	0	0	0	0
		48	440.04	0	0	0	0	0	0	0	0	0	0	0	0	0	0	0	0	0	0	0	0	0	0	0	0	0	0	0	0	0	0	0	0	0	0	0	0
		49	443.9	0	0	0	0	0	0	0	0	0	0	0	0	0	0	0	0	0	0	0	0	0	0	0	0	0	0	0	0	0	0	0	0	0	0	0	0
		50	447.76	0	0	0	0	0	0	0	0	0	0	0	0	0	0	0	0	0	0	0	0	0	0	0	0	0	0	0	0	0	0	0	0	0	0	0	0
		51	451.62	0	0	0	0	0	0	0	0	0	0	0	0	0	0	0	0	0	0	0	0	0	0	0	0	0	0	0	0	0	0	0	0	0	0	0	0
		52	455.48	0	0	0	0	0	0	0	0	0	0	0	0	0	0	0	0	0	0	0	0	0	0	0	0	0	0	0	0	0	0	0	0	0	0	0	0
		53	459.34	0	0	0	0	0	0	0	0	0	0	0	0	0	0	0	0	0	0	0	0	0	0	0	0	0	0	0	0	0	0	0	0	0	0	0	0
		54	463.2	0	0	0	0	0	0	0	0	0	0	0	0	0	229.673	0	0	0	0	0	0	0	0	0	0	0	0	0	0	0	0	0	0	0	0	0	0
		55	467.06	0	0	0	0	0	0	0	0	0	0	0	251.242	0	0	0	0	0	0	0	0	0	0	0	0	0	0	0	0	0	0	0	0	0	0	0	0
		56	470.92	0	0	0	0	0	0	0	0	0	0	0	0	0	0	0	0	0	0	0	0	0	0	0	0	0	0	0	0	0	0	0	0	0	0	0	0
		57	474.78	0	0	0	0	0	0	0	0	0	0	0	0	0	0	0	0	0	0	0	0	0	0	0	0	0	0	0	0	0	0	0	0	0	0	0	0
		58	478.64	0	0	0	0	0	0	0	0	0	0	0	0	0	0	0	0	0	0	0	0	0	0	0	0	0	0	0	0	0	0	0	0	0	0	0	0
		59	482.5	0	0	0	0	0	0	0	0	0	0	0	0	0	0	0	0	0	0	0	0	0	0	0	0	0	0	0	0	0	0	0	0	0	0	0	0
		60	486.36	0	0	0	0	0	0	0	0	0	0	0	0	0	0	0	0	0	0	0	0	0	0	0	0	0	0	0	0	0	0	0	0	0	0	0	0
		61	490.22	0	0	0	0	0	0	0	0	0	0	0	0	0	0	0	0	0	0	0	0	0	0	0	0	0	0	0	0	0	0	0	0	0	0	0	0
		62	494.08	0	0	0	0	0	0	0	0	0	0	0	0	0	0	0	0	0	0	0	0	0	0	0	0	0	0	0	0	0	0	0	0	0	0	0	0
		63	497.94	0	0	0	0	0	0	0	0	0	0	0	0	0	0	0	0	0	0	0	0	0	0	0	0	0	0	0	0	0	0	0	0	0	0	0	0
		64	501.8	0	0	0	0	0	0	0	0	0	0	0	0	0	0	0	0	0	0	0	0	0	0	0	0	0	0	0	0	0	0	0	0	0	0	0	0
		65	505.66	0	0	0	0	0	0	0	0	0	0	0	0	0	0	0	0	0	0	0	0	0	0	0	0	0	0	0	0	0	0	0	0	0	0	0	0
		66	509.52	0	0	0	0	0	0	0	0	0	0	0	0	0	0	0	0	0	0	0	0	0	0	0	0	0	0	0	0	0	0	0	0	0	0	0	0
		67	513.38	0	0	0	0	0	0	0	0	0	0	0	0	0	0	0	0	0	0	0	0	0	0	0	0	0	0	0	0	0	0	0	0	0	0	0	0
		68	517.24	0	0	0	0	0	0	0	0	0	0	0	0	0	0	0	0	0	0	0	0	0	0	0	0	0	0	0	0	0	0	0	0	0	0	0	0
		69	521.1	0	0	0	0	0	0	0	0	0	0	0	0	0	0	0	0	0	0	0	0	0	0	283.895	0	0	0	0	0	0	0	0	0	0	0	0	0
		70	524.96	0	0	0	0	0	0	0	0	0	0	0	0	0	0	0	0	0	0	0	0	0	0	0	0	0	0	0	0	0	0	0	0	0	0	0	0
		71	528.82	0	0	0	0	0	0	0	0	0	0	0	0	0	0	0	0	0	0	0	0	0	0	0	0	0	0	0	0	0	0	0	0	0	0	0	0
		72	532.68	0	0	0	0	0	0	0	0	0	0	0	0	0	0	0	0	0	0	0	0	0	0	0	0	0	0	0	0	0	0	0	0	0	0	0	0
		73	536.54	0	0	0	0	0	0	0	0	0	0	0	0	0	0	0	0	0	0	0	0	0	0	0	0	0	0	0	0	0	0	0	0	0	0	0	0
		74	540.4	0	0	0	0	0	0	0	0	0	0	0	0	0	0	0	0	0	0	0	0	0	0	0	0	0	0	0	0	0	0	0	0	0	0	0	0
		75	544.26	0	0	0	0	0	0	0	0	0	0	0	0	0	0	0	0	0	0	0	0	0	0	0	0	0	0	0	0	0	0	0	0	0	0	0	0
		76	548.12	0	0	0	0	0	0	0	0	0	0	0	0	0	0	0	0	0	0	0	0	0	0	0	0	0	0	0	0	0	0	0	0	0	0	0	0
		77	551.98	0	0	0	0	0	0	0	0	0	0	0	0	0	0	0	0	0	0	0	0	0	0	0	0	0	0	0	0	0	0	0	0	0	0	0	0
		78	555.84	0	0	0	0	0	0	0	0	0	0	0	0	0	0	0	0	0	0	0	0	0	0	0	0	0	0	0	0	0	0	0	0	0	0	0	0
		79	559.7	0	0	0	0	0	0	0	0	0	0	0	0	0	0	0	0	0	0	0	0	0	0	0	0	0	0	0	0	0	0	0	0	0	0	0	0
		80	563.56	0	0	0	0	0	0	0	0	0	0	0	0	0	0	0	0	0	0	0	0	0	0	0	0	0	0	0	0	0	0	0	0	0	0	0	0
		81	567.42	0	0	0	0	0	0	0	0	0	0	0	0	0	0	0	0	0	0	0	0	0	0	0	0	0	0	0	0	0	0	0	0	0	0	0	0
		82	571.28	0	0	0	0	0	0	0	0	0	0	0	0	0	0	0	0	0	0	0	0	0	0	0	0	0	0	0	0	0	0	0	0	0	0	0	0
		83	575.14	0	0	0	0	0	0	0	0	0	0	0	0	0	0	0	0	269.545	0	0	0	0	0	0	0	0	0	0	0	0	0	0	0	0	0	0	0
		84	579	0	0	0	0	0	0	0	0	0	0	0	0	0	0	0	0	0	0	0	0	0	0	0	0	0	0	0	0	0	0	0	0	0	0	0	0
		85	582.86	0	0	0	0	0	0	0	0	0	0	0	0	0	0	0	0	0	0	0	0	0	0	0	0	0	0	0	0	0	0	0	0	0	0	0	0
		86	586.72	0	0	0	0	0	0	0	0	0	0	0	0	0	0	0	0	0	0	0	0	0	0	0	0	0	0	0	0	0	0	0	0	0	0	0	0
		87	590.58	0	0	0	0	0	0	0	0	0	0	0	0	0	0	0	0	0	0	0	0	0	0	0	0	0	0	0	0	0	0	0	0	0	0	0	0
		88	594.44	0	0	0	0	0	0	0	0	0	0	0	0	0	0	0	0	0	0	0	0	0	0	0	0	0	0	0	0	0	0	0	0	0	0	0	0
		89	598.3	0	0	0	0	0	0	0	0	0	0	0	0	0	0	0	0	0	0	0	0	0	0	0	0	0	0	0	0	0	0	0	0	0	0	0	0
		90	602.16	0	0	0	0	0	0	0	0	0	0	0	0	0	0	0	0	0	0	0	0	0	0	0	0	0	0	0	0	0	0	0	0	0	0	0	0
		91	606.02	0	0	0	0	0	0	0	0	0	0	0	0	0	0	0	0	0	0	0	0	0	0	0	0	0	0	0	0	0	0	0	0	0	0	0	0
		92	609.88	0	0	0	0	0	0	0	0	0	0	0	0	0	0	0	0	0	0	0	0	0	0	0	0	0	0	0	0	0	0	0	0	0	0	0	0
		93	613.74	0	0	0	0	0	0	0	0	0	0	0	0	0	0	0	0	0	0	0	0	0	0	0	0	0	0	0	0	0	0	0	0	0	0	0	0
		94	617.6	0	0	0	0	0	0	0	0	0	0	0	0	0	0	0	0	0	0	0	0	0	0	0	0	0	0	0	0	0	0	0	0	0	0	0	0
		95	621.46	0	0	0	0	0	0	0	0	0	0	0	0	0	0	0	0	0	0	0	0	0	0	0	0	0	0	0	0	0	0	0	0	0	0	0	0
		96	625.32	0	0	0	0	0	310.588	0	0	0	0	0	0	0	0	0	0	0	0	0	0	0	0	0	0	0	0	0	0	0	0	0	0	0	0	0	0
		97	629.18	0	0	0	0	0	0	0	0	0	0	0	0	0	0	0	0	0	0	0	0	0	0	0	0	0	0	0	0	0	0	0	0	0	0	0	0
		98	633.04	0	0	0	0	0	0	0	0	0	0	0	0	0	0	0	0	0	0	0	0	0	0	0	0	0	0	0	0	0	0	0	0	0	0	0	0
		99	636.9	0	0	0	0	0	0	0	0	0	0	0	0	0	0	0	0	0	0	0	0	0	0	0	0	0	0	0	0	0	0	0	0	0	0	0	0
		100	640.76	0	0	0	0	0	0	0	0	0	0	0	0	0	0	0	0	0	0	0	0	0	0	0	0	0	0	0	0	0	0	0	0	0	0	0	0
		101	644.62	0	0	0	0	0	0	0	0	0	0	0	0	0	0	0	0	0	0	0	0	0	0	0	0	0	0	0	0	0	0	0	0	0	0	0	0
		102	648.48	0	0	0	0	0	0	0	0	0	0	0	0	0	0	0	0	0	0	0	0	0	0	0	0	0	0	0	0	0	0	0	0	0	0	0	0
		103	652.34	0	0	0	0	0	0	0	0	0	0	0	0	0	0	0	0	0	0	0	0	0	0	0	0	0	0	0	0	0	0	0	0	0	0	0	0
		104	656.2	0	0	0	0	0	0	0	0	0	0	0	0	0	0	0	0	0	0	0	0	0	0	0	0	0	0	0	0	0	0	0	0	0	0	0	0
		105	660.06	0	0	0	0	0	0	0	0	0	0	0	0	0	0	0	0	0	0	0	0	0	0	0	0	0	0	0	0	0	0	0	0	0	0	0	0
		106	663.92	0	0	0	0	0	0	0	0	0	0	0	0	0	0	0	0	0	0	0	0	0	0	0	0	0	0	0	0	0	0	0	0	0	0	0	0
		107	667.78	0	0	0	0	0	0	0	0	0	0	0	0	0	0	0	0	0	0	0	0	0	0	0	0	0	0	0	0	0	0	0	0	0	0	0	0
		108	671.64	0	0	0	0	0	0	0	0	0	0	0	0	0	0	0	0	0	0	0	0	0	0	0	0	0	0	0	0	0	0	0	0	0	0	0	0
		109	675.5	0	0	0	0	0	0	0	0	0	0	0	0	0	0	0	0	0	0	0	0	0	0	0	0	0	0	0	0	0	0	0	0	0	0	0	0
		110	679.36	0	0	0	0	0	0	0	0	0	0	0	0	0	0	0	0	0	0	0	0	0	0	0	0	0	0	0	0	0	0	0	0	0	0	0	0
		111	683.22	0	0	0	0	0	0	0	0	0	0	0	0	0	0	0	0	0	0	0	0	0	0	0	0	0	0	0	0	0	0	0	0	0	0	0	0
		112	687.08	0	0	0	0	0	0	0	0	0	0	0	0	279.528	0	0	0	0	0	0	0	0	0	0	0	0	0	0	0	0	0	0	0	0	0	0	0
		113	690.94	0	0	0	0	0	0	0	0	0	0	0	0	0	0	0	0	0	0	0	0	0	0	0	0	0	0	0	0	0	0	0	0	0	0	0	0
		114	694.8	0	0	0	0	0	0	0	0	0	0	0	0	0	0	0	0	0	0	0	0	0	0	0	0	0	0	0	0	0	0	0	0	0	0	0	0
		115	698.66	0	0	0	0	0	0	0	0	0	0	0	0	0	0	0	0	0	0	0	0	0	0	0	0	0	0	0	0	0	0	0	0	0	0	0	0
		116	702.52	0	0	0	0	0	0	0	0	0	0	0	0	0	0	0	0	0	0	0	0	0	0	0	0	0	0	0	0	0	0	0	0	0	0	0	0
		117	706.38	0	0	0	0	0	0	0	0	0	0	0	0	0	0	0	0	0	0	0	0	0	0	0	0	0	0	0	0	0	0	0	0	0	0	0	0
		118	710.24	0	0	0	0	0	0	0	286.936	0	0	0	0	0	0	0	0	0	0	0	0	0	0	0	0	0	0	0	0	0	0	0	0	0	0	0	0
		119	714.1	0	0	0	0	0	0	0	297.874	0	0	0	0	285.508	0	0	0	0	0	0	0	0	0	0	0	0	0	0	0	0	0	0	0	0	0	0	0
		120	717.96	0	0	0	0	0	0	0	0	272.432	0	0	0	0	0	0	0	0	0	0	0	0	0	0	0	0	0	0	0	0	0	0	0	0	0	0	0
		121	721.82	0	0	313.518	0	0	0	0	295.747	0	0	0	0	290.331	0	0	0	0	0	0	0	0	0	0	0	0	0	0	0	0	0	0	0	0	0	0	0
		122	725.68	0	0	0	0	0	0	0	285.615	0	0	0	0	0	0	0	0	0	0	0	0	0	0	0	0	0	0	0	0	0	0	0	0	0	0	0	0
		123	729.54	0	0	0	0	0	0	0	0	0	0	0	0	0	0	0	0	0	0	0	0	0	0	0	0	0	0	0	0	0	0	0	0	0	0	0	0
		124	733.4	0	0	0	0	0	0	0	291.333	0	0	0	0	281.959	0	0	0	0	0	0	0	0	0	0	0	0	0	0	0	0	0	0	0	0	0	0	0
		125	737.26	0	0	0	0	0	0	0	290.99	0	0	0	0	271.726	0	0	0	0	0	0	0	0	0	319.966	0	0	0	0	0	0	0	0	0	0	0	0	0
		126	741.12	0	0	0	0	0	0	0	300.599	0	0	0	0	0	0	0	0	0	0	0	0	296.691	0	0	0	0	0	0	0	0	0	0	0	0	0	0	0
		127	744.98	0	0	0	0	0	0	0	281.747	0	0	0	0	0	0	0	0	0	0	0	0	0	0	0	0	0	0	0	0	0	0	0	0	0	0	0	0
		128	748.84	0	0	0	0	0	0	0	290.954	0	0	0	0	274.096	0	0	0	0	0	0	0	0	0	0	0	0	0	0	0	0	0	0	0	0	0	0	0
		129	752.7	0	0	0	0	0	0	0	285.966	0	0	0	0	0	0	0	0	0	0	0	0	0	0	0	0	0	0	0	0	0	0	0	0	0	0	0	295.907
		130	756.56	0	0	0	0	0	0	0	290.938	0	0	0	0	0	0	0	0	0	0	0	0	0	0	0	0	0	0	0	0	0	0	0	0	0	0	0	0
		131	760.42	0	0	0	0	0	0	0	0	0	0	0	0	0	0	0	0	0	0	0	0	0	0	0	0	0	0	0	0	0	0	0	0	0	0	0	0
		132	764.28	0	0	0	0	0	0	0	0	0	0	0	0	0	0	0	0	0	0	0	0	0	0	0	0	0	0	0	0	0	0	0	0	0	0	0	0
		133	768.14	0	0	0	0	0	0	0	0	0	0	0	0	0	0	0	0	0	0	0	0	0	0	0	0	0	0	0	0	0	0	0	0	0	0	0	0
		134	772	0	0	0	0	0	0	0	0	0	0	0	0	0	0	0	0	0	0	0	0	0	0	0	0	0	0	0	0	0	0	0	0	0	0	0	0
		135	775.86	0	0	0	0	0	0	0	0	0	0	0	0	0	0	0	0	0	0	0	0	0	0	0	0	0	0	0	0	0	0	0	0	0	0	0	0
		136	779.72	0	0	0	0	0	0	0	0	0	0	0	0	0	0	0	275.584	0	0	0	0	0	0	0	0	0	0	0	0	0	0	0	0	0	0	0	0
		137	783.58	0	0	0	0	0	0	0	0	0	269.955	0	0	0	0	0	0	0	0	0	0	0	0	0	0	0	0	0	0	0	0	0	0	0	0	0	0
		138	787.44	0	0	0	0	0	0	0	0	0	268.575	0	0	276.99	0	0	0	0	0	0	0	0	0	0	0	0	0	0	0	0	0	0	0	0	0	0	0
		139	791.3	0	0	0	0	0	0	0	0	0	0	0	0	272.466	0	0	0	0	0	0	0	0	0	0	0	0	0	0	0	0	0	0	0	0	0	0	0
		140	795.16	0	0	0	0	0	0	0	0	0	0	0	0	288.054	0	0	0	0	0	0	0	0	0	0	0	0	0	0	0	0	0	0	0	0	0	0	286.222
		141	799.02	0	0	0	0	0	0	0	0	0	0	0	0	0	0	0	0	0	0	0	0	0	0	0	0	0	0	0	0	0	0	0	0	0	0	0	0
		142	802.88	0	0	0	0	0	0	0	0	0	273.241	0	0	0	0	0	0	0	0	0	0	0	0	0	0	0	0	0	0	0	0	0	0	0	0	0	0
		143	806.74	0	0	0	0	0	0	0	0	0	287.364	0	0	288.23	0	0	0	0	0	0	0	0	0	0	0	0	0	0	0	0	0	0	0	0	0	0	0
		144	810.6	0	0	0	0	0	0	0	0	0	267.601	0	0	283.179	0	0	0	0	0	0	0	0	0	0	0	0	0	0	0	0	0	0	0	0	0	0	0
		145	814.46	0	0	0	0	0	0	0	0	0	0	0	0	286.196	0	0	0	0	0	286.819	0	0	0	0	0	0	0	0	0	0	0	0	0	0	0	0	0
		146	818.32	0	0	0	0	0	0	0	0	0	275.106	0	0	276.139	0	0	0	0	0	0	0	0	0	0	0	0	0	0	0	0	0	0	0	0	0	0	0
		147	822.18	0	0	0	0	0	0	0	0	0	274.412	0	0	282.697	0	0	0	0	0	0	0	0	0	0	0	0	0	0	0	0	0	0	0	0	0	0	0
		148	826.04	0	0	0	0	0	0	0	0	0	278.225	0	0	280.216	0	0	0	0	0	0	0	0	0	0	0	0	0	0	0	0	0	0	0	0	0	0	0
		149	829.9	0	0	0	0	0	0	0	296.884	0	282.077	0	0	287.891	0	0	0	0	0	0	0	0	0	0	0	0	0	0	0	0	0	0	0	0	0	0	0
		150	833.76	0	0	0	0	0	0	0	298.146	0	274.528	0	0	0	0	0	0	0	0	0	0	0	0	0	0	0	0	0	0	0	0	0	0	0	0	0	0
		151	837.62	0	0	0	0	0	0	0	303.801	0	278.76	0	0	283.955	0	0	0	0	0	0	0	0	0	0	0	0	0	0	0	0	0	0	0	0	0	0	0
		152	841.48	0	0	0	0	0	0	0	0	0	293.152	0	0	0	0	0	0	0	0	0	0	0	0	0	0	0	0	0	0	0	0	0	0	0	0	0	0
		153	845.34	0	0	0	0	0	0	0	0	0	271.962	0	0	285.402	0	0	0	0	0	0	0	0	0	0	0	0	0	0	0	0	0	0	0	0	0	0	0
		154	849.2	0	0	0	0	0	0	0	301.939	0	284.863	0	0	274.682	0	0	0	0	0	0	0	0	0	0	0	0	0	0	0	0	0	0	0	0	0	0	0
		155	853.06	0	0	0	0	0	0	0	0	0	0	0	0	284.246	0	0	0	0	0	0	0	0	0	0	0	0	0	0	0	0	0	0	0	0	0	0	0
		156	856.92	0	0	0	0	0	0	0	0	0	280.743	0	0	281.206	0	0	0	0	0	0	0	0	0	0	0	0	0	0	0	0	0	0	0	0	0	0	0
		157	860.78	0	0	0	0	0	0	0	301.106	0	286.088	0	0	293.14	0	0	0	0	0	0	0	0	0	0	0	0	0	0	0	0	0	0	0	0	0	0	273.52
		158	864.64	0	0	0	0	0	0	0	0	0	275.757	0	0	288.452	0	0	0	0	0	0	0	0	0	0	0	0	0	0	0	0	0	0	0	0	0	0	0
		159	868.5	0	0	0	0	0	0	0	0	0	287.803	0	0	273.146	0	0	0	0	0	0	0	0	0	0	0	0	0	0	0	0	0	0	0	0	0	0	0
		160	872.36	0	0	0	0	0	0	0	288.086	0	278.813	0	0	275.067	0	0	0	0	0	0	0	0	0	0	0	0	0	0	0	0	0	0	0	0	0	0	0
		161	876.22	0	0	0	0	0	0	0	0	0	285.657	0	0	280.972	0	0	0	0	0	0	0	0	0	0	0	0	0	0	0	0	0	0	0	0	0	0	279.001
		162	880.08	0	0	0	0	0	0	0	0	0	275.201	0	0	291.551	0	0	0	0	0	0	0	0	0	0	0	0	0	0	0	0	0	0	0	0	0	0	0
		163	883.94	0	0	0	0	0	0	0	0	0	283.223	0	0	294.632	0	0	0	0	0	277.702	0	0	0	0	0	0	0	0	0	0	0	0	0	0	0	0	0
		164	887.8	0	0	0	0	0	0	0	0	0	284.489	0	0	299.368	0	0	0	0	0	0	0	0	0	0	0	0	0	0	0	0	0	0	0	0	0	0	0
		165	891.66	0	0	0	0	0	0	0	0	0	280.462	0	0	295.13	0	0	0	0	0	0	0	0	0	0	0	0	284.025	0	0	0	0	0	0	0	0	0	0
		166	895.52	0	284.595	0	0	0	0	0	0	0	286.659	0	0	279.581	0	0	0	0	0	0	0	0	0	0	0	0	0	0	0	0	0	0	0	0	0	0	0
		167	899.38	0	302.487	0	0	0	0	0	0	0	275.351	0	0	299.143	0	0	0	0	0	0	0	0	0	0	0	0	0	0	0	0	0	0	0	0	0	0	274.576
		168	903.24	0	0	0	0	0	0	0	0	0	301.033	0	0	284.554	0	0	0	0	0	0	0	0	0	0	0	0	0	0	0	0	0	0	0	0	0	0	278.556
		169	907.1	0	294.997	0	0	0	0	0	0	0	290.944	0	0	281.205	0	0	0	0	0	0	0	0	0	0	0	0	0	0	0	0	0	0	0	0	0	0	277.752
		170	910.96	0	287.162	0	0	0	0	0	0	0	279.333	0	0	294.652	0	0	0	0	0	0	0	0	0	0	0	0	0	0	0	0	0	0	0	0	0	0	0
		171	914.82	0	281.168	0	0	0	0	0	0	0	0	0	0	292.017	0	0	0	0	0	0	0	0	0	0	0	0	283.833	0	0	0	0	0	0	0	0	0	0
		172	918.68	0	290.565	0	0	0	0	0	0	0	283.584	0	0	293.074	0	0	0	0	0	0	0	0	0	0	0	0	281.789	0	0	0	0	0	0	0	0	289.008	281.371
		173	922.54	0	290.733	0	0	0	0	0	0	0	0	0	0	283.351	0	0	0	0	0	0	0	0	0	0	0	0	0	0	0	0	0	0	296.124	0	0	0	0
		174	926.4	0	293.591	0	0	0	0	0	0	0	0	0	0	296.053	0	0	0	0	0	0	0	0	0	0	0	0	0	0	0	0	0	0	0	0	0	0	0
		175	930.26	0	303.126	0	0	0	0	0	0	0	284.997	0	0	291.352	0	0	0	0	0	0	0	0	0	0	0	0	269.858	0	0	0	0	0	0	0	0	0	0
		176	934.12	0	290.553	0	0	0	0	0	0	0	0	0	0	286.51	0	0	0	0	0	0	0	0	0	0	0	0	0	0	0	0	0	0	0	0	0	0	277.019
		177	937.98	0	302.624	314.15	0	0	0	0	275.856	0	0	0	0	293.637	0	0	0	0	0	0	0	0	0	0	0	0	0	0	0	0	0	0	0	270.124	309.422	0	0
		178	941.84	0	296.732	0	0	0	0	0	0	0	0	0	0	290.97	0	0	0	0	0	0	0	0	0	0	0	0	276.168	0	0	0	0	0	0	0	0	0	0
		179	945.7	0	290.999	0	0	0	0	0	0	0	0	0	0	295.375	0	0	0	0	269.348	0	0	0	0	0	0	0	288.337	0	0	0	0	0	0	0	0	0	0
		180	949.56	0	297.08	0	0	0	0	0	0	0	275.44	0	0	286.783	0	0	0	0	0	0	0	0	0	0	0	0	289.313	0	0	0	0	0	0	0	0	0	0
		181	953.42	0	301.901	0	0	0	0	0	0	0	0	0	0	296.365	0	0	0	0	277.804	0	0	0	0	0	0	0	0	0	0	0	0	0	0	0	0	0	0
		182	957.28	0	303.742	0	0	0	0	0	0	0	282.902	0	0	289.257	0	0	0	0	0	0	0	0	0	0	0	0	286.065	0	0	0	0	0	0	0	0	0	0
		183	961.14	0	292.679	0	0	0	0	0	0	0	0	0	0	285.862	0	0	0	0	0	0	0	0	0	0	0	0	0	0	0	0	0	0	0	0	0	0	0
		184	965	0	295.621	0	0	0	0	0	0	0	0	0	0	287.614	0	0	0	0	0	0	0	0	0	0	0	0	0	0	0	0	0	0	0	0	0	0	0
		185	968.86	0	300.866	0	0	0	0	0	298.747	0	283.333	0	0	287.72	0	0	0	0	0	0	0	0	0	0	0	0	0	0	0	0	0	0	0	0	0	0	0
		186	972.72	0	291.306	0	0	0	0	0	0	0	0	0	0	279.062	0	0	0	0	0	0	0	0	0	0	0	0	0	0	0	0	0	0	0	0	0	278.607	0
		187	976.58	0	296.553	0	0	0	0	0	0	0	0	0	0	283.465	0	0	0	0	0	0	0	0	0	0	0	0	0	0	0	0	0	0	0	0	0	0	0
		188	980.44	0	286.515	0	0	0	0	0	0	0	0	0	0	285.443	0	0	0	0	278.142	0	0	0	0	0	0	0	0	0	0	0	0	0	0	0	0	0	0
		189	984.3	0	297.299	0	0	0	0	0	0	0	0	0	0	283.997	0	0	0	0	281.759	0	0	0	0	0	0	0	0	0	0	0	0	0	0	0	0	0	0
		190	988.16	0	288.665	0	0	0	0	0	0	0	0	0	0	279.997	0	0	0	0	0	0	0	0	0	0	0	0	0	0	0	0	0	0	0	0	0	0	0
		191	992.02	0	302.542	0	0	0	0	0	0	0	0	0	0	292.338	0	0	0	0	290.853	0	0	0	0	0	0	0	276.081	0	0	0	0	0	0	0	0	0	0
		192	995.88	0	291.111	0	0	0	0	0	0	0	0	0	0	289.633	0	0	0	0	0	0	0	0	0	0	0	0	0	0	0	0	0	0	0	0	0	0	0
		193	999.74	0	293.633	0	0	0	0	0	0	0	0	0	0	288.912	0	0	0	0	288.752	0	0	0	0	0	0	0	0	0	0	0	0	0	0	0	0	0	0
		194	1003.6	0	289.276	0	0	0	0	0	0	0	0	0	0	291.961	0	0	0	0	0	0	0	0	0	0	0	0	276.801	0	0	0	0	0	0	0	0	0	0
		195	1007.46	0	290.076	0	0	0	0	0	300.848	0	0	0	0	294.034	0	0	0	0	280.444	0	0	0	0	305.43	0	0	0	0	0	0	0	0	0	0	0	0	0
		196	1011.32	0	296.985	0	0	0	0	0	0	0	0	0	0	293.596	0	0	0	0	283.539	0	0	0	0	0	0	0	0	0	0	0	0	0	0	0	0	0	0
		197	1015.18	0	297.29	0	0	0	0	0	0	0	0	0	0	284.823	0	0	0	0	0	0	0	0	0	0	0	0	0	0	0	0	0	0	0	0	0	0	0
		198	1019.04	0	296.237	0	0	302.53	0	0	0	0	0	0	0	282.931	0	0	0	0	0	0	0	0	0	0	0	0	290.19	0	0	0	0	0	0	0	0	0	0
		199	1022.9	0	297.911	0	0	0	0	0	290.358	0	0	0	0	286.162	0	0	0	0	286.543	0	0	0	0	0	0	0	0	0	0	0	0	0	0	0	0	0	0
		200	1026.76	0	295.669	0	0	0	0	0	0	0	0	0	0	291.082	0	0	0	0	289.672	0	0	0	0	0	0	0	0	0	0	0	0	0	0	0	0	0	0
		201	1030.62	0	300.075	0	0	0	0	0	270.973	0	0	0	0	290.208	0	0	0	0	0	0	0	0	0	0	0	0	283.212	0	0	0	0	0	0	0	0	0	0
		202	1034.48	0	298.731	0	0	0	0	0	0	0	0	0	0	287.121	0	0	0	0	286.581	0	0	0	0	0	0	0	0	0	0	0	0	0	0	0	0	0	0
		203	1038.34	0	299.493	0	0	0	0	0	0	0	0	0	0	281.598	0	0	0	0	296.598	0	0	0	0	0	0	0	292.945	0	0	0	0	0	0	0	0	0	0
		204	1042.2	0	301.988	0	0	271.174	0	0	0	0	0	0	0	274.557	0	0	0	0	0	0	0	0	0	0	0	0	279.876	0	0	0	0	0	0	0	0	0	0
		205	1046.06	0	294.336	0	0	0	0	0	0	0	0	0	0	275.657	0	0	0	0	289.984	0	0	0	0	0	0	0	0	0	0	0	0	0	0	0	0	0	0
		206	1049.92	0	306.314	0	0	0	0	0	0	0	0	0	0	0	0	0	0	0	292.151	0	0	0	0	0	0	0	0	0	0	0	0	0	0	0	0	0	0
		207	1053.78	0	291.89	0	0	0	0	0	0	0	0	0	0	283.453	0	0	0	298.809	277.47	0	0	0	0	0	0	0	0	0	0	0	0	0	0	0	0	0	0
		208	1057.64	0	285.794	0	0	0	0	0	0	0	0	0	0	277.505	0	0	0	0	294.109	0	0	0	0	0	0	0	0	0	0	0	0	0	0	0	0	0	0
		209	1061.5	0	290.803	0	0	0	0	0	0	0	0	0	0	285.495	0	0	0	0	297.124	0	0	0	0	0	0	0	0	0	0	0	0	0	0	0	0	0	0
		210	1065.36	0	289.516	0	0	0	0	0	0	0	0	0	0	276.365	0	0	0	0	293.038	0	0	0	0	0	0	0	0	0	0	0	0	0	0	0	0	0	0
		211	1069.22	0	303.387	0	0	0	0	0	288.961	0	0	0	0	0	0	0	0	0	291.254	0	0	0	0	0	0	0	0	0	0	0	0	0	0	0	0	0	0
		212	1073.08	0	293.84	0	0	0	0	0	0	0	0	0	0	281.964	0	0	0	0	0	0	0	0	0	0	0	0	0	0	0	0	0	0	0	0	0	0	0
		213	1076.94	0	302.467	0	0	0	0	0	0	0	0	0	0	0	0	0	0	0	278.664	0	0	0	0	0	0	0	0	0	0	0	0	0	0	0	0	0	0
		214	1080.8	0	304.26	0	0	0	0	0	0	0	0	0	0	0	0	0	0	0	297.003	0	0	0	0	0	0	0	0	0	0	0	0	0	0	0	0	0	0
		215	1084.66	0	299.538	0	0	330.758	0	0	0	0	0	0	0	0	0	0	0	0	288.417	0	0	0	0	0	0	0	0	0	0	0	0	0	0	0	0	0	0
		216	1088.52	0	301.661	0	0	0	0	0	0	0	0	0	0	276.056	252.881	0	0	277.193	0	0	0	0	0	0	0	0	0	0	0	0	0	0	0	0	0	0	0
		217	1092.38	0	294.742	0	0	0	0	0	0	0	0	0	0	0	0	0	0	276.115	281.646	0	0	0	0	0	0	0	0	0	0	0	0	0	0	0	0	0	0
		218	1096.24	0	311.506	0	0	0	0	0	0	0	0	0	0	0	0	0	0	0	287.502	0	0	0	0	0	0	0	0	0	0	0	0	0	0	0	0	0	0
		219	1100.1	0	306.5	0	0	0	0	0	0	0	0	0	0	0	0	0	0	290.564	0	0	0	0	317.633	0	0	0	0	0	0	0	0	0	0	0	0	0	0
		220	1103.96	0	293.745	0	0	0	0	0	0	0	0	0	0	281.236	0	0	0	0	0	0	0	0	0	0	0	0	0	0	0	0	0	0	0	0	0	0	0
		221	1107.82	0	291.597	0	0	0	0	0	0	0	0	0	0	0	0	0	0	289.431	0	0	0	0	0	0	0	0	0	0	0	0	0	0	0	0	0	0	0
		222	1111.68	0	312.571	0	0	0	0	0	0	0	0	0	0	0	0	0	0	0	0	0	0	0	0	0	0	0	0	0	0	0	0	0	0	0	0	0	0
		223	1115.54	0	299.68	0	0	0	0	0	0	0	0	0	0	0	0	0	0	282.691	0	0	0	0	0	0	0	0	0	0	0	0	0	0	0	0	0	0	0
		224	1119.4	0	304.839	0	0	0	0	0	0	0	0	0	0	0	0	0	0	0	0	0	0	0	0	0	0	0	0	288.448	0	0	0	0	0	0	0	0	0
		225	1123.26	0	290.73	0	0	0	0	0	0	0	0	0	0	0	0	0	0	289.942	0	0	0	0	0	0	0	0	0	0	0	0	0	0	0	0	0	0	0
		226	1127.12	0	289.645	0	0	0	0	0	0	0	0	0	0	0	0	0	0	286.737	0	0	0	0	0	0	0	0	0	0	0	0	0	0	0	0	0	0	0
		227	1130.98	0	302.921	0	0	0	0	0	0	0	0	0	0	0	0	0	0	0	0	0	0	0	0	0	0	0	0	0	0	0	0	0	0	0	0	0	0
		228	1134.84	0	290.821	0	0	0	0	0	0	0	0	0	0	0	0	0	0	285.255	0	0	0	0	0	0	0	0	0	0	0	0	0	0	0	0	0	0	0
		229	1138.7	0	301.997	0	0	0	0	0	0	0	0	0	0	0	0	0	0	278.417	287.397	0	0	0	0	0	0	0	0	0	0	0	0	0	0	0	0	0	0
		230	1142.56	0	291.429	0	0	0	0	0	0	0	0	0	0	0	0	0	0	0	0	0	0	0	0	0	0	0	0	0	0	0	0	0	0	0	0	0	0
		231	1146.42	0	300.078	0	0	0	0	0	0	0	0	0	0	0	0	0	0	278.204	0	0	0	0	0	0	0	0	0	0	0	0	0	0	0	0	0	0	0
		232	1150.28	0	293.445	0	0	0	0	0	0	0	0	0	0	0	0	0	0	291.495	0	0	0	0	0	0	0	0	0	0	0	0	0	0	0	0	0	0	0
		233	1154.14	0	292.252	0	0	0	0	0	0	0	291.318	0	0	0	0	0	0	277.5	0	0	0	0	0	0	0	0	0	0	0	0	0	0	0	0	0	0	0
		234	1158	0	302.235	0	0	0	0	0	0	0	0	0	0	0	0	0	0	0	282.999	0	0	0	0	0	0	0	0	0	0	0	0	0	0	0	0	0	0
		235	1161.86	0	294.91	0	0	0	0	0	0	0	282.746	0	0	0	0	0	0	0	0	0	0	0	0	0	0	0	0	0	0	0	0	0	0	0	0	0	0
		236	1165.72	0	301.97	0	0	0	0	0	0	0	0	0	0	0	0	0	0	0	0	0	0	0	0	0	0	0	0	0	0	0	0	0	0	0	0	0	0
		237	1169.58	0	300.609	0	0	0	0	0	0	0	0	0	0	0	0	0	0	0	0	0	0	0	0	0	0	0	0	0	0	0	0	0	0	0	0	0	0
		238	1173.44	0	0	0	0	0	0	0	0	0	0	0	0	0	0	0	0	0	0	0	0	0	0	0	0	0	0	0	0	0	0	0	0	0	0	0	0
		239	1177.3	0	0	0	0	0	0	0	0	0	0	0	0	0	0	0	0	280.194	0	0	0	0	0	0	0	0	0	0	0	0	0	0	0	0	0	0	0
		240	1181.16	0	0	0	0	0	0	0	0	0	0	0	0	0	0	0	0	0	0	0	0	0	0	0	0	0	0	0	0	0	0	0	0	0	0	0	0
		241	1185.02	0	284.694	0	0	0	0	0	0	0	0	0	0	0	0	0	0	0	0	0	0	0	0	0	0	0	0	0	0	0	0	0	0	0	0	0	0
		242	1188.88	0	0	0	0	0	0	0	301.521	0	0	0	0	0	0	0	0	286.192	0	0	0	0	0	0	0	0	0	0	0	0	0	0	0	0	0	0	0
		243	1192.74	0	0	0	0	0	0	0	0	0	0	0	0	0	0	0	0	0	0	0	0	0	0	0	0	0	0	0	0	0	0	0	0	0	0	0	0
		244	1196.6	0	0	0	0	0	0	0	0	0	0	0	0	0	0	0	0	279.972	0	0	0	0	0	0	0	0	0	0	0	0	0	0	0	0	0	0	0
		245	1200.46	0	0	0	0	0	0	0	0	0	0	0	0	0	0	0	0	281.763	0	0	0	0	0	0	0	0	0	0	0	0	0	0	0	0	0	0	0
		246	1204.32	0	0	0	0	0	0	0	0	0	0	0	0	0	0	0	0	0	0	0	0	0	0	0	0	0	0	0	0	0	0	0	0	0	0	0	0
		247	1208.18	0	301.158	0	0	0	0	0	0	0	0	0	0	0	0	0	0	0	0	0	0	0	0	0	0	0	0	0	0	0	0	0	0	0	0	0	0
		248	1212.04	0	0	0	0	0	0	0	0	0	0	0	0	0	0	0	0	282.878	0	0	0	0	0	0	0	0	0	0	0	0	0	0	0	0	0	0	0
		249	1215.9	0	0	0	0	0	0	0	0	0	0	0	0	0	0	0	0	295.017	0	0	0	0	0	0	0	0	0	0	0	0	0	0	0	0	0	0	0
		250	1219.76	0	0	0	0	0	0	0	0	0	0	0	0	0	0	0	0	289.617	0	0	0	0	0	0	0	0	0	0	0	0	0	0	0	0	0	0	0
		251	1223.62	0	0	0	0	0	0	0	0	0	0	0	0	0	0	0	0	287.134	0	0	0	0	0	0	0	0	0	0	0	0	0	0	0	0	0	0	0
		252	1227.48	0	0	0	0	0	0	0	0	0	0	0	0	0	0	0	0	0	0	0	0	0	0	0	0	0	0	0	0	0	0	0	0	0	0	0	0
		253	1231.34	0	0	0	0	0	0	0	0	0	0	0	0	0	0	0	0	0	0	0	0	0	0	0	0	0	0	0	0	0	0	0	0	0	0	0	0
		254	1235.2	0	0	0	0	0	0	0	0	0	0	0	0	0	0	0	0	293.119	0	0	0	0	0	0	0	0	0	0	0	0	0	0	0	0	0	0	0
		255	1239.06	0	0	0	0	0	0	0	0	0	0	0	0	0	0	0	0	283.396	0	0	0	0	0	0	0	0	0	0	0	0	0	0	0	0	0	0	0
		256	1242.92	0	0	0	0	0	0	0	0	0	0	0	0	0	0	0	0	287.558	0	0	0	0	0	0	0	0	0	0	0	0	0	0	0	0	0	0	0
		257	1246.78	0	0	0	0	0	0	0	0	0	0	0	0	0	0	0	0	295.786	0	0	0	0	0	0	0	0	0	0	0	0	0	0	0	0	0	0	0
		258	1250.64	0	0	0	0	0	0	0	0	0	0	0	272.754	0	0	0	0	0	0	0	0	0	0	0	0	0	0	0	0	0	0	0	0	0	0	0	0
		259	1254.5	0	0	0	0	0	0	0	0	0	0	0	0	0	0	0	0	0	0	0	0	0	0	0	254.728	0	0	0	0	0	0	0	0	0	0	0	0
		260	1258.36	0	0	0	0	0	0	0	0	0	0	282.215	0	0	0	0	0	0	0	0	0	0	0	0	0	0	0	0	0	0	0	0	0	0	0	0	0
		261	1262.22	0	0	0	0	0	0	0	0	0	0	0	0	0	0	0	0	277.955	0	0	0	0	0	0	0	0	0	0	0	0	0	0	0	0	0	0	290.409
		262	1266.08	0	0	0	0	0	0	0	0	0	0	0	0	0	0	0	0	280.199	0	0	0	0	0	0	0	0	0	0	0	0	0	0	0	0	0	0	279.237
		263	1269.94	0	0	0	0	0	0	0	0	0	0	0	0	0	0	0	0	279.621	0	0	0	0	0	0	250.549	0	0	0	0	0	0	0	0	0	0	0	275.755
		264	1273.8	0	0	0	0	0	0	0	0	0	0	0	0	0	0	0	0	285.393	0	0	0	0	0	0	0	0	0	0	0	0	0	0	0	0	0	0	286.906
		265	1277.66	0	0	0	0	0	0	0	0	0	0	0	0	0	0	0	0	293.996	0	0	0	0	0	0	268.714	291.922	0	0	0	0	0	0	0	0	0	0	296.914
		266	1281.52	0	0	0	0	0	0	0	0	0	0	0	0	0	0	0	0	0	0	0	0	0	0	0	261.687	299.113	0	0	0	0	0	0	0	0	0	0	0
		267	1285.38	0	0	0	0	0	0	0	0	0	0	0	0	0	0	0	0	291.804	0	0	0	0	0	0	255.919	306.942	0	0	0	0	0	0	279.555	0	0	0	288.458
		268	1289.24	0	0	0	0	0	0	0	0	0	0	0	0	0	0	0	0	290.319	0	0	0	0	0	0	249.485	301.773	0	0	0	0	0	0	0	0	0	0	282.973
		269	1293.1	0	0	0	0	0	0	0	0	0	0	0	0	0	0	0	0	287.769	0	0	0	0	0	0	0	312.385	0	0	0	0	0	0	0	0	0	0	296.419
		270	1296.96	0	0	0	0	0	0	0	0	0	284.803	0	0	0	0	0	0	296.632	0	0	0	0	0	0	261.001	300.103	0	0	0	0	0	0	0	0	0	0	293.805
		271	1300.82	0	0	0	0	0	0	0	0	0	0	0	0	0	0	0	0	0	0	0	0	0	0	0	0	294.144	0	0	0	0	0	0	0	0	0	0	283.861
		272	1304.68	0	0	0	0	0	0	0	0	0	0	0	0	0	0	0	0	0	0	0	0	0	0	0	0	303.747	0	0	0	0	0	0	0	0	0	0	281.78
		273	1308.54	0	0	0	0	0	0	0	0	0	0	0	0	0	0	0	0	0	0	0	0	0	0	0	253.698	306.795	0	0	0	0	0	0	0	0	0	0	286.086
		274	1312.4	0	0	0	0	0	0	0	0	0	271.351	0	0	0	0	0	0	285.942	0	0	0	0	0	0	0	299.672	0	0	0	0	0	0	0	0	308.556	0	279.635
		275	1316.26	0	0	0	0	0	0	0	0	0	0	0	0	296.627	0	0	0	282.939	0	0	0	0	0	0	256.874	303.808	0	0	0	0	0	0	0	0	0	0	279.855
		276	1320.12	0	0	0	0	0	0	0	288.166	0	0	0	0	300.616	0	0	0	0	0	0	0	0	0	0	251.248	312.313	0	0	0	0	0	0	0	0	0	0	288.94
		277	1323.98	0	0	288.134	0	0	0	0	297.552	273.054	0	0	0	0	0	0	0	285.912	0	0	0	0	0	0	263.277	308.599	0	0	0	0	0	0	0	0	0	0	321.561
		278	1327.84	0	0	282.625	0	0	0	0	295.132	271.176	0	0	0	0	0	0	0	0	0	0	0	0	0	0	269.178	297.168	0	0	0	0	0	0	0	0	0	0	289.823
		279	1331.7	0	0	0	0	0	0	0	287.874	0	0	0	0	0	0	0	0	0	0	0	0	0	0	0	0	302.49	0	0	0	0	0	0	0	0	0	0	287.535
		280	1335.56	0	0	279.849	0	0	0	0	295.815	0	0	0	0	0	0	0	0	296.818	0	0	0	0	0	0	269.962	300.475	0	0	0	0	0	0	0	0	0	0	282.199
		281	1339.42	0	0	0	282.882	0	0	0	291.449	0	0	0	0	0	0	0	0	0	0	0	0	0	0	0	259.684	301.236	0	0	0	0	0	0	0	0	0	0	269.198
		282	1343.28	0	0	282.838	0	0	0	0	297.116	0	0	0	0	0	0	0	0	0	0	0	0	0	0	0	253.321	304.553	0	0	0	0	0	0	0	0	0	0	282.408
		283	1347.14	0	0	0	0	0	0	0	290.697	0	0	0	0	267.348	0	0	0	289.434	0	0	0	0	0	0	257.983	298.358	0	0	0	0	0	0	0	0	0	0	279.61
		284	1351	0	0	281.371	0	0	0	0	302.002	268.376	0	0	271.201	309.228	0	0	0	291.174	0	0	0	0	0	0	250.23	287.458	0	0	0	0	0	0	0	0	0	0	282.119
		285	1354.86	0	0	282.29	0	0	0	0	304.387	0	0	0	0	0	0	0	0	0	0	0	0	0	0	0	0	289.797	0	0	0	0	276.295	0	0	0	0	0	284.127
		286	1358.72	0	0	279.849	0	0	0	0	0	0	0	0	270.331	0	0	0	0	0	0	0	0	0	0	0	263.495	304.279	0	0	0	0	0	0	0	0	0	0	289.693
		287	1362.58	0	0	275.331	0	0	0	0	291.797	0	0	0	0	0	0	0	0	0	0	0	0	0	0	0	255.179	310.806	0	0	0	0	0	0	0	0	0	0	0
		288	1366.44	0	291.305	286.379	0	0	0	0	293.703	267.973	0	0	268.985	0	0	0	0	296.255	0	0	0	0	0	0	255.946	306.979	0	0	0	0	283.631	0	0	0	0	0	277.419
		289	1370.3	0	282.36	0	0	0	0	0	281.077	282.464	0	0	284.756	303.508	0	0	0	0	0	0	0	0	0	0	0	298.477	0	0	0	0	0	0	0	0	0	0	281.068
		290	1374.16	0	293.731	0	275.004	0	0	0	309.539	0	0	0	277.46	0	0	0	0	289.433	0	0	0	0	0	0	260.698	286.007	0	0	0	0	270.64	0	0	0	0	0	271.572
		291	1378.02	0	280.096	282.005	0	0	0	0	302.468	0	0	0	0	294.987	0	0	0	287.242	0	0	0	0	0	0	261.771	294.7	0	0	0	0	0	0	0	0	0	0	279.311
		292	1381.88	0	286.414	0	0	0	0	0	294.624	279.277	0	0	0	0	0	0	0	281.792	0	0	0	0	0	0	262.094	297.467	0	0	0	0	0	0	0	0	0	0	279.931
		293	1385.74	0	289.712	286.794	0	0	0	0	298.006	0	0	0	0	299.889	0	0	0	0	0	0	0	0	0	0	0	303.382	0	0	0	0	275.305	0	0	0	0	0	278.986
		294	1389.6	0	290.831	278.96	0	0	0	0	289.768	263.972	0	0	0	0	0	0	0	0	0	0	0	0	0	0	0	300.705	0	0	0	0	276.92	0	0	0	0	0	276.14
		295	1393.46	0	285.415	290.972	0	0	0	0	285.53	278.534	0	0	279.086	0	0	0	0	285.688	0	0	0	0	0	0	270.816	300.965	0	0	0	0	0	0	0	0	0	0	271.163
		296	1397.32	0	294.756	272.841	0	0	0	0	285.114	0	0	0	0	302.347	0	0	0	281.129	0	0	0	0	0	0	253.681	304.621	0	0	0	0	287.882	0	0	0	0	0	279.747
		297	1401.18	0	285.756	0	0	0	0	300.819	277.692	269.077	0	0	267.915	0	0	0	0	286.587	0	0	0	0	269.122	0	0	302.053	0	0	0	0	283.601	0	0	0	0	0	278.409
		298	1405.04	0	283.935	0	0	0	0	300.452	283.068	267.296	0	0	277.718	0	0	0	0	0	0	0	0	0	0	0	252.202	300.5	288.295	0	0	0	0	0	0	0	0	0	273.534
		299	1408.9	0	290.715	0	0	0	0	297.697	290.248	0	279.298	0	0	304.843	0	0	0	0	0	0	0	0	0	0	249.518	302.806	0	0	0	0	0	0	0	0	0	0	275.193
		300	1412.76	0	293.703	0	0	0	0	294.559	287.097	0	0	0	0	0	0	0	0	287.183	0	0	0	0	0	0	0	292.164	0	0	0	298.226	266.875	0	0	0	0	0	269.707
		301	1416.62	0	288.641	0	0	0	0	291.344	291.928	0	0	0	275.53	0	0	0	0	289.67	0	0	0	0	0	0	0	294.777	0	0	0	0	279.648	0	0	0	0	0	0
		302	1420.48	0	295.394	0	0	0	0	296.275	270.392	273.011	0	0	284.813	0	0	0	0	289.888	0	0	0	0	0	0	252.498	283.718	281.256	0	0	0	259.726	0	0	0	0	0	0
		303	1424.34	0	289.477	284.304	0	0	0	296.288	287.058	271.939	0	0	277.427	313.955	0	0	0	287.331	0	0	0	0	0	0	260.103	305.412	290.232	0	0	0	276.177	0	0	0	0	0	282.264
		304	1428.2	0	298.103	280.547	0	0	0	289.004	286.745	273.286	290.404	0	0	0	0	0	0	283.211	0	0	0	0	0	0	0	296.502	0	0	0	0	267.512	0	0	0	0	0	0
		305	1432.06	0	292.894	0	0	0	0	303.015	272.185	277.702	0	0	276.082	0	0	0	0	291.889	0	0	0	0	0	0	262.722	285.556	280.487	0	0	0	269.276	0	0	0	0	0	275.976
		306	1435.92	0	284.21	0	0	0	0	287.421	283.25	268.323	0	0	282.773	0	0	0	0	302.369	0	0	0	0	0	0	257.27	295.016	297.328	0	0	0	266.06	0	0	0	0	0	0
		307	1439.78	0	299.886	0	0	0	0	283.954	287.33	0	0	0	0	0	0	0	0	286.729	0	0	0	0	0	0	0	297.978	0	0	0	0	268.65	0	0	0	0	0	0
		308	1443.64	0	305.351	0	0	0	0	292.847	281.328	276.652	0	0	276.767	0	0	0	0	291.473	0	0	0	0	0	0	0	307.026	285.657	0	0	0	275.847	0	0	0	0	0	0
		309	1447.5	0	297.566	0	0	0	259.672	298.187	288.179	0	0	0	0	0	0	0	0	300.342	0	0	0	0	0	0	258.9	292.686	0	0	0	0	269.442	0	0	0	0	0	0
		310	1451.36	0	291.876	0	0	0	0	309.493	284.904	0	0	0	0	0	0	0	0	295.358	0	0	0	0	0	0	0	303.69	281.338	0	0	0	268.894	0	0	0	0	0	0
		311	1455.22	0	305.79	0	0	0	0	297.905	281.993	266.797	0	0	280.238	0	0	0	0	293.621	0	0	0	0	0	0	256.507	308.319	0	0	283.207	0	258.843	0	0	0	0	0	0
		312	1459.08	0	282.285	291.97	0	0	0	286.384	282.909	266.285	0	0	281.141	306.519	0	0	0	295.295	0	0	0	0	0	0	266.686	310.995	0	0	0	0	273.046	0	0	0	0	0	0
		313	1462.94	0	288.832	0	0	0	0	0	274.505	278.662	0	0	0	0	0	0	0	290.159	0	0	0	0	0	0	273.242	298.146	282.288	0	0	0	271.181	0	0	0	0	0	0
		314	1466.8	0	278.093	0	0	0	0	287.587	269.606	275.831	0	0	0	0	0	0	0	286.411	0	280.459	0	0	288.295	0	271.33	303.257	0	0	0	0	266.791	0	0	0	0	0	0
		315	1470.66	0	283.484	0	0	0	0	295.047	283.55	0	0	0	0	0	0	0	0	294.09	0	0	0	0	0	0	259.186	299.838	0	0	0	0	268.994	0	0	0	0	0	0
		316	1474.52	0	279.258	0	272.432	0	0	296.073	0	275.828	0	0	0	0	0	0	0	284.871	0	0	0	0	0	0	265.447	302.359	0	0	286.504	0	271.412	0	0	0	0	0	0
		317	1478.38	0	294.714	0	264.607	0	0	296.987	269.895	269.111	0	0	0	0	0	0	0	293.517	0	0	0	0	0	0	271.185	311.688	0	0	0	0	264.535	0	0	0	0	0	0
		318	1482.24	0	279.54	0	0	0	255.86	287.02	0	0	0	0	269	0	0	0	0	293.098	0	0	0	0	0	0	263.508	298.197	0	0	294.573	0	270.51	0	0	0	0	0	0
		319	1486.1	0	291.414	0	0	0	0	291.861	0	278.453	0	0	0	0	0	0	0	290.754	0	0	0	0	0	0	263.869	295.382	0	0	0	0	274.542	0	0	0	0	0	0
		320	1489.96	0	299.261	0	0	0	0	288.669	0	0	280.941	0	276.189	307.627	0	0	0	281.722	0	0	0	0	0	0	268.603	295.128	0	0	0	0	271.837	0	0	0	0	0	0
		321	1493.82	0	289.815	0	272.112	0	0	291.387	0	0	0	0	0	296.066	0	0	0	279.918	0	0	0	0	0	0	261.068	312.364	0	0	300.821	0	272.491	0	0	0	0	0	0
		322	1497.68	0	0	0	271.349	0	0	285.796	0	278.801	0	0	275.373	0	263.841	0	0	283.24	0	0	0	0	0	0	274.522	300.867	0	0	0	0	272.637	0	0	0	0	0	0
		323	1501.54	0	298.732	0	275.575	0	0	288.593	0	0	0	0	0	0	0	0	0	277.641	0	0	0	0	0	0	275.362	300.152	0	0	0	0	274.944	0	0	0	0	0	0
		324	1505.4	0	0	0	277.965	0	0	292.259	0	278.381	275.19	0	279.627	296.523	0	0	0	286.683	0	263.537	0	0	0	0	260.3	312.304	0	0	0	0	274.733	0	0	0	0	0	0
		325	1509.26	0	285.128	0	277.755	0	263.689	0	0	272.848	0	0	0	299.384	0	0	0	290.594	0	0	0	0	0	0	274.929	303.181	291.291	0	0	0	266.103	0	0	0	0	0	0
		326	1513.12	0	285.913	0	266.583	0	253.448	0	0	0	297.03	0	269.184	0	0	0	0	283.854	0	0	0	0	0	0	0	302.304	0	0	297.922	0	266.25	0	0	0	0	0	0
		327	1516.98	0	290.696	0	278.116	0	0	0	0	0	281.886	0	0	289.175	0	0	0	281.377	0	0	0	0	0	0	272.522	309.363	0	0	0	0	265.085	0	0	0	0	0	0
		328	1520.84	0	278.933	0	273.057	0	0	0	0	0	0	0	265.768	295.213	0	0	0	0	0	0	0	0	0	0	0	301.502	0	0	0	0	258.093	0	0	0	0	0	0
		329	1524.7	0	0	0	275.485	0	263.497	285.967	0	0	283.81	0	271.073	298.846	0	0	0	276.988	0	0	0	0	0	0	250.499	294.359	0	0	0	0	272.37	0	0	0	0	0	0
		330	1528.56	0	293.883	0	286.653	0	0	291.896	0	0	280.605	0	277.097	297.392	0	0	0	282.99	0	0	0	0	0	0	264.114	302.965	282.154	0	0	0	266.587	0	0	0	0	0	0
		331	1532.42	0	0	0	0	0	257.373	288.346	0	0	282.664	0	279.351	299.694	0	0	0	270.094	0	0	0	0	0	0	266.324	300.226	0	0	287.299	0	269.097	0	0	0	0	0	0
		332	1536.28	0	0	0	277.701	0	256.909	0	281.821	0	284.898	0	281.134	296.3	277.118	0	0	0	0	0	0	0	0	0	0	317.849	0	0	276.93	0	273.273	0	0	292.754	0	0	0
		333	1540.14	0	291.72	0	275.972	0	0	0	0	0	285.6	0	283.579	303.113	0	0	0	280.235	0	0	0	0	0	0	0	295.899	0	0	294.685	0	284.227	0	0	0	0	0	0
		334	1544	0	303.216	0	274.616	0	0	0	0	0	281.636	0	274.029	299.088	0	0	0	268.083	0	0	0	0	0	0	0	299.196	0	0	294.699	0	266.793	0	0	0	0	0	0
		335	1547.86	0	0	0	0	0	268.358	295.865	0	0	276.582	0	278.499	0	0	0	0	277.364	0	0	0	0	0	0	0	303.85	0	0	289.321	0	0	0	0	0	0	0	0
		336	1551.72	0	0	0	0	0	0	0	0	0	271.713	0	286.146	303.423	0	0	0	280.389	0	0	0	302.992	0	0	0	305.711	0	0	295.499	0	262.132	0	0	0	0	0	0
		337	1555.58	0	0	0	279.044	0	269.43	0	0	0	282.667	0	270.32	290.843	0	0	0	291.934	0	0	0	0	0	0	0	300.524	0	0	292.294	0	0	0	0	0	0	0	0
		338	1559.44	0	0	0	282.194	0	261.423	0	0	0	277.896	0	0	0	0	0	0	0	0	0	0	0	0	0	261.249	299.735	0	0	284.277	0	0	0	0	0	0	0	0
		339	1563.3	0	0	0	257.583	0	267.191	0	0	0	272.197	0	271.458	288.859	0	0	0	280.975	0	0	0	0	0	0	0	298.698	0	0	298.346	0	0	0	0	0	0	0	0
		340	1567.16	0	0	0	262.259	0	0	292.508	0	0	271.164	0	0	0	0	0	0	279.245	0	265.192	0	0	0	0	0	299.051	0	0	297.76	0	0	0	0	0	0	0	0
		341	1571.02	0	293.132	0	273.659	0	0	0	0	0	277.528	0	0	301.002	277.924	0	0	287.357	0	0	0	0	0	0	0	308.311	0	0	286.894	0	273.702	0	0	0	0	0	0
		342	1574.88	0	289.831	0	267.497	0	0	0	0	0	268.715	0	273.285	300.36	0	0	0	283.668	0	261.871	0	0	0	0	0	310.815	0	0	0	0	0	0	0	0	0	0	0
		343	1578.74	0	0	0	273.68	0	0	0	0	0	260.482	0	271.962	296.273	0	0	0	0	0	0	0	0	0	0	0	307.291	0	0	300.739	0	0	0	0	0	0	0	0
		344	1582.6	0	279.627	0	272.864	0	258.331	295.446	0	0	276.978	0	271.621	290.743	0	0	0	284.327	0	0	0	0	0	0	0	297.55	0	0	294.856	0	0	0	0	0	0	0	0
		345	1586.46	0	0	0	262.527	0	0	0	278.658	0	281.868	0	267.255	285.26	0	0	0	277.838	0	0	0	0	0	0	0	303.381	0	0	292.332	0	277.8	0	0	0	0	0	0
		346	1590.32	0	0	281.58	262.389	0	0	302.72	285.068	0	275.265	0	269.986	280.921	0	0	0	0	0	0	0	0	0	0	0	298.829	0	0	298.359	0	0	0	0	0	0	0	0
		347	1594.18	0	0	0	270.801	0	0	0	0	0	0	0	260.878	297.03	0	252.178	0	287.765	0	0	0	0	0	0	0	304.065	0	0	295.081	0	258.507	0	0	0	0	0	0
		348	1598.04	0	291.689	293.833	262.732	0	257.646	0	0	0	0	0	274.173	284.288	0	0	0	277.193	0	0	0	0	0	0	0	305.307	0	0	301.529	0	0	0	0	0	0	0	0
		349	1601.9	0	0	285.269	268.257	0	0	294.703	0	0	286.318	0	265.965	285.952	0	255.314	0	280.508	0	0	0	0	0	283.081	0	293.939	0	0	0	0	0	0	0	0	0	0	0
		350	1605.76	0	0	281.72	266.568	0	262.946	296.868	277.562	0	280.523	0	273.71	279.979	0	0	0	279.118	0	0	0	0	0	283.741	0	0	0	0	303.296	0	0	0	0	0	0	0	0
		351	1609.62	0	0	0	259.466	0	266.445	0	0	0	274.585	0	268.225	293.99	0	0	0	276.499	0	0	0	0	0	269.405	0	297.998	0	0	0	0	264.74	0	0	0	0	0	0
		352	1613.48	0	284.477	294.803	272.703	0	316.797	301.63	0	0	271.628	0	266.486	288.763	0	0	0	280.097	0	0	0	0	0	0	0	0	0	0	298.938	0	0	0	0	0	0	0	0
		353	1617.34	0	289.421	290.502	265.765	0	260.512	289.24	0	0	262.51	0	267.41	301.349	0	0	0	0	0	0	0	0	0	268.922	0	0	0	0	283.413	0	0	0	287.033	0	0	0	0
		354	1621.2	0	294.641	287.385	275.637	0	0	292.252	0	0	0	0	265.288	295.68	0	0	0	0	0	274.431	0	0	0	274.52	0	0	0	0	0	0	0	0	0	0	0	0	0
		355	1625.06	298.91	285.582	281.704	258.856	0	0	0	0	0	0	0	266.48	0	0	0	0	0	290.771	0	0	0	303.619	266.874	0	0	0	0	0	0	266.773	0	0	0	0	0	0
		356	1628.92	0	295.605	0	272.573	0	264.688	0	265.438	0	263.723	0	269.015	287.367	0	0	0	286.937	0	0	0	0	0	277.315	254.153	0	0	0	291.011	0	272.697	0	0	0	0	0	0
		357	1632.78	0	288.358	275.683	262.674	0	259.169	281.047	0	0	0	0	259.953	299.115	0	0	0	286.495	0	0	0	0	0	276.497	0	0	0	0	282.498	0	0	0	0	0	0	0	0
		358	1636.64	0	0	0	275.575	0	254.903	295.183	0	0	258.012	0	268.062	292.922	0	0	0	274.412	281.475	0	0	0	0	276.196	0	0	0	0	283.318	0	0	0	0	0	0	0	0
		359	1640.5	0	0	281.151	271.157	0	0	302.061	0	0	0	0	267.393	0	0	0	0	292.838	0	0	0	0	0	290.77	0	0	0	0	288.794	0	0	0	0	0	0	0	0
		360	1644.36	0	293.49	276.9	268.934	0	0	278.251	291.115	0	0	0	258.076	299.93	0	0	0	0	0	0	0	0	0	283.009	0	0	0	0	289.316	0	264.823	0	0	0	0	0	0
		361	1648.22	0	0	271.98	273.24	0	261.051	293.267	0	0	0	0	282.852	301.639	0	0	0	269.617	0	0	0	0	0	279.827	0	0	0	0	0	0	0	0	0	0	0	0	0
		362	1652.08	0	0	279.809	268.343	0	0	282.778	0	0	0	0	265.908	0	0	0	0	289.179	0	0	0	0	0	289.976	0	0	0	0	294.602	0	0	0	0	0	0	0	0
		363	1655.94	0	0	268.634	267.399	0	263.176	293.601	0	0	259.15	0	268.647	292.185	0	0	0	278.827	0	0	0	0	0	287.961	0	0	0	0	0	0	0	0	0	0	0	0	0
		364	1659.8	0	0	262.789	262.222	0	0	285.434	0	0	0	0	272.766	305.495	0	0	0	285.254	0	244.518	0	0	0	277.838	0	0	0	0	292.716	0	0	0	0	0	0	0	0
		365	1663.66	0	0	0	276.22	0	0	282.622	270.225	0	0	0	272.874	293.207	0	0	0	290.27	0	0	0	0	0	0	0	0	0	0	0	0	269.368	0	0	0	0	0	0
		366	1667.52	0	299.189	257.31	269.041	0	0	282.137	273.291	0	0	0	269.783	308.114	0	0	0	292.907	0	0	0	0	0	279.344	0	0	0	0	0	0	0	0	0	0	0	0	0
		367	1671.38	0	0	271.96	264.508	0	252.212	271.128	0	0	0	0	252.243	290.477	0	0	0	272.324	0	0	0	0	0	285.354	0	0	278.68	0	0	0	0	0	0	0	0	0	0
		368	1675.24	0	0	0	271.864	0	253.855	288.596	0	0	0	0	272.452	291.544	0	0	0	0	0	0	0	0	0	281.601	0	0	0	0	290.864	0	0	0	0	0	0	0	0
		369	1679.1	0	297.768	275.038	269.592	0	257.505	281.657	0	0	0	0	261.078	305.795	0	251.955	0	283.702	0	0	0	0	0	275.975	0	0	0	0	0	0	0	0	0	0	0	0	0
		370	1682.96	0	312.911	275.385	269.603	0	0	273.492	0	0	0	0	267.985	292.179	0	0	0	0	0	0	0	0	0	284.116	0	0	0	0	0	0	0	0	0	0	0	0	0
		371	1686.82	0	304.16	261.851	268.07	0	0	276.138	257.215	0	0	0	259.976	0	0	262.111	0	291.759	0	0	0	0	0	280.393	0	0	0	0	0	0	267.846	0	0	0	0	0	0
		372	1690.68	0	304.495	269.062	271.314	263.503	254.393	267.084	0	0	0	0	260.664	281.29	0	0	0	289.883	0	0	0	0	0	285.991	0	293.283	0	0	290.216	0	269.073	0	0	0	0	0	0
		373	1694.54	0	298.613	0	261.126	280.167	0	274.615	0	0	0	0	269.059	0	0	254.208	0	0	0	0	0	0	0	274.429	0	0	0	0	0	0	0	0	0	0	0	0	0
		374	1698.4	0	311.223	274.164	0	265.815	0	274.262	0	0	0	0	251.99	0	0	0	254.391	280.855	0	0	0	0	0	276.299	0	0	0	0	280.232	0	0	0	0	0	0	0	0
		375	1702.26	0	291.922	275.091	274.129	259.274	248.895	277.876	0	0	0	0	257.621	295.407	0	0	0	287.77	0	0	0	0	0	279.826	0	0	0	0	287.803	0	0	0	0	0	0	0	0
		376	1706.12	0	290.473	279.488	268.001	0	0	281.023	0	270.775	0	0	268.23	290.652	0	0	0	280.498	0	246.599	0	0	0	284.869	0	0	285.777	0	287.028	0	269.919	0	0	0	0	0	0
		377	1709.98	0	0	280.816	287.534	0	0	277.625	0	0	0	0	265.117	300.555	0	266.269	0	0	0	0	0	0	0	0	0	0	278.974	0	287.162	0	0	0	0	0	263.852	0	0
		378	1713.84	0	286.791	274.038	0	266.062	0	272.871	0	0	0	0	258.231	294.189	0	243.072	0	275.83	0	0	0	0	0	275.115	0	0	290.811	0	0	0	0	0	0	0	270.753	0	0
		379	1717.7	0	288.216	0	0	260.547	267.345	283.512	0	267.591	0	0	257.505	0	0	251.592	0	272.22	0	266.594	0	0	0	259.392	0	0	0	0	289.315	0	0	0	0	0	0	0	0
		380	1721.56	0	302.068	0	260.704	266.582	262.35	279.354	0	0	0	0	0	292.029	0	254.924	0	0	0	0	0	0	0	261.57	0	0	292.384	0	0	0	0	0	0	0	275.957	0	0
		381	1725.42	0	293.178	0	0	270.794	260.467	267.555	0	0	0	0	251.641	297.447	0	0	0	0	0	0	0	0	0	255.118	0	0	282.866	0	0	0	258.9	0	0	0	0	0	0
		382	1729.28	0	292.621	271.405	0	0	272.944	280.76	0	0	0	0	254.562	298.82	0	251.162	0	280.312	0	253.031	0	0	0	256.079	0	0	0	0	0	0	0	0	0	0	0	276.765	0
		383	1733.14	0	291.475	275.905	0	259.899	268.076	291.389	0	0	0	0	0	276.738	0	248.384	0	0	0	260.869	0	0	0	0	0	0	281.945	0	0	0	0	0	0	0	0	280.432	0
		384	1737	0	0	277.159	264.937	263.248	278.815	0	0	0	0	0	299.389	289.464	267.008	251.861	0	264.471	0	252.717	0	0	0	0	0	0	292.116	0	278.605	0	0	0	0	0	270.298	288.574	0
		385	1740.86	0	279.608	276.439	0	270.265	257.263	284.29	0	0	0	0	263.831	294.06	0	258.385	0	0	0	0	0	0	0	0	0	0	282.907	0	304.196	0	0	0	0	0	0	282.374	0
		386	1744.72	0	0	275.357	0	265.842	254.745	278.013	278.365	0	0	0	0	292.302	0	258.078	0	0	265.88	0	0	0	0	0	0	0	283.239	0	0	0	0	0	0	0	0	286.901	0
		387	1748.58	0	288.359	286.445	0	263.186	260.346	292.78	0	0	0	0	268.637	278.286	0	249.321	0	267.124	0	0	0	0	0	0	0	0	286.105	0	287.698	0	0	0	0	0	0	0	0
		388	1752.44	0	0	269.432	0	261.745	252.83	287.362	0	0	0	0	0	290.645	0	242.258	0	0	0	249.313	0	0	0	0	0	0	0	0	0	0	0	0	0	0	0	279.601	0
		389	1756.3	0	0	276.001	0	262.12	264.914	0	0	0	265.498	0	0	293.872	0	251.441	0	0	257.499	253.684	0	0	0	0	0	0	288.866	0	0	0	0	0	0	0	0	270.222	0
		390	1760.16	0	0	264.184	0	258.006	0	281.378	0	280.835	0	0	257.508	0	0	256.768	0	0	0	249.49	0	0	0	0	0	0	284.002	0	292.772	0	258.489	0	0	0	0	286.185	0
		391	1764.02	0	291.625	279.669	0	0	245.495	0	261.939	268.791	264.129	0	0	286.71	0	246.921	0	0	0	0	0	0	0	0	0	0	280.328	0	0	0	0	0	0	0	0	282.494	0
		392	1767.88	0	297.032	279.554	0	255.881	258.043	0	254.284	0	254.515	0	258.793	299.757	0	259.261	0	0	0	249.162	0	0	0	0	0	0	277.346	0	283.749	0	0	0	0	0	0	286.048	0
		393	1771.74	0	306.408	273.179	0	246.767	245.568	0	267.495	0	0	0	0	286.403	0	247.418	0	0	255.724	0	0	0	0	0	0	0	0	0	0	0	251.387	0	0	0	0	301.057	0
		394	1775.6	0	300.059	270.018	0	260.755	264.401	0	0	275.846	312.552	0	271.063	297.455	0	265.404	318.5	0	0	248.38	265.765	0	0	0	0	0	279.654	0	289.687	0	273.362	0	0	0	0	280.11	0
		395	1779.46	0	289.295	267.36	0	262.111	258.293	289.823	271.851	0	0	0	263.351	286.606	0	263.568	0	0	254.945	0	0	0	0	0	0	0	286.278	0	0	0	0	0	0	0	0	283.884	0
		396	1783.32	0	283.988	262.142	0	0	254.061	0	0	0	0	0	0	292.657	0	0	0	0	254.596	237.268	0	0	0	0	0	0	298.267	0	0	0	0	0	0	0	0	284.003	0
		397	1787.18	0	298.275	261.665	0	0	246.605	290.403	254.311	0	0	0	0	292.104	0	250.982	0	0	256.87	0	0	0	0	0	0	0	0	0	0	0	261.334	0	0	0	0	284.271	0
		398	1791.04	0	0	262.404	0	0	245.549	0	267.575	0	0	0	269.478	289.204	0	266.357	0	0	249.236	0	0	0	0	0	0	0	282.084	0	0	0	0	0	0	0	0	279.753	0
		399	1794.9	0	277.051	264.969	0	0	258.202	0	263.472	0	265.782	0	0	288.408	0	276.957	252.33	0	248.755	0	0	0	0	0	0	0	0	0	292.244	0	265.117	0	0	0	0	279.302	0
		400	1798.76	0	276.653	262.604	0	0	0	0	0	0	0	0	262.962	295.586	0	254.066	0	0	252.632	0	0	0	0	0	0	0	286.298	0	0	0	0	0	0	0	0	277.533	0
		401	1802.62	0	273.452	258.279	0	0	0	0	0	0	0	0	0	302.199	0	250.864	0	0	249.455	0	0	278.505	0	0	0	0	296.827	0	265.921	0	0	0	0	0	0	0	0
		402	1806.48	0	277.329	255.58	0	0	261.51	0	0	0	0	0	268.07	284.013	0	236.712	0	0	0	236.843	0	0	0	0	0	311.05	281.312	0	273.97	0	0	0	0	0	0	277.78	0
		403	1810.34	0	272.516	256.684	0	264.417	263.379	269.179	284.147	0	0	0	275.746	288.946	0	246.556	0	0	253.174	0	0	269.165	0	0	0	311.006	285.404	0	273.493	0	0	0	0	0	0	273.231	0
		404	1814.2	0	270.47	256.903	0	0	0	0	0	0	0	0	257.609	0	0	248.249	0	0	0	0	0	0	0	0	0	313.617	0	0	273.198	0	0	0	0	0	0	271.591	0
		405	1818.06	0	287.57	257.135	0	0	265.82	272.237	285.56	0	0	0	254.099	286.813	0	243.596	0	0	0	0	0	0	0	0	0	315.813	0	0	272.548	0	265.602	0	0	0	0	265.654	0
		406	1821.92	0	276.422	297.242	0	0	0	278.654	280.924	0	0	0	256.222	278.964	0	249.333	0	0	256.921	0	0	0	0	0	0	0	275.26	0	281.131	0	0	0	0	0	0	260.6	0
		407	1825.78	0	273.406	245.237	0	0	264.456	0	278.16	0	0	0	277.155	272.957	0	245.405	0	0	252.376	0	0	0	0	0	0	300.684	296.84	0	284.148	0	263.668	0	0	0	0	263.761	0
		408	1829.64	0	270.366	252.641	0	0	257.997	0	274.685	0	0	0	276.439	282.18	0	242.167	0	0	256.67	0	0	270.31	0	0	0	0	0	0	286.217	0	0	0	0	0	0	0	0
		409	1833.5	0	269.216	272.35	0	0	264.699	268.081	280.379	0	0	0	269.225	281.498	0	242.883	0	0	0	0	0	267.099	0	0	0	0	275.483	0	279.661	0	0	0	0	0	0	264.542	0
		410	1837.36	0	267.602	262.196	0	0	307.975	0	283.523	0	0	0	251.887	295.019	0	237.029	0	0	248	0	0	257.779	0	0	0	308.045	0	254.823	280.834	264.388	0	0	0	0	0	268.777	0
		411	1841.22	0	279.318	260.23	0	0	0	275.262	270.256	0	0	0	262.818	294.23	0	241.486	0	0	243.273	0	0	269.54	0	0	0	0	0	261.472	281.408	0	0	0	0	0	0	269.188	0
		412	1845.08	0	274.09	248.735	0	0	268.658	280.759	276.413	0	0	0	0	299.709	0	239.306	0	0	0	0	0	269.983	0	0	0	0	262.358	244.733	273.914	0	0	0	0	0	279.882	274.475	0
		413	1848.94	0	0	256.526	0	0	0	280.927	268.481	0	0	0	267.846	302.091	0	242.583	0	0	242.459	0	0	0	0	0	0	307.871	271.984	252.881	277.331	0	296.166	0	0	0	0	274.499	0
		414	1852.8	0	300.294	255.813	0	0	0	279.95	282.032	0	0	0	0	301.839	0	243.904	0	0	249.872	0	0	0	0	0	0	306.592	0	0	282.731	295.891	0	0	0	0	0	275.237	0
		415	1856.66	0	285.466	255.582	0	0	0	0	272.763	0	0	0	265.955	298.421	0	245.814	0	0	242.663	0	0	257.846	0	0	0	301.881	0	0	284.404	291.361	0	0	0	0	0	266.535	0
		416	1860.52	0	278.869	0	0	0	0	263.077	271.778	0	0	0	274.051	300.26	0	246.937	0	0	230.965	0	0	254.996	0	0	0	295.077	278.417	0	277.255	0	0	0	0	0	0	0	0
		417	1864.38	0	280.118	0	0	0	0	279.235	270.31	0	0	0	0	310.014	0	246.72	0	0	0	0	0	254.276	0	0	0	299.768	0	0	292.548	0	0	0	0	0	0	266.147	0
		418	1868.24	0	288.346	268.876	0	0	0	286.08	266.867	0	0	0	277.482	302.851	0	0	0	277.726	0	0	0	264.951	0	0	0	0	0	0	284.751	295.342	0	0	0	0	0	274.984	0
		419	1872.1	0	294.679	255.127	0	0	0	0	269.634	0	0	0	0	0	0	0	0	0	0	0	0	260.124	0	0	0	288.864	0	264.007	280.882	0	0	254.988	0	0	0	271.308	0
		420	1875.96	0	291.735	261.313	0	0	0	273.055	262.132	0	0	0	277.319	0	0	0	0	0	0	0	261.468	0	0	0	0	0	0	0	284.254	0	0	0	0	0	265.006	265.922	0
		421	1879.82	0	287.446	258.376	0	0	0	278.028	255.326	0	0	0	271.086	0	0	228.124	0	0	0	0	0	252.888	0	0	0	287.796	0	0	272.615	280.182	0	0	0	0	0	260.338	0
		422	1883.68	0	283.054	261.237	0	0	0	276.378	269.983	0	0	0	0	0	0	239.834	0	293.442	0	0	0	0	0	0	0	0	0	248.03	278.094	278.295	0	248.624	0	0	274.389	248.144	0
		423	1887.54	0	283.404	0	0	0	0	270.883	268.795	0	0	0	0	0	0	0	0	0	0	0	0	0	0	0	0	290.602	0	239.779	277.669	292.523	0	0	0	0	0	261.461	0
		424	1891.4	0	299.929	0	0	0	0	269.333	268.575	0	0	0	0	308.181	0	0	0	273.145	0	0	270.688	0	0	0	0	286.672	0	246.237	281.675	293.252	0	267.972	0	0	264.584	249.592	0
		425	1895.26	0	292.13	0	0	0	0	0	268.449	0	0	0	0	0	0	0	0	0	0	0	0	0	0	0	0	299.616	0	257.577	277.478	300.121	0	0	0	0	274.41	260.816	0
		426	1899.12	0	0	253.121	0	0	0	303.056	259.462	0	0	0	0	0	0	249.01	0	0	0	0	268.376	264.616	0	0	0	296.42	0	247.394	262.696	290.637	259.223	0	287.639	0	269.18	254.679	0
		427	1902.98	0	275.779	0	0	0	0	275.661	283.656	0	0	265.104	0	294.555	0	241.088	0	0	0	0	0	0	0	0	0	295.185	0	238.458	274.672	290.442	0	265.152	0	0	0	0	0
		428	1906.84	0	284.788	0	0	0	0	249.24	261.536	0	0	0	0	0	0	251.342	0	271.753	0	0	273.007	0	0	0	0	296.482	0	245.654	284.228	285.619	0	259.427	0	0	0	0	0
		429	1910.7	0	290.702	0	0	0	0	259.907	277.483	0	0	0	0	0	0	0	0	275.935	309.756	232.735	267.287	0	0	0	0	279.917	0	0	275.633	288.522	0	0	0	0	0	0	0
		430	1914.56	0	0	0	0	0	0	284.399	267.651	0	0	0	0	0	0	236.384	0	0	0	251.053	274.909	249.855	0	291.167	0	300.575	0	251.81	280.324	284.881	0	0	0	0	278.822	0	0
		431	1918.42	297.044	288.607	0	0	0	0	277.557	264.186	0	0	0	0	0	0	237.184	0	280.919	0	241.257	269.435	0	0	0	0	293.042	0	0	291.298	287.376	0	0	0	0	0	0	0
		432	1922.28	0	294.264	0	0	0	0	283.852	275.098	0	0	269.404	0	0	0	0	0	0	0	243.232	272.994	0	0	0	0	289.438	0	0	277.98	278.059	0	257.154	0	0	280.062	268.794	0
		433	1926.14	306.124	0	0	0	265.774	0	261.59	271.515	0	0	0	0	0	0	0	0	0	0	243.154	274.341	0	0	0	0	287.625	0	250.648	276.76	284.627	0	254.096	0	0	0	0	0
		434	1930	301.63	291.142	0	0	0	0	273.753	268.046	0	0	0	0	0	0	0	0	0	0	239.031	281.588	0	0	0	0	286.097	0	238.978	278.776	300.289	0	0	0	0	283.403	279.374	0
		435	1933.86	304.287	288.965	0	0	0	0	280.526	262.24	0	0	0	0	0	0	0	0	0	0	235.525	256.313	0	0	0	0	287.303	0	0	277.8	275.566	0	264.553	0	0	293.72	275.458	0
		436	1937.72	291.201	0	0	0	258.308	0	288.278	258.598	0	0	271.602	0	0	0	0	0	287.272	0	242.062	259.247	0	0	0	0	287.115	0	0	268.473	0	0	251.813	283.98	0	0	276.628	0
		437	1941.58	282.008	0	0	0	264.495	0	0	266.943	0	274.93	0	0	0	0	0	0	282.437	0	237.061	272.233	0	0	0	0	287.677	0	0	267.318	288.012	0	258.879	0	0	0	0	0
		438	1945.44	289.682	0	0	0	268.667	0	286.462	259.854	0	0	0	0	0	0	0	0	0	0	239.225	272.818	0	0	0	0	295.44	0	0	273.044	292.343	0	258.659	0	0	0	281.9	0
		439	1949.3	283.724	0	0	0	261.751	0	272.286	263.628	0	0	0	0	0	0	229.894	0	0	0	240.372	0	0	0	0	0	300.06	0	236.075	289.041	289.232	0	248.502	0	0	0	0	0
		440	1953.16	283.308	303.069	258.176	0	0	0	270.939	262.15	0	0	0	0	0	0	0	0	263.017	0	232.227	282.674	0	0	0	0	292.046	0	0	282.319	286.143	0	259.184	290.747	0	0	0	0
		441	1957.02	280.345	0	0	245.509	0	0	275.919	258.598	0	0	0	0	0	0	243.974	0	0	0	231.977	276.292	0	0	0	0	295.076	278.661	0	278.29	275.808	252.045	0	278.255	0	0	0	0
		442	1960.88	275.201	294.559	0	260.469	252.986	0	277.823	250.607	0	0	0	0	0	0	0	0	0	0	240.518	269.184	0	0	271.782	222.881	307.471	265.738	0	280.025	278.202	0	253.285	279.581	0	0	0	0
		443	1964.74	283.659	284.339	0	260.383	264.47	0	0	256.255	0	0	0	0	0	0	0	0	268.989	0	230.416	257.659	0	0	0	0	0	0	246.481	279.44	282.922	269.958	241.705	261.995	0	0	282.331	0
		444	1968.6	279.13	0	0	259.101	266.131	0	272.028	264.923	0	0	0	0	0	0	0	0	284.344	0	0	262.469	0	0	0	223.306	0	0	0	285.265	282.242	0	250.149	274.391	0	293.88	280.406	0
		445	1972.46	278.532	0	0	260.922	263.354	0	280.873	267.444	0	0	276.49	0	0	0	240.557	0	0	0	230.584	257.034	0	0	0	0	0	272.657	0	284.449	289.302	0	255.068	288.659	0	0	0	0
		446	1976.32	286.012	306.705	0	244.074	247.357	0	299.964	265.048	0	0	0	0	0	0	0	0	0	0	219.482	258.389	0	0	0	0	0	0	0	272.503	282.607	264.247	246.358	275.77	259.366	0	286.971	0
		447	1980.18	267.478	0	0	0	256.912	0	286.955	265.257	0	0	0	0	0	0	243.216	0	0	0	226.338	275.527	0	0	0	216.142	0	0	0	269.322	292.776	266.438	239.237	294.818	0	0	0	0
		448	1984.04	289.608	0	0	244.232	268.994	0	294.623	258.804	0	0	0	0	0	0	0	0	267.694	0	223.549	264.813	0	0	0	231.523	0	0	0	278.045	293.526	273.642	244.526	279.119	264.88	306.39	0	0
		449	1987.9	288.341	289.783	0	250.077	257.834	0	284.278	259.647	0	0	0	0	0	0	251.551	0	0	0	221.748	280.877	0	0	0	0	0	271.716	0	286.438	281.468	279.461	241.618	297.796	0	0	0	0
		450	1991.76	284.22	0	0	272.432	0	0	284.991	263.201	0	0	0	0	0	0	0	0	0	0	236.18	273.262	0	0	0	0	0	271.831	0	276.025	294.668	273.268	245.091	287.761	0	0	0	0
		451	1995.62	294.176	0	0	262.993	0	0	277.108	265.244	0	0	0	0	0	0	261.593	0	281.157	0	224.674	269.402	0	240.991	270.416	215.69	302.26	257.814	0	269.53	296.174	266.786	256.435	289.531	0	0	0	271.836
		452	1999.48	274.383	0	0	250.918	269.766	0	289.878	255.809	0	0	0	0	0	286.626	253.316	0	0	0	240.134	286.689	0	0	0	217.096	316.701	0	0	274.745	276.556	269.558	253.814	273.472	0	0	0	0
		453	2003.34	290.753	0	0	271.297	269.38	0	274.647	264.362	0	0	0	0	0	0	0	0	0	0	237.626	258.641	0	0	0	0	0	263.346	0	268.49	0	265.594	255.509	268.475	264.226	0	0	0
		454	2007.2	292.735	0	0	255.316	271.494	0	272.016	260.851	0	0	0	0	0	0	0	0	0	0	0	248.643	0	0	0	233.159	0	0	255.64	263.583	289.465	273.739	260.161	282.807	0	0	0	0
		455	2011.06	284.738	0	0	255.799	258.506	0	285.183	266.134	296.685	0	0	0	0	0	0	0	0	0	236.785	256.732	0	0	0	0	0	0	258.097	268.46	0	267.747	252.747	273.133	0	0	279.129	0
		456	2014.92	277.111	0	0	258.688	262.214	0	280.578	271.811	0	0	0	0	0	0	252.985	0	0	0	244.943	0	0	238.09	0	0	0	275.671	0	276.174	0	0	259.947	276.684	0	0	274.361	0
		457	2018.78	278.894	0	0	252.968	265.843	240.631	287.394	274.588	0	0	0	0	0	0	249.267	0	0	0	223.71	260.643	0	250.217	0	0	0	0	0	277.178	0	260.269	253.432	289.059	0	0	278.696	0
		458	2022.64	0	0	0	0	268.962	0	284.03	288.388	0	0	0	0	310.35	0	256.048	0	0	0	237.038	266.679	0	251.787	0	217.106	0	268.229	250.634	287.23	0	256.897	0	289.536	266.538	0	273.576	0
		459	2026.5	281.855	0	0	0	258.026	0	269.795	270.709	0	0	0	0	0	0	264.713	0	0	0	236.65	276.28	0	0	0	213.408	0	0	0	0	0	245.46	255.225	289.554	0	0	0	259.813
		460	2030.36	294.169	0	0	268.921	0	0	0	272.037	0	0	0	0	0	0	249.305	0	0	0	239.997	272.184	0	257.528	0	213.374	0	272.934	236.586	275.835	0	255.972	257.694	319.339	0	0	0	0
		461	2034.22	287.647	0	0	273.385	256.802	0	273.687	273.206	0	0	0	0	0	0	260.043	0	0	0	0	0	0	301.111	0	215.429	0	286.506	257.431	0	0	243.666	255.022	289.725	0	0	273.856	265.061
		462	2038.08	290.178	0	0	0	0	0	267.111	0	0	0	0	0	0	0	0	0	0	0	0	0	0	0	0	220.065	0	263.571	250.511	0	0	261.403	259.5	290.187	0	0	279.997	0
		463	2041.94	281.75	0	0	265.486	241.581	0	0	254.376	0	0	0	0	296.028	0	244.37	0	0	0	233.846	265.453	0	235.621	0	0	0	264.609	249.437	271.482	0	250.247	265.573	287.129	0	0	0	0
		464	2045.8	285.707	288.992	0	258.847	0	0	292.207	0	0	0	0	0	0	0	248.961	0	0	0	224.44	0	0	242.68	0	215.139	0	284.58	245.187	0	0	0	254.605	279.281	0	0	0	0
		465	2049.66	286.556	0	0	0	0	0	0	261.763	0	0	0	0	303.073	0	250.72	0	0	0	0	248.516	0	0	269.323	0	0	0	256.529	0	0	0	269.041	280.371	0	0	0	248.984
		466	2053.52	288.629	0	0	260.566	254.943	0	0	264.212	0	0	276.813	0	305.708	0	240.463	0	0	0	231.817	261.717	0	253.877	0	0	0	0	258.925	0	0	250.975	261.635	280.56	0	0	0	254.676
		467	2057.38	297.443	0	0	272.78	0	0	0	265.523	0	0	0	0	0	0	0	0	0	0	0	0	0	0	0	0	0	281.533	265.311	0	0	264.487	0	283.987	0	0	0	269.721
		468	2061.24	0	0	0	270.581	249.865	0	0	262.476	0	0	276.437	0	0	0	247.619	0	0	0	227.66	249.148	0	244.272	289.056	0	0	0	266.787	0	0	257.327	308.542	291.46	0	0	0	242.264
		469	2065.1	0	0	0	288.04	267.284	0	0	261.395	0	0	0	0	299.717	0	259.434	0	0	0	0	0	0	0	0	0	0	274.774	269.263	290.301	0	270.805	251.467	297.36	0	0	273.829	254.062
		470	2068.96	0	0	0	283.164	0	0	282.541	271.325	0	0	269.279	0	317.194	0	250.479	0	0	0	238.693	0	0	0	288.442	0	0	270.623	266.226	0	0	0	0	285.984	0	0	0	0
		471	2072.82	0	0	0	0	258.166	0	0	268.49	0	0	286.009	0	314.674	0	0	0	0	0	237.644	0	0	240.806	0	0	0	0	261.594	298.819	0	0	249.519	290.303	0	0	273.356	254.081
		472	2076.68	0	0	0	0	0	0	0	0	0	0	294.41	0	307.963	0	247.925	0	0	0	0	0	0	251.301	0	0	0	0	259.612	0	0	269.068	259.185	286.669	0	0	273.507	260.705
		473	2080.54	0	0	0	288.293	271.338	0	0	261.984	0	0	297.815	0	314.057	0	258.476	0	0	0	0	0	0	245.289	0	0	0	0	262.714	0	0	0	261.329	0	0	0	0	0
		474	2084.4	0	0	0	282.47	256.843	0	0	253.529	0	0	297.921	0	310.799	0	251.184	0	0	0	0	0	0	247.934	0	0	0	0	263.384	0	0	0	250.715	280.024	0	279.561	0	0
		475	2088.26	0	0	0	286.262	0	0	0	0	0	0	289.174	0	0	0	250.925	0	0	0	0	0	0	247.856	0	0	243.76	281.75	266.052	0	0	0	254.183	0	0	275.058	0	245.747
		476	2092.12	0	0	0	290.379	0	0	274.566	0	0	0	0	0	310.601	0	242.516	0	0	0	0	0	0	254.69	0	209.514	0	0	266.07	0	0	0	261.589	284.951	0	273.85	0	257.445
		477	2095.98	271.437	0	0	277.652	245.783	0	0	0	0	0	0	0	311.938	0	0	0	0	263.283	0	0	0	255.301	0	0	0	0	267.035	0	0	270.737	0	0	0	0	0	245.907
		478	2099.84	0	0	0	274.682	0	0	0	0	0	309.454	284.474	0	316.162	0	0	0	0	0	0	0	0	0	0	211.529	0	268.005	272.292	0	0	0	232.482	299.326	0	278.239	0	241.749
		479	2103.7	0	306.8	0	269.525	272.111	0	0	0	0	0	0	0	309.069	0	0	0	0	0	0	0	0	243.412	0	211.816	0	0	260.779	0	0	0	251.53	0	0	277.989	0	0
		480	2107.56	0	0	0	288.457	0	0	0	0	0	0	281.492	0	302.872	0	0	0	0	0	0	0	0	248.241	0	0	0	0	253.993	0	0	264.809	250.902	0	0	276.13	0	241.065
		481	2111.42	0	0	0	279.89	0	0	0	0	0	310.86	281.456	0	310.674	0	0	0	0	247.518	0	0	0	239.495	0	222.969	0	0	262.035	0	0	0	260.673	0	0	265.11	0	258.01
		482	2115.28	0	0	0	0	0	0	0	0	0	0	278.136	0	309.319	0	0	0	0	0	0	0	0	244.301	0	211.796	0	0	266.435	0	0	0	0	0	0	284.346	266.337	0
		483	2119.14	0	284.859	0	0	263.49	0	0	0	0	0	275.943	0	312.554	0	244.889	0	0	0	0	0	0	248.436	0	0	0	0	265.326	0	0	0	0	0	0	272.33	0	0
		484	2123	0	0	0	297.649	280.146	0	0	268.253	0	299.068	280.051	0	309.787	0	256.203	0	0	0	0	0	0	241.709	0	0	0	0	273.993	0	0	0	0	0	0	276.54	0	0
		485	2126.86	0	301.535	0	262.818	271.52	0	0	0	0	0	297.084	0	313.763	0	0	0	0	0	0	0	0	0	0	0	0	0	283.556	0	309.421	0	251.729	0	0	271.328	0	0
		486	2130.72	0	298.745	0	287.433	242.874	231.254	0	0	0	0	0	0	315.355	0	0	252.974	0	0	0	0	0	237.137	0	0	0	0	262.808	0	0	0	256.039	0	0	268.323	0	0
		487	2134.58	0	295.004	0	282.341	251.98	0	0	262.567	0	0	282.344	0	303.259	0	244.56	0	0	256.842	0	0	262.91	254.057	0	0	0	0	266.36	0	0	0	259.409	0	0	269.803	0	0
		488	2138.44	0	287.15	0	0	244.824	0	0	258.995	0	0	279.781	0	315.586	0	0	0	0	265.672	0	0	269.198	230.271	0	0	0	0	275.767	0	0	0	232.216	0	0	271.148	256.91	251.752
		489	2142.3	0	0	0	0	0	0	0	276.237	0	0	288.763	0	315.86	0	0	0	0	264.814	0	0	0	254.982	0	218.795	0	0	271.742	0	0	0	0	286.131	0	265.065	0	0
		490	2146.16	0	0	0	284.756	257.392	0	0	0	0	251.812	289.009	0	0	0	251.558	240.649	294.891	0	0	0	0	247.298	0	0	0	0	272.588	0	0	0	247.758	0	0	278.638	0	307.355
		491	2150.02	0	0	0	0	0	0	0	0	0	0	278.408	0	309.508	0	0	0	0	270.538	0	0	0	0	0	0	0	0	261.59	0	0	0	231.845	275.403	0	281.966	257.899	0
		492	2153.88	0	0	0	280.042	253.042	0	0	255.303	0	0	272.199	0	310.355	0	0	0	0	0	0	0	280.198	0	0	0	0	0	265.094	0	0	0	233.273	0	0	278.692	0	302.725
		493	2157.74	0	0	0	0	248.55	0	274.64	270.432	0	0	283.141	0	313.269	0	0	0	0	256.444	0	0	0	0	0	0	0	0	275.024	0	0	0	241.087	0	0	267.182	264.995	0
		494	2161.6	0	0	0	0	251.374	215.677	283.43	261.972	0	0	280.088	295.407	303.341	0	0	0	0	0	0	0	276.803	0	0	0	321.61	0	259.637	0	0	0	0	0	0	276.982	265.432	0
		495	2165.46	0	293.838	0	272.68	250.334	0	301.896	247.909	0	0	286.234	0	312.042	280.802	0	0	290.599	0	0	0	0	0	0	0	317.032	0	260.803	0	0	0	0	0	0	271.692	278.729	0
		496	2169.32	0	312.46	0	0	244.67	0	0	250.724	0	0	284.844	0	309.427	0	0	0	0	271.345	249.057	0	0	0	0	235.469	0	0	245.902	296.31	0	0	0	0	0	276.157	268.206	0
		497	2173.18	0	301.105	0	0	252.228	0	285.314	0	0	0	270.354	0	309.532	0	0	0	0	257.746	253.52	0	276.478	0	0	233.838	0	0	252.395	0	0	0	0	0	0	292.417	0	0
		498	2177.04	0	312.494	0	0	261.74	0	0	260.319	278.457	0	275.338	0	306.001	0	0	0	280.011	0	259.743	0	0	246.411	0	0	0	0	262.411	0	0	0	0	281.698	0	272.952	0	0
		499	2180.9	0	0	0	0	250.137	0	0	278.212	0	0	276.636	0	306.011	0	0	0	0	0	248.758	0	279.549	0	0	231.726	0	0	255.119	0	0	0	243.984	0	0	288.574	268.064	0
		500	2184.76	0	0	0	0	258.747	0	296.569	279.073	0	0	282.127	0	315.712	0	0	0	0	0	0	0	285.311	0	0	0	0	0	268.73	0	0	0	245.665	0	0	276.46	261.02	0
		501	2188.62	0	291.313	0	0	263.094	0	0	272.051	0	0	271.364	0	314.886	270.742	0	264.575	306.316	253.149	247.912	0	278.121	0	0	0	310.323	0	258.599	0	0	264.808	0	0	0	278.879	0	0
		502	2192.48	0	302.637	240.431	0	268.201	0	281.267	271.657	0	0	282.475	0	322.664	0	0	0	291.237	0	243.883	0	0	0	283.973	0	317.392	0	0	281.171	0	263.866	249.303	0	0	0	271.027	0
		503	2196.34	0	303.038	252.698	0	255.842	0	0	264.578	279.925	241.695	267.492	0	316.46	0	0	0	291.813	275.687	231.452	0	281.769	0	0	0	319.346	0	261.533	0	0	272.23	0	0	0	277.696	254.649	243.413
		504	2200.2	0	0	245.402	0	271.773	0	0	272.415	288.371	0	269.018	0	312.375	0	0	248.766	290.394	266.484	238.812	0	279.776	0	0	0	0	0	0	0	0	266.348	0	0	0	279.028	252.364	0
		505	2204.06	0	0	274.505	0	257.091	0	0	280.13	291.394	0	282.712	0	328.226	0	0	0	297.28	282.931	238.245	0	282.207	0	0	0	311.927	0	263.154	0	0	0	0	0	256.572	0	0	0
		506	2207.92	0	0	0	0	259.793	0	0	264.388	279.374	0	271.149	0	315.146	0	0	0	287.68	243.247	258.295	0	0	0	0	0	320.898	0	264.622	0	0	0	0	0	0	289.073	249.684	0
		507	2211.78	0	291.227	0	0	248.703	0	0	264.505	296.483	0	277.069	0	305.798	0	0	244.09	281.553	274.459	249.416	0	273.138	0	0	0	304.685	0	272.785	0	0	263.964	0	0	0	274.871	258.26	0
		508	2215.64	0	0	0	0	250.75	0	0	0	301.94	0	259.446	0	321.083	273.995	0	0	280.809	268.463	250.01	0	282.308	0	0	0	310.086	0	264.726	285.853	0	0	0	0	0	0	249.053	0
		509	2219.5	0	0	244.083	0	256.244	0	0	273.537	286.028	236.88	276.856	0	306.061	0	0	241.885	288.825	252.915	256.235	0	267.96	0	0	0	310.884	0	269.231	0	0	0	0	0	0	0	0	0
		510	2223.36	0	0	258.536	0	265.333	0	0	281.509	303.003	0	274.654	0	306.626	257.843	0	239.491	280.745	267.455	241.524	0	0	0	0	0	309.507	0	262.836	0	0	262.601	0	0	268.507	0	268.207	0
		511	2227.22	0	0	256.144	0	256.756	0	304.093	283.137	287.036	0	268	0	312.145	285.899	0	0	290.568	262.752	243.907	0	270.509	0	285.827	0	308.609	0	0	290.716	0	0	257.946	0	270.808	0	283.076	244.133
		512	2231.08	0	0	0	0	257.348	0	0	287.241	283.065	0	280.881	0	311.578	0	0	244.616	277.027	0	235.108	0	0	0	0	0	303.323	256.439	249.294	278.023	0	0	0	254.642	0	274.736	256.429	0
		513	2234.94	0	303.581	236.948	0	257.321	0	0	272.186	290.222	0	276.297	0	314.285	272.466	0	0	293.515	300.09	250.111	0	267.746	0	0	0	313.258	0	261.509	299.612	0	267.869	0	0	0	287.416	250.276	238.722
		514	2238.8	0	301.415	241.089	0	275.724	0	293.992	271.816	315.833	0	265.53	0	299.79	0	0	0	284.601	246.04	252.499	0	274.205	0	288.802	0	310.769	0	0	287.259	0	271.778	0	0	0	0	262.4	0
		515	2242.66	0	0	225.492	0	274.182	0	0	269.163	303.973	0	272.684	0	310.673	275.176	0	249.927	0	240.135	256.33	0	263.912	0	0	0	303.608	0	0	297.526	0	279.174	0	0	257.026	268.662	254.566	241.394
		516	2246.52	0	0	233.26	0	270.339	0	0	291.76	291.873	0	270.487	0	307.857	0	0	257.134	0	0	263.188	0	0	0	0	0	301.662	0	0	0	0	0	0	0	255.573	272.377	249.545	0
		517	2250.38	0	0	227.912	0	281.298	0	0	274.359	290.226	0	268.154	0	313.231	282.998	0	0	292.141	0	240.888	0	271.731	0	0	0	310.361	0	0	294.524	0	276.23	0	0	251.095	270.691	261.083	0
		518	2254.24	0	0	0	0	280.069	0	303.467	269.05	288.888	0	274.521	0	308.831	278.876	0	251.034	297.295	0	234.226	0	276.083	0	0	0	303.835	237.755	257.606	0	0	268.161	0	267.205	0	274.77	261.722	0
		519	2258.1	0	0	238.379	0	266.955	0	294.969	277.076	302.864	0	0	0	317.952	278.911	0	0	285.352	258.364	240.496	0	0	252.746	0	0	0	254.285	0	283.267	0	268.087	0	0	0	0	268.92	0
		520	2261.96	0	0	230.58	0	275.564	0	284.021	278.23	302.555	0	275.472	0	307.397	274.747	0	243.391	0	0	0	0	268.236	0	0	0	296.201	252.993	0	290.955	0	284.626	0	264.939	245.232	0	270.345	0
		521	2265.82	0	0	240.887	0	264.772	0	301.517	276.369	302.397	0	282.874	0	313.611	289.076	0	236.233	281.025	0	256.264	0	261.973	0	0	0	293.02	252.751	0	281.823	0	0	0	0	261.067	0	277.132	250.166
		522	2269.68	0	0	246.19	0	273.946	0	296.212	276.53	296.422	0	0	0	303.177	282.394	0	0	283.442	0	235.898	0	272.115	0	278.905	0	296.372	254.142	0	285.522	0	266.646	0	0	0	278.831	272.25	0
		523	2273.54	0	0	226.669	0	0	0	314.025	265.766	293.736	0	254.471	0	304.634	282.397	0	243.178	302.058	284.121	237.131	0	267.732	0	0	0	301.513	0	0	285.508	0	266.704	0	0	0	0	271.747	248.363
		524	2277.4	0	0	226.815	0	270.222	0	293.954	257.778	304.965	0	0	281.543	302.411	0	0	254.264	296.039	281.396	251.832	0	284.937	0	0	0	305.064	272.429	0	280.441	0	268.288	0	0	262.283	0	272.692	0
		525	2281.26	0	0	229.588	0	266.775	0	298.877	271.571	295.225	0	255.711	0	310.283	283.085	0	245.62	280.998	0	235.243	0	0	0	0	0	301.932	267.608	0	279.577	0	268.98	0	0	0	0	266.01	0
		526	2285.12	0	0	248.219	0	279.835	0	0	285.914	312.404	0	255.908	0	312.043	283.889	0	241.821	293.688	0	244.066	0	274.021	240.495	0	0	307.8	270.184	0	290.357	0	267.905	0	258.496	271.001	258.21	268.534	0
		527	2288.98	0	0	243.884	0	280.368	0	284.732	286.437	321.028	0	269.744	0	0	0	0	0	0	0	248.644	0	284.081	0	0	0	304.59	261.482	0	0	0	270.653	0	253.39	0	0	247.992	0
		528	2292.84	0	0	248.459	0	276.037	0	312.541	291.361	310.021	0	259.913	0	305.641	272.493	0	236.134	0	263.904	253.856	0	270.238	0	0	0	312.649	263.37	0	282.867	0	263.311	0	270.755	0	0	274.189	0
		529	2296.7	0	0	256.816	0	269.646	0	296.437	282.98	293.95	0	0	0	297.864	267.23	0	247.617	0	271.663	248.196	0	0	0	0	0	307.348	0	0	295.335	0	273.044	0	0	254.244	0	270.771	0
		530	2300.56	0	0	245.475	0	275.629	0	289.406	278.664	305.055	0	264.268	0	0	262.643	0	0	0	0	249.027	0	0	0	0	0	299.837	259.283	0	302.507	0	274.79	0	0	264.667	0	0	0
		531	2304.42	0	0	253.737	0	278.206	0	295.012	284.4	291.302	0	0	0	296.13	279.817	0	234.987	288.196	0	246.708	0	278.653	245.97	0	0	317.73	265.594	0	294.487	0	260.747	0	0	286.154	0	270.336	0
		532	2308.28	0	0	0	0	281.397	0	311.412	285.694	282.01	0	0	264.277	314.701	272.202	0	247.705	0	0	244.169	0	0	255.224	0	0	312.216	265.996	0	287.066	0	0	0	0	271.278	0	276.529	0
		533	2312.14	0	0	263.021	0	0	0	294.532	277.505	0	0	0	261.922	0	264.804	0	238.847	0	0	234.959	0	286.257	0	0	0	297.501	268.131	0	293.146	0	271.098	0	282.781	0	0	284.135	0
		534	2316	0	0	248.934	0	0	0	307.193	283.927	290.651	0	0	0	316.796	274.631	0	0	0	269.089	239.161	0	0	0	0	0	305.901	260.639	0	269.039	0	257.119	0	0	0	0	275.211	0
		535	2319.86	0	0	255.361	0	0	0	243.49	288.19	295.917	0	0	262.13	309.843	282.268	0	244.348	0	0	242.978	0	277.812	251.323	0	0	290.355	266.064	0	287.74	0	257.032	0	0	263.32	0	276.367	254.316
		536	2323.72	0	0	251.129	0	0	0	300.38	281.879	0	0	0	263.856	306.238	279.713	0	0	0	0	238.261	0	0	252.734	0	0	302.411	277.803	0	268.401	293.775	0	0	0	268.356	0	281.938	0
		537	2327.58	0	0	276.727	0	0	0	295.585	280.758	300.543	0	0	264.637	308.406	0	0	236.402	0	0	255.907	0	0	249.837	290.637	0	308.1	276.245	0	278.16	0	0	0	0	284.786	0	268.868	0
		538	2331.44	0	0	261.994	0	0	0	307.484	286.222	302.581	0	0	0	306.015	272.423	0	0	0	274.397	249.09	0	0	0	0	0	297.846	269.875	0	288.713	0	261.087	0	0	284.385	0	276.942	0
		539	2335.3	0	0	265.035	0	0	0	294.699	272.227	301.336	0	0	261.08	0	273.442	0	0	0	0	249.441	0	0	249.643	277.684	0	305.447	270.808	0	287.348	0	260.798	0	0	264.306	0	281.071	0
		540	2339.16	0	0	271.47	0	0	0	293.333	276.333	277.755	0	0	0	0	282.502	0	246.732	0	272.403	243.434	0	0	0	0	0	298.391	276.989	0	289.957	0	0	0	264.448	269.051	0	278.711	0
		541	2343.02	0	0	257.059	0	0	0	290.985	270.924	285.248	0	0	253.449	0	270.055	0	238.391	0	0	242.455	0	0	0	0	0	301.887	277.682	0	277.068	0	265.573	0	276.276	0	0	285.988	0
		542	2346.88	263.806	0	234.416	0	0	235.548	309.501	282.867	0	0	0	0	0	0	0	0	0	274.664	246.772	0	0	252.816	277.146	0	309.725	248.775	250.977	277.925	0	263.725	0	281.663	260.144	0	276.974	0
		543	2350.74	0	0	258.009	0	0	238.912	311.306	277.945	305.041	0	0	0	0	269.532	0	0	0	0	228.409	0	0	0	273.46	0	300.245	264.56	0	0	0	290.396	0	0	278.65	0	275.901	0
		544	2354.6	0	0	0	0	0	236.502	309.857	261.371	296.039	0	0	0	0	285.932	0	236.046	0	0	250.417	0	0	252.028	271.164	0	304.641	261.003	0	279.636	0	289.915	0	0	273.467	0	0	0
		545	2358.46	0	0	231.038	0	0	0	304.379	272.406	298.793	0	0	0	0	288.43	0	0	0	261.068	245.732	0	0	252.527	276.47	0	304.961	263.649	0	299.271	0	275.152	0	265.809	270.575	0	0	0

## Sheet: Background Std
				SptId_21	SptId_28	SptId_29	SptId_30	SptId_36	SptId_37	SptId_38	SptId_43	SptId_50	SptId_52	SptId_53	SptId_56	SptId_58	SptId_65	SptId_66	SptId_68	SptId_75	SptId_78	SptId_79	SptId_84	SptId_85	SptId_90	SptId_91	SptId_93	SptId_97	SptId_98	SptId_103	SptId_104	SptId_106	SptId_108	SptId_109	SptId_110	SptId_111	SptId_117	SptId_118	SptId_120
		0	254.76	0	0	0	0	0	0	0	0	0	0	0	0	0	0	0	0	0	0	0	0	0	0	0	0	0	0	0	0	0	0	0	0	0	0	0	0
		1	258.62	0	0	0	0	0	0	0	0	0	0	0	0	0	0	0	0	0	0	0	0	0	0	0	0	0	0	0	0	0	0	0	0	0	106.263	0	0
		2	262.48	0	0	0	0	0	0	0	0	0	0	0	0	0	0	0	0	0	0	0	0	0	0	0	0	0	0	0	0	0	0	0	0	0	0	0	0
		3	266.34	0	0	0	0	84.9226	0	0	0	0	0	0	0	0	0	0	0	0	0	0	0	0	0	0	0	0	0	0	0	0	0	0	0	0	0	0	0
		4	270.2	0	0	0	0	0	0	0	0	0	0	0	0	0	0	0	0	0	0	0	0	0	0	0	0	0	0	0	0	0	0	0	0	0	0	0	0
		5	274.06	0	0	0	0	0	0	0	0	0	0	0	0	0	0	0	0	0	0	0	0	0	0	0	0	0	0	0	0	0	0	0	0	0	0	0	0
		6	277.92	0	0	0	0	0	0	0	0	0	0	0	0	0	0	0	0	0	0	0	0	0	0	0	0	0	0	0	0	0	0	0	0	0	0	0	0
		7	281.78	0	0	0	0	0	0	0	0	0	0	0	0	0	0	0	0	0	0	0	0	0	0	0	0	0	0	0	0	0	0	0	0	0	0	0	0
		8	285.64	0	0	0	0	0	0	0	0	0	0	0	0	0	0	0	0	0	0	0	0	0	0	0	0	0	0	0	0	0	0	0	0	0	0	0	0
		9	289.5	0	0	0	0	0	0	0	0	0	0	84.4237	0	0	0	0	0	0	0	0	0	0	0	0	0	0	0	0	0	0	0	0	0	0	0	0	0
		10	293.36	0	0	0	0	0	0	0	0	0	0	0	0	0	0	0	0	0	0	0	0	0	0	0	0	0	0	0	0	0	0	0	0	0	0	0	0
		11	297.22	0	0	0	0	0	0	0	0	0	0	0	0	0	0	0	0	0	0	0	0	0	0	0	0	0	0	0	0	0	0	0	0	0	0	0	0
		12	301.08	0	0	0	0	0	0	0	0	0	0	0	0	0	0	0	0	0	0	0	0	0	0	0	0	0	0	0	0	0	0	0	0	0	0	0	0
		13	304.94	0	0	0	0	0	0	0	0	0	0	0	0	0	0	0	0	0	0	0	0	0	0	0	0	0	0	0	0	0	0	0	0	0	0	0	0
		14	308.8	0	0	0	0	0	0	0	0	0	0	0	0	0	0	0	0	0	0	0	0	0	0	0	0	0	0	0	0	0	0	0	0	0	0	0	0
		15	312.66	0	0	0	0	0	0	0	0	0	0	0	0	0	0	0	0	0	0	0	0	0	0	0	0	0	0	0	0	0	0	0	0	0	0	0	0
		16	316.52	0	0	0	0	0	0	0	0	0	0	0	0	0	0	0	0	0	0	0	0	0	0	0	0	0	0	0	0	0	0	0	0	0	0	0	0
		17	320.38	0	0	0	0	0	0	0	0	0	0	0	0	0	0	0	0	0	0	0	0	0	0	0	0	0	0	0	0	0	0	0	0	0	0	0	0
		18	324.24	0	0	0	0	0	0	0	0	0	0	0	0	0	0	0	0	0	0	0	0	0	0	0	92.3629	0	0	0	0	0	0	0	0	0	0	0	0
		19	328.1	0	0	0	0	0	0	0	0	0	0	0	0	0	0	0	0	0	0	0	0	0	0	0	0	0	0	0	0	0	0	0	0	0	0	0	0
		20	331.96	0	0	0	0	0	0	0	0	0	0	0	0	0	0	0	0	0	0	0	0	0	0	0	0	0	0	0	0	0	0	0	0	0	0	0	0
		21	335.82	0	0	0	0	0	0	0	0	0	0	0	0	0	0	0	0	0	0	0	0	0	0	0	0	0	0	0	0	0	0	0	0	0	0	0	0
		22	339.68	0	0	0	0	0	0	0	0	0	0	0	0	0	0	0	0	0	0	0	0	0	0	0	0	0	0	0	0	0	0	0	0	0	0	0	0
		23	343.54	0	0	0	0	0	0	0	0	0	0	0	0	0	0	0	0	0	0	0	0	0	0	0	0	0	0	0	0	0	0	0	0	0	0	0	0
		24	347.4	0	0	0	0	0	0	0	0	0	0	0	0	0	0	0	0	0	0	0	0	0	0	0	0	0	0	0	0	0	0	0	0	0	0	0	0
		25	351.26	0	0	0	0	0	0	0	0	0	0	0	0	0	0	0	0	0	0	0	0	0	0	0	0	0	0	0	0	0	0	0	0	0	0	0	0
		26	355.12	0	0	0	0	0	0	0	0	0	0	0	0	0	0	0	0	0	0	0	0	0	0	0	0	0	0	0	0	0	0	0	0	0	0	0	0
		27	358.98	0	0	0	0	0	0	0	0	0	0	0	0	0	0	0	0	0	0	0	0	0	0	0	0	0	0	0	0	0	0	0	0	0	0	0	0
		28	362.84	0	0	0	0	0	0	0	0	0	0	0	0	0	0	0	0	0	0	0	0	0	0	0	0	0	0	0	0	0	0	0	0	0	0	0	0
		29	366.7	0	0	0	0	0	0	0	0	0	0	0	0	0	0	0	0	0	0	0	0	0	0	0	0	0	0	0	0	0	0	0	0	0	0	0	0
		30	370.56	0	0	0	0	0	0	0	0	0	0	0	0	0	0	0	0	0	0	0	0	0	0	0	0	0	0	0	0	0	0	0	0	0	0	0	0
		31	374.42	0	0	0	0	0	0	0	0	0	0	0	0	0	0	0	0	0	0	0	0	0	0	0	0	0	0	0	0	0	0	0	0	0	0	0	0
		32	378.28	0	0	0	0	0	0	0	0	0	0	0	0	0	0	0	0	0	0	0	0	0	0	0	0	0	0	0	0	0	0	0	0	0	0	0	0
		33	382.14	0	0	0	0	0	0	0	0	0	0	0	0	0	0	0	0	0	0	0	0	0	0	0	0	0	0	0	0	0	0	0	0	0	0	0	0
		34	386	0	0	0	0	0	0	0	0	0	0	0	0	0	0	0	0	0	0	0	0	0	0	0	0	0	0	0	0	0	0	0	0	0	0	0	0
		35	389.86	0	0	0	0	0	0	0	0	0	0	0	0	0	0	0	0	0	0	0	0	0	0	0	0	0	0	0	0	0	0	0	0	0	0	0	0
		36	393.72	0	0	0	0	0	0	0	0	0	0	0	0	0	0	0	0	0	0	0	0	0	0	0	0	0	0	0	0	0	0	0	0	0	0	0	0
		37	397.58	0	0	0	0	0	0	0	0	0	0	0	0	0	0	0	0	0	0	0	0	0	0	0	0	0	0	0	0	0	0	0	0	0	0	0	0
		38	401.44	0	0	0	0	0	0	0	0	0	0	0	0	0	0	0	0	0	0	0	0	0	0	0	0	0	0	0	0	0	0	0	0	0	0	0	0
		39	405.3	0	0	0	0	0	0	0	0	0	0	0	0	0	0	0	0	0	0	0	0	0	0	0	0	0	0	0	0	0	0	0	0	0	0	0	0
		40	409.16	0	0	0	0	0	0	0	0	0	0	0	0	0	0	0	0	0	0	0	0	0	0	0	0	0	0	0	0	0	0	0	0	0	0	0	0
		41	413.02	0	0	0	0	0	0	0	0	0	0	0	0	0	0	0	0	0	0	0	0	0	0	0	0	0	0	0	0	0	0	0	0	0	0	0	0
		42	416.88	0	0	0	0	0	0	0	0	0	0	0	0	0	0	0	0	0	0	0	0	0	0	0	0	0	0	0	0	0	0	0	0	0	0	0	0
		43	420.74	0	0	0	0	0	0	0	0	0	0	0	0	0	0	0	0	0	0	0	0	0	0	0	0	0	0	0	0	0	0	0	0	0	0	0	0
		44	424.6	0	0	0	0	0	0	0	0	0	0	0	0	0	0	0	0	0	0	0	0	0	0	0	0	0	0	0	0	0	0	0	0	0	0	0	0
		45	428.46	0	0	0	0	0	0	0	0	0	0	0	0	0	0	0	0	0	0	0	0	0	0	0	0	0	0	0	0	0	0	0	0	0	0	0	0
		46	432.32	0	0	0	0	0	0	0	0	0	0	0	0	0	0	0	0	0	0	0	0	0	0	0	0	0	0	0	0	0	0	0	0	0	0	0	0
		47	436.18	0	0	0	0	0	0	0	0	0	0	0	0	0	0	0	0	0	0	0	0	0	0	0	0	0	0	0	0	0	0	0	0	0	0	0	0
		48	440.04	0	0	0	0	0	0	0	0	0	0	0	0	0	0	0	0	0	0	0	0	0	0	0	0	0	0	0	0	0	0	0	0	0	0	0	0
		49	443.9	0	0	0	0	0	0	0	0	0	0	0	0	0	0	0	0	0	0	0	0	0	0	0	0	0	0	0	0	0	0	0	0	0	0	0	0
		50	447.76	0	0	0	0	0	0	0	0	0	0	0	0	0	0	0	0	0	0	0	0	0	0	0	0	0	0	0	0	0	0	0	0	0	0	0	0
		51	451.62	0	0	0	0	0	0	0	0	0	0	0	0	0	0	0	0	0	0	0	0	0	0	0	0	0	0	0	0	0	0	0	0	0	0	0	0
		52	455.48	0	0	0	0	0	0	0	0	0	0	0	0	0	0	0	0	0	0	0	0	0	0	0	0	0	0	0	0	0	0	0	0	0	0	0	0
		53	459.34	0	0	0	0	0	0	0	0	0	0	0	0	0	0	0	0	0	0	0	0	0	0	0	0	0	0	0	0	0	0	0	0	0	0	0	0
		54	463.2	0	0	0	0	0	0	0	0	0	0	0	0	0	106.951	0	0	0	0	0	0	0	0	0	0	0	0	0	0	0	0	0	0	0	0	0	0
		55	467.06	0	0	0	0	0	0	0	0	0	0	0	89.0285	0	0	0	0	0	0	0	0	0	0	0	0	0	0	0	0	0	0	0	0	0	0	0	0
		56	470.92	0	0	0	0	0	0	0	0	0	0	0	0	0	0	0	0	0	0	0	0	0	0	0	0	0	0	0	0	0	0	0	0	0	0	0	0
		57	474.78	0	0	0	0	0	0	0	0	0	0	0	0	0	0	0	0	0	0	0	0	0	0	0	0	0	0	0	0	0	0	0	0	0	0	0	0
		58	478.64	0	0	0	0	0	0	0	0	0	0	0	0	0	0	0	0	0	0	0	0	0	0	0	0	0	0	0	0	0	0	0	0	0	0	0	0
		59	482.5	0	0	0	0	0	0	0	0	0	0	0	0	0	0	0	0	0	0	0	0	0	0	0	0	0	0	0	0	0	0	0	0	0	0	0	0
		60	486.36	0	0	0	0	0	0	0	0	0	0	0	0	0	0	0	0	0	0	0	0	0	0	0	0	0	0	0	0	0	0	0	0	0	0	0	0
		61	490.22	0	0	0	0	0	0	0	0	0	0	0	0	0	0	0	0	0	0	0	0	0	0	0	0	0	0	0	0	0	0	0	0	0	0	0	0
		62	494.08	0	0	0	0	0	0	0	0	0	0	0	0	0	0	0	0	0	0	0	0	0	0	0	0	0	0	0	0	0	0	0	0	0	0	0	0
		63	497.94	0	0	0	0	0	0	0	0	0	0	0	0	0	0	0	0	0	0	0	0	0	0	0	0	0	0	0	0	0	0	0	0	0	0	0	0
		64	501.8	0	0	0	0	0	0	0	0	0	0	0	0	0	0	0	0	0	0	0	0	0	0	0	0	0	0	0	0	0	0	0	0	0	0	0	0
		65	505.66	0	0	0	0	0	0	0	0	0	0	0	0	0	0	0	0	0	0	0	0	0	0	0	0	0	0	0	0	0	0	0	0	0	0	0	0
		66	509.52	0	0	0	0	0	0	0	0	0	0	0	0	0	0	0	0	0	0	0	0	0	0	0	0	0	0	0	0	0	0	0	0	0	0	0	0
		67	513.38	0	0	0	0	0	0	0	0	0	0	0	0	0	0	0	0	0	0	0	0	0	0	0	0	0	0	0	0	0	0	0	0	0	0	0	0
		68	517.24	0	0	0	0	0	0	0	0	0	0	0	0	0	0	0	0	0	0	0	0	0	0	0	0	0	0	0	0	0	0	0	0	0	0	0	0
		69	521.1	0	0	0	0	0	0	0	0	0	0	0	0	0	0	0	0	0	0	0	0	0	0	98.0567	0	0	0	0	0	0	0	0	0	0	0	0	0
		70	524.96	0	0	0	0	0	0	0	0	0	0	0	0	0	0	0	0	0	0	0	0	0	0	0	0	0	0	0	0	0	0	0	0	0	0	0	0
		71	528.82	0	0	0	0	0	0	0	0	0	0	0	0	0	0	0	0	0	0	0	0	0	0	0	0	0	0	0	0	0	0	0	0	0	0	0	0
		72	532.68	0	0	0	0	0	0	0	0	0	0	0	0	0	0	0	0	0	0	0	0	0	0	0	0	0	0	0	0	0	0	0	0	0	0	0	0
		73	536.54	0	0	0	0	0	0	0	0	0	0	0	0	0	0	0	0	0	0	0	0	0	0	0	0	0	0	0	0	0	0	0	0	0	0	0	0
		74	540.4	0	0	0	0	0	0	0	0	0	0	0	0	0	0	0	0	0	0	0	0	0	0	0	0	0	0	0	0	0	0	0	0	0	0	0	0
		75	544.26	0	0	0	0	0	0	0	0	0	0	0	0	0	0	0	0	0	0	0	0	0	0	0	0	0	0	0	0	0	0	0	0	0	0	0	0
		76	548.12	0	0	0	0	0	0	0	0	0	0	0	0	0	0	0	0	0	0	0	0	0	0	0	0	0	0	0	0	0	0	0	0	0	0	0	0
		77	551.98	0	0	0	0	0	0	0	0	0	0	0	0	0	0	0	0	0	0	0	0	0	0	0	0	0	0	0	0	0	0	0	0	0	0	0	0
		78	555.84	0	0	0	0	0	0	0	0	0	0	0	0	0	0	0	0	0	0	0	0	0	0	0	0	0	0	0	0	0	0	0	0	0	0	0	0
		79	559.7	0	0	0	0	0	0	0	0	0	0	0	0	0	0	0	0	0	0	0	0	0	0	0	0	0	0	0	0	0	0	0	0	0	0	0	0
		80	563.56	0	0	0	0	0	0	0	0	0	0	0	0	0	0	0	0	0	0	0	0	0	0	0	0	0	0	0	0	0	0	0	0	0	0	0	0
		81	567.42	0	0	0	0	0	0	0	0	0	0	0	0	0	0	0	0	0	0	0	0	0	0	0	0	0	0	0	0	0	0	0	0	0	0	0	0
		82	571.28	0	0	0	0	0	0	0	0	0	0	0	0	0	0	0	0	0	0	0	0	0	0	0	0	0	0	0	0	0	0	0	0	0	0	0	0
		83	575.14	0	0	0	0	0	0	0	0	0	0	0	0	0	0	0	0	89.3173	0	0	0	0	0	0	0	0	0	0	0	0	0	0	0	0	0	0	0
		84	579	0	0	0	0	0	0	0	0	0	0	0	0	0	0	0	0	0	0	0	0	0	0	0	0	0	0	0	0	0	0	0	0	0	0	0	0
		85	582.86	0	0	0	0	0	0	0	0	0	0	0	0	0	0	0	0	0	0	0	0	0	0	0	0	0	0	0	0	0	0	0	0	0	0	0	0
		86	586.72	0	0	0	0	0	0	0	0	0	0	0	0	0	0	0	0	0	0	0	0	0	0	0	0	0	0	0	0	0	0	0	0	0	0	0	0
		87	590.58	0	0	0	0	0	0	0	0	0	0	0	0	0	0	0	0	0	0	0	0	0	0	0	0	0	0	0	0	0	0	0	0	0	0	0	0
		88	594.44	0	0	0	0	0	0	0	0	0	0	0	0	0	0	0	0	0	0	0	0	0	0	0	0	0	0	0	0	0	0	0	0	0	0	0	0
		89	598.3	0	0	0	0	0	0	0	0	0	0	0	0	0	0	0	0	0	0	0	0	0	0	0	0	0	0	0	0	0	0	0	0	0	0	0	0
		90	602.16	0	0	0	0	0	0	0	0	0	0	0	0	0	0	0	0	0	0	0	0	0	0	0	0	0	0	0	0	0	0	0	0	0	0	0	0
		91	606.02	0	0	0	0	0	0	0	0	0	0	0	0	0	0	0	0	0	0	0	0	0	0	0	0	0	0	0	0	0	0	0	0	0	0	0	0
		92	609.88	0	0	0	0	0	0	0	0	0	0	0	0	0	0	0	0	0	0	0	0	0	0	0	0	0	0	0	0	0	0	0	0	0	0	0	0
		93	613.74	0	0	0	0	0	0	0	0	0	0	0	0	0	0	0	0	0	0	0	0	0	0	0	0	0	0	0	0	0	0	0	0	0	0	0	0
		94	617.6	0	0	0	0	0	0	0	0	0	0	0	0	0	0	0	0	0	0	0	0	0	0	0	0	0	0	0	0	0	0	0	0	0	0	0	0
		95	621.46	0	0	0	0	0	0	0	0	0	0	0	0	0	0	0	0	0	0	0	0	0	0	0	0	0	0	0	0	0	0	0	0	0	0	0	0
		96	625.32	0	0	0	0	0	86.7647	0	0	0	0	0	0	0	0	0	0	0	0	0	0	0	0	0	0	0	0	0	0	0	0	0	0	0	0	0	0
		97	629.18	0	0	0	0	0	0	0	0	0	0	0	0	0	0	0	0	0	0	0	0	0	0	0	0	0	0	0	0	0	0	0	0	0	0	0	0
		98	633.04	0	0	0	0	0	0	0	0	0	0	0	0	0	0	0	0	0	0	0	0	0	0	0	0	0	0	0	0	0	0	0	0	0	0	0	0
		99	636.9	0	0	0	0	0	0	0	0	0	0	0	0	0	0	0	0	0	0	0	0	0	0	0	0	0	0	0	0	0	0	0	0	0	0	0	0
		100	640.76	0	0	0	0	0	0	0	0	0	0	0	0	0	0	0	0	0	0	0	0	0	0	0	0	0	0	0	0	0	0	0	0	0	0	0	0
		101	644.62	0	0	0	0	0	0	0	0	0	0	0	0	0	0	0	0	0	0	0	0	0	0	0	0	0	0	0	0	0	0	0	0	0	0	0	0
		102	648.48	0	0	0	0	0	0	0	0	0	0	0	0	0	0	0	0	0	0	0	0	0	0	0	0	0	0	0	0	0	0	0	0	0	0	0	0
		103	652.34	0	0	0	0	0	0	0	0	0	0	0	0	0	0	0	0	0	0	0	0	0	0	0	0	0	0	0	0	0	0	0	0	0	0	0	0
		104	656.2	0	0	0	0	0	0	0	0	0	0	0	0	0	0	0	0	0	0	0	0	0	0	0	0	0	0	0	0	0	0	0	0	0	0	0	0
		105	660.06	0	0	0	0	0	0	0	0	0	0	0	0	0	0	0	0	0	0	0	0	0	0	0	0	0	0	0	0	0	0	0	0	0	0	0	0
		106	663.92	0	0	0	0	0	0	0	0	0	0	0	0	0	0	0	0	0	0	0	0	0	0	0	0	0	0	0	0	0	0	0	0	0	0	0	0
		107	667.78	0	0	0	0	0	0	0	0	0	0	0	0	0	0	0	0	0	0	0	0	0	0	0	0	0	0	0	0	0	0	0	0	0	0	0	0
		108	671.64	0	0	0	0	0	0	0	0	0	0	0	0	0	0	0	0	0	0	0	0	0	0	0	0	0	0	0	0	0	0	0	0	0	0	0	0
		109	675.5	0	0	0	0	0	0	0	0	0	0	0	0	0	0	0	0	0	0	0	0	0	0	0	0	0	0	0	0	0	0	0	0	0	0	0	0
		110	679.36	0	0	0	0	0	0	0	0	0	0	0	0	0	0	0	0	0	0	0	0	0	0	0	0	0	0	0	0	0	0	0	0	0	0	0	0
		111	683.22	0	0	0	0	0	0	0	0	0	0	0	0	0	0	0	0	0	0	0	0	0	0	0	0	0	0	0	0	0	0	0	0	0	0	0	0
		112	687.08	0	0	0	0	0	0	0	0	0	0	0	0	81.9413	0	0	0	0	0	0	0	0	0	0	0	0	0	0	0	0	0	0	0	0	0	0	0
		113	690.94	0	0	0	0	0	0	0	0	0	0	0	0	0	0	0	0	0	0	0	0	0	0	0	0	0	0	0	0	0	0	0	0	0	0	0	0
		114	694.8	0	0	0	0	0	0	0	0	0	0	0	0	0	0	0	0	0	0	0	0	0	0	0	0	0	0	0	0	0	0	0	0	0	0	0	0
		115	698.66	0	0	0	0	0	0	0	0	0	0	0	0	0	0	0	0	0	0	0	0	0	0	0	0	0	0	0	0	0	0	0	0	0	0	0	0
		116	702.52	0	0	0	0	0	0	0	0	0	0	0	0	0	0	0	0	0	0	0	0	0	0	0	0	0	0	0	0	0	0	0	0	0	0	0	0
		117	706.38	0	0	0	0	0	0	0	0	0	0	0	0	0	0	0	0	0	0	0	0	0	0	0	0	0	0	0	0	0	0	0	0	0	0	0	0
		118	710.24	0	0	0	0	0	0	0	84.4254	0	0	0	0	0	0	0	0	0	0	0	0	0	0	0	0	0	0	0	0	0	0	0	0	0	0	0	0
		119	714.1	0	0	0	0	0	0	0	89.7247	0	0	0	0	83.4955	0	0	0	0	0	0	0	0	0	0	0	0	0	0	0	0	0	0	0	0	0	0	0
		120	717.96	0	0	0	0	0	0	0	0	82.8515	0	0	0	0	0	0	0	0	0	0	0	0	0	0	0	0	0	0	0	0	0	0	0	0	0	0	0
		121	721.82	0	0	90.8267	0	0	0	0	86.1961	0	0	0	0	87.9004	0	0	0	0	0	0	0	0	0	0	0	0	0	0	0	0	0	0	0	0	0	0	0
		122	725.68	0	0	0	0	0	0	0	85.2559	0	0	0	0	0	0	0	0	0	0	0	0	0	0	0	0	0	0	0	0	0	0	0	0	0	0	0	0
		123	729.54	0	0	0	0	0	0	0	0	0	0	0	0	0	0	0	0	0	0	0	0	0	0	0	0	0	0	0	0	0	0	0	0	0	0	0	0
		124	733.4	0	0	0	0	0	0	0	88.2348	0	0	0	0	82.4857	0	0	0	0	0	0	0	0	0	0	0	0	0	0	0	0	0	0	0	0	0	0	0
		125	737.26	0	0	0	0	0	0	0	84.468	0	0	0	0	81.5848	0	0	0	0	0	0	0	0	0	89.7951	0	0	0	0	0	0	0	0	0	0	0	0	0
		126	741.12	0	0	0	0	0	0	0	87.185	0	0	0	0	0	0	0	0	0	0	0	0	91.0268	0	0	0	0	0	0	0	0	0	0	0	0	0	0	0
		127	744.98	0	0	0	0	0	0	0	83.642	0	0	0	0	0	0	0	0	0	0	0	0	0	0	0	0	0	0	0	0	0	0	0	0	0	0	0	0
		128	748.84	0	0	0	0	0	0	0	84.4619	0	0	0	0	84.0682	0	0	0	0	0	0	0	0	0	0	0	0	0	0	0	0	0	0	0	0	0	0	0
		129	752.7	0	0	0	0	0	0	0	83.3974	0	0	0	0	0	0	0	0	0	0	0	0	0	0	0	0	0	0	0	0	0	0	0	0	0	0	0	86.3312
		130	756.56	0	0	0	0	0	0	0	88.3057	0	0	0	0	0	0	0	0	0	0	0	0	0	0	0	0	0	0	0	0	0	0	0	0	0	0	0	0
		131	760.42	0	0	0	0	0	0	0	0	0	0	0	0	0	0	0	0	0	0	0	0	0	0	0	0	0	0	0	0	0	0	0	0	0	0	0	0
		132	764.28	0	0	0	0	0	0	0	0	0	0	0	0	0	0	0	0	0	0	0	0	0	0	0	0	0	0	0	0	0	0	0	0	0	0	0	0
		133	768.14	0	0	0	0	0	0	0	0	0	0	0	0	0	0	0	0	0	0	0	0	0	0	0	0	0	0	0	0	0	0	0	0	0	0	0	0
		134	772	0	0	0	0	0	0	0	0	0	0	0	0	0	0	0	0	0	0	0	0	0	0	0	0	0	0	0	0	0	0	0	0	0	0	0	0
		135	775.86	0	0	0	0	0	0	0	0	0	0	0	0	0	0	0	0	0	0	0	0	0	0	0	0	0	0	0	0	0	0	0	0	0	0	0	0
		136	779.72	0	0	0	0	0	0	0	0	0	0	0	0	0	0	0	103.827	0	0	0	0	0	0	0	0	0	0	0	0	0	0	0	0	0	0	0	0
		137	783.58	0	0	0	0	0	0	0	0	0	82.4185	0	0	0	0	0	0	0	0	0	0	0	0	0	0	0	0	0	0	0	0	0	0	0	0	0	0
		138	787.44	0	0	0	0	0	0	0	0	0	76.5841	0	0	83.518	0	0	0	0	0	0	0	0	0	0	0	0	0	0	0	0	0	0	0	0	0	0	0
		139	791.3	0	0	0	0	0	0	0	0	0	0	0	0	80.6225	0	0	0	0	0	0	0	0	0	0	0	0	0	0	0	0	0	0	0	0	0	0	0
		140	795.16	0	0	0	0	0	0	0	0	0	0	0	0	85.7558	0	0	0	0	0	0	0	0	0	0	0	0	0	0	0	0	0	0	0	0	0	0	84.3606
		141	799.02	0	0	0	0	0	0	0	0	0	0	0	0	0	0	0	0	0	0	0	0	0	0	0	0	0	0	0	0	0	0	0	0	0	0	0	0
		142	802.88	0	0	0	0	0	0	0	0	0	80.896	0	0	0	0	0	0	0	0	0	0	0	0	0	0	0	0	0	0	0	0	0	0	0	0	0	0
		143	806.74	0	0	0	0	0	0	0	0	0	82.7455	0	0	87.6087	0	0	0	0	0	0	0	0	0	0	0	0	0	0	0	0	0	0	0	0	0	0	0
		144	810.6	0	0	0	0	0	0	0	0	0	79.7168	0	0	86.0776	0	0	0	0	0	0	0	0	0	0	0	0	0	0	0	0	0	0	0	0	0	0	0
		145	814.46	0	0	0	0	0	0	0	0	0	0	0	0	84.4839	0	0	0	0	0	94.5514	0	0	0	0	0	0	0	0	0	0	0	0	0	0	0	0	0
		146	818.32	0	0	0	0	0	0	0	0	0	84.8107	0	0	84.9221	0	0	0	0	0	0	0	0	0	0	0	0	0	0	0	0	0	0	0	0	0	0	0
		147	822.18	0	0	0	0	0	0	0	0	0	80.4908	0	0	80.7468	0	0	0	0	0	0	0	0	0	0	0	0	0	0	0	0	0	0	0	0	0	0	0
		148	826.04	0	0	0	0	0	0	0	0	0	82.9559	0	0	85.7539	0	0	0	0	0	0	0	0	0	0	0	0	0	0	0	0	0	0	0	0	0	0	0
		149	829.9	0	0	0	0	0	0	0	86.2013	0	79.7537	0	0	87.4153	0	0	0	0	0	0	0	0	0	0	0	0	0	0	0	0	0	0	0	0	0	0	0
		150	833.76	0	0	0	0	0	0	0	84.0095	0	81.5132	0	0	0	0	0	0	0	0	0	0	0	0	0	0	0	0	0	0	0	0	0	0	0	0	0	0
		151	837.62	0	0	0	0	0	0	0	93.9461	0	81.2535	0	0	90.8937	0	0	0	0	0	0	0	0	0	0	0	0	0	0	0	0	0	0	0	0	0	0	0
		152	841.48	0	0	0	0	0	0	0	0	0	82.5223	0	0	0	0	0	0	0	0	0	0	0	0	0	0	0	0	0	0	0	0	0	0	0	0	0	0
		153	845.34	0	0	0	0	0	0	0	0	0	84.6468	0	0	84.3461	0	0	0	0	0	0	0	0	0	0	0	0	0	0	0	0	0	0	0	0	0	0	0
		154	849.2	0	0	0	0	0	0	0	88.4781	0	86.0052	0	0	80.4163	0	0	0	0	0	0	0	0	0	0	0	0	0	0	0	0	0	0	0	0	0	0	0
		155	853.06	0	0	0	0	0	0	0	0	0	0	0	0	82.9721	0	0	0	0	0	0	0	0	0	0	0	0	0	0	0	0	0	0	0	0	0	0	0
		156	856.92	0	0	0	0	0	0	0	0	0	81.3739	0	0	82.4313	0	0	0	0	0	0	0	0	0	0	0	0	0	0	0	0	0	0	0	0	0	0	0
		157	860.78	0	0	0	0	0	0	0	84.2121	0	85.8506	0	0	87.8635	0	0	0	0	0	0	0	0	0	0	0	0	0	0	0	0	0	0	0	0	0	0	83.4256
		158	864.64	0	0	0	0	0	0	0	0	0	78.9909	0	0	82.8	0	0	0	0	0	0	0	0	0	0	0	0	0	0	0	0	0	0	0	0	0	0	0
		159	868.5	0	0	0	0	0	0	0	0	0	81.5323	0	0	83.2759	0	0	0	0	0	0	0	0	0	0	0	0	0	0	0	0	0	0	0	0	0	0	0
		160	872.36	0	0	0	0	0	0	0	79.3486	0	87.3694	0	0	79.0832	0	0	0	0	0	0	0	0	0	0	0	0	0	0	0	0	0	0	0	0	0	0	0
		161	876.22	0	0	0	0	0	0	0	0	0	80.4571	0	0	84.1123	0	0	0	0	0	0	0	0	0	0	0	0	0	0	0	0	0	0	0	0	0	0	86.0372
		162	880.08	0	0	0	0	0	0	0	0	0	77.9447	0	0	84.6495	0	0	0	0	0	0	0	0	0	0	0	0	0	0	0	0	0	0	0	0	0	0	0
		163	883.94	0	0	0	0	0	0	0	0	0	87.2559	0	0	83.4223	0	0	0	0	0	87.4843	0	0	0	0	0	0	0	0	0	0	0	0	0	0	0	0	0
		164	887.8	0	0	0	0	0	0	0	0	0	91.579	0	0	86.8987	0	0	0	0	0	0	0	0	0	0	0	0	0	0	0	0	0	0	0	0	0	0	0
		165	891.66	0	0	0	0	0	0	0	0	0	84.4962	0	0	85.9382	0	0	0	0	0	0	0	0	0	0	0	0	87.8157	0	0	0	0	0	0	0	0	0	0
		166	895.52	0	86.8437	0	0	0	0	0	0	0	82.973	0	0	85.3107	0	0	0	0	0	0	0	0	0	0	0	0	0	0	0	0	0	0	0	0	0	0	0
		167	899.38	0	82.567	0	0	0	0	0	0	0	76.905	0	0	86.2982	0	0	0	0	0	0	0	0	0	0	0	0	0	0	0	0	0	0	0	0	0	0	82.4288
		168	903.24	0	0	0	0	0	0	0	0	0	85.7931	0	0	92.8895	0	0	0	0	0	0	0	0	0	0	0	0	0	0	0	0	0	0	0	0	0	0	83.9969
		169	907.1	0	83.3463	0	0	0	0	0	0	0	84.3095	0	0	80.3395	0	0	0	0	0	0	0	0	0	0	0	0	0	0	0	0	0	0	0	0	0	0	83.4119
		170	910.96	0	88.1654	0	0	0	0	0	0	0	78.9228	0	0	83.9505	0	0	0	0	0	0	0	0	0	0	0	0	0	0	0	0	0	0	0	0	0	0	0
		171	914.82	0	84.5881	0	0	0	0	0	0	0	0	0	0	79.7248	0	0	0	0	0	0	0	0	0	0	0	0	84.1335	0	0	0	0	0	0	0	0	0	0
		172	918.68	0	87.8911	0	0	0	0	0	0	0	81.7083	0	0	88.1962	0	0	0	0	0	0	0	0	0	0	0	0	87.2374	0	0	0	0	0	0	0	0	87.2524	82.1937
		173	922.54	0	81.8004	0	0	0	0	0	0	0	0	0	0	82.7997	0	0	0	0	0	0	0	0	0	0	0	0	0	0	0	0	0	0	83.6617	0	0	0	0
		174	926.4	0	89.5877	0	0	0	0	0	0	0	0	0	0	85.54	0	0	0	0	0	0	0	0	0	0	0	0	0	0	0	0	0	0	0	0	0	0	0
		175	930.26	0	89.1294	0	0	0	0	0	0	0	84.1187	0	0	85.7346	0	0	0	0	0	0	0	0	0	0	0	0	84.1275	0	0	0	0	0	0	0	0	0	0
		176	934.12	0	82.2224	0	0	0	0	0	0	0	0	0	0	85.7638	0	0	0	0	0	0	0	0	0	0	0	0	0	0	0	0	0	0	0	0	0	0	82.2412
		177	937.98	0	87.5669	89.9488	0	0	0	0	94.5788	0	0	0	0	85.1961	0	0	0	0	0	0	0	0	0	0	0	0	0	0	0	0	0	0	0	87.0028	88.6022	0	0
		178	941.84	0	84.5814	0	0	0	0	0	0	0	0	0	0	90.7544	0	0	0	0	0	0	0	0	0	0	0	0	81.5652	0	0	0	0	0	0	0	0	0	0
		179	945.7	0	86.1194	0	0	0	0	0	0	0	0	0	0	86.6464	0	0	0	0	88.0846	0	0	0	0	0	0	0	88.354	0	0	0	0	0	0	0	0	0	0
		180	949.56	0	84.316	0	0	0	0	0	0	0	85.1007	0	0	81.0334	0	0	0	0	0	0	0	0	0	0	0	0	85.5718	0	0	0	0	0	0	0	0	0	0
		181	953.42	0	86.4075	0	0	0	0	0	0	0	0	0	0	87.7459	0	0	0	0	88.357	0	0	0	0	0	0	0	0	0	0	0	0	0	0	0	0	0	0
		182	957.28	0	91.7591	0	0	0	0	0	0	0	83.3753	0	0	82.2403	0	0	0	0	0	0	0	0	0	0	0	0	86.244	0	0	0	0	0	0	0	0	0	0
		183	961.14	0	84.9724	0	0	0	0	0	0	0	0	0	0	84.7533	0	0	0	0	0	0	0	0	0	0	0	0	0	0	0	0	0	0	0	0	0	0	0
		184	965	0	88.5432	0	0	0	0	0	0	0	0	0	0	87.2211	0	0	0	0	0	0	0	0	0	0	0	0	0	0	0	0	0	0	0	0	0	0	0
		185	968.86	0	88.924	0	0	0	0	0	85.6234	0	86.5118	0	0	86.0596	0	0	0	0	0	0	0	0	0	0	0	0	0	0	0	0	0	0	0	0	0	0	0
		186	972.72	0	87.6243	0	0	0	0	0	0	0	0	0	0	85.2194	0	0	0	0	0	0	0	0	0	0	0	0	0	0	0	0	0	0	0	0	0	93.7066	0
		187	976.58	0	86.9587	0	0	0	0	0	0	0	0	0	0	83.7681	0	0	0	0	0	0	0	0	0	0	0	0	0	0	0	0	0	0	0	0	0	0	0
		188	980.44	0	83.5924	0	0	0	0	0	0	0	0	0	0	85.0737	0	0	0	0	81.2106	0	0	0	0	0	0	0	0	0	0	0	0	0	0	0	0	0	0
		189	984.3	0	91.2158	0	0	0	0	0	0	0	0	0	0	83.5417	0	0	0	0	82.1487	0	0	0	0	0	0	0	0	0	0	0	0	0	0	0	0	0	0
		190	988.16	0	86.2684	0	0	0	0	0	0	0	0	0	0	83.346	0	0	0	0	0	0	0	0	0	0	0	0	0	0	0	0	0	0	0	0	0	0	0
		191	992.02	0	91.7176	0	0	0	0	0	0	0	0	0	0	83.1011	0	0	0	0	86.1504	0	0	0	0	0	0	0	81.8157	0	0	0	0	0	0	0	0	0	0
		192	995.88	0	87.2443	0	0	0	0	0	0	0	0	0	0	86.8983	0	0	0	0	0	0	0	0	0	0	0	0	0	0	0	0	0	0	0	0	0	0	0
		193	999.74	0	85.4461	0	0	0	0	0	0	0	0	0	0	84.5193	0	0	0	0	81.5326	0	0	0	0	0	0	0	0	0	0	0	0	0	0	0	0	0	0
		194	1003.6	0	84.6434	0	0	0	0	0	0	0	0	0	0	83.7829	0	0	0	0	0	0	0	0	0	0	0	0	84.3421	0	0	0	0	0	0	0	0	0	0
		195	1007.46	0	88.2721	0	0	0	0	0	92.5366	0	0	0	0	83.9282	0	0	0	0	85.4248	0	0	0	0	99.74	0	0	0	0	0	0	0	0	0	0	0	0	0
		196	1011.32	0	92.1465	0	0	0	0	0	0	0	0	0	0	83.0137	0	0	0	0	83.0799	0	0	0	0	0	0	0	0	0	0	0	0	0	0	0	0	0	0
		197	1015.18	0	86.0164	0	0	0	0	0	0	0	0	0	0	85.7055	0	0	0	0	0	0	0	0	0	0	0	0	0	0	0	0	0	0	0	0	0	0	0
		198	1019.04	0	84.8377	0	0	85.6661	0	0	0	0	0	0	0	80.9455	0	0	0	0	0	0	0	0	0	0	0	0	87.8673	0	0	0	0	0	0	0	0	0	0
		199	1022.9	0	87.1969	0	0	0	0	0	84.5659	0	0	0	0	80.9154	0	0	0	0	90.4374	0	0	0	0	0	0	0	0	0	0	0	0	0	0	0	0	0	0
		200	1026.76	0	81.7501	0	0	0	0	0	0	0	0	0	0	89.4913	0	0	0	0	84.7303	0	0	0	0	0	0	0	0	0	0	0	0	0	0	0	0	0	0
		201	1030.62	0	86.6105	0	0	0	0	0	91.0831	0	0	0	0	85.7017	0	0	0	0	0	0	0	0	0	0	0	0	81.3107	0	0	0	0	0	0	0	0	0	0
		202	1034.48	0	87.3421	0	0	0	0	0	0	0	0	0	0	86.1929	0	0	0	0	89.0891	0	0	0	0	0	0	0	0	0	0	0	0	0	0	0	0	0	0
		203	1038.34	0	87.1914	0	0	0	0	0	0	0	0	0	0	87.4951	0	0	0	0	81.7916	0	0	0	0	0	0	0	83.1618	0	0	0	0	0	0	0	0	0	0
		204	1042.2	0	82.6047	0	0	102.116	0	0	0	0	0	0	0	81.5463	0	0	0	0	0	0	0	0	0	0	0	0	87.7145	0	0	0	0	0	0	0	0	0	0
		205	1046.06	0	87.1206	0	0	0	0	0	0	0	0	0	0	80.9855	0	0	0	0	85.334	0	0	0	0	0	0	0	0	0	0	0	0	0	0	0	0	0	0
		206	1049.92	0	89.0959	0	0	0	0	0	0	0	0	0	0	0	0	0	0	0	84.9202	0	0	0	0	0	0	0	0	0	0	0	0	0	0	0	0	0	0
		207	1053.78	0	87.1113	0	0	0	0	0	0	0	0	0	0	82.3849	0	0	0	86.537	84.2678	0	0	0	0	0	0	0	0	0	0	0	0	0	0	0	0	0	0
		208	1057.64	0	83.715	0	0	0	0	0	0	0	0	0	0	83.8758	0	0	0	0	88.4146	0	0	0	0	0	0	0	0	0	0	0	0	0	0	0	0	0	0
		209	1061.5	0	84.1236	0	0	0	0	0	0	0	0	0	0	85.3494	0	0	0	0	83.4695	0	0	0	0	0	0	0	0	0	0	0	0	0	0	0	0	0	0
		210	1065.36	0	87.1931	0	0	0	0	0	0	0	0	0	0	83.1933	0	0	0	0	89.0842	0	0	0	0	0	0	0	0	0	0	0	0	0	0	0	0	0	0
		211	1069.22	0	91.3164	0	0	0	0	0	89.4622	0	0	0	0	0	0	0	0	0	87.8722	0	0	0	0	0	0	0	0	0	0	0	0	0	0	0	0	0	0
		212	1073.08	0	86.7838	0	0	0	0	0	0	0	0	0	0	82.7264	0	0	0	0	0	0	0	0	0	0	0	0	0	0	0	0	0	0	0	0	0	0	0
		213	1076.94	0	87.9257	0	0	0	0	0	0	0	0	0	0	0	0	0	0	0	81.8774	0	0	0	0	0	0	0	0	0	0	0	0	0	0	0	0	0	0
		214	1080.8	0	91.0986	0	0	0	0	0	0	0	0	0	0	0	0	0	0	0	85.3244	0	0	0	0	0	0	0	0	0	0	0	0	0	0	0	0	0	0
		215	1084.66	0	85.5415	0	0	95.4436	0	0	0	0	0	0	0	0	0	0	0	0	87.1911	0	0	0	0	0	0	0	0	0	0	0	0	0	0	0	0	0	0
		216	1088.52	0	87.7575	0	0	0	0	0	0	0	0	0	0	84.102	91.092	0	0	82.0488	0	0	0	0	0	0	0	0	0	0	0	0	0	0	0	0	0	0	0
		217	1092.38	0	85.2589	0	0	0	0	0	0	0	0	0	0	0	0	0	0	86.5765	84.7741	0	0	0	0	0	0	0	0	0	0	0	0	0	0	0	0	0	0
		218	1096.24	0	92.718	0	0	0	0	0	0	0	0	0	0	0	0	0	0	0	86.4849	0	0	0	0	0	0	0	0	0	0	0	0	0	0	0	0	0	0
		219	1100.1	0	86.9103	0	0	0	0	0	0	0	0	0	0	0	0	0	0	88.5167	0	0	0	0	84.5722	0	0	0	0	0	0	0	0	0	0	0	0	0	0
		220	1103.96	0	82.4582	0	0	0	0	0	0	0	0	0	0	86.4724	0	0	0	0	0	0	0	0	0	0	0	0	0	0	0	0	0	0	0	0	0	0	0
		221	1107.82	0	83.6431	0	0	0	0	0	0	0	0	0	0	0	0	0	0	86.2132	0	0	0	0	0	0	0	0	0	0	0	0	0	0	0	0	0	0	0
		222	1111.68	0	86.0573	0	0	0	0	0	0	0	0	0	0	0	0	0	0	0	0	0	0	0	0	0	0	0	0	0	0	0	0	0	0	0	0	0	0
		223	1115.54	0	89.2604	0	0	0	0	0	0	0	0	0	0	0	0	0	0	82.3704	0	0	0	0	0	0	0	0	0	0	0	0	0	0	0	0	0	0	0
		224	1119.4	0	84.946	0	0	0	0	0	0	0	0	0	0	0	0	0	0	0	0	0	0	0	0	0	0	0	0	95.1055	0	0	0	0	0	0	0	0	0
		225	1123.26	0	87.618	0	0	0	0	0	0	0	0	0	0	0	0	0	0	85.2604	0	0	0	0	0	0	0	0	0	0	0	0	0	0	0	0	0	0	0
		226	1127.12	0	83.6831	0	0	0	0	0	0	0	0	0	0	0	0	0	0	87.6686	0	0	0	0	0	0	0	0	0	0	0	0	0	0	0	0	0	0	0
		227	1130.98	0	88.4048	0	0	0	0	0	0	0	0	0	0	0	0	0	0	0	0	0	0	0	0	0	0	0	0	0	0	0	0	0	0	0	0	0	0
		228	1134.84	0	88.7261	0	0	0	0	0	0	0	0	0	0	0	0	0	0	81.2078	0	0	0	0	0	0	0	0	0	0	0	0	0	0	0	0	0	0	0
		229	1138.7	0	85.4104	0	0	0	0	0	0	0	0	0	0	0	0	0	0	84.6163	86.3617	0	0	0	0	0	0	0	0	0	0	0	0	0	0	0	0	0	0
		230	1142.56	0	84.3242	0	0	0	0	0	0	0	0	0	0	0	0	0	0	0	0	0	0	0	0	0	0	0	0	0	0	0	0	0	0	0	0	0	0
		231	1146.42	0	82.7862	0	0	0	0	0	0	0	0	0	0	0	0	0	0	85.2358	0	0	0	0	0	0	0	0	0	0	0	0	0	0	0	0	0	0	0
		232	1150.28	0	84.4969	0	0	0	0	0	0	0	0	0	0	0	0	0	0	83.6725	0	0	0	0	0	0	0	0	0	0	0	0	0	0	0	0	0	0	0
		233	1154.14	0	84.7431	0	0	0	0	0	0	0	80.1761	0	0	0	0	0	0	86.235	0	0	0	0	0	0	0	0	0	0	0	0	0	0	0	0	0	0	0
		234	1158	0	89.8645	0	0	0	0	0	0	0	0	0	0	0	0	0	0	0	83.0145	0	0	0	0	0	0	0	0	0	0	0	0	0	0	0	0	0	0
		235	1161.86	0	87.1968	0	0	0	0	0	0	0	84.8824	0	0	0	0	0	0	0	0	0	0	0	0	0	0	0	0	0	0	0	0	0	0	0	0	0	0
		236	1165.72	0	85.6586	0	0	0	0	0	0	0	0	0	0	0	0	0	0	0	0	0	0	0	0	0	0	0	0	0	0	0	0	0	0	0	0	0	0
		237	1169.58	0	90.7329	0	0	0	0	0	0	0	0	0	0	0	0	0	0	0	0	0	0	0	0	0	0	0	0	0	0	0	0	0	0	0	0	0	0
		238	1173.44	0	0	0	0	0	0	0	0	0	0	0	0	0	0	0	0	0	0	0	0	0	0	0	0	0	0	0	0	0	0	0	0	0	0	0	0
		239	1177.3	0	0	0	0	0	0	0	0	0	0	0	0	0	0	0	0	83.1036	0	0	0	0	0	0	0	0	0	0	0	0	0	0	0	0	0	0	0
		240	1181.16	0	0	0	0	0	0	0	0	0	0	0	0	0	0	0	0	0	0	0	0	0	0	0	0	0	0	0	0	0	0	0	0	0	0	0	0
		241	1185.02	0	83.3933	0	0	0	0	0	0	0	0	0	0	0	0	0	0	0	0	0	0	0	0	0	0	0	0	0	0	0	0	0	0	0	0	0	0
		242	1188.88	0	0	0	0	0	0	0	86.431	0	0	0	0	0	0	0	0	83.1017	0	0	0	0	0	0	0	0	0	0	0	0	0	0	0	0	0	0	0
		243	1192.74	0	0	0	0	0	0	0	0	0	0	0	0	0	0	0	0	0	0	0	0	0	0	0	0	0	0	0	0	0	0	0	0	0	0	0	0
		244	1196.6	0	0	0	0	0	0	0	0	0	0	0	0	0	0	0	0	81.998	0	0	0	0	0	0	0	0	0	0	0	0	0	0	0	0	0	0	0
		245	1200.46	0	0	0	0	0	0	0	0	0	0	0	0	0	0	0	0	80.4732	0	0	0	0	0	0	0	0	0	0	0	0	0	0	0	0	0	0	0
		246	1204.32	0	0	0	0	0	0	0	0	0	0	0	0	0	0	0	0	0	0	0	0	0	0	0	0	0	0	0	0	0	0	0	0	0	0	0	0
		247	1208.18	0	92.4623	0	0	0	0	0	0	0	0	0	0	0	0	0	0	0	0	0	0	0	0	0	0	0	0	0	0	0	0	0	0	0	0	0	0
		248	1212.04	0	0	0	0	0	0	0	0	0	0	0	0	0	0	0	0	82.048	0	0	0	0	0	0	0	0	0	0	0	0	0	0	0	0	0	0	0
		249	1215.9	0	0	0	0	0	0	0	0	0	0	0	0	0	0	0	0	84.5615	0	0	0	0	0	0	0	0	0	0	0	0	0	0	0	0	0	0	0
		250	1219.76	0	0	0	0	0	0	0	0	0	0	0	0	0	0	0	0	84.9117	0	0	0	0	0	0	0	0	0	0	0	0	0	0	0	0	0	0	0
		251	1223.62	0	0	0	0	0	0	0	0	0	0	0	0	0	0	0	0	82.9101	0	0	0	0	0	0	0	0	0	0	0	0	0	0	0	0	0	0	0
		252	1227.48	0	0	0	0	0	0	0	0	0	0	0	0	0	0	0	0	0	0	0	0	0	0	0	0	0	0	0	0	0	0	0	0	0	0	0	0
		253	1231.34	0	0	0	0	0	0	0	0	0	0	0	0	0	0	0	0	0	0	0	0	0	0	0	0	0	0	0	0	0	0	0	0	0	0	0	0
		254	1235.2	0	0	0	0	0	0	0	0	0	0	0	0	0	0	0	0	86.4681	0	0	0	0	0	0	0	0	0	0	0	0	0	0	0	0	0	0	0
		255	1239.06	0	0	0	0	0	0	0	0	0	0	0	0	0	0	0	0	80.8088	0	0	0	0	0	0	0	0	0	0	0	0	0	0	0	0	0	0	0
		256	1242.92	0	0	0	0	0	0	0	0	0	0	0	0	0	0	0	0	85.857	0	0	0	0	0	0	0	0	0	0	0	0	0	0	0	0	0	0	0
		257	1246.78	0	0	0	0	0	0	0	0	0	0	0	0	0	0	0	0	84.6945	0	0	0	0	0	0	0	0	0	0	0	0	0	0	0	0	0	0	0
		258	1250.64	0	0	0	0	0	0	0	0	0	0	0	86.592	0	0	0	0	0	0	0	0	0	0	0	0	0	0	0	0	0	0	0	0	0	0	0	0
		259	1254.5	0	0	0	0	0	0	0	0	0	0	0	0	0	0	0	0	0	0	0	0	0	0	0	82.5675	0	0	0	0	0	0	0	0	0	0	0	0
		260	1258.36	0	0	0	0	0	0	0	0	0	0	83.8163	0	0	0	0	0	0	0	0	0	0	0	0	0	0	0	0	0	0	0	0	0	0	0	0	0
		261	1262.22	0	0	0	0	0	0	0	0	0	0	0	0	0	0	0	0	83.5817	0	0	0	0	0	0	0	0	0	0	0	0	0	0	0	0	0	0	89.8467
		262	1266.08	0	0	0	0	0	0	0	0	0	0	0	0	0	0	0	0	81.0966	0	0	0	0	0	0	0	0	0	0	0	0	0	0	0	0	0	0	84.556
		263	1269.94	0	0	0	0	0	0	0	0	0	0	0	0	0	0	0	0	85.8503	0	0	0	0	0	0	81.2012	0	0	0	0	0	0	0	0	0	0	0	80.9293
		264	1273.8	0	0	0	0	0	0	0	0	0	0	0	0	0	0	0	0	80.8567	0	0	0	0	0	0	0	0	0	0	0	0	0	0	0	0	0	0	86.4692
		265	1277.66	0	0	0	0	0	0	0	0	0	0	0	0	0	0	0	0	86.5695	0	0	0	0	0	0	81.4346	89.4749	0	0	0	0	0	0	0	0	0	0	87.5596
		266	1281.52	0	0	0	0	0	0	0	0	0	0	0	0	0	0	0	0	0	0	0	0	0	0	0	78.7558	89.3904	0	0	0	0	0	0	0	0	0	0	0
		267	1285.38	0	0	0	0	0	0	0	0	0	0	0	0	0	0	0	0	89.3362	0	0	0	0	0	0	82.6133	89.056	0	0	0	0	0	0	88.8675	0	0	0	83.3078
		268	1289.24	0	0	0	0	0	0	0	0	0	0	0	0	0	0	0	0	83.2157	0	0	0	0	0	0	78.625	90.0743	0	0	0	0	0	0	0	0	0	0	87.8194
		269	1293.1	0	0	0	0	0	0	0	0	0	0	0	0	0	0	0	0	83.119	0	0	0	0	0	0	0	87.915	0	0	0	0	0	0	0	0	0	0	88.6965
		270	1296.96	0	0	0	0	0	0	0	0	0	79.7017	0	0	0	0	0	0	91.9225	0	0	0	0	0	0	80.2669	83.3493	0	0	0	0	0	0	0	0	0	0	84.5305
		271	1300.82	0	0	0	0	0	0	0	0	0	0	0	0	0	0	0	0	0	0	0	0	0	0	0	0	86.3944	0	0	0	0	0	0	0	0	0	0	82.1199
		272	1304.68	0	0	0	0	0	0	0	0	0	0	0	0	0	0	0	0	0	0	0	0	0	0	0	0	88.6881	0	0	0	0	0	0	0	0	0	0	80.7607
		273	1308.54	0	0	0	0	0	0	0	0	0	0	0	0	0	0	0	0	0	0	0	0	0	0	0	80.9805	86.4251	0	0	0	0	0	0	0	0	0	0	85.6379
		274	1312.4	0	0	0	0	0	0	0	0	0	82.8807	0	0	0	0	0	0	84.1474	0	0	0	0	0	0	0	85.8179	0	0	0	0	0	0	0	0	82.6945	0	87.1711
		275	1316.26	0	0	0	0	0	0	0	0	0	0	0	0	87.3293	0	0	0	83.8351	0	0	0	0	0	0	78.7182	87.8049	0	0	0	0	0	0	0	0	0	0	86.894
		276	1320.12	0	0	0	0	0	0	0	83.1384	0	0	0	0	86.1759	0	0	0	0	0	0	0	0	0	0	80.0926	89.4956	0	0	0	0	0	0	0	0	0	0	90.1146
		277	1323.98	0	0	87.484	0	0	0	0	90.6532	82.1219	0	0	0	0	0	0	0	85.3285	0	0	0	0	0	0	84.2195	89.2805	0	0	0	0	0	0	0	0	0	0	95.0676
		278	1327.84	0	0	82.6603	0	0	0	0	82.6008	82.7147	0	0	0	0	0	0	0	0	0	0	0	0	0	0	86.8338	86.1885	0	0	0	0	0	0	0	0	0	0	88.1092
		279	1331.7	0	0	0	0	0	0	0	84.0281	0	0	0	0	0	0	0	0	0	0	0	0	0	0	0	0	85.6316	0	0	0	0	0	0	0	0	0	0	84.9356
		280	1335.56	0	0	87.3238	0	0	0	0	85.5454	0	0	0	0	0	0	0	0	88.0657	0	0	0	0	0	0	86.5368	89.0287	0	0	0	0	0	0	0	0	0	0	82.9421
		281	1339.42	0	0	0	89.3588	0	0	0	85.3876	0	0	0	0	0	0	0	0	0	0	0	0	0	0	0	79.8464	85.463	0	0	0	0	0	0	0	0	0	0	81.8119
		282	1343.28	0	0	86.6718	0	0	0	0	84.907	0	0	0	0	0	0	0	0	0	0	0	0	0	0	0	78.8376	85.4714	0	0	0	0	0	0	0	0	0	0	81.5044
		283	1347.14	0	0	0	0	0	0	0	84.116	0	0	0	0	86.334	0	0	0	88.3185	0	0	0	0	0	0	84.7914	87.8257	0	0	0	0	0	0	0	0	0	0	87.4887
		284	1351	0	0	81.178	0	0	0	0	86.6595	79.1235	0	0	80.1934	85.934	0	0	0	85.0062	0	0	0	0	0	0	79.8206	87.0699	0	0	0	0	0	0	0	0	0	0	87.8264
		285	1354.86	0	0	81.2633	0	0	0	0	89.4349	0	0	0	0	0	0	0	0	0	0	0	0	0	0	0	0	84.9202	0	0	0	0	80.9977	0	0	0	0	0	85.0741
		286	1358.72	0	0	80.8643	0	0	0	0	0	0	0	0	82.466	0	0	0	0	0	0	0	0	0	0	0	83.8131	89.3699	0	0	0	0	0	0	0	0	0	0	87.0418
		287	1362.58	0	0	84.4542	0	0	0	0	82.6469	0	0	0	0	0	0	0	0	0	0	0	0	0	0	0	78.9282	87.8798	0	0	0	0	0	0	0	0	0	0	0
		288	1366.44	0	83.3989	86.0831	0	0	0	0	86.0224	79.6683	0	0	81.1839	0	0	0	0	84.6432	0	0	0	0	0	0	85.646	89.7971	0	0	0	0	86.2002	0	0	0	0	0	84.7741
		289	1370.3	0	84.2378	0	0	0	0	0	84.8884	85.9952	0	0	85.3976	86.7084	0	0	0	0	0	0	0	0	0	0	0	84.5963	0	0	0	0	0	0	0	0	0	0	87.3301
		290	1374.16	0	85.9734	0	84.638	0	0	0	87.9823	0	0	0	82.606	0	0	0	0	85.2159	0	0	0	0	0	0	81.9666	80.2064	0	0	0	0	76.8237	0	0	0	0	0	77.3306
		291	1378.02	0	83.0725	82.6967	0	0	0	0	87.9538	0	0	0	0	86.5587	0	0	0	83.3207	0	0	0	0	0	0	81.385	83.2978	0	0	0	0	0	0	0	0	0	0	83.6194
		292	1381.88	0	79.7977	0	0	0	0	0	83.1205	86.2626	0	0	0	0	0	0	0	88.0861	0	0	0	0	0	0	87.9737	83.8647	0	0	0	0	0	0	0	0	0	0	82.4544
		293	1385.74	0	85.9783	85.742	0	0	0	0	87.6688	0	0	0	0	89.3566	0	0	0	0	0	0	0	0	0	0	0	82.7393	0	0	0	0	82.5559	0	0	0	0	0	79.2644
		294	1389.6	0	90.4306	86.9067	0	0	0	0	83.5564	82.2036	0	0	0	0	0	0	0	0	0	0	0	0	0	0	0	83.3572	0	0	0	0	84.433	0	0	0	0	0	83.1162
		295	1393.46	0	85.2099	86.541	0	0	0	0	88.1616	82.7933	0	0	85.6797	0	0	0	0	78.9506	0	0	0	0	0	0	81.4965	83.4101	0	0	0	0	0	0	0	0	0	0	79.6424
		296	1397.32	0	86.4182	82.6592	0	0	0	0	91.192	0	0	0	0	88.7263	0	0	0	83.0661	0	0	0	0	0	0	84.0512	88.8604	0	0	0	0	83.2298	0	0	0	0	0	85.4185
		297	1401.18	0	88.9666	0	0	0	0	87.8838	87.9963	83.8943	0	0	85.5075	0	0	0	0	86.7497	0	0	0	0	92.8372	0	0	88.3538	0	0	0	0	80.872	0	0	0	0	0	85.521
		298	1405.04	0	86.5845	0	0	0	0	87.8412	82.5167	78.152	0	0	79.934	0	0	0	0	0	0	0	0	0	0	0	85.8539	85.1143	81.9737	0	0	0	0	0	0	0	0	0	85.0218
		299	1408.9	0	84.4421	0	0	0	0	87.0057	86.6746	0	96.6158	0	0	87.0049	0	0	0	0	0	0	0	0	0	0	83.9216	90.5846	0	0	0	0	0	0	0	0	0	0	82.5616
		300	1412.76	0	85.8311	0	0	0	0	83.8345	88.2279	0	0	0	0	0	0	0	0	85.8059	0	0	0	0	0	0	0	83.7498	0	0	0	86.5279	85.213	0	0	0	0	0	83.8838
		301	1416.62	0	84.1282	0	0	0	0	87.4925	89.3486	0	0	0	83.4339	0	0	0	0	83.4531	0	0	0	0	0	0	0	84.4542	0	0	0	0	88.1746	0	0	0	0	0	0
		302	1420.48	0	90.8357	0	0	0	0	86.2469	80.742	84.1134	0	0	85.3397	0	0	0	0	85.989	0	0	0	0	0	0	81.681	84.9521	83.5858	0	0	0	79.5168	0	0	0	0	0	0
		303	1424.34	0	85.755	87.7728	0	0	0	86.9034	84.2396	84.969	0	0	85.4433	90.7839	0	0	0	82.4443	0	0	0	0	0	0	87.626	88.7824	88.2591	0	0	0	81.6086	0	0	0	0	0	86.2422
		304	1428.2	0	88.7667	81.2742	0	0	0	88.3409	82.3342	90.0948	85.6456	0	0	0	0	0	0	82.5933	0	0	0	0	0	0	0	86.5089	0	0	0	0	82.3683	0	0	0	0	0	0
		305	1432.06	0	86.0824	0	0	0	0	90.0982	84.221	88.2122	0	0	75.3269	0	0	0	0	83.5699	0	0	0	0	0	0	82.962	85.8402	84.4201	0	0	0	85.9871	0	0	0	0	0	83.2773
		306	1435.92	0	84.6387	0	0	0	0	85.3798	89.6088	82.2476	0	0	81.903	0	0	0	0	88.8896	0	0	0	0	0	0	78.6739	89.0628	84.9113	0	0	0	83.0834	0	0	0	0	0	0
		307	1439.78	0	81.9834	0	0	0	0	86.2279	82.2372	0	0	0	0	0	0	0	0	84.4589	0	0	0	0	0	0	0	83.9201	0	0	0	0	81.0284	0	0	0	0	0	0
		308	1443.64	0	86.3124	0	0	0	0	89.059	81.4746	87.9813	0	0	85.7249	0	0	0	0	85.6172	0	0	0	0	0	0	0	88.5499	87.9048	0	0	0	84.9418	0	0	0	0	0	0
		309	1447.5	0	89.8803	0	0	0	82.4057	87.921	85.7277	0	0	0	0	0	0	0	0	87.6769	0	0	0	0	0	0	82.6682	89.3152	0	0	0	0	84.5364	0	0	0	0	0	0
		310	1451.36	0	86.9172	0	0	0	0	88.97	87.5648	0	0	0	0	0	0	0	0	83.478	0	0	0	0	0	0	0	87.0791	87.7021	0	0	0	87.1547	0	0	0	0	0	0
		311	1455.22	0	87.3294	0	0	0	0	87.1693	88.6638	85.6692	0	0	87.1154	0	0	0	0	84.5514	0	0	0	0	0	0	79.7	86.5694	0	0	82.5797	0	77.4714	0	0	0	0	0	0
		312	1459.08	0	80.693	87.1903	0	0	0	89.5393	83.4818	81.7982	0	0	86.1893	88.3655	0	0	0	84.8601	0	0	0	0	0	0	83.8149	89.1616	0	0	0	0	80.218	0	0	0	0	0	0
		313	1462.94	0	85.2015	0	0	0	0	0	87.5078	87.1302	0	0	0	0	0	0	0	86.1506	0	0	0	0	0	0	83.3431	86.0527	93.2768	0	0	0	82.8276	0	0	0	0	0	0
		314	1466.8	0	84.4612	0	0	0	0	81.6915	82.3401	81.3323	0	0	0	0	0	0	0	86.0025	0	81.7006	0	0	88.4311	0	83.4709	89.0215	0	0	0	0	80.4227	0	0	0	0	0	0
		315	1470.66	0	84.0903	0	0	0	0	91.5774	87.0779	0	0	0	0	0	0	0	0	81.1968	0	0	0	0	0	0	84.4811	83.8471	0	0	0	0	84.2592	0	0	0	0	0	0
		316	1474.52	0	83.1918	0	89.0581	0	0	86.381	0	84.3084	0	0	0	0	0	0	0	84.4876	0	0	0	0	0	0	82.084	87.1681	0	0	84.8189	0	81.9664	0	0	0	0	0	0
		317	1478.38	0	88.0586	0	89.1424	0	0	88.9588	82.0741	80.5213	0	0	0	0	0	0	0	86.3138	0	0	0	0	0	0	82.5335	90.8857	0	0	0	0	81.7904	0	0	0	0	0	0
		318	1482.24	0	83.7516	0	0	0	83.2519	80.3105	0	0	0	0	88.4991	0	0	0	0	85.1625	0	0	0	0	0	0	80.1744	81.8773	0	0	85.6798	0	79.2275	0	0	0	0	0	0
		319	1486.1	0	85.4478	0	0	0	0	91.164	0	83.6684	0	0	0	0	0	0	0	87.2457	0	0	0	0	0	0	84.1338	85.0674	0	0	0	0	83.1198	0	0	0	0	0	0
		320	1489.96	0	87.9739	0	0	0	0	85.3686	0	0	80.2887	0	78.8028	85.3316	0	0	0	84.8303	0	0	0	0	0	0	83.1744	87.3407	0	0	0	0	79.2376	0	0	0	0	0	0
		321	1493.82	0	86.2007	0	86.7598	0	0	87.2039	0	0	0	0	0	88.7438	0	0	0	84.5883	0	0	0	0	0	0	77.3112	92.9881	0	0	89.5493	0	83.9058	0	0	0	0	0	0
		322	1497.68	0	0	0	83.9784	0	0	86.535	0	82.503	0	0	82.7075	0	83.1931	0	0	81.9551	0	0	0	0	0	0	83.3248	86.3632	0	0	0	0	82.926	0	0	0	0	0	0
		323	1501.54	0	87.8745	0	82.7087	0	0	89.212	0	0	0	0	0	0	0	0	0	81.6522	0	0	0	0	0	0	81.8703	85.673	0	0	0	0	86.5777	0	0	0	0	0	0
		324	1505.4	0	0	0	94.1502	0	0	90.0162	0	86.343	80.6104	0	81.8557	84.626	0	0	0	87.1998	0	81.8509	0	0	0	0	78.3969	92.3556	0	0	0	0	86.2732	0	0	0	0	0	0
		325	1509.26	0	80.5936	0	87.103	0	84.2954	0	0	83.6687	0	0	0	85.3954	0	0	0	86.23	0	0	0	0	0	0	83.5358	91.6968	88.1486	0	0	0	82.6794	0	0	0	0	0	0
		326	1513.12	0	85.2303	0	82.8817	0	80.637	0	0	0	90.5922	0	82.3952	0	0	0	0	81.9045	0	0	0	0	0	0	0	89.509	0	0	92.5839	0	80.0015	0	0	0	0	0	0
		327	1516.98	0	88.3125	0	85.0308	0	0	0	0	0	80.2132	0	0	82.0408	0	0	0	86.1608	0	0	0	0	0	0	88.0699	89.6578	0	0	0	0	81.9656	0	0	0	0	0	0
		328	1520.84	0	90.1166	0	83.1098	0	0	0	0	0	0	0	81.6502	87.2135	0	0	0	0	0	0	0	0	0	0	0	87.3091	0	0	0	0	79.3631	0	0	0	0	0	0
		329	1524.7	0	0	0	91.4872	0	83.9785	85.4205	0	0	83.2125	0	80.9652	84.6513	0	0	0	80.1993	0	0	0	0	0	0	81.0628	85.6789	0	0	0	0	89.7094	0	0	0	0	0	0
		330	1528.56	0	86.4099	0	89.1114	0	0	88.3353	0	0	79.9054	0	84.7478	85.403	0	0	0	90.3478	0	0	0	0	0	0	81.8841	86.1004	87.1985	0	0	0	85.6971	0	0	0	0	0	0
		331	1532.42	0	0	0	0	0	83.992	85.2294	0	0	80.1747	0	86.2008	81.9426	0	0	0	80.9963	0	0	0	0	0	0	83.6961	87.9023	0	0	91.9784	0	86.6917	0	0	0	0	0	0
		332	1536.28	0	0	0	81.3873	0	82.2697	0	84.973	0	82.7874	0	84.3417	84.1216	83.8886	0	0	0	0	0	0	0	0	0	0	83.8712	0	0	82.5601	0	82.7283	0	0	85.2851	0	0	0
		333	1540.14	0	84.3355	0	89.8089	0	0	0	0	0	85.2121	0	84.3552	88.5386	0	0	0	84.5277	0	0	0	0	0	0	0	85.4876	0	0	86.1891	0	86.2822	0	0	0	0	0	0
		334	1544	0	90.2669	0	86.0998	0	0	0	0	0	83.9263	0	83.1832	88.2433	0	0	0	83.2224	0	0	0	0	0	0	0	85.5865	0	0	85.1974	0	80.7805	0	0	0	0	0	0
		335	1547.86	0	0	0	0	0	82.9517	87.6521	0	0	79.6115	0	81.352	0	0	0	0	84.3858	0	0	0	0	0	0	0	89.2344	0	0	85.1977	0	0	0	0	0	0	0	0
		336	1551.72	0	0	0	0	0	0	0	0	0	83.6438	0	79.888	85.617	0	0	0	84.3738	0	0	0	88.295	0	0	0	89.2498	0	0	85.2016	0	81.2718	0	0	0	0	0	0
		337	1555.58	0	0	0	91.9802	0	81.3839	0	0	0	80.4262	0	82.7157	88.0575	0	0	0	87.8395	0	0	0	0	0	0	0	89.2663	0	0	83.841	0	0	0	0	0	0	0	0
		338	1559.44	0	0	0	86.1805	0	83.0896	0	0	0	82.237	0	0	0	0	0	0	0	0	0	0	0	0	0	81.4243	84.3331	0	0	87.1357	0	0	0	0	0	0	0	0
		339	1563.3	0	0	0	81.9348	0	83.9908	0	0	0	81.8664	0	80.7869	84.7676	0	0	0	80.7135	0	0	0	0	0	0	0	85.7302	0	0	90.6287	0	0	0	0	0	0	0	0
		340	1567.16	0	0	0	82.0162	0	0	87.811	0	0	82.6885	0	0	0	0	0	0	83.564	0	81.5822	0	0	0	0	0	87.6677	0	0	87.2137	0	0	0	0	0	0	0	0
		341	1571.02	0	84.2399	0	82.9047	0	0	0	0	0	88.7518	0	0	85.5215	80.2356	0	0	84.5072	0	0	0	0	0	0	0	88.488	0	0	90.0704	0	83.8151	0	0	0	0	0	0
		342	1574.88	0	85.942	0	79.5531	0	0	0	0	0	80.6439	0	84.9159	88.3952	0	0	0	82.2845	0	81.7008	0	0	0	0	0	92.7724	0	0	0	0	0	0	0	0	0	0	0
		343	1578.74	0	0	0	87.6798	0	0	0	0	0	81.6066	0	84.2285	84.6705	0	0	0	0	0	0	0	0	0	0	0	87.1059	0	0	91.7327	0	0	0	0	0	0	0	0
		344	1582.6	0	82.4606	0	83.327	0	82.2069	86.2471	0	0	87.3809	0	82.1633	85.9595	0	0	0	83.9874	0	0	0	0	0	0	0	87.173	0	0	83.7677	0	0	0	0	0	0	0	0
		345	1586.46	0	0	0	79.8671	0	0	0	82.3035	0	85.7394	0	85.0264	86.3113	0	0	0	80.2459	0	0	0	0	0	0	0	86.9817	0	0	86.4043	0	82.299	0	0	0	0	0	0
		346	1590.32	0	0	84.3468	78.313	0	0	91.0318	82.8642	0	83.8846	0	83.0896	87.8964	0	0	0	0	0	0	0	0	0	0	0	88.1842	0	0	86.9162	0	0	0	0	0	0	0	0
		347	1594.18	0	0	0	82.5301	0	0	0	0	0	0	0	80.6191	83.6674	0	80.2104	0	86.0086	0	0	0	0	0	0	0	87.2055	0	0	84.2074	0	83.8833	0	0	0	0	0	0
		348	1598.04	0	85.2617	87.1879	83.6604	0	84.3402	0	0	0	0	0	79.0337	85.5778	0	0	0	83.5149	0	0	0	0	0	0	0	88.8529	0	0	95.1103	0	0	0	0	0	0	0	0
		349	1601.9	0	0	86.425	79.0724	0	0	94.2515	0	0	87.265	0	87.0314	81.8512	0	82.2447	0	85.7627	0	0	0	0	0	86.1309	0	90.9098	0	0	0	0	0	0	0	0	0	0	0
		350	1605.76	0	0	84.9316	76.2009	0	82.1738	94.4879	80.7783	0	91.7384	0	86.05	83.8245	0	0	0	79.0851	0	0	0	0	0	88.5587	0	0	0	0	87.3739	0	0	0	0	0	0	0	0
		351	1609.62	0	0	0	81.4792	0	84.6688	0	0	0	82.9643	0	78.2971	84.5512	0	0	0	83.3046	0	0	0	0	0	83.1306	0	88.7783	0	0	0	0	81.7894	0	0	0	0	0	0
		352	1613.48	0	82.0391	80.7914	85.163	0	91.0639	86.2389	0	0	76.7855	0	84.0983	84.5609	0	0	0	81.6737	0	0	0	0	0	0	0	0	0	0	79.0622	0	0	0	0	0	0	0	0
		353	1617.34	0	84.1048	91.676	84.276	0	83.941	89.8569	0	0	83.0897	0	83.3922	88.9889	0	0	0	0	0	0	0	0	0	85.7216	0	0	0	0	85.1613	0	0	0	89.9192	0	0	0	0
		354	1621.2	0	88.5742	84.3243	83.4121	0	0	94.5685	0	0	0	0	84.1986	85.3385	0	0	0	0	0	82.994	0	0	0	82.6341	0	0	0	0	0	0	0	0	0	0	0	0	0
		355	1625.06	85.6523	84.682	82.3861	83.2423	0	0	0	0	0	0	0	82.7967	0	0	0	0	0	81.498	0	0	0	92.3107	82.3516	0	0	0	0	0	0	87.803	0	0	0	0	0	0
		356	1628.92	0	90.4063	0	83.7187	0	88.1348	0	85.4511	0	78.7611	0	86.901	83.3995	0	0	0	88.1178	0	0	0	0	0	83.3977	81.5594	0	0	0	88.3695	0	85.9461	0	0	0	0	0	0
		357	1632.78	0	84.1091	86.1366	80.2743	0	86.0226	85.2049	0	0	0	0	86.9832	86.329	0	0	0	87.7081	0	0	0	0	0	87.703	0	0	0	0	81.491	0	0	0	0	0	0	0	0
		358	1636.64	0	0	0	79.3502	0	81.008	90.0051	0	0	82.2572	0	81.0144	82.4492	0	0	0	79.2125	85.8486	0	0	0	0	86.2781	0	0	0	0	85.9055	0	0	0	0	0	0	0	0
		359	1640.5	0	0	86.2514	84.6849	0	0	90.3628	0	0	0	0	88.9292	0	0	0	0	83.5879	0	0	0	0	0	84.74	0	0	0	0	88.6348	0	0	0	0	0	0	0	0
		360	1644.36	0	87.8358	79.4296	82.3669	0	0	83.2747	87.3864	0	0	0	83.7668	89.587	0	0	0	0	0	0	0	0	0	82.3891	0	0	0	0	88.0129	0	80.8259	0	0	0	0	0	0
		361	1648.22	0	0	84.6957	81.2607	0	85.704	86.9182	0	0	0	0	86.3224	90.6264	0	0	0	109.561	0	0	0	0	0	86.6812	0	0	0	0	0	0	0	0	0	0	0	0	0
		362	1652.08	0	0	86.4138	79.2211	0	0	85.0455	0	0	0	0	80.5294	0	0	0	0	88.9155	0	0	0	0	0	87.0972	0	0	0	0	85.305	0	0	0	0	0	0	0	0
		363	1655.94	0	0	83.7448	83.379	0	84.3075	84.4997	0	0	84.7726	0	82.618	84.8552	0	0	0	82.5866	0	0	0	0	0	88.4111	0	0	0	0	0	0	0	0	0	0	0	0	0
		364	1659.8	0	0	77.6375	81.7981	0	0	85.6642	0	0	0	0	85.5006	90.1046	0	0	0	81.2216	0	79.1845	0	0	0	89.9185	0	0	0	0	83.5773	0	0	0	0	0	0	0	0
		365	1663.66	0	0	0	84.7443	0	0	84.5973	83.8069	0	0	0	83.4073	83.951	0	0	0	85.3564	0	0	0	0	0	0	0	0	0	0	0	0	83.5676	0	0	0	0	0	0
		366	1667.52	0	80.1962	82.1846	82.4015	0	0	91.2367	88.3589	0	0	0	82.3381	91.8314	0	0	0	83.8968	0	0	0	0	0	88.5532	0	0	0	0	0	0	0	0	0	0	0	0	0
		367	1671.38	0	0	87.9544	79.3574	0	80.3522	82.6594	0	0	0	0	82.845	90.0432	0	0	0	85.6274	0	0	0	0	0	87.078	0	0	83.7688	0	0	0	0	0	0	0	0	0	0
		368	1675.24	0	0	0	83.6186	0	83.0897	86.8736	0	0	0	0	89.6363	86.5782	0	0	0	0	0	0	0	0	0	88.2467	0	0	0	0	84.9266	0	0	0	0	0	0	0	0
		369	1679.1	0	87.1842	85.5796	82.5026	0	90.6713	82.2211	0	0	0	0	81.7748	89.0306	0	80.387	0	92.8944	0	0	0	0	0	85.2952	0	0	0	0	0	0	0	0	0	0	0	0	0
		370	1682.96	0	87.2274	84.1516	86.5634	0	0	81.5704	0	0	0	0	84.4439	86.9174	0	0	0	0	0	0	0	0	0	84.3441	0	0	0	0	0	0	0	0	0	0	0	0	0
		371	1686.82	0	85.1333	78.3137	91.3468	0	0	88.6987	81.9277	0	0	0	80.7713	0	0	80.1715	0	82.0355	0	0	0	0	0	86.2404	0	0	0	0	0	0	80.611	0	0	0	0	0	0
		372	1690.68	0	89.878	85.1228	84.2928	84.029	85.4934	86.097	0	0	0	0	84.6119	87.4617	0	0	0	86.8452	0	0	0	0	0	86.1533	0	83.8691	0	0	85.564	0	81.8973	0	0	0	0	0	0
		373	1694.54	0	90.6727	0	88.4124	86.9598	0	86.4617	0	0	0	0	81.8974	0	0	79.8614	0	0	0	0	0	0	0	85.3072	0	0	0	0	0	0	0	0	0	0	0	0	0
		374	1698.4	0	90.2189	83.5705	0	85.2838	0	87.9951	0	0	0	0	81.1089	0	0	0	80.4256	80.9267	0	0	0	0	0	82.8472	0	0	0	0	84.6559	0	0	0	0	0	0	0	0
		375	1702.26	0	85.345	79.9996	87.1667	75.9151	83.4429	81.3987	0	0	0	0	78.6345	84.3812	0	0	0	85.6031	0	0	0	0	0	83.3493	0	0	0	0	85.765	0	0	0	0	0	0	0	0
		376	1706.12	0	86.0665	85.6599	84.5241	0	0	80.663	0	80.9073	0	0	86.5399	89.24	0	0	0	88.3821	0	80.1609	0	0	0	91.5306	0	0	85.7854	0	85.7894	0	85.6689	0	0	0	0	0	0
		377	1709.98	0	0	85.8266	87.0527	0	0	90.6136	0	0	0	0	83.0604	89.5703	0	85.4862	0	0	0	0	0	0	0	0	0	0	83.1418	0	82.539	0	0	0	0	0	83.9452	0	0
		378	1713.84	0	90.7657	86.5274	0	82.7698	0	86.2992	0	0	0	0	82.7392	92.1947	0	81.2317	0	81.2791	0	0	0	0	0	87.7257	0	0	86.9735	0	0	0	0	0	0	0	86.8805	0	0
		379	1717.7	0	82.033	0	0	75.9811	83.0123	86.7247	0	86.0853	0	0	82.3514	0	0	82.9413	0	77.4985	0	86.5381	0	0	0	81.6226	0	0	0	0	81.6074	0	0	0	0	0	0	0	0
		380	1721.56	0	85.8784	0	82.478	86.3006	81.367	87.5597	0	0	0	0	0	86.0228	0	81.5096	0	0	0	0	0	0	0	81.6143	0	0	85.4817	0	0	0	0	0	0	0	86.3968	0	0
		381	1725.42	0	87.7742	0	0	83.4756	80.4602	80.6904	0	0	0	0	83.2786	83.5288	0	0	0	0	0	0	0	0	0	89.3113	0	0	82.2549	0	0	0	80.5201	0	0	0	0	0	0
		382	1729.28	0	89.5706	83.0711	0	0	85.7035	86.3662	0	0	0	0	82.3128	88.94	0	80.9018	0	86.6296	0	80.8003	0	0	0	84.3301	0	0	0	0	0	0	0	0	0	0	0	88.5433	0
		383	1733.14	0	88.858	83.3753	0	87.1782	86.3795	86.5003	0	0	0	0	0	83.8733	0	81.8201	0	0	0	85.8012	0	0	0	0	0	0	84.6606	0	0	0	0	0	0	0	0	85.4316	0
		384	1737	0	0	86.6222	83.6088	83.1932	88.1033	0	0	0	0	0	89.0782	84.3582	78.7023	81.9893	0	83.8039	0	81.853	0	0	0	0	0	0	85.8022	0	84.8411	0	0	0	0	0	84.3063	85.7794	0
		385	1740.86	0	79.2614	85.1398	0	80.7317	81.6809	86.0457	0	0	0	0	81.7665	87.9669	0	80.7898	0	0	0	0	0	0	0	0	0	0	90.3752	0	85.717	0	0	0	0	0	0	85.294	0
		386	1744.72	0	0	85.8604	0	84.2088	78.3461	86.5013	89.8589	0	0	0	0	87.1872	0	79.7152	0	0	84.6362	0	0	0	0	0	0	0	78.4179	0	0	0	0	0	0	0	0	81.6052	0
		387	1748.58	0	87.0919	83.5765	0	80.2033	80.3874	90.5873	0	0	0	0	82.8271	84.0759	0	84.574	0	83.7261	0	0	0	0	0	0	0	0	84.4031	0	84.956	0	0	0	0	0	0	0	0
		388	1752.44	0	0	80.0219	0	82.4324	85.4589	86.7353	0	0	0	0	0	86.0218	0	78.0093	0	0	0	81.1457	0	0	0	0	0	0	0	0	0	0	0	0	0	0	0	87.371	0
		389	1756.3	0	0	86.4225	0	82.8258	89.9483	0	0	0	85.9652	0	0	89.215	0	78.5674	0	0	79.5488	82.4026	0	0	0	0	0	0	87.027	0	0	0	0	0	0	0	0	82.982	0
		390	1760.16	0	0	79.6171	0	85.8124	0	84.1632	0	87.2179	0	0	78.9097	0	0	75.0853	0	0	0	80.6412	0	0	0	0	0	0	85.859	0	86.7385	0	81.845	0	0	0	0	89.0659	0
		391	1764.02	0	84.2978	88.5737	0	0	84.7583	0	86.7671	80.0752	80.2746	0	0	82.5542	0	79.0455	0	0	0	0	0	0	0	0	0	0	91.9781	0	0	0	0	0	0	0	0	85.9528	0
		392	1767.88	0	86.1632	91.0558	0	85.4295	80.1045	0	82.1486	0	80.9507	0	80.6492	94.194	0	85.577	0	0	0	81.4655	0	0	0	0	0	0	83.3461	0	85.8015	0	0	0	0	0	0	85.8827	0
		393	1771.74	0	86.7683	86.3213	0	78.9279	80.7856	0	90.0688	0	0	0	0	85.837	0	80.3916	0	0	83.2523	0	0	0	0	0	0	0	0	0	0	0	83.5421	0	0	0	0	88.0555	0
		394	1775.6	0	82.3503	78.7964	0	84.0034	85.9186	0	0	84.7928	88.1762	0	83.7202	86.4487	0	81.1563	89.1454	0	0	76.545	82.4885	0	0	0	0	0	79.9756	0	92.073	0	85.1443	0	0	0	0	83.7831	0
		395	1779.46	0	86.5495	88.0261	0	84.162	82.3343	84.365	89.3502	0	0	0	80.0534	87.2773	0	83.9367	0	0	80.8794	0	0	0	0	0	0	0	85.39	0	0	0	0	0	0	0	0	84.7282	0
		396	1783.32	0	84.3918	85.8461	0	0	80.8306	0	0	0	0	0	0	81.9738	0	0	0	0	88.6536	77.8	0	0	0	0	0	0	86.1314	0	0	0	0	0	0	0	0	82.0519	0
		397	1787.18	0	84.8598	86.0746	0	0	84.0429	88.4748	86.0545	0	0	0	0	90.8278	0	80.8978	0	0	85.3431	0	0	0	0	0	0	0	0	0	0	0	80.2612	0	0	0	0	86.8274	0
		398	1791.04	0	0	88.9313	0	0	79.9219	0	84.5979	0	0	0	84.1997	84.9788	0	79.1686	0	0	80.0973	0	0	0	0	0	0	0	82.7274	0	0	0	0	0	0	0	0	81.0289	0
		399	1794.9	0	87.2101	83.1607	0	0	84.5492	0	86.5856	0	83.0581	0	0	86.7783	0	82.3167	86.0004	0	80.3588	0	0	0	0	0	0	0	0	0	86.6942	0	87.3199	0	0	0	0	83.8478	0
		400	1798.76	0	84.02	84.5013	0	0	0	0	0	0	0	0	78.6276	86.1101	0	86.5366	0	0	82.0173	0	0	0	0	0	0	0	81.9243	0	0	0	0	0	0	0	0	82.2913	0
		401	1802.62	0	81.8503	78.3211	0	0	0	0	0	0	0	0	0	92.519	0	82.3817	0	0	84.1067	0	0	89.6367	0	0	0	0	91.3392	0	80.2479	0	0	0	0	0	0	0	0
		402	1806.48	0	82.5297	87.2549	0	0	83.0503	0	0	0	0	0	85.5216	88.4136	0	74.5963	0	0	0	77.2507	0	0	0	0	0	87.26	86.4357	0	82.6132	0	0	0	0	0	0	87.9327	0
		403	1810.34	0	83.6488	80.6614	0	83.8924	90.4302	79.834	89.6395	0	0	0	84.8748	87.5809	0	81.4133	0	0	76.908	0	0	83.0536	0	0	0	87.0892	85.4506	0	85.5893	0	0	0	0	0	0	87.0201	0
		404	1814.2	0	84.3279	82.2471	0	0	0	0	0	0	0	0	78.4371	0	0	81.0809	0	0	0	0	0	0	0	0	0	89.7305	0	0	85.4332	0	0	0	0	0	0	85.0022	0
		405	1818.06	0	86.1448	81.671	0	0	82.2131	82.2133	90.3566	0	0	0	83.7174	87.4457	0	78.3237	0	0	0	0	0	0	0	0	0	97.3354	0	0	85.2877	0	82.8951	0	0	0	0	86.5564	0
		406	1821.92	0	86.1183	86.2537	0	0	0	86.6526	85.5041	0	0	0	82.2869	88.6997	0	75.6816	0	0	83.8804	0	0	0	0	0	0	0	87.163	0	86.2614	0	0	0	0	0	0	78.0738	0
		407	1825.78	0	86.7458	82.6442	0	0	79.3797	0	87.5715	0	0	0	90.144	81.8537	0	77.1914	0	0	80.1571	0	0	0	0	0	0	87.7718	93.3339	0	83.8064	0	78.2405	0	0	0	0	81.2949	0
		408	1829.64	0	81.769	82.1777	0	0	78.6816	0	81.781	0	0	0	83.9273	84.4402	0	83.8242	0	0	81.2422	0	0	87.3602	0	0	0	0	0	0	88.9442	0	0	0	0	0	0	0	0
		409	1833.5	0	83.2843	83.581	0	0	83.3383	84.1185	92.1963	0	0	0	84.6473	81.7033	0	78.3504	0	0	0	0	0	81.9009	0	0	0	0	88.0324	0	88.228	0	0	0	0	0	0	87.2773	0
		410	1837.36	0	85.0712	86.7894	0	0	93.8245	0	89.4253	0	0	0	76.0725	90.0406	0	69.9328	0	0	81.2083	0	0	79.7477	0	0	0	82.1552	0	88.4083	83.6133	83.5864	0	0	0	0	0	84.8913	0
		411	1841.22	0	87.3889	82.482	0	0	0	87.6066	85.1054	0	0	0	88.1489	90.2811	0	75.9356	0	0	78.4063	0	0	80.4517	0	0	0	0	0	82.8716	86.3777	0	0	0	0	0	0	81.1426	0
		412	1845.08	0	87.2041	79.3766	0	0	87.2675	89.2259	87.5852	0	0	0	0	83.7568	0	77.7907	0	0	0	0	0	86.008	0	0	0	0	82.5536	80.3306	87.0828	0	0	0	0	0	84.6131	82.8427	0
		413	1848.94	0	0	80.1542	0	0	0	86.4513	85.1885	0	0	0	81.1093	90.0558	0	80.4356	0	0	81.6991	0	0	0	0	0	0	87.0994	85.2748	78.6132	83.8892	0	87.7647	0	0	0	0	80.9085	0
		414	1852.8	0	89.6543	81.9009	0	0	0	82.6684	94.3795	0	0	0	0	88.9445	0	75.9889	0	0	83.5143	0	0	0	0	0	0	89.622	0	0	90.6994	90.5812	0	0	0	0	0	81.4785	0
		415	1856.66	0	91.1933	83.0984	0	0	0	0	83.9131	0	0	0	79.9098	86.678	0	82.0587	0	0	83.7084	0	0	81.6802	0	0	0	85.4966	0	0	84.7399	85.5135	0	0	0	0	0	82.4271	0
		416	1860.52	0	91.8215	0	0	0	0	86.9768	86.1109	0	0	0	84.7642	88.5043	0	78.0808	0	0	77.7583	0	0	82.4308	0	0	0	84.4147	88.1216	0	86.1719	0	0	0	0	0	0	0	0
		417	1864.38	0	98.1096	0	0	0	0	86.239	90.2416	0	0	0	0	89.2207	0	80.0343	0	0	0	0	0	82.6275	0	0	0	87.0646	0	0	89.087	0	0	0	0	0	0	81.7009	0
		418	1868.24	0	94.7206	90.2178	0	0	0	87.4165	89.3679	0	0	0	89.1022	85.9703	0	0	0	84.3979	0	0	0	82.8719	0	0	0	0	0	0	85.2154	86.6137	0	0	0	0	0	82.9704	0
		419	1872.1	0	85.2108	80.3753	0	0	0	0	76.7322	0	0	0	0	0	0	0	0	0	0	0	0	80.7598	0	0	0	84.0914	0	86.1212	82.2414	0	0	81.4	0	0	0	83.3985	0
		420	1875.96	0	87.0384	81.6967	0	0	0	87.0406	92.9621	0	0	0	91.1001	0	0	0	0	0	0	0	83.1392	0	0	0	0	0	0	0	86.6276	0	0	0	0	0	83.9184	84.0677	0
		421	1879.82	0	94.4135	85.4955	0	0	0	88.463	91.443	0	0	0	86.662	0	0	78.1858	0	0	0	0	0	87.301	0	0	0	89.0432	0	0	77.5731	92.1169	0	0	0	0	0	86.967	0
		422	1883.68	0	85.0805	80.2807	0	0	0	87.6685	92.5307	0	0	0	0	0	0	74.3828	0	89.1895	0	0	0	0	0	0	0	0	0	80.5277	86.6848	83.3464	0	81.6979	0	0	81.6992	78.446	0
		423	1887.54	0	87.6657	0	0	0	0	90.0031	89.6628	0	0	0	0	0	0	0	0	0	0	0	0	0	0	0	0	84.7123	0	80.6932	86.7964	88.1841	0	0	0	0	0	81.928	0
		424	1891.4	0	88.2491	0	0	0	0	85.6944	91.417	0	0	0	0	90.512	0	0	0	80.9094	0	0	85.874	0	0	0	0	86.7232	0	83.7271	86.1018	88.9904	0	87.8258	0	0	83.5791	80.5539	0
		425	1895.26	0	86.07	0	0	0	0	0	84.3982	0	0	0	0	0	0	0	0	0	0	0	0	0	0	0	0	91.5247	0	87.0955	84.2516	88.5743	0	0	0	0	87.5949	83.0404	0
		426	1899.12	0	0	83.4613	0	0	0	91.4671	83.5775	0	0	0	0	0	0	78.1351	0	0	0	0	85.328	88.1912	0	0	0	81.2545	0	79.8477	83.4982	88.6085	79.1665	0	85.6623	0	85.1201	80.6463	0
		427	1902.98	0	87.7747	0	0	0	0	93.0747	93.6839	0	0	81.5725	0	82.1259	0	78.5708	0	0	0	0	0	0	0	0	0	90.5898	0	76.3886	81.5716	93.691	0	84.7977	0	0	0	0	0
		428	1906.84	0	91.3956	0	0	0	0	81.4085	79.8686	0	0	0	0	0	0	80.2219	0	89.9409	0	0	86.3396	0	0	0	0	86.1147	0	79.9672	82.9845	85.3417	0	84.8445	0	0	0	0	0
		429	1910.7	0	90.6071	0	0	0	0	84.2214	92.679	0	0	0	0	0	0	0	0	83.0347	89.9655	76.285	85.1929	0	0	0	0	87.5114	0	0	86.9379	86.9685	0	0	0	0	0	0	0
		430	1914.56	0	0	0	0	0	0	81.1711	86.7243	0	0	0	0	0	0	76.6211	0	0	0	81.8035	86.916	84.2172	0	87.8041	0	83.9917	0	79.5943	84.1894	88.0277	0	0	0	0	84.0625	0	0
		431	1918.42	85.6125	90.9471	0	0	0	0	84.9274	83.7299	0	0	0	0	0	0	79.2757	0	84.4931	0	76.4986	84.4935	0	0	0	0	87.9155	0	0	90.9875	87.153	0	0	0	0	0	0	0
		432	1922.28	0	84.4103	0	0	0	0	88.0228	87.1446	0	0	88.849	0	0	0	0	0	0	0	78.847	87.5237	0	0	0	0	82.2087	0	0	85.0291	87.2425	0	81.7859	0	0	86.6115	87.9544	0
		433	1926.14	91.8981	0	0	0	87.626	0	83.1964	86.6691	0	0	0	0	0	0	0	0	0	0	79.7698	90.2232	0	0	0	0	83.8684	0	81.1039	82.3272	86.1517	0	79.1186	0	0	0	0	0
		434	1930	86.0584	89.5522	0	0	0	0	85.6057	86.0462	0	0	0	0	0	0	0	0	0	0	80.435	87.9345	0	0	0	0	81.5941	0	77.9655	85.3585	89.6634	0	0	0	0	89.3465	87.1409	0
		435	1933.86	87.6057	82.9984	0	0	0	0	85.0176	85.1978	0	0	0	0	0	0	0	0	0	0	80.5326	86.8535	0	0	0	0	80.8759	0	0	88.5576	85.5554	0	83.7019	0	0	90.8174	83.1186	0
		436	1937.72	84.8204	0	0	0	85.7547	0	88.7874	84.636	0	0	89.8644	0	0	0	0	0	84.8397	0	81.5675	80.8038	0	0	0	0	86.0829	0	0	84.1342	0	0	75.564	85.2792	0	0	82.2389	0
		437	1941.58	87.5006	0	0	0	84.6226	0	0	85.4672	0	81.4254	0	0	0	0	0	0	83.6209	0	77.6446	84.4078	0	0	0	0	86.6403	0	0	85.2592	91.5443	0	80.7405	0	0	0	0	0
		438	1945.44	88.5511	0	0	0	87.1835	0	83.1186	86.5951	0	0	0	0	0	0	0	0	0	0	78.8125	83.1868	0	0	0	0	89.9122	0	0	85.4801	86.0546	0	73.2852	0	0	0	81.5079	0
		439	1949.3	84.9457	0	0	0	81.265	0	93.7556	87.9545	0	0	0	0	0	0	76.936	0	0	0	78.6242	0	0	0	0	0	88.9064	0	80.1275	88.3414	83.8266	0	81.0925	0	0	0	0	0
		440	1953.16	89.8133	91.2236	81.9899	0	0	0	83.8257	83.3142	0	0	0	0	0	0	0	0	83.9442	0	79.8773	93.9773	0	0	0	0	84.7291	0	0	86.2471	85.811	0	80.0122	89.9473	0	0	0	0
		441	1957.02	85.435	0	0	80.7338	0	0	82.2095	90.9119	0	0	0	0	0	0	80.368	0	0	0	84.6821	88.2222	0	0	0	0	86.1832	82.7191	0	88.0554	85.0716	80.5361	0	82.7303	0	0	0	0
		442	1960.88	88.0914	85.153	0	83.9083	82.4112	0	88.1071	79.0373	0	0	0	0	0	0	0	0	0	0	78.1226	88.0166	0	0	88.7403	79.0178	87.5103	85.1556	0	88.6617	80.7039	0	82.7028	95.0609	0	0	0	0
		443	1964.74	88.8433	81.3189	0	87.3986	87.8129	0	0	84.6026	0	0	0	0	0	0	0	0	85.8162	0	82.4513	87.6972	0	0	0	0	0	0	82.6033	87.1943	85.4529	81.3395	80.1096	83.8922	0	0	89.2358	0
		444	1968.6	89.1168	0	0	86.1097	85.9885	0	81.4262	81.5747	0	0	0	0	0	0	0	0	89.6107	0	0	85.2375	0	0	0	79.5854	0	0	0	90.8587	85.5351	0	83.8806	86.2287	0	84.7094	84.3725	0
		445	1972.46	84.0748	0	0	81.501	83.0329	0	87.7703	80.9464	0	0	85.1385	0	0	0	78.227	0	0	0	73.406	83.8694	0	0	0	0	0	81.0549	0	87.7414	84.1515	0	82.5235	87.4978	0	0	0	0
		446	1976.32	83.3222	89.3912	0	81.8463	82.4815	0	87.9853	81.458	0	0	0	0	0	0	0	0	0	0	76.9467	86.0982	0	0	0	0	0	0	0	84.3232	88.8076	82.9184	78.5214	91.57	86.0814	0	88.7664	0
		447	1980.18	84.609	0	0	0	85.0532	0	83.5796	86.3401	0	0	0	0	0	0	82.31	0	0	0	75.1031	92.8975	0	0	0	77.811	0	0	0	82.5138	86.3901	84.345	82.5924	85.9081	0	0	0	0
		448	1984.04	86.6911	0	0	87.4378	86.7454	0	87.9473	82.242	0	0	0	0	0	0	0	0	84.8941	0	76.9316	88.7972	0	0	0	81.6475	0	0	0	89.1154	90.5736	92.3513	77.9232	85.3259	88.428	93.8993	0	0
		449	1987.9	92.2926	83.9578	0	85.1474	84.8947	0	85.5358	84.3641	0	0	0	0	0	0	86.2747	0	0	0	77.8429	90.3219	0	0	0	0	0	79.1734	0	91.0307	86.9647	85.9601	80.3755	88.1029	0	0	0	0
		450	1991.76	89.6461	0	0	85.8247	0	0	90.1638	89.0872	0	0	0	0	0	0	0	0	0	0	83.2077	81.9694	0	0	0	0	0	85.527	0	85.5327	93.9962	86.3727	82.0719	85.3976	0	0	0	0
		451	1995.62	91.567	0	0	87.3424	0	0	85.3417	86.0195	0	0	0	0	0	0	79.4966	0	84.6144	0	76.2254	86.3903	0	82.8504	84.8297	75.1519	88.9451	80.0369	0	86.072	91.5108	86.1494	80.2336	88.8128	0	0	0	90.043
		452	1999.48	91.5053	0	0	91.6838	91.8679	0	85.9818	86.3526	0	0	0	0	0	89.2487	86.0091	0	0	0	81.7913	95.1717	0	0	0	79.1874	90.5211	0	0	84.1021	80.9738	87.1697	81.145	86.0743	0	0	0	0
		453	2003.34	89.625	0	0	91.3774	88.4414	0	84.0622	85.605	0	0	0	0	0	0	0	0	0	0	90.5847	84.0292	0	0	0	0	0	77.7343	0	80.3243	0	87.0415	87.0887	86.4791	79.373	0	0	0
		454	2007.2	87.2589	0	0	83.1247	86.3225	0	90.4883	85.4843	0	0	0	0	0	0	0	0	0	0	0	89.0182	0	0	0	84.8603	0	0	87.9169	85.1361	87.9213	88.8635	86.1502	83.1984	0	0	0	0
		455	2011.06	87.3304	0	0	84.3587	83.6601	0	84.3758	82.1177	85.891	0	0	0	0	0	0	0	0	0	81.8311	86.8036	0	0	0	0	0	0	87.2068	82.0732	0	88.4297	81.3242	87.9061	0	0	91.827	0
		456	2014.92	86.7789	0	0	81.453	83.0172	0	86.641	87.0717	0	0	0	0	0	0	81.6465	0	0	0	83.3313	0	0	84.1528	0	0	0	86.8124	0	85.0039	0	0	86.4348	85.4064	0	0	87.0557	0
		457	2018.78	85.4298	0	0	81.2183	86.2409	84.1701	88.759	83.9883	0	0	0	0	0	0	81.8091	0	0	0	78.6396	82.1277	0	84.5487	0	0	0	0	0	82.7696	0	85.1719	80.4031	90.2545	0	0	86.226	0
		458	2022.64	0	0	0	0	88.1212	0	92.6326	89.1165	0	0	0	0	86.6316	0	81.6381	0	0	0	82.6604	85.0488	0	83.6496	0	76.6379	0	82.46	87.063	88.2692	0	85.4782	0	87.2558	84.3231	0	85.1753	0
		459	2026.5	88.7862	0	0	0	85.0199	0	87.4603	87.7346	0	0	0	0	0	0	83.4859	0	0	0	90.2693	85.0007	0	0	0	74.8497	0	0	0	0	0	85.5025	83.8975	88.2452	0	0	0	84.8894
		460	2030.36	90.1863	0	0	87.7751	0	0	0	87.7049	0	0	0	0	0	0	80.6885	0	0	0	81.7157	90.1537	0	85.4217	0	77.4639	0	82.3568	78.6543	84.9812	0	80.6204	88.1421	103.118	0	0	0	0
		461	2034.22	85.1214	0	0	88.3174	86.4769	0	87.6608	87.661	0	0	0	0	0	0	81.5909	0	0	0	0	0	0	89.008	0	75.694	0	87.7152	83.9014	0	0	78.0861	87.0135	88.2733	0	0	87.8288	86.539
		462	2038.08	91.576	0	0	0	0	0	84.5296	0	0	0	0	0	0	0	0	0	0	0	0	0	0	0	0	74.5613	0	85.7008	80.2609	0	0	87.8175	84.1654	92.1242	0	0	81.4749	0
		463	2041.94	80.9994	0	0	88.3534	89.1471	0	0	83.4507	0	0	0	0	88.9971	0	80.212	0	0	0	81.7946	87.651	0	78.4881	0	0	0	83.7313	85.8695	84.0448	0	85.2502	84.9369	93.0646	0	0	0	0
		464	2045.8	85.2599	85.0979	0	81.0094	0	0	89.2645	0	0	0	0	0	0	0	84.0033	0	0	0	79.4972	0	0	77.703	0	81.4811	0	89.8163	86.8173	0	0	0	80.7707	90.1003	0	0	0	0
		465	2049.66	91.4144	0	0	0	0	0	0	92.6294	0	0	0	0	86.4759	0	81.6375	0	0	0	0	86.4465	0	0	85.81	0	0	0	83.6297	0	0	0	84.7491	84.5026	0	0	0	81.2102
		466	2053.52	91.0715	0	0	88.1493	87.0202	0	0	87.832	0	0	88.0024	0	87.5288	0	80.9855	0	0	0	80.819	91.0414	0	87.6954	0	0	0	0	87.1721	0	0	86.6905	86.1632	86.1145	0	0	0	80.3922
		467	2057.38	93.0321	0	0	88.6486	0	0	0	88.5658	0	0	0	0	0	0	0	0	0	0	0	0	0	0	0	0	0	86.3012	89.937	0	0	93.1873	0	85.2147	0	0	0	89.6462
		468	2061.24	0	0	0	77.0223	85.6082	0	0	88.3181	0	0	85.5179	0	0	0	83.0175	0	0	0	80.009	82.5788	0	84.2872	89.8512	0	0	0	88.1532	0	0	88.5314	87.4524	90.474	0	0	0	78.5856
		469	2065.1	0	0	0	90.6959	88.527	0	0	90.7041	0	0	0	0	86.6895	0	84.4005	0	0	0	0	0	0	0	0	0	0	84.2171	86.0017	88.0473	0	84.7379	82.7723	88.1192	0	0	90.1472	81.3374
		470	2068.96	0	0	0	89.7177	0	0	92.5362	88.8504	0	0	85.0952	0	89.3667	0	81.6247	0	0	0	79.814	0	0	0	86.6782	0	0	83.2125	86.2057	0	0	0	0	87.4494	0	0	0	0
		471	2072.82	0	0	0	0	83.4609	0	0	92.8179	0	0	86.8332	0	88.0278	0	0	0	0	0	83.6776	0	0	80.6792	0	0	0	0	90.1438	92.6568	0	0	76.1321	84.0172	0	0	85.0041	82.2001
		472	2076.68	0	0	0	0	0	0	0	0	0	0	87.435	0	86.5397	0	87.3807	0	0	0	0	0	0	86.2849	0	0	0	0	86.473	0	0	84.7715	79.7947	86.0139	0	0	80.8838	83.8111
		473	2080.54	0	0	0	85.9808	85.7989	0	0	86.8195	0	0	87.576	0	89.5658	0	81.7779	0	0	0	0	0	0	81.1488	0	0	0	0	88.3707	0	0	0	87.4098	0	0	0	0	0
		474	2084.4	0	0	0	83.6134	87.2643	0	0	91.7248	0	0	89.6863	0	91.7909	0	76.2671	0	0	0	0	0	0	79.0782	0	0	0	0	87.8109	0	0	0	78.0949	85.8117	0	89.8746	0	0
		475	2088.26	0	0	0	86.1424	0	0	0	0	0	0	88.9435	0	0	0	80.3448	0	0	0	0	0	0	78.9227	0	0	82.5772	85.5204	86.6382	0	0	0	79.7335	0	0	82.709	0	83.6431
		476	2092.12	0	0	0	92.8579	0	0	95.1264	0	0	0	0	0	87.5889	0	79.9012	0	0	0	0	0	0	87.2186	0	83.3556	0	0	89.6139	0	0	0	87.3849	85.7326	0	80.0065	0	82.2898
		477	2095.98	90.6798	0	0	83.8041	88.0319	0	0	0	0	0	0	0	87.479	0	0	0	0	90.1674	0	0	0	83.2113	0	0	0	0	84.4393	0	0	89.4414	0	0	0	0	0	82.2973
		478	2099.84	0	0	0	92.6484	0	0	0	0	0	88.9379	86.3876	0	90.0487	0	0	0	0	0	0	0	0	0	0	80.1675	0	83.4865	96.9285	0	0	0	74.3933	89.4532	0	84.2602	0	82.423
		479	2103.7	0	86.0295	0	84.1965	88.6776	0	0	0	0	0	0	0	87.4793	0	0	0	0	0	0	0	0	78.1106	0	77.1798	0	0	91.3674	0	0	0	88.9406	0	0	87.2436	0	0
		480	2107.56	0	0	0	96.0443	0	0	0	0	0	0	92.5608	0	85.5136	0	0	0	0	0	0	0	0	88.0029	0	0	0	0	90.0773	0	0	85.0612	88.5983	0	0	87.4948	0	82.9721
		481	2111.42	0	0	0	88.9709	0	0	0	0	0	92.2563	86.1023	0	85.6441	0	0	0	0	80.9716	0	0	0	83.9217	0	80.861	0	0	90.8496	0	0	0	79.7021	0	0	87.8681	0	89.8395
		482	2115.28	0	0	0	0	0	0	0	0	0	0	85.3561	0	84.1958	0	0	0	0	0	0	0	0	81.8506	0	76.3068	0	0	89.0843	0	0	0	0	0	0	85.7523	85.8783	0
		483	2119.14	0	84.0164	0	0	83.1973	0	0	0	0	0	90.1823	0	90.7404	0	81.1541	0	0	0	0	0	0	81.6761	0	0	0	0	85.6876	0	0	0	0	0	0	87.4182	0	0
		484	2123	0	0	0	87.7559	91.7179	0	0	90.1658	0	93.5573	90.7825	0	87.6889	0	81.6712	0	0	0	0	0	0	81.6122	0	0	0	0	93.359	0	0	0	0	0	0	85.3872	0	0
		485	2126.86	0	91.4642	0	88.5744	89.4673	0	0	0	0	0	89.9014	0	86.7138	0	0	0	0	0	0	0	0	0	0	0	0	0	94.0482	0	89.1476	0	88.6454	0	0	88.29	0	0
		486	2130.72	0	92.1612	0	91.4733	84.2216	81.1425	0	0	0	0	0	0	90.9734	0	0	86.7309	0	0	0	0	0	79.4321	0	0	0	0	86.2255	0	0	0	80.2167	0	0	84.9654	0	0
		487	2134.58	0	82.7233	0	91.7689	93.199	0	0	87.6371	0	0	81.5869	0	83.6033	0	82.9428	0	0	85.2195	0	0	83.8633	83.0429	0	0	0	0	84.7238	0	0	0	84.6088	0	0	82.809	0	0
		488	2138.44	0	86.5541	0	0	84.6042	0	0	87.4391	0	0	82.3036	0	88.3427	0	0	0	0	85.2955	0	0	85.8036	77.5647	0	0	0	0	91.5433	0	0	0	79.0477	0	0	83.7026	82.9825	85.9251
		489	2142.3	0	0	0	0	0	0	0	90.6771	0	0	90.4099	0	90.983	0	0	0	0	85.4366	0	0	0	79.8354	0	83.3626	0	0	89.3989	0	0	0	0	85.5505	0	83.6558	0	0
		490	2146.16	0	0	0	88.9344	86.0988	0	0	0	0	83.4838	95.8512	0	0	0	80.7011	78.1357	88.6715	0	0	0	0	76.7824	0	0	0	0	87.4965	0	0	0	83.0063	0	0	87.4528	0	98.3317
		491	2150.02	0	0	0	0	0	0	0	0	0	0	85.5998	0	92.2524	0	0	0	0	87.4244	0	0	0	0	0	0	0	0	86.9286	0	0	0	76.9467	84.3593	0	90.4198	81.0207	0
		492	2153.88	0	0	0	87.4297	91.3479	0	0	86.8256	0	0	84.0919	0	89.1651	0	0	0	0	0	0	0	83.1667	0	0	0	0	0	87.701	0	0	0	86.5599	0	0	84.5756	0	83.6568
		493	2157.74	0	0	0	0	85.918	0	85.0486	89.1377	0	0	89.6312	0	88.0744	0	0	0	0	89.0496	0	0	0	0	0	0	0	0	87.2099	0	0	0	78.7054	0	0	86.9573	82.7651	0
		494	2161.6	0	0	0	0	92.8605	77.223	89.0706	82.9581	0	0	83.5031	85.8527	85.0885	0	0	0	0	0	0	0	86.8986	0	0	0	92.2321	0	86.2953	0	0	0	0	0	0	86.0159	87.288	0
		495	2165.46	0	82.4847	0	88.7265	84.285	0	85.6273	87.0845	0	0	90.4671	0	91.4878	84.7537	0	0	85.0238	0	0	0	0	0	0	0	93.0237	0	86.1005	0	0	0	0	0	0	83.4386	90.2455	0
		496	2169.32	0	92.1949	0	0	90.252	0	0	85.0106	0	0	89.171	0	87.1447	0	0	0	0	82.8286	83.0862	0	0	0	0	86.1133	0	0	85.0729	85.6004	0	0	0	0	0	82.9784	88.1412	0
		497	2173.18	0	87.6851	0	0	90.4853	0	90.2078	0	0	0	85.691	0	89.4015	0	0	0	0	88.6968	84.9405	0	82.3675	0	0	88.3543	0	0	81.9472	0	0	0	0	0	0	84.9996	0	0
		498	2177.04	0	87.9003	0	0	87.0278	0	0	88.3318	86.1121	0	84.5363	0	86.8263	0	0	0	83.0145	0	88.7167	0	0	82.9345	0	0	0	0	86.8859	0	0	0	0	80.1411	0	84.1331	0	0
		499	2180.9	0	0	0	0	86.9461	0	0	88.6516	0	0	93.2681	0	93.046	0	0	0	0	0	88.0834	0	83.933	0	0	87.9829	0	0	84.5464	0	0	0	83.3059	0	0	84.8658	77.8499	0
		500	2184.76	0	0	0	0	86.924	0	86.7725	82.1468	0	0	91.7046	0	91.5868	0	0	0	0	0	0	0	88.9394	0	0	0	0	0	86.5981	0	0	0	80.8163	0	0	81.8082	84.04	0
		501	2188.62	0	88.8753	0	0	85.3787	0	0	87.0408	0	0	82.4502	0	87.425	85.1141	0	84.7327	92.5537	83.3171	81.6706	0	83.6562	0	0	0	87.0991	0	82.0574	0	0	91.9279	0	0	0	88.4205	0	0
		502	2192.48	0	87.0303	80.8906	0	89.6923	0	84.5574	88.0321	0	0	85.1246	0	90.97	0	0	0	84.899	0	80.6049	0	0	0	92.5114	0	91.7444	0	0	87.7248	0	91.1084	84.6473	0	0	0	82.8505	0
		503	2196.34	0	87.0952	86.2657	0	88.3361	0	0	86.0621	90.4839	91.1483	84.1226	0	87.5942	0	0	0	84.6773	89.1006	77.5517	0	83.951	0	0	0	91.2444	0	88.1154	0	0	85.3554	0	0	0	87.1632	85.4141	89.4761
		504	2200.2	0	0	84.4616	0	91.9105	0	0	90.5623	86.9563	0	82.7458	0	89.1638	0	0	87.776	81.4624	85.5159	80.6182	0	92.9916	0	0	0	0	0	0	0	0	85.4086	0	0	0	86.7605	86.0548	0
		505	2204.06	0	0	82.5599	0	83.8538	0	0	88.6478	84.1575	0	87.3946	0	90.5979	0	0	0	85.4181	88.8096	79.5852	0	84.7402	0	0	0	88.8161	0	84.4776	0	0	0	0	0	86.2204	0	0	0
		506	2207.92	0	0	0	0	88.9782	0	0	86.1354	85.676	0	84.9923	0	90.905	0	0	0	86.9471	83.079	82.7664	0	0	0	0	0	93.0468	0	87.69	0	0	0	0	0	0	89.6494	79.5573	0
		507	2211.78	0	82.6712	0	0	88.7425	0	0	83.3368	92.1535	0	90.665	0	90.8561	0	0	84.7652	83.7241	84.6935	79.954	0	85.1339	0	0	0	88.0156	0	86.6338	0	0	86.7073	0	0	0	91.5149	81.2746	0
		508	2215.64	0	0	0	0	93.4112	0	0	0	83.9598	0	82.5531	0	87.1329	79.668	0	0	81.8865	90.4107	84.1698	0	81.1878	0	0	0	89.4364	0	86.1711	84.2944	0	0	0	0	0	0	78.3628	0
		509	2219.5	0	0	80.9046	0	85.0786	0	0	85.0128	83.79	83.4906	89.629	0	83.8089	0	0	87.7208	91.0065	82.9317	83.261	0	85.289	0	0	0	92.0368	0	87.8922	0	0	0	0	0	0	0	0	0
		510	2223.36	0	0	83.9494	0	87.6121	0	0	88.4254	88.5782	0	84.4232	0	89.2017	79.1604	0	82.2877	83.0668	85.179	83.6636	0	0	0	0	0	88.2422	0	86.0522	0	0	85.5377	0	0	90.3088	0	79.6281	0
		511	2227.22	0	0	82.0131	0	87.0832	0	92.4818	85.5975	89.02	0	81.8828	0	88.5894	85.8782	0	0	88.2561	81.4355	82.0575	0	83.1919	0	94.555	0	84.0319	0	0	87.874	0	0	87.1351	0	89.7829	0	82.8564	85.6606
		512	2231.08	0	0	0	0	84.7117	0	0	86.8599	86.2977	0	83.3723	0	93.1939	0	0	81.7118	84.1263	0	81.92	0	0	0	0	0	88.3736	84.0634	79.3405	83.8058	0	0	0	81.0561	0	85.6903	79.3614	0
		513	2234.94	0	90.8203	83.8481	0	89.8454	0	0	80.9966	84.0168	0	84.6677	0	88.4197	88.2067	0	0	86.5106	85.8929	82.0207	0	86.343	0	0	0	84.5515	0	82.372	88.6756	0	86.0896	0	0	0	90.2972	81.2905	83.6612
		514	2238.8	0	85.1589	83.5902	0	82.8904	0	86.6491	84.9977	94.763	0	84.9785	0	84.9061	0	0	0	92.4047	90.5043	80.1459	0	82.3767	0	88.5237	0	90.5802	0	0	84.2484	0	84.1074	0	0	0	0	87.3464	0
		515	2242.66	0	0	81.4827	0	88.8811	0	0	81.2841	88.7026	0	86.0831	0	85.6705	87.0946	0	78.9067	0	83.6232	83.08	0	82.863	0	0	0	88.7926	0	0	87.8758	0	84.157	0	0	82.2532	82.8728	85.9798	86.6599
		516	2246.52	0	0	85.2209	0	87.819	0	0	86.766	92.0958	0	82.0976	0	88.5366	0	0	82.2925	0	0	80.9149	0	0	0	0	0	81.7671	0	0	0	0	0	0	0	83.9484	89.6013	80.085	0
		517	2250.38	0	0	86.1917	0	83.9335	0	0	83.4115	86.6099	0	83.8999	0	87.6463	83.4565	0	0	93.0993	0	81.3793	0	84.4555	0	0	0	84.1206	0	0	88.101	0	83.0746	0	0	82.8888	88.1174	85.3873	0
		518	2254.24	0	0	0	0	87.3107	0	90.121	85.2351	82.9102	0	83.1008	0	89.3415	83.5966	0	83.1467	88.1916	0	77.9909	0	86.1697	0	0	0	90.341	80.7238	84.9594	0	0	83.4136	0	91.3207	0	84.083	83.8153	0
		519	2258.1	0	0	86.1259	0	89.171	0	87.7342	86.3431	89.0822	0	0	0	94.4891	80.8106	0	0	88.0647	83.2542	78.289	0	0	85.3228	0	0	0	87.1124	0	88.4907	0	84.4036	0	0	0	0	85.3113	0
		520	2261.96	0	0	81.0788	0	89.9852	0	84.9692	88.187	86.2858	0	81.4265	0	95.7832	84.8764	0	84.17	0	0	0	0	79.2369	0	0	0	93.1673	86.4202	0	88.6654	0	88.9021	0	84.1918	85.2058	0	85.5561	0
		521	2265.82	0	0	90.446	0	81.1611	0	90.9013	87.8929	88.1347	0	88.0524	0	91.0041	85.2258	0	83.53	83.2163	0	88.8095	0	82.5849	0	0	0	83.9047	84.7123	0	85.4238	0	0	0	0	83.8879	0	87.4407	85.373
		522	2269.68	0	0	82.7709	0	86.58	0	88.5566	84.1343	91.4314	0	0	0	84.9583	82.4718	0	0	86.0428	0	77.2541	0	88.4985	0	88.2988	0	90.225	84.8554	0	86.0276	0	87.6488	0	0	0	86.296	81.1003	0
		523	2273.54	0	0	79.6513	0	0	0	92.8958	89.0627	89.0959	0	78.35	0	88.3365	86.6076	0	81.5099	85.4363	89.6723	84.379	0	83.9229	0	0	0	87.4569	0	0	90.4772	0	89.5094	0	0	0	0	83.0169	87.4452
		524	2277.4	0	0	80.9822	0	83.8266	0	85.3681	82.8766	87.1385	0	0	88.1199	91.4563	0	0	84.6096	89.2463	93.4476	86.3372	0	86.1606	0	0	0	94.8447	86.1296	0	85.6033	0	87.0063	0	0	81.4808	0	86.636	0
		525	2281.26	0	0	88.334	0	84.5829	0	85.2618	83.8664	88.0431	0	79.5347	0	85.0473	85.5071	0	87.4011	79.0986	0	77.3522	0	0	0	0	0	86.4207	80.5166	0	83.8582	0	90.866	0	0	0	0	84.8181	0
		526	2285.12	0	0	85.2172	0	82.7746	0	0	87.9923	92.3817	0	80.6159	0	88.2987	84.6617	0	83.4471	89.7341	0	84.0874	0	83.1078	80.3192	0	0	84.9768	82.7213	0	85.7339	0	81.5931	0	85.3314	90.7702	80.8662	89.8745	0
		527	2288.98	0	0	88.3671	0	83.539	0	83.2743	91.8771	88.1726	0	84.3017	0	0	0	0	0	0	0	78.9867	0	79.0407	0	0	0	88.5347	83.1853	0	0	0	85.5218	0	83.4253	0	0	81.2796	0
		528	2292.84	0	0	84.4738	0	88.2319	0	96.7904	95.2371	89.4967	0	81.4454	0	86.7175	86.3283	0	81.6047	0	88.3025	83.8766	0	85.3487	0	0	0	94.2507	79.9844	0	84.2564	0	85.913	0	84.8006	0	0	81.5028	0
		529	2296.7	0	0	89.239	0	86.936	0	93.5112	86.2091	84.681	0	0	0	87.5593	85.0391	0	80.5343	0	87.0236	81.4729	0	0	0	0	0	86.7288	0	0	89.4238	0	86.7138	0	0	84.4017	0	85.9675	0
		530	2300.56	0	0	81.7415	0	89.8042	0	86.2977	90.445	90.5647	0	79.6897	0	0	81.1843	0	0	0	0	87.5079	0	0	0	0	0	85.6632	86.3216	0	89.452	0	89.7714	0	0	84.188	0	0	0
		531	2304.42	0	0	77.7599	0	85.9993	0	90.1583	87.1631	88.3459	0	0	0	85.766	86.3261	0	87.1089	85.9986	0	90.2261	0	89.7154	83.8953	0	0	87.9689	85.6029	0	90.1478	0	85.3638	0	0	85.9901	0	85.0839	0
		532	2308.28	0	0	0	0	84.631	0	90.6622	85.2767	82.6856	0	0	83.8943	90.4532	85.1536	0	80.8381	0	0	87.5019	0	0	83.0166	0	0	89.9441	82.359	0	89.7379	0	0	0	0	89.4815	0	84.2121	0
		533	2312.14	0	0	85.0009	0	0	0	87.0102	92.3068	0	0	0	86.4666	0	82.5721	0	76.2387	0	0	82.7228	0	83.603	0	0	0	83.2623	85.0171	0	91.322	0	84.5565	0	89.8016	0	0	85.7441	0
		534	2316	0	0	91.4136	0	0	0	91.8017	89.4628	87.3791	0	0	0	89.1094	83.4212	0	0	0	90.7072	81.4164	0	0	0	0	0	85.1349	83.8391	0	81.063	0	85.9484	0	0	0	0	81.6014	0
		535	2319.86	0	0	88.3837	0	0	0	80.4039	92.7771	88.1776	0	0	87.8985	90.9944	89.1461	0	87.1813	0	0	81.9156	0	83.3845	83.0773	0	0	87.4023	81.139	0	85.6547	0	83.0086	0	0	86.5022	0	80.6121	83.4097
		536	2323.72	0	0	86.1842	0	0	0	96.99	87.6267	0	0	0	87.7739	86.5199	86.5235	0	0	0	0	83.0636	0	0	83.123	0	0	89.2932	87.2746	0	88.9286	88.8799	0	0	0	85.0793	0	85.1002	0
		537	2327.58	0	0	90.6421	0	0	0	89.9542	88.6481	94.8883	0	0	89.6481	90.4991	0	0	84.1156	0	0	85.3068	0	0	83.0065	91.6376	0	91.6678	87.193	0	83.2687	0	0	0	0	81.92	0	87.723	0
		538	2331.44	0	0	84.7665	0	0	0	91.7446	88.701	92.0912	0	0	0	85.3219	86.9391	0	0	0	91.4369	82.1853	0	0	0	0	0	89.2663	83.7214	0	85.6188	0	91.7787	0	0	82.668	0	83.4129	0
		539	2335.3	0	0	88.0714	0	0	0	91.0279	84.1256	93.892	0	0	87.1567	0	81.3428	0	0	0	0	86.2581	0	0	81.9234	83.7175	0	88.1961	82.0846	0	91.4334	0	89.7947	0	0	80.5509	0	79.7531	0
		540	2339.16	0	0	90.1084	0	0	0	82.0793	85.8386	85.7696	0	0	0	0	85.062	0	83.1729	0	84.7535	85.9926	0	0	0	0	0	88.0213	85.2004	0	88.4874	0	0	0	83.9693	79.3199	0	83.1091	0
		541	2343.02	0	0	88.9577	0	0	0	86.567	84.1321	84.3282	0	0	82.6135	0	86.3775	0	79.7123	0	0	85.4415	0	0	0	0	0	86.5685	88.3276	0	87.4145	0	88.543	0	93.2057	0	0	83.1517	0
		542	2346.88	92.3438	0	80.907	0	0	84.2428	93.1073	92.9818	0	0	0	0	0	0	0	0	0	84.5192	85.8457	0	0	85.2203	84.6026	0	89.803	81.0818	79.748	84.6827	0	90.1253	0	91.3484	85.2712	0	81.0793	0
		543	2350.74	0	0	89.5971	0	0	84.4681	95.3007	90.0404	86.103	0	0	0	0	84.4667	0	0	0	0	81.7412	0	0	0	87.8584	0	85.5304	90.6218	0	0	0	88.1118	0	0	85.5833	0	89.3838	0
		544	2354.6	0	0	0	0	0	84.3369	90.5011	77.1017	92.0183	0	0	0	0	82.4386	0	82.6544	0	0	89.1658	0	0	83.7583	82.942	0	87.6343	80.3626	0	87.7769	0	89.5875	0	0	82.9656	0	0	0
		545	2358.46	0	0	79.83	0	0	0	90.4777	87.7906	91.2504	0	0	0	0	80.9285	0	0	0	83.6253	82.0943	0	0	81.5409	89.9762	0	90.0786	85.4496	0	84.6991	0	85.2158	0	86.6297	92.3339	0	0	0

## Sheet: Average Spots by Background
				SptId_21	SptId_28	SptId_29	SptId_30	SptId_36	SptId_37	SptId_38	SptId_43	SptId_50	SptId_52	SptId_53	SptId_56	SptId_58	SptId_65	SptId_66	SptId_68	SptId_75	SptId_78	SptId_79	SptId_84	SptId_85	SptId_90	SptId_91	SptId_93	SptId_97	SptId_98	SptId_103	SptId_104	SptId_106	SptId_108	SptId_109	SptId_110	SptId_111	SptId_117	SptId_118	SptId_120
		0	254.76	0	0	0	0	0	0	0	0	0	0	0	0	0	0	0	0	0	0	0	0	0	0	0	0	0	0	0	0	0	0	0	0	0	0	0	0
		1	258.62	0	0	0	0	0	0	0	0	0	0	0	0	0	0	0	0	0	0	0	0	0	0	0	0	0	0	0	0	0	0	0	0	0	3.01403	0	0
		2	262.48	0	0	0	0	0	0	0	0	0	0	0	0	0	0	0	0	0	0	0	0	0	0	0	0	0	0	0	0	0	0	0	0	0	0	0	0
		3	266.34	0	0	0	0	2.3823	0	0	0	0	0	0	0	0	0	0	0	0	0	0	0	0	0	0	0	0	0	0	0	0	0	0	0	0	0	0	0
		4	270.2	0	0	0	0	0	0	0	0	0	0	0	0	0	0	0	0	0	0	0	0	0	0	0	0	0	0	0	0	0	0	0	0	0	0	0	0
		5	274.06	0	0	0	0	0	0	0	0	0	0	0	0	0	0	0	0	0	0	0	0	0	0	0	0	0	0	0	0	0	0	0	0	0	0	0	0
		6	277.92	0	0	0	0	0	0	0	0	0	0	0	0	0	0	0	0	0	0	0	0	0	0	0	0	0	0	0	0	0	0	0	0	0	0	0	0
		7	281.78	0	0	0	0	0	0	0	0	0	0	0	0	0	0	0	0	0	0	0	0	0	0	0	0	0	0	0	0	0	0	0	0	0	0	0	0
		8	285.64	0	0	0	0	0	0	0	0	0	0	0	0	0	0	0	0	0	0	0	0	0	0	0	0	0	0	0	0	0	0	0	0	0	0	0	0
		9	289.5	0	0	0	0	0	0	0	0	0	0	2.46984	0	0	0	0	0	0	0	0	0	0	0	0	0	0	0	0	0	0	0	0	0	0	0	0	0
		10	293.36	0	0	0	0	0	0	0	0	0	0	0	0	0	0	0	0	0	0	0	0	0	0	0	0	0	0	0	0	0	0	0	0	0	0	0	0
		11	297.22	0	0	0	0	0	0	0	0	0	0	0	0	0	0	0	0	0	0	0	0	0	0	0	0	0	0	0	0	0	0	0	0	0	0	0	0
		12	301.08	0	0	0	0	0	0	0	0	0	0	0	0	0	0	0	0	0	0	0	0	0	0	0	0	0	0	0	0	0	0	0	0	0	0	0	0
		13	304.94	0	0	0	0	0	0	0	0	0	0	0	0	0	0	0	0	0	0	0	0	0	0	0	0	0	0	0	0	0	0	0	0	0	0	0	0
		14	308.8	0	0	0	0	0	0	0	0	0	0	0	0	0	0	0	0	0	0	0	0	0	0	0	0	0	0	0	0	0	0	0	0	0	0	0	0
		15	312.66	0	0	0	0	0	0	0	0	0	0	0	0	0	0	0	0	0	0	0	0	0	0	0	0	0	0	0	0	0	0	0	0	0	0	0	0
		16	316.52	0	0	0	0	0	0	0	0	0	0	0	0	0	0	0	0	0	0	0	0	0	0	0	0	0	0	0	0	0	0	0	0	0	0	0	0
		17	320.38	0	0	0	0	0	0	0	0	0	0	0	0	0	0	0	0	0	0	0	0	0	0	0	0	0	0	0	0	0	0	0	0	0	0	0	0
		18	324.24	0	0	0	0	0	0	0	0	0	0	0	0	0	0	0	0	0	0	0	0	0	0	0	2.39871	0	0	0	0	0	0	0	0	0	0	0	0
		19	328.1	0	0	0	0	0	0	0	0	0	0	0	0	0	0	0	0	0	0	0	0	0	0	0	0	0	0	0	0	0	0	0	0	0	0	0	0
		20	331.96	0	0	0	0	0	0	0	0	0	0	0	0	0	0	0	0	0	0	0	0	0	0	0	0	0	0	0	0	0	0	0	0	0	0	0	0
		21	335.82	0	0	0	0	0	0	0	0	0	0	0	0	0	0	0	0	0	0	0	0	0	0	0	0	0	0	0	0	0	0	0	0	0	0	0	0
		22	339.68	0	0	0	0	0	0	0	0	0	0	0	0	0	0	0	0	0	0	0	0	0	0	0	0	0	0	0	0	0	0	0	0	0	0	0	0
		23	343.54	0	0	0	0	0	0	0	0	0	0	0	0	0	0	0	0	0	0	0	0	0	0	0	0	0	0	0	0	0	0	0	0	0	0	0	0
		24	347.4	0	0	0	0	0	0	0	0	0	0	0	0	0	0	0	0	0	0	0	0	0	0	0	0	0	0	0	0	0	0	0	0	0	0	0	0
		25	351.26	0	0	0	0	0	0	0	0	0	0	0	0	0	0	0	0	0	0	0	0	0	0	0	0	0	0	0	0	0	0	0	0	0	0	0	0
		26	355.12	0	0	0	0	0	0	0	0	0	0	0	0	0	0	0	0	0	0	0	0	0	0	0	0	0	0	0	0	0	0	0	0	0	0	0	0
		27	358.98	0	0	0	0	0	0	0	0	0	0	0	0	0	0	0	0	0	0	0	0	0	0	0	0	0	0	0	0	0	0	0	0	0	0	0	0
		28	362.84	0	0	0	0	0	0	0	0	0	0	0	0	0	0	0	0	0	0	0	0	0	0	0	0	0	0	0	0	0	0	0	0	0	0	0	0
		29	366.7	0	0	0	0	0	0	0	0	0	0	0	0	0	0	0	0	0	0	0	0	0	0	0	0	0	0	0	0	0	0	0	0	0	0	0	0
		30	370.56	0	0	0	0	0	0	0	0	0	0	0	0	0	0	0	0	0	0	0	0	0	0	0	0	0	0	0	0	0	0	0	0	0	0	0	0
		31	374.42	0	0	0	0	0	0	0	0	0	0	0	0	0	0	0	0	0	0	0	0	0	0	0	0	0	0	0	0	0	0	0	0	0	0	0	0
		32	378.28	0	0	0	0	0	0	0	0	0	0	0	0	0	0	0	0	0	0	0	0	0	0	0	0	0	0	0	0	0	0	0	0	0	0	0	0
		33	382.14	0	0	0	0	0	0	0	0	0	0	0	0	0	0	0	0	0	0	0	0	0	0	0	0	0	0	0	0	0	0	0	0	0	0	0	0
		34	386	0	0	0	0	0	0	0	0	0	0	0	0	0	0	0	0	0	0	0	0	0	0	0	0	0	0	0	0	0	0	0	0	0	0	0	0
		35	389.86	0	0	0	0	0	0	0	0	0	0	0	0	0	0	0	0	0	0	0	0	0	0	0	0	0	0	0	0	0	0	0	0	0	0	0	0
		36	393.72	0	0	0	0	0	0	0	0	0	0	0	0	0	0	0	0	0	0	0	0	0	0	0	0	0	0	0	0	0	0	0	0	0	0	0	0
		37	397.58	0	0	0	0	0	0	0	0	0	0	0	0	0	0	0	0	0	0	0	0	0	0	0	0	0	0	0	0	0	0	0	0	0	0	0	0
		38	401.44	0	0	0	0	0	0	0	0	0	0	0	0	0	0	0	0	0	0	0	0	0	0	0	0	0	0	0	0	0	0	0	0	0	0	0	0
		39	405.3	0	0	0	0	0	0	0	0	0	0	0	0	0	0	0	0	0	0	0	0	0	0	0	0	0	0	0	0	0	0	0	0	0	0	0	0
		40	409.16	0	0	0	0	0	0	0	0	0	0	0	0	0	0	0	0	0	0	0	0	0	0	0	0	0	0	0	0	0	0	0	0	0	0	0	0
		41	413.02	0	0	0	0	0	0	0	0	0	0	0	0	0	0	0	0	0	0	0	0	0	0	0	0	0	0	0	0	0	0	0	0	0	0	0	0
		42	416.88	0	0	0	0	0	0	0	0	0	0	0	0	0	0	0	0	0	0	0	0	0	0	0	0	0	0	0	0	0	0	0	0	0	0	0	0
		43	420.74	0	0	0	0	0	0	0	0	0	0	0	0	0	0	0	0	0	0	0	0	0	0	0	0	0	0	0	0	0	0	0	0	0	0	0	0
		44	424.6	0	0	0	0	0	0	0	0	0	0	0	0	0	0	0	0	0	0	0	0	0	0	0	0	0	0	0	0	0	0	0	0	0	0	0	0
		45	428.46	0	0	0	0	0	0	0	0	0	0	0	0	0	0	0	0	0	0	0	0	0	0	0	0	0	0	0	0	0	0	0	0	0	0	0	0
		46	432.32	0	0	0	0	0	0	0	0	0	0	0	0	0	0	0	0	0	0	0	0	0	0	0	0	0	0	0	0	0	0	0	0	0	0	0	0
		47	436.18	0	0	0	0	0	0	0	0	0	0	0	0	0	0	0	0	0	0	0	0	0	0	0	0	0	0	0	0	0	0	0	0	0	0	0	0
		48	440.04	0	0	0	0	0	0	0	0	0	0	0	0	0	0	0	0	0	0	0	0	0	0	0	0	0	0	0	0	0	0	0	0	0	0	0	0
		49	443.9	0	0	0	0	0	0	0	0	0	0	0	0	0	0	0	0	0	0	0	0	0	0	0	0	0	0	0	0	0	0	0	0	0	0	0	0
		50	447.76	0	0	0	0	0	0	0	0	0	0	0	0	0	0	0	0	0	0	0	0	0	0	0	0	0	0	0	0	0	0	0	0	0	0	0	0
		51	451.62	0	0	0	0	0	0	0	0	0	0	0	0	0	0	0	0	0	0	0	0	0	0	0	0	0	0	0	0	0	0	0	0	0	0	0	0
		52	455.48	0	0	0	0	0	0	0	0	0	0	0	0	0	0	0	0	0	0	0	0	0	0	0	0	0	0	0	0	0	0	0	0	0	0	0	0
		53	459.34	0	0	0	0	0	0	0	0	0	0	0	0	0	0	0	0	0	0	0	0	0	0	0	0	0	0	0	0	0	0	0	0	0	0	0	0
		54	463.2	0	0	0	0	0	0	0	0	0	0	0	0	0	3.14733	0	0	0	0	0	0	0	0	0	0	0	0	0	0	0	0	0	0	0	0	0	0
		55	467.06	0	0	0	0	0	0	0	0	0	0	0	2.80738	0	0	0	0	0	0	0	0	0	0	0	0	0	0	0	0	0	0	0	0	0	0	0	0
		56	470.92	0	0	0	0	0	0	0	0	0	0	0	0	0	0	0	0	0	0	0	0	0	0	0	0	0	0	0	0	0	0	0	0	0	0	0	0
		57	474.78	0	0	0	0	0	0	0	0	0	0	0	0	0	0	0	0	0	0	0	0	0	0	0	0	0	0	0	0	0	0	0	0	0	0	0	0
		58	478.64	0	0	0	0	0	0	0	0	0	0	0	0	0	0	0	0	0	0	0	0	0	0	0	0	0	0	0	0	0	0	0	0	0	0	0	0
		59	482.5	0	0	0	0	0	0	0	0	0	0	0	0	0	0	0	0	0	0	0	0	0	0	0	0	0	0	0	0	0	0	0	0	0	0	0	0
		60	486.36	0	0	0	0	0	0	0	0	0	0	0	0	0	0	0	0	0	0	0	0	0	0	0	0	0	0	0	0	0	0	0	0	0	0	0	0
		61	490.22	0	0	0	0	0	0	0	0	0	0	0	0	0	0	0	0	0	0	0	0	0	0	0	0	0	0	0	0	0	0	0	0	0	0	0	0
		62	494.08	0	0	0	0	0	0	0	0	0	0	0	0	0	0	0	0	0	0	0	0	0	0	0	0	0	0	0	0	0	0	0	0	0	0	0	0
		63	497.94	0	0	0	0	0	0	0	0	0	0	0	0	0	0	0	0	0	0	0	0	0	0	0	0	0	0	0	0	0	0	0	0	0	0	0	0
		64	501.8	0	0	0	0	0	0	0	0	0	0	0	0	0	0	0	0	0	0	0	0	0	0	0	0	0	0	0	0	0	0	0	0	0	0	0	0
		65	505.66	0	0	0	0	0	0	0	0	0	0	0	0	0	0	0	0	0	0	0	0	0	0	0	0	0	0	0	0	0	0	0	0	0	0	0	0
		66	509.52	0	0	0	0	0	0	0	0	0	0	0	0	0	0	0	0	0	0	0	0	0	0	0	0	0	0	0	0	0	0	0	0	0	0	0	0
		67	513.38	0	0	0	0	0	0	0	0	0	0	0	0	0	0	0	0	0	0	0	0	0	0	0	0	0	0	0	0	0	0	0	0	0	0	0	0
		68	517.24	0	0	0	0	0	0	0	0	0	0	0	0	0	0	0	0	0	0	0	0	0	0	0	0	0	0	0	0	0	0	0	0	0	0	0	0
		69	521.1	0	0	0	0	0	0	0	0	0	0	0	0	0	0	0	0	0	0	0	0	0	0	2.5156	0	0	0	0	0	0	0	0	0	0	0	0	0
		70	524.96	0	0	0	0	0	0	0	0	0	0	0	0	0	0	0	0	0	0	0	0	0	0	0	0	0	0	0	0	0	0	0	0	0	0	0	0
		71	528.82	0	0	0	0	0	0	0	0	0	0	0	0	0	0	0	0	0	0	0	0	0	0	0	0	0	0	0	0	0	0	0	0	0	0	0	0
		72	532.68	0	0	0	0	0	0	0	0	0	0	0	0	0	0	0	0	0	0	0	0	0	0	0	0	0	0	0	0	0	0	0	0	0	0	0	0
		73	536.54	0	0	0	0	0	0	0	0	0	0	0	0	0	0	0	0	0	0	0	0	0	0	0	0	0	0	0	0	0	0	0	0	0	0	0	0
		74	540.4	0	0	0	0	0	0	0	0	0	0	0	0	0	0	0	0	0	0	0	0	0	0	0	0	0	0	0	0	0	0	0	0	0	0	0	0
		75	544.26	0	0	0	0	0	0	0	0	0	0	0	0	0	0	0	0	0	0	0	0	0	0	0	0	0	0	0	0	0	0	0	0	0	0	0	0
		76	548.12	0	0	0	0	0	0	0	0	0	0	0	0	0	0	0	0	0	0	0	0	0	0	0	0	0	0	0	0	0	0	0	0	0	0	0	0
		77	551.98	0	0	0	0	0	0	0	0	0	0	0	0	0	0	0	0	0	0	0	0	0	0	0	0	0	0	0	0	0	0	0	0	0	0	0	0
		78	555.84	0	0	0	0	0	0	0	0	0	0	0	0	0	0	0	0	0	0	0	0	0	0	0	0	0	0	0	0	0	0	0	0	0	0	0	0
		79	559.7	0	0	0	0	0	0	0	0	0	0	0	0	0	0	0	0	0	0	0	0	0	0	0	0	0	0	0	0	0	0	0	0	0	0	0	0
		80	563.56	0	0	0	0	0	0	0	0	0	0	0	0	0	0	0	0	0	0	0	0	0	0	0	0	0	0	0	0	0	0	0	0	0	0	0	0
		81	567.42	0	0	0	0	0	0	0	0	0	0	0	0	0	0	0	0	0	0	0	0	0	0	0	0	0	0	0	0	0	0	0	0	0	0	0	0
		82	571.28	0	0	0	0	0	0	0	0	0	0	0	0	0	0	0	0	0	0	0	0	0	0	0	0	0	0	0	0	0	0	0	0	0	0	0	0
		83	575.14	0	0	0	0	0	0	0	0	0	0	0	0	0	0	0	0	2.56135	0	0	0	0	0	0	0	0	0	0	0	0	0	0	0	0	0	0	0
		84	579	0	0	0	0	0	0	0	0	0	0	0	0	0	0	0	0	0	0	0	0	0	0	0	0	0	0	0	0	0	0	0	0	0	0	0	0
		85	582.86	0	0	0	0	0	0	0	0	0	0	0	0	0	0	0	0	0	0	0	0	0	0	0	0	0	0	0	0	0	0	0	0	0	0	0	0
		86	586.72	0	0	0	0	0	0	0	0	0	0	0	0	0	0	0	0	0	0	0	0	0	0	0	0	0	0	0	0	0	0	0	0	0	0	0	0
		87	590.58	0	0	0	0	0	0	0	0	0	0	0	0	0	0	0	0	0	0	0	0	0	0	0	0	0	0	0	0	0	0	0	0	0	0	0	0
		88	594.44	0	0	0	0	0	0	0	0	0	0	0	0	0	0	0	0	0	0	0	0	0	0	0	0	0	0	0	0	0	0	0	0	0	0	0	0
		89	598.3	0	0	0	0	0	0	0	0	0	0	0	0	0	0	0	0	0	0	0	0	0	0	0	0	0	0	0	0	0	0	0	0	0	0	0	0
		90	602.16	0	0	0	0	0	0	0	0	0	0	0	0	0	0	0	0	0	0	0	0	0	0	0	0	0	0	0	0	0	0	0	0	0	0	0	0
		91	606.02	0	0	0	0	0	0	0	0	0	0	0	0	0	0	0	0	0	0	0	0	0	0	0	0	0	0	0	0	0	0	0	0	0	0	0	0
		92	609.88	0	0	0	0	0	0	0	0	0	0	0	0	0	0	0	0	0	0	0	0	0	0	0	0	0	0	0	0	0	0	0	0	0	0	0	0
		93	613.74	0	0	0	0	0	0	0	0	0	0	0	0	0	0	0	0	0	0	0	0	0	0	0	0	0	0	0	0	0	0	0	0	0	0	0	0
		94	617.6	0	0	0	0	0	0	0	0	0	0	0	0	0	0	0	0	0	0	0	0	0	0	0	0	0	0	0	0	0	0	0	0	0	0	0	0
		95	621.46	0	0	0	0	0	0	0	0	0	0	0	0	0	0	0	0	0	0	0	0	0	0	0	0	0	0	0	0	0	0	0	0	0	0	0	0
		96	625.32	0	0	0	0	0	2.29082	0	0	0	0	0	0	0	0	0	0	0	0	0	0	0	0	0	0	0	0	0	0	0	0	0	0	0	0	0	0
		97	629.18	0	0	0	0	0	0	0	0	0	0	0	0	0	0	0	0	0	0	0	0	0	0	0	0	0	0	0	0	0	0	0	0	0	0	0	0
		98	633.04	0	0	0	0	0	0	0	0	0	0	0	0	0	0	0	0	0	0	0	0	0	0	0	0	0	0	0	0	0	0	0	0	0	0	0	0
		99	636.9	0	0	0	0	0	0	0	0	0	0	0	0	0	0	0	0	0	0	0	0	0	0	0	0	0	0	0	0	0	0	0	0	0	0	0	0
		100	640.76	0	0	0	0	0	0	0	0	0	0	0	0	0	0	0	0	0	0	0	0	0	0	0	0	0	0	0	0	0	0	0	0	0	0	0	0
		101	644.62	0	0	0	0	0	0	0	0	0	0	0	0	0	0	0	0	0	0	0	0	0	0	0	0	0	0	0	0	0	0	0	0	0	0	0	0
		102	648.48	0	0	0	0	0	0	0	0	0	0	0	0	0	0	0	0	0	0	0	0	0	0	0	0	0	0	0	0	0	0	0	0	0	0	0	0
		103	652.34	0	0	0	0	0	0	0	0	0	0	0	0	0	0	0	0	0	0	0	0	0	0	0	0	0	0	0	0	0	0	0	0	0	0	0	0
		104	656.2	0	0	0	0	0	0	0	0	0	0	0	0	0	0	0	0	0	0	0	0	0	0	0	0	0	0	0	0	0	0	0	0	0	0	0	0
		105	660.06	0	0	0	0	0	0	0	0	0	0	0	0	0	0	0	0	0	0	0	0	0	0	0	0	0	0	0	0	0	0	0	0	0	0	0	0
		106	663.92	0	0	0	0	0	0	0	0	0	0	0	0	0	0	0	0	0	0	0	0	0	0	0	0	0	0	0	0	0	0	0	0	0	0	0	0
		107	667.78	0	0	0	0	0	0	0	0	0	0	0	0	0	0	0	0	0	0	0	0	0	0	0	0	0	0	0	0	0	0	0	0	0	0	0	0
		108	671.64	0	0	0	0	0	0	0	0	0	0	0	0	0	0	0	0	0	0	0	0	0	0	0	0	0	0	0	0	0	0	0	0	0	0	0	0
		109	675.5	0	0	0	0	0	0	0	0	0	0	0	0	0	0	0	0	0	0	0	0	0	0	0	0	0	0	0	0	0	0	0	0	0	0	0	0
		110	679.36	0	0	0	0	0	0	0	0	0	0	0	0	0	0	0	0	0	0	0	0	0	0	0	0	0	0	0	0	0	0	0	0	0	0	0	0
		111	683.22	0	0	0	0	0	0	0	0	0	0	0	0	0	0	0	0	0	0	0	0	0	0	0	0	0	0	0	0	0	0	0	0	0	0	0	0
		112	687.08	0	0	0	0	0	0	0	0	0	0	0	0	2.6175	0	0	0	0	0	0	0	0	0	0	0	0	0	0	0	0	0	0	0	0	0	0	0
		113	690.94	0	0	0	0	0	0	0	0	0	0	0	0	0	0	0	0	0	0	0	0	0	0	0	0	0	0	0	0	0	0	0	0	0	0	0	0
		114	694.8	0	0	0	0	0	0	0	0	0	0	0	0	0	0	0	0	0	0	0	0	0	0	0	0	0	0	0	0	0	0	0	0	0	0	0	0
		115	698.66	0	0	0	0	0	0	0	0	0	0	0	0	0	0	0	0	0	0	0	0	0	0	0	0	0	0	0	0	0	0	0	0	0	0	0	0
		116	702.52	0	0	0	0	0	0	0	0	0	0	0	0	0	0	0	0	0	0	0	0	0	0	0	0	0	0	0	0	0	0	0	0	0	0	0	0
		117	706.38	0	0	0	0	0	0	0	0	0	0	0	0	0	0	0	0	0	0	0	0	0	0	0	0	0	0	0	0	0	0	0	0	0	0	0	0
		118	710.24	0	0	0	0	0	0	0	2.82921	0	0	0	0	0	0	0	0	0	0	0	0	0	0	0	0	0	0	0	0	0	0	0	0	0	0	0	0
		119	714.1	0	0	0	0	0	0	0	2.48898	0	0	0	0	2.58662	0	0	0	0	0	0	0	0	0	0	0	0	0	0	0	0	0	0	0	0	0	0	0
		120	717.96	0	0	0	0	0	0	0	0	2.60754	0	0	0	0	0	0	0	0	0	0	0	0	0	0	0	0	0	0	0	0	0	0	0	0	0	0	0
		121	721.82	0	0	2.24548	0	0	0	0	2.48411	0	0	0	0	2.64353	0	0	0	0	0	0	0	0	0	0	0	0	0	0	0	0	0	0	0	0	0	0	0
		122	725.68	0	0	0	0	0	0	0	2.63324	0	0	0	0	0	0	0	0	0	0	0	0	0	0	0	0	0	0	0	0	0	0	0	0	0	0	0	0
		123	729.54	0	0	0	0	0	0	0	0	0	0	0	0	0	0	0	0	0	0	0	0	0	0	0	0	0	0	0	0	0	0	0	0	0	0	0	0
		124	733.4	0	0	0	0	0	0	0	2.87644	0	0	0	0	2.6764	0	0	0	0	0	0	0	0	0	0	0	0	0	0	0	0	0	0	0	0	0	0	0
		125	737.26	0	0	0	0	0	0	0	2.66504	0	0	0	0	2.92574	0	0	0	0	0	0	0	0	0	2.27837	0	0	0	0	0	0	0	0	0	0	0	0	0
		126	741.12	0	0	0	0	0	0	0	3.00138	0	0	0	0	0	0	0	0	0	0	0	0	2.35767	0	0	0	0	0	0	0	0	0	0	0	0	0	0	0
		127	744.98	0	0	0	0	0	0	0	2.65638	0	0	0	0	0	0	0	0	0	0	0	0	0	0	0	0	0	0	0	0	0	0	0	0	0	0	0	0
		128	748.84	0	0	0	0	0	0	0	2.73677	0	0	0	0	2.73836	0	0	0	0	0	0	0	0	0	0	0	0	0	0	0	0	0	0	0	0	0	0	0
		129	752.7	0	0	0	0	0	0	0	2.82784	0	0	0	0	0	0	0	0	0	0	0	0	0	0	0	0	0	0	0	0	0	0	0	0	0	0	0	2.61062
		130	756.56	0	0	0	0	0	0	0	2.70562	0	0	0	0	0	0	0	0	0	0	0	0	0	0	0	0	0	0	0	0	0	0	0	0	0	0	0	0
		131	760.42	0	0	0	0	0	0	0	0	0	0	0	0	0	0	0	0	0	0	0	0	0	0	0	0	0	0	0	0	0	0	0	0	0	0	0	0
		132	764.28	0	0	0	0	0	0	0	0	0	0	0	0	0	0	0	0	0	0	0	0	0	0	0	0	0	0	0	0	0	0	0	0	0	0	0	0
		133	768.14	0	0	0	0	0	0	0	0	0	0	0	0	0	0	0	0	0	0	0	0	0	0	0	0	0	0	0	0	0	0	0	0	0	0	0	0
		134	772	0	0	0	0	0	0	0	0	0	0	0	0	0	0	0	0	0	0	0	0	0	0	0	0	0	0	0	0	0	0	0	0	0	0	0	0
		135	775.86	0	0	0	0	0	0	0	0	0	0	0	0	0	0	0	0	0	0	0	0	0	0	0	0	0	0	0	0	0	0	0	0	0	0	0	0
		136	779.72	0	0	0	0	0	0	0	0	0	0	0	0	0	0	0	2.71832	0	0	0	0	0	0	0	0	0	0	0	0	0	0	0	0	0	0	0	0
		137	783.58	0	0	0	0	0	0	0	0	0	3.00834	0	0	0	0	0	0	0	0	0	0	0	0	0	0	0	0	0	0	0	0	0	0	0	0	0	0
		138	787.44	0	0	0	0	0	0	0	0	0	2.8197	0	0	2.8926	0	0	0	0	0	0	0	0	0	0	0	0	0	0	0	0	0	0	0	0	0	0	0
		139	791.3	0	0	0	0	0	0	0	0	0	0	0	0	2.99051	0	0	0	0	0	0	0	0	0	0	0	0	0	0	0	0	0	0	0	0	0	0	0
		140	795.16	0	0	0	0	0	0	0	0	0	0	0	0	2.79774	0	0	0	0	0	0	0	0	0	0	0	0	0	0	0	0	0	0	0	0	0	0	2.65062
		141	799.02	0	0	0	0	0	0	0	0	0	0	0	0	0	0	0	0	0	0	0	0	0	0	0	0	0	0	0	0	0	0	0	0	0	0	0	0
		142	802.88	0	0	0	0	0	0	0	0	0	2.7032	0	0	0	0	0	0	0	0	0	0	0	0	0	0	0	0	0	0	0	0	0	0	0	0	0	0
		143	806.74	0	0	0	0	0	0	0	0	0	2.60993	0	0	2.91347	0	0	0	0	0	0	0	0	0	0	0	0	0	0	0	0	0	0	0	0	0	0	0
		144	810.6	0	0	0	0	0	0	0	0	0	2.90807	0	0	2.76009	0	0	0	0	0	0	0	0	0	0	0	0	0	0	0	0	0	0	0	0	0	0	0
		145	814.46	0	0	0	0	0	0	0	0	0	0	0	0	2.93759	0	0	0	0	0	2.34236	0	0	0	0	0	0	0	0	0	0	0	0	0	0	0	0	0
		146	818.32	0	0	0	0	0	0	0	0	0	3.11347	0	0	3.07868	0	0	0	0	0	0	0	0	0	0	0	0	0	0	0	0	0	0	0	0	0	0	0
		147	822.18	0	0	0	0	0	0	0	0	0	2.85399	0	0	3.22933	0	0	0	0	0	0	0	0	0	0	0	0	0	0	0	0	0	0	0	0	0	0	0
		148	826.04	0	0	0	0	0	0	0	0	0	3.26422	0	0	3.06581	0	0	0	0	0	0	0	0	0	0	0	0	0	0	0	0	0	0	0	0	0	0	0
		149	829.9	0	0	0	0	0	0	0	2.6576	0	2.91788	0	0	3.01552	0	0	0	0	0	0	0	0	0	0	0	0	0	0	0	0	0	0	0	0	0	0	0
		150	833.76	0	0	0	0	0	0	0	2.75224	0	3.20823	0	0	0	0	0	0	0	0	0	0	0	0	0	0	0	0	0	0	0	0	0	0	0	0	0	0
		151	837.62	0	0	0	0	0	0	0	2.53173	0	3.2232	0	0	3.04604	0	0	0	0	0	0	0	0	0	0	0	0	0	0	0	0	0	0	0	0	0	0	0
		152	841.48	0	0	0	0	0	0	0	0	0	2.93079	0	0	0	0	0	0	0	0	0	0	0	0	0	0	0	0	0	0	0	0	0	0	0	0	0	0
		153	845.34	0	0	0	0	0	0	0	0	0	2.94895	0	0	3.12492	0	0	0	0	0	0	0	0	0	0	0	0	0	0	0	0	0	0	0	0	0	0	0
		154	849.2	0	0	0	0	0	0	0	2.57925	0	2.72508	0	0	3.01864	0	0	0	0	0	0	0	0	0	0	0	0	0	0	0	0	0	0	0	0	0	0	0
		155	853.06	0	0	0	0	0	0	0	0	0	0	0	0	3.03845	0	0	0	0	0	0	0	0	0	0	0	0	0	0	0	0	0	0	0	0	0	0	0
		156	856.92	0	0	0	0	0	0	0	0	0	3.10035	0	0	3.22643	0	0	0	0	0	0	0	0	0	0	0	0	0	0	0	0	0	0	0	0	0	0	0
		157	860.78	0	0	0	0	0	0	0	2.66389	0	3.35727	0	0	3.40393	0	0	0	0	0	0	0	0	0	0	0	0	0	0	0	0	0	0	0	0	0	0	2.80738
		158	864.64	0	0	0	0	0	0	0	0	0	2.98718	0	0	2.89407	0	0	0	0	0	0	0	0	0	0	0	0	0	0	0	0	0	0	0	0	0	0	0
		159	868.5	0	0	0	0	0	0	0	0	0	3.25425	0	0	3.13428	0	0	0	0	0	0	0	0	0	0	0	0	0	0	0	0	0	0	0	0	0	0	0
		160	872.36	0	0	0	0	0	0	0	2.93315	0	3.19412	0	0	3.30139	0	0	0	0	0	0	0	0	0	0	0	0	0	0	0	0	0	0	0	0	0	0	0
		161	876.22	0	0	0	0	0	0	0	0	0	3.1318	0	0	2.89521	0	0	0	0	0	0	0	0	0	0	0	0	0	0	0	0	0	0	0	0	0	0	2.74506
		162	880.08	0	0	0	0	0	0	0	0	0	2.79763	0	0	3.04562	0	0	0	0	0	0	0	0	0	0	0	0	0	0	0	0	0	0	0	0	0	0	0
		163	883.94	0	0	0	0	0	0	0	0	0	2.91161	0	0	3.06484	0	0	0	0	0	3.07644	0	0	0	0	0	0	0	0	0	0	0	0	0	0	0	0	0
		164	887.8	0	0	0	0	0	0	0	0	0	2.94827	0	0	2.64558	0	0	0	0	0	0	0	0	0	0	0	0	0	0	0	0	0	0	0	0	0	0	0
		165	891.66	0	0	0	0	0	0	0	0	0	2.74071	0	0	3.20819	0	0	0	0	0	0	0	0	0	0	0	0	2.77792	0	0	0	0	0	0	0	0	0	0
		166	895.52	0	2.8034	0	0	0	0	0	0	0	3.26423	0	0	2.71334	0	0	0	0	0	0	0	0	0	0	0	0	0	0	0	0	0	0	0	0	0	0	0
		167	899.38	0	2.50211	0	0	0	0	0	0	0	3.1705	0	0	2.89333	0	0	0	0	0	0	0	0	0	0	0	0	0	0	0	0	0	0	0	0	0	0	2.90175
		168	903.24	0	0	0	0	0	0	0	0	0	2.87975	0	0	3.14106	0	0	0	0	0	0	0	0	0	0	0	0	0	0	0	0	0	0	0	0	0	0	2.74667
		169	907.1	0	2.90539	0	0	0	0	0	0	0	2.80925	0	0	3.158	0	0	0	0	0	0	0	0	0	0	0	0	0	0	0	0	0	0	0	0	0	0	2.86407
		170	910.96	0	2.75359	0	0	0	0	0	0	0	2.83484	0	0	3.2549	0	0	0	0	0	0	0	0	0	0	0	0	0	0	0	0	0	0	0	0	0	0	0
		171	914.82	0	2.83816	0	0	0	0	0	0	0	0	0	0	2.93562	0	0	0	0	0	0	0	0	0	0	0	0	2.83802	0	0	0	0	0	0	0	0	0	0
		172	918.68	0	2.49022	0	0	0	0	0	0	0	2.74228	0	0	2.95595	0	0	0	0	0	0	0	0	0	0	0	0	2.7513	0	0	0	0	0	0	0	0	2.36869	2.54587
		173	922.54	0	3.18746	0	0	0	0	0	0	0	0	0	0	2.99647	0	0	0	0	0	0	0	0	0	0	0	0	0	0	0	0	0	0	2.55058	0	0	0	0
		174	926.4	0	2.93064	0	0	0	0	0	0	0	0	0	0	3.01647	0	0	0	0	0	0	0	0	0	0	0	0	0	0	0	0	0	0	0	0	0	0	0
		175	930.26	0	2.8611	0	0	0	0	0	0	0	2.86629	0	0	3.26916	0	0	0	0	0	0	0	0	0	0	0	0	2.83482	0	0	0	0	0	0	0	0	0	0
		176	934.12	0	2.96184	0	0	0	0	0	0	0	0	0	0	3.2349	0	0	0	0	0	0	0	0	0	0	0	0	0	0	0	0	0	0	0	0	0	0	2.89727
		177	937.98	0	2.97776	2.39558	0	0	0	0	2.66443	0	0	0	0	2.99792	0	0	0	0	0	0	0	0	0	0	0	0	0	0	0	0	0	0	0	2.80843	2.53052	0	0
		178	941.84	0	2.9398	0	0	0	0	0	0	0	0	0	0	3.06904	0	0	0	0	0	0	0	0	0	0	0	0	2.69349	0	0	0	0	0	0	0	0	0	0
		179	945.7	0	2.87612	0	0	0	0	0	0	0	0	0	0	3.04823	0	0	0	0	2.70654	0	0	0	0	0	0	0	2.86094	0	0	0	0	0	0	0	0	0	0
		180	949.56	0	2.96778	0	0	0	0	0	0	0	2.7821	0	0	3.14856	0	0	0	0	0	0	0	0	0	0	0	0	2.77304	0	0	0	0	0	0	0	0	0	0
		181	953.42	0	2.92721	0	0	0	0	0	0	0	0	0	0	3.10152	0	0	0	0	3.04351	0	0	0	0	0	0	0	0	0	0	0	0	0	0	0	0	0	0
		182	957.28	0	2.9405	0	0	0	0	0	0	0	2.96569	0	0	3.41576	0	0	0	0	0	0	0	0	0	0	0	0	2.75069	0	0	0	0	0	0	0	0	0	0
		183	961.14	0	3.16558	0	0	0	0	0	0	0	0	0	0	3.14662	0	0	0	0	0	0	0	0	0	0	0	0	0	0	0	0	0	0	0	0	0	0	0
		184	965	0	2.85321	0	0	0	0	0	0	0	0	0	0	3.27657	0	0	0	0	0	0	0	0	0	0	0	0	0	0	0	0	0	0	0	0	0	0	0
		185	968.86	0	3.23371	0	0	0	0	0	2.45953	0	2.55177	0	0	3.40361	0	0	0	0	0	0	0	0	0	0	0	0	0	0	0	0	0	0	0	0	0	0	0
		186	972.72	0	3.09214	0	0	0	0	0	0	0	0	0	0	3.56413	0	0	0	0	0	0	0	0	0	0	0	0	0	0	0	0	0	0	0	0	0	2.46404	0
		187	976.58	0	2.91363	0	0	0	0	0	0	0	0	0	0	3.18374	0	0	0	0	0	0	0	0	0	0	0	0	0	0	0	0	0	0	0	0	0	0	0
		188	980.44	0	3.40994	0	0	0	0	0	0	0	0	0	0	3.4679	0	0	0	0	2.56668	0	0	0	0	0	0	0	0	0	0	0	0	0	0	0	0	0	0
		189	984.3	0	3.11016	0	0	0	0	0	0	0	0	0	0	3.14695	0	0	0	0	2.84395	0	0	0	0	0	0	0	0	0	0	0	0	0	0	0	0	0	0
		190	988.16	0	3.15172	0	0	0	0	0	0	0	0	0	0	3.69988	0	0	0	0	0	0	0	0	0	0	0	0	0	0	0	0	0	0	0	0	0	0	0
		191	992.02	0	3.06782	0	0	0	0	0	0	0	0	0	0	2.92345	0	0	0	0	2.80134	0	0	0	0	0	0	0	2.9801	0	0	0	0	0	0	0	0	0	0
		192	995.88	0	2.88004	0	0	0	0	0	0	0	0	0	0	3.42336	0	0	0	0	0	0	0	0	0	0	0	0	0	0	0	0	0	0	0	0	0	0	0
		193	999.74	0	3.03284	0	0	0	0	0	0	0	0	0	0	3.23331	0	0	0	0	2.64587	0	0	0	0	0	0	0	0	0	0	0	0	0	0	0	0	0	0
		194	1003.6	0	3.2359	0	0	0	0	0	0	0	0	0	0	3.52735	0	0	0	0	0	0	0	0	0	0	0	0	2.64296	0	0	0	0	0	0	0	0	0	0
		195	1007.46	0	3.21002	0	0	0	0	0	2.39561	0	0	0	0	3.25442	0	0	0	0	2.59469	0	0	0	0	2.26613	0	0	0	0	0	0	0	0	0	0	0	0	0
		196	1011.32	0	3.2033	0	0	0	0	0	0	0	0	0	0	2.75243	0	0	0	0	2.97364	0	0	0	0	0	0	0	0	0	0	0	0	0	0	0	0	0	0
		197	1015.18	0	3.49761	0	0	0	0	0	0	0	0	0	0	3.15553	0	0	0	0	0	0	0	0	0	0	0	0	0	0	0	0	0	0	0	0	0	0	0
		198	1019.04	0	2.92437	0	0	2.51422	0	0	0	0	0	0	0	2.90336	0	0	0	0	0	0	0	0	0	0	0	0	2.47309	0	0	0	0	0	0	0	0	0	0
		199	1022.9	0	3.09439	0	0	0	0	0	2.56442	0	0	0	0	3.20156	0	0	0	0	3.12303	0	0	0	0	0	0	0	0	0	0	0	0	0	0	0	0	0	0
		200	1026.76	0	2.77924	0	0	0	0	0	0	0	0	0	0	2.88284	0	0	0	0	2.61368	0	0	0	0	0	0	0	0	0	0	0	0	0	0	0	0	0	0
		201	1030.62	0	3.22102	0	0	0	0	0	2.72616	0	0	0	0	3.08104	0	0	0	0	0	0	0	0	0	0	0	0	2.73495	0	0	0	0	0	0	0	0	0	0
		202	1034.48	0	3.06151	0	0	0	0	0	0	0	0	0	0	2.7174	0	0	0	0	2.83422	0	0	0	0	0	0	0	0	0	0	0	0	0	0	0	0	0	0
		203	1038.34	0	3.21689	0	0	0	0	0	0	0	0	0	0	3.31221	0	0	0	0	2.53236	0	0	0	0	0	0	0	2.73829	0	0	0	0	0	0	0	0	0	0
		204	1042.2	0	3.52351	0	0	2.47811	0	0	0	0	0	0	0	3.25631	0	0	0	0	0	0	0	0	0	0	0	0	2.84829	0	0	0	0	0	0	0	0	0	0
		205	1046.06	0	3.17292	0	0	0	0	0	0	0	0	0	0	3.03415	0	0	0	0	2.89358	0	0	0	0	0	0	0	0	0	0	0	0	0	0	0	0	0	0
		206	1049.92	0	2.90924	0	0	0	0	0	0	0	0	0	0	0	0	0	0	0	2.85875	0	0	0	0	0	0	0	0	0	0	0	0	0	0	0	0	0	0
		207	1053.78	0	3.07031	0	0	0	0	0	0	0	0	0	0	2.94646	0	0	0	2.56519	3.04015	0	0	0	0	0	0	0	0	0	0	0	0	0	0	0	0	0	0
		208	1057.64	0	3.0448	0	0	0	0	0	0	0	0	0	0	2.7585	0	0	0	0	2.51419	0	0	0	0	0	0	0	0	0	0	0	0	0	0	0	0	0	0
		209	1061.5	0	3.29684	0	0	0	0	0	0	0	0	0	0	3.05209	0	0	0	0	2.75059	0	0	0	0	0	0	0	0	0	0	0	0	0	0	0	0	0	0
		210	1065.36	0	3.1666	0	0	0	0	0	0	0	0	0	0	3.1559	0	0	0	0	2.67769	0	0	0	0	0	0	0	0	0	0	0	0	0	0	0	0	0	0
		211	1069.22	0	3.2843	0	0	0	0	0	2.72108	0	0	0	0	0	0	0	0	0	2.90262	0	0	0	0	0	0	0	0	0	0	0	0	0	0	0	0	0	0
		212	1073.08	0	3.03426	0	0	0	0	0	0	0	0	0	0	2.8075	0	0	0	0	0	0	0	0	0	0	0	0	0	0	0	0	0	0	0	0	0	0	0
		213	1076.94	0	2.83153	0	0	0	0	0	0	0	0	0	0	0	0	0	0	0	2.83578	0	0	0	0	0	0	0	0	0	0	0	0	0	0	0	0	0	0
		214	1080.8	0	2.65186	0	0	0	0	0	0	0	0	0	0	0	0	0	0	0	2.57125	0	0	0	0	0	0	0	0	0	0	0	0	0	0	0	0	0	0
		215	1084.66	0	3.09713	0	0	2.37377	0	0	0	0	0	0	0	0	0	0	0	0	2.83141	0	0	0	0	0	0	0	0	0	0	0	0	0	0	0	0	0	0
		216	1088.52	0	2.74944	0	0	0	0	0	0	0	0	0	0	2.5383	2.71801	0	0	2.76792	0	0	0	0	0	0	0	0	0	0	0	0	0	0	0	0	0	0	0
		217	1092.38	0	3.18306	0	0	0	0	0	0	0	0	0	0	0	0	0	0	2.76499	2.75846	0	0	0	0	0	0	0	0	0	0	0	0	0	0	0	0	0	0
		218	1096.24	0	2.75757	0	0	0	0	0	0	0	0	0	0	0	0	0	0	0	2.46607	0	0	0	0	0	0	0	0	0	0	0	0	0	0	0	0	0	0
		219	1100.1	0	2.73374	0	0	0	0	0	0	0	0	0	0	0	0	0	0	2.69427	0	0	0	0	2.26834	0	0	0	0	0	0	0	0	0	0	0	0	0	0
		220	1103.96	0	2.76316	0	0	0	0	0	0	0	0	0	0	2.70117	0	0	0	0	0	0	0	0	0	0	0	0	0	0	0	0	0	0	0	0	0	0	0
		221	1107.82	0	3.11879	0	0	0	0	0	0	0	0	0	0	0	0	0	0	2.65694	0	0	0	0	0	0	0	0	0	0	0	0	0	0	0	0	0	0	0
		222	1111.68	0	2.7903	0	0	0	0	0	0	0	0	0	0	0	0	0	0	0	0	0	0	0	0	0	0	0	0	0	0	0	0	0	0	0	0	0	0
		223	1115.54	0	2.84692	0	0	0	0	0	0	0	0	0	0	0	0	0	0	2.53634	0	0	0	0	0	0	0	0	0	0	0	0	0	0	0	0	0	0	0
		224	1119.4	0	2.68692	0	0	0	0	0	0	0	0	0	0	0	0	0	0	0	0	0	0	0	0	0	0	0	0	2.67163	0	0	0	0	0	0	0	0	0
		225	1123.26	0	3.01046	0	0	0	0	0	0	0	0	0	0	0	0	0	0	2.72654	0	0	0	0	0	0	0	0	0	0	0	0	0	0	0	0	0	0	0
		226	1127.12	0	2.8684	0	0	0	0	0	0	0	0	0	0	0	0	0	0	2.82972	0	0	0	0	0	0	0	0	0	0	0	0	0	0	0	0	0	0	0
		227	1130.98	0	2.98139	0	0	0	0	0	0	0	0	0	0	0	0	0	0	0	0	0	0	0	0	0	0	0	0	0	0	0	0	0	0	0	0	0	0
		228	1134.84	0	2.28811	0	0	0	0	0	0	0	0	0	0	0	0	0	0	2.9681	0	0	0	0	0	0	0	0	0	0	0	0	0	0	0	0	0	0	0
		229	1138.7	0	2.8869	0	0	0	0	0	0	0	0	0	0	0	0	0	0	2.61227	2.79926	0	0	0	0	0	0	0	0	0	0	0	0	0	0	0	0	0	0
		230	1142.56	0	3.00656	0	0	0	0	0	0	0	0	0	0	0	0	0	0	0	0	0	0	0	0	0	0	0	0	0	0	0	0	0	0	0	0	0	0
		231	1146.42	0	2.86566	0	0	0	0	0	0	0	0	0	0	0	0	0	0	2.65393	0	0	0	0	0	0	0	0	0	0	0	0	0	0	0	0	0	0	0
		232	1150.28	0	3.01375	0	0	0	0	0	0	0	0	0	0	0	0	0	0	2.65162	0	0	0	0	0	0	0	0	0	0	0	0	0	0	0	0	0	0	0
		233	1154.14	0	2.86584	0	0	0	0	0	0	0	2.47763	0	0	0	0	0	0	2.83604	0	0	0	0	0	0	0	0	0	0	0	0	0	0	0	0	0	0	0
		234	1158	0	2.84253	0	0	0	0	0	0	0	0	0	0	0	0	0	0	0	2.59542	0	0	0	0	0	0	0	0	0	0	0	0	0	0	0	0	0	0
		235	1161.86	0	2.67152	0	0	0	0	0	0	0	2.53938	0	0	0	0	0	0	0	0	0	0	0	0	0	0	0	0	0	0	0	0	0	0	0	0	0	0
		236	1165.72	0	2.65921	0	0	0	0	0	0	0	0	0	0	0	0	0	0	0	0	0	0	0	0	0	0	0	0	0	0	0	0	0	0	0	0	0	0
		237	1169.58	0	2.67499	0	0	0	0	0	0	0	0	0	0	0	0	0	0	0	0	0	0	0	0	0	0	0	0	0	0	0	0	0	0	0	0	0	0
		238	1173.44	0	0	0	0	0	0	0	0	0	0	0	0	0	0	0	0	0	0	0	0	0	0	0	0	0	0	0	0	0	0	0	0	0	0	0	0
		239	1177.3	0	0	0	0	0	0	0	0	0	0	0	0	0	0	0	0	2.65071	0	0	0	0	0	0	0	0	0	0	0	0	0	0	0	0	0	0	0
		240	1181.16	0	0	0	0	0	0	0	0	0	0	0	0	0	0	0	0	0	0	0	0	0	0	0	0	0	0	0	0	0	0	0	0	0	0	0	0
		241	1185.02	0	2.84984	0	0	0	0	0	0	0	0	0	0	0	0	0	0	0	0	0	0	0	0	0	0	0	0	0	0	0	0	0	0	0	0	0	0
		242	1188.88	0	0	0	0	0	0	0	2.4335	0	0	0	0	0	0	0	0	2.96904	0	0	0	0	0	0	0	0	0	0	0	0	0	0	0	0	0	0	0
		243	1192.74	0	0	0	0	0	0	0	0	0	0	0	0	0	0	0	0	0	0	0	0	0	0	0	0	0	0	0	0	0	0	0	0	0	0	0	0
		244	1196.6	0	0	0	0	0	0	0	0	0	0	0	0	0	0	0	0	2.98006	0	0	0	0	0	0	0	0	0	0	0	0	0	0	0	0	0	0	0
		245	1200.46	0	0	0	0	0	0	0	0	0	0	0	0	0	0	0	0	2.75113	0	0	0	0	0	0	0	0	0	0	0	0	0	0	0	0	0	0	0
		246	1204.32	0	0	0	0	0	0	0	0	0	0	0	0	0	0	0	0	0	0	0	0	0	0	0	0	0	0	0	0	0	0	0	0	0	0	0	0
		247	1208.18	0	2.57617	0	0	0	0	0	0	0	0	0	0	0	0	0	0	0	0	0	0	0	0	0	0	0	0	0	0	0	0	0	0	0	0	0	0
		248	1212.04	0	0	0	0	0	0	0	0	0	0	0	0	0	0	0	0	2.80262	0	0	0	0	0	0	0	0	0	0	0	0	0	0	0	0	0	0	0
		249	1215.9	0	0	0	0	0	0	0	0	0	0	0	0	0	0	0	0	2.7151	0	0	0	0	0	0	0	0	0	0	0	0	0	0	0	0	0	0	0
		250	1219.76	0	0	0	0	0	0	0	0	0	0	0	0	0	0	0	0	3.00915	0	0	0	0	0	0	0	0	0	0	0	0	0	0	0	0	0	0	0
		251	1223.62	0	0	0	0	0	0	0	0	0	0	0	0	0	0	0	0	2.99145	0	0	0	0	0	0	0	0	0	0	0	0	0	0	0	0	0	0	0
		252	1227.48	0	0	0	0	0	0	0	0	0	0	0	0	0	0	0	0	0	0	0	0	0	0	0	0	0	0	0	0	0	0	0	0	0	0	0	0
		253	1231.34	0	0	0	0	0	0	0	0	0	0	0	0	0	0	0	0	0	0	0	0	0	0	0	0	0	0	0	0	0	0	0	0	0	0	0	0
		254	1235.2	0	0	0	0	0	0	0	0	0	0	0	0	0	0	0	0	2.66991	0	0	0	0	0	0	0	0	0	0	0	0	0	0	0	0	0	0	0
		255	1239.06	0	0	0	0	0	0	0	0	0	0	0	0	0	0	0	0	2.7488	0	0	0	0	0	0	0	0	0	0	0	0	0	0	0	0	0	0	0
		256	1242.92	0	0	0	0	0	0	0	0	0	0	0	0	0	0	0	0	2.77118	0	0	0	0	0	0	0	0	0	0	0	0	0	0	0	0	0	0	0
		257	1246.78	0	0	0	0	0	0	0	0	0	0	0	0	0	0	0	0	2.80132	0	0	0	0	0	0	0	0	0	0	0	0	0	0	0	0	0	0	0
		258	1250.64	0	0	0	0	0	0	0	0	0	0	0	2.86613	0	0	0	0	0	0	0	0	0	0	0	0	0	0	0	0	0	0	0	0	0	0	0	0
		259	1254.5	0	0	0	0	0	0	0	0	0	0	0	0	0	0	0	0	0	0	0	0	0	0	0	3.20453	0	0	0	0	0	0	0	0	0	0	0	0
		260	1258.36	0	0	0	0	0	0	0	0	0	0	2.41069	0	0	0	0	0	0	0	0	0	0	0	0	0	0	0	0	0	0	0	0	0	0	0	0	0
		261	1262.22	0	0	0	0	0	0	0	0	0	0	0	0	0	0	0	0	2.86467	0	0	0	0	0	0	0	0	0	0	0	0	0	0	0	0	0	0	2.4827
		262	1266.08	0	0	0	0	0	0	0	0	0	0	0	0	0	0	0	0	2.96779	0	0	0	0	0	0	0	0	0	0	0	0	0	0	0	0	0	0	2.63217
		263	1269.94	0	0	0	0	0	0	0	0	0	0	0	0	0	0	0	0	2.92376	0	0	0	0	0	0	2.81515	0	0	0	0	0	0	0	0	0	0	0	2.65171
		264	1273.8	0	0	0	0	0	0	0	0	0	0	0	0	0	0	0	0	2.5643	0	0	0	0	0	0	0	0	0	0	0	0	0	0	0	0	0	0	2.65209
		265	1277.66	0	0	0	0	0	0	0	0	0	0	0	0	0	0	0	0	2.84512	0	0	0	0	0	0	2.63883	2.74868	0	0	0	0	0	0	0	0	0	0	2.59858
		266	1281.52	0	0	0	0	0	0	0	0	0	0	0	0	0	0	0	0	0	0	0	0	0	0	0	3.13161	2.68419	0	0	0	0	0	0	0	0	0	0	0
		267	1285.38	0	0	0	0	0	0	0	0	0	0	0	0	0	0	0	0	2.6439	0	0	0	0	0	0	2.97555	3.02581	0	0	0	0	0	0	2.72934	0	0	0	2.71877
		268	1289.24	0	0	0	0	0	0	0	0	0	0	0	0	0	0	0	0	2.87806	0	0	0	0	0	0	2.96152	2.89083	0	0	0	0	0	0	0	0	0	0	2.88013
		269	1293.1	0	0	0	0	0	0	0	0	0	0	0	0	0	0	0	0	2.77058	0	0	0	0	0	0	0	2.57421	0	0	0	0	0	0	0	0	0	0	2.56316
		270	1296.96	0	0	0	0	0	0	0	0	0	2.62638	0	0	0	0	0	0	2.37556	0	0	0	0	0	0	3.08044	3.04318	0	0	0	0	0	0	0	0	0	0	3.01135
		271	1300.82	0	0	0	0	0	0	0	0	0	0	0	0	0	0	0	0	0	0	0	0	0	0	0	0	2.84956	0	0	0	0	0	0	0	0	0	0	2.89931
		272	1304.68	0	0	0	0	0	0	0	0	0	0	0	0	0	0	0	0	0	0	0	0	0	0	0	0	2.72239	0	0	0	0	0	0	0	0	0	0	2.73101
		273	1308.54	0	0	0	0	0	0	0	0	0	0	0	0	0	0	0	0	0	0	0	0	0	0	0	3.24818	2.60667	0	0	0	0	0	0	0	0	0	0	2.49576
		274	1312.4	0	0	0	0	0	0	0	0	0	2.69454	0	0	0	0	0	0	2.53598	0	0	0	0	0	0	0	2.96498	0	0	0	0	0	0	0	0	2.42636	0	3.26645
		275	1316.26	0	0	0	0	0	0	0	0	0	0	0	0	2.48198	0	0	0	2.5937	0	0	0	0	0	0	3.24673	2.96334	0	0	0	0	0	0	0	0	0	0	2.98869
		276	1320.12	0	0	0	0	0	0	0	2.88659	0	0	0	0	2.57851	0	0	0	0	0	0	0	0	0	0	3.10959	2.79675	0	0	0	0	0	0	0	0	0	0	2.9712
		277	1323.98	0	0	2.54241	0	0	0	0	2.48248	2.7754	0	0	0	0	0	0	0	2.53424	0	0	0	0	0	0	3.14735	2.60784	0	0	0	0	0	0	0	0	0	0	2.4519
		278	1327.84	0	0	2.80478	0	0	0	0	2.94633	2.75928	0	0	0	0	0	0	0	0	0	0	0	0	0	0	2.76675	3.02926	0	0	0	0	0	0	0	0	0	0	2.68613
		279	1331.7	0	0	0	0	0	0	0	2.71936	0	0	0	0	0	0	0	0	0	0	0	0	0	0	0	0	2.61717	0	0	0	0	0	0	0	0	0	0	2.97221
		280	1335.56	0	0	2.64904	0	0	0	0	2.51635	0	0	0	0	0	0	0	0	3.00702	0	0	0	0	0	0	2.73043	2.80695	0	0	0	0	0	0	0	0	0	0	2.97734
		281	1339.42	0	0	0	2.92171	0	0	0	2.78932	0	0	0	0	0	0	0	0	0	0	0	0	0	0	0	2.63837	3.08098	0	0	0	0	0	0	0	0	0	0	3.19497
		282	1343.28	0	0	2.78454	0	0	0	0	2.5676	0	0	0	0	0	0	0	0	0	0	0	0	0	0	0	2.86198	2.79176	0	0	0	0	0	0	0	0	0	0	3.16799
		283	1347.14	0	0	0	0	0	0	0	2.97369	0	0	0	0	2.72241	0	0	0	2.836	0	0	0	0	0	0	3.00196	3.00955	0	0	0	0	0	0	0	0	0	0	3.1041
		284	1351	0	0	3.01483	0	0	0	0	2.60346	2.66044	0	0	2.93027	2.63051	0	0	0	2.76055	0	0	0	0	0	0	3.28942	2.99541	0	0	0	0	0	0	0	0	0	0	2.74069
		285	1354.86	0	0	2.92164	0	0	0	0	2.81666	0	0	0	0	0	0	0	0	0	0	0	0	0	0	0	0	2.9393	0	0	0	0	2.34833	0	0	0	0	0	3.07257
		286	1358.72	0	0	2.8828	0	0	0	0	0	0	0	0	2.81321	0	0	0	0	0	0	0	0	0	0	0	2.75738	2.85388	0	0	0	0	0	0	0	0	0	0	2.95962
		287	1362.58	0	0	2.87257	0	0	0	0	3.05837	0	0	0	0	0	0	0	0	0	0	0	0	0	0	0	2.83266	2.76414	0	0	0	0	0	0	0	0	0	0	0
		288	1366.44	0	2.77983	2.94428	0	0	0	0	2.78323	3.11723	0	0	2.96366	0	0	0	0	2.66873	0	0	0	0	0	0	3.20223	3.33459	0	0	0	0	2.6055	0	0	0	0	0	2.6592
		289	1370.3	0	2.90954	0	0	0	0	0	3.18134	2.82432	0	0	2.65608	2.77542	0	0	0	0	0	0	0	0	0	0	0	2.9073	0	0	0	0	0	0	0	0	0	0	3.03214
		290	1374.16	0	2.68005	0	2.79451	0	0	0	2.97041	0	0	0	2.94406	0	0	0	0	2.76633	0	0	0	0	0	0	2.83223	3.08384	0	0	0	0	3.06773	0	0	0	0	0	2.98981
		291	1378.02	0	2.71216	2.85969	0	0	0	0	2.90253	0	0	0	0	2.45095	0	0	0	2.90327	0	0	0	0	0	0	2.97241	2.78532	0	0	0	0	0	0	0	0	0	0	2.52406
		292	1381.88	0	2.98585	0	0	0	0	0	3.07782	2.37339	0	0	0	0	0	0	0	2.85987	0	0	0	0	0	0	2.86411	2.88772	0	0	0	0	0	0	0	0	0	0	2.78445
		293	1385.74	0	2.97323	2.83401	0	0	0	0	3.22946	0	0	0	0	2.59577	0	0	0	0	0	0	0	0	0	0	0	2.81757	0	0	0	0	3.06188	0	0	0	0	0	2.55031
		294	1389.6	0	3.1949	2.68632	0	0	0	0	3.29361	2.62843	0	0	0	0	0	0	0	0	0	0	0	0	0	0	0	2.68137	0	0	0	0	2.83174	0	0	0	0	0	3.04958
		295	1393.46	0	2.7707	2.87871	0	0	0	0	2.92714	2.8638	0	0	2.94294	0	0	0	0	2.95871	0	0	0	0	0	0	2.81473	2.96993	0	0	0	0	0	0	0	0	0	0	3.25792
		296	1397.32	0	2.82085	2.87683	0	0	0	0	3.21871	0	0	0	0	2.69558	0	0	0	2.84697	0	0	0	0	0	0	2.98228	3.20056	0	0	0	0	3.16059	0	0	0	0	0	3.13577
		297	1401.18	0	2.88453	0	0	0	0	2.49402	3.1989	2.91398	0	0	2.98844	0	0	0	0	2.75265	0	0	0	0	2.65059	0	0	2.8464	0	0	0	0	3.2905	0	0	0	0	0	2.82815
		298	1405.04	0	3.10087	0	0	0	0	2.72867	3.21939	3.05279	0	0	2.84615	0	0	0	0	0	0	0	0	0	0	0	2.97579	3.1517	2.64544	0	0	0	0	0	0	0	0	0	2.9192
		299	1408.9	0	3.04465	0	0	0	0	2.85422	2.878	0	2.60653	0	0	2.77793	0	0	0	0	0	0	0	0	0	0	2.83013	2.78163	0	0	0	0	0	0	0	0	0	0	3.32708
		300	1412.76	0	3.03151	0	0	0	0	2.69273	3.2113	0	0	0	0	0	0	0	0	2.63639	0	0	0	0	0	0	0	3.29245	0	0	0	2.44054	3.34513	0	0	0	0	0	2.70219
		301	1416.62	0	3.13365	0	0	0	0	2.98373	2.98978	0	0	0	3.36321	0	0	0	0	2.9005	0	0	0	0	0	0	0	3.29198	0	0	0	0	2.6225	0	0	0	0	0	0
		302	1420.48	0	3.0647	0	0	0	0	2.93799	3.33189	2.63909	0	0	2.45931	0	0	0	0	2.92405	0	0	0	0	0	0	3.31719	3.06642	2.74178	0	0	0	3.37183	0	0	0	0	0	0
		303	1424.34	0	3.32822	2.85509	0	0	0	3.27497	3.39536	3.05846	0	0	2.76984	2.55521	0	0	0	3.2045	0	0	0	0	0	0	2.68035	2.88987	2.72598	0	0	0	3.16418	0	0	0	0	0	2.67008
		304	1428.2	0	3.09169	2.49824	0	0	0	2.87602	3.58158	2.74542	2.35706	0	0	0	0	0	0	2.90724	0	0	0	0	0	0	0	2.80124	0	0	0	0	2.93258	0	0	0	0	0	0
		305	1432.06	0	3.00701	0	0	0	0	2.94495	3.34675	2.84917	0	0	2.80061	0	0	0	0	2.99315	0	0	0	0	0	0	3.01883	3.15802	2.93989	0	0	0	3.14965	0	0	0	0	0	2.96463
		306	1435.92	0	3.29165	0	0	0	0	3.36374	3.21528	2.86968	0	0	2.89013	0	0	0	0	2.79284	0	0	0	0	0	0	2.97871	2.80646	3.04378	0	0	0	2.8778	0	0	0	0	0	0
		307	1439.78	0	2.94928	0	0	0	0	3.03266	3.08092	0	0	0	0	0	0	0	0	3.24925	0	0	0	0	0	0	0	2.78276	0	0	0	0	2.74441	0	0	0	0	0	0
		308	1443.64	0	3.0869	0	0	0	0	3.11653	3.12447	2.97245	0	0	2.56413	0	0	0	0	2.96111	0	0	0	0	0	0	0	3.16335	2.91171	0	0	0	2.94819	0	0	0	0	0	0
		309	1447.5	0	2.82476	0	0	0	3.12947	2.94382	3.02201	0	0	0	0	0	0	0	0	2.89936	0	0	0	0	0	0	2.73593	3.22416	0	0	0	0	2.92865	0	0	0	0	0	0
		310	1451.36	0	3.03708	0	0	0	0	2.74527	3.24792	0	0	0	0	0	0	0	0	3.17757	0	0	0	0	0	0	0	3.05676	2.75688	0	0	0	2.80717	0	0	0	0	0	0
		311	1455.22	0	2.64025	0	0	0	0	2.93811	2.97545	3.23432	0	0	2.93475	0	0	0	0	2.98218	0	0	0	0	0	0	3.20459	3.02518	0	0	2.49539	0	3.2818	0	0	0	0	0	0
		312	1459.08	0	3.04912	2.65438	0	0	0	2.96455	2.89442	3.14296	0	0	2.72728	2.60114	0	0	0	2.98184	0	0	0	0	0	0	3.25852	2.83605	0	0	0	0	3.18555	0	0	0	0	0	0
		313	1462.94	0	3.30495	0	0	0	0	0	3.1147	2.70253	0	0	0	0	0	0	0	2.79797	0	0	0	0	0	0	2.99577	2.98563	2.53465	0	0	0	2.9862	0	0	0	0	0	0
		314	1466.8	0	2.88129	0	0	0	0	2.85228	2.87004	2.97185	0	0	0	0	0	0	0	2.79668	0	2.46917	0	0	2.36761	0	3.13942	3.0152	0	0	0	0	3.38725	0	0	0	0	0	0
		315	1470.66	0	3.02173	0	0	0	0	3.00376	2.63093	0	0	0	0	0	0	0	0	2.96886	0	0	0	0	0	0	3.11062	3.17126	0	0	0	0	3.2826	0	0	0	0	0	0
		316	1474.52	0	2.8243	0	2.86782	0	0	2.95507	0	2.7497	0	0	0	0	0	0	0	2.90575	0	0	0	0	0	0	2.89826	2.9107	0	0	2.89141	0	3.06821	0	0	0	0	0	0
		317	1478.38	0	3.0486	0	2.88824	0	0	2.69222	2.78503	2.88822	0	0	0	0	0	0	0	2.71039	0	0	0	0	0	0	2.74014	2.82875	0	0	0	0	3.02129	0	0	0	0	0	0
		318	1482.24	0	3.05706	0	0	0	2.76323	3.07761	0	0	0	0	2.93169	0	0	0	0	2.92837	0	0	0	0	0	0	2.75514	2.95726	0	0	2.73641	0	3.33762	0	0	0	0	0	0
		319	1486.1	0	2.9547	0	0	0	0	2.77347	0	2.5323	0	0	0	0	0	0	0	2.96547	0	0	0	0	0	0	2.91893	2.94248	0	0	0	0	2.98266	0	0	0	0	0	0
		320	1489.96	0	2.76252	0	0	0	0	2.82484	0	0	2.46434	0	2.88027	2.50005	0	0	0	3.06646	0	0	0	0	0	0	2.93032	3.10374	0	0	0	0	3.03858	0	0	0	0	0	0
		321	1493.82	0	3.25275	0	2.89403	0	0	2.72103	0	0	0	0	0	2.54335	0	0	0	2.86002	0	0	0	0	0	0	3.01416	2.94516	0	0	2.60287	0	3.11349	0	0	0	0	0	0
		322	1497.68	0	0	0	2.96096	0	0	2.75452	0	2.86533	0	0	2.80892	0	3.06076	0	0	3.07799	0	0	0	0	0	0	2.86452	2.90793	0	0	0	0	3.18108	0	0	0	0	0	0
		323	1501.54	0	2.87339	0	2.88488	0	0	2.92337	0	0	0	0	0	0	0	0	0	2.70905	0	0	0	0	0	0	2.5925	2.65636	0	0	0	0	3.14064	0	0	0	0	0	0
		324	1505.4	0	0	0	2.96363	0	0	2.69111	0	2.57812	2.81079	0	2.91377	2.52257	0	0	0	3.08556	0	3.07358	0	0	0	0	3.15089	2.65151	0	0	0	0	3.18888	0	0	0	0	0	0
		325	1509.26	0	2.88091	0	2.71403	0	2.84008	0	0	2.61574	0	0	0	2.84189	0	0	0	2.80589	0	0	0	0	0	0	2.94934	2.7517	2.7027	0	0	0	3.05088	0	0	0	0	0	0
		326	1513.12	0	2.70257	0	2.95888	0	3.09084	0	0	0	2.53173	0	3.23129	0	0	0	0	3.22181	0	0	0	0	0	0	0	3.05369	0	0	2.71715	0	3.04296	0	0	0	0	0	0
		327	1516.98	0	2.60123	0	2.9568	0	0	0	0	0	2.88924	0	0	2.73164	0	0	0	2.724	0	0	0	0	0	0	2.80436	3.08856	0	0	0	0	3.09418	0	0	0	0	0	0
		328	1520.84	0	2.86658	0	3.01628	0	0	0	0	0	0	0	2.81878	2.50134	0	0	0	0	0	0	0	0	0	0	0	3.36648	0	0	0	0	3.64501	0	0	0	0	0	0
		329	1524.7	0	0	0	3.14505	0	3.28967	2.85847	0	0	2.94374	0	3.05593	3.02479	0	0	0	2.8694	0	0	0	0	0	0	3.16568	3.04561	0	0	0	0	3.00442	0	0	0	0	0	0
		330	1528.56	0	2.73323	0	2.59276	0	0	2.82677	0	0	2.6311	0	3.05927	2.92897	0	0	0	2.93849	0	0	0	0	0	0	2.7242	3.04038	2.82216	0	0	0	3.06436	0	0	0	0	0	0
		331	1532.42	0	0	0	0	0	3.36624	2.89081	0	0	2.93369	0	2.81111	2.85945	0	0	0	3.22155	0	0	0	0	0	0	2.81274	3.14124	0	0	2.73732	0	3.42804	0	0	0	0	0	0
		332	1536.28	0	0	0	2.96836	0	3.14703	0	2.37503	0	2.91166	0	2.81552	2.86196	2.59456	0	0	0	0	0	0	0	0	0	0	2.86913	0	0	2.74482	0	2.94272	0	0	2.63988	0	0	0
		333	1540.14	0	2.80337	0	3.03613	0	0	0	0	0	2.88441	0	3.07684	2.53341	0	0	0	2.90629	0	0	0	0	0	0	0	3.12544	0	0	2.64614	0	2.6736	0	0	0	0	0	0
		334	1544	0	2.73787	0	2.83596	0	0	0	0	0	2.9936	0	2.87835	2.57951	0	0	0	3.16803	0	0	0	0	0	0	0	3.52278	0	0	2.76101	0	2.77181	0	0	0	0	0	0
		335	1547.86	0	0	0	0	0	3.1376	2.65619	0	0	2.98329	0	2.68942	0	0	0	0	3.1899	0	0	0	0	0	0	0	3.04494	0	0	2.88229	0	0	0	0	0	0	0	0
		336	1551.72	0	0	0	0	0	0	0	0	0	2.75382	0	2.51071	2.62041	0	0	0	2.88944	0	0	0	2.50557	0	0	0	3.1817	0	0	2.7635	0	3.0449	0	0	0	0	0	0
		337	1555.58	0	0	0	2.95114	0	2.73587	0	0	0	3.11593	0	3.28787	3.01326	0	0	0	3.00721	0	0	0	0	0	0	0	3.25901	0	0	2.88937	0	0	0	0	0	0	0	0
		338	1559.44	0	0	0	2.98996	0	3.17608	0	0	0	3.11267	0	0	0	0	0	0	0	0	0	0	0	0	0	2.65373	2.88496	0	0	2.94913	0	0	0	0	0	0	0	0
		339	1563.3	0	0	0	3.23779	0	3.054	0	0	0	2.88647	0	2.88995	2.72221	0	0	0	3.1203	0	0	0	0	0	0	0	3.22919	0	0	2.70257	0	0	0	0	0	0	0	0
		340	1567.16	0	0	0	3.53086	0	0	2.74523	0	0	2.75781	0	0	0	0	0	0	3.10907	0	2.79367	0	0	0	0	0	2.94345	0	0	2.70831	0	0	0	0	0	0	0	0
		341	1571.02	0	2.66336	0	3.22271	0	0	0	0	0	2.93504	0	0	2.80912	2.59243	0	0	2.67322	0	0	0	0	0	0	0	2.69179	0	0	2.60781	0	2.65722	0	0	0	0	0	0
		342	1574.88	0	2.69425	0	3.39207	0	0	0	0	0	3.11111	0	2.73753	2.97623	0	0	0	3.07081	0	2.76043	0	0	0	0	0	2.8192	0	0	0	0	0	0	0	0	0	0	0
		343	1578.74	0	0	0	3.19002	0	0	0	0	0	3.21327	0	2.81779	3.00584	0	0	0	0	0	0	0	0	0	0	0	2.95174	0	0	2.7898	0	0	0	0	0	0	0	0
		344	1582.6	0	2.85809	0	3.32513	0	2.91929	2.58818	0	0	2.46409	0	2.79004	2.82093	0	0	0	2.98496	0	0	0	0	0	0	0	3.02071	0	0	2.92007	0	0	0	0	0	0	0	0
		345	1586.46	0	0	0	3.21159	0	0	0	2.58535	0	3.32692	0	3.05576	3.08972	0	0	0	2.78003	0	0	0	0	0	0	0	3.0192	0	0	3.0435	0	2.83898	0	0	0	0	0	0
		346	1590.32	0	0	2.82193	3.35832	0	0	2.76569	2.65112	0	2.74644	0	3.37129	3.03159	0	0	0	0	0	0	0	0	0	0	0	2.59114	0	0	2.66026	0	0	0	0	0	0	0	0
		347	1594.18	0	0	0	3.27647	0	0	0	0	0	0	0	2.91543	3.28111	0	2.93113	0	2.94391	0	0	0	0	0	0	0	2.87415	0	0	2.71823	0	2.96833	0	0	0	0	0	0
		348	1598.04	0	2.58769	2.63803	3.45295	0	3.30077	0	0	0	0	0	3.16267	2.78697	0	0	0	2.98369	0	0	0	0	0	0	0	2.65494	0	0	2.54813	0	0	0	0	0	0	0	0
		349	1601.9	0	0	2.74697	3.05979	0	0	2.74429	0	0	2.70737	0	3.33899	3.31478	0	2.68471	0	3.14542	0	0	0	0	0	2.47582	0	2.54073	0	0	0	0	0	0	0	0	0	0	0
		350	1605.76	0	0	2.7387	3.33981	0	3.07184	2.63652	2.7511	0	2.98247	0	3.1167	3.22545	0	0	0	3.01196	0	0	0	0	0	2.69181	0	0	0	0	2.81111	0	0	0	0	0	0	0	0
		351	1609.62	0	0	0	3.35628	0	2.91826	0	0	0	2.99765	0	3.37244	3.23231	0	0	0	2.98112	0	0	0	0	0	2.83365	0	2.70052	0	0	0	0	2.48168	0	0	0	0	0	0
		352	1613.48	0	2.62842	2.69184	3.35258	0	2.37249	2.67788	0	0	2.60019	0	3.12136	2.84464	0	0	0	2.93036	0	0	0	0	0	0	0	0	0	0	2.56296	0	0	0	0	0	0	0	0
		353	1617.34	0	2.69561	2.75845	3.43085	0	2.68647	2.42993	0	0	2.78394	0	3.32719	3.34008	0	0	0	0	0	0	0	0	0	2.9946	0	0	0	0	2.72801	0	0	0	2.8333	0	0	0	0
		354	1621.2	0	2.83169	2.9446	3.09906	0	0	2.77283	0	0	0	0	3.2711	2.80081	0	0	0	0	0	2.60145	0	0	0	2.41452	0	0	0	0	0	0	0	0	0	0	0	0	0
		355	1625.06	2.81746	2.78029	2.75782	2.85487	0	0	0	0	0	0	0	3.00877	0	0	0	0	0	2.43605	0	0	0	2.41531	3.14516	0	0	0	0	0	0	2.80286	0	0	0	0	0	0
		356	1628.92	0	2.73096	0	2.93769	0	2.97898	0	2.72568	0	2.88845	0	2.89451	2.55539	0	0	0	2.70721	0	0	0	0	0	3.05481	2.83343	0	0	0	2.94226	0	2.73903	0	0	0	0	0	0
		357	1632.78	0	2.90481	2.96679	3.43264	0	2.6831	2.87057	0	0	0	0	3.05152	2.66309	0	0	0	2.69414	0	0	0	0	0	2.7526	0	0	0	0	2.96234	0	0	0	0	0	0	0	0
		358	1636.64	0	0	0	3.1776	0	3.0353	2.82903	0	0	2.89909	0	2.6931	2.72769	0	0	0	3.21564	2.76164	0	0	0	0	2.88986	0	0	0	0	2.71202	0	0	0	0	0	0	0	0
		359	1640.5	0	0	2.74443	3.10135	0	0	2.5967	0	0	0	0	2.81001	0	0	0	0	2.84258	0	0	0	0	0	2.83922	0	0	0	0	2.75802	0	0	0	0	0	0	0	0
		360	1644.36	0	2.81057	2.76221	3.16328	0	0	3.15871	2.89691	0	0	0	3.5869	2.85806	0	0	0	0	0	0	0	0	0	3.0783	0	0	0	0	2.62645	0	3.15746	0	0	0	0	0	0
		361	1648.22	0	0	3.08368	3.2029	0	2.90573	2.87366	0	0	0	0	2.85096	2.83258	0	0	0	3.07307	0	0	0	0	0	3.24731	0	0	0	0	0	0	0	0	0	0	0	0	0
		362	1652.08	0	0	2.906	3.46919	0	0	3.13537	0	0	0	0	3.14068	0	0	0	0	2.89251	0	0	0	0	0	2.78424	0	0	0	0	2.70959	0	0	0	0	0	0	0	0
		363	1655.94	0	0	3.00843	3.37853	0	2.71844	2.70691	0	0	2.8917	0	3.41092	2.69985	0	0	0	2.89726	0	0	0	0	0	2.7142	0	0	0	0	0	0	0	0	0	0	0	0	0
		364	1659.8	0	0	2.89443	3.33528	0	0	2.96524	0	0	0	0	3.24897	2.85719	0	0	0	2.5898	0	3.10973	0	0	0	3.16252	0	0	0	0	2.69593	0	0	0	0	0	0	0	0
		365	1663.66	0	0	0	3.03406	0	0	2.82969	2.76773	0	0	0	3.06788	2.85195	0	0	0	2.91254	0	0	0	0	0	0	0	0	0	0	0	0	2.65808	0	0	0	0	0	0
		366	1667.52	0	2.5763	2.80762	3.17665	0	0	3.10405	2.75043	0	0	0	3.25987	2.83608	0	0	0	2.93296	0	0	0	0	0	2.86715	0	0	0	0	0	0	0	0	0	0	0	0	0
		367	1671.38	0	0	3.06098	3.20406	0	2.70974	2.88609	0	0	0	0	3.92316	3.04618	0	0	0	2.90059	0	0	0	0	0	2.75316	0	0	2.67511	0	0	0	0	0	0	0	0	0	0
		368	1675.24	0	0	0	3.42522	0	3.38461	3.04051	0	0	0	0	2.96199	2.89199	0	0	0	0	0	0	0	0	0	3.14649	0	0	0	0	2.8155	0	0	0	0	0	0	0	0
		369	1679.1	0	2.91909	2.78022	3.04576	0	2.94141	3.22378	0	0	0	0	3.09027	2.76655	0	2.97452	0	2.83594	0	0	0	0	0	2.97563	0	0	0	0	0	0	0	0	0	0	0	0	0
		370	1682.96	0	2.56974	3.01665	3.1702	0	0	2.99314	0	0	0	0	3.10603	2.60012	0	0	0	0	0	0	0	0	0	2.97787	0	0	0	0	0	0	0	0	0	0	0	0	0
		371	1686.82	0	2.62033	3.24517	2.84767	0	0	2.60937	3.03171	0	0	0	3.03377	0	0	2.88897	0	3.06391	0	0	0	0	0	3.04148	0	0	0	0	0	0	2.70471	0	0	0	0	0	0
		372	1690.68	0	2.48477	2.83392	2.8726	3.00024	2.8853	3.24929	0	0	0	0	2.86959	2.80715	0	0	0	2.80064	0	0	0	0	0	2.78454	0	2.73513	0	0	2.77877	0	3.24654	0	0	0	0	0	0
		373	1694.54	0	2.52471	0	3.23324	2.71623	0	3.07794	0	0	0	0	2.77103	0	0	2.91297	0	0	0	0	0	0	0	3.21511	0	0	0	0	0	0	0	0	0	0	0	0	0
		374	1698.4	0	2.67429	2.65716	0	2.65974	0	2.91483	0	0	0	0	2.92977	0	0	0	2.84945	2.51629	0	0	0	0	0	3.03446	0	0	0	0	2.56771	0	0	0	0	0	0	0	0
		375	1702.26	0	2.88719	2.82296	2.92745	2.96983	2.70746	3.24856	0	0	0	0	2.83789	2.82586	0	0	0	2.79889	0	0	0	0	0	2.67487	0	0	0	0	3.01009	0	0	0	0	0	0	0	0
		376	1706.12	0	2.85593	2.65486	2.82026	0	0	3.11362	0	2.68858	0	0	3.05056	3.08076	0	0	0	2.67203	0	3.11572	0	0	0	2.74132	0	0	2.66466	0	2.67221	0	2.82307	0	0	0	0	0	0
		377	1709.98	0	0	2.80276	2.5488	0	0	3.03503	0	0	0	0	2.98806	2.87408	0	2.64582	0	0	0	0	0	0	0	0	0	0	2.5894	0	2.66938	0	0	0	0	0	2.61179	0	0
		378	1713.84	0	2.91656	2.89893	0	2.91453	0	3.2185	0	0	0	0	2.95756	2.75113	0	3.06569	0	2.86907	0	0	0	0	0	2.91358	0	0	2.96968	0	0	0	0	0	0	0	2.6888	0	0
		379	1717.7	0	2.77421	0	0	3.10309	2.78591	3.0624	0	2.72369	0	0	3.06208	0	0	3.11162	0	2.92677	0	2.5682	0	0	0	2.89266	0	0	0	0	2.65561	0	0	0	0	0	0	0	0
		380	1721.56	0	2.59165	0	2.75648	2.9242	2.83159	2.76813	0	0	0	0	0	2.87518	0	3.01424	0	0	0	0	0	0	0	2.9957	0	0	2.47838	0	0	0	0	0	0	0	2.41704	0	0
		381	1725.42	0	2.68487	0	0	2.92647	2.96117	3.13232	0	0	0	0	2.89675	3.09228	0	0	0	0	0	0	0	0	0	3.06407	0	0	2.73982	0	0	0	2.60525	0	0	0	0	0	0
		382	1729.28	0	2.89377	2.76129	0	0	2.76953	2.65707	0	0	0	0	3.17036	2.62477	0	3.04187	0	2.68323	0	2.95831	0	0	0	3.21811	0	0	0	0	0	0	0	0	0	0	0	2.85711	0
		383	1733.14	0	2.58856	2.67121	0	2.87708	2.91868	2.87245	0	0	0	0	0	2.79285	0	3.34187	0	0	0	2.62072	0	0	0	0	0	0	2.67174	0	0	0	0	0	0	0	0	2.79014	0
		384	1737	0	0	2.67259	2.87184	2.955	2.78393	0	0	0	0	0	2.38041	3.007	2.70779	3.08901	0	2.84114	0	3.06149	0	0	0	0	0	0	2.87028	0	2.86068	0	0	0	0	0	2.72498	2.77658	0
		385	1740.86	0	2.97037	3.22926	0	2.87681	3.18513	2.91182	0	0	0	0	2.84387	2.89753	0	3.21525	0	0	0	0	0	0	0	0	0	0	2.78436	0	2.50537	0	0	0	0	0	0	2.62241	0
		386	1744.72	0	0	3.34684	0	2.93916	3.03717	2.92697	2.63862	0	0	0	0	2.69926	0	2.99773	0	0	2.73287	0	0	0	0	0	0	0	2.88606	0	0	0	0	0	0	0	0	2.6973	0
		387	1748.58	0	2.62866	2.92551	0	3.09928	3.10685	2.8278	0	0	0	0	2.83214	2.83941	0	2.97207	0	2.66667	0	0	0	0	0	0	0	0	2.68278	0	2.74203	0	0	0	0	0	0	0	0
		388	1752.44	0	0	3.19116	0	2.8119	3.07264	2.90992	0	0	0	0	0	2.83872	0	3.22591	0	0	0	2.95211	0	0	0	0	0	0	0	0	0	0	0	0	0	0	0	2.78691	0
		389	1756.3	0	0	3.0935	0	2.80733	2.8365	0	0	0	2.95001	0	0	3.02399	0	3.39746	0	0	3.15147	2.88401	0	0	0	0	0	0	2.66634	0	0	0	0	0	0	0	0	2.74913	0
		390	1760.16	0	0	3.41886	0	2.7916	0	2.7235	0	2.85729	0	0	2.86316	0	0	3.21754	0	0	0	2.98409	0	0	0	0	0	0	2.79145	0	2.71884	0	2.72282	0	0	0	0	2.85405	0
		391	1764.02	0	2.60494	3.19363	0	0	3.40019	0	3.04193	2.55403	2.66347	0	0	2.75075	0	3.36582	0	0	0	0	0	0	0	0	0	0	2.72483	0	0	0	0	0	0	0	0	2.91225	0
		392	1767.88	0	2.80157	2.89747	0	2.97543	2.96721	0	2.7773	0	2.92556	0	2.87575	2.43656	0	3.23094	0	0	0	3.1978	0	0	0	0	0	0	2.81264	0	2.61773	0	0	0	0	0	0	3.17848	0
		393	1771.74	0	2.84728	3.10709	0	3.20371	3.07857	0	2.73229	0	0	0	0	2.72593	0	3.29284	0	0	3.36574	0	0	0	0	0	0	0	0	0	0	0	2.69874	0	0	0	0	2.80729	0
		394	1775.6	0	2.64463	3.2751	0	3.26455	2.91765	0	0	2.61332	2.28016	0	2.71418	3.04143	0	3.30439	2.32788	0	0	3.11619	2.62952	0	0	0	0	0	2.71317	0	2.59783	0	2.82932	0	0	0	0	3.10295	0
		395	1779.46	0	3.06922	3.20261	0	2.71477	2.88755	2.64798	2.60764	0	0	0	2.99916	2.91457	0	2.70518	0	0	3.07169	0	0	0	0	0	0	0	2.86285	0	0	0	0	0	0	0	0	3.0949	0
		396	1783.32	0	3.35225	3.17026	0	0	3.00761	0	0	0	0	0	0	3.0362	0	0	0	0	2.63106	2.62292	0	0	0	0	0	0	2.76766	0	0	0	0	0	0	0	0	3.43595	0
		397	1787.18	0	2.47691	3.22235	0	0	3.12206	2.89598	3.0378	0	0	0	0	2.98003	0	3.28996	0	0	2.95383	0	0	0	0	0	0	0	0	0	0	0	2.87372	0	0	0	0	2.90649	0
		398	1791.04	0	0	3.28657	0	0	3.26661	0	2.74988	0	0	0	2.69409	2.93253	0	3.45401	0	0	2.90831	0	0	0	0	0	0	0	2.74332	0	0	0	0	0	0	0	0	3.28956	0
		399	1794.9	0	2.98886	2.9055	0	0	2.99033	0	2.79243	0	2.70039	0	0	2.76036	0	3.30255	2.67564	0	3.11998	0	0	0	0	0	0	0	0	0	2.62837	0	2.99491	0	0	0	0	3.40758	0
		400	1798.76	0	3.1171	3.29889	0	0	0	0	0	0	0	0	2.60114	3.0185	0	3.10418	0	0	2.94621	0	0	0	0	0	0	0	2.82331	0	0	0	0	0	0	0	0	3.23638	0
		401	1802.62	0	2.89394	2.89351	0	0	0	0	0	0	0	0	0	2.55343	0	3.52677	0	0	3.12325	0	0	2.85573	0	0	0	0	2.5825	0	2.69754	0	0	0	0	0	0	0	0
		402	1806.48	0	3.20558	3.28944	0	0	3.06859	0	0	0	0	0	2.81531	2.93927	0	3.3383	0	0	0	3.08416	0	0	0	0	0	2.40752	3.04888	0	2.69676	0	0	0	0	0	0	3.05493	0
		403	1810.34	0	3.04597	3.74098	0	2.78684	2.84105	2.86208	2.92852	0	0	0	2.76432	2.98579	0	3.70861	0	0	3.13681	0	0	2.6622	0	0	0	2.5011	3.07945	0	2.70104	0	0	0	0	0	0	3.07066	0
		404	1814.2	0	3.20489	3.42305	0	0	0	0	0	0	0	0	3.10063	0	0	3.52066	0	0	0	0	0	0	0	0	0	2.87479	0	0	2.97203	0	0	0	0	0	0	2.9164	0
		405	1818.06	0	3.20733	3.07401	0	0	2.78572	2.72617	2.65874	0	0	0	2.77001	2.98104	0	3.19853	0	0	0	0	0	0	0	0	0	2.4965	0	0	3.24164	0	2.65366	0	0	0	0	2.85363	0
		406	1821.92	0	2.8343	2.24396	0	0	0	2.79591	2.70812	0	0	0	2.75369	2.86238	0	3.2493	0	0	3.11609	0	0	0	0	0	0	0	2.91517	0	2.95948	0	0	0	0	0	0	3.16105	0
		407	1825.78	0	3.28243	3.13268	0	0	2.94945	0	3.00834	0	0	0	2.57211	2.91731	0	3.16538	0	0	2.87575	0	0	0	0	0	0	2.50207	2.54421	0	2.82453	0	2.70226	0	0	0	0	3.29394	0
		408	1829.64	0	3.37489	2.92312	0	0	3.01812	0	2.86305	0	0	0	2.85488	2.67412	0	3.141	0	0	2.89055	0	0	2.6134	0	0	0	0	0	0	2.80469	0	0	0	0	0	0	0	0
		409	1833.5	0	3.30342	2.98346	0	0	3.00799	3.15676	2.9022	0	0	0	2.63402	2.81516	0	3.35913	0	0	0	0	0	2.79447	0	0	0	0	2.63129	0	2.87899	0	0	0	0	0	0	2.96196	0
		410	1837.36	0	3.00112	3.30063	0	0	2.261	0	2.82599	0	0	0	3.00169	2.95477	0	3.14333	0	0	2.76948	0	0	2.97784	0	0	0	2.36167	0	3.04961	2.89571	2.44669	0	0	0	0	0	2.62113	0
		411	1841.22	0	3.14139	3.34303	0	0	0	2.80071	2.9736	0	0	0	2.72242	2.6343	0	3.17099	0	0	2.8482	0	0	2.75729	0	0	0	0	0	3.13882	2.69309	0	0	0	0	0	0	3.36509	0
		412	1845.08	0	2.85377	3.08401	0	0	2.80406	2.81276	3.08322	0	0	0	0	2.93699	0	3.34574	0	0	0	0	0	3.18291	0	0	0	0	2.69003	3.11002	2.88485	0	0	0	0	0	2.74759	3.41075	0
		413	1848.94	0	0	3.04632	0	0	0	2.78299	3.17299	0	0	0	3.0127	2.82009	0	3.1922	0	0	3.14393	0	0	0	0	0	0	2.38033	2.74281	3.09915	2.99984	0	2.37817	0	0	0	0	3.20675	0
		414	1852.8	0	2.94878	3.15899	0	0	0	2.79437	3.15879	0	0	0	0	2.75404	0	3.40327	0	0	2.69671	0	0	0	0	0	0	2.80807	0	0	2.6527	2.67086	0	0	0	0	0	2.67565	0
		415	1856.66	0	2.9539	2.80074	0	0	0	0	3.1883	0	0	0	2.76308	2.84872	0	3.15301	0	0	3.10072	0	0	3.03411	0	0	0	2.88402	0	0	3.12742	2.81227	0	0	0	0	0	2.83128	0
		416	1860.52	0	3.3296	0	0	0	0	2.8954	3.04812	0	0	0	2.64966	2.55641	0	2.87691	0	0	2.92974	0	0	2.89781	0	0	0	2.84747	2.64403	0	2.86475	0	0	0	0	0	0	0	0
		417	1864.38	0	2.92843	0	0	0	0	2.70668	3.25746	0	0	0	0	2.60311	0	3.19612	0	0	0	0	0	3.14383	0	0	0	2.81405	0	0	2.8216	0	0	0	0	0	0	3.14187	0
		418	1868.24	0	3.07515	2.73191	0	0	0	2.7173	3.52929	0	0	0	2.79033	2.71229	0	0	0	2.87033	0	0	0	2.77264	0	0	0	0	0	0	2.91213	2.66132	0	0	0	0	0	2.95229	0
		419	1872.1	0	2.89488	2.83276	0	0	0	0	3.21385	0	0	0	0	0	0	0	0	0	0	0	0	3.18027	0	0	0	2.76094	0	2.79285	2.88929	0	0	2.98184	0	0	0	2.84845	0
		420	1875.96	0	3.24999	2.97077	0	0	0	3.10811	3.44494	0	0	0	2.70402	0	0	0	0	0	0	0	2.60179	0	0	0	0	0	0	0	3.18318	0	0	0	0	0	2.77729	2.88961	0
		421	1879.82	0	2.67384	3.10284	0	0	0	2.84264	3.37482	0	0	0	2.72501	0	0	3.39926	0	0	0	0	0	3.07152	0	0	0	2.56663	0	0	3.4712	2.71323	0	0	0	0	0	3.16704	0
		422	1883.68	0	3.00849	3.22026	0	0	0	2.69875	3.55039	0	0	0	0	0	0	3.39057	0	2.68968	0	0	0	0	0	0	0	0	0	3.00635	3.29855	2.77314	0	2.88438	0	0	2.73542	3.32871	0
		423	1887.54	0	2.67311	0	0	0	0	3.07087	3.63531	0	0	0	0	0	0	0	0	0	0	0	0	0	0	0	0	2.56413	0	2.98775	2.97837	2.434	0	0	0	0	0	2.73559	0
		424	1891.4	0	2.56227	0	0	0	0	2.73788	3.18633	0	0	0	0	2.67835	0	0	0	2.8268	0	0	2.79965	0	0	0	0	2.84762	0	3.04111	3.16588	2.77967	0	2.43095	0	0	2.81385	2.76919	0
		425	1895.26	0	2.7943	0	0	0	0	0	3.21249	0	0	0	0	0	0	0	0	0	0	0	0	0	0	0	0	2.59888	0	2.84409	2.93435	2.51565	0	0	0	0	2.83199	2.81285	0
		426	1899.12	0	0	2.97683	0	0	0	2.48312	3.41325	0	0	0	0	0	0	2.98856	0	0	0	0	2.59757	2.58068	0	0	0	2.60634	0	3.04688	3.44074	2.99591	2.8343	0	2.65842	0	2.67788	3.3632	0
		427	1902.98	0	2.8912	0	0	0	0	3.12787	2.92822	0	0	2.76731	0	2.46644	0	3.29222	0	0	0	0	0	0	0	0	0	2.42009	0	3.01311	3.30744	3.04327	0	2.76445	0	0	0	0	0
		428	1906.84	0	2.7466	0	0	0	0	2.91452	3.67647	0	0	0	0	0	0	2.86676	0	2.76019	0	0	2.80533	0	0	0	0	2.82015	0	2.86456	2.8912	2.83849	0	2.93992	0	0	0	0	0
		429	1910.7	0	2.78567	0	0	0	0	2.92902	2.92486	0	0	0	0	0	0	0	0	2.75563	2.4027	3.24865	2.96007	0	0	0	0	3.00018	0	0	3.73698	2.99697	0	0	0	0	0	0	0
		430	1914.56	0	0	0	0	0	0	2.31482	3.08122	0	0	0	0	0	0	2.84125	0	0	0	2.93513	3.13235	2.97373	0	2.29994	0	2.74954	0	3.17799	3.41519	3.10575	0	0	0	0	2.5454	0	0
		431	1918.42	2.83993	2.63637	0	0	0	0	2.88949	3.15741	0	0	0	0	0	0	2.90914	0	2.68642	0	3.07348	2.81041	0	0	0	0	2.60665	0	0	2.97572	2.71694	0	0	0	0	0	0	0
		432	1922.28	0	2.67651	0	0	0	0	2.66848	3.32722	0	0	2.63483	0	0	0	0	0	0	0	3.1836	3.05078	0	0	0	0	2.96667	0	0	3.39155	2.67593	0	3.09494	0	0	2.71606	2.8427	0
		433	1926.14	2.54439	0	0	0	2.96524	0	2.84223	3.18976	0	0	0	0	0	0	0	0	0	0	3.37348	3.06795	0	0	0	0	2.90308	0	3.0954	3.49581	2.87145	0	3.3015	0	0	0	0	0
		434	1930	2.83281	2.70772	0	0	0	0	3.06265	3.40116	0	0	0	0	0	0	0	0	0	0	2.85249	2.59047	0	0	0	0	2.62473	0	3.10036	3.41551	2.71331	0	0	0	0	2.71721	2.72549	0
		435	1933.86	2.69072	2.8001	0	0	0	0	2.91872	3.03921	0	0	0	0	0	0	0	0	0	0	3.24541	2.88958	0	0	0	0	3.23468	0	0	3.24469	3.06151	0	2.71126	0	0	2.68282	2.78581	0
		436	1937.72	2.77398	0	0	0	3.11192	0	2.80788	3.37998	0	0	2.357	0	0	0	0	0	2.74777	0	3.23012	2.96423	0	0	0	0	2.8169	0	0	3.55546	0	0	3.12348	2.61207	0	0	2.59916	0
		437	1941.58	2.95772	0	0	0	2.89482	0	0	3.32923	0	2.56019	0	0	0	0	0	0	2.83544	0	3.00767	2.97601	0	0	0	0	2.90667	0	0	3.47426	2.99549	0	2.86646	0	0	0	0	0
		438	1945.44	2.99387	0	0	0	2.91439	0	2.55328	3.25952	0	0	0	0	0	0	0	0	0	0	3.31725	3.34855	0	0	0	0	2.78408	0	0	3.02531	2.83913	0	2.73161	0	0	0	2.70112	0
		439	1949.3	2.83844	0	0	0	3.02883	0	2.69876	3.64946	0	0	0	0	0	0	3.24315	0	0	0	3.02517	0	0	0	0	0	2.77435	0	3.42242	2.86222	3.07871	0	2.99394	0	0	0	0	0
		440	1953.16	2.85076	2.55428	2.62655	0	0	0	2.92548	3.39803	0	0	0	0	0	0	0	0	3.23352	0	3.32333	3.09252	0	0	0	0	2.6438	0	0	2.98191	3.04154	0	3.13484	2.65867	0	0	0	0
		441	1957.02	2.76029	0	0	3.06982	0	0	2.74563	3.34683	0	0	0	0	0	0	2.88191	0	0	0	3.06442	3.02424	0	0	0	0	2.77058	2.78223	0	3.2368	2.80703	3.07435	0	2.79489	0	0	0	0
		442	1960.88	3.17846	2.70914	0	3.16672	3.12186	0	2.5981	3.70048	0	0	0	0	0	0	0	0	0	0	3.36515	2.92551	0	0	2.63242	3.45999	2.5383	2.78658	0	3.17713	2.78016	0	2.98872	2.6833	0	0	0	0
		443	1964.74	3.06935	2.87509	0	2.9175	2.96523	0	0	3.02255	0	0	0	0	0	0	0	0	2.74696	0	3.29094	2.98762	0	0	0	0	0	0	3.00451	3.16281	2.97832	3.02668	3.13636	2.55969	0	0	2.78724	0
		444	1968.6	3.28481	0	0	2.9171	3.31416	0	2.67497	3.29696	0	0	0	0	0	0	0	0	2.81048	0	0	3.13404	0	0	0	3.41029	0	0	0	3.10809	2.67471	0	3.21114	2.83051	0	2.61293	2.64056	0
		445	1972.46	3.56393	0	0	2.67897	2.96767	0	2.8682	3.44576	0	0	2.69666	0	0	0	2.90108	0	0	0	3.15835	3.25231	0	0	0	0	0	2.6525	0	2.97317	2.97975	0	3.37463	2.78904	0	0	0	0
		446	1976.32	3.47119	2.41879	0	3.2846	3.13919	0	2.5892	2.99149	0	0	0	0	0	0	0	0	0	0	3.51063	2.85543	0	0	0	0	0	0	0	3.1336	2.9943	2.91015	3.30756	2.89704	2.72781	0	2.5236	0
		447	1980.18	3.23604	0	0	0	2.97664	0	2.55317	3.56137	0	0	0	0	0	0	3.11748	0	0	0	3.40557	2.85068	0	0	0	3.21421	0	0	0	3.13097	2.80797	2.85933	3.30495	2.74589	0	0	0	0
		448	1984.04	3.01578	0	0	3.2127	3.0535	0	2.73724	3.28393	0	0	0	0	0	0	0	0	2.40013	0	3.20139	3.08759	0	0	0	3.10474	0	0	0	2.92698	2.80407	2.88811	3.08216	2.86444	2.67731	2.36463	0	0
		449	1987.9	3.17184	2.57391	0	3.04685	2.93101	0	2.66424	3.64751	0	0	0	0	0	0	2.85132	0	0	0	3.39627	2.75901	0	0	0	0	0	2.73427	0	2.79791	3.05941	2.7621	3.23651	2.99043	0	0	0	0
		450	1991.76	3.1196	0	0	2.8954	0	0	2.76372	3.07066	0	0	0	0	0	0	0	0	0	0	3.42462	2.97043	0	0	0	0	0	2.75802	0	3.47754	2.82404	3.0943	3.38383	2.78836	0	0	0	0
		451	1995.62	3.01081	0	0	3.20177	0	0	2.80119	3.16403	0	0	0	0	0	0	2.674	0	2.58445	0	3.33957	3.05588	0	3.07065	2.77412	3.12022	2.51646	2.8483	0	2.96367	2.941	2.75939	3.14483	3.33125	0	0	0	2.54075
		452	1999.48	3.14445	0	0	3.06536	2.89219	0	2.62771	3.70019	0	0	0	0	0	2.35033	2.90151	0	0	0	3.26859	2.85908	0	0	0	3.24511	2.59054	0	0	2.99065	2.91714	2.73278	3.02436	3.25262	0	0	0	0
		453	2003.34	3.13901	0	0	2.94108	2.8093	0	2.60516	3.12387	0	0	0	0	0	0	0	0	0	0	3.27495	2.79086	0	0	0	0	0	2.93957	0	3.04713	0	2.90409	3.15143	3.31278	2.91417	0	0	0
		454	2007.2	3.03042	0	0	3.06918	2.55255	0	3.04624	3.43622	0	0	0	0	0	0	0	0	0	0	0	3.00471	0	0	0	3.21079	0	0	2.79847	2.95226	3.07118	2.77058	3.62564	3.21883	0	0	0	0
		455	2011.06	2.91086	0	0	2.74505	3.16402	0	2.87803	3.10629	2.45752	0	0	0	0	0	0	0	0	0	3.23807	2.92793	0	0	0	0	0	0	2.91363	2.94884	0	2.64031	2.95817	3.31466	0	0	2.60184	0
		456	2014.92	3.23	0	0	2.97159	2.69464	0	2.73267	3.17182	0	0	0	0	0	0	3.09961	0	0	0	3.12998	0	0	3.28214	0	0	0	2.78509	0	3.02291	0	0	3.49527	4.03697	0	0	3.23235	0
		457	2018.78	3.3459	0	0	2.81805	3.04127	2.76773	3.0881	3.09468	0	0	0	0	0	0	3.20256	0	0	0	3.06312	2.68226	0	2.95244	0	0	0	0	0	2.77003	0	2.62469	3.03017	3.20104	0	0	2.6952	0
		458	2022.64	0	0	0	0	2.80374	0	2.78738	2.8108	0	0	0	0	2.58633	0	3.18815	0	0	0	3.19968	2.86712	0	3.09035	0	3.22596	0	2.96451	3.29776	2.82391	0	2.72937	0	3.33162	2.49824	0	2.94681	0
		459	2026.5	2.99161	0	0	0	3.14844	0	2.90777	3.18649	0	0	0	0	0	0	2.6236	0	0	0	2.98918	2.88475	0	0	0	2.9956	0	0	0	0	0	2.70784	3.28264	3.1154	0	0	0	3.09734
		460	2030.36	3.10074	0	0	3.26769	0	0	0	2.84582	0	0	0	0	0	0	3.10516	0	0	0	3.00108	2.94286	0	2.76252	0	3.45231	0	2.92053	3.08133	2.75527	0	2.83	3.03483	2.66109	0	0	0	0
		461	2034.22	3.28012	0	0	2.76869	2.90223	0	2.94862	2.73695	0	0	0	0	0	0	3.01928	0	0	0	0	0	0	2.31706	0	3.27356	0	2.61625	2.97197	0	0	2.92979	3.35173	2.78798	0	0	2.75145	2.85595
		462	2038.08	2.95561	0	0	0	0	0	2.72492	0	0	0	0	0	0	0	0	0	0	0	0	0	0	0	0	3.26981	0	2.92742	3.04805	0	0	2.61538	3.33911	3.05806	0	0	2.6905	0
		463	2041.94	2.75548	0	0	2.77674	2.63748	0	0	2.86879	0	0	0	0	2.65516	0	3.02501	0	0	0	3.27993	2.74625	0	3.04826	0	0	0	2.69596	3.06468	2.97211	0	2.78858	3.43227	2.99692	0	0	0	0
		464	2045.8	2.53806	2.59523	0	2.85079	0	0	2.98208	0	0	0	0	0	0	0	3.02658	0	0	0	3.36488	0	0	2.90768	0	3.22176	0	2.65608	3.20164	0	0	0	3.23578	3.23277	0	0	0	0
		465	2049.66	3.10224	0	0	0	0	0	0	3.14661	0	0	0	0	2.6246	0	2.96489	0	0	0	0	3.10366	0	0	2.50257	0	0	0	3.00745	0	0	0	2.99211	3.09198	0	0	0	3.02286
		466	2053.52	2.76005	0	0	3.08242	2.79956	0	0	2.94254	0	0	2.62839	0	2.508	0	2.92768	0	0	0	3.29571	3.11624	0	2.93055	0	0	0	0	2.97528	0	0	2.73379	3.04304	3.59059	0	0	0	3.08235
		467	2057.38	2.68735	0	0	2.88144	0	0	0	2.8673	0	0	0	0	0	0	0	0	0	0	0	0	0	0	0	0	0	3.08397	2.98607	0	0	2.88659	0	2.829	0	0	0	3.04883
		468	2061.24	0	0	0	3.01824	2.94788	0	0	3.05805	0	0	2.66833	0	0	0	3.37385	0	0	0	2.90873	2.93489	0	2.92446	2.33	0	0	0	2.99781	0	0	3.00319	2.69524	2.88647	0	0	0	2.97314
		469	2065.1	0	0	0	3.26126	2.69688	0	0	3.19127	0	0	0	0	2.57169	0	3.35751	0	0	0	0	0	0	0	0	0	0	2.95307	2.82995	2.90427	0	2.90404	3.08191	2.88028	0	0	2.64094	2.85448
		470	2068.96	0	0	0	2.88848	0	0	2.62219	2.90349	0	0	2.99968	0	2.54418	0	2.93943	0	0	0	3.17656	0	0	0	2.7169	0	0	2.7837	3.12078	0	0	0	0	2.93606	0	0	0	0
		471	2072.82	0	0	0	0	2.78413	0	0	3.08472	0	0	2.61259	0	2.46764	0	0	0	0	0	2.85224	0	0	3.08963	0	0	0	0	3.33057	2.67832	0	0	3.31413	2.84308	0	0	2.6735	3.05414
		472	2076.68	0	0	0	0	0	0	0	0	0	0	2.37424	0	2.5601	0	2.99712	0	0	0	0	0	0	2.7729	0	0	0	0	3.16311	0	0	2.47521	2.98339	3.05084	0	0	2.75618	2.68887
		473	2080.54	0	0	0	2.74081	3.36783	0	0	2.93312	0	0	2.89651	0	2.74907	0	2.91157	0	0	0	0	0	0	3.00573	0	0	0	0	3.61445	0	0	0	2.81111	0	0	0	0	0
		474	2084.4	0	0	0	2.99101	2.7266	0	0	3.18913	0	0	2.57661	0	2.45979	0	2.85488	0	0	0	0	0	0	3.13547	0	0	0	0	3.09035	0	0	0	3.09913	3.02876	0	2.69887	0	0
		475	2088.26	0	0	0	2.75305	0	0	0	0	0	0	2.70531	0	0	0	2.99624	0	0	0	0	0	0	3.14618	0	0	2.57038	2.64222	3.00236	0	0	0	3.14364	0	0	2.75548	0	3.09303
		476	2092.12	0	0	0	2.55614	0	0	2.81863	0	0	0	0	0	2.54047	0	2.74037	0	0	0	0	0	0	3.03264	0	3.52778	0	0	3.34439	0	0	0	2.83141	2.84318	0	3.09638	0	2.91269
		477	2095.98	2.73834	0	0	2.70027	3.17354	0	0	0	0	0	0	0	2.56416	0	0	0	0	2.88041	0	0	0	2.63654	0	0	0	0	3.11677	0	0	2.86218	0	0	0	0	0	2.92297
		478	2099.84	0	0	0	2.86379	0	0	0	0	0	2.37946	2.73634	0	2.76057	0	0	0	0	0	0	0	0	0	0	3.35593	0	2.69985	3.54491	0	0	0	2.72494	2.69129	0	2.88111	0	3.21546
		479	2103.7	0	2.27696	0	2.78617	2.98513	0	0	0	0	0	0	0	2.89048	0	0	0	0	0	0	0	0	3.02232	0	3.19774	0	0	3.30855	0	0	0	3.08057	0	0	2.68476	0	0
		480	2107.56	0	0	0	2.46138	0	0	0	0	0	0	2.57675	0	2.64041	0	0	0	0	0	0	0	0	2.88349	0	0	0	0	3.08026	0	0	2.89402	3.18252	0	0	2.65696	0	3.05672
		481	2111.42	0	0	0	2.89042	0	0	0	0	0	2.18242	2.64517	0	2.68562	0	0	0	0	2.79425	0	0	0	3.28316	0	3.09909	0	0	3.60477	0	0	0	2.70709	0	0	2.88579	0	2.51263
		482	2115.28	0	0	0	0	0	0	0	0	0	0	2.72833	0	2.76204	0	0	0	0	0	0	0	0	3.15333	0	3.04276	0	0	2.96484	0	0	0	0	0	0	2.71208	2.6683	0
		483	2119.14	0	2.69307	0	0	2.82072	0	0	0	0	0	2.9796	0	2.42124	0	2.87931	0	0	0	0	0	0	2.84324	0	0	0	0	3.26589	0	0	0	0	0	0	2.78376	0	0
		484	2123	0	0	0	3.0246	2.86338	0	0	2.54145	0	2.22525	2.95343	0	2.52926	0	2.79807	0	0	0	0	0	0	3.10032	0	0	0	0	3.35278	0	0	0	0	0	0	2.75158	0	0
		485	2126.86	0	2.67012	0	2.95304	2.80251	0	0	0	0	0	2.51318	0	2.5497	0	0	0	0	0	0	0	0	0	0	0	0	0	3.3435	0	2.30753	0	3.56733	0	0	2.66704	0	0
		486	2130.72	0	2.6631	0	2.80645	3.0934	2.89941	0	0	0	0	0	0	2.64196	0	0	2.85142	0	0	0	0	0	2.95961	0	0	0	0	3.70088	0	0	0	3.1192	0	0	2.79327	0	0
		487	2134.58	0	2.68027	0	2.63886	2.77448	0	0	2.79662	0	0	2.99238	0	3.02427	0	3.12193	0	0	2.85259	0	0	2.52015	3.29749	0	0	0	0	3.38612	0	0	0	2.85735	0	0	2.89792	0	0
		488	2138.44	0	2.66212	0	0	2.97311	0	0	3.0047	0	0	3.01888	0	3.01931	0	0	0	0	2.58464	0	0	2.70274	3.21422	0	0	0	0	2.99434	0	0	0	3.23047	0	0	2.7107	3.01922	2.90762
		489	2142.3	0	0	0	0	0	0	0	2.92399	0	0	2.80427	0	2.81536	0	0	0	0	2.72518	0	0	0	2.64613	0	3.26733	0	0	3.15219	0	0	0	0	2.67477	0	3.21124	0	0
		490	2146.16	0	0	0	2.60088	2.73837	0	0	0	0	2.8328	2.75453	0	0	0	3.11806	2.86032	2.43107	0	0	0	0	3.10718	0	0	0	0	2.86213	0	0	0	3.0467	0	0	3.18833	0	2.17555
		491	2150.02	0	0	0	0	0	0	0	0	0	0	2.8737	0	3.18861	0	0	0	0	2.8314	0	0	0	0	0	0	0	0	2.88347	0	0	0	2.87452	2.69303	0	2.54605	3.07623	0
		492	2153.88	0	0	0	2.46987	3.05058	0	0	2.69122	0	0	2.88662	0	3.03779	0	0	0	0	0	0	0	2.64609	0	0	0	0	0	3.0752	0	0	0	2.92747	0	0	2.99467	0	2.43675
		493	2157.74	0	0	0	0	2.91639	0	2.86355	2.70846	0	0	2.73068	0	2.98762	0	0	0	0	3.11206	0	0	0	0	0	0	0	0	3.15388	0	0	0	2.77816	0	0	3.25487	2.70119	0
		494	2161.6	0	0	0	0	3.03715	2.92489	2.75964	2.90208	0	0	2.77546	2.51405	2.85938	0	0	0	0	0	0	0	2.75953	0	0	0	2.17758	0	3.22168	0	0	0	0	0	0	2.76062	2.99135	0
		495	2165.46	0	2.9197	0	2.63365	2.87083	0	2.39928	3.11779	0	0	2.9056	0	2.92186	2.53915	0	0	2.69023	0	0	0	0	0	0	0	2.50133	0	2.96916	0	0	0	0	0	0	3.20864	2.83621	0
		496	2169.32	0	2.36281	0	0	3.60096	0	0	3.15544	0	0	3.19418	0	3.04809	0	0	0	0	2.81981	2.72049	0	0	0	0	3.1009	0	0	3.14904	2.45844	0	0	0	0	0	2.90984	2.87279	0
		497	2173.18	0	2.53898	0	0	3.11504	0	2.53814	0	0	0	2.88049	0	2.87938	0	0	0	0	2.85116	2.96065	0	2.86782	0	0	2.99566	0	0	2.90197	0	0	0	0	0	0	2.78204	0	0
		498	2177.04	0	2.59301	0	0	3.33091	0	0	3.06611	2.71935	0	2.90396	0	2.83032	0	0	0	2.7923	0	2.92494	0	0	2.93702	0	0	0	0	2.78603	0	0	0	0	2.71301	0	3.01823	0	0
		499	2180.9	0	0	0	0	3.32877	0	0	3.06684	0	0	3.28699	0	3.15802	0	0	0	0	0	3.00924	0	2.87749	0	0	2.90915	0	0	2.72142	0	0	0	2.93871	0	0	2.66681	2.7117	0
		500	2184.76	0	0	0	0	3.31548	0	2.57815	2.52354	0	0	3.09302	0	2.88775	0	0	0	0	0	0	0	2.65003	0	0	0	0	0	3.04866	0	0	0	2.86569	0	0	2.70066	3.20186	0
		501	2188.62	0	2.48736	0	0	3.23865	0	0	2.54197	0	0	2.78347	0	2.7888	2.98393	0	2.69237	2.53463	2.93239	3.08894	0	2.56993	0	0	0	2.29622	0	2.80308	0	0	2.89706	0	0	0	2.74335	0	0
		502	2192.48	0	2.57286	2.98895	0	3.08578	0	2.74354	2.91588	0	0	2.69535	0	2.67123	0	0	0	2.58209	0	3.05953	0	0	0	2.7846	0	2.49888	0	0	2.77518	0	2.94878	2.79246	0	0	0	2.47715	0
		503	2196.34	0	2.60795	2.63853	0	3.42269	0	0	3.38057	2.53117	2.589	2.99518	0	3.17686	0	0	0	2.5332	2.87306	3.1324	0	2.91112	0	0	0	2.81257	0	2.90531	0	0	2.67115	0	0	0	2.93332	3.38541	2.80661
		504	2200.2	0	0	2.69238	0	3.15285	0	0	2.87327	2.74935	0	2.94443	0	3.20024	0	0	2.79312	2.67797	3.10213	3.44989	0	2.79047	0	0	0	0	0	0	0	0	2.82004	0	0	0	2.78774	3.02461	0
		505	2204.06	0	0	2.38819	0	3.51492	0	0	2.78878	2.60043	0	2.69922	0	2.74731	0	0	0	2.67324	2.78488	3.22694	0	2.75619	0	0	0	2.65647	0	2.8503	0	0	0	0	0	2.85105	0	0	0
		506	2207.92	0	0	0	0	3.42828	0	0	3.18503	3.02089	0	2.91514	0	3.25647	0	0	0	2.65573	3.16359	2.95624	0	0	0	0	0	2.59518	0	2.54913	0	0	0	0	0	0	2.88204	2.92493	0
		507	2211.78	0	2.65687	0	0	3.18819	0	0	3.15494	2.69417	0	2.65086	0	2.91826	0	0	2.71211	3.08113	2.63948	3.11006	0	2.87478	0	0	0	2.83552	0	3.11021	0	0	2.79141	0	0	0	2.99542	2.95245	0
		508	2215.64	0	0	0	0	3.2095	0	0	0	2.5775	0	2.97617	0	3.01211	3.1908	0	0	2.89614	2.97939	2.76675	0	3.03214	0	0	0	2.85442	0	2.8539	2.56032	0	0	0	0	0	0	2.89697	0
		509	2219.5	0	0	3.06966	0	3.19174	0	0	3.07608	2.73029	3.14083	2.70704	0	3.01257	0	0	3.10582	2.75006	2.81814	3.10782	0	3.37998	0	0	0	2.89511	0	2.9431	0	0	0	0	0	0	0	0	0
		510	2223.36	0	0	3.01699	0	2.65865	0	0	3.07891	2.58028	0	2.92611	0	3.16491	2.92673	0	2.82961	2.86314	3.18439	3.3767	0	0	0	0	0	2.71588	0	3.01268	0	0	2.98933	0	0	2.78152	0	3.14464	0
		511	2227.22	0	0	2.85899	0	3.28463	0	2.70367	3.00598	3.21326	0	3.04821	0	3.23499	2.442	0	0	2.84059	3.01349	3.2671	0	2.91637	0	2.533	0	2.82812	0	0	2.69679	0	0	2.99158	0	2.62871	0	2.73743	2.9103
		512	2231.08	0	0	0	0	2.97079	0	0	2.92346	2.69756	0	3.08445	0	2.95903	0	0	3.0244	2.97853	0	3.63071	0	0	0	0	0	2.96683	2.80466	2.9756	2.72033	0	0	0	2.35101	0	3.08263	3.00989	0
		513	2234.94	0	2.36181	3.0084	0	3.10335	0	0	2.96238	2.84103	0	3.0168	0	2.88064	2.82457	0	0	2.61145	2.30431	3.19122	0	3.03202	0	0	0	2.79867	0	2.84503	2.76743	0	2.92182	0	0	0	2.56423	3.17924	2.8595
		514	2238.8	0	2.30745	3.2048	0	3.01809	0	2.53824	3.12423	2.69209	0	2.88009	0	2.66537	0	0	0	2.8895	3.00967	2.89232	0	3.29664	0	2.83181	0	2.77934	0	0	2.6895	0	2.76697	0	0	0	0	3.33096	0
		515	2242.66	0	0	3.23343	0	3.09753	0	0	3.45841	2.84855	0	2.87054	0	2.95133	2.74597	0	2.94829	0	3.20653	3.04637	0	2.77252	0	0	0	2.69632	0	0	2.85567	0	2.91515	0	0	2.60998	2.67808	3.14672	3.25056
		516	2246.52	0	0	3.0364	0	3.27481	0	0	2.94973	2.70979	0	3.00978	0	2.95581	0	0	2.93442	0	0	3.06781	0	0	0	0	0	2.68077	0	0	0	0	0	0	0	3.07675	2.75272	3.10164	0
		517	2250.38	0	0	3.09988	0	3.12349	0	0	3.35112	2.63789	0	3.02464	0	3.08051	2.72334	0	0	2.88046	0	3.48249	0	3.0199	0	0	0	3.10153	0	0	2.80698	0	2.77124	0	0	2.98642	3.00659	3.1729	0
		518	2254.24	0	0	0	0	3.0128	0	2.46156	3.68683	3.03593	0	2.65918	0	3.10293	2.86123	0	2.89536	2.67891	0	3.30957	0	2.90532	0	0	0	2.90828	3.1338	2.78866	0	0	2.94279	0	2.94789	0	2.8267	2.59436	0
		519	2258.1	0	0	3.10457	0	3.2458	0	2.57896	3.18174	2.87138	0	0	0	2.9652	2.85145	0	0	2.9669	2.73693	3.11261	0	0	2.70693	0	0	0	2.74102	0	2.86527	0	2.9056	0	0	0	0	2.88468	0
		520	2261.96	0	0	3.10651	0	3.44441	0	2.80542	3.32207	3.01547	0	2.68728	0	3.10125	2.83971	0	3.01162	0	0	0	0	2.86022	0	0	0	2.95625	3.02479	0	2.8733	0	2.5636	0	2.73233	2.86803	0	2.95511	0
		521	2265.82	0	0	3.34762	0	3.25725	0	2.54763	3.34222	2.86709	0	2.88863	0	2.90168	2.39824	0	3.13428	2.58086	0	3.28782	0	2.95609	0	0	0	2.99439	2.97592	0	2.68738	0	0	0	0	2.7528	0	3.31145	3.00689
		522	2269.68	0	0	3.31187	0	3.09454	0	2.69217	3.05183	3.24425	0	0	0	2.67323	2.65681	0	0	2.99422	0	3.3628	0	2.85358	0	2.61379	0	2.75388	2.90164	0	2.86574	0	3.05791	0	0	0	2.87908	3.10568	0
		523	2273.54	0	0	3.55291	0	0	0	2.46622	3.08188	3.07342	0	3.10223	0	2.73443	2.99224	0	3.01219	2.60401	2.39276	3.33424	0	3.12202	0	0	0	2.80962	0	0	2.74121	0	3.12885	0	0	0	0	3.05101	2.67954
		524	2277.4	0	0	3.33459	0	2.66818	0	2.91348	3.16206	3.14633	0	0	2.43302	2.66929	0	0	3.28908	2.65737	2.49944	3.16042	0	2.8081	0	0	0	2.77647	2.38699	0	3.00435	0	2.76606	0	0	2.62584	0	2.85411	0
		525	2281.26	0	0	3.58725	0	3.21012	0	2.60107	3.14058	3.00483	0	2.94473	0	3.00919	2.7415	0	3.01369	2.70716	0	3.26282	0	0	0	0	0	2.89042	2.82877	0	2.83643	0	2.91192	0	0	0	0	2.65472	0
		526	2285.12	0	0	3.04846	0	2.5932	0	0	3.20171	2.57796	0	2.80653	0	2.80938	3.09563	0	3.36162	2.64664	0	3.12602	0	2.9192	2.59396	0	0	2.98776	2.79439	0	2.9017	0	3.00153	0	2.96097	2.90663	2.42729	2.81156	0
		527	2288.98	0	0	3.40169	0	2.86435	0	2.84811	3.02364	2.502	0	2.7578	0	0	0	0	0	0	0	3.52782	0	2.59734	0	0	0	3.60653	2.84341	0	0	0	3.13381	0	2.73536	0	0	3.03757	0
		528	2292.84	0	0	3.27396	0	2.70023	0	2.49482	3.49447	3.30554	0	2.97572	0	2.73725	2.99824	0	2.97854	0	2.79165	2.62803	0	2.963	0	0	0	3.23892	2.99983	0	2.8157	0	2.96278	0	2.63769	0	0	2.81401	0
		529	2296.7	0	0	2.81486	0	2.46937	0	2.71203	2.86549	2.78359	0	0	0	2.76552	3.01346	0	3.019	0	3.09452	3.51416	0	0	0	0	0	3.23876	0	0	2.87273	0	2.97688	0	0	2.77949	0	3.01563	0
		530	2300.56	0	0	3.35741	0	2.90038	0	2.9025	3.32769	3.0877	0	2.90397	0	0	2.8222	0	0	0	0	3.2945	0	0	0	0	0	3.27628	3.16594	0	2.35909	0	2.60481	0	0	2.68818	0	0	0
		531	2304.42	0	0	3.30067	0	2.78792	0	2.93525	3.08193	3.02529	0	0	0	2.74457	2.65769	0	3.27571	2.57811	0	3.47972	0	2.41698	2.88077	0	0	2.78552	2.82273	0	2.55767	0	3.10618	0	0	2.82332	0	3.42537	0
		532	2308.28	0	0	0	0	2.90905	0	2.63124	3.13191	2.81532	0	0	2.68237	2.25717	2.80061	0	2.82836	0	0	3.2193	0	0	2.9841	0	0	3.5693	3.26809	0	2.82418	0	0	0	0	2.70977	0	2.93532	0
		533	2312.14	0	0	3.11053	0	0	0	2.9605	2.83635	0	0	0	2.58305	0	2.7053	0	3.28842	0	0	3.33027	0	2.60206	0	0	0	2.98686	2.94546	0	2.7642	0	3.07546	0	2.72154	0	0	3.01195	0
		534	2316	0	0	3.067	0	0	0	2.75071	3.11524	2.75002	0	0	0	2.66696	3.03709	0	0	0	2.80427	2.95722	0	0	0	0	0	3.34826	3.02685	0	2.60504	0	2.90177	0	0	0	0	2.85054	0
		535	2319.86	0	0	3.24864	0	0	0	3.26502	3.30428	2.83948	0	0	2.77842	2.56628	2.89146	0	3.06035	0	0	3.03758	0	2.65576	2.87346	0	0	3.1291	2.65016	0	2.65402	0	2.7482	0	0	2.98269	0	3.21279	2.57835
		536	2323.72	0	0	3.12168	0	0	0	2.62272	2.88631	0	0	0	2.60218	2.74242	2.80727	0	0	0	0	2.99731	0	0	2.82259	0	0	3.6964	2.78218	0	2.90361	2.62251	0	0	0	2.79666	0	2.71021	0
		537	2327.58	0	0	2.82113	0	0	0	3.14685	3.19814	2.90058	0	0	2.9388	2.46807	0	0	3.15565	0	0	3.32273	0	0	3.05977	2.58885	0	3.18728	2.5901	0	2.94475	0	0	0	0	2.73714	0	3.02438	0
		538	2331.44	0	0	2.79261	0	0	0	2.99249	2.93024	2.56775	0	0	0	2.64633	3.00058	0	0	0	2.58056	3.15302	0	0	0	0	0	3.32549	2.52339	0	2.73628	0	2.83961	0	0	2.65645	0	3.05368	0
		539	2335.3	0	0	2.79208	0	0	0	2.85941	3.1084	2.82264	0	0	2.96055	0	2.71397	0	0	0	0	3.11404	0	0	2.88505	2.63406	0	3.41841	2.69598	0	2.8055	0	3.22249	0	0	2.94387	0	2.81445	0
		540	2339.16	0	0	2.78761	0	0	0	3.06719	2.97178	3.31902	0	0	0	0	3.00094	0	3.02757	0	2.69775	3.29288	0	0	0	0	0	3.33422	3.45501	0	2.68876	0	0	0	2.88109	3.09027	0	2.86408	0
		541	2343.02	0	0	2.93497	0	0	0	3.0326	3.19853	2.74498	0	0	2.80968	0	3.02478	0	2.82729	0	0	2.89731	0	0	0	0	0	3.25949	3.26057	0	2.75664	0	2.67447	0	2.56782	0	0	2.82943	0
		542	2346.88	2.42386	0	2.96596	0	0	2.92328	2.83734	2.49564	0	0	0	0	0	0	0	0	0	2.70573	2.91261	0	0	2.83561	2.96264	0	3.12745	2.94121	2.86822	2.77533	0	2.83036	0	2.82317	3.06599	0	2.64059	0
		543	2350.74	0	0	3.26616	0	0	2.94631	3.40666	3.08788	2.55075	0	0	0	0	2.88278	0	0	0	0	2.91965	0	0	0	3.03747	0	3.28078	2.73216	0	0	0	2.9883	0	0	2.95442	0	2.98817	0
		544	2354.6	0	0	0	0	0	2.81957	2.65815	2.97749	2.60469	0	0	0	0	2.85052	0	3.22447	0	0	2.75496	0	0	3.2102	2.9729	0	2.79267	2.87315	0	2.65768	0	2.5596	0	0	2.88825	0	0	0
		545	2358.46	0	0	3.12204	0	0	0	3.07577	2.99043	2.46031	0	0	0	0	2.84818	0	0	0	2.86941	2.87509	0	0	2.85594	2.57396	0	2.67247	3.11019	0	2.53637	0	2.73021	0	2.94322	3.17634	0	0	0
