# Supplementary material for: Quantitative imaging of transcription in living Drosophila embryos reveals the impact of core promoter motifs on promoter state dynamics
Source: Nat Commun. 2021 Jul 23;12:4504. doi: 10.1038/s41467-021-24461-6 (PMC8302612; doi:10.1038/s41467-021-24461-6)
Supplement: Supplementary file 13 — Source Data [file 41467_2021_24461_MOESM13_ESM.zip › NatComm Source Data/snaE-Ilp4-INRPr/Ilp4-INRPr M2 - ComprehensiveActivationData.xls]

## Sheet: Sheet 1
						Time	Frame	Active Nucs	Cumulative Active Nucs
Tot Nucs Numb	48					220.02	0	0	0
Region						223.88	1	0	0
X1	36					227.74	2	0	0
X2	67					231.6	3	0	0
Y1	-25					235.46	4	0	0
Y2	25					239.32	5	0	0
						243.18	6	0	0
Filter Parameters						247.04	7	0	0
Zeros	2					250.9	8	0	0
Ones	30					254.76	9	0	0
Pix Size	0.1312					258.62	10	0	0
						262.48	11	0	0
						266.34	12	0	0
						270.2	13	0	0
						274.06	14	0	0
						277.92	15	0	0
						281.78	16	0	0
						285.64	17	0	0
						289.5	18	0	0
						293.36	19	0	0
						297.22	20	0	0
						301.08	21	0	0
						304.94	22	0	0
						308.8	23	0	0
						312.66	24	0	0
						316.52	25	0	0
						320.38	26	0	0
						324.24	27	0	0
						328.1	28	0	0
						331.96	29	0	0
						335.82	30	0	0
						339.68	31	0	0
						343.54	32	0	0
						347.4	33	0	0
						351.26	34	0	0
						355.12	35	0	0
						358.98	36	0	0
						362.84	37	0	0
						366.7	38	0	0
						370.56	39	0	0
						374.42	40	1	1
						378.28	41	1	1
						382.14	42	1	1
						386	43	1	1
						389.86	44	1	1
						393.72	45	1	1
						397.58	46	1	1
						401.44	47	1	1
						405.3	48	1	1
						409.16	49	1	1
						413.02	50	1	1
						416.88	51	1	1
						420.74	52	1	1
						424.6	53	1	1
						428.46	54	1	1
						432.32	55	1	1
						436.18	56	1	1
						440.04	57	1	1
						443.9	58	1	1
						447.76	59	1	1
						451.62	60	1	1
						455.48	61	1	1
						459.34	62	1	1
						463.2	63	1	1
						467.06	64	1	1
						470.92	65	1	1
						474.78	66	1	1
						478.64	67	1	1
						482.5	68	1	1
						486.36	69	1	1
						490.22	70	1	1
						494.08	71	1	1
						497.94	72	1	1
						501.8	73	1	1
						505.66	74	1	1
						509.52	75	0	1
						513.38	76	0	1
						517.24	77	0	1
						521.1	78	0	1
						524.96	79	0	1
						528.82	80	0	1
						532.68	81	0	1
						536.54	82	0	1
						540.4	83	0	1
						544.26	84	0	1
						548.12	85	0	1
						551.98	86	0	1
						555.84	87	0	1
						559.7	88	0	1
						563.56	89	0	1
						567.42	90	0	1
						571.28	91	0	1
						575.14	92	0	1
						579	93	0	1
						582.86	94	0	1
						586.72	95	1	2
						590.58	96	1	2
						594.44	97	1	2
						598.3	98	1	2
						602.16	99	1	2
						606.02	100	1	2
						609.88	101	1	2
						613.74	102	1	2
						617.6	103	1	2
						621.46	104	2	3
						625.32	105	2	3
						629.18	106	2	3
						633.04	107	2	3
						636.9	108	2	3
						640.76	109	2	3
						644.62	110	2	3
						648.48	111	2	3
						652.34	112	2	3
						656.2	113	2	3
						660.06	114	2	3
						663.92	115	2	3
						667.78	116	2	3
						671.64	117	2	3
						675.5	118	2	3
						679.36	119	2	3
						683.22	120	2	3
						687.08	121	2	3
						690.94	122	2	3
						694.8	123	2	3
						698.66	124	2	3
						702.52	125	2	3
						706.38	126	2	3
						710.24	127	2	3
						714.1	128	2	3
						717.96	129	2	3
						721.82	130	2	3
						725.68	131	2	3
						729.54	132	2	3
						733.4	133	2	3
						737.26	134	3	3
						741.12	135	3	3
						744.98	136	3	3
						748.84	137	3	3
						752.7	138	3	3
						756.56	139	3	3
						760.42	140	3	3
						764.28	141	2	3
						768.14	142	2	3
						772	143	2	3
						775.86	144	2	3
						779.72	145	2	3
						783.58	146	2	3
						787.44	147	2	3
						791.3	148	2	3
						795.16	149	2	3
						799.02	150	2	3
						802.88	151	3	4
						806.74	152	3	4
						810.6	153	3	4
						814.46	154	3	4
						818.32	155	3	4
						822.18	156	2	4
						826.04	157	2	4
						829.9	158	2	4
						833.76	159	2	4
						837.62	160	2	4
						841.48	161	2	4
						845.34	162	3	5
						849.2	163	3	5
						853.06	164	3	5
						856.92	165	3	5
						860.78	166	3	5
						864.64	167	3	5
						868.5	168	3	5
						872.36	169	3	5
						876.22	170	3	5
						880.08	171	3	5
						883.94	172	3	5
						887.8	173	3	5
						891.66	174	3	5
						895.52	175	3	5
						899.38	176	3	5
						903.24	177	4	6
						907.1	178	4	6
						910.96	179	4	6
						914.82	180	4	6
						918.68	181	4	6
						922.54	182	4	6
						926.4	183	4	6
						930.26	184	4	6
						934.12	185	4	6
						937.98	186	4	6
						941.84	187	4	6
						945.7	188	5	6
						949.56	189	5	6
						953.42	190	5	6
						957.28	191	5	6
						961.14	192	4	6
						965	193	4	6
						968.86	194	4	6
						972.72	195	4	6
						976.58	196	4	6
						980.44	197	4	6
						984.3	198	4	6
						988.16	199	4	6
						992.02	200	4	6
						995.88	201	4	6
						999.74	202	4	6
						1003.6	203	4	6
						1007.46	204	4	6
						1011.32	205	5	6
						1015.18	206	5	6
						1019.04	207	5	6
						1022.9	208	5	6
						1026.76	209	5	6
						1030.62	210	5	6
						1034.48	211	5	6
						1038.34	212	5	6
						1042.2	213	5	6
						1046.06	214	5	6
						1049.92	215	5	6
						1053.78	216	5	6
						1057.64	217	5	6
						1061.5	218	5	6
						1065.36	219	5	6
						1069.22	220	5	6
						1073.08	221	5	6
						1076.94	222	6	7
						1080.8	223	6	7
						1084.66	224	6	7
						1088.52	225	6	7
						1092.38	226	6	7
						1096.24	227	6	7
						1100.1	228	6	7
						1103.96	229	5	7
						1107.82	230	5	7
						1111.68	231	5	7
						1115.54	232	5	7
						1119.4	233	5	7
						1123.26	234	5	7
						1127.12	235	5	7
						1130.98	236	5	7
						1134.84	237	5	7
						1138.7	238	4	7
						1142.56	239	4	7
						1146.42	240	4	7
						1150.28	241	4	7
						1154.14	242	4	7
						1158	243	4	7
						1161.86	244	4	7
						1165.72	245	3	7
						1169.58	246	3	7
						1173.44	247	3	7
						1177.3	248	4	7
						1181.16	249	3	7
						1185.02	250	3	7
						1188.88	251	3	7
						1192.74	252	3	7
						1196.6	253	3	7
						1200.46	254	3	7
						1204.32	255	4	7
						1208.18	256	4	7
						1212.04	257	4	7
						1215.9	258	4	7
						1219.76	259	4	7
						1223.62	260	5	8
						1227.48	261	5	8
						1231.34	262	5	8
						1235.2	263	5	8
						1239.06	264	5	8
						1242.92	265	5	8
						1246.78	266	5	8
						1250.64	267	6	8
						1254.5	268	6	8
						1258.36	269	6	8
						1262.22	270	6	8
						1266.08	271	6	8
						1269.94	272	5	8
						1273.8	273	5	8
						1277.66	274	5	8
						1281.52	275	5	8
						1285.38	276	5	8
						1289.24	277	5	8
						1293.1	278	5	8
						1296.96	279	5	8
						1300.82	280	5	8
						1304.68	281	5	8
						1308.54	282	5	8
						1312.4	283	5	8
						1316.26	284	5	8
						1320.12	285	5	8
						1323.98	286	5	8
						1327.84	287	5	8
						1331.7	288	5	8
						1335.56	289	5	8
						1339.42	290	5	8
						1343.28	291	5	8
						1347.14	292	4	8
						1351	293	4	8
						1354.86	294	3	8
						1358.72	295	3	8
						1362.58	296	4	9
						1366.44	297	4	9
						1370.3	298	4	9
						1374.16	299	4	9
						1378.02	300	4	9
						1381.88	301	3	9
						1385.74	302	3	9
						1389.6	303	3	9
						1393.46	304	3	9
						1397.32	305	3	9
						1401.18	306	3	9
						1405.04	307	3	9
						1408.9	308	3	9
						1412.76	309	3	9
						1416.62	310	3	9
						1420.48	311	3	9
						1424.34	312	3	9
						1428.2	313	4	9
						1432.06	314	3	9
						1435.92	315	4	10
						1439.78	316	4	10
						1443.64	317	3	10
						1447.5	318	3	10
						1451.36	319	3	10
						1455.22	320	3	10
						1459.08	321	3	10
						1462.94	322	3	10
						1466.8	323	4	11
						1470.66	324	4	11
						1474.52	325	4	11
						1478.38	326	4	11
						1482.24	327	4	11
						1486.1	328	4	11
						1489.96	329	4	11
						1493.82	330	4	11
						1497.68	331	4	11
						1501.54	332	4	11
						1505.4	333	4	11
						1509.26	334	4	11
						1513.12	335	4	11
						1516.98	336	4	11
						1520.84	337	4	11
						1524.7	338	4	11
						1528.56	339	5	11
						1532.42	340	5	11
						1536.28	341	5	11
						1540.14	342	5	11
						1544	343	5	11
						1547.86	344	5	11
						1551.72	345	6	12
						1555.58	346	6	12
						1559.44	347	7	13
						1563.3	348	7	13
						1567.16	349	7	13
						1571.02	350	7	13
						1574.88	351	7	13
						1578.74	352	7	13
						1582.6	353	6	13
						1586.46	354	6	13
						1590.32	355	6	13
						1594.18	356	5	13
						1598.04	357	6	13
						1601.9	358	6	13
						1605.76	359	6	13
						1609.62	360	6	13
						1613.48	361	7	14
						1617.34	362	7	14
						1621.2	363	7	14
						1625.06	364	7	15
						1628.92	365	7	15
						1632.78	366	7	15
						1636.64	367	8	16
						1640.5	368	8	16
						1644.36	369	8	16
						1648.22	370	8	16
						1652.08	371	8	16
						1655.94	372	8	16
						1659.8	373	8	16
						1663.66	374	8	16
						1667.52	375	8	16
						1671.38	376	8	16
						1675.24	377	8	16
						1679.1	378	8	16
						1682.96	379	8	16
						1686.82	380	7	16
						1690.68	381	7	16
						1694.54	382	7	16
						1698.4	383	7	16
						1702.26	384	7	16
						1706.12	385	8	17
						1709.98	386	9	18
						1713.84	387	9	18
						1717.7	388	8	18
						1721.56	389	8	18
						1725.42	390	8	18
						1729.28	391	8	18
						1733.14	392	8	18
						1737	393	8	18
						1740.86	394	8	18
						1744.72	395	7	18
						1748.58	396	7	18
						1752.44	397	7	18
						1756.3	398	7	18
						1760.16	399	7	18
						1764.02	400	7	18
						1767.88	401	7	18
						1771.74	402	7	18
						1775.6	403	5	18
						1779.46	404	5	18
						1783.32	405	5	18
						1787.18	406	6	19
						1791.04	407	6	19
						1794.9	408	6	19
						1798.76	409	6	19
						1802.62	410	6	19
						1806.48	411	6	19
						1810.34	412	5	19
						1814.2	413	5	19
						1818.06	414	5	19
						1821.92	415	6	19
						1825.78	416	6	19
						1829.64	417	6	19
						1833.5	418	7	20
						1837.36	419	7	20
						1841.22	420	7	20
						1845.08	421	7	20
						1848.94	422	7	20
						1852.8	423	6	20
						1856.66	424	4	20
						1860.52	425	4	20
						1864.38	426	4	20
						1868.24	427	4	20
						1872.1	428	4	20
						1875.96	429	4	20
						1879.82	430	5	21
						1883.68	431	6	22
						1887.54	432	6	22
						1891.4	433	6	22
						1895.26	434	6	23
						1899.12	435	6	23
						1902.98	436	6	23
						1906.84	437	6	23
						1910.7	438	6	23
						1914.56	439	6	23
						1918.42	440	6	23
						1922.28	441	6	23
						1926.14	442	6	23
						1930	443	6	23
						1933.86	444	6	23
						1937.72	445	6	23
						1941.58	446	6	23
						1945.44	447	7	23
						1949.3	448	7	24
						1953.16	449	7	24
						1957.02	450	7	24
						1960.88	451	7	24
						1964.74	452	7	24
						1968.6	453	6	24
						1972.46	454	6	24
						1976.32	455	6	24
						1980.18	456	6	24
						1984.04	457	6	24
						1987.9	458	6	24
						1991.76	459	6	24
						1995.62	460	6	24
						1999.48	461	6	24
						2003.34	462	7	25
						2007.2	463	7	25
						2011.06	464	8	25
						2014.92	465	8	25
						2018.78	466	8	25
						2022.64	467	8	25
						2026.5	468	8	25
						2030.36	469	8	25
						2034.22	470	9	25
						2038.08	471	9	25
						2041.94	472	9	25
						2045.8	473	8	25
						2049.66	474	8	25
						2053.52	475	8	25
						2057.38	476	8	25
						2061.24	477	8	25
						2065.1	478	6	25
						2068.96	479	6	25
						2072.82	480	6	25
						2076.68	481	6	25
						2080.54	482	6	25
						2084.4	483	6	25
						2088.26	484	6	25
						2092.12	485	5	25
						2095.98	486	5	25
						2099.84	487	5	25
						2103.7	488	5	25
						2107.56	489	5	25
						2111.42	490	5	25
						2115.28	491	5	25
						2119.14	492	5	25
						2123	493	5	25
						2126.86	494	5	25
						2130.72	495	5	25
						2134.58	496	5	25
						2138.44	497	5	25
						2142.3	498	5	25
						2146.16	499	5	25
						2150.02	500	5	25
						2153.88	501	5	25
						2157.74	502	5	25
						2161.6	503	5	25
						2165.46	504	5	25
