# Supplementary material for: Quantitative imaging of transcription in living Drosophila embryos reveals the impact of core promoter motifs on promoter state dynamics
Source: Nat Commun. 2021 Jul 23;12:4504. doi: 10.1038/s41467-021-24461-6 (PMC8302612; doi:10.1038/s41467-021-24461-6)
Supplement: Supplementary file 13 — Source Data [file 41467_2021_24461_MOESM13_ESM.zip › NatComm Source Data/snaE-Ilp4-INRPr/Ilp4-INRPr M2 - DividedByBackground_SpatialSelected.xls]

## Sheet: Spots by Background
		Frame	Time	SptId_13	SptId_21	SptId_24	SptId_32	SptId_33	SptId_37	SptId_40	SptId_51	SptId_52	SptId_54	SptId_59	SptId_64	SptId_67	SptId_81	SptId_83	SptId_88	SptId_89	SptId_92	SptId_97	SptId_99	SptId_103	SptId_113	SptId_116	SptId_117	SptId_132
		0	220.02	0	0	0	0	0	0	0	0	0	0	0	0	0	0	0	0	0	0	0	0	0	0	0	0	0
		1	223.88	0	0	0	0	0	0	0	0	0	0	0	0	0	0	0	0	0	0	0	0	0	0	0	0	0
		2	227.74	0	0	0	0	0	0	0	0	0	0	0	0	0	0	0	0	0	0	0	0	0	0	0	0	0
		3	231.6	0	0	0	0	0	0	0	0	0	0	0	0	0	0	0	0	0	0	0	0	0	0	0	0	0
		4	235.46	0	0	0	0	0	0	0	0	0	0	0	0	0	0	0	0	0	0	0	0	0	0	0	0	0
		5	239.32	0	25.1602	0	0	0	0	0	0	0	0	0	0	0	0	0	0	0	0	0	0	0	0	0	0	0
		6	243.18	0	0	0	20.719	0	0	0	0	0	0	0	0	0	0	0	0	0	0	0	0	0	0	0	0	0
		7	247.04	0	14.3352	0	0	0	0	0	0	0	0	0	0	0	0	0	0	0	0	0	0	0	0	0	0	0
		8	250.9	0	0	0	0	0	0	0	0	0	0	0	0	0	0	0	0	0	0	0	0	0	0	0	0	0
		9	254.76	0	0	0	0	0	0	0	0	0	0	0	0	0	0	0	0	0	0	15.1774	0	0	0	0	0	0
		10	258.62	0	0	0	0	0	0	0	0	0	0	0	0	0	0	0	0	0	0	0	0	0	0	0	0	0
		11	262.48	0	0	0	0	0	0	0	0	0	0	0	0	0	0	0	0	0	0	0	0	0	0	0	0	0
		12	266.34	0	0	0	0	0	0	0	0	0	0	0	0	0	0	0	0	0	0	0	0	0	0	0	0	0
		13	270.2	0	0	0	0	0	0	0	0	0	0	0	0	0	0	0	0	0	0	0	0	0	0	0	0	0
		14	274.06	0	0	0	0	0	0	0	0	0	0	0	0	0	0	0	0	0	0	0	0	0	0	0	0	0
		15	277.92	0	0	0	0	0	0	0	0	0	0	0	0	0	0	0	0	0	0	0	0	0	0	0	0	0
		16	281.78	0	0	0	0	0	0	0	0	0	0	0	0	0	0	0	0	0	0	0	0	0	0	0	0	0
		17	285.64	0	0	0	0	0	0	0	0	0	0	0	0	0	0	0	0	0	0	0	0	0	0	0	0	0
		18	289.5	0	0	0	0	0	0	0	0	0	0	0	0	0	0	0	0	0	0	0	0	0	0	0	0	0
		19	293.36	0	0	0	0	0	0	0	0	0	0	0	0	0	0	0	0	0	0	0	0	0	0	0	0	0
		20	297.22	0	0	0	0	0	0	0	0	0	0	0	0	0	0	0	0	0	0	0	0	0	0	0	0	0
		21	301.08	0	0	0	0	0	0	0	0	0	0	0	0	0	0	0	0	0	0	0	0	0	0	0	0	0
		22	304.94	0	0	0	0	0	0	17.2306	0	0	0	0	0	0	0	0	0	0	0	0	0	0	0	0	0	0
		23	308.8	0	0	0	0	0	0	0	0	0	0	0	0	0	0	0	0	0	0	0	0	0	0	0	0	0
		24	312.66	0	0	0	0	0	0	17.1692	0	0	0	0	0	0	0	0	0	0	0	0	0	0	0	0	0	0
		25	316.52	0	0	0	0	0	0	0	0	0	0	0	0	0	0	0	0	0	0	0	0	0	0	0	0	0
		26	320.38	0	0	0	0	0	0	0	0	0	0	0	0	0	0	0	0	0	0	0	0	0	0	0	0	0
		27	324.24	0	0	0	0	0	0	0	0	0	0	0	0	0	0	0	0	0	0	0	0	0	0	0	0	0
		28	328.1	0	0	0	0	0	0	0	0	0	0	0	0	0	0	0	0	0	0	0	0	0	0	0	0	0
		29	331.96	0	0	0	0	0	0	0	0	0	0	0	0	0	0	0	0	0	0	0	0	0	0	0	0	0
		30	335.82	0	0	0	0	0	0	0	0	0	0	0	0	0	0	0	0	0	0	0	0	0	0	0	0	0
		31	339.68	0	0	0	0	0	0	0	0	0	0	0	0	0	0	0	0	0	0	0	0	0	0	0	0	0
		32	343.54	0	0	0	0	0	0	0	0	0	0	0	0	0	0	0	0	0	0	0	0	0	0	0	0	0
		33	347.4	0	0	0	0	0	0	0	0	0	0	0	0	0	0	0	0	0	0	0	0	0	0	0	0	0
		34	351.26	0	0	0	0	0	0	0	0	0	0	0	0	0	0	0	0	0	0	0	0	0	0	0	0	0
		35	355.12	0	0	0	0	0	0	0	0	0	0	0	0	0	0	0	0	0	0	0	0	0	0	0	0	0
		36	358.98	0	0	0	0	0	0	0	0	0	0	0	0	0	0	0	0	0	0	0	0	0	0	0	0	0
		37	362.84	0	0	0	0	0	0	0	0	0	0	0	0	0	0	0	0	0	0	0	0	0	0	0	0	0
		38	366.7	0	0	0	0	0	0	0	0	0	0	0	0	0	0	0	0	0	0	0	0	0	0	0	0	0
		39	370.56	0	0	0	0	0	0	0	0	0	0	0	0	0	0	0	0	0	0	0	0	0	0	0	0	0
		40	374.42	0	0	0	0	0	0	0	0	0	0	0	0	0	0	17.9461	0	0	0	0	0	0	0	0	0	0
		41	378.28	0	0	0	0	0	0	0	0	0	0	0	0	0	0	0	0	0	0	0	0	0	0	0	0	0
		42	382.14	0	0	0	0	0	0	0	0	0	0	0	0	0	0	0	0	0	0	0	0	0	0	0	0	0
		43	386	0	0	0	0	0	0	0	0	0	0	0	0	0	0	31.3064	0	0	0	0	0	0	0	0	0	0
		44	389.86	0	0	0	0	0	0	0	0	0	0	0	0	0	0	0	0	0	0	0	0	0	0	0	0	0
		45	393.72	0	0	0	0	0	0	0	0	0	0	0	0	0	0	18.7353	0	0	0	0	0	0	0	0	0	0
		46	397.58	0	0	0	0	0	0	0	0	0	0	0	0	0	0	22.3061	0	0	0	0	0	0	0	0	0	0
		47	401.44	0	0	0	0	0	0	0	0	0	0	0	0	0	0	0	0	0	0	0	0	0	0	0	0	0
		48	405.3	0	0	0	0	0	0	0	0	0	0	0	0	0	0	36.1103	0	0	0	0	0	0	0	0	0	0
		49	409.16	0	0	0	0	0	0	0	0	0	0	0	0	0	0	50.2161	0	0	0	0	0	0	0	0	0	0
		50	413.02	0	0	0	0	0	0	0	0	0	0	0	0	0	0	21.021	0	0	0	0	0	0	0	0	0	0
		51	416.88	0	0	0	0	0	0	0	0	16.0423	0	0	0	0	0	31.9873	0	0	0	0	0	0	0	0	0	0
		52	420.74	0	0	0	0	0	0	0	0	0	0	0	0	0	0	57.2937	0	0	0	0	0	0	0	0	0	0
		53	424.6	0	0	0	0	0	0	0	0	0	0	0	0	0	0	41.5969	0	0	0	0	0	0	0	0	0	0
		54	428.46	0	0	0	0	0	0	0	0	0	0	0	0	0	0	40.7011	0	0	0	0	0	0	0	0	0	0
		55	432.32	0	0	0	0	0	0	0	0	0	0	0	0	0	0	87.2367	0	0	0	0	0	0	0	0	0	0
		56	436.18	0	0	0	0	0	0	0	0	0	0	0	0	0	0	26.0866	0	0	0	0	0	0	0	0	0	0
		57	440.04	0	0	0	0	0	0	0	0	0	0	0	0	0	0	69.8485	0	0	0	0	0	0	0	0	0	0
		58	443.9	0	0	0	0	0	0	0	0	0	0	0	0	0	0	50.2211	0	0	0	0	0	0	0	0	0	0
		59	447.76	0	0	0	0	0	0	0	0	0	0	0	0	0	0	66.9194	0	0	0	0	0	0	0	0	0	0
		60	451.62	0	0	0	0	0	0	0	0	0	0	0	0	0	0	54.2849	0	0	0	0	0	0	0	0	0	0
		61	455.48	0	0	0	0	0	0	0	0	0	0	0	0	0	0	30.2676	0	0	0	0	0	0	0	0	0	0
		62	459.34	0	0	0	0	0	0	0	0	0	0	0	0	0	0	31.7184	0	0	0	0	0	0	0	0	0	0
		63	463.2	0	0	0	0	0	0	0	0	0	0	0	0	0	0	68.0378	0	0	0	0	0	0	0	0	0	0
		64	467.06	0	0	0	0	0	0	0	0	0	0	0	0	0	0	49.3327	0	0	0	0	0	0	0	0	0	0
		65	470.92	0	0	0	0	0	0	0	0	0	0	0	0	0	0	29.5325	0	0	0	0	0	0	0	0	0	0
		66	474.78	0	0	0	0	0	0	0	0	0	0	0	0	0	0	0	0	0	0	0	0	0	0	0	0	0
		67	478.64	0	0	0	0	0	0	0	0	0	0	0	0	0	0	0	0	0	0	0	0	0	0	0	0	0
		68	482.5	0	0	0	0	0	0	0	0	0	0	0	0	0	0	24.018	0	0	0	0	0	0	0	0	0	0
		69	486.36	0	0	0	0	0	0	0	0	0	0	0	0	0	0	51.52	0	0	0	0	0	0	0	0	0	0
		70	490.22	14.6412	0	0	0	0	0	0	0	0	0	0	0	0	0	38.3914	0	0	0	0	0	0	0	0	0	0
		71	494.08	0	0	0	0	0	0	0	0	0	0	0	0	0	0	31.5035	0	0	0	0	0	0	0	0	0	0
		72	497.94	0	0	0	0	0	0	0	0	0	0	0	0	0	0	37.6384	0	0	0	0	0	0	0	0	0	0
		73	501.8	0	0	0	0	0	0	0	0	0	0	0	0	0	0	65.7156	0	0	0	0	0	0	0	0	0	0
		74	505.66	0	0	0	0	0	0	0	0	0	0	0	0	0	0	22.8466	0	0	0	0	0	0	0	0	0	0
		75	509.52	0	0	0	0	0	0	0	0	0	0	0	0	0	0	0	0	0	0	0	0	0	0	0	0	0
		76	513.38	0	0	0	0	0	0	0	0	0	0	0	0	0	0	0	0	0	0	0	0	0	0	0	0	0
		77	517.24	0	0	0	0	0	0	0	0	0	16.4438	0	0	0	0	0	0	0	0	0	0	0	0	0	0	0
		78	521.1	0	0	0	0	0	0	0	0	0	0	0	0	0	0	0	0	0	0	0	0	0	0	0	0	0
		79	524.96	0	0	0	0	0	0	0	0	0	0	0	0	0	0	0	0	0	0	0	37.482	0	0	0	0	0
		80	528.82	0	0	0	0	0	0	0	0	0	0	0	0	0	0	0	0	0	0	0	19.5623	0	0	0	0	0
		81	532.68	0	0	0	0	0	0	0	0	0	0	0	0	0	0	0	0	0	0	0	42.2476	0	0	0	0	0
		82	536.54	0	0	0	0	0	0	0	0	0	0	0	0	0	0	0	0	0	0	0	0	0	0	0	0	15.5924
		83	540.4	0	0	0	0	0	0	0	0	0	0	0	0	0	0	0	0	0	0	15.0445	36.1476	0	0	0	0	0
		84	544.26	0	0	0	0	0	0	0	0	0	0	0	0	0	0	0	0	0	0	0	34.3812	0	0	0	0	0
		85	548.12	0	0	0	0	0	0	0	0	0	0	0	0	0	0	0	0	0	0	16.1017	28.0172	0	0	0	0	0
		86	551.98	0	0	0	0	0	0	0	0	0	0	0	0	0	0	0	0	0	0	0	0	0	0	0	0	0
		87	555.84	0	0	0	0	0	0	0	0	0	0	0	0	0	0	0	0	0	0	14.6979	33.2024	0	0	0	0	0
		88	559.7	0	0	0	0	0	0	0	0	0	0	0	0	0	0	0	0	0	0	21.6616	36.3827	0	0	0	0	0
		89	563.56	0	0	0	0	0	0	0	0	0	0	0	0	0	0	0	0	0	0	0	29.6136	0	0	0	0	0
		90	567.42	0	0	0	0	0	0	0	0	0	0	0	0	0	0	0	0	0	0	0	25.6545	0	0	0	0	0
		91	571.28	0	0	0	0	0	0	0	0	0	0	0	0	0	0	0	0	0	18.5429	0	0	0	0	0	0	0
		92	575.14	0	0	0	0	0	0	0	0	0	0	0	0	0	0	14.4554	0	0	0	0	25.9189	0	0	0	0	0
		93	579	0	0	0	0	0	0	0	0	0	0	0	0	0	0	15.0212	0	0	0	22.1796	0	0	0	0	0	0
		94	582.86	0	0	0	0	0	0	0	0	0	0	0	0	0	0	0	0	0	0	0	30.4269	0	0	0	0	0
		95	586.72	56.676	0	0	0	0	0	0	0	0	0	0	0	0	0	0	0	0	0	16.6441	20.2291	0	0	0	0	0
		96	590.58	56.3478	0	0	0	0	0	0	0	0	0	0	0	0	0	0	0	0	0	0	0	0	0	0	0	0
		97	594.44	48.6113	0	0	0	0	0	0	0	0	0	0	0	0	0	0	0	0	0	30.91	0	0	0	0	0	0
		98	598.3	33.9593	0	0	0	0	0	0	0	0	0	0	0	0	0	0	0	0	0	16.2709	0	0	0	0	0	0
		99	602.16	44.1303	0	0	0	0	0	0	0	0	0	0	0	0	0	0	0	0	15.2239	0	0	0	0	0	0	0
		100	606.02	42.3054	0	0	0	0	0	0	0	0	0	0	0	0	0	0	0	0	19.3064	34.4678	0	0	0	0	0	0
		101	609.88	34.8229	0	0	0	0	0	0	0	0	0	0	0	0	0	0	0	0	0	26.5325	0	0	0	0	0	0
		102	613.74	43.8478	0	0	0	0	0	0	0	0	0	0	0	0	0	0	0	0	0	0	0	0	0	0	0	0
		103	617.6	39.1324	0	0	0	0	0	0	0	0	0	0	0	0	0	0	0	0	0	0	0	0	0	0	0	0
		104	621.46	49.9248	0	0	0	0	0	0	0	0	0	0	0	0	0	0	0	0	34.0065	22.2624	0	0	0	0	0	0
		105	625.32	90.4373	0	0	0	0	0	0	0	0	0	0	0	0	0	0	0	0	0	0	0	0	0	0	0	0
		106	629.18	67.7403	0	0	0	0	0	0	0	0	0	0	0	0	0	0	0	0	0	0	0	0	0	0	0	0
		107	633.04	109.737	0	0	0	0	0	0	0	0	0	0	0	0	0	0	0	0	25.5228	0	0	0	0	0	0	0
		108	636.9	52.441	0	0	0	0	0	0	0	0	0	0	0	0	0	0	0	0	0	0	0	0	0	0	0	0
		109	640.76	64.6172	0	0	0	0	0	0	0	0	0	0	0	0	0	0	0	0	23.1066	0	0	0	0	0	0	0
		110	644.62	133.413	0	0	0	0	0	0	0	0	0	0	0	0	0	0	0	0	28.3994	15.564	0	0	0	0	0	0
		111	648.48	95.2045	0	0	0	0	0	0	0	0	0	0	0	0	0	0	0	0	22.9263	0	0	0	0	0	0	0
		112	652.34	117.026	0	0	0	0	0	0	0	0	0	0	0	0	0	0	0	0	32.9464	0	0	0	0	0	0	0
		113	656.2	83.6244	0	0	0	0	0	0	0	0	0	0	0	0	0	0	0	20.3326	57.5724	0	0	0	0	0	0	0
		114	660.06	68.4693	0	0	0	0	0	0	0	0	0	0	0	0	0	0	16.1688	0	51.9928	0	0	0	0	0	0	0
		115	663.92	130.549	0	0	0	0	0	0	0	0	0	0	0	0	0	0	0	0	34.2013	0	0	0	0	0	0	0
		116	667.78	117.62	0	0	0	0	0	0	0	0	0	0	0	0	0	0	0	0	41.0886	0	0	0	0	0	0	0
		117	671.64	150.267	0	0	0	0	0	0	0	0	0	0	0	0	0	0	0	0	51.0788	0	0	0	0	0	0	0
		118	675.5	105.483	0	0	0	0	0	0	0	0	0	0	0	0	0	0	0	0	62.9392	0	0	0	0	0	0	0
		119	679.36	93.6103	0	0	0	0	0	0	0	0	0	0	0	0	0	0	0	0	40.4321	0	0	0	0	0	0	0
		120	683.22	128.322	0	0	0	0	0	0	0	0	0	0	0	0	0	0	0	0	65.3588	0	0	0	0	0	0	0
		121	687.08	111.17	0	0	0	0	0	0	0	0	0	0	0	0	0	0	0	0	36.2611	0	0	0	0	0	0	0
		122	690.94	138.838	0	0	0	0	0	0	0	0	0	0	0	0	0	0	0	0	44.2512	0	0	0	0	0	0	0
		123	694.8	163.478	0	0	0	0	0	0	0	0	0	0	0	0	0	0	0	0	44.7155	0	0	0	0	0	0	0
		124	698.66	179.582	0	0	0	0	0	0	0	0	0	0	0	0	0	0	0	0	23.9324	0	0	0	0	0	0	0
		125	702.52	136.803	0	0	0	0	0	0	0	0	0	0	0	0	0	0	0	0	44.7384	0	0	0	0	0	0	0
		126	706.38	78.5119	0	35.0673	0	0	0	0	0	0	0	0	0	0	0	0	0	0	88.2977	0	0	14.5955	0	0	0	0
		127	710.24	112.799	0	31.7126	0	0	0	0	0	0	0	0	0	0	0	0	0	0	51.1449	0	0	0	0	0	0	0
		128	714.1	116.007	0	0	0	0	0	0	0	0	0	0	0	0	0	0	0	0	50.2363	0	0	0	0	0	0	0
		129	717.96	100.367	0	24.6321	0	0	0	0	0	0	0	0	0	0	0	0	0	0	33.282	0	0	0	0	0	0	0
		130	721.82	125.34	0	0	0	0	0	0	0	0	0	0	0	0	0	0	0	0	60.3694	0	0	0	0	0	0	0
		131	725.68	114.763	0	0	0	0	0	0	0	0	0	0	0	0	0	0	0	0	0	0	0	0	0	0	0	0
		132	729.54	87.2459	0	0	0	0	0	0	0	0	0	0	0	0	0	0	0	0	50.2199	0	0	0	0	0	0	0
		133	733.4	120.058	0	0	0	0	0	0	0	0	0	0	0	0	0	0	0	0	63.7919	0	0	0	0	0	0	0
		134	737.26	82.959	0	19.8315	0	0	0	0	0	0	0	0	0	0	0	20.1782	0	0	0	0	0	0	0	0	0	0
		135	741.12	129.137	0	0	0	0	0	0	0	0	0	0	0	0	0	26.9999	0	0	74.9204	0	0	0	0	0	0	0
		136	744.98	112.956	0	0	0	0	0	0	0	0	0	0	0	0	0	0	0	0	39.9383	0	0	0	0	0	0	0
		137	748.84	93.6223	0	0	0	0	0	0	0	0	0	0	0	0	0	0	0	0	18.9282	0	0	0	0	0	0	0
		138	752.7	85.2683	0	0	0	0	0	0	0	0	0	0	0	0	0	27.9683	0	0	0	0	0	0	0	0	0	0
		139	756.56	84.5964	0	0	0	0	0	0	0	0	0	0	0	0	0	32.8672	0	0	0	0	0	0	0	0	0	0
		140	760.42	69.9724	0	0	0	0	0	0	0	0	0	0	0	0	0	20.6235	0	0	15.2011	0	0	0	0	0	0	0
		141	764.28	32.16	0	0	0	0	0	0	0	0	0	0	0	0	0	22.5239	0	0	0	0	0	0	0	0	0	0
		142	768.14	26.3392	0	0	0	0	0	0	0	0	0	0	0	0	0	49.1258	0	0	0	0	0	0	0	0	0	0
		143	772	46.5508	0	0	0	0	0	0	0	0	0	0	0	0	0	31.3062	0	0	0	0	0	0	0	0	0	0
		144	775.86	56.0529	0	0	0	0	0	0	0	0	0	0	0	0	0	0	0	0	17.8945	0	0	0	0	0	0	0
		145	779.72	79.0135	0	0	0	0	0	0	0	0	0	0	0	0	0	16.8358	0	0	0	0	0	0	0	0	0	0
		146	783.58	57.9905	0	0	0	0	0	0	0	0	0	0	0	0	0	43.9025	0	0	0	0	0	0	0	0	0	0
		147	787.44	15.0141	0	0	0	0	0	0	0	0	0	0	0	0	0	60.1296	0	0	0	0	19.7358	0	0	0	0	0
		148	791.3	26.6702	0	0	0	0	0	0	0	0	0	0	0	0	0	50.4069	0	0	0	0	0	0	0	0	0	0
		149	795.16	29.8564	0	15.5261	0	0	0	0	0	0	0	0	0	0	0	62.5736	0	0	0	0	0	0	0	0	0	0
		150	799.02	40.1199	0	0	0	0	0	0	0	0	0	0	0	0	0	53.8831	0	0	31.0952	0	0	0	0	0	0	0
		151	802.88	61.7768	0	0	0	0	0	0	0	0	0	0	0	0	0	71.2835	0	0	0	0	29.0809	0	0	0	0	0
		152	806.74	33.4419	0	0	0	0	0	0	0	0	0	0	0	0	0	52.3439	0	0	0	0	0	0	0	0	0	0
		153	810.6	19.3116	0	0	0	0	0	0	0	0	0	0	0	0	0	39.9307	0	17.1962	0	0	28.292	0	0	0	0	0
		154	814.46	71.5533	0	0	0	0	0	0	0	0	0	0	0	0	0	66.6799	0	0	0	0	29.7781	0	0	0	0	0
		155	818.32	18.9394	0	0	0	0	0	0	0	0	0	0	0	17.8549	0	52.4282	0	0	0	0	15.9993	0	0	0	0	0
		156	822.18	0	0	0	0	0	0	0	0	0	0	0	0	0	0	61.0996	0	0	0	0	23.2563	0	0	0	0	0
		157	826.04	0	0	0	0	0	0	0	0	0	0	0	0	0	0	88.363	0	0	0	0	17.9738	0	0	0	0	0
		158	829.9	0	0	0	0	0	0	0	0	0	0	0	0	16.7988	0	38.7446	20.6477	0	0	0	0	0	0	0	0	0
		159	833.76	15.5069	0	0	0	0	0	0	0	0	0	0	0	0	0	73.981	0	0	0	0	56.0283	0	0	0	0	0
		160	837.62	0	0	0	0	0	0	0	0	0	0	0	0	0	0	37.4473	0	0	0	0	28.2858	0	29.3938	0	0	0
		161	841.48	0	0	32.2649	0	0	0	0	0	0	0	0	0	0	0	118.606	0	0	0	0	16.6242	0	0	0	0	0
		162	845.34	16.2044	0	0	0	0	0	15.208	0	0	0	0	0	0	0	86.7074	0	0	0	0	40.594	0	0	0	0	0
		163	849.2	0	0	0	0	0	0	0	0	0	0	0	0	0	0	104.556	28.9072	0	0	0	27.0762	0	0	0	0	0
		164	853.06	0	0	0	0	0	0	0	0	0	0	0	0	0	0	91.3155	0	0	0	0	49.6602	0	0	0	0	0
		165	856.92	0	0	0	0	0	0	22.4604	0	0	0	0	0	0	0	21.4373	0	0	0	0	27.8264	0	30.1128	0	0	0
		166	860.78	14.9192	0	18.5456	0	0	0	0	0	0	0	0	0	0	0	82.169	0	0	0	0	76.499	0	0	0	0	0
		167	864.64	18.164	0	20.5465	0	0	0	0	0	0	0	0	0	0	0	26.6266	0	0	0	0	74.6566	0	15.2002	0	0	0
		168	868.5	0	0	53.7805	0	0	0	35.6149	0	0	0	0	0	0	0	79.4419	0	0	0	0	53.6928	0	22.6064	0	0	0
		169	872.36	0	0	0	0	0	0	22.8402	0	0	0	0	0	0	0	90.9261	0	0	0	0	71.236	0	0	0	0	0
		170	876.22	0	0	16.9698	0	0	0	0	0	0	0	0	0	0	0	72.8539	0	0	0	0	76.826	0	0	0	0	0
		171	880.08	0	0	17.2726	0	0	0	74.1788	0	0	0	0	0	0	0	99.7609	0	0	0	0	93.4236	0	39.115	0	0	0
		172	883.94	0	0	19.1972	0	0	0	41.2448	0	0	0	0	0	0	0	50.6502	0	0	0	0	101.739	0	18.2361	0	0	0
		173	887.8	0	0	34.2499	0	0	0	43.551	0	0	0	0	0	0	0	48.9638	0	0	0	0	79.7142	0	52.4925	0	0	0
		174	891.66	0	0	0	0	0	0	39.9178	0	0	0	0	0	0	0	50.1796	0	0	0	0	72.668	0	43.3806	0	0	0
		175	895.52	0	0	0	0	0	0	23.5579	0	0	0	0	0	0	0	86.1323	0	0	0	0	98.8001	0	0	0	0	0
		176	899.38	0	0	19.2181	0	0	0	70.65	0	0	0	0	0	0	0	26.7973	0	0	0	0	112.808	0	25.7674	0	0	0
		177	903.24	0	0	18.2784	0	0	0	48.2686	0	0	29.3702	0	0	0	0	30.6476	0	0	0	0	113.384	0	15.2299	0	0	0
		178	907.1	0	0	0	0	0	0	70.0015	0	0	15.8798	0	0	0	0	15.2706	0	0	0	0	92.6727	0	23.1141	0	0	0
		179	910.96	0	0	24.2473	0	0	0	86.9392	0	0	49.581	0	0	0	0	34.4439	0	0	0	0	99.1507	0	0	0	0	0
		180	914.82	0	0	0	0	0	0	66.7295	0	0	0	0	0	0	0	31.7934	0	0	0	0	126.67	0	0	0	0	0
		181	918.68	0	0	19.4391	0	0	0	63.8875	0	0	0	0	0	0	0	0	0	0	0	0	60.8739	0	0	0	0	0
		182	922.54	0	0	25.5092	0	0	0	103.362	0	0	24.221	0	0	0	0	45.8592	0	0	0	0	92.3857	0	0	0	0	0
		183	926.4	0	0	15.9729	0	0	0	83.2494	0	0	0	0	17.0215	0	0	27.1129	0	0	0	0	104.878	0	0	0	0	0
		184	930.26	0	0	0	0	0	0	57.5866	0	0	19.7662	0	0	0	0	24.4023	0	0	0	0	76.8412	0	0	0	0	0
		185	934.12	0	0	0	0	0	0	54.0163	0	0	52.4572	0	0	0	0	52.9185	0	33.9004	0	0	119.131	0	0	0	0	0
		186	937.98	0	0	0	0	0	0	51.5964	0	0	89.1746	0	0	0	0	52.5279	0	0	0	0	100.411	0	0	0	0	0
		187	941.84	0	0	0	0	0	0	81.7295	0	0	103.657	0	0	0	0	54.2724	0	0	0	0	123.055	0	0	0	0	0
		188	945.7	17.9146	0	18.573	0	0	0	43.627	0	0	82.6997	0	0	0	0	0	0	41.6554	0	0	98.5777	0	34.8631	0	0	0
		189	949.56	16.0354	0	0	0	0	0	82.6269	0	0	82.5529	0	0	0	0	36.8118	0	18.3953	0	0	163.014	0	0	0	0	0
		190	953.42	0	0	0	0	0	0	56.3552	0	0	96.8839	0	0	0	0	26.6373	0	28.1913	0	0	124.934	0	0	0	0	0
		191	957.28	0	0	0	0	0	0	95.5819	0	0	114.618	0	0	0	0	15.3549	0	46.3255	0	0	108.738	0	36.3323	0	0	0
		192	961.14	34.4539	0	0	0	0	0	38.0342	0	0	93.8153	0	0	0	0	0	0	26.4533	0	0	185.36	0	49.7455	0	0	0
		193	965	24.2617	0	0	0	0	0	84.0059	0	0	82.7029	0	0	0	0	0	0	39.9117	0	0	73.3063	0	25.3346	0	0	0
		194	968.86	19.889	0	0	0	0	0	68.3563	0	0	131.42	0	0	0	0	0	0	63.9047	0	0	124.113	0	0	0	0	0
		195	972.72	0	0	0	0	0	0	43.766	0	0	76.7699	0	0	0	0	17.7062	0	48.2906	0	0	76.4705	0	0	0	0	0
		196	976.58	0	0	0	0	0	0	48.5272	0	0	86.6362	0	0	0	0	0	0	39.4949	0	0	191.361	0	23.3547	0	0	0
		197	980.44	32.438	0	0	0	0	0	76.2737	0	0	106.69	0	0	0	0	0	0	51.9647	0	0	140.53	0	27.1746	0	0	0
		198	984.3	32.9492	0	0	0	0	0	17.9866	0	0	108.261	0	0	0	0	0	0	0	0	0	103.602	0	20.0045	0	0	0
		199	988.16	17.8804	0	0	0	0	0	39.1185	0	0	154.026	0	0	0	0	0	0	0	0	0	96.8784	0	35.8761	0	0	0
		200	992.02	0	0	30.6153	0	0	0	35.345	0	0	140.006	0	0	0	0	0	0	0	0	0	78.8089	0	0	0	0	0
		201	995.88	47.1978	0	0	0	0	0	73.9659	0	0	100.419	0	0	0	0	0	0	0	0	0	114.341	0	28.6854	0	0	0
		202	999.74	0	0	15.8233	0	0	0	46.5225	0	0	98.1676	0	0	0	25.0413	0	0	29.7442	0	0	61.0181	0	0	0	0	0
		203	1003.6	21.4612	0	0	0	0	0	0	0	0	36.0509	0	0	0	0	0	0	0	0	0	127.246	0	49.7566	0	0	0
		204	1007.46	37.1233	0	0	0	0	0	42.0697	0	0	99.9281	0	0	0	0	0	0	25.7694	0	0	67.2162	0	31.7373	0	0	0
		205	1011.32	15.9948	0	20.2548	0	0	0	44.8458	0	0	16.8529	0	0	0	19.6915	0	0	22.8878	30.3159	0	96.9357	0	24.0732	0	0	0
		206	1015.18	37.3001	0	15.4053	0	0	0	20.6392	0	0	103.418	0	0	0	0	0	0	0	0	0	51.9296	0	36.6689	0	0	0
		207	1019.04	16.3626	0	22.8475	0	0	0	0	0	0	84.8911	0	0	0	0	0	0	40.247	0	0	80.7398	0	58.7603	0	0	0
		208	1022.9	37.5181	0	38.7324	0	0	0	41.5946	0	0	29.5604	0	0	0	0	0	0	0	17.916	0	156.27	0	43.9075	0	0	0
		209	1026.76	35.3489	0	0	0	0	0	21.69	0	0	69.5495	0	0	0	0	0	0	0	34.06	0	90.4623	0	42.7653	0	0	0
		210	1030.62	29.9559	0	0	0	0	0	0	0	0	53.6397	0	0	0	0	0	0	27.9278	57.0945	0	64.5778	0	69.4363	0	0	0
		211	1034.48	22.5475	0	0	0	0	0	53.1619	0	0	83.7497	0	0	0	0	0	0	17.7022	17.5721	0	128.917	0	64.0018	0	0	0
		212	1038.34	53.9987	0	0	0	0	0	34.8117	0	0	58.4858	0	0	0	0	0	0	25.8556	0	0	73.0439	0	20.1874	0	0	0
		213	1042.2	0	0	0	0	0	0	0	0	0	75.8614	0	0	0	0	0	0	27.9485	41.2627	0	34.2168	0	40.998	0	0	0
		214	1046.06	75.4264	0	0	0	0	0	42.1436	0	0	42.2564	0	0	0	0	0	0	21.8031	65.1492	0	127.602	0	38.7789	0	0	0
		215	1049.92	47.2192	0	0	0	0	0	62.4732	0	0	61.4235	0	0	0	0	0	0	19.6563	44.0269	0	71.4391	0	21.4247	0	0	0
		216	1053.78	55.6008	0	0	0	0	0	41.8109	0	0	22.3193	0	0	0	0	0	0	0	30.3787	0	94.4507	0	23.5735	0	0	0
		217	1057.64	55.6988	0	0	0	0	0	61.5846	0	0	20.7364	0	0	0	0	0	0	0	80.4788	0	95.8434	0	0	0	0	0
		218	1061.5	50.6589	0	0	0	0	0	64.9468	0	0	38.4485	0	0	0	0	0	0	0	114.196	0	111.481	0	0	0	0	0
		219	1065.36	79.4072	0	0	0	0	0	42.974	0	0	47.2096	0	0	0	0	0	0	0	90.6311	0	56.978	0	0	0	0	0
		220	1069.22	45.3524	0	0	0	0	0	54.6041	0	0	0	0	0	0	0	0	0	0	107.3	0	0	0	16.5963	0	0	0
		221	1073.08	62.1145	0	0	0	0	0	68.6682	0	0	0	0	0	0	0	0	0	0	92.1024	0	36.5511	0	0	0	0	0
		222	1076.94	78.6504	0	21.9647	0	0	0	69.785	0	0	32.0631	0	0	0	0	0	0	0	84.6239	0	49.6819	0	0	0	0	0
		223	1080.8	71.3244	0	0	0	0	0	111.257	0	0	0	0	0	0	0	0	0	0	94.2909	0	80.3628	0	0	0	0	0
		224	1084.66	75.8196	0	0	0	0	0	52.0484	0	0	23.5081	0	0	0	0	0	0	0	96.1226	0	72.8721	0	0	0	0	0
		225	1088.52	59.6765	0	18.483	0	0	0	59.1071	0	0	0	0	0	0	0	0	0	0	131.011	0	27.0389	0	30.5983	0	0	0
		226	1092.38	86.5038	0	15.6831	0	0	0	38.8418	0	0	24.131	0	0	0	0	0	0	0	54.0509	0	30.4783	0	0	0	0	0
		227	1096.24	66.0705	0	50.0339	0	0	0	63.1819	0	0	0	0	0	0	0	0	0	29.7422	46.0263	0	56.2507	0	0	0	0	0
		228	1100.1	81.6028	0	65.5393	0	0	0	80.1922	0	0	24.9439	0	0	0	0	0	0	0	73.8667	0	23.9219	0	0	0	0	0
		229	1103.96	103.861	0	25.6205	0	0	0	75.549	0	0	0	0	0	0	0	0	0	0	52.9453	0	65.3882	0	0	0	0	0
		230	1107.82	77.7551	0	36.0952	0	0	0	52.4717	0	0	0	0	0	0	0	0	0	0	24.889	0	42.1866	0	0	0	0	0
		231	1111.68	50.1053	0	20.9502	0	0	0	50.6855	0	0	0	0	0	0	0	0	0	0	64.2655	0	49.8667	0	0	0	0	0
		232	1115.54	52.3576	0	37.5622	0	0	0	81.3902	0	0	0	0	0	0	0	0	0	0	32.6212	0	71.4529	0	0	0	0	0
		233	1119.4	77.6216	0	27.9594	0	0	0	122.544	0	0	0	0	0	0	0	0	0	29.4666	66.7394	0	43.243	0	0	0	0	0
		234	1123.26	75.229	0	78.61	0	0	0	136.68	0	0	23.3933	0	0	0	0	0	0	0	32.303	0	21.8875	0	19.2979	0	0	0
		235	1127.12	81.4066	0	15.3468	0	0	0	103.559	0	0	0	0	0	0	0	0	0	21.1805	23.2865	0	15.0522	0	0	0	0	0
		236	1130.98	71.5634	0	16.3014	0	0	0	71.1651	0	0	0	0	0	0	0	0	0	39.6735	0	0	0	0	0	0	0	0
		237	1134.84	43.4417	0	43.1522	0	0	0	94.2174	0	0	0	0	0	0	0	0	0	22.3601	41.5119	0	26.4097	0	0	0	0	0
		238	1138.7	47.524	0	52.7176	0	0	0	153.356	0	0	0	0	0	0	0	0	0	0	0	0	0	0	0	0	0	0
		239	1142.56	72.6595	0	0	0	0	0	124.683	0	0	0	0	20.7118	0	0	0	0	0	18.2414	0	0	0	0	0	0	0
		240	1146.42	28.2824	0	41.9652	0	0	0	98.0776	0	0	0	0	0	0	0	0	0	17.4138	39.8141	0	0	0	0	0	0	0
		241	1150.28	49.107	0	0	0	0	0	120.458	0	0	0	0	0	0	0	0	0	41.9378	17.6829	0	0	0	0	0	0	0
		242	1154.14	31.2713	0	55.4685	0	0	0	136.392	0	0	0	0	27.5573	0	0	0	0	47.601	0	0	0	0	0	0	0	0
		243	1158	32.9556	0	53.6608	0	0	0	121.551	0	0	0	0	0	0	0	0	0	53.6788	0	0	0	0	0	0	0	0
		244	1161.86	44.7027	0	55.4415	0	0	0	93.1522	0	0	0	0	32.7162	0	0	0	0	25.3593	27.3284	0	0	0	0	0	0	0
		245	1165.72	0	0	44.8532	0	0	0	133.593	0	0	0	0	0	0	0	0	0	40.9039	0	0	0	0	0	0	0	0
		246	1169.58	0	0	56.1863	0	0	0	0	0	0	0	0	41.3467	0	0	0	0	22.9688	0	0	0	0	0	0	0	0
		247	1173.44	16.7708	0	30.9683	0	0	0	94.3607	0	0	0	0	39.8952	0	0	0	0	71.3252	0	0	0	0	0	0	0	0
		248	1177.3	56.8949	0	94.247	0	0	0	73.7189	0	0	0	0	38.3655	0	0	0	0	18.3018	35.2021	0	0	0	0	0	0	0
		249	1181.16	0	0	25.1849	0	0	0	125.942	0	0	0	0	18.9236	0	0	0	0	30.1532	15.8407	0	20.533	0	0	0	0	0
		250	1185.02	0	0	50.4149	0	0	0	94.8455	0	0	0	0	31.0232	0	0	0	0	33.1587	17.1523	0	0	0	0	0	0	0
		251	1188.88	0	0	32.6195	0	0	0	131.499	0	0	0	0	23.183	0	0	0	0	51.7823	0	0	0	0	0	0	0	0
		252	1192.74	0	0	28.136	0	0	0	123.527	0	0	0	0	0	0	0	0	0	49.0849	16.9426	20.6401	0	0	0	15.9537	0	0
		253	1196.6	0	0	26.602	0	0	0	152.189	0	0	0	0	0	0	0	0	0	54.6455	0	0	0	0	0	0	0	0
		254	1200.46	0	0	0	0	0	0	156.094	0	0	0	0	0	0	0	22.0036	0	45.5002	0	0	0	0	0	0	0	0
		255	1204.32	15.9801	0	29.5794	0	0	0	111.108	0	0	0	0	29.2426	0	0	0	0	39.7123	31.3651	0	0	0	0	0	0	0
		256	1208.18	0	0	56.8492	0	0	0	141.298	0	0	18.1275	0	41.2862	0	0	0	0	76.1076	27.1046	36.2049	0	0	0	0	0	0
		257	1212.04	33.0183	0	0	0	0	0	86.8717	0	0	0	0	28.5195	0	0	20.1885	0	44.6843	27.5237	0	0	0	0	0	0	0
		258	1215.9	29.8775	0	36.5594	0	0	0	101.618	0	0	18.2758	0	0	0	0	0	0	80.9186	17.3245	0	0	0	0	0	0	0
		259	1219.76	72.0789	0	59.4122	14.9204	0	0	135.94	0	0	0	0	0	0	0	0	0	28.8406	0	0	0	0	0	0	0	0
		260	1223.62	48.2808	0	24.8093	0	0	0	212.811	0	0	0	0	20.2451	0	0	0	0	21.3247	32.0707	0	0	0	0	27.3451	0	0
		261	1227.48	25.9344	0	47.1159	0	0	0	121.47	0	0	0	0	26.4241	0	0	23.4356	0	21.4646	15.4547	0	0	0	0	23.9332	0	0
		262	1231.34	41.1181	0	23.0021	0	0	0	118.768	0	0	0	0	23.9798	0	0	0	0	47.1606	23.6115	0	0	0	0	0	0	0
		263	1235.2	39.8768	0	21.2737	0	0	0	136.108	0	0	0	0	0	0	0	0	0	0	0	0	0	0	0	15.6644	0	0
		264	1239.06	42.2021	0	36.7374	0	0	0	92.6133	0	0	0	0	0	0	0	0	0	0	0	65.2076	0	0	0	32.6982	0	0
		265	1242.92	50.8706	0	32.1431	0	0	0	172.291	0	0	0	0	0	0	0	0	0	0	54.7178	30.2926	0	0	0	28.5358	0	0
		266	1246.78	45.2053	0	51.6821	0	0	0	186.249	0	0	0	0	0	0	0	0	0	0	43.2126	40.6325	0	0	0	22.2442	0	0
		267	1250.64	32.4447	0	22.7481	0	0	0	125.461	0	0	23.4531	0	0	0	0	19.9336	0	0	0	0	0	0	0	28.3706	0	0
		268	1254.5	50.0612	0	0	0	0	0	136.486	0	0	31.778	0	0	0	0	0	0	0	57.1747	0	0	0	0	0	0	0
		269	1258.36	59.8979	0	23.2177	0	0	0	163.764	0	0	34.9791	0	0	0	0	0	0	0	55.9923	15.5801	0	0	0	15.6043	0	0
		270	1262.22	34.8556	0	15.727	0	0	0	97.2051	0	0	28.4936	0	0	0	0	0	0	22.3221	48.4059	36.796	0	0	0	20.6112	0	0
		271	1266.08	61.2597	0	26.6353	0	0	0	114.747	0	0	21.3911	0	0	0	0	0	0	0	41.5687	47.0411	0	0	0	18.7495	0	0
		272	1269.94	66.6938	0	0	0	0	0	140.35	0	0	41.2359	0	0	0	0	0	0	24.4219	31.2641	41.1924	0	0	0	17.4688	0	0
		273	1273.8	72.0343	0	0	0	0	0	117.182	0	0	44.8639	0	0	0	0	0	0	0	41.545	0	0	0	0	26.2978	0	0
		274	1277.66	27.2314	0	0	0	0	0	113.603	0	0	37.4201	0	0	0	0	0	0	0	0	58.1488	0	0	0	31.6046	0	0
		275	1281.52	94.4106	0	0	0	0	0	106.854	0	0	67.431	0	0	0	0	0	0	34.0663	47.0761	41.8293	0	0	0	66.7891	0	0
		276	1285.38	59.9961	0	0	0	0	0	92.4572	0	0	56.6281	0	0	0	0	0	0	0	62.6733	31.972	0	0	0	19.4064	0	0
		277	1289.24	87.3526	0	0	0	0	0	116.263	0	0	0	0	0	0	0	25.0524	0	0	44.8447	43.8612	0	0	0	41.9546	0	0
		278	1293.1	91.9978	0	0	0	0	0	79.6552	0	0	83.3651	0	0	0	0	0	0	20.2352	46.5322	85.755	0	0	0	0	0	0
		279	1296.96	51.4497	0	0	0	0	0	111.377	0	0	47.6188	0	0	0	0	21.8809	0	0	59.5985	0	0	0	0	28.2658	0	0
		280	1300.82	86.275	0	0	0	0	0	82.7019	0	0	27.2675	0	0	0	0	0	0	0	46.4583	33.9572	0	0	0	22.3229	0	0
		281	1304.68	34.381	0	0	0	0	0	66.6019	0	0	45.3849	0	0	0	0	0	0	0	30.6838	38.6073	0	0	0	58.1773	0	0
		282	1308.54	49.5072	0	0	0	0	0	85.9533	0	0	31.4798	0	0	0	0	21.004	0	0	78.9273	0	0	0	0	48.2431	0	0
		283	1312.4	75.5841	0	0	0	0	0	86.5807	0	0	17.1076	0	0	0	0	0	0	0	0	0	0	0	0	16.195	0	0
		284	1316.26	44.7318	0	0	0	0	0	60.5731	0	0	19.6767	0	0	0	0	0	0	0	18.9887	18.2441	0	0	0	48.5091	0	0
		285	1320.12	86.9915	0	0	0	0	0	33.3477	0	0	71.1396	0	0	0	0	0	0	0	36.9248	22.1463	0	0	0	44.9965	0	0
		286	1323.98	81.1724	0	0	0	0	0	61.1135	0	0	47.3807	0	0	0	0	0	0	0	0	0	0	0	0	39.006	0	0
		287	1327.84	97.6455	0	0	0	0	0	46.2743	0	0	57.6781	0	0	0	0	0	0	0	23.4497	18.9782	0	0	0	62.6083	0	0
		288	1331.7	58.9348	0	0	0	15.2279	0	37.6534	0	0	62.3192	0	0	0	0	0	0	0	38.2729	0	0	0	0	24.4183	0	0
		289	1335.56	60.9747	0	0	0	0	0	22.5999	0	0	20.0538	0	0	0	0	0	0	0	0	0	0	0	0	34.4469	0	0
		290	1339.42	78.5984	0	0	0	0	0	75.7871	0	0	18.7899	0	0	0	0	0	0	0	0	0	0	0	0	23.0879	0	0
		291	1343.28	55.7509	0	0	0	0	0	0	0	0	56.6364	0	0	0	0	0	0	0	19.3551	0	0	0	0	36.703	0	0
		292	1347.14	96.3875	0	0	0	0	0	19.6103	0	0	0	0	0	0	0	0	0	0	0	0	0	0	17.2363	36.6746	0	0
		293	1351	79.8608	0	0	0	0	0	54.8584	0	0	0	0	0	0	0	0	0	0	0	22.5398	0	0	20.6908	29.562	0	0
		294	1354.86	64.8051	0	0	0	0	0	23.401	0	0	34.5438	0	0	0	0	0	0	0	0	0	0	0	0	0	0	0
		295	1358.72	32.734	16.6818	0	0	0	0	74.1982	0	0	41.0359	0	0	0	0	0	0	0	0	0	0	0	48.8949	0	0	0
		296	1362.58	0	0	0	14.9121	0	33.0266	89.0921	0	0	45.8095	0	0	0	0	0	0	0	0	0	0	0	16.4428	0	0	0
		297	1366.44	38.5934	0	0	0	0	20.5823	56.9106	0	0	32.7202	0	0	0	0	0	0	0	26.9599	31.6863	0	0	0	72.8846	0	0
		298	1370.3	32.5212	0	0	0	0	0	75.8617	0	0	0	0	0	0	0	0	0	0	0	0	0	0	0	60.4459	0	0
		299	1374.16	64.4217	0	0	0	0	24.6301	25.9199	0	0	28.6861	0	0	0	0	0	0	0	0	0	0	0	27.5972	33.0611	0	0
		300	1378.02	27.9902	0	0	0	0	0	0	0	0	38.3607	0	0	0	0	14.976	0	0	0	24.3479	0	0	0	0	0	0
		301	1381.88	0	36.7157	0	0	0	22.2477	24.4421	0	0	0	0	0	0	0	0	0	0	29.0031	0	0	0	0	22.4934	0	0
		302	1385.74	0	64.9889	0	0	0	0	0	0	0	36.1016	0	0	0	0	0	0	0	0	0	0	0	16.7341	43.7682	0	0
		303	1389.6	0	58.0189	0	0	0	50.4508	60.1024	0	0	26.834	0	0	0	0	0	0	0	0	0	0	0	0	0	0	0
		304	1393.46	30.1439	46.1612	0	0	0	55.4536	0	0	0	0	0	0	0	0	0	27.179	0	0	0	0	0	0	20.2535	0	0
		305	1397.32	25.4044	39.4999	0	0	0	18.2141	0	0	0	31.8217	0	0	0	0	0	66.0393	0	0	0	0	0	0	0	0	0
		306	1401.18	0	38.064	0	0	0	14.5579	32.3825	0	0	0	0	0	0	0	23.7226	47.3359	0	0	0	0	0	0	15.159	0	0
		307	1405.04	26.7991	38.1192	0	0	0	38.5743	0	0	0	38.9619	0	0	0	0	0	0	0	0	0	0	0	18.3295	0	0	0
		308	1408.9	0	39.9293	0	0	0	46.2379	24.9839	0	0	44.0383	0	0	0	0	0	22.8258	0	0	0	0	0	0	22.5503	0	0
		309	1412.76	0	76.8905	0	0	0	0	32.3313	0	0	35.0592	0	0	0	0	0	29.618	0	0	0	0	0	0	20.7523	0	0
		310	1416.62	0	23.4613	0	0	0	0	17.5221	0	0	0	0	0	0	43.5111	0	32.4433	0	0	0	0	0	0	0	0	0
		311	1420.48	0	41.2738	0	0	0	72.2463	31.8187	0	0	21.8858	24.7768	0	0	0	0	0	0	0	0	0	0	0	14.8134	0	0
		312	1424.34	0	27.8124	0	0	0	24.9423	15.2373	0	0	46.6781	41.1848	0	0	0	0	37.0506	0	0	0	0	0	0	0	0	0
		313	1428.2	34.724	45.8302	0	0	0	38.8747	56.0613	0	0	31.823	0	16.1191	0	0	0	40.2995	0	0	0	0	0	0	51.9328	0	0
		314	1432.06	49.4585	20.3717	0	0	0	83.4888	0	0	0	16.733	19.3234	0	0	0	39.6508	23.078	0	0	0	0	0	0	19.2187	0	0
		315	1435.92	14.5661	22.3939	0	0	0	48.1587	0	0	0	16.3022	44.5867	0	0	20.2822	16.1438	49.3457	0	0	0	0	0	0	0	0	0
		316	1439.78	34.709	33.4238	0	0	0	42.1959	0	0	0	30.8616	0	0	0	27.364	0	39.7434	0	0	0	0	0	0	0	0	0
		317	1443.64	47.156	0	0	0	0	32.0524	33.3937	0	0	0	27.584	0	0	0	0	61.3503	0	0	0	0	0	0	0	0	0
		318	1447.5	61.2077	23.492	0	0	0	58.0192	0	0	0	0	46.9373	0	0	20.0359	0	33.0233	0	0	0	0	0	0	26.9097	0	0
		319	1451.36	16.069	0	0	0	0	51.0618	33.1817	0	0	0	0	0	0	45.18	0	56.9662	0	0	0	0	0	0	0	0	0
		320	1455.22	0	29.3273	0	0	25.0206	23.8502	0	0	0	0	0	0	0	62.6347	0	38.677	0	0	0	0	0	0	0	0	0
		321	1459.08	38.3224	0	0	0	0	50.0985	0	0	0	0	25.7064	0	0	0	0	54.3404	0	0	0	0	0	0	0	0	0
		322	1462.94	43.9013	0	0	0	16.3461	38.3623	0	0	0	0	29.3772	0	0	34.5992	0	0	0	0	0	0	0	0	0	0	0
		323	1466.8	0	44.129	0	0	0	59.0666	0	0	0	0	15.9405	20.0316	0	0	0	0	0	0	0	0	0	0	0	0	0
		324	1470.66	43.7665	0	0	0	0	59.4893	0	0	0	0	22.4409	0	0	0	0	0	0	0	0	0	0	0	0	0	0
		325	1474.52	61.55	0	0	0	0	69.2796	0	0	0	15.1484	31.081	27.4569	0	24.8026	0	22.0126	0	0	0	0	0	0	0	0	0
		326	1478.38	59.3778	0	0	0	0	48.2027	0	0	0	17.8902	16.5152	0	0	62.6128	0	0	0	0	0	0	0	0	0	0	0
		327	1482.24	36.2416	0	0	0	30.3555	68.9314	0	0	22.2609	0	30.5276	0	17.8413	50.8217	0	25.1351	0	0	0	0	0	0	0	0	0
		328	1486.1	24.8782	22.7313	0	0	52.273	74.3452	0	0	17.1899	0	34.3316	31.3872	0	62.6098	0	0	0	0	0	0	0	0	0	0	18.1038
		329	1489.96	48.6473	0	0	0	0	45.8055	0	0	0	0	33.7323	33.7644	0	35.1708	0	0	0	0	0	0	0	0	0	0	0
		330	1493.82	35.4474	17.6472	0	0	0	65.1224	0	0	30.1086	22.2286	66.2618	0	0	0	23.8699	0	0	0	0	0	0	0	0	0	0
		331	1497.68	64.1122	0	0	0	68.1056	73.2549	0	0	29.6198	0	30.8142	53.6472	0	35.6157	0	0	0	0	0	0	0	0	0	0	0
		332	1501.54	61.0945	0	0	0	0	58.6308	0	0	24.7635	26.9683	0	29.549	0	0	36.2877	0	0	0	0	0	0	0	0	0	0
		333	1505.4	0	0	0	0	28.0802	62.8444	0	0	17.2383	0	0	72.5464	0	43.6688	14.5921	0	0	0	0	0	0	0	0	0	0
		334	1509.26	43.0863	15.6623	0	0	41.4328	85.7352	0	0	48.2985	0	0	0	0	0	19.7894	0	0	0	0	0	0	0	0	0	0
		335	1513.12	39.2127	0	0	0	51.0591	54.8407	0	0	19.9463	0	33.2751	28.1393	0	30.6552	37.9035	0	0	0	0	0	0	0	0	0	0
		336	1516.98	36.7744	0	0	0	36.8325	41.703	0	0	0	0	38.2357	35.4472	0	89.6826	22.349	0	0	0	0	0	0	0	0	0	27.8922
		337	1520.84	37.0569	0	0	0	39.2941	42.0574	0	0	20.8267	0	33.1022	51.0752	19.6274	43.7466	40.2018	0	0	0	0	0	0	0	0	0	0
		338	1524.7	20.8918	0	0	0	52.9664	42.2586	0	0	18.978	0	17.3964	54.7787	0	22.1391	33.0991	0	0	0	0	0	0	0	0	0	0
		339	1528.56	40.5185	0	0	0	0	62.3465	0	29.2028	0	31.3027	30.5946	44.8841	23.0246	0	31.1424	0	0	0	0	0	0	0	0	0	16.8641
		340	1532.42	35.9563	0	0	0	34.6987	38.7472	0	42.3728	48.3896	33.8426	19.4015	38.7989	0	42.1064	23.8256	0	0	0	0	0	0	0	0	0	61.7803
		341	1536.28	43.8455	0	0	0	0	38.0216	0	0	21.2629	26.6862	0	54.7355	0	32.117	52.1189	0	0	0	0	0	0	0	0	0	24.4668
		342	1540.14	53.7907	0	0	0	0	0	0	0	36.5786	42.869	0	47.5815	0	77.4848	79.8976	0	0	0	0	0	0	0	0	0	26.3549
		343	1544	26.1382	0	0	0	0	28.4057	0	0	57.1534	26.7724	0	0	0	25.0206	0	0	0	0	0	0	0	0	0	22.0567	0
		344	1547.86	0	0	0	0	35.6335	23.4684	0	23.1394	28.4904	41.9434	0	22.5338	0	0	57.2294	0	0	0	0	0	0	0	0	18.7599	15.6549
		345	1551.72	20.2146	0	0	0	0	24.2523	0	0	0	31.4816	28.8412	29.6339	0	34.2768	44.036	0	0	0	16.7668	0	0	0	0	0	23.4921
		346	1555.58	0	0	0	0	20.6078	27.0378	0	0	23.7629	56.6078	18.2509	36.5684	0	46.8421	25.6343	0	0	0	30.8348	0	0	0	0	0	0
		347	1559.44	0	0	0	0	0	90.3776	0	0	27.064	47.3311	0	0	0	75.2483	57.0565	0	0	0	36.0441	0	0	26.2858	0	0	0
		348	1563.3	59.5234	0	0	0	0	0	0	22.1077	0	43.0695	0	28.8336	21.0907	76.529	0	0	0	0	37.8499	0	0	0	0	0	16.9455
		349	1567.16	0	0	0	0	0	41.1742	0	0	0	19.3523	17.6598	19.6977	0	90.3649	0	0	0	0	18.3735	0	0	0	0	29.5643	50.2921
		350	1571.02	34.5767	0	0	0	0	0	0	0	50.8328	38.4409	21.8298	0	0	75.7965	0	0	0	0	47.0705	0	0	21.6821	0	18.2922	0
		351	1574.88	0	0	0	0	0	0	0	0	21.5794	49.0166	40.141	20.9884	0	64.4937	30.9941	0	0	0	36.2662	0	0	18.4895	0	0	29.1596
		352	1578.74	29.2842	0	0	0	20.307	21.4559	0	0	0	42.7677	21.452	0	0	79.4616	0	0	0	0	16.1091	0	0	36.4029	0	0	38.9917
		353	1582.6	0	0	0	0	0	25.1059	0	0	0	64.1366	16.217	58.5888	0	74.8003	0	0	0	0	29.3667	0	0	51.1336	0	0	17.1775
		354	1586.46	0	0	0	0	0	15.6857	0	0	0	65.6562	0	32.2395	0	65.006	0	0	0	0	33.263	0	0	0	0	0	22.9025
		355	1590.32	0	0	0	0	0	34.8112	0	0	0	74.8228	17.6537	38.5724	0	0	0	0	0	0	30.2245	0	0	26.8662	0	28.0319	32.1664
		356	1594.18	0	0	0	0	0	0	0	0	22.7588	89.1979	36.3084	38.7461	0	40.1397	0	0	0	0	16.9916	0	0	22.9538	0	0	24.5721
		357	1598.04	0	0	0	0	0	0	0	0	0	71.7646	14.5807	24.5125	24.1645	26.1924	20.5048	0	0	0	20.127	0	0	25.4325	0	16.4667	29.1438
		358	1601.9	0	0	0	0	0	0	0	17.5429	21.3137	88.0536	0	43.7052	0	47.0541	28.559	0	15.1148	0	19.8514	0	0	33.2405	0	35.3851	41.1397
		359	1605.76	0	0	0	0	0	0	0	0	0	62.3666	28.4849	0	0	0	30.5503	0	0	0	17.4351	0	0	39.3348	0	0	21.752
		360	1609.62	0	0	0	0	0	27.216	0	0	0	107.2	0	16.2493	0	54.9443	42.1719	0	0	0	22.165	0	0	63.7804	0	16.1971	0
		361	1613.48	0	0	0	0	0	0	0	0	0	112.261	0	0	0	41.6337	23.3294	20.7808	0	0	31.8018	0	0	44.7102	0	22.4991	0
		362	1617.34	0	0	0	0	0	0	0	0	0	29.2415	0	0	0	41.5756	52.7291	0	0	0	23.9696	0	0	52.5103	0	0	39.2266
		363	1621.2	0	0	0	0	0	0	0	0	0	67.8343	0	46.7422	0	71.8453	21.2881	18.0259	0	0	50.4539	0	0	19.1098	0	22.6914	0
		364	1625.06	0	0	0	0	0	29.8236	0	0	0	103.632	0	0	25.661	42.9231	27.8668	19.4869	0	0	41.4358	0	0	24.2312	0	0	0
		365	1628.92	0	0	0	0	0	23.072	0	0	0	35.2393	0	0	0	109.57	30.3529	0	0	0	51.7974	0	0	36.7203	0	0	0
		366	1632.78	0	0	0	0	0	0	0	0	0	46.5178	0	0	0	32.9734	54.1339	0	0	0	27.9967	0	0	38.3428	0	0	0
		367	1636.64	0	0	0	0	0	19.2156	0	0	0	25.2472	0	0	36.9756	18.7634	0	18.4096	0	0	0	0	0	0	0	0	41.2824
		368	1640.5	0	0	0	0	19.6209	0	0	0	0	62.5258	0	0	17.0779	34.6534	52.7252	29.6697	0	0	53.1152	0	0	28.0506	0	0	20.6292
		369	1644.36	0	0	0	0	0	0	0	0	0	0	0	0	34.5533	24.8212	59.2629	18.116	0	0	43.6003	0	26.9461	0	0	0	0
		370	1648.22	0	0	0	0	0	0	0	0	0	55.0404	0	0	37.7799	0	19.3122	50.1022	0	0	26.5903	0	0	82.9121	0	0	16.8664
		371	1652.08	0	0	0	0	0	0	0	0	0	72.0979	0	0	35.2576	0	63.7778	35.0186	0	0	30.4413	0	0	63.4376	0	0	44.8277
		372	1655.94	0	18.1347	0	0	0	0	0	0	0	14.1449	0	0	18.6825	43.226	0	23.5536	0	0	52.8352	0	0	19.7871	0	0	44.2696
		373	1659.8	0	0	0	0	0	0	0	0	0	16.2893	22.9911	0	24.088	47.8967	26.7827	28.0258	0	0	0	0	45.9492	54.2463	0	0	0
		374	1663.66	0	0	0	0	0	0	0	0	0	30.8339	38.2577	0	63.195	53.1112	0	46.582	0	0	43.195	0	0	26.3405	0	0	0
		375	1667.52	0	0	0	0	0	0	0	0	0	60.527	0	0	86.0447	35.3949	33.771	44.4286	0	0	0	0	36.3331	17.3473	0	0	28.0966
		376	1671.38	0	0	0	0	20.3829	0	0	0	0	51.1349	0	0	33.5084	35.4962	40.5273	42.9821	0	0	24.6127	29.054	0	37.82	0	0	49.5113
		377	1675.24	0	0	0	0	0	0	0	0	0	16.1486	0	0	38.9309	0	56.3659	46.3256	0	0	0	0	24.2511	0	0	0	48.4562
		378	1679.1	0	0	0	0	0	0	0	0	0	36.3868	34.0671	22.0777	81.2719	22.3714	35.5392	39.0119	0	0	18.787	0	64.7666	57.51	0	0	55.1241
		379	1682.96	0	31.9517	0	0	0	0	0	0	0	28.9043	0	0	43.5969	53.5793	17.4309	52.7736	0	0	17.7283	0	26.2907	46.5256	0	0	52.8009
		380	1686.82	0	25.8197	0	0	0	0	0	0	0	21.4579	0	0	63.5446	20.9747	29.949	18.2841	0	0	0	28.9017	42.7454	31.3161	0	0	51.8001
		381	1690.68	0	0	0	0	0	0	0	0	0	15.8563	0	0	92.0024	29.2616	21.4446	15.8054	0	0	0	0	69.4324	56.7541	0	0	65.0708
		382	1694.54	0	19.7989	0	0	0	0	0	0	0	0	0	0	24.4917	21.3635	0	18.7731	0	0	0	0	29.6564	50.512	0	0	34.8035
		383	1698.4	0	26.6799	0	0	0	0	0	15.0811	0	28.3802	0	0	101.743	24.4542	22.0345	0	0	0	0	0	0	16.9773	0	0	38.5442
		384	1702.26	0	0	0	0	0	0	0	0	0	0	0	0	69.2196	48.7025	25.7072	22.347	0	0	0	17.7883	34.5471	25.5387	0	0	40.0506
		385	1706.12	0	46.3158	0	0	0	0	0	0	0	36.8928	0	0	51.3326	27.4243	0	0	21.5483	0	0	0	42.3384	44.0098	0	0	20.7118
		386	1709.98	0	0	0	0	30.496	0	0	0	0	0	0	0	44.7761	32.9848	26.2922	62.9101	0	0	0	0	19.4212	46.6339	0	0	0
		387	1713.84	0	22.8855	0	0	0	0	0	0	0	28.6064	0	0	70.8677	24.1568	0	36.521	0	0	0	31.1583	71.8154	57.0085	0	0	0
		388	1717.7	0	41.1517	0	0	38.5987	0	0	0	0	0	0	0	59.4269	46.659	16.941	44.2959	50.8213	0	0	28.7348	54.539	22.9761	0	0	66.0646
		389	1721.56	0	63.4345	0	0	0	0	0	0	0	0	0	0	88.6994	67.0158	0	54.8272	17.568	0	0	32.1194	40.6914	0	0	0	0
		390	1725.42	0	24.7265	0	0	26.2097	0	0	0	0	0	0	0	76.3609	70.7806	0	20.1902	0	0	0	0	54.7219	44.1821	0	0	20.0249
		391	1729.28	0	0	0	0	63.4013	0	23.4942	0	0	0	0	0	54.0108	52.1701	24.8967	28.0324	71.7635	0	0	17.5233	52.4228	40.5116	0	0	80.1276
		392	1733.14	0	22.6127	0	0	47.2928	0	0	0	0	0	0	0	49.7897	37.8776	22.2112	0	43.0026	0	0	0	31.1072	0	0	0	59.4387
		393	1737	0	21.6581	0	0	58.698	0	0	0	0	0	0	0	71.136	21.8654	0	27.1222	38.0997	0	0	0	41.0679	0	0	0	49.0556
		394	1740.86	0	17.7165	0	0	48.925	0	0	0	0	16.3633	0	0	88.0344	58.0526	34.9059	0	43.9573	0	0	0	55.035	23.4284	0	0	0
		395	1744.72	0	0	0	35.5437	59.6756	0	0	0	0	0	0	0	20.4375	44.7284	0	0	82.9272	0	17.1758	0	0	41.13	0	0	60.675
		396	1748.58	0	19.4444	0	0	97.2615	0	24.3088	0	0	0	0	0	27.2381	63.0476	0	16.7677	75.4451	0	0	0	21.9351	20.291	0	0	48.3368
		397	1752.44	0	21.1569	0	0	56.0626	0	0	0	0	0	0	0	31.439	33.5439	0	27.999	17.7678	0	0	0	0	0	0	0	0
		398	1756.3	0	0	0	32.8204	70.1624	0	0	0	0	0	0	0	26.1202	0	0	27.2187	0	0	0	0	0	24.0367	0	0	75.9012
		399	1760.16	0	0	0	0	73.2179	0	0	0	0	0	0	0	86.3304	50.0498	0	26.1084	16.226	0	0	0	31.9775	0	0	21.1445	0
		400	1764.02	0	35.837	0	31.1637	112.053	0	0	0	0	0	0	0	56.294	0	0	27.751	45.7677	0	0	0	0	0	0	0	0
		401	1767.88	0	0	0	33.1277	99.9946	0	0	0	0	0	0	0	36.8431	40.4227	0	16.3666	24.6508	0	0	0	0	15.8308	0	0	32.2308
		402	1771.74	0	18.5697	0	49.2045	106.199	0	0	0	0	0	0	0	0	26.5109	0	26.6178	59.1616	0	0	0	0	22.2583	0	0	0
		403	1775.6	0	0	0	46.1294	97.1973	0	0	0	0	17.8903	0	0	71.1686	42.3312	0	0	53.8947	0	0	0	0	0	0	0	20.6031
		404	1779.46	0	0	0	38.2347	95.7081	0	0	0	0	0	0	0	27.473	17.5603	0	0	53.6792	0	0	0	0	0	0	0	30.6068
		405	1783.32	0	0	0	20.8847	77.2027	0	19.7786	0	0	0	0	0	25.745	52.861	0	0	46.1233	0	0	0	0	0	0	0	0
		406	1787.18	0	0	0	56.424	32.0525	0	0	0	0	0	0	0	29.1935	23.7685	0	0	55.2816	0	0	0	0	0	0	32.3224	0
		407	1791.04	0	0	0	39.9309	50.9701	0	0	0	0	0	0	0	26.264	0	0	0	29.6684	0	0	0	0	0	0	51.1421	33.5102
		408	1794.9	0	0	0	40.4877	64.6021	0	0	0	0	0	0	0	23.0044	20.1019	0	0	36.7918	0	0	0	0	19.5956	33.3842	45.8013	35.9906
		409	1798.76	0	0	0	51.2162	41.4192	0	0	0	0	0	0	0	0	0	0	0	48.1112	0	0	0	0	0	19.3017	15.4377	14.118
		410	1802.62	0	0	0	31.6805	77.6573	0	0	0	0	0	0	0	44.3352	0	0	0	98.8139	0	0	0	0	0	0	43.8748	0
		411	1806.48	0	28.0316	0	56.0921	45.1373	0	0	0	0	0	0	0	36.8513	14.9207	0	0	30.9949	0	0	0	0	0	21.0491	0	55.1431
		412	1810.34	0	0	0	62.1075	63.9328	0	0	0	0	0	0	0	48.4875	16.6603	0	0	51.7104	0	0	0	0	0	0	39.9613	0
		413	1814.2	0	0	0	46.8383	57.3165	0	0	0	0	0	0	0	0	0	0	0	0	0	0	0	0	0	0	78.7263	0
		414	1818.06	0	0	0	59.2094	25.0246	0	0	0	0	0	0	0	0	16.5912	0	0	36.6593	0	0	0	0	0	0	61.2646	0
		415	1821.92	0	0	0	0	32.4377	0	0	0	0	0	0	0	20.5598	0	0	0	64.9937	0	0	0	0	0	28.6723	53.2993	0
		416	1825.78	0	0	0	37.728	51.4091	0	0	0	21.6502	0	0	0	0	0	0	0	54.7122	0	0	0	0	0	27.639	65.4473	0
		417	1829.64	0	0	0	47.435	18.6397	0	0	0	0	0	0	0	0	21.0375	0	0	19.3295	0	0	0	0	0	36.2004	44.4464	0
		418	1833.5	0	31.1101	0	40.3291	0	0	0	0	0	0	0	0	32.1061	17.0901	0	0	25.3572	0	0	0	0	0	19.2861	51.1663	0
		419	1837.36	0	0	0	28.0619	0	0	0	0	0	17.3145	0	0	0	18.7066	0	0	20.7108	0	0	0	0	0	45.1479	80.7614	0
		420	1841.22	0	19.0509	0	31.7127	16.009	0	0	0	0	0	0	0	0	0	0	0	0	0	0	0	0	0	33.1689	68.4121	0
		421	1845.08	0	0	0	25.088	18.3482	0	0	0	0	0	0	0	21.8399	0	0	0	21.2027	0	0	0	0	0	38.531	32.4476	0
		422	1848.94	0	19.5115	0	0	59.0324	0	0	0	0	0	0	0	23.8592	17.6802	0	0	18.1744	0	0	0	0	0	24.871	57.4901	20.5666
		423	1852.8	0	42.5101	0	20.1554	47.4867	0	0	0	0	0	0	0	16.3322	0	0	0	31.7051	0	0	0	14.604	0	0	115.857	0
		424	1856.66	0	19.1828	0	0	42.1299	0	0	14.2271	0	15.4897	0	0	0	0	0	0	0	0	0	0	0	0	17.3288	96.614	0
		425	1860.52	0	0	0	0	0	0	0	0	0	0	0	0	0	0	0	0	0	0	0	0	0	0	0	84.0116	0
		426	1864.38	0	21.5066	0	0	70.0856	0	0	0	0	0	0	0	0	0	0	0	0	0	0	0	0	0	50.1959	31.4634	0
		427	1868.24	0	20.711	0	16.6229	0	0	0	13.8809	0	0	0	0	0	0	0	0	0	0	0	0	0	0	15.8329	36.1802	20.8451
		428	1872.1	0	0	0	0	34.5618	0	0	0	0	0	0	0	0	0	0	0	0	0	0	0	0	0	68.1875	75.2595	38.6823
		429	1875.96	0	18.003	0	0	40.2527	0	0	0	0	0	0	0	0	0	0	0	0	0	0	0	14.38	0	29.6583	40.8574	18.3264
		430	1879.82	0	48.1444	0	0	0	0	0	0	15.9006	0	0	0	0	0	0	0	0	0	0	0	0	16.0606	31.6811	93.846	0
		431	1883.68	0	21.7043	0	0	0	0	0	0	29.4919	0	16.6627	0	16.1265	0	0	0	0	0	0	20.9691	0	0	35.8869	69.9758	0
		432	1887.54	0	21.1045	0	0	59.2323	0	0	28.664	21.853	0	29.0188	0	0	0	0	0	0	0	0	0	0	0	28.0407	117.499	0
		433	1891.4	0	0	0	0	17.4504	0	0	0	34.9743	0	14.9709	0	0	0	0	0	0	0	0	0	0	0	38.4058	119.772	0
		434	1895.26	0	0	0	0	0	0	0	25.4784	34.6822	0	0	0	0	0	0	0	20.6437	0	0	0	48.9859	0	37.0257	48.7184	22.6502
		435	1899.12	0	33.0421	0	0	0	0	0	0	22.5167	0	43.7386	0	0	0	0	0	0	0	0	0	38.3882	0	54.5698	114.261	0
		436	1902.98	0	27.6604	0	0	0	0	0	0	53.3809	0	26.167	0	0	0	0	31.3356	0	0	0	0	35.6385	0	24.7419	75.5663	30.332
		437	1906.84	0	0	0	0	0	0	0	29.3038	53.1985	0	25.3489	0	0	0	0	17.46	0	0	0	0	38.1895	22.5903	41.6566	90.7022	21.6937
		438	1910.7	0	67.6638	0	0	0	0	0	0	38.1883	0	46.634	0	0	0	0	0	0	0	0	0	51.2893	0	58.0672	46.8942	64.4012
		439	1914.56	0	21.809	0	0	28.1726	0	0	22.1525	37.3836	0	29.9865	0	0	0	0	0	0	0	0	0	88.1675	0	52.0704	87.3692	0
		440	1918.42	0	33.4205	0	0	0	0	0	0	67.6522	0	50.8993	0	0	0	0	0	0	0	0	0	36.8988	0	33.5719	87.8039	26.1228
		441	1922.28	0	17.3023	0	0	16.9327	0	0	0	33.7362	15.3585	58.0165	0	0	0	0	28.2173	0	0	0	20.2781	97.3636	0	0	73.8805	0
		442	1926.14	0	18.5946	16.671	0	0	0	0	0	61.1657	32.5697	57.5104	0	0	0	0	0	0	0	0	0	91.6271	0	45.2691	114.512	0
		443	1930	0	56.5122	0	0	0	0	0	0	15.5678	23.0944	52.7106	0	0	0	0	21.1931	0	0	0	0	73.9479	15.3168	23.2882	85.8106	26.5808
		444	1933.86	0	68.8542	41.8104	0	0	0	0	0	0	16.6211	65.6879	0	0	0	0	0	0	0	0	0	130.206	0	0	68.8673	21.4723
		445	1937.72	0	32.2303	24.6572	0	0	0	0	0	21.5301	30.6787	53.4681	0	0	0	0	0	0	0	0	0	103.862	0	0	68.4609	23.8575
		446	1941.58	0	41.1642	26.6019	0	28.1717	0	0	0	30.8204	17.7929	41.1368	0	0	0	0	0	0	0	0	0	125.327	0	27.0506	84.5379	16.4453
		447	1945.44	0	26.8024	0	0	0	0	0	0	65.8085	25.407	55.3071	0	0	0	0	16.427	0	0	0	0	70.2372	15.4608	31.1028	113.903	27.9896
		448	1949.3	0	30.5132	0	0	0	0	0	16.474	70.7103	0	44.2623	0	0	0	0	39.8619	0	0	0	17.2341	72.79	0	0	72.8376	0
		449	1953.16	0	0	0	0	0	0	0	0	33.4635	28.725	77.4754	0	0	0	0	0	0	0	0	0	111.088	0	0	82.0757	0
		450	1957.02	0	27.7146	0	0	22.3033	0	0	19.4869	44.7094	49.6901	78.2374	0	0	0	0	40.6541	0	0	0	0	138.485	0	0	57.9584	28.9603
		451	1960.88	0	47.266	0	0	29.73	22.8475	0	0	44.0793	64.1795	32.0997	0	0	0	0	41.0779	0	0	0	0	104.214	0	0	75.7756	21.5718
		452	1964.74	0	33.7686	0	0	0	26.9631	0	33.1298	23.8312	33.0473	85.935	0	0	0	0	25.7484	0	0	0	0	100.533	0	0	55.6349	0
		453	1968.6	0	0	0	0	21.5963	23.1218	0	0	51.6829	32.3177	34.2714	20.3042	0	0	0	23.8584	0	0	0	20.7251	90.5138	0	32.3262	72.1831	0
		454	1972.46	0	0	19.2864	0	26.7803	0	0	19.6043	25.0792	30.3797	85.8789	0	0	0	0	44.0401	0	0	0	0	108.069	14.991	16.0796	49.4317	0
		455	1976.32	0	0	0	0	41.4934	0	0	0	0	40.568	105.447	35.5182	0	0	0	55.2109	0	0	0	61.347	95.754	0	0	53.5694	0
		456	1980.18	0	0	0	22.9947	0	22.8319	0	21.3591	28.2528	0	75.3414	0	0	0	0	55.7405	0	0	0	0	89.3595	24.8843	0	97.0384	24.6211
		457	1984.04	0	0	0	15.2118	0	20.8982	0	28.9804	72.9227	25.0051	127.078	0	0	0	0	55.3367	0	0	0	0	60.432	0	0	80.8435	0
		458	1987.9	0	0	0	0	32.3808	15.5206	0	20.3885	80.2352	27.7504	52.6003	0	0	0	0	32.3312	0	0	0	23.8262	99.9946	29.1973	18.1638	78.8491	17.0268
		459	1991.76	0	0	0	0	21.3834	47.0169	0	31.4967	35.5695	0	88.9954	15.4159	0	0	0	19.8415	0	0	0	33.7469	79.4969	0	0	53.9554	0
		460	1995.62	0	17.0437	16.6926	0	26.6952	0	0	45.7583	28.2029	0	68.3338	0	0	0	0	0	0	0	0	0	60.1678	0	0	44.3133	0
		461	1999.48	0	0	0	0	56.8365	0	0	0	42.8586	22.4238	69.545	35.9024	0	0	0	49.0947	0	0	0	0	59.7629	0	0	48.4499	0
		462	2003.34	0	0	19.5688	24.7854	48.1492	0	0	36.5299	32.2934	0	76.1856	0	0	0	0	75.1077	0	0	26.3524	0	68.716	0	0	54.1159	0
		463	2007.2	0	28.4164	0	27.2804	21.6943	0	0	38.9186	0	0	104.822	23.2058	0	0	0	64.3234	0	0	24.5536	0	59.4194	0	0	36.8809	0
		464	2011.06	0	0	0	47.2457	0	30.2935	0	51.5712	16.9962	21.9351	73.7353	0	0	0	0	21.9507	0	0	0	22.0397	52.2504	0	0	23.8968	0
		465	2014.92	0	0	0	47.2284	0	50.0744	0	0	0	0	65.5964	0	0	0	0	54.4361	0	0	26.6443	22.2957	45.1733	0	0	0	0
		466	2018.78	0	25.8454	0	23.2425	0	56.2201	0	36.2667	45.0409	0	69.4107	0	0	0	0	44.5165	0	0	52.562	0	79.8689	0	0	37.2126	0
		467	2022.64	0	57.8898	0	31.4611	0	22.1384	0	33.2097	30.7447	0	33.9139	25.6313	0	0	0	33.5356	0	0	0	17.4912	38.2371	0	0	34.7151	0
		468	2026.5	0	0	0	17.579	0	0	0	16.3584	0	0	76.8955	0	0	0	0	49.854	0	0	0	0	59.4397	0	0	17.1211	0
		469	2030.36	0	18.2139	0	0	0	14.4432	0	59.0084	30.9107	0	0	41.5307	0	0	0	56.9556	0	0	42.9026	0	60.4593	0	0	44.253	0
		470	2034.22	0	0	0	55.8633	22.1405	60.4707	0	38.7376	0	20.5141	67.2828	0	0	0	0	36.7281	0	0	28.8688	0	100.132	0	0	0	0
		471	2038.08	0	17.1259	0	46.2612	33.3596	37.7654	0	30.1473	0	0	58.1067	39.3371	0	0	0	47.0665	0	0	0	0	54.6203	0	0	60.2749	0
		472	2041.94	0	0	0	55.1768	33.7338	43.6571	0	62.0568	25.1714	0	57.5796	0	0	0	0	28.6076	0	0	31.1315	0	86.6122	0	0	51.3508	0
		473	2045.8	0	0	18.0058	0	0	43.8233	0	62.7409	0	0	23.1128	0	0	0	0	0	0	0	0	0	70.4947	0	22.6995	48.0413	0
		474	2049.66	0	18.3054	0	27.92	14.8004	56.1619	0	55.2294	0	16.3939	28.9841	21.0114	0	0	0	57.7438	16.1471	0	28.2232	0	39.1988	0	0	51.0532	0
		475	2053.52	0	18.0369	0	41.6892	24.6355	54.4347	0	26.1708	0	0	22.293	0	0	0	0	97.6254	0	0	0	0	50.827	0	0	76.5088	0
		476	2057.38	0	0	0	38.1841	53.988	46.8964	0	49.294	0	15.4011	0	0	0	0	24.1115	50.5582	15.7901	0	0	0	71.6584	0	0	41.3173	0
		477	2061.24	0	24.535	0	58.4837	51.1938	41.294	0	58.6304	0	18.4366	20.5999	42.8844	0	0	0	16.2315	0	0	0	0	98.1154	0	31.2	60.6254	0
		478	2065.1	0	0	0	68.8221	30.6751	46.2835	0	64.354	0	0	0	22.2264	0	0	0	48.5231	0	20.7383	0	0	0	0	0	0	0
		479	2068.96	0	0	0	62.7896	48.7634	42.6912	0	26.4462	0	0	0	0	0	0	0	37.8669	15.0097	19.0605	0	0	44.6202	32.9549	0	0	0
		480	2072.82	0	20.4133	0	69.4528	24.2363	21.3363	0	25.7141	0	0	0	0	0	0	20.1836	35.8427	0	0	46.3135	0	0	0	0	0	0
		481	2076.68	0	0	0	83.6066	53.3987	27.3959	0	49.9105	18.4156	0	0	0	0	0	36.4187	40.7283	0	28.0771	28.739	0	50.8196	0	0	35.6597	0
		482	2080.54	0	0	0	56.0434	50.2618	0	0	64.5965	0	0	39.0464	0	0	0	0	37.3515	24.139	37.4909	0	0	107.627	20.9936	0	58.2805	0
		483	2084.4	0	0	0	72.5324	21.702	56.1621	0	32.0234	0	0	22.1042	30.9798	0	0	15.8705	58.5079	0	22.041	0	0	75.3224	0	0	23.0949	27.9772
		484	2088.26	0	0	38.5951	67.0332	52.5943	50.5245	0	30.5187	0	0	0	0	0	0	0	67.5803	0	44.4448	24.8392	0	135.631	0	0	40.7466	0
		485	2092.12	0	17.2158	46.2444	46.5967	51.5463	42.1735	0	0	0	0	0	0	0	0	0	61.5751	43.7331	0	0	0	91.6631	0	26.7315	18.7634	0
		486	2095.98	0	0	23.4207	39.3681	32.3073	50.1317	0	0	0	0	0	0	0	0	57.4488	27.2003	28.086	24.4311	0	0	63.1248	0	0	0	0
		487	2099.84	0	0	39.6255	43.6068	52.3586	37.016	0	0	0	0	0	0	0	0	0	79.4017	32.8902	0	21.8537	0	85.1743	0	0	0	0
		488	2103.7	0	0	18.924	47.7942	49.8312	89.7224	0	18.833	0	0	0	0	0	0	0	53.5696	45.79	0	0	0	56.0125	0	0	24.5993	0
		489	2107.56	0	0	25.0794	73.5089	51.1937	44.4995	0	21.3152	0	17.8097	0	0	0	0	0	66.582	87.8578	0	0	0	37.2577	0	0	23.2193	0
		490	2111.42	0	0	40.7765	77.5756	63.3057	75.1769	0	17.3468	0	0	0	0	0	0	24.9684	54.4974	43.149	0	0	0	99.1688	0	0	32.8157	0
		491	2115.28	0	0	51.7666	50.7683	55.3238	51.994	0	0	0	0	0	0	0	0	43.6826	67.428	0	33.807	0	0	116.943	0	0	0	0
		492	2119.14	0	0	63.0692	29.752	88.4331	48.0242	0	0	0	0	0	0	0	0	72.3589	20.8266	41.7424	0	0	0	136.855	0	0	24.0081	0
		493	2123	0	0	14.4668	24.2017	53.4691	61.1979	0	0	0	0	0	0	0	0	40.3949	41.6558	71.2473	21.4464	0	0	88.3421	0	0	19.2958	0
		494	2126.86	0	0	30.3154	0	73.1845	41.0528	0	0	0	0	0	0	0	0	63.3785	21.7183	38.2424	0	0	0	95.7774	0	0	0	0
		495	2130.72	0	0	43.6914	44.8169	126.822	18.9663	0	31.757	0	0	0	0	0	0	26.408	31.8026	36.42	19.5888	0	0	106.84	0	0	14.0721	16.9614
		496	2134.58	0	0	50.6268	92.5858	65.1407	44.0652	0	16.3199	0	0	0	0	0	0	49.9847	26.6564	47.855	0	0	0	88.4584	0	56.1508	0	23.6771
		497	2138.44	0	0	60.0229	44.9546	52.0027	78.0829	0	0	0	0	0	0	0	0	93.4322	38.2699	26.428	0	0	0	60.1048	0	0	0	0
		498	2142.3	0	0	61.1884	45.0108	112.479	25.3922	0	0	0	0	0	0	0	0	57.7132	53.3127	0	0	0	0	32.7676	0	0	0	0
		499	2146.16	0	0	130.984	56.8329	138.45	31.2998	0	0	0	0	0	0	0	0	0	16.2168	0	0	0	0	157.424	0	0	29.2234	0
		500	2150.02	0	0	70.8179	118.026	108.452	0	0	0	0	0	16.8847	0	0	0	30.6282	56.7217	0	0	0	0	44.4901	0	0	0	0
		501	2153.88	0	0	76.2469	60.1168	118.622	26.1485	0	0	0	0	0	0	0	0	0	0	25.8806	0	0	0	61.5226	0	0	21.7918	0
		502	2157.74	0	0	57.9816	37.8347	130.104	27.5558	0	0	0	0	0	0	0	0	0	0	29.4234	0	0	0	96.4607	0	0	0	0
		503	2161.6	0	0	105.368	82.0258	64.2301	32.8646	0	0	0	0	0	0	0	0	0	29.7396	0	0	0	0	103.338	0	0	0	0
		504	2165.46	0	0	71.9939	70.8787	103.963	31.9283	0	0	0	0	37.2075	0	0	0	0	0	0	0	0	0	28.1626	0	0	0	0

## Sheet: Average Background
				SptId_13	SptId_21	SptId_24	SptId_32	SptId_33	SptId_37	SptId_40	SptId_51	SptId_52	SptId_54	SptId_59	SptId_64	SptId_67	SptId_81	SptId_83	SptId_88	SptId_89	SptId_92	SptId_97	SptId_99	SptId_103	SptId_113	SptId_116	SptId_117	SptId_132
		0	220.02	0	0	0	0	0	0	0	0	0	0	0	0	0	0	0	0	0	0	0	0	0	0	0	0	0
		1	223.88	0	0	0	0	0	0	0	0	0	0	0	0	0	0	0	0	0	0	0	0	0	0	0	0	0
		2	227.74	0	0	0	0	0	0	0	0	0	0	0	0	0	0	0	0	0	0	0	0	0	0	0	0	0
		3	231.6	0	0	0	0	0	0	0	0	0	0	0	0	0	0	0	0	0	0	0	0	0	0	0	0	0
		4	235.46	0	0	0	0	0	0	0	0	0	0	0	0	0	0	0	0	0	0	0	0	0	0	0	0	0
		5	239.32	0	200.873	0	0	0	0	0	0	0	0	0	0	0	0	0	0	0	0	0	0	0	0	0	0	0
		6	243.18	0	0	0	189.247	0	0	0	0	0	0	0	0	0	0	0	0	0	0	0	0	0	0	0	0	0
		7	247.04	0	298.147	0	0	0	0	0	0	0	0	0	0	0	0	0	0	0	0	0	0	0	0	0	0	0
		8	250.9	0	0	0	0	0	0	0	0	0	0	0	0	0	0	0	0	0	0	0	0	0	0	0	0	0
		9	254.76	0	0	0	0	0	0	0	0	0	0	0	0	0	0	0	0	0	0	308.552	0	0	0	0	0	0
		10	258.62	0	0	0	0	0	0	0	0	0	0	0	0	0	0	0	0	0	0	0	0	0	0	0	0	0
		11	262.48	0	0	0	0	0	0	0	0	0	0	0	0	0	0	0	0	0	0	0	0	0	0	0	0	0
		12	266.34	0	0	0	0	0	0	0	0	0	0	0	0	0	0	0	0	0	0	0	0	0	0	0	0	0
		13	270.2	0	0	0	0	0	0	0	0	0	0	0	0	0	0	0	0	0	0	0	0	0	0	0	0	0
		14	274.06	0	0	0	0	0	0	0	0	0	0	0	0	0	0	0	0	0	0	0	0	0	0	0	0	0
		15	277.92	0	0	0	0	0	0	0	0	0	0	0	0	0	0	0	0	0	0	0	0	0	0	0	0	0
		16	281.78	0	0	0	0	0	0	0	0	0	0	0	0	0	0	0	0	0	0	0	0	0	0	0	0	0
		17	285.64	0	0	0	0	0	0	0	0	0	0	0	0	0	0	0	0	0	0	0	0	0	0	0	0	0
		18	289.5	0	0	0	0	0	0	0	0	0	0	0	0	0	0	0	0	0	0	0	0	0	0	0	0	0
		19	293.36	0	0	0	0	0	0	0	0	0	0	0	0	0	0	0	0	0	0	0	0	0	0	0	0	0
		20	297.22	0	0	0	0	0	0	0	0	0	0	0	0	0	0	0	0	0	0	0	0	0	0	0	0	0
		21	301.08	0	0	0	0	0	0	0	0	0	0	0	0	0	0	0	0	0	0	0	0	0	0	0	0	0
		22	304.94	0	0	0	0	0	0	245.958	0	0	0	0	0	0	0	0	0	0	0	0	0	0	0	0	0	0
		23	308.8	0	0	0	0	0	0	0	0	0	0	0	0	0	0	0	0	0	0	0	0	0	0	0	0	0
		24	312.66	0	0	0	0	0	0	251.147	0	0	0	0	0	0	0	0	0	0	0	0	0	0	0	0	0	0
		25	316.52	0	0	0	0	0	0	0	0	0	0	0	0	0	0	0	0	0	0	0	0	0	0	0	0	0
		26	320.38	0	0	0	0	0	0	0	0	0	0	0	0	0	0	0	0	0	0	0	0	0	0	0	0	0
		27	324.24	0	0	0	0	0	0	0	0	0	0	0	0	0	0	0	0	0	0	0	0	0	0	0	0	0
		28	328.1	0	0	0	0	0	0	0	0	0	0	0	0	0	0	0	0	0	0	0	0	0	0	0	0	0
		29	331.96	0	0	0	0	0	0	0	0	0	0	0	0	0	0	0	0	0	0	0	0	0	0	0	0	0
		30	335.82	0	0	0	0	0	0	0	0	0	0	0	0	0	0	0	0	0	0	0	0	0	0	0	0	0
		31	339.68	0	0	0	0	0	0	0	0	0	0	0	0	0	0	0	0	0	0	0	0	0	0	0	0	0
		32	343.54	0	0	0	0	0	0	0	0	0	0	0	0	0	0	0	0	0	0	0	0	0	0	0	0	0
		33	347.4	0	0	0	0	0	0	0	0	0	0	0	0	0	0	0	0	0	0	0	0	0	0	0	0	0
		34	351.26	0	0	0	0	0	0	0	0	0	0	0	0	0	0	0	0	0	0	0	0	0	0	0	0	0
		35	355.12	0	0	0	0	0	0	0	0	0	0	0	0	0	0	0	0	0	0	0	0	0	0	0	0	0
		36	358.98	0	0	0	0	0	0	0	0	0	0	0	0	0	0	0	0	0	0	0	0	0	0	0	0	0
		37	362.84	0	0	0	0	0	0	0	0	0	0	0	0	0	0	0	0	0	0	0	0	0	0	0	0	0
		38	366.7	0	0	0	0	0	0	0	0	0	0	0	0	0	0	0	0	0	0	0	0	0	0	0	0	0
		39	370.56	0	0	0	0	0	0	0	0	0	0	0	0	0	0	0	0	0	0	0	0	0	0	0	0	0
		40	374.42	0	0	0	0	0	0	0	0	0	0	0	0	0	0	312.826	0	0	0	0	0	0	0	0	0	0
		41	378.28	0	0	0	0	0	0	0	0	0	0	0	0	0	0	0	0	0	0	0	0	0	0	0	0	0
		42	382.14	0	0	0	0	0	0	0	0	0	0	0	0	0	0	0	0	0	0	0	0	0	0	0	0	0
		43	386	0	0	0	0	0	0	0	0	0	0	0	0	0	0	301.376	0	0	0	0	0	0	0	0	0	0
		44	389.86	0	0	0	0	0	0	0	0	0	0	0	0	0	0	0	0	0	0	0	0	0	0	0	0	0
		45	393.72	0	0	0	0	0	0	0	0	0	0	0	0	0	0	311.711	0	0	0	0	0	0	0	0	0	0
		46	397.58	0	0	0	0	0	0	0	0	0	0	0	0	0	0	321.84	0	0	0	0	0	0	0	0	0	0
		47	401.44	0	0	0	0	0	0	0	0	0	0	0	0	0	0	0	0	0	0	0	0	0	0	0	0	0
		48	405.3	0	0	0	0	0	0	0	0	0	0	0	0	0	0	317.139	0	0	0	0	0	0	0	0	0	0
		49	409.16	0	0	0	0	0	0	0	0	0	0	0	0	0	0	325.334	0	0	0	0	0	0	0	0	0	0
		50	413.02	0	0	0	0	0	0	0	0	0	0	0	0	0	0	317.967	0	0	0	0	0	0	0	0	0	0
		51	416.88	0	0	0	0	0	0	0	0	308.746	0	0	0	0	0	318.533	0	0	0	0	0	0	0	0	0	0
		52	420.74	0	0	0	0	0	0	0	0	0	0	0	0	0	0	320.07	0	0	0	0	0	0	0	0	0	0
		53	424.6	0	0	0	0	0	0	0	0	0	0	0	0	0	0	324.568	0	0	0	0	0	0	0	0	0	0
		54	428.46	0	0	0	0	0	0	0	0	0	0	0	0	0	0	327.165	0	0	0	0	0	0	0	0	0	0
		55	432.32	0	0	0	0	0	0	0	0	0	0	0	0	0	0	318.719	0	0	0	0	0	0	0	0	0	0
		56	436.18	0	0	0	0	0	0	0	0	0	0	0	0	0	0	321.468	0	0	0	0	0	0	0	0	0	0
		57	440.04	0	0	0	0	0	0	0	0	0	0	0	0	0	0	318.189	0	0	0	0	0	0	0	0	0	0
		58	443.9	0	0	0	0	0	0	0	0	0	0	0	0	0	0	312.817	0	0	0	0	0	0	0	0	0	0
		59	447.76	0	0	0	0	0	0	0	0	0	0	0	0	0	0	305.128	0	0	0	0	0	0	0	0	0	0
		60	451.62	0	0	0	0	0	0	0	0	0	0	0	0	0	0	307.599	0	0	0	0	0	0	0	0	0	0
		61	455.48	0	0	0	0	0	0	0	0	0	0	0	0	0	0	317.336	0	0	0	0	0	0	0	0	0	0
		62	459.34	0	0	0	0	0	0	0	0	0	0	0	0	0	0	315.526	0	0	0	0	0	0	0	0	0	0
		63	463.2	0	0	0	0	0	0	0	0	0	0	0	0	0	0	313.693	0	0	0	0	0	0	0	0	0	0
		64	467.06	0	0	0	0	0	0	0	0	0	0	0	0	0	0	309.308	0	0	0	0	0	0	0	0	0	0
		65	470.92	0	0	0	0	0	0	0	0	0	0	0	0	0	0	311.928	0	0	0	0	0	0	0	0	0	0
		66	474.78	0	0	0	0	0	0	0	0	0	0	0	0	0	0	0	0	0	0	0	0	0	0	0	0	0
		67	478.64	0	0	0	0	0	0	0	0	0	0	0	0	0	0	0	0	0	0	0	0	0	0	0	0	0
		68	482.5	0	0	0	0	0	0	0	0	0	0	0	0	0	0	315.722	0	0	0	0	0	0	0	0	0	0
		69	486.36	0	0	0	0	0	0	0	0	0	0	0	0	0	0	316.498	0	0	0	0	0	0	0	0	0	0
		70	490.22	289.662	0	0	0	0	0	0	0	0	0	0	0	0	0	309.809	0	0	0	0	0	0	0	0	0	0
		71	494.08	0	0	0	0	0	0	0	0	0	0	0	0	0	0	310.95	0	0	0	0	0	0	0	0	0	0
		72	497.94	0	0	0	0	0	0	0	0	0	0	0	0	0	0	314.758	0	0	0	0	0	0	0	0	0	0
		73	501.8	0	0	0	0	0	0	0	0	0	0	0	0	0	0	306.046	0	0	0	0	0	0	0	0	0	0
		74	505.66	0	0	0	0	0	0	0	0	0	0	0	0	0	0	310.812	0	0	0	0	0	0	0	0	0	0
		75	509.52	0	0	0	0	0	0	0	0	0	0	0	0	0	0	0	0	0	0	0	0	0	0	0	0	0
		76	513.38	0	0	0	0	0	0	0	0	0	0	0	0	0	0	0	0	0	0	0	0	0	0	0	0	0
		77	517.24	0	0	0	0	0	0	0	0	0	321.154	0	0	0	0	0	0	0	0	0	0	0	0	0	0	0
		78	521.1	0	0	0	0	0	0	0	0	0	0	0	0	0	0	0	0	0	0	0	0	0	0	0	0	0
		79	524.96	0	0	0	0	0	0	0	0	0	0	0	0	0	0	0	0	0	0	0	294.275	0	0	0	0	0
		80	528.82	0	0	0	0	0	0	0	0	0	0	0	0	0	0	0	0	0	0	0	319.849	0	0	0	0	0
		81	532.68	0	0	0	0	0	0	0	0	0	0	0	0	0	0	0	0	0	0	0	301.343	0	0	0	0	0
		82	536.54	0	0	0	0	0	0	0	0	0	0	0	0	0	0	0	0	0	0	0	0	0	0	0	0	336.383
		83	540.4	0	0	0	0	0	0	0	0	0	0	0	0	0	0	0	0	0	0	290.87	313.991	0	0	0	0	0
		84	544.26	0	0	0	0	0	0	0	0	0	0	0	0	0	0	0	0	0	0	0	306.941	0	0	0	0	0
		85	548.12	0	0	0	0	0	0	0	0	0	0	0	0	0	0	0	0	0	0	288.417	305.848	0	0	0	0	0
		86	551.98	0	0	0	0	0	0	0	0	0	0	0	0	0	0	0	0	0	0	0	0	0	0	0	0	0
		87	555.84	0	0	0	0	0	0	0	0	0	0	0	0	0	0	0	0	0	0	294.94	308.894	0	0	0	0	0
		88	559.7	0	0	0	0	0	0	0	0	0	0	0	0	0	0	0	0	0	0	285.344	300.005	0	0	0	0	0
		89	563.56	0	0	0	0	0	0	0	0	0	0	0	0	0	0	0	0	0	0	0	288.381	0	0	0	0	0
		90	567.42	0	0	0	0	0	0	0	0	0	0	0	0	0	0	0	0	0	0	0	306.263	0	0	0	0	0
		91	571.28	0	0	0	0	0	0	0	0	0	0	0	0	0	0	0	0	0	312.086	0	0	0	0	0	0	0
		92	575.14	0	0	0	0	0	0	0	0	0	0	0	0	0	0	308.604	0	0	0	0	299.588	0	0	0	0	0
		93	579	0	0	0	0	0	0	0	0	0	0	0	0	0	0	309.896	0	0	0	278.77	0	0	0	0	0	0
		94	582.86	0	0	0	0	0	0	0	0	0	0	0	0	0	0	0	0	0	0	0	312.059	0	0	0	0	0
		95	586.72	309.425	0	0	0	0	0	0	0	0	0	0	0	0	0	0	0	0	0	291.275	305.945	0	0	0	0	0
		96	590.58	310.323	0	0	0	0	0	0	0	0	0	0	0	0	0	0	0	0	0	0	0	0	0	0	0	0
		97	594.44	302.728	0	0	0	0	0	0	0	0	0	0	0	0	0	0	0	0	0	280.168	0	0	0	0	0	0
		98	598.3	310.843	0	0	0	0	0	0	0	0	0	0	0	0	0	0	0	0	0	275.399	0	0	0	0	0	0
		99	602.16	296.622	0	0	0	0	0	0	0	0	0	0	0	0	0	0	0	0	294.01	0	0	0	0	0	0	0
		100	606.02	295.541	0	0	0	0	0	0	0	0	0	0	0	0	0	0	0	0	285.812	276.374	0	0	0	0	0	0
		101	609.88	309.251	0	0	0	0	0	0	0	0	0	0	0	0	0	0	0	0	0	289.72	0	0	0	0	0	0
		102	613.74	304.668	0	0	0	0	0	0	0	0	0	0	0	0	0	0	0	0	0	0	0	0	0	0	0	0
		103	617.6	310.766	0	0	0	0	0	0	0	0	0	0	0	0	0	0	0	0	0	0	0	0	0	0	0	0
		104	621.46	298.068	0	0	0	0	0	0	0	0	0	0	0	0	0	0	0	0	306.882	291.927	0	0	0	0	0	0
		105	625.32	301.402	0	0	0	0	0	0	0	0	0	0	0	0	0	0	0	0	0	0	0	0	0	0	0	0
		106	629.18	297.607	0	0	0	0	0	0	0	0	0	0	0	0	0	0	0	0	0	0	0	0	0	0	0	0
		107	633.04	301.094	0	0	0	0	0	0	0	0	0	0	0	0	0	0	0	0	293.58	0	0	0	0	0	0	0
		108	636.9	294.025	0	0	0	0	0	0	0	0	0	0	0	0	0	0	0	0	0	0	0	0	0	0	0	0
		109	640.76	296.129	0	0	0	0	0	0	0	0	0	0	0	0	0	0	0	0	300.217	0	0	0	0	0	0	0
		110	644.62	300.892	0	0	0	0	0	0	0	0	0	0	0	0	0	0	0	0	301.591	288.422	0	0	0	0	0	0
		111	648.48	286.772	0	0	0	0	0	0	0	0	0	0	0	0	0	0	0	0	297.126	0	0	0	0	0	0	0
		112	652.34	304.104	0	0	0	0	0	0	0	0	0	0	0	0	0	0	0	0	301.702	0	0	0	0	0	0	0
		113	656.2	294.508	0	0	0	0	0	0	0	0	0	0	0	0	0	0	0	294.601	299.189	0	0	0	0	0	0	0
		114	660.06	304.545	0	0	0	0	0	0	0	0	0	0	0	0	0	0	288.394	0	300.734	0	0	0	0	0	0	0
		115	663.92	301.388	0	0	0	0	0	0	0	0	0	0	0	0	0	0	0	0	299.345	0	0	0	0	0	0	0
		116	667.78	288.974	0	0	0	0	0	0	0	0	0	0	0	0	0	0	0	0	302.225	0	0	0	0	0	0	0
		117	671.64	285.658	0	0	0	0	0	0	0	0	0	0	0	0	0	0	0	0	301.182	0	0	0	0	0	0	0
		118	675.5	298.59	0	0	0	0	0	0	0	0	0	0	0	0	0	0	0	0	304.071	0	0	0	0	0	0	0
		119	679.36	295.811	0	0	0	0	0	0	0	0	0	0	0	0	0	0	0	0	299.712	0	0	0	0	0	0	0
		120	683.22	305.98	0	0	0	0	0	0	0	0	0	0	0	0	0	0	0	0	301.979	0	0	0	0	0	0	0
		121	687.08	295.456	0	0	0	0	0	0	0	0	0	0	0	0	0	0	0	0	297.454	0	0	0	0	0	0	0
		122	690.94	300.205	0	0	0	0	0	0	0	0	0	0	0	0	0	0	0	0	302.432	0	0	0	0	0	0	0
		123	694.8	294.486	0	0	0	0	0	0	0	0	0	0	0	0	0	0	0	0	305.308	0	0	0	0	0	0	0
		124	698.66	296.098	0	0	0	0	0	0	0	0	0	0	0	0	0	0	0	0	300.095	0	0	0	0	0	0	0
		125	702.52	302.325	0	0	0	0	0	0	0	0	0	0	0	0	0	0	0	0	305.71	0	0	0	0	0	0	0
		126	706.38	298.044	0	293.75	0	0	0	0	0	0	0	0	0	0	0	0	0	0	307.188	0	0	299.887	0	0	0	0
		127	710.24	301.349	0	285.439	0	0	0	0	0	0	0	0	0	0	0	0	0	0	299.052	0	0	0	0	0	0	0
		128	714.1	294.998	0	0	0	0	0	0	0	0	0	0	0	0	0	0	0	0	304.083	0	0	0	0	0	0	0
		129	717.96	294.956	0	292.505	0	0	0	0	0	0	0	0	0	0	0	0	0	0	288.144	0	0	0	0	0	0	0
		130	721.82	289.669	0	0	0	0	0	0	0	0	0	0	0	0	0	0	0	0	299.457	0	0	0	0	0	0	0
		131	725.68	303.652	0	0	0	0	0	0	0	0	0	0	0	0	0	0	0	0	0	0	0	0	0	0	0	0
		132	729.54	294.627	0	0	0	0	0	0	0	0	0	0	0	0	0	0	0	0	300.857	0	0	0	0	0	0	0
		133	733.4	289.743	0	0	0	0	0	0	0	0	0	0	0	0	0	0	0	0	295.382	0	0	0	0	0	0	0
		134	737.26	291.518	0	294.733	0	0	0	0	0	0	0	0	0	0	0	306.42	0	0	0	0	0	0	0	0	0	0
		135	741.12	296.515	0	0	0	0	0	0	0	0	0	0	0	0	0	298.519	0	0	295.581	0	0	0	0	0	0	0
		136	744.98	288.634	0	0	0	0	0	0	0	0	0	0	0	0	0	0	0	0	299.312	0	0	0	0	0	0	0
		137	748.84	292.377	0	0	0	0	0	0	0	0	0	0	0	0	0	0	0	0	292.685	0	0	0	0	0	0	0
		138	752.7	281.57	0	0	0	0	0	0	0	0	0	0	0	0	0	294.298	0	0	0	0	0	0	0	0	0	0
		139	756.56	298.381	0	0	0	0	0	0	0	0	0	0	0	0	0	294.67	0	0	0	0	0	0	0	0	0	0
		140	760.42	294.288	0	0	0	0	0	0	0	0	0	0	0	0	0	307.562	0	0	303.005	0	0	0	0	0	0	0
		141	764.28	307.929	0	0	0	0	0	0	0	0	0	0	0	0	0	296.263	0	0	0	0	0	0	0	0	0	0
		142	768.14	299.972	0	0	0	0	0	0	0	0	0	0	0	0	0	298.519	0	0	0	0	0	0	0	0	0	0
		143	772	313.098	0	0	0	0	0	0	0	0	0	0	0	0	0	299.461	0	0	0	0	0	0	0	0	0	0
		144	775.86	301.858	0	0	0	0	0	0	0	0	0	0	0	0	0	0	0	0	308.866	0	0	0	0	0	0	0
		145	779.72	293.583	0	0	0	0	0	0	0	0	0	0	0	0	0	302.806	0	0	0	0	0	0	0	0	0	0
		146	783.58	304.257	0	0	0	0	0	0	0	0	0	0	0	0	0	300.416	0	0	0	0	0	0	0	0	0	0
		147	787.44	313.438	0	0	0	0	0	0	0	0	0	0	0	0	0	309.482	0	0	0	0	276.35	0	0	0	0	0
		148	791.3	308.697	0	0	0	0	0	0	0	0	0	0	0	0	0	303.828	0	0	0	0	0	0	0	0	0	0
		149	795.16	297.189	0	293.892	0	0	0	0	0	0	0	0	0	0	0	307.813	0	0	0	0	0	0	0	0	0	0
		150	799.02	296.736	0	0	0	0	0	0	0	0	0	0	0	0	0	300.874	0	0	300.11	0	0	0	0	0	0	0
		151	802.88	293.719	0	0	0	0	0	0	0	0	0	0	0	0	0	295.117	0	0	0	0	289.056	0	0	0	0	0
		152	806.74	305.755	0	0	0	0	0	0	0	0	0	0	0	0	0	300.303	0	0	0	0	0	0	0	0	0	0
		153	810.6	301.839	0	0	0	0	0	0	0	0	0	0	0	0	0	306.782	0	295.123	0	0	283.119	0	0	0	0	0
		154	814.46	305.744	0	0	0	0	0	0	0	0	0	0	0	0	0	294.601	0	0	0	0	277.62	0	0	0	0	0
		155	818.32	301.277	0	0	0	0	0	0	0	0	0	0	0	283.06	0	295.509	0	0	0	0	282.824	0	0	0	0	0
		156	822.18	0	0	0	0	0	0	0	0	0	0	0	0	0	0	297.923	0	0	0	0	284.611	0	0	0	0	0
		157	826.04	0	0	0	0	0	0	0	0	0	0	0	0	0	0	300.205	0	0	0	0	299.77	0	0	0	0	0
		158	829.9	0	0	0	0	0	0	0	0	0	0	0	0	297.283	0	287.215	311.851	0	0	0	0	0	0	0	0	0
		159	833.76	299.931	0	0	0	0	0	0	0	0	0	0	0	0	0	297.779	0	0	0	0	275.325	0	0	0	0	0
		160	837.62	0	0	0	0	0	0	0	0	0	0	0	0	0	0	296.764	0	0	0	0	286.751	0	307.003	0	0	0
		161	841.48	0	0	308.943	0	0	0	0	0	0	0	0	0	0	0	296.637	0	0	0	0	279.893	0	0	0	0	0
		162	845.34	306.955	0	0	0	0	0	272.226	0	0	0	0	0	0	0	292.766	0	0	0	0	284.845	0	0	0	0	0
		163	849.2	0	0	0	0	0	0	0	0	0	0	0	0	0	0	299.046	300.306	0	0	0	294.244	0	0	0	0	0
		164	853.06	0	0	0	0	0	0	0	0	0	0	0	0	0	0	294.046	0	0	0	0	287.675	0	0	0	0	0
		165	856.92	0	0	0	0	0	0	280.048	0	0	0	0	0	0	0	303.117	0	0	0	0	282.933	0	311.063	0	0	0
		166	860.78	305.445	0	297.267	0	0	0	0	0	0	0	0	0	0	0	306.6	0	0	0	0	285.755	0	0	0	0	0
		167	864.64	297.897	0	300.489	0	0	0	0	0	0	0	0	0	0	0	295.644	0	0	0	0	271.295	0	304.338	0	0	0
		168	868.5	0	0	294.437	0	0	0	282.438	0	0	0	0	0	0	0	290.351	0	0	0	0	271.265	0	300.622	0	0	0
		169	872.36	0	0	0	0	0	0	275.786	0	0	0	0	0	0	0	288.927	0	0	0	0	288.997	0	0	0	0	0
		170	876.22	0	0	292.401	0	0	0	0	0	0	0	0	0	0	0	298.213	0	0	0	0	285.203	0	0	0	0	0
		171	880.08	0	0	283.976	0	0	0	279.392	0	0	0	0	0	0	0	294.364	0	0	0	0	284.478	0	315.787	0	0	0
		172	883.94	0	0	296.085	0	0	0	277.587	0	0	0	0	0	0	0	311.094	0	0	0	0	285.005	0	318.654	0	0	0
		173	887.8	0	0	289.548	0	0	0	273.61	0	0	0	0	0	0	0	314.477	0	0	0	0	294.063	0	310.94	0	0	0
		174	891.66	0	0	0	0	0	0	280.877	0	0	0	0	0	0	0	299.026	0	0	0	0	285.05	0	306.865	0	0	0
		175	895.52	0	0	0	0	0	0	273.369	0	0	0	0	0	0	0	293.537	0	0	0	0	292.996	0	0	0	0	0
		176	899.38	0	0	290.56	0	0	0	274.777	0	0	0	0	0	0	0	305.778	0	0	0	0	293.215	0	303.988	0	0	0
		177	903.24	0	0	286.076	0	0	0	283.559	0	0	302.348	0	0	0	0	301.231	0	0	0	0	288.823	0	314.579	0	0	0
		178	907.1	0	0	0	0	0	0	276.923	0	0	309.576	0	0	0	0	299.922	0	0	0	0	281.69	0	291.208	0	0	0
		179	910.96	0	0	295.085	0	0	0	279.621	0	0	306.811	0	0	0	0	297.731	0	0	0	0	285.333	0	0	0	0	0
		180	914.82	0	0	0	0	0	0	277.269	0	0	0	0	0	0	0	304.277	0	0	0	0	289.002	0	0	0	0	0
		181	918.68	0	0	287.565	0	0	0	263.729	0	0	0	0	0	0	0	0	0	0	0	0	292.03	0	0	0	0	0
		182	922.54	0	0	298.598	0	0	0	273.205	0	0	314.396	0	0	0	0	302.098	0	0	0	0	294.288	0	0	0	0	0
		183	926.4	0	0	305.142	0	0	0	278.284	0	0	0	0	306.259	0	0	303.841	0	0	0	0	284.416	0	0	0	0	0
		184	930.26	0	0	0	0	0	0	271.105	0	0	312.959	0	0	0	0	309.52	0	0	0	0	289.272	0	0	0	0	0
		185	934.12	0	0	0	0	0	0	285.599	0	0	313.742	0	0	0	0	304.166	0	299.289	0	0	286.886	0	0	0	0	0
		186	937.98	0	0	0	0	0	0	273.391	0	0	308.205	0	0	0	0	295.405	0	0	0	0	292.369	0	0	0	0	0
		187	941.84	0	0	0	0	0	0	266.893	0	0	312.966	0	0	0	0	293.188	0	0	0	0	281.573	0	0	0	0	0
		188	945.7	286.694	0	298.713	0	0	0	282.99	0	0	304.548	0	0	0	0	0	0	293.839	0	0	293.018	0	306.083	0	0	0
		189	949.56	296.032	0	0	0	0	0	278.009	0	0	305.356	0	0	0	0	299.578	0	295.457	0	0	281.454	0	0	0	0	0
		190	953.42	0	0	0	0	0	0	280.95	0	0	303.9	0	0	0	0	301.307	0	303.392	0	0	288.296	0	0	0	0	0
		191	957.28	0	0	0	0	0	0	283.924	0	0	314.664	0	0	0	0	302.509	0	301.54	0	0	291.461	0	311.899	0	0	0
		192	961.14	295.99	0	0	0	0	0	265.919	0	0	300.879	0	0	0	0	0	0	291.986	0	0	288.402	0	293.574	0	0	0
		193	965	292.972	0	0	0	0	0	264.66	0	0	305.322	0	0	0	0	0	0	300.639	0	0	290.439	0	300.024	0	0	0
		194	968.86	305.445	0	0	0	0	0	271.738	0	0	313.263	0	0	0	0	0	0	300.338	0	0	298.204	0	0	0	0	0
		195	972.72	0	0	0	0	0	0	258.465	0	0	301.173	0	0	0	0	297.409	0	285.211	0	0	288.36	0	0	0	0	0
		196	976.58	0	0	0	0	0	0	273.208	0	0	306.096	0	0	0	0	0	0	297.532	0	0	274.977	0	295.444	0	0	0
		197	980.44	298.138	0	0	0	0	0	276.793	0	0	310.939	0	0	0	0	0	0	296.567	0	0	280.189	0	294.467	0	0	0
		198	984.3	297.852	0	0	0	0	0	270.369	0	0	308.209	0	0	0	0	0	0	0	0	0	293.856	0	302.232	0	0	0
		199	988.16	305.697	0	0	0	0	0	285.031	0	0	294.703	0	0	0	0	0	0	0	0	0	289.301	0	295.768	0	0	0
		200	992.02	0	0	290.019	0	0	0	273.136	0	0	299.573	0	0	0	0	0	0	0	0	0	289.84	0	0	0	0	0
		201	995.88	285.882	0	0	0	0	0	283.86	0	0	291.171	0	0	0	0	0	0	0	0	0	287.099	0	302.802	0	0	0
		202	999.74	0	0	284.896	0	0	0	289.193	0	0	295.77	0	0	0	277.142	0	0	281.937	0	0	295.486	0	0	0	0	0
		203	1003.6	286.097	0	0	0	0	0	0	0	0	301.157	0	0	0	0	0	0	0	0	0	285.118	0	294.493	0	0	0
		204	1007.46	282.706	0	0	0	0	0	279.37	0	0	291.48	0	0	0	0	0	0	307.73	0	0	281.837	0	313.953	0	0	0
		205	1011.32	285.53	0	284.426	0	0	0	276.57	0	0	305.17	0	0	0	284.438	0	0	296.359	282.129	0	292.73	0	307.396	0	0	0
		206	1015.18	291.903	0	293.08	0	0	0	284.603	0	0	291.36	0	0	0	0	0	0	0	0	0	285.367	0	306.745	0	0	0
		207	1019.04	287.973	0	294.825	0	0	0	0	0	0	303.577	0	0	0	0	0	0	293.214	0	0	279.614	0	300.798	0	0	0
		208	1022.9	280.425	0	301.943	0	0	0	281.311	0	0	278.311	0	0	0	0	0	0	0	290.69	0	283.554	0	313.636	0	0	0
		209	1026.76	289.939	0	0	0	0	0	278.93	0	0	288.111	0	0	0	0	0	0	0	292.337	0	298.633	0	294.842	0	0	0
		210	1030.62	292.563	0	0	0	0	0	0	0	0	284.192	0	0	0	0	0	0	292.146	294.197	0	291.788	0	286.737	0	0	0
		211	1034.48	288.015	0	0	0	0	0	275.159	0	0	290.927	0	0	0	0	0	0	277.706	290.461	0	282.756	0	280.867	0	0	0
		212	1038.34	289.988	0	0	0	0	0	273.041	0	0	297.32	0	0	0	0	0	0	285.664	0	0	290.004	0	292.261	0	0	0
		213	1042.2	0	0	0	0	0	0	0	0	0	299.032	0	0	0	0	0	0	302.628	288.178	0	281.177	0	295.039	0	0	0
		214	1046.06	296.01	0	0	0	0	0	277.195	0	0	287.318	0	0	0	0	0	0	298.764	296.75	0	276.885	0	302.82	0	0	0
		215	1049.92	295.452	0	0	0	0	0	284.634	0	0	290.491	0	0	0	0	0	0	287.796	302.996	0	273.478	0	299.607	0	0	0
		216	1053.78	287.586	0	0	0	0	0	277.607	0	0	292.079	0	0	0	0	0	0	0	293.034	0	286.594	0	297.453	0	0	0
		217	1057.64	295.985	0	0	0	0	0	274.614	0	0	292.818	0	0	0	0	0	0	0	310.902	0	282.513	0	0	0	0	0
		218	1061.5	294.914	0	0	0	0	0	274.763	0	0	296.215	0	0	0	0	0	0	0	298.033	0	291.512	0	0	0	0	0
		219	1065.36	295.691	0	0	0	0	0	276.237	0	0	309.852	0	0	0	0	0	0	0	306.44	0	286.549	0	0	0	0	0
		220	1069.22	295.707	0	0	0	0	0	274.815	0	0	0	0	0	0	0	0	0	0	312.648	0	0	0	301.815	0	0	0
		221	1073.08	299.141	0	0	0	0	0	279.489	0	0	0	0	0	0	0	0	0	0	301.317	0	283.576	0	0	0	0	0
		222	1076.94	290.908	0	291.923	0	0	0	283.356	0	0	302.123	0	0	0	0	0	0	0	295.85	0	292.984	0	0	0	0	0
		223	1080.8	289.957	0	0	0	0	0	270.742	0	0	0	0	0	0	0	0	0	0	301.047	0	278.947	0	0	0	0	0
		224	1084.66	302.112	0	0	0	0	0	292.151	0	0	294.239	0	0	0	0	0	0	0	298.39	0	268.114	0	0	0	0	0
		225	1088.52	280.797	0	300.763	0	0	0	289.661	0	0	0	0	0	0	0	0	0	0	297.013	0	295.278	0	310.573	0	0	0
		226	1092.38	290.207	0	295.924	0	0	0	289.122	0	0	289.213	0	0	0	0	0	0	0	315.111	0	287.385	0	0	0	0	0
		227	1096.24	284.893	0	305.033	0	0	0	281.077	0	0	0	0	0	0	0	0	0	297.86	299.22	0	297.241	0	0	0	0	0
		228	1100.1	276.878	0	299.652	0	0	0	283.045	0	0	296.625	0	0	0	0	0	0	0	296.494	0	279.744	0	0	0	0	0
		229	1103.96	283.957	0	289.144	0	0	0	280.493	0	0	0	0	0	0	0	0	0	0	309.98	0	293.341	0	0	0	0	0
		230	1107.82	300.43	0	295.219	0	0	0	294.597	0	0	0	0	0	0	0	0	0	0	304.191	0	301.304	0	0	0	0	0
		231	1111.68	286.796	0	300.666	0	0	0	282.665	0	0	0	0	0	0	0	0	0	0	301.639	0	292.419	0	0	0	0	0
		232	1115.54	294.035	0	287.284	0	0	0	272.539	0	0	0	0	0	0	0	0	0	0	308.419	0	297.553	0	0	0	0	0
		233	1119.4	293.668	0	298.862	0	0	0	291.83	0	0	0	0	0	0	0	0	0	304.582	297.47	0	300.534	0	0	0	0	0
		234	1123.26	293.637	0	304.503	0	0	0	291.381	0	0	296.667	0	0	0	0	0	0	0	291.861	0	287.424	0	313.247	0	0	0
		235	1127.12	288.908	0	303.712	0	0	0	277.9	0	0	0	0	0	0	0	0	0	281.816	291.5	0	294.442	0	0	0	0	0
		236	1130.98	291.853	0	303.593	0	0	0	275.809	0	0	0	0	0	0	0	0	0	302.343	0	0	0	0	0	0	0	0
		237	1134.84	295.039	0	288.838	0	0	0	288.864	0	0	0	0	0	0	0	0	0	291.099	299.866	0	280.2	0	0	0	0	0
		238	1138.7	283.078	0	302.176	0	0	0	278.04	0	0	0	0	0	0	0	0	0	0	0	0	0	0	0	0	0	0
		239	1142.56	277.747	0	0	0	0	0	285.421	0	0	0	0	282.448	0	0	0	0	0	281.558	0	0	0	0	0	0	0
		240	1146.42	292.126	0	293.529	0	0	0	280.859	0	0	0	0	0	0	0	0	0	294.192	298.839	0	0	0	0	0	0	0
		241	1150.28	283.564	0	0	0	0	0	281.01	0	0	0	0	0	0	0	0	0	298.8	285.813	0	0	0	0	0	0	0
		242	1154.14	277.891	0	293.59	0	0	0	273.842	0	0	0	0	297.49	0	0	0	0	306.38	0	0	0	0	0	0	0	0
		243	1158	277.677	0	300.163	0	0	0	291.786	0	0	0	0	0	0	0	0	0	302.242	0	0	0	0	0	0	0	0
		244	1161.86	285.777	0	299.866	0	0	0	291.083	0	0	0	0	285.639	0	0	0	0	301.704	290.577	0	0	0	0	0	0	0
		245	1165.72	0	0	316.142	0	0	0	285.689	0	0	0	0	0	0	0	0	0	298.945	0	0	0	0	0	0	0	0
		246	1169.58	0	0	311.606	0	0	0	0	0	0	0	0	297.219	0	0	0	0	307.243	0	0	0	0	0	0	0	0
		247	1173.44	282.932	0	315.032	0	0	0	282.437	0	0	0	0	294.823	0	0	0	0	297.525	0	0	0	0	0	0	0	0
		248	1177.3	279.551	0	302.227	0	0	0	273.227	0	0	0	0	293.936	0	0	0	0	298.168	293.449	0	0	0	0	0	0	0
		249	1181.16	0	0	295.773	0	0	0	284.187	0	0	0	0	291.858	0	0	0	0	305.606	300.618	0	290.995	0	0	0	0	0
		250	1185.02	0	0	305.227	0	0	0	276.924	0	0	0	0	276.019	0	0	0	0	310.507	295.413	0	0	0	0	0	0	0
		251	1188.88	0	0	306.106	0	0	0	281.037	0	0	0	0	287.063	0	0	0	0	295.333	0	0	0	0	0	0	0	0
		252	1192.74	0	0	299.119	0	0	0	278.7	0	0	0	0	0	0	0	0	0	311.114	302.257	275.386	0	0	0	308.016	0	0
		253	1196.6	0	0	302.045	0	0	0	285.684	0	0	0	0	0	0	0	0	0	298.305	0	0	0	0	0	0	0	0
		254	1200.46	0	0	0	0	0	0	282.528	0	0	0	0	0	0	0	293.224	0	291.515	0	0	0	0	0	0	0	0
		255	1204.32	278.847	0	294.056	0	0	0	287.46	0	0	0	0	286.841	0	0	0	0	304.288	301.705	0	0	0	0	0	0	0
		256	1208.18	0	0	293.003	0	0	0	291.859	0	0	288.843	0	284.332	0	0	0	0	301.074	293.53	278.885	0	0	0	0	0	0
		257	1212.04	289.93	0	0	0	0	0	278.261	0	0	0	0	286.26	0	0	282.883	0	300.62	291.349	0	0	0	0	0	0	0
		258	1215.9	288.109	0	299.622	0	0	0	280.68	0	0	286.499	0	0	0	0	0	0	307.185	289.647	0	0	0	0	0	0	0
		259	1219.76	287.643	0	299.282	299.79	0	0	285.846	0	0	0	0	0	0	0	0	0	294.446	0	0	0	0	0	0	0	0
		260	1223.62	285.165	0	289.005	0	0	0	297.677	0	0	0	0	282.587	0	0	0	0	297.683	289.61	0	0	0	0	298.591	0	0
		261	1227.48	296.209	0	297.352	0	0	0	284.828	0	0	0	0	278.156	0	0	297.155	0	296.255	302.174	0	0	0	0	299.041	0	0
		262	1231.34	286.808	0	289.278	0	0	0	263.631	0	0	0	0	285.491	0	0	0	0	299.275	284.311	0	0	0	0	0	0	0
		263	1235.2	284.902	0	289.184	0	0	0	278.743	0	0	0	0	0	0	0	0	0	0	0	0	0	0	0	297.234	0	0
		264	1239.06	271.882	0	287.854	0	0	0	286.147	0	0	0	0	0	0	0	0	0	0	0	277.836	0	0	0	295.276	0	0
		265	1242.92	279.945	0	291.416	0	0	0	276.196	0	0	0	0	0	0	0	0	0	0	276.583	284.723	0	0	0	296.085	0	0
		266	1246.78	280.232	0	296.079	0	0	0	275.179	0	0	0	0	0	0	0	0	0	0	291.327	267.422	0	0	0	295.493	0	0
		267	1250.64	288.799	0	284.463	0	0	0	292.219	0	0	286.657	0	0	0	0	288.558	0	0	0	0	0	0	0	302.32	0	0
		268	1254.5	282.354	0	0	0	0	0	287.979	0	0	284.914	0	0	0	0	0	0	0	290.863	0	0	0	0	0	0	0
		269	1258.36	279.476	0	285.515	0	0	0	289.081	0	0	286.399	0	0	0	0	0	0	0	288.182	285.75	0	0	0	292.291	0	0
		270	1262.22	273.93	0	287.022	0	0	0	299.758	0	0	283.713	0	0	0	0	0	0	306.243	293.952	275.247	0	0	0	300.03	0	0
		271	1266.08	295.676	0	293.257	0	0	0	283.242	0	0	293.533	0	0	0	0	0	0	0	293.322	279.84	0	0	0	292.541	0	0
		272	1269.94	288.482	0	0	0	0	0	292.126	0	0	288.025	0	0	0	0	0	0	308.944	284.928	286.048	0	0	0	291.606	0	0
		273	1273.8	290.945	0	0	0	0	0	280.093	0	0	285.998	0	0	0	0	0	0	0	287.255	0	0	0	0	291.356	0	0
		274	1277.66	279.788	0	0	0	0	0	275.442	0	0	290.806	0	0	0	0	0	0	0	0	277.598	0	0	0	291.508	0	0
		275	1281.52	297.827	0	0	0	0	0	299.212	0	0	277.083	0	0	0	0	0	0	315.209	272.049	274.879	0	0	0	288.745	0	0
		276	1285.38	288.435	0	0	0	0	0	277.685	0	0	282.793	0	0	0	0	0	0	0	271.998	278.807	0	0	0	297.634	0	0
		277	1289.24	280.907	0	0	0	0	0	283.726	0	0	0	0	0	0	0	301.768	0	0	287.905	280.932	0	0	0	280.899	0	0
		278	1293.1	279.05	0	0	0	0	0	287.238	0	0	288.346	0	0	0	0	0	0	301.9	282.815	270.667	0	0	0	0	0	0
		279	1296.96	277.358	0	0	0	0	0	279.645	0	0	293.854	0	0	0	0	301.998	0	0	291.836	0	0	0	0	286.318	0	0
		280	1300.82	285.645	0	0	0	0	0	279.679	0	0	301.091	0	0	0	0	0	0	0	293.381	283.121	0	0	0	276.129	0	0
		281	1304.68	284.488	0	0	0	0	0	288.52	0	0	298.227	0	0	0	0	0	0	0	291.196	280.284	0	0	0	280.659	0	0
		282	1308.54	288.12	0	0	0	0	0	294.497	0	0	298.604	0	0	0	0	303.561	0	0	291.661	0	0	0	0	301.598	0	0
		283	1312.4	284.769	0	0	0	0	0	279.785	0	0	299.048	0	0	0	0	0	0	0	0	0	0	0	0	272.182	0	0
		284	1316.26	289.213	0	0	0	0	0	289.419	0	0	287.904	0	0	0	0	0	0	0	279.851	273.513	0	0	0	277.02	0	0
		285	1320.12	292.442	0	0	0	0	0	288.476	0	0	297.781	0	0	0	0	0	0	0	287.503	272.957	0	0	0	275.044	0	0
		286	1323.98	288.337	0	0	0	0	0	285.24	0	0	292.989	0	0	0	0	0	0	0	0	0	0	0	0	280.701	0	0
		287	1327.84	285.4	0	0	0	0	0	287.222	0	0	289.642	0	0	0	0	0	0	0	291.389	279.005	0	0	0	285.473	0	0
		288	1331.7	278.816	0	0	0	275.875	0	279.231	0	0	301.881	0	0	0	0	0	0	0	290.806	0	0	0	0	275.326	0	0
		289	1335.56	289.021	0	0	0	0	0	283.763	0	0	296.253	0	0	0	0	0	0	0	0	0	0	0	0	283.886	0	0
		290	1339.42	296.596	0	0	0	0	0	281.803	0	0	300.374	0	0	0	0	0	0	0	0	0	0	0	0	282.962	0	0
		291	1343.28	305.95	0	0	0	0	0	0	0	0	281.709	0	0	0	0	0	0	0	293.463	0	0	0	0	280.168	0	0
		292	1347.14	296.916	0	0	0	0	0	297.598	0	0	0	0	0	0	0	0	0	0	0	0	0	0	309.694	287.938	0	0
		293	1351	291.632	0	0	0	0	0	276.986	0	0	0	0	0	0	0	0	0	0	0	279.018	0	0	314.535	282.356	0	0
		294	1354.86	299.467	0	0	0	0	0	279.518	0	0	283.611	0	0	0	0	0	0	0	0	0	0	0	0	0	0	0
		295	1358.72	293.639	270.055	0	0	0	0	278.699	0	0	294.742	0	0	0	0	0	0	0	0	0	0	0	318.725	0	0	0
		296	1362.58	0	0	0	311.023	0	283.589	287.848	0	0	287.757	0	0	0	0	0	0	0	0	0	0	0	294.659	0	0	0
		297	1366.44	306.892	0	0	0	0	277.715	282.25	0	0	306.661	0	0	0	0	0	0	0	296.552	303.318	0	0	0	288.909	0	0
		298	1370.3	293.531	0	0	0	0	0	283.292	0	0	0	0	0	0	0	0	0	0	0	0	0	0	0	284.006	0	0
		299	1374.16	300.799	0	0	0	0	281.85	297.455	0	0	302.167	0	0	0	0	0	0	0	0	0	0	0	309.632	292.095	0	0
		300	1378.02	167.273	0	0	0	0	0	0	0	0	208.859	0	0	0	0	308.627	0	0	0	176.524	0	0	0	0	0	0
		301	1381.88	0	271.873	0	0	0	287.49	288.6	0	0	0	0	0	0	0	0	0	0	287.245	0	0	0	0	284.705	0	0
		302	1385.74	0	271.062	0	0	0	0	0	0	0	301.039	0	0	0	0	0	0	0	0	0	0	0	308.172	278.49	0	0
		303	1389.6	0	276.565	0	0	0	283.504	282.95	0	0	304.763	0	0	0	0	0	0	0	0	0	0	0	0	0	0	0
		304	1393.46	295.682	281.145	0	0	0	287.808	0	0	0	0	0	0	0	0	0	268.406	0	0	0	0	0	0	280.939	0	0
		305	1397.32	287.825	272.026	0	0	0	284.34	0	0	0	297.627	0	0	0	0	0	271.444	0	0	0	0	0	0	0	0	0
		306	1401.18	0	283.917	0	0	0	288.092	274.284	0	0	0	0	0	0	0	298.998	272.647	0	0	0	0	0	0	287.156	0	0
		307	1405.04	293.853	280.751	0	0	0	286.642	0	0	0	295.673	0	0	0	0	0	0	0	0	0	0	0	315.011	0	0	0
		308	1408.9	0	284.503	0	0	0	288.897	281.461	0	0	304.281	0	0	0	0	0	263.561	0	0	0	0	0	0	281.682	0	0
		309	1412.76	0	277.811	0	0	0	0	292.781	0	0	303.573	0	0	0	0	0	267.641	0	0	0	0	0	0	285.028	0	0
		310	1416.62	0	278.203	0	0	0	0	271.6	0	0	0	0	0	0	263.611	0	270.379	0	0	0	0	0	0	0	0	0
		311	1420.48	0	277.197	0	0	0	297.953	283.104	0	0	297.682	299.071	0	0	0	0	0	0	0	0	0	0	0	281.705	0	0
		312	1424.34	0	276.388	0	0	0	284.938	285.943	0	0	283.066	304.578	0	0	0	0	270.846	0	0	0	0	0	0	0	0	0
		313	1428.2	281.65	274.884	0	0	0	288.98	274.289	0	0	285.517	0	284.879	0	0	0	274.718	0	0	0	0	0	0	278.36	0	0
		314	1432.06	279.265	281.764	0	0	0	274.827	0	0	0	290.863	312.058	0	0	0	298.329	264.235	0	0	0	0	0	0	284.931	0	0
		315	1435.92	293.42	279.585	0	0	0	299.073	0	0	0	285.851	306.706	0	0	264.518	276.948	269.02	0	0	0	0	0	0	0	0	0
		316	1439.78	297.502	271.393	0	0	0	280.975	0	0	0	288.19	0	0	0	269.624	0	264.144	0	0	0	0	0	0	0	0	0
		317	1443.64	290.61	0	0	0	0	277.202	267.356	0	0	0	305.974	0	0	0	0	269.322	0	0	0	0	0	0	0	0	0
		318	1447.5	287.856	280.989	0	0	0	301.797	0	0	0	0	293.605	0	0	266.621	0	277.228	0	0	0	0	0	0	283.058	0	0
		319	1451.36	292.862	0	0	0	0	292.449	286.453	0	0	0	0	0	0	267.641	0	267.439	0	0	0	0	0	0	0	0	0
		320	1455.22	0	281.308	0	0	278.17	299.537	0	0	0	0	0	0	0	270.872	0	261.913	0	0	0	0	0	0	0	0	0
		321	1459.08	281.063	0	0	0	0	282.364	0	0	0	0	305.449	0	0	0	0	268.934	0	0	0	0	0	0	0	0	0
		322	1462.94	284.229	0	0	0	288.816	288.46	0	0	0	0	309.593	0	0	264.052	0	0	0	0	0	0	0	0	0	0	0
		323	1466.8	0	267.307	0	0	0	298.578	0	0	0	0	287.947	283.801	0	0	0	0	0	0	0	0	0	0	0	0	0
		324	1470.66	287.206	0	0	0	0	296.507	0	0	0	0	295.087	0	0	0	0	0	0	0	0	0	0	0	0	0	0
		325	1474.52	288.53	0	0	0	0	285.654	0	0	0	285.047	295.872	277.234	0	282.349	0	273.707	0	0	0	0	0	0	0	0	0
		326	1478.38	279.094	0	0	0	0	296.954	0	0	0	282.165	304.447	0	0	276.637	0	0	0	0	0	0	0	0	0	0	0
		327	1482.24	293.005	0	0	0	272.57	296.846	0	0	268.991	0	320.005	0	260.351	272.364	0	288.561	0	0	0	0	0	0	0	0	0
		328	1486.1	280.526	271.168	0	0	275.974	283.515	0	0	276.208	0	309.482	279.159	0	271.603	0	0	0	0	0	0	0	0	0	0	251.992
		329	1489.96	281.66	0	0	0	0	278.984	0	0	0	0	320.909	287.788	0	259.591	0	0	0	0	0	0	0	0	0	0	0
		330	1493.82	297.963	255.395	0	0	0	272.134	0	0	271.816	273.702	297.17	0	0	0	278.049	0	0	0	0	0	0	0	0	0	0
		331	1497.68	290.444	0	0	0	259.362	274.384	0	0	267.186	0	312.616	271.104	0	267.606	0	0	0	0	0	0	0	0	0	0	0
		332	1501.54	286.753	0	0	0	0	277.448	0	0	260.828	268.76	0	278.013	0	0	291.669	0	0	0	0	0	0	0	0	0	0
		333	1505.4	0	0	0	0	262.996	273.692	0	0	263.541	0	0	270.365	0	271.911	309.894	0	0	0	0	0	0	0	0	0	0
		334	1509.26	279.788	278.247	0	0	261.532	291.479	0	0	268.207	0	0	0	0	0	285.558	0	0	0	0	0	0	0	0	0	0
		335	1513.12	277.155	0	0	0	268.904	278.516	0	0	268.721	0	306.114	282.559	0	257.053	301.661	0	0	0	0	0	0	0	0	0	0
		336	1516.98	293.819	0	0	0	273.59	287.749	0	0	0	0	314.078	279.599	0	259.772	309.5	0	0	0	0	0	0	0	0	0	249.03
		337	1520.84	273.471	0	0	0	267.445	281.092	0	0	285.547	0	306.445	275.417	269.215	258.031	304.166	0	0	0	0	0	0	0	0	0	0
		338	1524.7	280.014	0	0	0	260.297	291.846	0	0	264.464	0	299.601	275.691	0	269.388	300.28	0	0	0	0	0	0	0	0	0	0
		339	1528.56	304.725	0	0	0	0	281.812	0	295.52	0	282.851	300.902	282.55	279.267	0	293.394	0	0	0	0	0	0	0	0	0	263.341
		340	1532.42	297.083	0	0	0	280.414	279.065	0	286.575	276.03	276.25	318.842	282.457	0	272.738	310.296	0	0	0	0	0	0	0	0	0	262.284
		341	1536.28	297.591	0	0	0	0	267.742	0	0	283.922	268.304	0	276.293	0	260.952	301.349	0	0	0	0	0	0	0	0	0	270.121
		342	1540.14	332.028	0	0	0	0	0	0	0	286.643	275.537	0	270.946	0	266.362	295.103	0	0	0	0	0	0	0	0	0	258.359
		343	1544	285.253	0	0	0	0	271.143	0	0	292.056	277.151	0	0	0	287.124	0	0	0	0	0	0	0	0	0	276.832	0
		344	1547.86	0	0	0	0	273.141	283.275	0	296.118	290.73	279.043	0	273.368	0	0	302.397	0	0	0	0	0	0	0	0	281.985	260.557
		345	1551.72	277.918	0	0	0	0	267.686	0	0	0	279.56	320.028	278.937	0	267.178	280.543	0	0	0	305.842	0	0	0	0	0	260.257
		346	1555.58	0	0	0	0	279.749	259.081	0	0	285.823	282.205	319.163	284.699	0	278.937	299.403	0	0	0	300.115	0	0	0	0	0	0
		347	1559.44	0	0	0	0	0	267.976	0	0	277.823	285.436	0	0	0	271.116	291.641	0	0	0	310.619	0	0	288.33	0	0	0
		348	1563.3	290.793	0	0	0	0	0	0	291.708	0	273.883	0	284.078	279.886	268.931	0	0	0	0	287.24	0	0	0	0	0	261.308
		349	1567.16	0	0	0	0	0	273.788	0	0	0	279.192	306.968	292.064	0	288.497	0	0	0	0	310.448	0	0	0	0	272.694	262.984
		350	1571.02	280.246	0	0	0	0	0	0	0	277.99	279.104	309.256	0	0	275.672	0	0	0	0	299.083	0	0	278.94	0	274.543	0
		351	1574.88	0	0	0	0	0	0	0	0	271.277	272.194	311.975	284.11	0	265.638	287.378	0	0	0	300.749	0	0	299.197	0	0	262.933
		352	1578.74	287.902	0	0	0	281.331	282.533	0	0	0	271.116	307.291	0	0	256.778	0	0	0	0	309.638	0	0	289.455	0	0	261.03
		353	1582.6	0	0	0	0	0	277.504	0	0	0	289.912	315.78	276.588	0	264.023	0	0	0	0	299.08	0	0	277.489	0	0	260.631
		354	1586.46	0	0	0	0	0	283.443	0	0	0	276.44	0	290.761	0	255.146	0	0	0	0	296.846	0	0	0	0	0	258.312
		355	1590.32	0	0	0	0	0	262.186	0	0	0	283.75	317.723	283.856	0	0	0	0	0	0	301.114	0	0	292.002	0	264.235	249.919
		356	1594.18	0	0	0	0	0	0	0	0	289.515	279.087	317.475	289.448	0	251.347	0	0	0	0	297.029	0	0	283.788	0	0	265.179
		357	1598.04	0	0	0	0	0	0	0	0	0	278.424	320.903	297.726	264.686	248.431	289.346	0	0	0	288.419	0	0	289.63	0	265.93	262.492
		358	1601.9	0	0	0	0	0	0	0	293.11	293.943	277.217	0	293.443	0	260.976	291.572	0	297.259	0	303.758	0	0	299.063	0	278.875	251.387
		359	1605.76	0	0	0	0	0	0	0	0	0	282.539	311.394	0	0	0	295.316	0	0	0	291.08	0	0	297.904	0	0	265.033
		360	1609.62	0	0	0	0	0	267.343	0	0	0	287.919	0	289.304	0	254.731	300.65	0	0	0	291.721	0	0	300.124	0	302.338	0
		361	1613.48	0	0	0	0	0	0	0	0	0	283.233	0	0	0	247.516	290.407	265.245	0	0	297.404	0	0	295.883	0	272.989	0
		362	1617.34	0	0	0	0	0	0	0	0	0	294.035	0	0	0	248.415	287.678	0	0	0	290.076	0	0	294.476	0	0	256.611
		363	1621.2	0	0	0	0	0	0	0	0	0	287.377	0	289.096	0	249.787	291.712	251.915	0	0	294.388	0	0	291.683	0	275.17	0
		364	1625.06	0	0	0	0	0	267.205	0	0	0	277.261	0	0	288.727	247.303	283.707	268.436	0	0	290.57	0	0	288.801	0	0	0
		365	1628.92	0	0	0	0	0	284.111	0	0	0	285.505	0	0	0	257.607	293.744	0	0	0	285.246	0	0	288.043	0	0	0
		366	1632.78	0	0	0	0	0	0	0	0	0	294.855	0	0	0	270.824	277.164	0	0	0	288.606	0	0	297.944	0	0	0
		367	1636.64	0	0	0	0	0	270.561	0	0	0	271.673	0	0	278.373	265.997	0	264.917	0	0	0	0	0	0	0	0	264.302
		368	1640.5	0	0	0	0	305.032	0	0	0	0	285.706	0	0	282.002	263.293	281.137	271.185	0	0	289.126	0	0	298.211	0	0	262.25
		369	1644.36	0	0	0	0	0	0	0	0	0	0	0	0	280.089	259.013	278.505	262.033	0	0	282.75	0	313.626	0	0	0	0
		370	1648.22	0	0	0	0	0	0	0	0	0	254.886	0	0	272.182	0	285.778	274.938	0	0	280.629	0	0	288.016	0	0	265.201
		371	1652.08	0	0	0	0	0	0	0	0	0	311.535	0	0	285.896	0	286.228	273.997	0	0	291.873	0	0	298.167	0	0	259.081
		372	1655.94	0	274.502	0	0	0	0	0	0	0	298.271	0	0	291.449	267.501	0	273.504	0	0	289.182	0	0	294.89	0	0	243.282
		373	1659.8	0	0	0	0	0	0	0	0	0	285.463	326.343	0	295.085	258.494	284.027	284.667	0	0	0	0	311.039	291.78	0	0	0
		374	1663.66	0	0	0	0	0	0	0	0	0	291.043	316.616	0	283.725	245.014	0	267.228	0	0	310.962	0	0	301.665	0	0	0
		375	1667.52	0	0	0	0	0	0	0	0	0	289.705	0	0	278.216	243.792	302.863	282.071	0	0	0	0	312.222	307.713	0	0	251.347
		376	1671.38	0	0	0	0	299.025	0	0	0	0	284.424	0	0	287.808	240.082	287.189	279.349	0	0	287.128	250.224	0	284.585	0	0	256.426
		377	1675.24	0	0	0	0	0	0	0	0	0	296.558	0	0	271.147	0	287	281.551	0	0	0	0	307.697	0	0	0	252.166
		378	1679.1	0	0	0	0	0	0	0	0	0	295.822	316.111	300.349	284.674	248.04	303.13	272.378	0	0	286.315	0	310.314	299.67	0	0	255.696
		379	1682.96	0	269.595	0	0	0	0	0	0	0	296.911	0	0	283.139	248.473	291.609	269.566	0	0	285.533	0	307.751	306.24	0	0	263.215
		380	1686.82	0	266.037	0	0	0	0	0	0	0	294.717	0	0	285.06	245.153	301.379	270.727	0	0	0	263.341	299.588	301.379	0	0	246.775
		381	1690.68	0	0	0	0	0	0	0	0	0	296.854	0	0	283.232	251.149	295.179	261.177	0	0	0	0	299.025	308.63	0	0	253.908
		382	1694.54	0	262.085	0	0	0	0	0	0	0	0	0	0	283.688	253.048	0	270.493	0	0	0	0	304.656	304.304	0	0	252.82
		383	1698.4	0	260.833	0	0	0	0	0	314.234	0	287.947	0	0	281.976	252.84	287.821	0	0	0	0	0	0	315.422	0	0	251.218
		384	1702.26	0	0	0	0	0	0	0	0	0	0	0	0	283.243	254.176	302.6	264.51	0	0	0	241.001	300.894	311.566	0	0	253.23
		385	1706.12	0	256.478	0	0	0	0	0	0	0	293.634	0	0	286.991	248.028	0	0	307.124	0	0	0	307.711	303.455	0	0	238.994
		386	1709.98	0	0	0	0	283.907	0	0	0	0	0	0	0	273.784	262.879	289.135	266.205	0	0	0	0	308.683	299.332	0	0	0
		387	1713.84	0	262.131	0	0	0	0	0	0	0	294.76	0	0	281.891	254.297	0	273.13	0	0	0	246.708	302.902	297.938	0	0	0
		388	1717.7	0	255.98	0	0	292.057	0	0	0	0	0	0	0	282.869	258.107	285.756	265.216	324.313	0	0	241.902	315.994	303.184	0	0	260.336
		389	1721.56	0	280.73	0	0	0	0	0	0	0	0	0	0	282.854	253.925	0	272.766	298.895	0	0	238.391	309.082	0	0	0	0
		390	1725.42	0	274.442	0	0	285.505	0	0	0	0	0	0	0	283.051	254.18	0	262.85	0	0	0	0	286.357	294.621	0	0	244.696
		391	1729.28	0	0	0	0	285.483	0	278.111	0	0	0	0	0	284.202	256.354	276.181	272.97	305.796	0	0	249.211	305.955	306.135	0	0	244.897
		392	1733.14	0	279.489	0	0	285.984	0	0	0	0	0	0	0	287.168	245.976	274.952	0	304.703	0	0	0	302.566	0	0	0	243.192
		393	1737	0	259.21	0	0	273.008	0	0	0	0	0	0	0	293.635	244.862	0	274.499	323.1	0	0	0	301.671	0	0	0	236.813
		394	1740.86	0	262.015	0	0	271.988	0	0	0	0	301.101	0	0	279.129	258.025	287.487	0	314.168	0	0	0	310.33	318.502	0	0	0
		395	1744.72	0	0	0	295.777	281.975	0	0	0	0	0	0	0	273.37	263.412	0	0	321.764	0	288.953	0	0	320.155	0	0	248.488
		396	1748.58	0	267.377	0	0	284.285	0	266.364	0	0	0	0	0	280.122	273.587	0	274.815	310.809	0	0	0	325.141	312.454	0	0	250.596
		397	1752.44	0	264.5	0	0	280.401	0	0	0	0	0	0	0	268.902	265.473	0	275.831	304.427	0	0	0	0	0	0	0	0
		398	1756.3	0	0	0	300.697	270.586	0	0	0	0	0	0	0	269.14	0	0	274.738	0	0	0	0	0	308.486	0	0	241.88
		399	1760.16	0	0	0	0	282.745	0	0	0	0	0	0	0	271.619	261.04	0	277.344	314.557	0	0	0	323.259	0	0	266.499	0
		400	1764.02	0	267.768	0	295.76	287.827	0	0	0	0	0	0	0	267.613	0	0	275.81	306.614	0	0	0	0	0	0	0	0
		401	1767.88	0	0	0	300.896	292.786	0	0	0	0	0	0	0	266.156	257.331	0	274.034	326.196	0	0	0	0	321.462	0	0	243.463
		402	1771.74	0	263.925	0	286.701	281.395	0	0	0	0	0	0	0	0	262.722	0	266.1	313.903	0	0	0	0	320.285	0	0	0
		403	1775.6	0	0	0	292.828	274.483	0	0	0	0	296.083	0	0	271.482	269.068	0	0	307.656	0	0	0	0	0	0	0	242.682
		404	1779.46	0	0	0	304.619	276.058	0	0	0	0	0	0	0	244.786	258.595	0	0	317.628	0	0	0	0	0	0	0	242.103
		405	1783.32	0	0	0	304.529	286.881	0	272.466	0	0	0	0	0	267.702	254.384	0	0	310.776	0	0	0	0	0	0	0	0
		406	1787.18	0	0	0	300.121	283.597	0	0	0	0	0	0	0	265.916	244.273	0	0	319.564	0	0	0	0	0	0	274.237	0
		407	1791.04	0	0	0	301.17	283.97	0	0	0	0	0	0	0	263.174	0	0	0	318.352	0	0	0	0	0	0	270.951	240.553
		408	1794.9	0	0	0	299.301	279.186	0	0	0	0	0	0	0	271.34	264.9	0	0	305.611	0	0	0	0	300.629	288.999	270.997	260.568
		409	1798.76	0	0	0	310.293	278.735	0	0	0	0	0	0	0	0	0	0	0	312.069	0	0	0	0	0	267.541	269.47	249.753
		410	1802.62	0	0	0	299.111	295.916	0	0	0	0	0	0	0	265.635	0	0	0	305.159	0	0	0	0	0	0	272.616	0
		411	1806.48	0	260.777	0	306.46	279.702	0	0	0	0	0	0	0	265.934	269.558	0	0	316.987	0	0	0	0	0	266.187	0	234.753
		412	1810.34	0	0	0	314.6	284.549	0	0	0	0	0	0	0	270.317	262.54	0	0	307.985	0	0	0	0	0	0	278.669	0
		413	1814.2	0	0	0	317.539	278.681	0	0	0	0	0	0	0	0	0	0	0	0	0	0	0	0	0	0	294.857	0
		414	1818.06	0	0	0	311.2	282.283	0	0	0	0	0	0	0	0	262.429	0	0	300.142	0	0	0	0	0	0	270.417	0
		415	1821.92	0	0	0	0	283.775	0	0	0	0	0	0	0	265.956	0	0	0	303.414	0	0	0	0	0	271.551	266.702	0
		416	1825.78	0	0	0	313.402	292.322	0	0	0	282.492	0	0	0	0	0	0	0	306.202	0	0	0	0	0	259.018	281.249	0
		417	1829.64	0	0	0	305.429	294.586	0	0	0	0	0	0	0	0	256.78	0	0	311.596	0	0	0	0	0	269.914	274.173	0
		418	1833.5	0	254.998	0	308.735	0	0	0	0	0	0	0	0	271.381	269.747	0	0	321.723	0	0	0	0	0	269.262	281.982	0
		419	1837.36	0	0	0	310.956	0	0	0	0	0	295.937	0	0	0	248.255	0	0	310.948	0	0	0	0	0	264.575	269.027	0
		420	1841.22	0	266.55	0	316.214	290.961	0	0	0	0	0	0	0	0	0	0	0	0	0	0	0	0	0	257.108	285.184	0
		421	1845.08	0	0	0	309.869	287.222	0	0	0	0	0	0	0	277.336	0	0	0	304.018	0	0	0	0	0	251.823	279.682	0
		422	1848.94	0	277.324	0	0	292.687	0	0	0	0	0	0	0	263.713	255.087	0	0	314.179	0	0	0	0	0	264.324	275.473	236.549
		423	1852.8	0	258.409	0	313.613	274.33	0	0	0	0	0	0	0	277.243	0	0	0	316.227	0	0	0	297.932	0	0	276.962	0
		424	1856.66	0	279.365	0	0	284.359	0	0	304.489	0	280.058	0	0	0	0	0	0	0	0	0	0	0	0	256.451	268.75	0
		425	1860.52	0	0	0	0	0	0	0	0	0	0	0	0	0	0	0	0	0	0	0	0	0	0	0	278.712	0
		426	1864.38	0	262.431	0	0	284.966	0	0	0	0	0	0	0	0	0	0	0	0	0	0	0	0	0	258.507	267.327	0
		427	1868.24	0	279.803	0	315.047	0	0	0	314.389	0	0	0	0	0	0	0	0	0	0	0	0	0	0	265.397	278.854	247.972
		428	1872.1	0	0	0	0	265.177	0	0	0	0	0	0	0	0	0	0	0	0	0	0	0	0	0	252.084	275.859	264.281
		429	1875.96	0	302.449	0	0	282.391	0	0	0	0	0	0	0	0	0	0	0	0	0	0	0	292.071	0	256.184	275.985	262.026
		430	1879.82	0	265.098	0	0	0	0	0	0	289.926	0	0	0	0	0	0	0	0	0	0	0	0	303.103	237.65	288.046	0
		431	1883.68	0	281.972	0	0	0	0	0	0	279.636	0	317.475	0	281.152	0	0	0	0	0	0	242.69	0	0	270.349	291.787	0
		432	1887.54	0	259.945	0	0	289.538	0	0	305.017	279.962	0	301.149	0	0	0	0	0	0	0	0	0	0	0	253.453	289.621	0
		433	1891.4	0	0	0	0	276.097	0	0	0	282.007	0	301.586	0	0	0	0	0	0	0	0	0	0	0	257.201	276.133	0
		434	1895.26	0	0	0	0	0	0	0	309.007	276.366	0	0	0	0	0	0	0	315.061	0	0	0	291.308	0	253.553	286.401	257.128
		435	1899.12	0	271.23	0	0	0	0	0	0	278.949	0	311.258	0	0	0	0	0	0	0	0	0	298.295	0	263.094	293.898	0
		436	1902.98	0	270.748	0	0	0	0	0	0	290.797	0	306.76	0	0	0	0	278.629	0	0	0	0	292.548	0	251.315	296.561	252.044
		437	1906.84	0	0	0	0	0	0	0	291.225	292.96	0	305.3	0	0	0	0	278.064	0	0	0	0	293.85	306.371	260.919	269.541	254.222
		438	1910.7	0	267.972	0	0	0	0	0	0	286.606	0	311.597	0	0	0	0	0	0	0	0	0	292.361	0	280.744	266.429	252.884
		439	1914.56	0	262.186	0	0	271.185	0	0	289.404	290.368	0	305.138	0	0	0	0	0	0	0	0	0	290.492	0	283.693	268.71	0
		440	1918.42	0	266.423	0	0	0	0	0	0	298.601	0	301.772	0	0	0	0	0	0	0	0	0	286.594	0	255.452	280.614	242.01
		441	1922.28	0	266.843	0	0	273.908	0	0	0	290.282	303.024	290.848	0	0	0	0	281.458	0	0	0	232.664	297.524	0	0	277.38	0
		442	1926.14	0	277.07	273.588	0	0	0	0	0	283.705	278.142	295.303	0	0	0	0	0	0	0	0	0	291.377	0	259.868	293.296	0
		443	1930	0	265.146	0	0	0	0	0	0	292.078	293.88	297.853	0	0	0	0	286.177	0	0	0	0	309.488	304.699	260.776	293.542	251.271
		444	1933.86	0	274.958	283.064	0	0	0	0	0	0	292.34	296.417	0	0	0	0	0	0	0	0	0	294.917	0	0	281.353	270.209
		445	1937.72	0	271.422	273.957	0	0	0	0	0	298.233	293.526	297.636	0	0	0	0	0	0	0	0	0	295.663	0	0	289.172	270.858
		446	1941.58	0	270.939	277.725	0	276.66	0	0	0	287.764	287.531	292.633	0	0	0	0	0	0	0	0	0	295.316	0	243.322	283.033	255.453
		447	1945.44	0	271.766	0	0	0	0	0	0	285.419	290.904	292.259	0	0	0	0	282.096	0	0	0	0	286.757	287.5	246.505	289.114	241.911
		448	1949.3	0	269.391	0	0	0	0	0	311.4	290.948	0	288.688	0	0	0	0	284.533	0	0	0	230.125	310.99	0	0	285.869	0
		449	1953.16	0	0	0	0	0	0	0	0	296.921	298.347	304.948	0	0	0	0	0	0	0	0	0	304.813	0	0	298.858	0
		450	1957.02	0	252.177	0	0	282.156	0	0	305.795	299.848	307.929	291.753	0	0	0	0	296.796	0	0	0	0	301.405	0	0	283.911	248.029
		451	1960.88	0	269.03	0	0	293.071	290.535	0	0	286.008	294.253	294.115	0	0	0	0	284.362	0	0	0	0	294.663	0	0	290.239	241.009
		452	1964.74	0	263.232	0	0	0	306.345	0	310.808	303.887	292.46	290.359	0	0	0	0	291.824	0	0	0	0	303.413	0	0	279.788	0
		453	1968.6	0	0	0	0	293.429	294.094	0	0	303.698	288.077	297.595	276.495	0	0	0	280.992	0	0	0	232.568	295.248	0	254.963	289.888	0
		454	1972.46	0	0	274.131	0	296.038	0	0	297.69	290.52	280.351	289.326	0	0	0	0	278.746	0	0	0	0	289.213	299.246	254.111	280.792	0
		455	1976.32	0	0	0	0	289.733	0	0	0	0	290.87	292.015	284.812	0	0	0	275.109	0	0	0	238.48	274.338	0	0	289.363	0
		456	1980.18	0	0	0	311.028	0	304.223	0	316.306	305.422	0	301.866	0	0	0	0	292.678	0	0	0	0	285.745	290.665	0	275.159	243.206
		457	1984.04	0	0	0	305.552	0	298.972	0	309.037	301.648	292.18	290.94	0	0	0	0	280.194	0	0	0	0	287.431	0	0	295.2	0
		458	1987.9	0	0	0	0	285.632	292.321	0	303.701	287.48	291.24	291.995	0	0	0	0	278.431	0	0	0	233.65	272.055	304.137	243.121	283.136	247.434
		459	1991.76	0	0	0	0	278.114	296.765	0	300.19	294.887	0	293.476	288.598	0	0	0	283.396	0	0	0	222.509	275.646	0	0	268.37	0
		460	1995.62	0	255.109	278.148	0	276.341	0	0	314.981	294.438	0	289.227	0	0	0	0	0	0	0	0	0	287.695	0	0	291.357	0
		461	1999.48	0	0	0	0	280.418	0	0	0	290.793	283.94	292.242	263.771	0	0	0	290.113	0	0	0	0	278.952	0	0	277.689	0
		462	2003.34	0	0	281.725	311.796	286.173	0	0	312.456	296.686	0	297.563	0	0	0	0	287.787	0	0	299.252	0	277.083	0	0	288.603	0
		463	2007.2	0	257.07	0	315.684	279.105	0	0	320.54	0	0	299.097	281.136	0	0	0	286.055	0	0	301.544	0	267.286	0	0	277.407	0
		464	2011.06	0	0	0	311.69	0	291.481	0	311.336	310.245	296.055	305.268	0	0	0	0	296.346	0	0	0	251.455	280.859	0	0	285.101	0
		465	2014.92	0	0	0	305.134	0	298.136	0	0	0	0	293.339	0	0	0	0	291.093	0	0	303.517	234.934	271.753	0	0	0	0
		466	2018.78	0	278.347	0	307.712	0	298.096	0	304.025	287.938	0	283.674	0	0	0	0	290.611	0	0	301.092	0	272.259	0	0	266.442	0
		467	2022.64	0	266.282	0	311.973	0	302.009	0	299.491	291.758	0	292.977	276.654	0	0	0	288.619	0	0	0	243.952	273.504	0	0	289.355	0
		468	2026.5	0	0	0	303.317	0	0	0	309.259	0	0	295.011	0	0	0	0	289.947	0	0	0	0	276.331	0	0	272.88	0
		469	2030.36	0	262.547	0	0	0	291.902	0	310.125	303.261	0	0	287.907	0	0	0	295.177	0	0	304.667	0	272.696	0	0	284.455	0
		470	2034.22	0	0	0	313.48	282.921	301.27	0	316.153	0	280.441	287.369	0	0	0	0	299.77	0	0	295.717	0	270.523	0	0	0	0
		471	2038.08	0	254.936	0	309.654	296.196	310.337	0	298.833	0	0	284.666	274.448	0	0	0	282.111	0	0	0	0	263.199	0	0	276.45	0
		472	2041.94	0	0	0	321.149	275.895	304.578	0	308.298	307.929	0	292.447	0	0	0	0	291.146	0	0	301.977	0	269.997	0	0	266.773	0
		473	2045.8	0	0	268.636	0	0	309.561	0	302.769	0	0	305.199	0	0	0	0	0	0	0	0	0	269.538	0	266.746	269.414	0
		474	2049.66	0	273.308	0	319.735	288.506	319.772	0	311.99	0	296.939	302.787	274.232	0	0	0	277.069	299.868	0	313.5	0	266.207	0	0	272.637	0
		475	2053.52	0	260.744	0	315.813	294.454	304.346	0	313.938	0	0	284.215	0	0	0	0	273.75	0	0	0	0	253.546	0	0	277.119	0
		476	2057.38	0	0	0	319.138	292.898	308.723	0	295.371	0	301.731	0	0	0	0	290.318	278.926	293.855	0	0	0	264.924	0	0	253.937	0
		477	2061.24	0	273.079	0	308.872	276.245	307.454	0	301.328	0	297.181	295.196	271.101	0	0	0	293.381	0	0	0	0	250.114	0	251.795	250.885	0
		478	2065.1	0	0	0	306.21	286.878	303.477	0	301.597	0	0	0	281.557	0	0	0	281.165	0	248.766	0	0	0	0	0	0	0
		479	2068.96	0	0	0	303.49	277.114	303.154	0	306.963	0	0	0	0	0	0	0	267.568	304.536	242.229	0	0	269.564	290.761	0	0	0
		480	2072.82	0	270.559	0	304.25	280.24	308.207	0	305.903	0	0	0	0	0	0	282.061	286.307	0	0	300.086	0	0	0	0	0	0
		481	2076.68	0	0	0	314.604	290.887	294.862	0	300.798	300.886	0	0	0	0	0	286.007	286.165	0	249.848	304.533	0	256.515	0	0	259.621	0
		482	2080.54	0	0	0	319.217	287.773	0	0	290.48	0	0	291.423	0	0	0	0	273.537	301.96	260.196	0	0	256.042	287.135	0	263.621	0
		483	2084.4	0	0	0	310.399	284.858	300.024	0	299.281	0	0	290.578	269.336	0	0	282.788	273.536	0	267.41	0	0	266.136	0	0	261.227	247.702
		484	2088.26	0	0	278.17	315.083	277.388	318.361	0	291.199	0	0	0	0	0	0	0	275.864	0	268.58	290.951	0	263.9	0	0	260.414	0
		485	2092.12	0	280.557	277.699	314.4	279.477	305.927	0	0	0	0	0	0	0	0	0	274.153	279.765	0	0	0	254.694	0	247.124	265.517	0
		486	2095.98	0	0	277.746	314.138	272.601	327.538	0	0	0	0	0	0	0	0	287.578	281.357	288.258	259.588	0	0	271.668	0	0	0	0
		487	2099.84	0	0	270.735	312.36	294.718	304.328	0	0	0	0	0	0	0	0	0	279.893	290.025	0	305.531	0	273.04	0	0	0	0
		488	2103.7	0	0	273.621	310.916	279.684	308.596	0	293.421	0	0	0	0	0	0	0	283.202	289.146	0	0	0	272.011	0	0	273.422	0
		489	2107.56	0	0	287.487	295.243	297.205	308.071	0	293.781	0	294.67	0	0	0	0	0	283.26	291.46	0	0	0	266.28	0	0	274.427	0
		490	2111.42	0	0	278.028	297.955	291.206	309.576	0	306.512	0	0	0	0	0	0	293.17	281.114	288.651	0	0	0	270.972	0	0	273.406	0
		491	2115.28	0	0	283.426	291.698	292.641	308.131	0	0	0	0	0	0	0	0	288.674	302.026	0	249.593	0	0	273.707	0	0	0	0
		492	2119.14	0	0	277.885	286.938	284.011	310.635	0	0	0	0	0	0	0	0	293.495	255.971	282.087	0	0	0	271.893	0	0	271.659	0
		493	2123	0	0	317.555	292.5	292.038	306.138	0	0	0	0	0	0	0	0	274.614	287.139	291.997	254.356	0	0	278.418	0	0	276.227	0
		494	2126.86	0	0	270.225	0	282.56	306.045	0	0	0	0	0	0	0	0	287.006	292.61	298.778	0	0	0	279.106	0	0	0	0
		495	2130.72	0	0	268.177	304.193	290.461	325.314	0	281.859	0	0	0	0	0	0	275.485	281.895	293.218	254.176	0	0	278.051	0	0	305.142	243.199
		496	2134.58	0	0	265.531	316.604	277.43	314.806	0	297.245	0	0	0	0	0	0	278.485	277.082	300.742	0	0	0	284.292	0	243.914	0	241.499
		497	2138.44	0	0	262.283	296.588	294.312	322.235	0	0	0	0	0	0	0	0	275.355	278.757	296.882	0	0	0	266.102	0	0	0	0
		498	2142.3	0	0	249.655	306.527	285.031	328.369	0	0	0	0	0	0	0	0	283.194	283.929	0	0	0	0	271.915	0	0	0	0
		499	2146.16	0	0	269.117	293.07	283.684	335.146	0	0	0	0	0	0	0	0	0	286.494	0	0	0	0	272.786	0	0	277.654	0
		500	2150.02	0	0	272.46	288.978	280.824	0	0	0	0	0	299.207	0	0	0	276.836	287.333	0	0	0	0	269.948	0	0	0	0
		501	2153.88	0	0	263.053	307.95	279.679	339.293	0	0	0	0	0	0	0	0	0	0	283.571	0	0	0	282.14	0	0	281.849	0
		502	2157.74	0	0	259.686	292.403	284.126	328.352	0	0	0	0	0	0	0	0	0	0	289.124	0	0	0	274.475	0	0	0	0
		503	2161.6	0	0	265.393	308.598	285.178	339.666	0	0	0	0	0	0	0	0	0	278.854	0	0	0	0	278.948	0	0	0	0
		504	2165.46	0	0	251.563	297.96	276.359	326.325	0	0	0	0	300.934	0	0	0	0	0	0	0	0	0	272.737	0	0	0	0

## Sheet: Background Std
				SptId_13	SptId_21	SptId_24	SptId_32	SptId_33	SptId_37	SptId_40	SptId_51	SptId_52	SptId_54	SptId_59	SptId_64	SptId_67	SptId_81	SptId_83	SptId_88	SptId_89	SptId_92	SptId_97	SptId_99	SptId_103	SptId_113	SptId_116	SptId_117	SptId_132
		0	220.02	0	0	0	0	0	0	0	0	0	0	0	0	0	0	0	0	0	0	0	0	0	0	0	0	0
		1	223.88	0	0	0	0	0	0	0	0	0	0	0	0	0	0	0	0	0	0	0	0	0	0	0	0	0
		2	227.74	0	0	0	0	0	0	0	0	0	0	0	0	0	0	0	0	0	0	0	0	0	0	0	0	0
		3	231.6	0	0	0	0	0	0	0	0	0	0	0	0	0	0	0	0	0	0	0	0	0	0	0	0	0
		4	235.46	0	0	0	0	0	0	0	0	0	0	0	0	0	0	0	0	0	0	0	0	0	0	0	0	0
		5	239.32	0	113.881	0	0	0	0	0	0	0	0	0	0	0	0	0	0	0	0	0	0	0	0	0	0	0
		6	243.18	0	0	0	106.899	0	0	0	0	0	0	0	0	0	0	0	0	0	0	0	0	0	0	0	0	0
		7	247.04	0	85.2206	0	0	0	0	0	0	0	0	0	0	0	0	0	0	0	0	0	0	0	0	0	0	0
		8	250.9	0	0	0	0	0	0	0	0	0	0	0	0	0	0	0	0	0	0	0	0	0	0	0	0	0
		9	254.76	0	0	0	0	0	0	0	0	0	0	0	0	0	0	0	0	0	0	86.9524	0	0	0	0	0	0
		10	258.62	0	0	0	0	0	0	0	0	0	0	0	0	0	0	0	0	0	0	0	0	0	0	0	0	0
		11	262.48	0	0	0	0	0	0	0	0	0	0	0	0	0	0	0	0	0	0	0	0	0	0	0	0	0
		12	266.34	0	0	0	0	0	0	0	0	0	0	0	0	0	0	0	0	0	0	0	0	0	0	0	0	0
		13	270.2	0	0	0	0	0	0	0	0	0	0	0	0	0	0	0	0	0	0	0	0	0	0	0	0	0
		14	274.06	0	0	0	0	0	0	0	0	0	0	0	0	0	0	0	0	0	0	0	0	0	0	0	0	0
		15	277.92	0	0	0	0	0	0	0	0	0	0	0	0	0	0	0	0	0	0	0	0	0	0	0	0	0
		16	281.78	0	0	0	0	0	0	0	0	0	0	0	0	0	0	0	0	0	0	0	0	0	0	0	0	0
		17	285.64	0	0	0	0	0	0	0	0	0	0	0	0	0	0	0	0	0	0	0	0	0	0	0	0	0
		18	289.5	0	0	0	0	0	0	0	0	0	0	0	0	0	0	0	0	0	0	0	0	0	0	0	0	0
		19	293.36	0	0	0	0	0	0	0	0	0	0	0	0	0	0	0	0	0	0	0	0	0	0	0	0	0
		20	297.22	0	0	0	0	0	0	0	0	0	0	0	0	0	0	0	0	0	0	0	0	0	0	0	0	0
		21	301.08	0	0	0	0	0	0	0	0	0	0	0	0	0	0	0	0	0	0	0	0	0	0	0	0	0
		22	304.94	0	0	0	0	0	0	108.494	0	0	0	0	0	0	0	0	0	0	0	0	0	0	0	0	0	0
		23	308.8	0	0	0	0	0	0	0	0	0	0	0	0	0	0	0	0	0	0	0	0	0	0	0	0	0
		24	312.66	0	0	0	0	0	0	109.85	0	0	0	0	0	0	0	0	0	0	0	0	0	0	0	0	0	0
		25	316.52	0	0	0	0	0	0	0	0	0	0	0	0	0	0	0	0	0	0	0	0	0	0	0	0	0
		26	320.38	0	0	0	0	0	0	0	0	0	0	0	0	0	0	0	0	0	0	0	0	0	0	0	0	0
		27	324.24	0	0	0	0	0	0	0	0	0	0	0	0	0	0	0	0	0	0	0	0	0	0	0	0	0
		28	328.1	0	0	0	0	0	0	0	0	0	0	0	0	0	0	0	0	0	0	0	0	0	0	0	0	0
		29	331.96	0	0	0	0	0	0	0	0	0	0	0	0	0	0	0	0	0	0	0	0	0	0	0	0	0
		30	335.82	0	0	0	0	0	0	0	0	0	0	0	0	0	0	0	0	0	0	0	0	0	0	0	0	0
		31	339.68	0	0	0	0	0	0	0	0	0	0	0	0	0	0	0	0	0	0	0	0	0	0	0	0	0
		32	343.54	0	0	0	0	0	0	0	0	0	0	0	0	0	0	0	0	0	0	0	0	0	0	0	0	0
		33	347.4	0	0	0	0	0	0	0	0	0	0	0	0	0	0	0	0	0	0	0	0	0	0	0	0	0
		34	351.26	0	0	0	0	0	0	0	0	0	0	0	0	0	0	0	0	0	0	0	0	0	0	0	0	0
		35	355.12	0	0	0	0	0	0	0	0	0	0	0	0	0	0	0	0	0	0	0	0	0	0	0	0	0
		36	358.98	0	0	0	0	0	0	0	0	0	0	0	0	0	0	0	0	0	0	0	0	0	0	0	0	0
		37	362.84	0	0	0	0	0	0	0	0	0	0	0	0	0	0	0	0	0	0	0	0	0	0	0	0	0
		38	366.7	0	0	0	0	0	0	0	0	0	0	0	0	0	0	0	0	0	0	0	0	0	0	0	0	0
		39	370.56	0	0	0	0	0	0	0	0	0	0	0	0	0	0	0	0	0	0	0	0	0	0	0	0	0
		40	374.42	0	0	0	0	0	0	0	0	0	0	0	0	0	0	91.232	0	0	0	0	0	0	0	0	0	0
		41	378.28	0	0	0	0	0	0	0	0	0	0	0	0	0	0	0	0	0	0	0	0	0	0	0	0	0
		42	382.14	0	0	0	0	0	0	0	0	0	0	0	0	0	0	0	0	0	0	0	0	0	0	0	0	0
		43	386	0	0	0	0	0	0	0	0	0	0	0	0	0	0	87.213	0	0	0	0	0	0	0	0	0	0
		44	389.86	0	0	0	0	0	0	0	0	0	0	0	0	0	0	0	0	0	0	0	0	0	0	0	0	0
		45	393.72	0	0	0	0	0	0	0	0	0	0	0	0	0	0	93.4384	0	0	0	0	0	0	0	0	0	0
		46	397.58	0	0	0	0	0	0	0	0	0	0	0	0	0	0	92.634	0	0	0	0	0	0	0	0	0	0
		47	401.44	0	0	0	0	0	0	0	0	0	0	0	0	0	0	0	0	0	0	0	0	0	0	0	0	0
		48	405.3	0	0	0	0	0	0	0	0	0	0	0	0	0	0	88.0128	0	0	0	0	0	0	0	0	0	0
		49	409.16	0	0	0	0	0	0	0	0	0	0	0	0	0	0	93.9668	0	0	0	0	0	0	0	0	0	0
		50	413.02	0	0	0	0	0	0	0	0	0	0	0	0	0	0	88.4021	0	0	0	0	0	0	0	0	0	0
		51	416.88	0	0	0	0	0	0	0	0	88.5364	0	0	0	0	0	88.0767	0	0	0	0	0	0	0	0	0	0
		52	420.74	0	0	0	0	0	0	0	0	0	0	0	0	0	0	90.4219	0	0	0	0	0	0	0	0	0	0
		53	424.6	0	0	0	0	0	0	0	0	0	0	0	0	0	0	85.3057	0	0	0	0	0	0	0	0	0	0
		54	428.46	0	0	0	0	0	0	0	0	0	0	0	0	0	0	89.0256	0	0	0	0	0	0	0	0	0	0
		55	432.32	0	0	0	0	0	0	0	0	0	0	0	0	0	0	87.8933	0	0	0	0	0	0	0	0	0	0
		56	436.18	0	0	0	0	0	0	0	0	0	0	0	0	0	0	91.9946	0	0	0	0	0	0	0	0	0	0
		57	440.04	0	0	0	0	0	0	0	0	0	0	0	0	0	0	89.045	0	0	0	0	0	0	0	0	0	0
		58	443.9	0	0	0	0	0	0	0	0	0	0	0	0	0	0	91.147	0	0	0	0	0	0	0	0	0	0
		59	447.76	0	0	0	0	0	0	0	0	0	0	0	0	0	0	88.4349	0	0	0	0	0	0	0	0	0	0
		60	451.62	0	0	0	0	0	0	0	0	0	0	0	0	0	0	90.9568	0	0	0	0	0	0	0	0	0	0
		61	455.48	0	0	0	0	0	0	0	0	0	0	0	0	0	0	91.4211	0	0	0	0	0	0	0	0	0	0
		62	459.34	0	0	0	0	0	0	0	0	0	0	0	0	0	0	85.2498	0	0	0	0	0	0	0	0	0	0
		63	463.2	0	0	0	0	0	0	0	0	0	0	0	0	0	0	86.418	0	0	0	0	0	0	0	0	0	0
		64	467.06	0	0	0	0	0	0	0	0	0	0	0	0	0	0	89.8647	0	0	0	0	0	0	0	0	0	0
		65	470.92	0	0	0	0	0	0	0	0	0	0	0	0	0	0	87.4624	0	0	0	0	0	0	0	0	0	0
		66	474.78	0	0	0	0	0	0	0	0	0	0	0	0	0	0	0	0	0	0	0	0	0	0	0	0	0
		67	478.64	0	0	0	0	0	0	0	0	0	0	0	0	0	0	0	0	0	0	0	0	0	0	0	0	0
		68	482.5	0	0	0	0	0	0	0	0	0	0	0	0	0	0	93.5748	0	0	0	0	0	0	0	0	0	0
		69	486.36	0	0	0	0	0	0	0	0	0	0	0	0	0	0	87.4137	0	0	0	0	0	0	0	0	0	0
		70	490.22	91.512	0	0	0	0	0	0	0	0	0	0	0	0	0	89.2169	0	0	0	0	0	0	0	0	0	0
		71	494.08	0	0	0	0	0	0	0	0	0	0	0	0	0	0	91.724	0	0	0	0	0	0	0	0	0	0
		72	497.94	0	0	0	0	0	0	0	0	0	0	0	0	0	0	92.451	0	0	0	0	0	0	0	0	0	0
		73	501.8	0	0	0	0	0	0	0	0	0	0	0	0	0	0	88.1029	0	0	0	0	0	0	0	0	0	0
		74	505.66	0	0	0	0	0	0	0	0	0	0	0	0	0	0	87.9223	0	0	0	0	0	0	0	0	0	0
		75	509.52	0	0	0	0	0	0	0	0	0	0	0	0	0	0	0	0	0	0	0	0	0	0	0	0	0
		76	513.38	0	0	0	0	0	0	0	0	0	0	0	0	0	0	0	0	0	0	0	0	0	0	0	0	0
		77	517.24	0	0	0	0	0	0	0	0	0	90.5209	0	0	0	0	0	0	0	0	0	0	0	0	0	0	0
		78	521.1	0	0	0	0	0	0	0	0	0	0	0	0	0	0	0	0	0	0	0	0	0	0	0	0	0
		79	524.96	0	0	0	0	0	0	0	0	0	0	0	0	0	0	0	0	0	0	0	88.2895	0	0	0	0	0
		80	528.82	0	0	0	0	0	0	0	0	0	0	0	0	0	0	0	0	0	0	0	92.1918	0	0	0	0	0
		81	532.68	0	0	0	0	0	0	0	0	0	0	0	0	0	0	0	0	0	0	0	85.8455	0	0	0	0	0
		82	536.54	0	0	0	0	0	0	0	0	0	0	0	0	0	0	0	0	0	0	0	0	0	0	0	0	96.3044
		83	540.4	0	0	0	0	0	0	0	0	0	0	0	0	0	0	0	0	0	0	88.2702	93.0273	0	0	0	0	0
		84	544.26	0	0	0	0	0	0	0	0	0	0	0	0	0	0	0	0	0	0	0	89.8801	0	0	0	0	0
		85	548.12	0	0	0	0	0	0	0	0	0	0	0	0	0	0	0	0	0	0	95.4573	86.6006	0	0	0	0	0
		86	551.98	0	0	0	0	0	0	0	0	0	0	0	0	0	0	0	0	0	0	0	0	0	0	0	0	0
		87	555.84	0	0	0	0	0	0	0	0	0	0	0	0	0	0	0	0	0	0	92.0183	94.3676	0	0	0	0	0
		88	559.7	0	0	0	0	0	0	0	0	0	0	0	0	0	0	0	0	0	0	87.3252	90.4744	0	0	0	0	0
		89	563.56	0	0	0	0	0	0	0	0	0	0	0	0	0	0	0	0	0	0	0	83.1886	0	0	0	0	0
		90	567.42	0	0	0	0	0	0	0	0	0	0	0	0	0	0	0	0	0	0	0	90.6093	0	0	0	0	0
		91	571.28	0	0	0	0	0	0	0	0	0	0	0	0	0	0	0	0	0	97.154	0	0	0	0	0	0	0
		92	575.14	0	0	0	0	0	0	0	0	0	0	0	0	0	0	87.7323	0	0	0	0	85.0183	0	0	0	0	0
		93	579	0	0	0	0	0	0	0	0	0	0	0	0	0	0	88.2131	0	0	0	84.7997	0	0	0	0	0	0
		94	582.86	0	0	0	0	0	0	0	0	0	0	0	0	0	0	0	0	0	0	0	90.3173	0	0	0	0	0
		95	586.72	90.7939	0	0	0	0	0	0	0	0	0	0	0	0	0	0	0	0	0	86.0089	88.4418	0	0	0	0	0
		96	590.58	89.9236	0	0	0	0	0	0	0	0	0	0	0	0	0	0	0	0	0	0	0	0	0	0	0	0
		97	594.44	88.3375	0	0	0	0	0	0	0	0	0	0	0	0	0	0	0	0	0	91.2862	0	0	0	0	0	0
		98	598.3	86.2406	0	0	0	0	0	0	0	0	0	0	0	0	0	0	0	0	0	83.3827	0	0	0	0	0	0
		99	602.16	85.4135	0	0	0	0	0	0	0	0	0	0	0	0	0	0	0	0	86.5472	0	0	0	0	0	0	0
		100	606.02	85.4873	0	0	0	0	0	0	0	0	0	0	0	0	0	0	0	0	87.7514	86.2411	0	0	0	0	0	0
		101	609.88	88.2515	0	0	0	0	0	0	0	0	0	0	0	0	0	0	0	0	0	90.5386	0	0	0	0	0	0
		102	613.74	82.3368	0	0	0	0	0	0	0	0	0	0	0	0	0	0	0	0	0	0	0	0	0	0	0	0
		103	617.6	88.5918	0	0	0	0	0	0	0	0	0	0	0	0	0	0	0	0	0	0	0	0	0	0	0	0
		104	621.46	91.2231	0	0	0	0	0	0	0	0	0	0	0	0	0	0	0	0	86.4144	88.3901	0	0	0	0	0	0
		105	625.32	87.6985	0	0	0	0	0	0	0	0	0	0	0	0	0	0	0	0	0	0	0	0	0	0	0	0
		106	629.18	86.1604	0	0	0	0	0	0	0	0	0	0	0	0	0	0	0	0	0	0	0	0	0	0	0	0
		107	633.04	87.5026	0	0	0	0	0	0	0	0	0	0	0	0	0	0	0	0	89.2492	0	0	0	0	0	0	0
		108	636.9	83.7812	0	0	0	0	0	0	0	0	0	0	0	0	0	0	0	0	0	0	0	0	0	0	0	0
		109	640.76	90.7509	0	0	0	0	0	0	0	0	0	0	0	0	0	0	0	0	85.224	0	0	0	0	0	0	0
		110	644.62	89.6213	0	0	0	0	0	0	0	0	0	0	0	0	0	0	0	0	90.5075	87.9751	0	0	0	0	0	0
		111	648.48	83.0941	0	0	0	0	0	0	0	0	0	0	0	0	0	0	0	0	87.8435	0	0	0	0	0	0	0
		112	652.34	92.1363	0	0	0	0	0	0	0	0	0	0	0	0	0	0	0	0	86.1384	0	0	0	0	0	0	0
		113	656.2	84.8052	0	0	0	0	0	0	0	0	0	0	0	0	0	0	0	86.4457	85.7336	0	0	0	0	0	0	0
		114	660.06	84.8	0	0	0	0	0	0	0	0	0	0	0	0	0	0	87.2481	0	89.6133	0	0	0	0	0	0	0
		115	663.92	88.8995	0	0	0	0	0	0	0	0	0	0	0	0	0	0	0	0	87.1687	0	0	0	0	0	0	0
		116	667.78	82.3718	0	0	0	0	0	0	0	0	0	0	0	0	0	0	0	0	87.7219	0	0	0	0	0	0	0
		117	671.64	83.3219	0	0	0	0	0	0	0	0	0	0	0	0	0	0	0	0	85.0083	0	0	0	0	0	0	0
		118	675.5	84.6454	0	0	0	0	0	0	0	0	0	0	0	0	0	0	0	0	89.4953	0	0	0	0	0	0	0
		119	679.36	88.1784	0	0	0	0	0	0	0	0	0	0	0	0	0	0	0	0	86.2577	0	0	0	0	0	0	0
		120	683.22	91.065	0	0	0	0	0	0	0	0	0	0	0	0	0	0	0	0	84.3752	0	0	0	0	0	0	0
		121	687.08	86.9883	0	0	0	0	0	0	0	0	0	0	0	0	0	0	0	0	86.0157	0	0	0	0	0	0	0
		122	690.94	93.0032	0	0	0	0	0	0	0	0	0	0	0	0	0	0	0	0	88.4629	0	0	0	0	0	0	0
		123	694.8	87.5742	0	0	0	0	0	0	0	0	0	0	0	0	0	0	0	0	85.1946	0	0	0	0	0	0	0
		124	698.66	87.4687	0	0	0	0	0	0	0	0	0	0	0	0	0	0	0	0	83.7418	0	0	0	0	0	0	0
		125	702.52	86.5312	0	0	0	0	0	0	0	0	0	0	0	0	0	0	0	0	89.1806	0	0	0	0	0	0	0
		126	706.38	85.386	0	87.1847	0	0	0	0	0	0	0	0	0	0	0	0	0	0	87.1587	0	0	86.1888	0	0	0	0
		127	710.24	90.2737	0	86.3349	0	0	0	0	0	0	0	0	0	0	0	0	0	0	89.6766	0	0	0	0	0	0	0
		128	714.1	88.4962	0	0	0	0	0	0	0	0	0	0	0	0	0	0	0	0	91.4833	0	0	0	0	0	0	0
		129	717.96	83.8836	0	82.8273	0	0	0	0	0	0	0	0	0	0	0	0	0	0	81.4733	0	0	0	0	0	0	0
		130	721.82	88.0743	0	0	0	0	0	0	0	0	0	0	0	0	0	0	0	0	91.108	0	0	0	0	0	0	0
		131	725.68	94.3141	0	0	0	0	0	0	0	0	0	0	0	0	0	0	0	0	0	0	0	0	0	0	0	0
		132	729.54	83.3309	0	0	0	0	0	0	0	0	0	0	0	0	0	0	0	0	87.4464	0	0	0	0	0	0	0
		133	733.4	81.8481	0	0	0	0	0	0	0	0	0	0	0	0	0	0	0	0	89.7899	0	0	0	0	0	0	0
		134	737.26	87.1545	0	83.4751	0	0	0	0	0	0	0	0	0	0	0	89.799	0	0	0	0	0	0	0	0	0	0
		135	741.12	91.5528	0	0	0	0	0	0	0	0	0	0	0	0	0	91.0078	0	0	84.6725	0	0	0	0	0	0	0
		136	744.98	85.3444	0	0	0	0	0	0	0	0	0	0	0	0	0	0	0	0	87.3481	0	0	0	0	0	0	0
		137	748.84	89.0153	0	0	0	0	0	0	0	0	0	0	0	0	0	0	0	0	90.4221	0	0	0	0	0	0	0
		138	752.7	84.3662	0	0	0	0	0	0	0	0	0	0	0	0	0	84.3899	0	0	0	0	0	0	0	0	0	0
		139	756.56	89.2721	0	0	0	0	0	0	0	0	0	0	0	0	0	82.9021	0	0	0	0	0	0	0	0	0	0
		140	760.42	88.1477	0	0	0	0	0	0	0	0	0	0	0	0	0	90.411	0	0	93.2984	0	0	0	0	0	0	0
		141	764.28	81.1843	0	0	0	0	0	0	0	0	0	0	0	0	0	88.3393	0	0	0	0	0	0	0	0	0	0
		142	768.14	86.9927	0	0	0	0	0	0	0	0	0	0	0	0	0	91.3284	0	0	0	0	0	0	0	0	0	0
		143	772	96.8778	0	0	0	0	0	0	0	0	0	0	0	0	0	91.9797	0	0	0	0	0	0	0	0	0	0
		144	775.86	87.8039	0	0	0	0	0	0	0	0	0	0	0	0	0	0	0	0	89.8071	0	0	0	0	0	0	0
		145	779.72	85.2173	0	0	0	0	0	0	0	0	0	0	0	0	0	92.8736	0	0	0	0	0	0	0	0	0	0
		146	783.58	88.2889	0	0	0	0	0	0	0	0	0	0	0	0	0	89.8449	0	0	0	0	0	0	0	0	0	0
		147	787.44	88.2457	0	0	0	0	0	0	0	0	0	0	0	0	0	87.096	0	0	0	0	85.6042	0	0	0	0	0
		148	791.3	89.3809	0	0	0	0	0	0	0	0	0	0	0	0	0	89.5636	0	0	0	0	0	0	0	0	0	0
		149	795.16	86.7953	0	89.5786	0	0	0	0	0	0	0	0	0	0	0	88.8566	0	0	0	0	0	0	0	0	0	0
		150	799.02	91.3335	0	0	0	0	0	0	0	0	0	0	0	0	0	83.7282	0	0	83.6304	0	0	0	0	0	0	0
		151	802.88	86.3349	0	0	0	0	0	0	0	0	0	0	0	0	0	86.0811	0	0	0	0	87.4997	0	0	0	0	0
		152	806.74	86.6888	0	0	0	0	0	0	0	0	0	0	0	0	0	90.2968	0	0	0	0	0	0	0	0	0	0
		153	810.6	88.1813	0	0	0	0	0	0	0	0	0	0	0	0	0	86.3434	0	90.0773	0	0	83.2358	0	0	0	0	0
		154	814.46	86.9891	0	0	0	0	0	0	0	0	0	0	0	0	0	92.0314	0	0	0	0	91.4604	0	0	0	0	0
		155	818.32	91.4568	0	0	0	0	0	0	0	0	0	0	0	84.9362	0	86.2127	0	0	0	0	85.7809	0	0	0	0	0
		156	822.18	0	0	0	0	0	0	0	0	0	0	0	0	0	0	85.2316	0	0	0	0	91.3113	0	0	0	0	0
		157	826.04	0	0	0	0	0	0	0	0	0	0	0	0	0	0	87.2539	0	0	0	0	89.0208	0	0	0	0	0
		158	829.9	0	0	0	0	0	0	0	0	0	0	0	0	91.8974	0	88.6314	90.698	0	0	0	0	0	0	0	0	0
		159	833.76	89.8115	0	0	0	0	0	0	0	0	0	0	0	0	0	89.7316	0	0	0	0	85.18	0	0	0	0	0
		160	837.62	0	0	0	0	0	0	0	0	0	0	0	0	0	0	88.784	0	0	0	0	85.4995	0	88.5312	0	0	0
		161	841.48	0	0	85.8642	0	0	0	0	0	0	0	0	0	0	0	88.487	0	0	0	0	87.5632	0	0	0	0	0
		162	845.34	87.8004	0	0	0	0	0	87.0493	0	0	0	0	0	0	0	87.9866	0	0	0	0	79.6133	0	0	0	0	0
		163	849.2	0	0	0	0	0	0	0	0	0	0	0	0	0	0	89.3636	88.897	0	0	0	87.9313	0	0	0	0	0
		164	853.06	0	0	0	0	0	0	0	0	0	0	0	0	0	0	86.0655	0	0	0	0	84.6232	0	0	0	0	0
		165	856.92	0	0	0	0	0	0	84.705	0	0	0	0	0	0	0	88.0063	0	0	0	0	85.0994	0	90.3069	0	0	0
		166	860.78	94.4375	0	84.8539	0	0	0	0	0	0	0	0	0	0	0	87.3671	0	0	0	0	85.5771	0	0	0	0	0
		167	864.64	90.1721	0	88.2781	0	0	0	0	0	0	0	0	0	0	0	93.2965	0	0	0	0	87.0396	0	86.4557	0	0	0
		168	868.5	0	0	85.7753	0	0	0	85.918	0	0	0	0	0	0	0	85.7804	0	0	0	0	80.3222	0	91.164	0	0	0
		169	872.36	0	0	0	0	0	0	82.3098	0	0	0	0	0	0	0	86.7019	0	0	0	0	86.2376	0	0	0	0	0
		170	876.22	0	0	91.1856	0	0	0	0	0	0	0	0	0	0	0	88.4599	0	0	0	0	82.811	0	0	0	0	0
		171	880.08	0	0	88.6661	0	0	0	89.2812	0	0	0	0	0	0	0	86.8315	0	0	0	0	84.9959	0	87.1925	0	0	0
		172	883.94	0	0	84.7938	0	0	0	85.6284	0	0	0	0	0	0	0	91.7365	0	0	0	0	85.3178	0	86.2236	0	0	0
		173	887.8	0	0	86.9899	0	0	0	86.2088	0	0	0	0	0	0	0	90.2821	0	0	0	0	90.1539	0	90.9397	0	0	0
		174	891.66	0	0	0	0	0	0	85.7968	0	0	0	0	0	0	0	85.5469	0	0	0	0	89.8389	0	87.6588	0	0	0
		175	895.52	0	0	0	0	0	0	86.1133	0	0	0	0	0	0	0	84.7775	0	0	0	0	89.7215	0	0	0	0	0
		176	899.38	0	0	87.377	0	0	0	89.3583	0	0	0	0	0	0	0	89.0537	0	0	0	0	87.0616	0	86.5236	0	0	0
		177	903.24	0	0	88.421	0	0	0	89.0014	0	0	85.5729	0	0	0	0	88.0072	0	0	0	0	87.0225	0	91.909	0	0	0
		178	907.1	0	0	0	0	0	0	85.5104	0	0	88.6924	0	0	0	0	90.2234	0	0	0	0	83.4099	0	86.2117	0	0	0
		179	910.96	0	0	88.0851	0	0	0	88.6939	0	0	90.7482	0	0	0	0	85.8667	0	0	0	0	84.545	0	0	0	0	0
		180	914.82	0	0	0	0	0	0	82.3366	0	0	0	0	0	0	0	87.1153	0	0	0	0	83.2482	0	0	0	0	0
		181	918.68	0	0	86.5753	0	0	0	84.0054	0	0	0	0	0	0	0	0	0	0	0	0	88.5716	0	0	0	0	0
		182	922.54	0	0	87.5381	0	0	0	86.1228	0	0	87.8872	0	0	0	0	83.7931	0	0	0	0	89.7059	0	0	0	0	0
		183	926.4	0	0	91.1239	0	0	0	84.4055	0	0	0	0	84.2839	0	0	88.111	0	0	0	0	85.6405	0	0	0	0	0
		184	930.26	0	0	0	0	0	0	82.8556	0	0	87.0932	0	0	0	0	89.418	0	0	0	0	88.7315	0	0	0	0	0
		185	934.12	0	0	0	0	0	0	87.1771	0	0	90.2548	0	0	0	0	84.9851	0	84.0645	0	0	85.2545	0	0	0	0	0
		186	937.98	0	0	0	0	0	0	83.6095	0	0	85.5382	0	0	0	0	85.6521	0	0	0	0	85.8432	0	0	0	0	0
		187	941.84	0	0	0	0	0	0	90.1297	0	0	88.5863	0	0	0	0	89.3613	0	0	0	0	87.6077	0	0	0	0	0
		188	945.7	84.3284	0	80.6651	0	0	0	83.6126	0	0	86.7609	0	0	0	0	0	0	86.8561	0	0	88.7276	0	94.0483	0	0	0
		189	949.56	86.5303	0	0	0	0	0	84.2811	0	0	92.3797	0	0	0	0	88.0002	0	85.0451	0	0	84.0578	0	0	0	0	0
		190	953.42	0	0	0	0	0	0	86.0525	0	0	97.872	0	0	0	0	88.3258	0	92.2145	0	0	81.9729	0	0	0	0	0
		191	957.28	0	0	0	0	0	0	88.3143	0	0	86.3237	0	0	0	0	87.0617	0	87.3598	0	0	87.6578	0	86.1875	0	0	0
		192	961.14	86.7551	0	0	0	0	0	83.2855	0	0	85.1369	0	0	0	0	0	0	88.0547	0	0	89.3996	0	86.693	0	0	0
		193	965	86.5085	0	0	0	0	0	82.3047	0	0	89.3865	0	0	0	0	0	0	86.5509	0	0	91.7525	0	89.0652	0	0	0
		194	968.86	90.1086	0	0	0	0	0	87.9293	0	0	87.6466	0	0	0	0	0	0	92.5313	0	0	91.2113	0	0	0	0	0
		195	972.72	0	0	0	0	0	0	84.2112	0	0	85.3026	0	0	0	0	88.5733	0	82.1001	0	0	88.5519	0	0	0	0	0
		196	976.58	0	0	0	0	0	0	82.3132	0	0	87.3965	0	0	0	0	0	0	89.8928	0	0	80.811	0	86.8444	0	0	0
		197	980.44	87.9603	0	0	0	0	0	83.0089	0	0	92.6699	0	0	0	0	0	0	89.151	0	0	86.0903	0	85.4043	0	0	0
		198	984.3	92.2981	0	0	0	0	0	81.1575	0	0	89.6262	0	0	0	0	0	0	0	0	0	83.6223	0	86.9969	0	0	0
		199	988.16	90.9436	0	0	0	0	0	89.576	0	0	87.027	0	0	0	0	0	0	0	0	0	95.9401	0	84.5238	0	0	0
		200	992.02	0	0	81.8312	0	0	0	87.0246	0	0	88.6578	0	0	0	0	0	0	0	0	0	82.6209	0	0	0	0	0
		201	995.88	84.1501	0	0	0	0	0	84.2088	0	0	87.3698	0	0	0	0	0	0	0	0	0	89.7403	0	86.5258	0	0	0
		202	999.74	0	0	85.6546	0	0	0	86.5876	0	0	84.8296	0	0	0	85.3193	0	0	81.3998	0	0	89.6189	0	0	0	0	0
		203	1003.6	83.3189	0	0	0	0	0	0	0	0	88.6456	0	0	0	0	0	0	0	0	0	89.5328	0	83.6791	0	0	0
		204	1007.46	82.512	0	0	0	0	0	85.3784	0	0	83.5169	0	0	0	0	0	0	93.2758	0	0	80.5477	0	93.0895	0	0	0
		205	1011.32	92.0955	0	81.8061	0	0	0	81.6087	0	0	91.6112	0	0	0	84.4685	0	0	95.0179	86.2316	0	87.8646	0	87.3993	0	0	0
		206	1015.18	88.329	0	90.8891	0	0	0	86.5338	0	0	89.0328	0	0	0	0	0	0	0	0	0	87.7947	0	87.3844	0	0	0
		207	1019.04	84.8388	0	88.2004	0	0	0	0	0	0	91.1281	0	0	0	0	0	0	92.895	0	0	85.222	0	85.1354	0	0	0
		208	1022.9	89.2575	0	88.197	0	0	0	86.3641	0	0	79.8945	0	0	0	0	0	0	0	84.5425	0	90.2276	0	88.857	0	0	0
		209	1026.76	91.51	0	0	0	0	0	84.2331	0	0	83.5223	0	0	0	0	0	0	0	84.0162	0	85.1802	0	80.7863	0	0	0
		210	1030.62	85.3043	0	0	0	0	0	0	0	0	88.8763	0	0	0	0	0	0	88.312	84.9831	0	87.944	0	80.4092	0	0	0
		211	1034.48	89.7361	0	0	0	0	0	82.646	0	0	92.0915	0	0	0	0	0	0	84.751	84.8556	0	87.9446	0	81.0787	0	0	0
		212	1038.34	80.7969	0	0	0	0	0	85.5162	0	0	90.7579	0	0	0	0	0	0	87.6015	0	0	84.8601	0	87.434	0	0	0
		213	1042.2	0	0	0	0	0	0	0	0	0	92.815	0	0	0	0	0	0	86.467	82.2718	0	85.1263	0	90.7129	0	0	0
		214	1046.06	88.2904	0	0	0	0	0	83.6843	0	0	88.4813	0	0	0	0	0	0	90.541	83.4159	0	85.5644	0	84.4998	0	0	0
		215	1049.92	89.8803	0	0	0	0	0	85.2948	0	0	88.0906	0	0	0	0	0	0	84.1744	89.6052	0	81.9654	0	89.0752	0	0	0
		216	1053.78	87.287	0	0	0	0	0	86.4604	0	0	87.1756	0	0	0	0	0	0	0	85.6856	0	88.7604	0	85.8819	0	0	0
		217	1057.64	90.3482	0	0	0	0	0	80.0091	0	0	91.0072	0	0	0	0	0	0	0	88.3645	0	86.3468	0	0	0	0	0
		218	1061.5	82.1225	0	0	0	0	0	84.2017	0	0	91.6274	0	0	0	0	0	0	0	89.8683	0	82.9394	0	0	0	0	0
		219	1065.36	86.6615	0	0	0	0	0	83.2732	0	0	94.9372	0	0	0	0	0	0	0	86.1721	0	90.0902	0	0	0	0	0
		220	1069.22	90.6131	0	0	0	0	0	85.8153	0	0	0	0	0	0	0	0	0	0	84.9126	0	0	0	83.1682	0	0	0
		221	1073.08	97.8037	0	0	0	0	0	85.5789	0	0	0	0	0	0	0	0	0	0	88.9294	0	93.4663	0	0	0	0	0
		222	1076.94	86.8343	0	95.0642	0	0	0	80.6992	0	0	88.5585	0	0	0	0	0	0	0	81.103	0	91.2064	0	0	0	0	0
		223	1080.8	86.0381	0	0	0	0	0	80.6117	0	0	0	0	0	0	0	0	0	0	88.6238	0	87.1984	0	0	0	0	0
		224	1084.66	85.39	0	0	0	0	0	87.5848	0	0	88.585	0	0	0	0	0	0	0	86.1219	0	84.9614	0	0	0	0	0
		225	1088.52	89.4075	0	89.3273	0	0	0	91.3739	0	0	0	0	0	0	0	0	0	0	90.7648	0	88.3954	0	87.7711	0	0	0
		226	1092.38	89.6189	0	84.9926	0	0	0	85.381	0	0	88.1892	0	0	0	0	0	0	0	90.3371	0	87.9984	0	0	0	0	0
		227	1096.24	88.6149	0	87.131	0	0	0	81.107	0	0	0	0	0	0	0	0	0	88.7017	86.2825	0	81.6658	0	0	0	0	0
		228	1100.1	87.0181	0	87.2286	0	0	0	87.9423	0	0	91.6985	0	0	0	0	0	0	0	84.7262	0	84.8796	0	0	0	0	0
		229	1103.96	86.3215	0	84.6923	0	0	0	83.7176	0	0	0	0	0	0	0	0	0	0	85.3194	0	92.4335	0	0	0	0	0
		230	1107.82	86.5744	0	89.6138	0	0	0	89.72	0	0	0	0	0	0	0	0	0	0	93.3847	0	86.6812	0	0	0	0	0
		231	1111.68	84.8654	0	89.9181	0	0	0	92.1581	0	0	0	0	0	0	0	0	0	0	87.6798	0	94.7907	0	0	0	0	0
		232	1115.54	86.426	0	88.1091	0	0	0	88.1038	0	0	0	0	0	0	0	0	0	0	87.2855	0	93.9239	0	0	0	0	0
		233	1119.4	91.9354	0	90.1157	0	0	0	89.5929	0	0	0	0	0	0	0	0	0	89.8595	85.3206	0	90.1863	0	0	0	0	0
		234	1123.26	89.2687	0	87.7329	0	0	0	86.9491	0	0	89.2039	0	0	0	0	0	0	0	84.5528	0	93.6987	0	92.5714	0	0	0
		235	1127.12	83.999	0	87.7207	0	0	0	83.4429	0	0	0	0	0	0	0	0	0	87.2641	90.2722	0	86.9278	0	0	0	0	0
		236	1130.98	88.8122	0	90.9748	0	0	0	89.3217	0	0	0	0	0	0	0	0	0	90.426	0	0	0	0	0	0	0	0
		237	1134.84	88.3007	0	84.9269	0	0	0	89.0777	0	0	0	0	0	0	0	0	0	89.6173	90.9393	0	80.494	0	0	0	0	0
		238	1138.7	88.3288	0	92.5579	0	0	0	84.8703	0	0	0	0	0	0	0	0	0	0	0	0	0	0	0	0	0	0
		239	1142.56	85.3039	0	0	0	0	0	84.643	0	0	0	0	87.5256	0	0	0	0	0	85.5112	0	0	0	0	0	0	0
		240	1146.42	85.4364	0	89.6331	0	0	0	88.1911	0	0	0	0	0	0	0	0	0	86.9882	89.7823	0	0	0	0	0	0	0
		241	1150.28	80.6037	0	0	0	0	0	85.8453	0	0	0	0	0	0	0	0	0	90.045	87.0144	0	0	0	0	0	0	0
		242	1154.14	84.1088	0	87.8963	0	0	0	86.3877	0	0	0	0	85.2035	0	0	0	0	95.7029	0	0	0	0	0	0	0	0
		243	1158	81.3189	0	89.009	0	0	0	88.1206	0	0	0	0	0	0	0	0	0	93.6768	0	0	0	0	0	0	0	0
		244	1161.86	83.6922	0	90.5447	0	0	0	88.4752	0	0	0	0	86.0661	0	0	0	0	91.6418	82.3497	0	0	0	0	0	0	0
		245	1165.72	0	0	88.5334	0	0	0	86.4363	0	0	0	0	0	0	0	0	0	94.8376	0	0	0	0	0	0	0	0
		246	1169.58	0	0	86.0409	0	0	0	0	0	0	0	0	90.0704	0	0	0	0	87.1622	0	0	0	0	0	0	0	0
		247	1173.44	87.4555	0	92.6209	0	0	0	88.549	0	0	0	0	86.4684	0	0	0	0	92.7512	0	0	0	0	0	0	0	0
		248	1177.3	86.8281	0	87.5341	0	0	0	89.4028	0	0	0	0	86.4333	0	0	0	0	90.1015	87.7246	0	0	0	0	0	0	0
		249	1181.16	0	0	88.103	0	0	0	86.5389	0	0	0	0	86.0309	0	0	0	0	89.009	88.4017	0	89.45	0	0	0	0	0
		250	1185.02	0	0	84.373	0	0	0	88.7131	0	0	0	0	85.5668	0	0	0	0	91.5552	86.9895	0	0	0	0	0	0	0
		251	1188.88	0	0	89.072	0	0	0	87.7152	0	0	0	0	86.4539	0	0	0	0	90.0592	0	0	0	0	0	0	0	0
		252	1192.74	0	0	88.4656	0	0	0	82.8218	0	0	0	0	0	0	0	0	0	91.8269	90.5479	86.7896	0	0	0	91.9361	0	0
		253	1196.6	0	0	88.2134	0	0	0	82.4651	0	0	0	0	0	0	0	0	0	90.7656	0	0	0	0	0	0	0	0
		254	1200.46	0	0	0	0	0	0	90.6425	0	0	0	0	0	0	0	85.7261	0	93.2259	0	0	0	0	0	0	0	0
		255	1204.32	85.2738	0	82.7953	0	0	0	88.6807	0	0	0	0	89.3788	0	0	0	0	92.133	86.2694	0	0	0	0	0	0	0
		256	1208.18	0	0	87.7711	0	0	0	86.2027	0	0	91.5037	0	85.9899	0	0	0	0	90.647	82.9729	83.7179	0	0	0	0	0	0
		257	1212.04	87.1205	0	0	0	0	0	82.3999	0	0	0	0	92.0509	0	0	88.5143	0	92.6291	85.363	0	0	0	0	0	0	0
		258	1215.9	88.3048	0	86.718	0	0	0	81.4775	0	0	86.2156	0	0	0	0	0	0	87.6122	84.3561	0	0	0	0	0	0	0
		259	1219.76	90.9969	0	86.4426	89.3193	0	0	83.4972	0	0	0	0	0	0	0	0	0	88.7977	0	0	0	0	0	0	0	0
		260	1223.62	86.2487	0	88.4257	0	0	0	90.3349	0	0	0	0	87.4012	0	0	0	0	91.9568	84.4495	0	0	0	0	84.6747	0	0
		261	1227.48	86.8902	0	86.7978	0	0	0	85.6105	0	0	0	0	81.4531	0	0	88.7775	0	86.6885	88.1275	0	0	0	0	84.0532	0	0
		262	1231.34	82.8252	0	83.2593	0	0	0	82.6419	0	0	0	0	86.1489	0	0	0	0	84.903	83.3899	0	0	0	0	0	0	0
		263	1235.2	82.3401	0	88.2603	0	0	0	86.6749	0	0	0	0	0	0	0	0	0	0	0	0	0	0	0	89.5245	0	0
		264	1239.06	87.4366	0	93.1127	0	0	0	86.9161	0	0	0	0	0	0	0	0	0	0	0	90.5885	0	0	0	79.9956	0	0
		265	1242.92	85.6778	0	82.4436	0	0	0	85.9883	0	0	0	0	0	0	0	0	0	0	86.4762	90.0754	0	0	0	84.098	0	0
		266	1246.78	95.4202	0	92.1689	0	0	0	84.0623	0	0	0	0	0	0	0	0	0	0	83.1361	83.1754	0	0	0	86.7612	0	0
		267	1250.64	89.2591	0	81.4705	0	0	0	90.5129	0	0	93.6628	0	0	0	0	85.5992	0	0	0	0	0	0	0	87.3769	0	0
		268	1254.5	85.2743	0	0	0	0	0	88.8451	0	0	88.6555	0	0	0	0	0	0	0	91.6576	0	0	0	0	0	0	0
		269	1258.36	87.8032	0	84.8997	0	0	0	83.6752	0	0	89.4139	0	0	0	0	0	0	0	87.4854	86.8348	0	0	0	85.4782	0	0
		270	1262.22	83.5453	0	86.6827	0	0	0	84.5689	0	0	83.7797	0	0	0	0	0	0	91.3634	81.7617	88.2175	0	0	0	83.6828	0	0
		271	1266.08	85.2064	0	86.0789	0	0	0	86.6866	0	0	85.276	0	0	0	0	0	0	0	89.3849	87.1325	0	0	0	84.4021	0	0
		272	1269.94	84.6674	0	0	0	0	0	85.8307	0	0	89.4304	0	0	0	0	0	0	91.1628	85.7908	86.4799	0	0	0	84.7907	0	0
		273	1273.8	84.7913	0	0	0	0	0	85.9349	0	0	89.4863	0	0	0	0	0	0	0	84.6424	0	0	0	0	85.1403	0	0
		274	1277.66	85.656	0	0	0	0	0	84.1509	0	0	93.5756	0	0	0	0	0	0	0	0	85.7186	0	0	0	85.1332	0	0
		275	1281.52	86.6438	0	0	0	0	0	89.9363	0	0	87.6817	0	0	0	0	0	0	88.6199	88.6055	87.5404	0	0	0	85.4341	0	0
		276	1285.38	89.6266	0	0	0	0	0	90.4391	0	0	89.4428	0	0	0	0	0	0	0	80.8388	93.3038	0	0	0	83.6625	0	0
		277	1289.24	82.8672	0	0	0	0	0	88.604	0	0	0	0	0	0	0	87.3368	0	0	84.8901	86.752	0	0	0	83.0016	0	0
		278	1293.1	89.2122	0	0	0	0	0	92.8289	0	0	86.3769	0	0	0	0	0	0	85.3922	81.2954	91.0987	0	0	0	0	0	0
		279	1296.96	81.6993	0	0	0	0	0	90.0646	0	0	87.6716	0	0	0	0	82.9795	0	0	86.8559	0	0	0	0	84.9539	0	0
		280	1300.82	86.9827	0	0	0	0	0	88.2976	0	0	93.3226	0	0	0	0	0	0	0	87.2284	89.0336	0	0	0	86.5669	0	0
		281	1304.68	89.978	0	0	0	0	0	89.6766	0	0	90.2553	0	0	0	0	0	0	0	83.1319	91.1145	0	0	0	88.9084	0	0
		282	1308.54	87.3423	0	0	0	0	0	89.2299	0	0	87.0392	0	0	0	0	84.3327	0	0	89.0995	0	0	0	0	89.8753	0	0
		283	1312.4	90.236	0	0	0	0	0	85.0429	0	0	87.1181	0	0	0	0	0	0	0	0	0	0	0	0	84.8685	0	0
		284	1316.26	87.1749	0	0	0	0	0	89.0933	0	0	85.5258	0	0	0	0	0	0	0	84.4501	84.6425	0	0	0	85.2509	0	0
		285	1320.12	88.9496	0	0	0	0	0	84.8377	0	0	87.4316	0	0	0	0	0	0	0	87.5049	88.4828	0	0	0	85.7989	0	0
		286	1323.98	88.5442	0	0	0	0	0	89.1933	0	0	92.0282	0	0	0	0	0	0	0	0	0	0	0	0	84.5139	0	0
		287	1327.84	85.7744	0	0	0	0	0	88.9453	0	0	91.5985	0	0	0	0	0	0	0	83.6127	87.5561	0	0	0	83.7622	0	0
		288	1331.7	88.726	0	0	0	85.9693	0	87.78	0	0	89.7485	0	0	0	0	0	0	0	87.283	0	0	0	0	83.1056	0	0
		289	1335.56	90.6499	0	0	0	0	0	90.7013	0	0	90.9377	0	0	0	0	0	0	0	0	0	0	0	0	82.5708	0	0
		290	1339.42	96.1453	0	0	0	0	0	86.5906	0	0	90.9279	0	0	0	0	0	0	0	0	0	0	0	0	85.2112	0	0
		291	1343.28	92.9781	0	0	0	0	0	0	0	0	85.0079	0	0	0	0	0	0	0	93.5146	0	0	0	0	79.9974	0	0
		292	1347.14	87.2054	0	0	0	0	0	89.7693	0	0	0	0	0	0	0	0	0	0	0	0	0	0	88.8658	85.3144	0	0
		293	1351	84.179	0	0	0	0	0	82.6972	0	0	0	0	0	0	0	0	0	0	0	89.7081	0	0	92.5348	84.9585	0	0
		294	1354.86	90.3843	0	0	0	0	0	82.5105	0	0	88.827	0	0	0	0	0	0	0	0	0	0	0	0	0	0	0
		295	1358.72	90.9513	83.0094	0	0	0	0	85.7595	0	0	92.2678	0	0	0	0	0	0	0	0	0	0	0	89.7401	0	0	0
		296	1362.58	0	0	0	91.2781	0	86.3567	89.7757	0	0	85.7082	0	0	0	0	0	0	0	0	0	0	0	81.0743	0	0	0
		297	1366.44	89.3958	0	0	0	0	83.5151	88.6438	0	0	94.7419	0	0	0	0	0	0	0	88.005	87.8439	0	0	0	87.5206	0	0
		298	1370.3	91.6876	0	0	0	0	0	88.1571	0	0	0	0	0	0	0	0	0	0	0	0	0	0	0	81.5935	0	0
		299	1374.16	89.3599	0	0	0	0	85.313	88.218	0	0	83.095	0	0	0	0	0	0	0	0	0	0	0	86.0049	85.0768	0	0
		300	1378.02	149.869	0	0	0	0	0	0	0	0	139.802	0	0	0	0	95.1402	0	0	0	154.471	0	0	0	0	0	0
		301	1381.88	0	79.4662	0	0	0	86.5086	91.4589	0	0	0	0	0	0	0	0	0	0	84.7188	0	0	0	0	84.6591	0	0
		302	1385.74	0	80.7831	0	0	0	0	0	0	0	87.0251	0	0	0	0	0	0	0	0	0	0	0	87.3948	87.2946	0	0
		303	1389.6	0	84.0248	0	0	0	83.7913	85.7566	0	0	93.1601	0	0	0	0	0	0	0	0	0	0	0	0	0	0	0
		304	1393.46	91.4471	85.9739	0	0	0	86.4872	0	0	0	0	0	0	0	0	0	87.1797	0	0	0	0	0	0	81.1452	0	0
		305	1397.32	88.1619	84.7019	0	0	0	86.4992	0	0	0	88.0114	0	0	0	0	0	92.1211	0	0	0	0	0	0	0	0	0
		306	1401.18	0	86.9589	0	0	0	91.2475	91.0942	0	0	0	0	0	0	0	85.2525	81.6714	0	0	0	0	0	0	91.793	0	0
		307	1405.04	85.7232	84.785	0	0	0	86.5019	0	0	0	88.2055	0	0	0	0	0	0	0	0	0	0	0	85.5575	0	0	0
		308	1408.9	0	91.8619	0	0	0	87.1736	81.9825	0	0	87.958	0	0	0	0	0	89.3876	0	0	0	0	0	0	85.2885	0	0
		309	1412.76	0	85.7282	0	0	0	0	87.6948	0	0	86.1351	0	0	0	0	0	88.7368	0	0	0	0	0	0	82.2619	0	0
		310	1416.62	0	83.2438	0	0	0	0	83.2508	0	0	0	0	0	0	80.839	0	84.2169	0	0	0	0	0	0	0	0	0
		311	1420.48	0	89.641	0	0	0	82.6238	89.2897	0	0	95.4847	85.0565	0	0	0	0	0	0	0	0	0	0	0	85.5008	0	0
		312	1424.34	0	87.4645	0	0	0	88.7603	92.2729	0	0	87.6174	87.2699	0	0	0	0	85.5909	0	0	0	0	0	0	0	0	0
		313	1428.2	85.4511	89.9345	0	0	0	90.4764	83.3292	0	0	89.2504	0	94.23	0	0	0	86.0908	0	0	0	0	0	0	82.3675	0	0
		314	1432.06	84.1146	87.2628	0	0	0	85.8033	0	0	0	90.8341	91.5625	0	0	0	83.7448	87.5509	0	0	0	0	0	0	84.4559	0	0
		315	1435.92	87.5485	85.6651	0	0	0	93.7739	0	0	0	89.6901	87.3133	0	0	84.4144	83.3181	79.7537	0	0	0	0	0	0	0	0	0
		316	1439.78	90.0768	89.0852	0	0	0	88.1223	0	0	0	89.8418	0	0	0	85.8417	0	83.4543	0	0	0	0	0	0	0	0	0
		317	1443.64	88.5794	0	0	0	0	83.2069	84.8704	0	0	0	86.7408	0	0	0	0	91.1735	0	0	0	0	0	0	0	0	0
		318	1447.5	86.858	82.9335	0	0	0	87.6093	0	0	0	0	92.4949	0	0	80.7713	0	87.5043	0	0	0	0	0	0	81.5742	0	0
		319	1451.36	87.7691	0	0	0	0	86.2372	85.824	0	0	0	0	0	0	85.148	0	84.8935	0	0	0	0	0	0	0	0	0
		320	1455.22	0	85.4983	0	0	88.4948	85.2224	0	0	0	0	0	0	0	84.7942	0	87.5666	0	0	0	0	0	0	0	0	0
		321	1459.08	84.9716	0	0	0	0	87.763	0	0	0	0	93.3712	0	0	0	0	84.8265	0	0	0	0	0	0	0	0	0
		322	1462.94	85.832	0	0	0	81.8548	92.6957	0	0	0	0	91.0856	0	0	85.5861	0	0	0	0	0	0	0	0	0	0	0
		323	1466.8	0	88.9314	0	0	0	87.0964	0	0	0	0	87.5555	88.4937	0	0	0	0	0	0	0	0	0	0	0	0	0
		324	1470.66	82.4044	0	0	0	0	88.451	0	0	0	0	86.9386	0	0	0	0	0	0	0	0	0	0	0	0	0	0
		325	1474.52	85.615	0	0	0	0	82.0804	0	0	0	87.8344	87.9125	87.3831	0	87.0108	0	82.4604	0	0	0	0	0	0	0	0	0
		326	1478.38	82.7816	0	0	0	0	87.6257	0	0	0	92.3677	93.827	0	0	85.9213	0	0	0	0	0	0	0	0	0	0	0
		327	1482.24	87.7037	0	0	0	82.4743	91.361	0	0	87.5422	0	86.9271	0	83.8308	82.2982	0	90.7955	0	0	0	0	0	0	0	0	0
		328	1486.1	85.0901	85.3541	0	0	90.7417	81.526	0	0	89.9244	0	88.8032	84.6955	0	83.447	0	0	0	0	0	0	0	0	0	0	83.6935
		329	1489.96	87.8025	0	0	0	0	83.6033	0	0	0	0	91.8442	92.7703	0	83.068	0	0	0	0	0	0	0	0	0	0	0
		330	1493.82	88.0668	81.168	0	0	0	83.5314	0	0	90.1475	89.2167	88.7273	0	0	0	86.3316	0	0	0	0	0	0	0	0	0	0
		331	1497.68	85.3517	0	0	0	87.4343	84.7969	0	0	88.3763	0	96.4925	86.4324	0	83.4309	0	0	0	0	0	0	0	0	0	0	0
		332	1501.54	88.1208	0	0	0	0	84.1051	0	0	84.8662	85.2713	0	83.0892	0	0	84.967	0	0	0	0	0	0	0	0	0	0
		333	1505.4	0	0	0	0	80.4819	83.8088	0	0	86.4892	0	0	89.4104	0	87.0044	90.6152	0	0	0	0	0	0	0	0	0	0
		334	1509.26	84.3463	87.2145	0	0	83.3059	85.5175	0	0	89.7139	0	0	0	0	0	83.6691	0	0	0	0	0	0	0	0	0	0
		335	1513.12	87.7015	0	0	0	83.9603	85.2485	0	0	86.4475	0	92.909	88.733	0	82.5618	89.2505	0	0	0	0	0	0	0	0	0	0
		336	1516.98	89.5193	0	0	0	85.673	85.2818	0	0	0	0	93.0503	85.1226	0	84.9518	93.3964	0	0	0	0	0	0	0	0	0	84.1757
		337	1520.84	91.839	0	0	0	79.843	83.5415	0	0	86.5708	0	86.8561	89.3938	84.6781	86.259	89.3126	0	0	0	0	0	0	0	0	0	0
		338	1524.7	82.7432	0	0	0	84.0387	84.1177	0	0	87.4883	0	92.4775	92.5797	0	87.201	91.0241	0	0	0	0	0	0	0	0	0	0
		339	1528.56	86.9612	0	0	0	0	85.5235	0	88.5184	0	89.3676	87.9238	86.53	85.5405	0	82.1154	0	0	0	0	0	0	0	0	0	81.4467
		340	1532.42	90.9788	0	0	0	86.0981	82.7164	0	93.0219	89.7143	86.0342	95.0968	83.1837	0	85.154	87.7341	0	0	0	0	0	0	0	0	0	82.7198
		341	1536.28	88.1715	0	0	0	0	83.0608	0	0	85.7875	85.371	0	81.2069	0	85.0836	86.7549	0	0	0	0	0	0	0	0	0	89.4318
		342	1540.14	103.361	0	0	0	0	0	0	0	88.0906	87.2171	0	88.6219	0	84.3268	89.7812	0	0	0	0	0	0	0	0	0	84.0386
		343	1544	87.0514	0	0	0	0	85.0932	0	0	88.7143	88.4045	0	0	0	88.3296	0	0	0	0	0	0	0	0	0	86.1256	0
		344	1547.86	0	0	0	0	82.6978	85.6482	0	87.6546	91.739	91.1794	0	86.8086	0	0	88.6126	0	0	0	0	0	0	0	0	85.5985	85.3169
		345	1551.72	84.0077	0	0	0	0	87.8116	0	0	0	89.2692	90.6288	87.3671	0	84.1917	89.3365	0	0	0	88.8306	0	0	0	0	0	82.196
		346	1555.58	0	0	0	0	87.5257	84.0437	0	0	90.9432	90.9069	94.3965	86.0194	0	84.931	88.6498	0	0	0	94.1386	0	0	0	0	0	0
		347	1559.44	0	0	0	0	0	84.0097	0	0	91.1808	86.9724	0	0	0	87.0016	87.6338	0	0	0	93.0277	0	0	86.0182	0	0	0
		348	1563.3	90.8684	0	0	0	0	0	0	91.1297	0	87.4255	0	94.5987	91.5023	92.0003	0	0	0	0	91.5686	0	0	0	0	0	85.6816
		349	1567.16	0	0	0	0	0	90.2665	0	0	0	87.7489	91.4675	90.8636	0	87.2141	0	0	0	0	89.0128	0	0	0	0	88.6942	90.0072
		350	1571.02	88.6123	0	0	0	0	0	0	0	89.1584	86.9691	88.7369	0	0	82.2102	0	0	0	0	91.6085	0	0	83.6675	0	90.9539	0
		351	1574.88	0	0	0	0	0	0	0	0	92.8004	85.5724	88.3536	88.4561	0	86.7513	85.7393	0	0	0	90.7087	0	0	81.1384	0	0	85.4882
		352	1578.74	95.9013	0	0	0	87.0678	83.4499	0	0	0	88.6468	91.3192	0	0	81.2248	0	0	0	0	91.0699	0	0	88.7391	0	0	87.3431
		353	1582.6	0	0	0	0	0	85.0606	0	0	0	91.7118	97.5102	87.8011	0	84.9952	0	0	0	0	95.5572	0	0	82.9575	0	0	80.8618
		354	1586.46	0	0	0	0	0	86.087	0	0	0	88.2528	0	92.6742	0	82.4398	0	0	0	0	88.6009	0	0	0	0	0	79.4925
		355	1590.32	0	0	0	0	0	86.2339	0	0	0	92.7069	90.1145	96.1237	0	0	0	0	0	0	94.9383	0	0	87.2611	0	87.2019	81.6926
		356	1594.18	0	0	0	0	0	0	0	0	84.9752	86.2524	92.3458	87.4061	0	88.3821	0	0	0	0	86.7978	0	0	85.482	0	0	79.1548
		357	1598.04	0	0	0	0	0	0	0	0	0	84.3838	89.4144	89.2065	86.1945	83.8843	85.819	0	0	0	91.141	0	0	85.8047	0	84.7283	79.0044
		358	1601.9	0	0	0	0	0	0	0	91.5163	87.1936	86.1297	0	90.5721	0	91.5082	90.5254	0	86.961	0	89.768	0	0	92.3577	0	86.5077	82.3268
		359	1605.76	0	0	0	0	0	0	0	0	0	89.4116	91.3526	0	0	0	84.0462	0	0	0	93.5612	0	0	84.0754	0	0	83.3013
		360	1609.62	0	0	0	0	0	79.2913	0	0	0	91.5221	0	86.782	0	80.5723	89.2374	0	0	0	89.972	0	0	86.3667	0	94.6148	0
		361	1613.48	0	0	0	0	0	0	0	0	0	88.6006	0	0	0	82.0441	87.4926	92.7872	0	0	99.8087	0	0	87.9669	0	82.4957	0
		362	1617.34	0	0	0	0	0	0	0	0	0	92.2725	0	0	0	75.9709	83.8635	0	0	0	91.7575	0	0	85.9759	0	0	82.9116
		363	1621.2	0	0	0	0	0	0	0	0	0	92.2234	0	87.3867	0	78.7139	88.428	85.2605	0	0	93.0038	0	0	87.5558	0	85.9118	0
		364	1625.06	0	0	0	0	0	82.2596	0	0	0	85.837	0	0	84.4073	84.0082	87.5933	90.398	0	0	90.809	0	0	87.4377	0	0	0
		365	1628.92	0	0	0	0	0	89.7517	0	0	0	88.4832	0	0	0	87.8572	89.2101	0	0	0	89.827	0	0	82.6124	0	0	0
		366	1632.78	0	0	0	0	0	0	0	0	0	94.9844	0	0	0	89.932	81.7321	0	0	0	91.1846	0	0	85.4167	0	0	0
		367	1636.64	0	0	0	0	0	86.6105	0	0	0	85.6016	0	0	90.6095	83.3627	0	90.0704	0	0	0	0	0	0	0	0	86.8658
		368	1640.5	0	0	0	0	87.1741	0	0	0	0	89.2519	0	0	87.8776	91.6824	85.7666	82.9428	0	0	89.0381	0	0	88.4407	0	0	82.8477
		369	1644.36	0	0	0	0	0	0	0	0	0	0	0	0	83.2076	84.6165	85.8238	86.7911	0	0	86.9809	0	90.8299	0	0	0	0
		370	1648.22	0	0	0	0	0	0	0	0	0	87.7145	0	0	83.7905	0	84.7374	88.8581	0	0	88.693	0	0	80.9495	0	0	87.2691
		371	1652.08	0	0	0	0	0	0	0	0	0	94.5028	0	0	90.2941	0	87.2403	97.5341	0	0	90.7156	0	0	86.7209	0	0	85.6423
		372	1655.94	0	85.6879	0	0	0	0	0	0	0	93.6445	0	0	84.2043	88.5595	0	86.7467	0	0	91.3711	0	0	89.0688	0	0	82.5158
		373	1659.8	0	0	0	0	0	0	0	0	0	88.0782	91.3912	0	95.8926	83.2459	82.833	88.8751	0	0	0	0	95.6121	89.3876	0	0	0
		374	1663.66	0	0	0	0	0	0	0	0	0	90.9516	91.9291	0	88.435	82.1153	0	91.0819	0	0	91.2976	0	0	87.6431	0	0	0
		375	1667.52	0	0	0	0	0	0	0	0	0	88.9049	0	0	85.2818	80.7535	88.9433	94.1279	0	0	0	0	89.7046	86.1487	0	0	85.6374
		376	1671.38	0	0	0	0	86.5598	0	0	0	0	84.4407	0	0	93.3214	85.0014	82.2481	90.7572	0	0	86.3253	82.0118	0	90.359	0	0	84.8688
		377	1675.24	0	0	0	0	0	0	0	0	0	83.5976	0	0	84.9911	0	83.7098	88.7399	0	0	0	0	93.786	0	0	0	81.6549
		378	1679.1	0	0	0	0	0	0	0	0	0	88.0603	88.2956	96.7914	88.5546	85.7864	87.5149	91.0481	0	0	92.3595	0	93.1403	90.0281	0	0	82.6565
		379	1682.96	0	85.3827	0	0	0	0	0	0	0	93.5131	0	0	88.2555	82.6626	84.1126	87.5945	0	0	89.6117	0	88.8891	88.4411	0	0	87.9056
		380	1686.82	0	83.5041	0	0	0	0	0	0	0	94.1394	0	0	89.2955	86.4594	89.2521	85.243	0	0	0	85.416	82.6377	94.4143	0	0	79.0018
		381	1690.68	0	0	0	0	0	0	0	0	0	89.4599	0	0	83.3513	87.1743	88.3005	90.0781	0	0	0	0	94.5877	86.2376	0	0	86.0654
		382	1694.54	0	87.4757	0	0	0	0	0	0	0	0	0	0	84.9089	85.302	0	86.6943	0	0	0	0	89.8738	88.2677	0	0	87.2026
		383	1698.4	0	94.2683	0	0	0	0	0	91.7832	0	81.3499	0	0	87.8994	88.5902	87.8109	0	0	0	0	0	0	93.3238	0	0	81.2065
		384	1702.26	0	0	0	0	0	0	0	0	0	0	0	0	89.2147	83.4184	91.3934	90.7665	0	0	0	89.1484	87.3537	92.8027	0	0	82.3472
		385	1706.12	0	85.0998	0	0	0	0	0	0	0	89.7448	0	0	86.9344	85.2942	0	0	88.7341	0	0	0	88.5205	84.0295	0	0	79.3567
		386	1709.98	0	0	0	0	89.5675	0	0	0	0	0	0	0	86.3928	84.7529	90.3287	90.0505	0	0	0	0	85.0754	83.7229	0	0	0
		387	1713.84	0	90.0741	0	0	0	0	0	0	0	85.0267	0	0	88.5232	81.0293	0	89.1365	0	0	0	86.864	89.1491	87.2295	0	0	0
		388	1717.7	0	86.4987	0	0	89.2669	0	0	0	0	0	0	0	86.3708	87.4066	87.0929	89.6214	91.1989	0	0	84.104	98.1256	81.4815	0	0	87.4181
		389	1721.56	0	93.2292	0	0	0	0	0	0	0	0	0	0	99.4231	82.4726	0	84.6742	89.049	0	0	84.7107	91.6232	0	0	0	0
		390	1725.42	0	87.1962	0	0	93.1944	0	0	0	0	0	0	0	90.8205	82.3385	0	87.0123	0	0	0	0	84.5419	80.2186	0	0	83.5494
		391	1729.28	0	0	0	0	90.4454	0	90.8993	0	0	0	0	0	86.9594	86.3211	87.5837	84.6957	86.4585	0	0	84.699	89.6709	89.2229	0	0	83.245
		392	1733.14	0	90.5185	0	0	92.2516	0	0	0	0	0	0	0	88.3309	78.1749	86.5491	0	86.6313	0	0	0	90.6471	0	0	0	83.2779
		393	1737	0	83.0134	0	0	86.4878	0	0	0	0	0	0	0	88.2647	84.0823	0	93.0176	96.3346	0	0	0	87.3127	0	0	0	81.6455
		394	1740.86	0	84.2442	0	0	89.3066	0	0	0	0	90.327	0	0	92.9133	83.8955	86.1677	0	88.7225	0	0	0	88.4211	89.7652	0	0	0
		395	1744.72	0	0	0	90.1616	87.7009	0	0	0	0	0	0	0	91.7661	79.2829	0	0	93.6294	0	93.142	0	0	87.931	0	0	89.2955
		396	1748.58	0	87.1545	0	0	88.1452	0	89.8952	0	0	0	0	0	92.6597	89.2516	0	91.3451	85.2488	0	0	0	93.1976	96.3727	0	0	84.1052
		397	1752.44	0	87.0111	0	0	88.6386	0	0	0	0	0	0	0	92.92	85.5365	0	88.2313	86.2108	0	0	0	0	0	0	0	0
		398	1756.3	0	0	0	93.3137	91.9263	0	0	0	0	0	0	0	95.1267	0	0	83.8067	0	0	0	0	0	88.0617	0	0	87.8859
		399	1760.16	0	0	0	0	93.5431	0	0	0	0	0	0	0	88.4754	85.7437	0	88.5171	91.2138	0	0	0	88.1656	0	0	89.2359	0
		400	1764.02	0	89.3066	0	85.7831	91.6997	0	0	0	0	0	0	0	82.6309	0	0	88.5198	81.2496	0	0	0	0	0	0	0	0
		401	1767.88	0	0	0	88.0117	94.5538	0	0	0	0	0	0	0	85.7022	84.3288	0	87.8254	92.112	0	0	0	0	87.7007	0	0	85.4488
		402	1771.74	0	86.92	0	82.7279	89.5369	0	0	0	0	0	0	0	0	89.3899	0	86.0169	86.7767	0	0	0	0	89.2552	0	0	0
		403	1775.6	0	0	0	95.0195	92.4553	0	0	0	0	92.0326	0	0	89.3489	92.2402	0	0	89.8064	0	0	0	0	0	0	0	83.2253
		404	1779.46	0	0	0	91.3118	91.1647	0	0	0	0	0	0	0	80.1849	79.8101	0	0	88.0094	0	0	0	0	0	0	0	87.9417
		405	1783.32	0	0	0	90.285	93.3134	0	89.1577	0	0	0	0	0	80.866	90.6489	0	0	87.7463	0	0	0	0	0	0	0	0
		406	1787.18	0	0	0	87.1292	92.8881	0	0	0	0	0	0	0	83.8374	77.925	0	0	85.7132	0	0	0	0	0	0	88.8902	0
		407	1791.04	0	0	0	93.7863	91.313	0	0	0	0	0	0	0	85.5487	0	0	0	92.4957	0	0	0	0	0	0	90.4427	87.9541
		408	1794.9	0	0	0	90.9683	90.2561	0	0	0	0	0	0	0	83.3275	89.9798	0	0	86.1416	0	0	0	0	86.1729	92.672	86.0455	90.4667
		409	1798.76	0	0	0	91.3426	90.6973	0	0	0	0	0	0	0	0	0	0	0	93.3947	0	0	0	0	0	89.3272	86.6381	84.4829
		410	1802.62	0	0	0	88.5665	91.7075	0	0	0	0	0	0	0	85.0957	0	0	0	84.9339	0	0	0	0	0	0	87.1733	0
		411	1806.48	0	86.6482	0	92.3325	87.0706	0	0	0	0	0	0	0	89.552	86.6094	0	0	93.3129	0	0	0	0	0	88.7793	0	81.5915
		412	1810.34	0	0	0	93.7665	91.739	0	0	0	0	0	0	0	88.9457	94.5959	0	0	89.3417	0	0	0	0	0	0	82.4817	0
		413	1814.2	0	0	0	91.6727	93.8259	0	0	0	0	0	0	0	0	0	0	0	0	0	0	0	0	0	0	87.6582	0
		414	1818.06	0	0	0	92.413	89.5864	0	0	0	0	0	0	0	0	89.6621	0	0	86.2734	0	0	0	0	0	0	90.7948	0
		415	1821.92	0	0	0	0	86.5447	0	0	0	0	0	0	0	90.709	0	0	0	86.621	0	0	0	0	0	88.2807	86.8463	0
		416	1825.78	0	0	0	86.7919	89.8737	0	0	0	88.1629	0	0	0	0	0	0	0	88.0664	0	0	0	0	0	85.4911	87.1474	0
		417	1829.64	0	0	0	92.9816	95.0536	0	0	0	0	0	0	0	0	86.8467	0	0	85.6857	0	0	0	0	0	87.1968	85.0192	0
		418	1833.5	0	86.8077	0	88.8086	0	0	0	0	0	0	0	0	87.1045	90.6755	0	0	88.8956	0	0	0	0	0	86.8409	97.1854	0
		419	1837.36	0	0	0	87.4849	0	0	0	0	0	86.3938	0	0	0	83.0187	0	0	90.9837	0	0	0	0	0	85.6735	84.2581	0
		420	1841.22	0	86.9005	0	94.2932	88.5448	0	0	0	0	0	0	0	0	0	0	0	0	0	0	0	0	0	88.2516	85.799	0
		421	1845.08	0	0	0	94.5127	96.3758	0	0	0	0	0	0	0	91.7911	0	0	0	84.6147	0	0	0	0	0	87.0642	86.1815	0
		422	1848.94	0	89.0006	0	0	88.5482	0	0	0	0	0	0	0	88.5496	88.2863	0	0	84.251	0	0	0	0	0	90.5178	88.5318	87.2843
		423	1852.8	0	81.5648	0	88.1926	89.8902	0	0	0	0	0	0	0	89.1795	0	0	0	89.5774	0	0	0	89.2304	0	0	88.3352	0
		424	1856.66	0	86.8558	0	0	93.2015	0	0	88.7059	0	90.4993	0	0	0	0	0	0	0	0	0	0	0	0	84.1636	85.484	0
		425	1860.52	0	0	0	0	0	0	0	0	0	0	0	0	0	0	0	0	0	0	0	0	0	0	0	87.1681	0
		426	1864.38	0	87.8528	0	0	89.4773	0	0	0	0	0	0	0	0	0	0	0	0	0	0	0	0	0	88.9804	86.5208	0
		427	1868.24	0	85.6307	0	90.154	0	0	0	90.0484	0	0	0	0	0	0	0	0	0	0	0	0	0	0	89.9975	84.5501	82.3617
		428	1872.1	0	0	0	0	84.4587	0	0	0	0	0	0	0	0	0	0	0	0	0	0	0	0	0	89.5081	83.4962	87.3093
		429	1875.96	0	94.3773	0	0	96.397	0	0	0	0	0	0	0	0	0	0	0	0	0	0	0	87.8071	0	86.2775	82.3479	88.7569
		430	1879.82	0	91.9309	0	0	0	0	0	0	84.7001	0	0	0	0	0	0	0	0	0	0	0	0	92.6812	84.413	88.9411	0
		431	1883.68	0	89.1197	0	0	0	0	0	0	83.0699	0	93.1203	0	84.8201	0	0	0	0	0	0	85.8238	0	0	87.0088	89.5329	0
		432	1887.54	0	88.6142	0	0	85.0922	0	0	84.7275	83.1738	0	87.587	0	0	0	0	0	0	0	0	0	0	0	86.0346	93.1443	0
		433	1891.4	0	0	0	0	94.1913	0	0	0	88.5724	0	90.0996	0	0	0	0	0	0	0	0	0	0	0	89.3089	86.0882	0
		434	1895.26	0	0	0	0	0	0	0	93.9171	82.3502	0	0	0	0	0	0	0	91.6407	0	0	0	81.7275	0	85.0711	85.6242	89.2474
		435	1899.12	0	89.6384	0	0	0	0	0	0	87.0462	0	88.4826	0	0	0	0	0	0	0	0	0	86.7206	0	88.8143	90.4216	0
		436	1902.98	0	87.6817	0	0	0	0	0	0	83.0405	0	89.6123	0	0	0	0	88.443	0	0	0	0	84.8577	0	83.9637	92.5162	84.7445
		437	1906.84	0	0	0	0	0	0	0	83.8764	89.4088	0	91.2005	0	0	0	0	91.9217	0	0	0	0	86.5952	89.964	89.9861	89.6741	89.0262
		438	1910.7	0	86.4222	0	0	0	0	0	0	88.0267	0	88.1902	0	0	0	0	0	0	0	0	0	89.576	0	87.5996	91.8802	87.9983
		439	1914.56	0	86.5953	0	0	91.2141	0	0	85.7867	84.1545	0	91.9275	0	0	0	0	0	0	0	0	0	86.0319	0	88.07	87.0865	0
		440	1918.42	0	84.5793	0	0	0	0	0	0	88.3184	0	93.2165	0	0	0	0	0	0	0	0	0	83.9234	0	88.586	86.6555	86.2274
		441	1922.28	0	87.8562	0	0	95.049	0	0	0	85.9401	87.8691	79.8683	0	0	0	0	88.4172	0	0	0	82.4694	91.5438	0	0	86.3458	0
		442	1926.14	0	89.5494	88.57	0	0	0	0	0	86.2128	86.7217	89.2761	0	0	0	0	0	0	0	0	0	89.4094	0	92.7013	89.6404	0
		443	1930	0	90.9012	0	0	0	0	0	0	84.6484	84.711	85.8347	0	0	0	0	93.7304	0	0	0	0	89.5806	92.0694	90.9039	90.2793	90.1022
		444	1933.86	0	94.1582	90.887	0	0	0	0	0	0	86.9842	85.4684	0	0	0	0	0	0	0	0	0	90.2789	0	0	87.1889	90.2804
		445	1937.72	0	87.917	85.7876	0	0	0	0	0	85.2078	91.3121	88.4529	0	0	0	0	0	0	0	0	0	95.0866	0	0	88.2835	85.0648
		446	1941.58	0	90.3758	84.4567	0	89.0764	0	0	0	82.6978	83.0983	87.2896	0	0	0	0	0	0	0	0	0	86.1756	0	87.7195	89.349	86.9057
		447	1945.44	0	90.6956	0	0	0	0	0	0	84.655	85.0147	92.8082	0	0	0	0	93.6855	0	0	0	0	83.4604	87.5621	85.3862	89.4139	84.5667
		448	1949.3	0	85.4045	0	0	0	0	0	88.6879	86.9331	0	83.1043	0	0	0	0	83.2759	0	0	0	83.3765	85.2016	0	0	85.9616	0
		449	1953.16	0	0	0	0	0	0	0	0	92.2202	86.035	88.7117	0	0	0	0	0	0	0	0	0	90.7749	0	0	86.3067	0
		450	1957.02	0	91.5959	0	0	86.8065	0	0	85.732	85.916	86.8918	87.4606	0	0	0	0	88.318	0	0	0	0	92.3879	0	0	86.9339	80.3759
		451	1960.88	0	92.3331	0	0	89.4989	87.126	0	0	85.8199	85.6196	91.0376	0	0	0	0	92.3407	0	0	0	0	91.0843	0	0	92.4375	82.7725
		452	1964.74	0	88.4844	0	0	0	85.0233	0	93.4408	89.6781	92.3581	87.0241	0	0	0	0	87.8078	0	0	0	0	91.0102	0	0	88.4858	0
		453	1968.6	0	0	0	0	89.1772	90.8175	0	0	87.7932	90.0109	86.571	89.7718	0	0	0	90.3199	0	0	0	84.4066	86.4348	0	84.0406	91.5681	0
		454	1972.46	0	0	84.4019	0	93.5739	0	0	85.2715	85.4072	84.7081	86.9587	0	0	0	0	85.4512	0	0	0	0	86.7876	85.8079	84.7168	86.5663	0
		455	1976.32	0	0	0	0	87.2544	0	0	0	0	89.0464	90.1972	81.8772	0	0	0	79.0273	0	0	0	85.0221	81.8787	0	0	84.4259	0
		456	1980.18	0	0	0	90.8688	0	89.3441	0	88.5768	86.4714	0	89.9043	0	0	0	0	85.034	0	0	0	0	87.8373	89.1292	0	83.5881	87.0853
		457	1984.04	0	0	0	88.7782	0	85.2386	0	84.8567	87.1801	83.634	86.7746	0	0	0	0	85.3449	0	0	0	0	90.1108	0	0	91.9288	0
		458	1987.9	0	0	0	0	91.0574	85.8525	0	87.6398	94.1282	84.8854	83.7867	0	0	0	0	94.5752	0	0	0	84.0092	86.1008	88.2553	78.8409	88.0264	90.7692
		459	1991.76	0	0	0	0	83.1204	91.3128	0	87.6718	84.8621	0	88.934	95.4378	0	0	0	86.2346	0	0	0	86.4559	81.1624	0	0	86.2385	0
		460	1995.62	0	84.3158	81.015	0	90.0814	0	0	89.5947	86.9194	0	89.8937	0	0	0	0	0	0	0	0	0	86.4897	0	0	92.9832	0
		461	1999.48	0	0	0	0	89.6947	0	0	0	87.6281	90.5263	88.8302	85.7222	0	0	0	94.0817	0	0	0	0	86.4828	0	0	90.6089	0
		462	2003.34	0	0	86.3205	86.205	84.6202	0	0	90.6744	86.3216	0	87.1641	0	0	0	0	87.4354	0	0	87.9745	0	88.1838	0	0	83.9052	0
		463	2007.2	0	86.0523	0	89.0762	83.2519	0	0	92.2256	0	0	89.524	87.5925	0	0	0	87.6124	0	0	86.8693	0	85.0549	0	0	88.8628	0
		464	2011.06	0	0	0	87.2708	0	88.0847	0	86.6447	90.9084	89.1653	86.7207	0	0	0	0	90.33	0	0	0	89.7157	91.7697	0	0	91.1828	0
		465	2014.92	0	0	0	92.6204	0	87.6033	0	0	0	0	88.4825	0	0	0	0	90.4829	0	0	90.1508	91.2202	86.2609	0	0	0	0
		466	2018.78	0	87.3908	0	88.7405	0	93.3537	0	85.6155	84.6571	0	88.3554	0	0	0	0	86.8148	0	0	88.5645	0	85.9751	0	0	85.809	0
		467	2022.64	0	91.2528	0	92.0331	0	87.4427	0	88.5672	85.2067	0	90.9327	86.8794	0	0	0	87.1983	0	0	0	85.6198	86.6034	0	0	85.4884	0
		468	2026.5	0	0	0	84.6189	0	0	0	91.5317	0	0	90.3491	0	0	0	0	88.5594	0	0	0	0	88.2043	0	0	84.822	0
		469	2030.36	0	90.5129	0	0	0	87.0643	0	85.9178	89.1418	0	0	87.265	0	0	0	89.5987	0	0	89.6768	0	82.5522	0	0	84.6067	0
		470	2034.22	0	0	0	95.0216	84.8251	90.3726	0	86.0745	0	84.5017	84.8527	0	0	0	0	96.5646	0	0	90.3493	0	87.6696	0	0	0	0
		471	2038.08	0	83.9352	0	96.1902	93.1875	88.2854	0	86.6799	0	0	89.1672	87.8875	0	0	0	89.1956	0	0	0	0	86.7362	0	0	87.0831	0
		472	2041.94	0	0	0	92.2317	80.5776	89.0973	0	92.65	94.57	0	87.0439	0	0	0	0	89.2472	0	0	88.3073	0	85.1057	0	0	87.1307	0
		473	2045.8	0	0	77.9868	0	0	92.4364	0	88.5345	0	0	95.4448	0	0	0	0	0	0	0	0	0	88.3561	0	86.4995	86.1228	0
		474	2049.66	0	84.5107	0	91.2187	89.7759	88.3294	0	91.7116	0	87.0413	91.6101	86.645	0	0	0	83.7823	93.3403	0	93.1725	0	86.7058	0	0	94.1965	0
		475	2053.52	0	86.9884	0	90.5332	95.171	90.1658	0	93.3618	0	0	86.8948	0	0	0	0	84.0998	0	0	0	0	86.7217	0	0	91.3897	0
		476	2057.38	0	0	0	92.2014	89.3149	90.1323	0	90.4155	0	87.8523	0	0	0	0	88.144	84.0115	93.6829	0	0	0	84.3641	0	0	87.7763	0
		477	2061.24	0	86.439	0	89.8243	81.0176	88.4826	0	86.516	0	87.2366	91.3005	84.8302	0	0	0	83.3997	0	0	0	0	80.9763	0	83.0941	84.4601	0
		478	2065.1	0	0	0	90.8182	87.0917	87.0022	0	95.2546	0	0	0	90.3018	0	0	0	87.8722	0	86.0494	0	0	0	0	0	0	0
		479	2068.96	0	0	0	89.2932	86.635	88.9966	0	93.2538	0	0	0	0	0	0	0	83.2676	89.9373	83.342	0	0	88.5541	87.6496	0	0	0
		480	2072.82	0	82.6411	0	90.5593	81.7899	91.2221	0	88.491	0	0	0	0	0	0	83.0056	90.5954	0	0	88.6353	0	0	0	0	0	0
		481	2076.68	0	0	0	88.6218	86.7791	90.9647	0	92.0669	96.065	0	0	0	0	0	87.4445	89.3423	0	77.9238	87.8275	0	81.2675	0	0	86.8059	0
		482	2080.54	0	0	0	86.509	87.3306	0	0	90.025	0	0	85.2758	0	0	0	0	84.0071	86.4828	88.44	0	0	85.31	92.2854	0	84.0412	0
		483	2084.4	0	0	0	92.764	87.2279	91.9135	0	92.3297	0	0	92.3524	90.9319	0	0	83.6868	88.3495	0	85.1303	0	0	83.3933	0	0	83.7835	89.4636
		484	2088.26	0	0	91.65	87.2953	87.2383	92.7595	0	88.3351	0	0	0	0	0	0	0	89.1222	0	80.2345	88.8311	0	83.7672	0	0	88.888	0
		485	2092.12	0	87.5728	85.7052	87.2988	89.1615	89.8145	0	0	0	0	0	0	0	0	0	90.8652	88.9856	0	0	0	78.235	0	89.005	84.1977	0
		486	2095.98	0	0	88.0573	90.3579	81.8092	89.0129	0	0	0	0	0	0	0	0	90.0549	88.6364	94.6643	91.7551	0	0	91.0196	0	0	0	0
		487	2099.84	0	0	85.9709	91.8052	87.1103	90.1899	0	0	0	0	0	0	0	0	0	85.7267	90.6519	0	87.9378	0	85.5617	0	0	0	0
		488	2103.7	0	0	85.9579	91.1066	83.7796	90.8273	0	88.3817	0	0	0	0	0	0	0	89.3816	90.5525	0	0	0	88.8877	0	0	89.0587	0
		489	2107.56	0	0	92.6683	83.7865	89.1543	84.2512	0	90.7586	0	85.7702	0	0	0	0	0	85.805	91.2159	0	0	0	83.4925	0	0	91.993	0
		490	2111.42	0	0	87.2778	94.216	89.1638	89.905	0	91.4888	0	0	0	0	0	0	88.7449	85.5488	92.8011	0	0	0	82.3771	0	0	92.0446	0
		491	2115.28	0	0	85.1055	89.7819	84.8988	88.3575	0	0	0	0	0	0	0	0	85.404	96.444	0	85.2119	0	0	86.087	0	0	0	0
		492	2119.14	0	0	83.2798	87.186	84.8244	89.2	0	0	0	0	0	0	0	0	91.7848	82.8555	86.8408	0	0	0	89.6167	0	0	91.362	0
		493	2123	0	0	89.5102	86.6138	87.3912	86.4745	0	0	0	0	0	0	0	0	83.8575	86.0332	83.2595	83.5516	0	0	86.2048	0	0	89.8648	0
		494	2126.86	0	0	82.7071	0	86.2544	86.4362	0	0	0	0	0	0	0	0	83.609	89.0804	91.3039	0	0	0	89.1069	0	0	0	0
		495	2130.72	0	0	84.8775	93.0532	87.3175	90.8768	0	82.8458	0	0	0	0	0	0	81.7098	86.0999	87.1958	81.0329	0	0	88.4052	0	0	96.8715	81.8055
		496	2134.58	0	0	83.356	92.6505	87.2778	87.4837	0	83.8326	0	0	0	0	0	0	82.3719	86.3277	90.544	0	0	0	84.9975	0	83.9401	0	78.6488
		497	2138.44	0	0	88.4241	88.742	88.7118	87.7178	0	0	0	0	0	0	0	0	84.3005	83.2139	92.3063	0	0	0	85.6731	0	0	0	0
		498	2142.3	0	0	82.48	91.4754	91.763	90.2295	0	0	0	0	0	0	0	0	88.8753	84.2936	0	0	0	0	93.7396	0	0	0	0
		499	2146.16	0	0	86.5519	86.7343	87.446	92.1595	0	0	0	0	0	0	0	0	0	85.0238	0	0	0	0	84.8186	0	0	89.2022	0
		500	2150.02	0	0	88.6644	83.6869	84.6357	0	0	0	0	0	90.3881	0	0	0	83.6933	85.0968	0	0	0	0	84.8468	0	0	0	0
		501	2153.88	0	0	90.2796	90.6265	84.6031	93.4433	0	0	0	0	0	0	0	0	0	0	86.7964	0	0	0	87.2363	0	0	94.4896	0
		502	2157.74	0	0	84.2704	93.8095	86.6396	93.6961	0	0	0	0	0	0	0	0	0	0	90.5066	0	0	0	90.2044	0	0	0	0
		503	2161.6	0	0	87.7169	93.8709	90.2909	95.5306	0	0	0	0	0	0	0	0	0	83.9642	0	0	0	0	88.1498	0	0	0	0
		504	2165.46	0	0	82.0848	91.326	87.8027	92.1261	0	0	0	0	87.4748	0	0	0	0	0	0	0	0	0	92.0075	0	0	0	0

## Sheet: Average Spots by Background
				SptId_13	SptId_21	SptId_24	SptId_32	SptId_33	SptId_37	SptId_40	SptId_51	SptId_52	SptId_54	SptId_59	SptId_64	SptId_67	SptId_81	SptId_83	SptId_88	SptId_89	SptId_92	SptId_97	SptId_99	SptId_103	SptId_113	SptId_116	SptId_117	SptId_132
		0	220.02	0	0	0	0	0	0	0	0	0	0	0	0	0	0	0	0	0	0	0	0	0	0	0	0	0
		1	223.88	0	0	0	0	0	0	0	0	0	0	0	0	0	0	0	0	0	0	0	0	0	0	0	0	0
		2	227.74	0	0	0	0	0	0	0	0	0	0	0	0	0	0	0	0	0	0	0	0	0	0	0	0	0
		3	231.6	0	0	0	0	0	0	0	0	0	0	0	0	0	0	0	0	0	0	0	0	0	0	0	0	0
		4	235.46	0	0	0	0	0	0	0	0	0	0	0	0	0	0	0	0	0	0	0	0	0	0	0	0	0
		5	239.32	0	3.14503	0	0	0	0	0	0	0	0	0	0	0	0	0	0	0	0	0	0	0	0	0	0	0
		6	243.18	0	0	0	3.45317	0	0	0	0	0	0	0	0	0	0	0	0	0	0	0	0	0	0	0	0	0
		7	247.04	0	2.3892	0	0	0	0	0	0	0	0	0	0	0	0	0	0	0	0	0	0	0	0	0	0	0
		8	250.9	0	0	0	0	0	0	0	0	0	0	0	0	0	0	0	0	0	0	0	0	0	0	0	0	0
		9	254.76	0	0	0	0	0	0	0	0	0	0	0	0	0	0	0	0	0	0	2.52956	0	0	0	0	0	0
		10	258.62	0	0	0	0	0	0	0	0	0	0	0	0	0	0	0	0	0	0	0	0	0	0	0	0	0
		11	262.48	0	0	0	0	0	0	0	0	0	0	0	0	0	0	0	0	0	0	0	0	0	0	0	0	0
		12	266.34	0	0	0	0	0	0	0	0	0	0	0	0	0	0	0	0	0	0	0	0	0	0	0	0	0
		13	270.2	0	0	0	0	0	0	0	0	0	0	0	0	0	0	0	0	0	0	0	0	0	0	0	0	0
		14	274.06	0	0	0	0	0	0	0	0	0	0	0	0	0	0	0	0	0	0	0	0	0	0	0	0	0
		15	277.92	0	0	0	0	0	0	0	0	0	0	0	0	0	0	0	0	0	0	0	0	0	0	0	0	0
		16	281.78	0	0	0	0	0	0	0	0	0	0	0	0	0	0	0	0	0	0	0	0	0	0	0	0	0
		17	285.64	0	0	0	0	0	0	0	0	0	0	0	0	0	0	0	0	0	0	0	0	0	0	0	0	0
		18	289.5	0	0	0	0	0	0	0	0	0	0	0	0	0	0	0	0	0	0	0	0	0	0	0	0	0
		19	293.36	0	0	0	0	0	0	0	0	0	0	0	0	0	0	0	0	0	0	0	0	0	0	0	0	0
		20	297.22	0	0	0	0	0	0	0	0	0	0	0	0	0	0	0	0	0	0	0	0	0	0	0	0	0
		21	301.08	0	0	0	0	0	0	0	0	0	0	0	0	0	0	0	0	0	0	0	0	0	0	0	0	0
		22	304.94	0	0	0	0	0	0	2.87176	0	0	0	0	0	0	0	0	0	0	0	0	0	0	0	0	0	0
		23	308.8	0	0	0	0	0	0	0	0	0	0	0	0	0	0	0	0	0	0	0	0	0	0	0	0	0
		24	312.66	0	0	0	0	0	0	2.86154	0	0	0	0	0	0	0	0	0	0	0	0	0	0	0	0	0	0
		25	316.52	0	0	0	0	0	0	0	0	0	0	0	0	0	0	0	0	0	0	0	0	0	0	0	0	0
		26	320.38	0	0	0	0	0	0	0	0	0	0	0	0	0	0	0	0	0	0	0	0	0	0	0	0	0
		27	324.24	0	0	0	0	0	0	0	0	0	0	0	0	0	0	0	0	0	0	0	0	0	0	0	0	0
		28	328.1	0	0	0	0	0	0	0	0	0	0	0	0	0	0	0	0	0	0	0	0	0	0	0	0	0
		29	331.96	0	0	0	0	0	0	0	0	0	0	0	0	0	0	0	0	0	0	0	0	0	0	0	0	0
		30	335.82	0	0	0	0	0	0	0	0	0	0	0	0	0	0	0	0	0	0	0	0	0	0	0	0	0
		31	339.68	0	0	0	0	0	0	0	0	0	0	0	0	0	0	0	0	0	0	0	0	0	0	0	0	0
		32	343.54	0	0	0	0	0	0	0	0	0	0	0	0	0	0	0	0	0	0	0	0	0	0	0	0	0
		33	347.4	0	0	0	0	0	0	0	0	0	0	0	0	0	0	0	0	0	0	0	0	0	0	0	0	0
		34	351.26	0	0	0	0	0	0	0	0	0	0	0	0	0	0	0	0	0	0	0	0	0	0	0	0	0
		35	355.12	0	0	0	0	0	0	0	0	0	0	0	0	0	0	0	0	0	0	0	0	0	0	0	0	0
		36	358.98	0	0	0	0	0	0	0	0	0	0	0	0	0	0	0	0	0	0	0	0	0	0	0	0	0
		37	362.84	0	0	0	0	0	0	0	0	0	0	0	0	0	0	0	0	0	0	0	0	0	0	0	0	0
		38	366.7	0	0	0	0	0	0	0	0	0	0	0	0	0	0	0	0	0	0	0	0	0	0	0	0	0
		39	370.56	0	0	0	0	0	0	0	0	0	0	0	0	0	0	0	0	0	0	0	0	0	0	0	0	0
		40	374.42	0	0	0	0	0	0	0	0	0	0	0	0	0	0	2.56373	0	0	0	0	0	0	0	0	0	0
		41	378.28	0	0	0	0	0	0	0	0	0	0	0	0	0	0	0	0	0	0	0	0	0	0	0	0	0
		42	382.14	0	0	0	0	0	0	0	0	0	0	0	0	0	0	0	0	0	0	0	0	0	0	0	0	0
		43	386	0	0	0	0	0	0	0	0	0	0	0	0	0	0	2.60887	0	0	0	0	0	0	0	0	0	0
		44	389.86	0	0	0	0	0	0	0	0	0	0	0	0	0	0	0	0	0	0	0	0	0	0	0	0	0
		45	393.72	0	0	0	0	0	0	0	0	0	0	0	0	0	0	2.67647	0	0	0	0	0	0	0	0	0	0
		46	397.58	0	0	0	0	0	0	0	0	0	0	0	0	0	0	2.78826	0	0	0	0	0	0	0	0	0	0
		47	401.44	0	0	0	0	0	0	0	0	0	0	0	0	0	0	0	0	0	0	0	0	0	0	0	0	0
		48	405.3	0	0	0	0	0	0	0	0	0	0	0	0	0	0	3.00919	0	0	0	0	0	0	0	0	0	0
		49	409.16	0	0	0	0	0	0	0	0	0	0	0	0	0	0	2.78978	0	0	0	0	0	0	0	0	0	0
		50	413.02	0	0	0	0	0	0	0	0	0	0	0	0	0	0	2.62763	0	0	0	0	0	0	0	0	0	0
		51	416.88	0	0	0	0	0	0	0	0	2.29176	0	0	0	0	0	2.66561	0	0	0	0	0	0	0	0	0	0
		52	420.74	0	0	0	0	0	0	0	0	0	0	0	0	0	0	3.01546	0	0	0	0	0	0	0	0	0	0
		53	424.6	0	0	0	0	0	0	0	0	0	0	0	0	0	0	2.77313	0	0	0	0	0	0	0	0	0	0
		54	428.46	0	0	0	0	0	0	0	0	0	0	0	0	0	0	2.90722	0	0	0	0	0	0	0	0	0	0
		55	432.32	0	0	0	0	0	0	0	0	0	0	0	0	0	0	2.90789	0	0	0	0	0	0	0	0	0	0
		56	436.18	0	0	0	0	0	0	0	0	0	0	0	0	0	0	2.60866	0	0	0	0	0	0	0	0	0	0
		57	440.04	0	0	0	0	0	0	0	0	0	0	0	0	0	0	2.91035	0	0	0	0	0	0	0	0	0	0
		58	443.9	0	0	0	0	0	0	0	0	0	0	0	0	0	0	2.64322	0	0	0	0	0	0	0	0	0	0
		59	447.76	0	0	0	0	0	0	0	0	0	0	0	0	0	0	3.04179	0	0	0	0	0	0	0	0	0	0
		60	451.62	0	0	0	0	0	0	0	0	0	0	0	0	0	0	2.8571	0	0	0	0	0	0	0	0	0	0
		61	455.48	0	0	0	0	0	0	0	0	0	0	0	0	0	0	2.7516	0	0	0	0	0	0	0	0	0	0
		62	459.34	0	0	0	0	0	0	0	0	0	0	0	0	0	0	2.6432	0	0	0	0	0	0	0	0	0	0
		63	463.2	0	0	0	0	0	0	0	0	0	0	0	0	0	0	2.95817	0	0	0	0	0	0	0	0	0	0
		64	467.06	0	0	0	0	0	0	0	0	0	0	0	0	0	0	2.74071	0	0	0	0	0	0	0	0	0	0
		65	470.92	0	0	0	0	0	0	0	0	0	0	0	0	0	0	2.46104	0	0	0	0	0	0	0	0	0	0
		66	474.78	0	0	0	0	0	0	0	0	0	0	0	0	0	0	0	0	0	0	0	0	0	0	0	0	0
		67	478.64	0	0	0	0	0	0	0	0	0	0	0	0	0	0	0	0	0	0	0	0	0	0	0	0	0
		68	482.5	0	0	0	0	0	0	0	0	0	0	0	0	0	0	2.4018	0	0	0	0	0	0	0	0	0	0
		69	486.36	0	0	0	0	0	0	0	0	0	0	0	0	0	0	2.86222	0	0	0	0	0	0	0	0	0	0
		70	490.22	2.4402	0	0	0	0	0	0	0	0	0	0	0	0	0	2.74224	0	0	0	0	0	0	0	0	0	0
		71	494.08	0	0	0	0	0	0	0	0	0	0	0	0	0	0	2.62529	0	0	0	0	0	0	0	0	0	0
		72	497.94	0	0	0	0	0	0	0	0	0	0	0	0	0	0	2.89526	0	0	0	0	0	0	0	0	0	0
		73	501.8	0	0	0	0	0	0	0	0	0	0	0	0	0	0	2.98707	0	0	0	0	0	0	0	0	0	0
		74	505.66	0	0	0	0	0	0	0	0	0	0	0	0	0	0	2.53851	0	0	0	0	0	0	0	0	0	0
		75	509.52	0	0	0	0	0	0	0	0	0	0	0	0	0	0	0	0	0	0	0	0	0	0	0	0	0
		76	513.38	0	0	0	0	0	0	0	0	0	0	0	0	0	0	0	0	0	0	0	0	0	0	0	0	0
		77	517.24	0	0	0	0	0	0	0	0	0	2.34911	0	0	0	0	0	0	0	0	0	0	0	0	0	0	0
		78	521.1	0	0	0	0	0	0	0	0	0	0	0	0	0	0	0	0	0	0	0	0	0	0	0	0	0
		79	524.96	0	0	0	0	0	0	0	0	0	0	0	0	0	0	0	0	0	0	0	2.88323	0	0	0	0	0
		80	528.82	0	0	0	0	0	0	0	0	0	0	0	0	0	0	0	0	0	0	0	2.44529	0	0	0	0	0
		81	532.68	0	0	0	0	0	0	0	0	0	0	0	0	0	0	0	0	0	0	0	2.81651	0	0	0	0	0
		82	536.54	0	0	0	0	0	0	0	0	0	0	0	0	0	0	0	0	0	0	0	0	0	0	0	0	2.22748
		83	540.4	0	0	0	0	0	0	0	0	0	0	0	0	0	0	0	0	0	0	2.50742	3.0123	0	0	0	0	0
		84	544.26	0	0	0	0	0	0	0	0	0	0	0	0	0	0	0	0	0	0	0	2.8651	0	0	0	0	0
		85	548.12	0	0	0	0	0	0	0	0	0	0	0	0	0	0	0	0	0	0	2.68362	2.80172	0	0	0	0	0
		86	551.98	0	0	0	0	0	0	0	0	0	0	0	0	0	0	0	0	0	0	0	0	0	0	0	0	0
		87	555.84	0	0	0	0	0	0	0	0	0	0	0	0	0	0	0	0	0	0	2.44965	2.76686	0	0	0	0	0
		88	559.7	0	0	0	0	0	0	0	0	0	0	0	0	0	0	0	0	0	0	2.7077	2.79867	0	0	0	0	0
		89	563.56	0	0	0	0	0	0	0	0	0	0	0	0	0	0	0	0	0	0	0	2.69215	0	0	0	0	0
		90	567.42	0	0	0	0	0	0	0	0	0	0	0	0	0	0	0	0	0	0	0	2.56545	0	0	0	0	0
		91	571.28	0	0	0	0	0	0	0	0	0	0	0	0	0	0	0	0	0	2.64899	0	0	0	0	0	0	0
		92	575.14	0	0	0	0	0	0	0	0	0	0	0	0	0	0	2.40923	0	0	0	0	2.87988	0	0	0	0	0
		93	579	0	0	0	0	0	0	0	0	0	0	0	0	0	0	2.50353	0	0	0	2.77245	0	0	0	0	0	0
		94	582.86	0	0	0	0	0	0	0	0	0	0	0	0	0	0	0	0	0	0	0	2.53558	0	0	0	0	0
		95	586.72	2.98295	0	0	0	0	0	0	0	0	0	0	0	0	0	0	0	0	0	2.77401	2.52864	0	0	0	0	0
		96	590.58	2.96567	0	0	0	0	0	0	0	0	0	0	0	0	0	0	0	0	0	0	0	0	0	0	0	0
		97	594.44	3.03821	0	0	0	0	0	0	0	0	0	0	0	0	0	0	0	0	0	2.57584	0	0	0	0	0	0
		98	598.3	2.82994	0	0	0	0	0	0	0	0	0	0	0	0	0	0	0	0	0	2.71182	0	0	0	0	0	0
		99	602.16	2.94202	0	0	0	0	0	0	0	0	0	0	0	0	0	0	0	0	2.53732	0	0	0	0	0	0	0
		100	606.02	3.02182	0	0	0	0	0	0	0	0	0	0	0	0	0	0	0	0	2.75806	2.87232	0	0	0	0	0	0
		101	609.88	2.90191	0	0	0	0	0	0	0	0	0	0	0	0	0	0	0	0	0	2.65325	0	0	0	0	0	0
		102	613.74	2.92318	0	0	0	0	0	0	0	0	0	0	0	0	0	0	0	0	0	0	0	0	0	0	0	0
		103	617.6	2.79517	0	0	0	0	0	0	0	0	0	0	0	0	0	0	0	0	0	0	0	0	0	0	0	0
		104	621.46	3.1203	0	0	0	0	0	0	0	0	0	0	0	0	0	0	0	0	2.61589	2.78281	0	0	0	0	0	0
		105	625.32	3.34953	0	0	0	0	0	0	0	0	0	0	0	0	0	0	0	0	0	0	0	0	0	0	0	0
		106	629.18	2.94523	0	0	0	0	0	0	0	0	0	0	0	0	0	0	0	0	0	0	0	0	0	0	0	0
		107	633.04	3.42927	0	0	0	0	0	0	0	0	0	0	0	0	0	0	0	0	2.83587	0	0	0	0	0	0	0
		108	636.9	2.91339	0	0	0	0	0	0	0	0	0	0	0	0	0	0	0	0	0	0	0	0	0	0	0	0
		109	640.76	3.07701	0	0	0	0	0	0	0	0	0	0	0	0	0	0	0	0	2.56741	0	0	0	0	0	0	0
		110	644.62	3.42085	0	0	0	0	0	0	0	0	0	0	0	0	0	0	0	0	2.58176	2.594	0	0	0	0	0	0
		111	648.48	3.28291	0	0	0	0	0	0	0	0	0	0	0	0	0	0	0	0	2.86579	0	0	0	0	0	0	0
		112	652.34	3.34359	0	0	0	0	0	0	0	0	0	0	0	0	0	0	0	0	2.74553	0	0	0	0	0	0	0
		113	656.2	3.0972	0	0	0	0	0	0	0	0	0	0	0	0	0	0	0	2.90466	3.03012	0	0	0	0	0	0	0
		114	660.06	2.97693	0	0	0	0	0	0	0	0	0	0	0	0	0	0	2.6948	0	3.24955	0	0	0	0	0	0	0
		115	663.92	3.43551	0	0	0	0	0	0	0	0	0	0	0	0	0	0	0	0	2.85011	0	0	0	0	0	0	0
		116	667.78	3.36056	0	0	0	0	0	0	0	0	0	0	0	0	0	0	0	0	2.73924	0	0	0	0	0	0	0
		117	671.64	3.57779	0	0	0	0	0	0	0	0	0	0	0	0	0	0	0	0	3.00463	0	0	0	0	0	0	0
		118	675.5	3.19644	0	0	0	0	0	0	0	0	0	0	0	0	0	0	0	0	2.73649	0	0	0	0	0	0	0
		119	679.36	3.12034	0	0	0	0	0	0	0	0	0	0	0	0	0	0	0	0	2.69547	0	0	0	0	0	0	0
		120	683.22	3.37689	0	0	0	0	0	0	0	0	0	0	0	0	0	0	0	0	3.43994	0	0	0	0	0	0	0
		121	687.08	3.3688	0	0	0	0	0	0	0	0	0	0	0	0	0	0	0	0	2.78931	0	0	0	0	0	0	0
		122	690.94	3.65364	0	0	0	0	0	0	0	0	0	0	0	0	0	0	0	0	2.95008	0	0	0	0	0	0	0
		123	694.8	3.71541	0	0	0	0	0	0	0	0	0	0	0	0	0	0	0	0	2.79472	0	0	0	0	0	0	0
		124	698.66	3.8209	0	0	0	0	0	0	0	0	0	0	0	0	0	0	0	0	2.65916	0	0	0	0	0	0	0
		125	702.52	3.33666	0	0	0	0	0	0	0	0	0	0	0	0	0	0	0	0	2.79615	0	0	0	0	0	0	0
		126	706.38	3.01969	0	2.69748	0	0	0	0	0	0	0	0	0	0	0	0	0	0	3.15349	0	0	2.43258	0	0	0	0
		127	710.24	3.41817	0	2.88296	0	0	0	0	0	0	0	0	0	0	0	0	0	0	2.84138	0	0	0	0	0	0	0
		128	714.1	3.51538	0	0	0	0	0	0	0	0	0	0	0	0	0	0	0	0	2.79091	0	0	0	0	0	0	0
		129	717.96	3.46095	0	2.7369	0	0	0	0	0	0	0	0	0	0	0	0	0	0	2.7735	0	0	0	0	0	0	0
		130	721.82	3.58113	0	0	0	0	0	0	0	0	0	0	0	0	0	0	0	0	3.01847	0	0	0	0	0	0	0
		131	725.68	3.58635	0	0	0	0	0	0	0	0	0	0	0	0	0	0	0	0	0	0	0	0	0	0	0	0
		132	729.54	3.11593	0	0	0	0	0	0	0	0	0	0	0	0	0	0	0	0	2.95411	0	0	0	0	0	0	0
		133	733.4	3.53112	0	0	0	0	0	0	0	0	0	0	0	0	0	0	0	0	3.03771	0	0	0	0	0	0	0
		134	737.26	3.31836	0	2.83307	0	0	0	0	0	0	0	0	0	0	0	2.52227	0	0	0	0	0	0	0	0	0	0
		135	741.12	3.79814	0	0	0	0	0	0	0	0	0	0	0	0	0	2.69999	0	0	3.12168	0	0	0	0	0	0	0
		136	744.98	3.42292	0	0	0	0	0	0	0	0	0	0	0	0	0	0	0	0	2.85273	0	0	0	0	0	0	0
		137	748.84	3.34365	0	0	0	0	0	0	0	0	0	0	0	0	0	0	0	0	2.70403	0	0	0	0	0	0	0
		138	752.7	3.0453	0	0	0	0	0	0	0	0	0	0	0	0	0	2.79683	0	0	0	0	0	0	0	0	0	0
		139	756.56	3.1332	0	0	0	0	0	0	0	0	0	0	0	0	0	2.98793	0	0	0	0	0	0	0	0	0	0
		140	760.42	3.18056	0	0	0	0	0	0	0	0	0	0	0	0	0	2.57793	0	0	2.53351	0	0	0	0	0	0	0
		141	764.28	2.68	0	0	0	0	0	0	0	0	0	0	0	0	0	2.81548	0	0	0	0	0	0	0	0	0	0
		142	768.14	2.92657	0	0	0	0	0	0	0	0	0	0	0	0	0	2.88975	0	0	0	0	0	0	0	0	0	0
		143	772	2.90943	0	0	0	0	0	0	0	0	0	0	0	0	0	2.84602	0	0	0	0	0	0	0	0	0	0
		144	775.86	2.95015	0	0	0	0	0	0	0	0	0	0	0	0	0	0	0	0	2.55636	0	0	0	0	0	0	0
		145	779.72	3.16054	0	0	0	0	0	0	0	0	0	0	0	0	0	2.80597	0	0	0	0	0	0	0	0	0	0
		146	783.58	3.05213	0	0	0	0	0	0	0	0	0	0	0	0	0	2.74391	0	0	0	0	0	0	0	0	0	0
		147	787.44	2.50236	0	0	0	0	0	0	0	0	0	0	0	0	0	3.16471	0	0	0	0	2.8194	0	0	0	0	0
		148	791.3	2.66702	0	0	0	0	0	0	0	0	0	0	0	0	0	2.96511	0	0	0	0	0	0	0	0	0	0
		149	795.16	2.71422	0	2.58768	0	0	0	0	0	0	0	0	0	0	0	2.9797	0	0	0	0	0	0	0	0	0	0
		150	799.02	2.8657	0	0	0	0	0	0	0	0	0	0	0	0	0	2.99351	0	0	2.82684	0	0	0	0	0	0	0
		151	802.88	3.08884	0	0	0	0	0	0	0	0	0	0	0	0	0	3.09928	0	0	0	0	2.90809	0	0	0	0	0
		152	806.74	2.57245	0	0	0	0	0	0	0	0	0	0	0	0	0	2.90799	0	0	0	0	0	0	0	0	0	0
		153	810.6	2.7588	0	0	0	0	0	0	0	0	0	0	0	0	0	2.66204	0	2.86604	0	0	2.8292	0	0	0	0	0
		154	814.46	3.25242	0	0	0	0	0	0	0	0	0	0	0	0	0	3.17523	0	0	0	0	2.97781	0	0	0	0	0
		155	818.32	2.70562	0	0	0	0	0	0	0	0	0	0	0	2.97582	0	2.91268	0	0	0	0	2.66656	0	0	0	0	0
		156	822.18	0	0	0	0	0	0	0	0	0	0	0	0	0	0	3.39442	0	0	0	0	2.90704	0	0	0	0	0
		157	826.04	0	0	0	0	0	0	0	0	0	0	0	0	0	0	3.2727	0	0	0	0	2.56769	0	0	0	0	0
		158	829.9	0	0	0	0	0	0	0	0	0	0	0	0	2.7998	0	2.98035	2.58096	0	0	0	0	0	0	0	0	0
		159	833.76	2.58449	0	0	0	0	0	0	0	0	0	0	0	0	0	3.08254	0	0	0	0	3.29578	0	0	0	0	0
		160	837.62	0	0	0	0	0	0	0	0	0	0	0	0	0	0	2.88056	0	0	0	0	2.82858	0	2.67217	0	0	0
		161	841.48	0	0	2.68874	0	0	0	0	0	0	0	0	0	0	0	3.59412	0	0	0	0	2.7707	0	0	0	0	0
		162	845.34	2.70073	0	0	0	0	0	2.53466	0	0	0	0	0	0	0	3.3349	0	0	0	0	2.70627	0	0	0	0	0
		163	849.2	0	0	0	0	0	0	0	0	0	0	0	0	0	0	3.37276	2.89072	0	0	0	2.70762	0	0	0	0	0
		164	853.06	0	0	0	0	0	0	0	0	0	0	0	0	0	0	3.38206	0	0	0	0	2.92119	0	0	0	0	0
		165	856.92	0	0	0	0	0	0	2.80755	0	0	0	0	0	0	0	2.67966	0	0	0	0	2.78264	0	2.5094	0	0	0
		166	860.78	2.48653	0	2.64937	0	0	0	0	0	0	0	0	0	0	0	2.93461	0	0	0	0	3.32604	0	0	0	0	0
		167	864.64	2.59485	0	2.56831	0	0	0	0	0	0	0	0	0	0	0	2.66266	0	0	0	0	3.39348	0	2.53337	0	0	0
		168	868.5	0	0	2.83055	0	0	0	2.96791	0	0	0	0	0	0	0	3.17768	0	0	0	0	2.98293	0	2.51183	0	0	0
		169	872.36	0	0	0	0	0	0	2.85502	0	0	0	0	0	0	0	3.49716	0	0	0	0	2.96817	0	0	0	0	0
		170	876.22	0	0	2.82831	0	0	0	0	0	0	0	0	0	0	0	3.03558	0	0	0	0	3.07304	0	0	0	0	0
		171	880.08	0	0	2.87876	0	0	0	3.09079	0	0	0	0	0	0	0	3.32536	0	0	0	0	3.11412	0	2.60767	0	0	0
		172	883.94	0	0	2.74246	0	0	0	2.94605	0	0	0	0	0	0	0	2.8139	0	0	0	0	3.28189	0	2.27951	0	0	0
		173	887.8	0	0	2.85416	0	0	0	3.35008	0	0	0	0	0	0	0	2.88022	0	0	0	0	3.06593	0	2.76276	0	0	0
		174	891.66	0	0	0	0	0	0	3.0706	0	0	0	0	0	0	0	2.95174	0	0	0	0	3.15948	0	2.89204	0	0	0
		175	895.52	0	0	0	0	0	0	2.94474	0	0	0	0	0	0	0	3.19009	0	0	0	0	3.29334	0	0	0	0	0
		176	899.38	0	0	2.74544	0	0	0	3.21136	0	0	0	0	0	0	0	2.67973	0	0	0	0	3.31788	0	2.57674	0	0	0
		177	903.24	0	0	2.61119	0	0	0	3.01679	0	0	2.67001	0	0	0	0	2.78614	0	0	0	0	3.33483	0	2.53831	0	0	0
		178	907.1	0	0	0	0	0	0	3.3334	0	0	2.64663	0	0	0	0	2.54511	0	0	0	0	3.19561	0	2.56823	0	0	0
		179	910.96	0	0	2.69414	0	0	0	3.34382	0	0	2.91653	0	0	0	0	2.87032	0	0	0	0	3.41899	0	0	0	0	0
		180	914.82	0	0	0	0	0	0	3.17759	0	0	0	0	0	0	0	2.89031	0	0	0	0	3.42352	0	0	0	0	0
		181	918.68	0	0	2.77701	0	0	0	3.19438	0	0	0	0	0	0	0	0	0	0	0	0	3.04369	0	0	0	0	0
		182	922.54	0	0	2.83436	0	0	0	3.6915	0	0	2.69123	0	0	0	0	2.8662	0	0	0	0	3.07952	0	0	0	0	0
		183	926.4	0	0	2.66215	0	0	0	3.2019	0	0	0	0	2.43165	0	0	2.71129	0	0	0	0	3.49594	0	0	0	0	0
		184	930.26	0	0	0	0	0	0	3.19926	0	0	2.82374	0	0	0	0	2.71136	0	0	0	0	2.95543	0	0	0	0	0
		185	934.12	0	0	0	0	0	0	3.17743	0	0	2.91429	0	0	0	0	2.78519	0	2.82503	0	0	2.97827	0	0	0	0	0
		186	937.98	0	0	0	0	0	0	3.22478	0	0	3.30276	0	0	0	0	2.91822	0	0	0	0	3.46245	0	0	0	0	0
		187	941.84	0	0	0	0	0	0	3.40539	0	0	3.34376	0	0	0	0	2.85644	0	0	0	0	3.41819	0	0	0	0	0
		188	945.7	2.98577	0	2.65329	0	0	0	2.90847	0	0	3.06295	0	0	0	0	0	0	2.77703	0	0	3.17993	0	2.90526	0	0	0
		189	949.56	2.67257	0	0	0	0	0	3.44279	0	0	3.43971	0	0	0	0	2.83168	0	2.62789	0	0	3.88129	0	0	0	0	0
		190	953.42	0	0	0	0	0	0	3.13084	0	0	3.58829	0	0	0	0	2.66373	0	2.81913	0	0	3.37659	0	0	0	0	0
		191	957.28	0	0	0	0	0	0	3.29593	0	0	3.37111	0	0	0	0	2.55915	0	2.89534	0	0	3.39807	0	2.79479	0	0	0
		192	961.14	2.87116	0	0	0	0	0	2.92571	0	0	3.23501	0	0	0	0	0	0	2.93926	0	0	3.94382	0	2.92621	0	0	0
		193	965	2.69574	0	0	0	0	0	3.36024	0	0	3.59578	0	0	0	0	0	0	2.85084	0	0	3.18723	0	2.81496	0	0	0
		194	968.86	2.48613	0	0	0	0	0	3.10711	0	0	3.55189	0	0	0	0	0	0	3.04308	0	0	3.3544	0	0	0	0	0
		195	972.72	0	0	0	0	0	0	3.12614	0	0	3.19875	0	0	0	0	2.52946	0	3.21937	0	0	3.3248	0	0	0	0	0
		196	976.58	0	0	0	0	0	0	3.23514	0	0	3.20875	0	0	0	0	0	0	2.82106	0	0	4.16002	0	2.91933	0	0	0
		197	980.44	2.70317	0	0	0	0	0	3.17807	0	0	3.4416	0	0	0	0	0	0	2.88693	0	0	3.69817	0	2.71746	0	0	0
		198	984.3	2.74577	0	0	0	0	0	2.99776	0	0	3.38315	0	0	0	0	0	0	0	0	0	3.34199	0	2.50056	0	0	0
		199	988.16	2.55435	0	0	0	0	0	3.00911	0	0	3.58201	0	0	0	0	0	0	0	0	0	3.22928	0	2.7597	0	0	0
		200	992.02	0	0	2.78321	0	0	0	2.94542	0	0	3.33347	0	0	0	0	0	0	0	0	0	3.2837	0	0	0	0	0
		201	995.88	2.94986	0	0	0	0	0	3.08191	0	0	3.34729	0	0	0	0	0	0	0	0	0	3.36296	0	2.60776	0	0	0
		202	999.74	0	0	2.63722	0	0	0	2.73662	0	0	3.1667	0	0	0	2.78237	0	0	2.70402	0	0	2.90562	0	0	0	0	0
		203	1003.6	2.68265	0	0	0	0	0	0	0	0	2.77315	0	0	0	0	0	0	0	0	0	3.5346	0	2.92686	0	0	0
		204	1007.46	2.85564	0	0	0	0	0	3.00498	0	0	3.33094	0	0	0	0	0	0	2.57694	0	0	3.53769	0	2.44133	0	0	0
		205	1011.32	2.6658	0	2.53185	0	0	0	2.98972	0	0	2.80882	0	0	0	2.46143	0	0	2.54309	2.75599	0	3.23119	0	2.6748	0	0	0
		206	1015.18	2.86924	0	2.56756	0	0	0	2.94846	0	0	3.33608	0	0	0	0	0	0	0	0	0	3.2456	0	2.61921	0	0	0
		207	1019.04	2.7271	0	2.53861	0	0	0	0	0	0	3.03182	0	0	0	0	0	0	2.87479	0	0	3.36416	0	2.93801	0	0	0
		208	1022.9	2.88601	0	2.58216	0	0	0	2.97104	0	0	2.95604	0	0	0	0	0	0	0	2.986	0	3.81147	0	2.74422	0	0	0
		209	1026.76	2.94574	0	0	0	0	0	2.71125	0	0	3.02389	0	0	0	0	0	0	0	2.83834	0	3.2308	0	3.05466	0	0	0
		210	1030.62	2.72327	0	0	0	0	0	0	0	0	3.15528	0	0	0	0	0	0	2.79278	3.00497	0	2.93535	0	3.1562	0	0	0
		211	1034.48	2.81843	0	0	0	0	0	2.95344	0	0	3.34999	0	0	0	0	0	0	2.52888	2.51029	0	3.58103	0	3.36851	0	0	0
		212	1038.34	2.99993	0	0	0	0	0	3.1647	0	0	3.0782	0	0	0	0	0	0	2.87284	0	0	3.17582	0	2.88392	0	0	0
		213	1042.2	0	0	0	0	0	0	0	0	0	2.91775	0	0	0	0	0	0	2.79485	2.94734	0	2.8514	0	2.7332	0	0	0
		214	1046.06	3.27941	0	0	0	0	0	3.01025	0	0	3.01831	0	0	0	0	0	0	2.72539	2.83257	0	3.86673	0	2.76992	0	0	0
		215	1049.92	2.9512	0	0	0	0	0	3.12366	0	0	3.07118	0	0	0	0	0	0	2.80804	2.75168	0	3.24723	0	2.67809	0	0	0
		216	1053.78	3.08893	0	0	0	0	0	2.98649	0	0	2.78991	0	0	0	0	0	0	0	3.03787	0	3.14836	0	2.61927	0	0	0
		217	1057.64	2.78494	0	0	0	0	0	3.07923	0	0	2.96234	0	0	0	0	0	0	0	2.98069	0	3.30494	0	0	0	0	0
		218	1061.5	2.81438	0	0	0	0	0	3.0927	0	0	2.74632	0	0	0	0	0	0	0	3.1721	0	3.48377	0	0	0	0	0
		219	1065.36	3.17629	0	0	0	0	0	3.30569	0	0	2.62276	0	0	0	0	0	0	0	3.23683	0	2.8489	0	0	0	0	0
		220	1069.22	2.66779	0	0	0	0	0	3.212	0	0	0	0	0	0	0	0	0	0	3.15587	0	0	0	2.3709	0	0	0
		221	1073.08	2.95783	0	0	0	0	0	3.12128	0	0	0	0	0	0	0	0	0	0	3.28937	0	3.04593	0	0	0	0	0
		222	1076.94	2.91298	0	2.44052	0	0	0	3.17205	0	0	2.67193	0	0	0	0	0	0	0	3.38496	0	2.92246	0	0	0	0	0
		223	1080.8	3.10106	0	0	0	0	0	3.37142	0	0	0	0	0	0	0	0	0	0	3.36753	0	2.9764	0	0	0	0	0
		224	1084.66	2.70784	0	0	0	0	0	2.89158	0	0	2.93851	0	0	0	0	0	0	0	3.20409	0	3.4701	0	0	0	0	0
		225	1088.52	2.98383	0	2.64042	0	0	0	3.1109	0	0	0	0	0	0	0	0	0	0	3.63919	0	2.70389	0	2.78166	0	0	0
		226	1092.38	3.20384	0	2.61384	0	0	0	2.77441	0	0	2.68122	0	0	0	0	0	0	0	2.70254	0	2.77075	0	0	0	0	0
		227	1096.24	3.14621	0	2.77966	0	0	0	3.1591	0	0	0	0	0	0	0	0	0	2.70383	2.87664	0	2.96056	0	0	0	0	0
		228	1100.1	3.26411	0	2.97906	0	0	0	3.08431	0	0	2.49439	0	0	0	0	0	0	0	3.07778	0	2.99023	0	0	0	0	0
		229	1103.96	3.70931	0	2.84672	0	0	0	3.28474	0	0	0	0	0	0	0	0	0	0	2.78659	0	2.84296	0	0	0	0	0
		230	1107.82	3.11021	0	2.77656	0	0	0	2.9151	0	0	0	0	0	0	0	0	0	0	3.11112	0	3.01333	0	0	0	0	0
		231	1111.68	3.13158	0	2.61877	0	0	0	2.9815	0	0	0	0	0	0	0	0	0	0	2.92116	0	2.77037	0	0	0	0	0
		232	1115.54	3.07986	0	2.8894	0	0	0	3.13039	0	0	0	0	0	0	0	0	0	0	2.71844	0	2.9772	0	0	0	0	0
		233	1119.4	3.10486	0	2.79594	0	0	0	3.312	0	0	0	0	0	0	0	0	0	2.67878	2.90171	0	2.88287	0	0	0	0	0
		234	1123.26	3.00916	0	3.02346	0	0	0	3.50462	0	0	2.59925	0	0	0	0	0	0	0	2.69192	0	2.73594	0	2.41223	0	0	0
		235	1127.12	3.25626	0	2.5578	0	0	0	3.3406	0	0	0	0	0	0	0	0	0	3.02579	2.58739	0	2.5087	0	0	0	0	0
		236	1130.98	3.25288	0	2.7169	0	0	0	3.38882	0	0	0	0	0	0	0	0	0	2.6449	0	0	0	0	0	0	0	0
		237	1134.84	3.10298	0	2.87681	0	0	0	3.48953	0	0	0	0	0	0	0	0	0	2.79501	2.76746	0	2.93441	0	0	0	0	0
		238	1138.7	2.97025	0	2.92876	0	0	0	3.83389	0	0	0	0	0	0	0	0	0	0	0	0	0	0	0	0	0	0
		239	1142.56	3.15911	0	0	0	0	0	3.46341	0	0	0	0	2.58897	0	0	0	0	0	3.04023	0	0	0	0	0	0	0
		240	1146.42	2.82824	0	2.79768	0	0	0	3.38198	0	0	0	0	0	0	0	0	0	2.48768	2.84386	0	0	0	0	0	0	0
		241	1150.28	2.72817	0	0	0	0	0	3.44166	0	0	0	0	0	0	0	0	0	2.99556	2.52613	0	0	0	0	0	0	0
		242	1154.14	2.84284	0	3.08158	0	0	0	3.78868	0	0	0	0	2.75573	0	0	0	0	2.97507	0	0	0	0	0	0	0	0
		243	1158	2.99596	0	2.82425	0	0	0	3.57504	0	0	0	0	0	0	0	0	0	2.98215	0	0	0	0	0	0	0	0
		244	1161.86	2.98018	0	2.91797	0	0	0	3.72609	0	0	0	0	2.72635	0	0	0	0	2.8177	2.73284	0	0	0	0	0	0	0
		245	1165.72	0	0	2.80333	0	0	0	3.61061	0	0	0	0	0	0	0	0	0	2.72692	0	0	0	0	0	0	0	0
		246	1169.58	0	0	2.80932	0	0	0	0	0	0	0	0	2.95333	0	0	0	0	2.8711	0	0	0	0	0	0	0	0
		247	1173.44	2.79514	0	2.58069	0	0	0	3.62926	0	0	0	0	2.84966	0	0	0	0	3.24205	0	0	0	0	0	0	0	0
		248	1177.3	3.34676	0	3.14157	0	0	0	3.20517	0	0	0	0	2.95119	0	0	0	0	2.61454	2.93351	0	0	0	0	0	0	0
		249	1181.16	0	0	2.79832	0	0	0	3.59834	0	0	0	0	2.70337	0	0	0	0	3.01532	2.64012	0	2.56663	0	0	0	0	0
		250	1185.02	0	0	2.96558	0	0	0	3.5128	0	0	0	0	3.10232	0	0	0	0	2.76323	2.45032	0	0	0	0	0	0	0
		251	1188.88	0	0	2.96541	0	0	0	3.75711	0	0	0	0	2.89788	0	0	0	0	2.87679	0	0	0	0	0	0	0	0
		252	1192.74	0	0	2.8136	0	0	0	3.63315	0	0	0	0	0	0	0	0	0	2.88735	2.82376	2.94859	0	0	0	2.2791	0	0
		253	1196.6	0	0	2.41836	0	0	0	3.71193	0	0	0	0	0	0	0	0	0	2.87608	0	0	0	0	0	0	0	0
		254	1200.46	0	0	0	0	0	0	4.00242	0	0	0	0	0	0	0	2.75046	0	2.84376	0	0	0	0	0	0	0	0
		255	1204.32	2.66335	0	2.95794	0	0	0	3.17451	0	0	0	0	2.92426	0	0	0	0	3.05479	2.61376	0	0	0	0	0	0	0
		256	1208.18	0	0	2.99206	0	0	0	3.81885	0	0	2.58964	0	2.75241	0	0	0	0	3.45943	2.71046	2.78499	0	0	0	0	0	0
		257	1212.04	3.00167	0	0	0	0	0	3.47487	0	0	0	0	2.85195	0	0	2.88408	0	2.79277	2.75237	0	0	0	0	0	0	0
		258	1215.9	2.98775	0	2.81226	0	0	0	3.76361	0	0	2.61083	0	0	0	0	0	0	3.11225	2.88742	0	0	0	0	0	0	0
		259	1219.76	3.00329	0	2.97061	2.48674	0	0	3.57737	0	0	0	0	0	0	0	0	0	2.62188	0	0	0	0	0	0	0	0
		260	1223.62	3.21872	0	2.75659	0	0	0	4.17276	0	0	0	0	3.37418	0	0	0	0	2.66559	2.91552	0	0	0	0	2.73451	0	0
		261	1227.48	2.8816	0	2.94474	0	0	0	3.68091	0	0	0	0	2.64241	0	0	2.60395	0	2.68308	2.57578	0	0	0	0	2.65924	0	0
		262	1231.34	2.93701	0	2.87527	0	0	0	3.71151	0	0	0	0	2.66442	0	0	0	0	2.77415	2.95143	0	0	0	0	0	0	0
		263	1235.2	2.84834	0	3.0391	0	0	0	3.67858	0	0	0	0	0	0	0	0	0	0	0	0	0	0	0	2.61074	0	0
		264	1239.06	3.01443	0	3.33976	0	0	0	3.19356	0	0	0	0	0	0	0	0	0	0	0	3.10513	0	0	0	2.72485	0	0
		265	1242.92	2.99239	0	2.9221	0	0	0	3.9157	0	0	0	0	0	0	0	0	0	0	3.2187	3.02926	0	0	0	2.59416	0	0
		266	1246.78	3.22895	0	2.87123	0	0	0	4.23294	0	0	0	0	0	0	0	0	0	0	2.88084	2.90232	0	0	0	2.78052	0	0
		267	1250.64	2.94952	0	2.84352	0	0	0	3.48502	0	0	2.93164	0	0	0	0	2.84766	0	0	0	0	0	0	0	2.83706	0	0
		268	1254.5	2.94478	0	0	0	0	0	3.89959	0	0	3.1778	0	0	0	0	0	0	0	3.00919	0	0	0	0	0	0	0
		269	1258.36	3.15252	0	2.90222	0	0	0	3.6392	0	0	2.91493	0	0	0	0	0	0	0	2.94696	2.59668	0	0	0	2.60072	0	0
		270	1262.22	2.6812	0	2.62117	0	0	0	3.47161	0	0	2.84936	0	0	0	0	0	0	2.79026	2.8474	3.06633	0	0	0	2.57641	0	0
		271	1266.08	3.06298	0	2.66353	0	0	0	3.47717	0	0	3.05587	0	0	0	0	0	0	0	2.96919	3.13608	0	0	0	2.6785	0	0
		272	1269.94	3.33469	0	0	0	0	0	3.34168	0	0	2.94542	0	0	0	0	0	0	2.71354	2.84219	3.16865	0	0	0	2.91147	0	0
		273	1273.8	3.00143	0	0	0	0	0	3.55098	0	0	2.99093	0	0	0	0	0	0	0	2.9675	0	0	0	0	2.62978	0	0
		274	1277.66	2.72314	0	0	0	0	0	3.55008	0	0	3.11835	0	0	0	0	0	0	0	0	2.90744	0	0	0	2.87315	0	0
		275	1281.52	3.14702	0	0	0	0	0	3.238	0	0	3.06505	0	0	0	0	0	0	2.62049	2.94226	2.98781	0	0	0	3.03587	0	0
		276	1285.38	3.33312	0	0	0	0	0	3.55605	0	0	3.146	0	0	0	0	0	0	0	3.13366	2.90654	0	0	0	2.4258	0	0
		277	1289.24	3.35972	0	0	0	0	0	3.63323	0	0	0	0	0	0	0	2.50524	0	0	2.98965	2.74132	0	0	0	2.99676	0	0
		278	1293.1	3.28564	0	0	0	0	0	3.18621	0	0	3.0876	0	0	0	0	0	0	2.5294	2.90826	3.4302	0	0	0	0	0	0
		279	1296.96	3.21561	0	0	0	0	0	3.5928	0	0	2.97618	0	0	0	0	2.43122	0	0	3.31103	0	0	0	0	2.82658	0	0
		280	1300.82	3.08125	0	0	0	0	0	3.30808	0	0	2.72675	0	0	0	0	0	0	0	2.90364	3.08701	0	0	0	2.79036	0	0
		281	1304.68	3.12555	0	0	0	0	0	3.02736	0	0	2.83656	0	0	0	0	0	0	0	2.78944	3.21727	0	0	0	3.06196	0	0
		282	1308.54	3.0942	0	0	0	0	0	3.06976	0	0	2.62332	0	0	0	0	2.6255	0	0	2.92323	0	0	0	0	2.83783	0	0
		283	1312.4	3.28627	0	0	0	0	0	3.46323	0	0	2.44395	0	0	0	0	0	0	0	0	0	0	0	0	2.69917	0	0
		284	1316.26	3.19513	0	0	0	0	0	3.36517	0	0	2.81096	0	0	0	0	0	0	0	2.71267	2.60631	0	0	0	2.85348	0	0
		285	1320.12	3.10684	0	0	0	0	0	2.77897	0	0	2.96415	0	0	0	0	0	0	0	2.84037	2.76829	0	0	0	2.99977	0	0
		286	1323.98	3.38218	0	0	0	0	0	2.91017	0	0	2.96129	0	0	0	0	0	0	0	0	0	0	0	0	2.78614	0	0
		287	1327.84	3.25485	0	0	0	0	0	3.08495	0	0	3.03569	0	0	0	0	0	0	0	2.93122	2.71117	0	0	0	3.29517	0	0
		288	1331.7	3.27416	0	0	0	2.53798	0	3.13779	0	0	2.96758	0	0	0	0	0	0	0	2.94407	0	0	0	0	2.71315	0	0
		289	1335.56	3.58675	0	0	0	0	0	2.82499	0	0	2.86483	0	0	0	0	0	0	0	0	0	0	0	0	2.87058	0	0
		290	1339.42	3.14394	0	0	0	0	0	3.44487	0	0	2.68428	0	0	0	0	0	0	0	0	0	0	0	0	2.88599	0	0
		291	1343.28	2.93426	0	0	0	0	0	0	0	0	3.33156	0	0	0	0	0	0	0	2.76501	0	0	0	0	2.82331	0	0
		292	1347.14	3.32371	0	0	0	0	0	2.80148	0	0	0	0	0	0	0	0	0	0	0	0	0	0	2.46233	2.82112	0	0
		293	1351	3.19443	0	0	0	0	0	3.04769	0	0	0	0	0	0	0	0	0	0	0	2.81748	0	0	2.58635	2.9562	0	0
		294	1354.86	3.08596	0	0	0	0	0	2.92513	0	0	3.14035	0	0	0	0	0	0	0	0	0	0	0	0	0	0	0
		295	1358.72	2.97582	2.7803	0	0	0	0	3.37265	0	0	2.93113	0	0	0	0	0	0	0	0	0	0	0	2.57342	0	0	0
		296	1362.58	0	0	0	2.48535	0	2.75222	3.18186	0	0	2.86309	0	0	0	0	0	0	0	0	0	0	0	2.74046	0	0	0
		297	1366.44	2.75667	0	0	0	0	2.57278	2.9953	0	0	2.72668	0	0	0	0	0	0	0	2.69599	2.64052	0	0	0	3.03686	0	0
		298	1370.3	2.7101	0	0	0	0	0	3.29834	0	0	0	0	0	0	0	0	0	0	0	0	0	0	0	3.02229	0	0
		299	1374.16	2.92826	0	0	0	0	2.73668	2.87998	0	0	3.18734	0	0	0	0	0	0	0	0	0	0	0	2.50884	2.54316	0	0
		300	1378.02	3.9986	0	0	0	0	0	0	0	0	3.48734	0	0	0	0	2.496	0	0	0	3.47827	0	0	0	0	0	0
		301	1381.88	0	3.05964	0	0	0	2.78097	2.71579	0	0	0	0	0	0	0	0	0	0	2.63665	0	0	0	0	2.81168	0	0
		302	1385.74	0	3.09471	0	0	0	0	0	0	0	3.00847	0	0	0	0	0	0	0	0	0	0	0	2.39059	2.91788	0	0
		303	1389.6	0	3.05363	0	0	0	2.96769	3.00512	0	0	2.6834	0	0	0	0	0	0	0	0	0	0	0	0	0	0	0
		304	1393.46	2.74035	2.88507	0	0	0	3.08076	0	0	0	0	0	0	0	0	0	2.7179	0	0	0	0	0	0	2.89335	0	0
		305	1397.32	2.82271	2.82142	0	0	0	2.60201	0	0	0	2.65181	0	0	0	0	0	3.14473	0	0	0	0	0	0	0	0	0
		306	1401.18	0	2.928	0	0	0	2.42631	2.69854	0	0	0	0	0	0	0	2.63584	2.9585	0	0	0	0	0	0	2.5265	0	0
		307	1405.04	2.67991	2.93224	0	0	0	3.21452	0	0	0	2.783	0	0	0	0	0	0	0	0	0	0	0	2.6185	0	0	0
		308	1408.9	0	2.8521	0	0	0	3.08253	2.77599	0	0	2.75239	0	0	0	0	0	2.85323	0	0	0	0	0	0	2.81879	0	0
		309	1412.76	0	3.34307	0	0	0	0	2.69428	0	0	2.9216	0	0	0	0	0	2.9618	0	0	0	0	0	0	2.59404	0	0
		310	1416.62	0	2.93266	0	0	0	0	2.92035	0	0	0	0	0	0	3.10794	0	2.94939	0	0	0	0	0	0	0	0	0
		311	1420.48	0	2.94813	0	0	0	3.01026	2.65155	0	0	2.73572	2.47768	0	0	0	0	0	0	0	0	0	0	0	2.4689	0	0
		312	1424.34	0	2.78124	0	0	0	3.11779	2.53955	0	0	2.91738	2.94177	0	0	0	0	3.08755	0	0	0	0	0	0	0	0	0
		313	1428.2	2.89366	3.05535	0	0	0	2.99036	2.95059	0	0	2.893	0	2.68652	0	0	0	3.09996	0	0	0	0	0	0	2.88516	0	0
		314	1432.06	3.09115	2.91024	0	0	0	3.21111	0	0	0	2.78883	2.76048	0	0	0	2.8322	2.88475	0	0	0	0	0	0	2.74553	0	0
		315	1435.92	2.42769	2.79924	0	0	0	2.67549	0	0	0	2.71703	2.78667	0	0	2.89745	2.69064	3.08411	0	0	0	0	0	0	0	0	0
		316	1439.78	2.89242	3.03853	0	0	0	3.014	0	0	0	2.8056	0	0	0	3.04045	0	3.05719	0	0	0	0	0	0	0	0	0
		317	1443.64	3.14373	0	0	0	0	2.91386	3.03579	0	0	0	2.7584	0	0	0	0	3.06752	0	0	0	0	0	0	0	0	0
		318	1447.5	2.78217	2.9365	0	0	0	3.05364	0	0	0	0	2.93358	0	0	2.86227	0	2.75194	0	0	0	0	0	0	2.69097	0	0
		319	1451.36	2.67817	0	0	0	0	2.83677	2.76514	0	0	0	0	0	0	3.012	0	3.16479	0	0	0	0	0	0	0	0	0
		320	1455.22	0	2.66612	0	0	2.78007	2.65002	0	0	0	0	0	0	0	3.13173	0	3.22308	0	0	0	0	0	0	0	0	0
		321	1459.08	2.94787	0	0	0	0	3.13115	0	0	0	0	2.85627	0	0	0	0	3.01891	0	0	0	0	0	0	0	0	0
		322	1462.94	2.74383	0	0	0	2.72434	2.95095	0	0	0	0	2.93772	0	0	3.14538	0	0	0	0	0	0	0	0	0	0	0
		323	1466.8	0	2.94193	0	0	0	3.10877	0	0	0	0	2.65674	2.86166	0	0	0	0	0	0	0	0	0	0	0	0	0
		324	1470.66	2.91776	0	0	0	0	3.13102	0	0	0	0	2.80511	0	0	0	0	0	0	0	0	0	0	0	0	0	0
		325	1474.52	2.93095	0	0	0	0	3.14907	0	0	0	2.52473	2.82554	3.05077	0	2.75585	0	3.14465	0	0	0	0	0	0	0	0	0
		326	1478.38	3.29877	0	0	0	0	2.83546	0	0	0	2.55575	2.75254	0	0	2.98156	0	0	0	0	0	0	0	0	0	0	0
		327	1482.24	3.02014	0	0	0	2.75959	3.13324	0	0	2.78262	0	2.77524	0	2.97355	3.17636	0	2.79279	0	0	0	0	0	0	0	0	0
		328	1486.1	2.76425	2.84141	0	0	2.90406	3.2324	0	0	2.4557	0	2.64089	2.85338	0	3.13049	0	0	0	0	0	0	0	0	0	0	3.0173
		329	1489.96	3.04046	0	0	0	0	3.27182	0	0	0	0	2.59479	2.8137	0	3.19734	0	0	0	0	0	0	0	0	0	0	0
		330	1493.82	2.72672	2.94119	0	0	0	3.25612	0	0	2.73715	2.77857	2.88095	0	0	0	2.98374	0	0	0	0	0	0	0	0	0	0
		331	1497.68	3.05296	0	0	0	3.24312	3.32977	0	0	2.96198	0	2.56785	3.15572	0	2.96798	0	0	0	0	0	0	0	0	0	0	0
		332	1501.54	2.90926	0	0	0	0	2.93154	0	0	3.09544	2.99647	0	2.68628	0	0	2.79136	0	0	0	0	0	0	0	0	0	0
		333	1505.4	0	0	0	0	2.80802	2.99259	0	0	2.87305	0	0	3.45459	0	3.1192	2.43202	0	0	0	0	0	0	0	0	0	0
		334	1509.26	3.07759	2.61039	0	0	3.18714	3.17538	0	0	3.2199	0	0	0	0	0	2.82705	0	0	0	0	0	0	0	0	0	0
		335	1513.12	3.26772	0	0	0	3.40394	3.0467	0	0	2.84947	0	2.77293	2.81393	0	2.78684	2.70739	0	0	0	0	0	0	0	0	0	0
		336	1516.98	2.8288	0	0	0	3.06938	2.7802	0	0	0	0	2.73112	2.95393	0	3.44933	2.48322	0	0	0	0	0	0	0	0	0	3.09913
		337	1520.84	2.85053	0	0	0	3.02262	2.80382	0	0	2.60334	0	2.75852	3.00442	2.80392	3.12476	2.87156	0	0	0	0	0	0	0	0	0	0
		338	1524.7	2.61148	0	0	0	3.3104	3.01847	0	0	3.16301	0	2.48521	3.04326	0	2.76739	2.75825	0	0	0	0	0	0	0	0	0	0
		339	1528.56	2.70123	0	0	0	0	3.11732	0	2.92028	0	2.8457	2.78133	3.20601	2.87807	0	2.83113	0	0	0	0	0	0	0	0	0	2.81068
		340	1532.42	2.99636	0	0	0	2.89156	2.98056	0	2.82486	3.02435	2.82022	2.42518	2.77135	0	3.0076	2.64729	0	0	0	0	0	0	0	0	0	3.08901
		341	1536.28	2.92303	0	0	0	0	3.16847	0	0	2.65786	2.96513	0	2.88081	0	3.2117	2.7431	0	0	0	0	0	0	0	0	0	2.71853
		342	1540.14	2.56146	0	0	0	0	0	0	0	2.81374	3.06207	0	3.1721	0	3.22853	3.1959	0	0	0	0	0	0	0	0	0	2.92832
		343	1544	2.90425	0	0	0	0	2.84057	0	0	3.00808	2.97472	0	0	0	2.78007	0	0	0	0	0	0	0	0	0	2.75709	0
		344	1547.86	0	0	0	0	2.96946	2.6076	0	2.57105	3.1656	2.79623	0	2.81672	0	0	2.86147	0	0	0	0	0	0	0	0	2.67998	2.60916
		345	1551.72	2.8878	0	0	0	0	3.03154	0	0	0	2.86197	2.62193	2.96339	0	3.11607	2.93574	0	0	0	2.79447	0	0	0	0	0	2.93652
		346	1555.58	0	0	0	0	2.57597	3.0042	0	0	2.64032	3.14488	2.60727	2.81296	0	3.34587	2.84826	0	0	0	2.80317	0	0	0	0	0	0
		347	1559.44	0	0	0	0	0	3.34732	0	0	2.7064	2.95819	0	0	0	3.27167	2.85283	0	0	0	2.77262	0	0	2.92065	0	0	0
		348	1563.3	2.97617	0	0	0	0	0	0	2.76347	0	3.07639	0	2.88336	2.63634	3.18871	0	0	0	0	2.91153	0	0	0	0	0	2.82426
		349	1567.16	0	0	0	0	0	3.43118	0	0	0	2.76461	2.52283	2.46222	0	3.22732	0	0	0	0	2.62478	0	0	0	0	2.68766	2.95836
		350	1571.02	2.88139	0	0	0	0	0	0	0	2.82404	3.20341	2.72873	0	0	3.15819	0	0	0	0	3.13803	0	0	3.09744	0	2.61318	0
		351	1574.88	0	0	0	0	0	0	0	0	2.69742	3.26777	2.67607	2.62355	0	3.07113	2.81764	0	0	0	2.7897	0	0	2.64136	0	0	2.91596
		352	1578.74	2.6622	0	0	0	2.53838	2.68199	0	0	0	3.05483	2.6815	0	0	3.45485	0	0	0	0	2.68485	0	0	3.03358	0	0	2.99936
		353	1582.6	0	0	0	0	0	2.78955	0	0	0	3.05413	2.70283	3.08362	0	3.11668	0	0	0	0	2.6697	0	0	3.00786	0	0	2.86292
		354	1586.46	0	0	0	0	0	2.61428	0	0	0	3.12649	0	2.68663	0	3.42137	0	0	0	0	3.02391	0	0	0	0	0	2.86281
		355	1590.32	0	0	0	0	0	3.16465	0	0	0	2.99291	2.52196	2.96711	0	0	0	0	0	0	2.74768	0	0	2.98514	0	2.80319	2.92422
		356	1594.18	0	0	0	0	0	0	0	0	2.52875	3.43069	2.59346	2.98047	0	3.08767	0	0	0	0	2.83193	0	0	2.86922	0	0	2.73024
		357	1598.04	0	0	0	0	0	0	0	0	0	3.41736	2.43012	2.45125	3.02056	3.27405	2.5631	0	0	0	2.87528	0	0	2.82583	0	2.74445	2.91438
		358	1601.9	0	0	0	0	0	0	0	2.50613	2.66421	3.82842	0	3.1218	0	3.36101	2.8559	0	2.51913	0	2.48142	0	0	2.77004	0	2.94875	2.93855
		359	1605.76	0	0	0	0	0	0	0	0	0	3.11833	2.84849	0	0	0	2.54586	0	0	0	2.49073	0	0	2.80963	0	0	2.719
		360	1609.62	0	0	0	0	0	3.024	0	0	0	3.45808	0	2.70822	0	3.23202	2.63575	0	0	0	2.77062	0	0	2.77306	0	2.69951	0
		361	1613.48	0	0	0	0	0	0	0	0	0	3.30179	0	0	0	3.46947	2.59215	2.96868	0	0	2.65015	0	0	2.63001	0	2.81239	0
		362	1617.34	0	0	0	0	0	0	0	0	0	2.65831	0	0	0	3.46463	2.9294	0	0	0	2.9962	0	0	2.91724	0	0	3.01743
		363	1621.2	0	0	0	0	0	0	0	0	0	3.2302	0	3.11615	0	3.59226	2.66101	3.00432	0	0	3.15337	0	0	2.72997	0	2.83643	0
		364	1625.06	0	0	0	0	0	2.98236	0	0	0	3.23849	0	0	2.5661	3.30177	2.78668	2.78385	0	0	2.76239	0	0	3.0289	0	0	0
		365	1628.92	0	0	0	0	0	2.56356	0	0	0	2.71071	0	0	0	3.77828	2.75936	0	0	0	3.04691	0	0	2.82464	0	0	0
		366	1632.78	0	0	0	0	0	0	0	0	0	2.90736	0	0	0	2.99758	3.18435	0	0	0	2.79967	0	0	2.73877	0	0	0
		367	1636.64	0	0	0	0	0	2.74509	0	0	0	3.15591	0	0	2.84428	3.12723	0	3.06826	0	0	0	0	0	0	0	0	3.17557
		368	1640.5	0	0	0	0	2.45261	0	0	0	0	2.97742	0	0	2.84631	3.15031	2.92918	2.96697	0	0	3.12443	0	0	2.55005	0	0	2.94703
		369	1644.36	0	0	0	0	0	0	0	0	0	0	0	0	2.87944	3.10265	2.96315	3.01934	0	0	2.90669	0	2.44965	0	0	0	0
		370	1648.22	0	0	0	0	0	0	0	0	0	3.23767	0	0	2.90614	0	2.75889	3.13139	0	0	2.95447	0	0	3.45467	0	0	2.40949
		371	1652.08	0	0	0	0	0	0	0	0	0	2.67029	0	0	2.93813	0	3.03704	2.91822	0	0	2.76739	0	0	3.17188	0	0	3.20198
		372	1655.94	0	2.59066	0	0	0	0	0	0	0	2.35748	0	0	2.66893	3.08757	0	2.9442	0	0	2.93529	0	0	2.82672	0	0	3.16211
		373	1659.8	0	0	0	0	0	0	0	0	0	2.71489	2.55457	0	2.67644	2.99354	2.97585	2.80258	0	0	0	0	2.87182	3.19096	0	0	0
		374	1663.66	0	0	0	0	0	0	0	0	0	2.80308	2.73269	0	3.00929	3.54075	0	2.91137	0	0	2.69969	0	0	2.63405	0	0	0
		375	1667.52	0	0	0	0	0	0	0	0	0	3.02635	0	0	3.30941	3.21772	2.81425	2.96191	0	0	0	0	2.59522	2.89122	0	0	3.12185
		376	1671.38	0	0	0	0	2.54787	0	0	0	0	2.84083	0	0	2.57757	3.22692	2.8948	2.86547	0	0	2.73475	2.9054	0	2.90923	0	0	2.91243
		377	1675.24	0	0	0	0	0	0	0	0	0	2.69143	0	0	2.99469	0	2.96662	2.89535	0	0	0	0	2.69457	0	0	0	3.23042
		378	1679.1	0	0	0	0	0	0	0	0	0	3.03223	2.62055	2.75971	3.01007	3.19591	2.73378	2.78657	0	0	2.68386	0	3.08412	2.73857	0	0	3.24259
		379	1682.96	0	2.9047	0	0	0	0	0	0	0	2.62767	0	0	2.90646	3.34871	2.90515	3.10433	0	0	2.53261	0	2.62907	2.90785	0	0	3.10593
		380	1686.82	0	2.86886	0	0	0	0	0	0	0	3.06541	0	0	2.88839	2.99638	2.72264	3.04735	0	0	0	2.89017	2.84969	2.60967	0	0	3.23751
		381	1690.68	0	0	0	0	0	0	0	0	0	2.64272	0	0	3.2858	3.25128	2.68058	2.63423	0	0	0	0	3.0188	2.8377	0	0	3.09861
		382	1694.54	0	2.82842	0	0	0	0	0	0	0	0	0	0	2.7213	3.05193	0	3.12885	0	0	0	0	2.69604	2.80622	0	0	2.90029
		383	1698.4	0	2.96443	0	0	0	0	0	2.51352	0	2.83802	0	0	3.39142	3.05678	2.44828	0	0	0	0	0	0	2.42533	0	0	2.96494
		384	1702.26	0	0	0	0	0	0	0	0	0	0	0	0	3.14635	3.04391	2.57072	3.19243	0	0	0	2.96472	2.87892	2.83764	0	0	3.08082
		385	1706.12	0	3.08772	0	0	0	0	0	0	0	2.6352	0	0	3.01956	3.04715	0	0	2.39426	0	0	0	2.64615	2.93398	0	0	3.45197
		386	1709.98	0	0	0	0	2.77236	0	0	0	0	0	0	0	3.1983	2.99861	2.92136	3.1455	0	0	0	0	2.77446	3.10892	0	0	0
		387	1713.84	0	2.86069	0	0	0	0	0	0	0	2.60058	0	0	3.0812	3.0196	0	3.04342	0	0	0	2.83257	2.99231	2.85043	0	0	0
		388	1717.7	0	3.16552	0	0	2.96913	0	0	0	0	0	0	0	2.97135	3.1106	2.82351	2.95306	2.6748	0	0	3.19275	3.02994	2.5529	0	0	3.00294
		389	1721.56	0	3.02069	0	0	0	0	0	0	0	0	0	0	3.0586	3.19123	0	3.04595	2.928	0	0	3.21194	2.71276	0	0	0	0
		390	1725.42	0	2.74739	0	0	2.91218	0	0	0	0	0	0	0	3.18171	3.2173	0	2.88432	0	0	0	0	3.0401	2.94547	0	0	2.8607
		391	1729.28	0	0	0	0	3.33691	0	2.61047	0	0	0	0	0	2.84267	3.26063	2.7663	2.5484	3.12015	0	0	2.92055	2.91238	2.70077	0	0	3.48381
		392	1733.14	0	2.82659	0	0	3.15286	0	0	0	0	0	0	0	2.92881	3.15647	2.7764	0	2.86684	0	0	0	2.82793	0	0	0	3.30215
		393	1737	0	2.70726	0	0	3.45282	0	0	0	0	0	0	0	2.84544	3.12362	0	3.01357	2.72141	0	0	0	2.56674	0	0	0	3.27037
		394	1740.86	0	2.95276	0	0	3.05781	0	0	0	0	2.72722	0	0	3.03567	3.41486	2.90882	0	2.58573	0	0	0	2.89658	2.60316	0	0	0
		395	1744.72	0	0	0	2.73413	2.98378	0	0	0	0	0	0	0	2.55469	3.19489	0	0	2.85956	0	2.45369	0	0	2.742	0	0	3.19342
		396	1748.58	0	2.77778	0	0	3.24205	0	3.03861	0	0	0	0	0	2.72381	3.15238	0	2.79461	2.90173	0	0	0	2.43723	2.53638	0	0	3.22246
		397	1752.44	0	3.02242	0	0	3.11459	0	0	0	0	0	0	0	2.85809	2.79532	0	2.54537	2.53826	0	0	0	0	0	0	0	0
		398	1756.3	0	0	0	2.73503	3.1892	0	0	0	0	0	0	0	2.90225	0	0	2.72187	0	0	0	0	0	2.67075	0	0	3.61434
		399	1760.16	0	0	0	0	3.05075	0	0	0	0	0	0	0	3.19742	3.12811	0	2.90093	2.70433	0	0	0	2.66479	0	0	3.02065	0
		400	1764.02	0	2.98642	0	2.83307	3.29569	0	0	0	0	0	0	0	3.12745	0	0	3.46888	2.69222	0	0	0	0	0	0	0	0
		401	1767.88	0	0	0	2.76064	3.44809	0	0	0	0	0	0	0	3.07026	3.10944	0	2.72776	2.73898	0	0	0	0	2.26155	0	0	2.93007
		402	1771.74	0	2.65281	0	3.07528	3.42579	0	0	0	0	0	0	0	0	2.94566	0	2.95753	2.81722	0	0	0	0	2.47315	0	0	0
		403	1775.6	0	0	0	2.88309	3.35163	0	0	0	0	2.55575	0	0	3.09429	2.82208	0	0	2.99415	0	0	0	0	0	0	0	2.9433
		404	1779.46	0	0	0	2.73105	3.54475	0	0	0	0	0	0	0	3.05255	2.92671	0	0	2.68396	0	0	0	0	0	0	0	3.06068
		405	1783.32	0	0	0	2.61059	2.96934	0	2.82552	0	0	0	0	0	2.86056	2.93672	0	0	2.71313	0	0	0	0	0	0	0	0
		406	1787.18	0	0	0	2.68686	2.91386	0	0	0	0	0	0	0	2.91935	2.97106	0	0	2.90956	0	0	0	0	0	0	2.69353	0
		407	1791.04	0	0	0	2.66206	2.83167	0	0	0	0	0	0	0	2.91822	0	0	0	2.69713	0	0	0	0	0	0	3.00836	3.04638
		408	1794.9	0	0	0	2.89198	3.40011	0	0	0	0	0	0	0	2.87555	2.87171	0	0	2.83014	0	0	0	0	2.44945	2.56802	3.05342	2.99922
		409	1798.76	0	0	0	2.69559	2.76128	0	0	0	0	0	0	0	0	0	0	0	2.67284	0	0	0	0	0	2.75738	2.57295	2.353
		410	1802.62	0	0	0	2.64004	2.98682	0	0	0	0	0	0	0	3.1668	0	0	0	3.18755	0	0	0	0	0	0	3.13392	0
		411	1806.48	0	2.80316	0	3.11623	2.82108	0	0	0	0	0	0	0	2.83472	2.48679	0	0	2.58291	0	0	0	0	0	2.63114	0	3.24371
		412	1810.34	0	0	0	2.82307	3.19664	0	0	0	0	0	0	0	2.8522	2.77671	0	0	2.8728	0	0	0	0	0	0	2.85438	0
		413	1814.2	0	0	0	2.75519	3.01666	0	0	0	0	0	0	0	0	0	0	0	0	0	0	0	0	0	0	3.02794	0
		414	1818.06	0	0	0	2.8195	3.12807	0	0	0	0	0	0	0	0	2.7652	0	0	2.61852	0	0	0	0	0	0	3.06323	0
		415	1821.92	0	0	0	0	2.70314	0	0	0	0	0	0	0	2.93712	0	0	0	3.09494	0	0	0	0	0	2.86723	2.96107	0
		416	1825.78	0	0	0	2.5152	2.85606	0	0	0	2.70627	0	0	0	0	0	0	0	2.87959	0	0	0	0	0	3.071	3.27237	0
		417	1829.64	0	0	0	2.79029	2.66282	0	0	0	0	0	0	0	0	3.00535	0	0	2.76136	0	0	0	0	0	3.0167	2.96309	0
		418	1833.5	0	3.11101	0	2.88065	0	0	0	0	0	0	0	0	2.91874	2.84834	0	0	2.53572	0	0	0	0	0	2.75515	3.00978	0
		419	1837.36	0	0	0	2.55108	0	0	0	0	0	2.88575	0	0	0	3.11776	0	0	2.58886	0	0	0	0	0	3.00986	3.23045	0
		420	1841.22	0	2.72155	0	2.43944	2.66817	0	0	0	0	0	0	0	0	0	0	0	0	0	0	0	0	0	2.76408	2.97444	0
		421	1845.08	0	0	0	2.5088	2.62117	0	0	0	0	0	0	0	2.72999	0	0	0	2.65034	0	0	0	0	0	3.21091	2.70397	0
		422	1848.94	0	2.78735	0	0	2.81107	0	0	0	0	0	0	0	2.98241	2.9467	0	0	2.59634	0	0	0	0	0	2.76344	3.1939	2.93808
		423	1852.8	0	3.03643	0	2.51943	2.96792	0	0	0	0	0	0	0	2.72204	0	0	0	2.64209	0	0	0	2.434	0	0	3.21825	0
		424	1856.66	0	2.7404	0	0	3.00928	0	0	2.37119	0	2.58161	0	0	0	0	0	0	0	0	0	0	0	0	2.88814	3.33152	0
		425	1860.52	0	0	0	0	0	0	0	0	0	0	0	0	0	0	0	0	0	0	0	0	0	0	0	3.36046	0
		426	1864.38	0	2.68833	0	0	3.18571	0	0	0	0	0	0	0	0	0	0	0	0	0	0	0	0	0	3.13724	2.86031	0
		427	1868.24	0	2.58888	0	2.3747	0	0	0	2.31348	0	0	0	0	0	0	0	0	0	0	0	0	0	0	2.63881	2.78309	2.97788
		428	1872.1	0	0	0	0	2.88015	0	0	0	0	0	0	0	0	0	0	0	0	0	0	0	0	0	3.40938	3.13581	2.97556
		429	1875.96	0	2.57186	0	0	2.8752	0	0	0	0	0	0	0	0	0	0	0	0	0	0	0	2.39667	0	2.96583	2.91838	3.0544
		430	1879.82	0	3.00903	0	0	0	0	0	0	2.6501	0	0	0	0	0	0	0	0	0	0	0	0	2.67676	3.16811	3.02729	0
		431	1883.68	0	2.71304	0	0	0	0	0	0	2.94919	0	2.38039	0	2.68775	0	0	0	0	0	0	2.99559	0	0	2.99058	3.18072	0
		432	1887.54	0	3.01492	0	0	2.82059	0	0	2.60582	2.73162	0	2.90188	0	0	0	0	0	0	0	0	0	0	0	2.80407	3.45584	0
		433	1891.4	0	0	0	0	2.49291	0	0	0	2.91453	0	2.49515	0	0	0	0	0	0	0	0	0	0	0	2.95429	3.62945	0
		434	1895.26	0	0	0	0	0	0	0	2.83093	2.89018	0	0	0	0	0	0	0	2.58046	0	0	0	2.88152	0	3.08548	2.86579	2.83128
		435	1899.12	0	3.00383	0	0	0	0	0	0	2.81459	0	2.73367	0	0	0	0	0	0	0	0	0	2.74201	0	3.03165	3.17391	0
		436	1902.98	0	2.76604	0	0	0	0	0	0	2.96561	0	2.6167	0	0	0	0	2.84869	0	0	0	0	2.96988	0	2.7491	3.02265	3.0332
		437	1906.84	0	0	0	0	0	0	0	2.93038	2.95547	0	2.81654	0	0	0	0	2.49429	0	0	0	0	2.72782	2.82379	2.97547	3.12766	3.0991
		438	1910.7	0	3.38319	0	0	0	0	0	0	2.93756	0	2.74318	0	0	0	0	0	0	0	0	0	3.01702	0	3.05617	3.12628	3.06672
		439	1914.56	0	2.72612	0	0	2.81726	0	0	2.76906	2.87566	0	2.72604	0	0	0	0	0	0	0	0	0	3.04026	0	2.74055	3.36035	0
		440	1918.42	0	3.03823	0	0	0	0	0	0	2.81884	0	2.82774	0	0	0	0	0	0	0	0	0	2.83837	0	3.35719	3.252	2.90254
		441	1922.28	0	2.88371	0	0	2.82211	0	0	0	2.81135	2.55975	3.41274	0	0	0	0	2.82173	0	0	0	2.89688	3.14076	0	0	3.35821	0
		442	1926.14	0	2.65637	2.7785	0	0	0	0	0	3.05828	2.71414	3.19502	0	0	0	0	0	0	0	0	0	3.15955	0	3.01794	3.57851	0
		443	1930	0	2.97433	0	0	0	0	0	0	2.59463	2.56605	2.92837	0	0	0	0	2.64914	0	0	0	0	2.95792	2.5528	2.91102	3.17817	3.3226
		444	1933.86	0	3.12974	2.98645	0	0	0	0	0	0	2.77018	2.98581	0	0	0	0	0	0	0	0	0	3.51909	0	0	2.99423	2.68403
		445	1937.72	0	2.93002	3.08214	0	0	0	0	0	2.69127	2.78897	2.97045	0	0	0	0	0	0	0	0	0	3.46205	0	0	2.97656	2.65084
		446	1941.58	0	2.74428	2.95577	0	2.81717	0	0	0	2.80185	2.96548	2.93835	0	0	0	0	0	0	0	0	0	3.68608	0	3.00562	3.25146	2.74088
		447	1945.44	0	2.97805	0	0	0	0	0	0	2.9913	2.823	2.9109	0	0	0	0	2.73783	0	0	0	0	3.05379	2.57681	3.11028	3.45162	3.10996
		448	1949.3	0	2.77393	0	0	0	0	0	2.35343	3.2141	0	2.95082	0	0	0	0	3.0663	0	0	0	2.87235	3.16478	0	0	3.0349	0
		449	1953.16	0	0	0	0	0	0	0	0	2.78862	2.61136	3.09902	0	0	0	0	0	0	0	0	0	3.26729	0	0	3.15676	0
		450	1957.02	0	3.0794	0	0	2.78791	0	0	2.78384	2.79434	2.61527	3.00913	0	0	0	0	2.71028	0	0	0	0	3.64434	0	0	2.89792	2.89603
		451	1960.88	0	2.95413	0	0	2.70273	2.85594	0	0	2.93862	3.20897	2.91815	0	0	0	0	2.93414	0	0	0	0	3.158	0	0	3.44434	3.08169
		452	1964.74	0	2.81405	0	0	0	2.45119	0	2.54845	2.64791	3.0043	3.30519	0	0	0	0	2.86093	0	0	0	0	3.59046	0	0	2.92815	0
		453	1968.6	0	0	0	0	2.69954	2.56909	0	0	2.72015	2.93797	2.85595	2.53802	0	0	0	2.98229	0	0	0	2.96073	3.12117	0	2.93875	3.00763	0
		454	1972.46	0	0	2.7552	0	2.67803	0	0	2.80061	2.78657	2.76179	3.30304	0	0	0	0	3.14572	0	0	0	0	3.37716	2.4985	2.67993	2.90774	0
		455	1976.32	0	0	0	0	2.59334	0	0	0	0	2.70453	3.19536	2.73217	0	0	0	3.2477	0	0	0	3.22879	3.1918	0	0	2.97608	0
		456	1980.18	0	0	0	2.55497	0	2.53688	0	2.66989	2.56843	0	3.01365	0	0	0	0	2.93371	0	0	0	0	3.4369	2.76492	0	3.13027	3.07764
		457	1984.04	0	0	0	2.5353	0	2.61228	0	2.63458	3.17055	3.12564	3.85084	0	0	0	0	3.07426	0	0	0	0	3.0216	0	0	3.10937	0
		458	1987.9	0	0	0	0	2.6984	2.58677	0	2.54856	3.34313	2.77504	3.09413	0	0	0	0	2.9392	0	0	0	2.97828	3.33315	2.6543	3.02729	3.15397	2.8378
		459	1991.76	0	0	0	0	2.67292	2.7657	0	2.86334	2.73612	0	3.17841	2.56932	0	0	0	2.8345	0	0	0	3.0679	3.05757	0	0	2.99752	0
		460	1995.62	0	2.84061	2.78209	0	2.66952	0	0	2.69166	2.82029	0	3.10608	0	0	0	0	0	0	0	0	0	3.34266	0	0	2.76958	0
		461	1999.48	0	0	0	0	2.84183	0	0	0	2.85724	2.80297	3.16114	2.99186	0	0	0	3.06842	0	0	0	0	3.14541	0	0	3.02812	0
		462	2003.34	0	0	2.79554	2.75394	3.00932	0	0	2.80999	2.48411	0	3.1744	0	0	0	0	3.26555	0	0	2.63524	0	2.98765	0	0	3.18329	0
		463	2007.2	0	3.15738	0	2.72804	2.71179	0	0	2.59458	0	0	3.2757	2.57842	0	0	0	2.92379	0	0	2.72818	0	2.97097	0	0	2.83699	0
		464	2011.06	0	0	0	2.77916	0	2.75396	0	2.71428	2.42804	2.74189	2.94941	0	0	0	0	2.74383	0	0	0	2.75497	2.9028	0	0	2.6552	0
		465	2014.92	0	0	0	2.77814	0	2.78191	0	0	0	0	3.27982	0	0	0	0	3.02423	0	0	2.66443	3.18509	3.22667	0	0	0	0
		466	2018.78	0	2.87171	0	2.5825	0	2.95895	0	2.78975	3.00273	0	3.47053	0	0	0	0	3.42435	0	0	2.92011	0	3.19475	0	0	3.10105	0
		467	2022.64	0	3.04683	0	2.42008	0	2.7673	0	2.76747	2.79497	0	2.82616	2.84793	0	0	0	2.79463	0	0	0	2.9152	2.94132	0	0	2.89293	0
		468	2026.5	0	0	0	2.51128	0	0	0	2.72641	0	0	3.20398	0	0	0	0	2.93259	0	0	0	0	2.97198	0	0	2.85352	0
		469	2030.36	0	2.60199	0	0	0	2.4072	0	2.56558	2.81006	0	0	2.96648	0	0	0	2.99766	0	0	2.86017	0	3.18207	0	0	2.9502	0
		470	2034.22	0	0	0	2.79316	2.76756	3.18267	0	2.58251	0	2.93059	2.92534	0	0	0	0	2.82524	0	0	2.88688	0	3.23006	0	0	0	0
		471	2038.08	0	2.85431	0	3.08408	2.56613	2.69753	0	2.74066	0	0	3.22815	3.02593	0	0	0	2.94166	0	0	0	0	3.21296	0	0	3.01375	0
		472	2041.94	0	0	0	2.75884	2.81115	2.91047	0	2.82077	2.51714	0	3.0305	0	0	0	0	2.86076	0	0	2.59429	0	3.33124	0	0	3.20942	0
		473	2045.8	0	0	2.57225	0	0	2.92155	0	2.85186	0	0	2.56809	0	0	0	0	0	0	0	0	0	3.2043	0	2.83743	3.20275	0
		474	2049.66	0	2.61505	0	2.792	2.46673	3.12011	0	2.90681	0	2.73232	2.89841	2.62642	0	0	0	3.03915	2.30673	0	2.56575	0	2.79991	0	0	3.19082	0
		475	2053.52	0	2.5767	0	2.77928	2.73727	2.86498	0	2.61708	0	0	2.78662	0	0	0	0	3.48662	0	0	0	0	3.17669	0	0	3.18787	0
		476	2057.38	0	0	0	2.72744	2.99934	2.93102	0	2.89965	0	2.56685	0	0	0	0	2.67905	2.97401	2.63168	0	0	0	3.2572	0	0	3.17825	0
		477	2061.24	0	2.72612	0	2.78494	2.8441	2.75293	0	2.93152	0	2.6338	2.57498	2.85896	0	0	0	2.70525	0	0	0	0	3.50412	0	3.12	3.36808	0
		478	2065.1	0	0	0	2.86759	2.78864	2.89272	0	2.92518	0	0	0	2.7783	0	0	0	3.23487	0	2.96262	0	0	0	0	0	0	0
		479	2068.96	0	0	0	2.85407	3.04771	2.84608	0	2.64462	0	0	0	0	0	0	0	2.91284	2.50162	2.72293	0	0	2.97468	2.74624	0	0	0
		480	2072.82	0	2.91618	0	3.01968	2.69293	2.66704	0	2.57141	0	0	0	0	0	0	2.88337	2.75713	0	0	2.89459	0	0	0	0	0	0
		481	2076.68	0	0	0	3.09654	2.96659	3.04399	0	2.93591	2.6308	0	0	0	0	0	2.80144	2.90916	0	2.80771	2.61264	0	3.17622	0	0	2.97164	0
		482	2080.54	0	0	0	2.80217	3.14137	0	0	3.07603	0	0	3.00357	0	0	0	0	3.11262	2.68211	2.88392	0	0	3.84382	2.6242	0	3.0674	0
		483	2084.4	0	0	0	3.02218	2.71275	2.9559	0	2.66862	0	0	2.76303	3.09798	0	0	2.64509	3.07936	0	2.75513	0	0	3.13843	0	0	2.88686	2.79772
		484	2088.26	0	0	2.96885	3.19206	2.9219	2.52622	0	2.77443	0	0	0	0	0	0	0	3.21811	0	3.17463	2.75991	0	3.39077	0	0	3.13435	0
		485	2092.12	0	2.4594	3.08296	2.58871	3.03214	3.24411	0	0	0	0	0	0	0	0	0	3.07875	2.91554	0	0	0	3.39493	0	2.97017	2.68049	0
		486	2095.98	0	0	2.92759	2.62454	2.69227	2.78509	0	0	0	0	0	0	0	0	2.87244	3.02225	2.8086	3.05388	0	0	3.32236	0	0	0	0
		487	2099.84	0	0	3.04812	2.72542	2.90881	2.644	0	0	0	0	0	0	0	0	0	3.45225	2.74085	0	2.42819	0	3.1546	0	0	0	0
		488	2103.7	0	0	3.154	2.81143	3.11445	3.09387	0	2.35413	0	0	0	0	0	0	0	2.97609	3.05267	0	0	0	3.29485	0	0	2.73326	0
		489	2107.56	0	0	2.50794	3.34131	2.84409	3.17853	0	2.6644	0	2.54425	0	0	0	0	0	3.17057	3.25399	0	0	0	3.10481	0	0	2.90241	0
		490	2111.42	0	0	2.91261	2.98368	3.01456	3.13237	0	2.47811	0	0	0	0	0	0	3.12105	3.02763	3.08207	0	0	0	3.30563	0	0	2.73464	0
		491	2115.28	0	0	2.87592	2.98637	2.91178	2.88856	0	0	0	0	0	0	0	0	2.73016	2.93165	0	3.07336	0	0	3.54372	0	0	0	0
		492	2119.14	0	0	3.15346	2.9752	3.2753	2.82496	0	0	0	0	0	0	0	0	3.01495	2.97522	2.78283	0	0	0	3.80154	0	0	2.66756	0
		493	2123	0	0	2.41113	2.68907	2.97051	3.0599	0	0	0	0	0	0	0	0	2.88535	2.97542	3.09771	3.06376	0	0	3.27193	0	0	2.75654	0
		494	2126.86	0	0	3.03154	0	3.18194	3.15791	0	0	0	0	0	0	0	0	3.33571	2.71479	2.94172	0	0	0	3.19258	0	0	0	0
		495	2130.72	0	0	3.12081	2.80106	3.42763	2.37079	0	2.887	0	0	0	0	0	0	2.93422	2.89114	2.80154	2.7984	0	0	3.14236	0	0	2.34535	2.8269
		496	2134.58	0	0	3.37512	3.19262	3.10194	2.75408	0	2.71998	0	0	0	0	0	0	2.94028	2.66564	2.815	0	0	0	3.15923	0	3.11949	0	2.95964
		497	2138.44	0	0	3.3346	2.99697	2.88904	3.00319	0	0	0	0	0	0	0	0	3.11441	2.94384	2.6428	0	0	0	3.16341	0	0	0	0
		498	2142.3	0	0	3.59932	2.81317	3.3082	2.53922	0	0	0	0	0	0	0	0	3.03753	3.13604	0	0	0	0	2.73063	0	0	0	0
		499	2146.16	0	0	3.74239	2.99121	3.64341	2.40768	0	0	0	0	0	0	0	0	0	2.70279	0	0	0	0	4.03651	0	0	2.65667	0
		500	2150.02	0	0	3.21899	3.47136	3.28643	0	0	0	0	0	2.81411	0	0	0	2.78439	2.98535	0	0	0	0	3.17786	0	0	0	0
		501	2153.88	0	0	3.17695	2.86271	3.5946	2.37714	0	0	0	0	0	0	0	0	0	0	2.87562	0	0	0	3.07613	0	0	2.72398	0
		502	2157.74	0	0	3.05166	3.1529	3.71726	2.50507	0	0	0	0	0	0	0	0	0	0	2.94234	0	0	0	3.32623	0	0	0	0
		503	2161.6	0	0	3.63339	3.15484	3.05858	2.52805	0	0	0	0	0	0	0	0	0	2.97396	0	0	0	0	3.22932	0	0	0	0
		504	2165.46	0	0	3.27245	2.95328	3.35364	2.45602	0	0	0	0	3.10062	0	0	0	0	0	0	0	0	0	2.81626	0	0	0	0
