# Supplementary material for: Quantitative imaging of transcription in living Drosophila embryos reveals the impact of core promoter motifs on promoter state dynamics
Source: Nat Commun. 2021 Jul 23;12:4504. doi: 10.1038/s41467-021-24461-6 (PMC8302612; doi:10.1038/s41467-021-24461-6)
Supplement: Supplementary file 13 — Source Data [file 41467_2021_24461_MOESM13_ESM.zip › NatComm Source Data/snaE-KrPr RNAi White/KrPr RNAi White M2 - DividedByBackground_SpatialSelected.xls]

## Sheet: Spots by Background
		Frame	Time	SptId_9	SptId_12	SptId_14	SptId_15	SptId_16	SptId_17	SptId_18	SptId_20	SptId_21	SptId_22	SptId_24	SptId_25	SptId_27	SptId_28	SptId_30	SptId_31	SptId_32	SptId_33	SptId_34	SptId_35	SptId_37	SptId_39	SptId_40	SptId_41	SptId_42	SptId_43	SptId_45	SptId_47	SptId_49	SptId_50	SptId_52	SptId_53	SptId_54	SptId_57	SptId_58	SptId_61	SptId_62	SptId_63	SptId_65	SptId_67	SptId_68	SptId_69	SptId_70	SptId_72	SptId_73	SptId_74
		0	262.48	0	0	0	0	0	0	0	0	0	0	0	0	0	0	0	0	0	0	0	0	0	0	0	0	0	0	0	0	0	0	0	0	0	0	0	0	0	0	0	0	0	0	0	0	0	0
		1	266.34	0	0	0	0	0	0	0	19.9262	0	0	0	0	0	0	0	0	0	0	0	0	0	18.6575	0	0	0	0	0	0	0	0	0	0	0	0	0	0	0	0	0	0	0	0	0	0	0	0
		2	270.2	0	0	0	0	0	0	0	0	0	0	0	0	0	0	0	0	0	0	24.5824	0	0	0	19.1931	0	0	0	0	0	0	0	20.4211	0	0	0	0	0	0	0	0	0	0	0	0	0	0	0
		3	274.06	0	0	0	0	0	0	0	0	0	0	0	0	0	0	0	0	0	0	0	0	0	0	0	0	0	0	0	0	19.5749	0	0	0	0	0	0	0	0	0	0	0	0	0	0	0	20.3898	0
		4	277.92	0	0	0	0	0	0	0	0	0	0	0	0	0	0	0	0	0	0	0	0	0	0	0	0	0	0	0	0	0	0	0	0	0	0	0	0	0	0	0	0	0	0	0	0	0	0
		5	281.78	0	0	0	0	0	0	0	0	0	0	0	0	0	0	0	0	0	0	0	0	0	0	0	0	30.6822	0	0	0	0	0	0	0	0	0	0	0	0	0	0	0	0	0	0	0	0	0
		6	285.64	0	0	0	0	0	0	0	0	0	0	0	0	0	0	0	0	0	0	0	0	0	0	0	0	0	0	0	0	0	0	0	0	0	0	0	0	0	0	0	0	0	0	0	0	0	0
		7	289.5	0	0	0	0	0	0	0	0	0	0	0	0	0	0	0	0	0	0	0	0	0	0	0	0	0	0	0	0	0	0	0	0	0	0	0	0	0	0	0	0	0	0	0	0	0	0
		8	293.36	0	0	0	0	0	0	0	0	0	0	0	0	0	0	0	0	0	0	0	0	0	0	0	0	0	0	0	0	0	0	0	0	0	0	0	0	0	0	0	0	0	0	0	0	0	0
		9	297.22	0	0	23.7443	0	0	0	0	0	0	0	0	0	0	0	0	0	0	0	0	0	0	0	0	0	0	0	0	0	0	0	0	0	0	0	0	0	0	0	0	0	0	0	0	0	0	0
		10	301.08	0	0	0	0	0	0	0	0	0	0	0	0	0	0	18.2055	0	0	0	0	0	0	0	0	0	0	0	0	0	0	0	0	0	0	0	0	0	0	0	0	0	0	0	0	0	0	0
		11	304.94	0	0	0	0	0	0	0	0	0	0	0	0	0	0	0	0	0	0	0	0	0	0	0	0	0	0	0	0	0	0	0	0	0	0	0	0	0	0	0	0	0	0	0	0	0	0
		12	308.8	0	0	0	0	0	0	0	0	0	0	0	0	0	0	0	0	0	0	0	0	0	0	0	0	0	0	0	0	0	0	0	0	0	0	0	0	0	0	0	0	0	0	0	0	0	0
		13	312.66	0	0	0	0	0	0	0	0	0	0	0	0	0	0	0	0	0	0	0	0	0	0	0	0	0	0	0	0	0	0	0	0	0	0	0	0	0	0	0	0	0	0	0	0	0	0
		14	316.52	0	0	0	0	0	17.8819	0	0	0	0	0	0	0	0	0	0	0	0	0	27.1684	0	0	0	0	0	0	0	0	0	0	0	0	0	0	0	0	0	0	0	0	0	0	0	0	0	0
		15	320.38	0	0	0	0	0	0	0	0	0	0	0	0	0	0	0	0	0	0	0	0	0	0	0	0	0	0	0	0	0	0	20.4571	0	0	0	0	0	0	0	0	0	0	0	0	0	0	0
		16	324.24	0	0	0	0	0	0	0	0	0	0	0	0	0	0	0	0	0	0	0	0	0	0	0	0	0	0	0	0	0	0	0	0	0	0	0	0	0	0	0	0	0	0	0	0	0	0
		17	328.1	0	0	0	0	0	0	0	0	19.6957	0	0	0	0	0	0	0	0	0	0	0	0	0	0	0	0	0	0	0	0	0	0	0	0	0	0	0	0	0	0	0	0	0	0	0	0	0
		18	331.96	21.5689	0	0	0	0	0	0	0	0	0	0	0	0	0	0	0	0	0	0	0	0	0	0	0	0	0	0	0	0	0	0	0	0	0	0	0	0	0	0	0	0	0	0	0	0	0
		19	335.82	0	0	0	0	0	0	0	0	0	0	0	0	0	0	0	0	0	0	0	0	0	0	0	0	0	0	0	0	0	0	0	0	0	0	0	0	0	0	0	20.0883	0	0	0	0	0	0
		20	339.68	0	0	0	0	0	0	0	0	0	0	0	0	0	0	0	0	0	21.2602	0	0	0	0	0	0	0	0	0	0	0	0	0	0	0	0	0	0	0	0	0	0	0	0	0	0	0	0
		21	343.54	0	0	0	0	0	0	0	0	0	0	0	0	0	0	0	0	0	0	0	0	0	0	0	0	0	0	0	0	0	0	0	0	0	0	0	0	0	0	0	0	0	0	0	0	0	0
		22	347.4	0	0	0	0	0	0	0	0	0	0	0	0	0	0	0	0	0	0	0	0	0	0	0	0	0	0	0	0	0	0	0	0	0	0	0	0	0	0	0	0	0	0	0	0	0	0
		23	351.26	0	0	18.1223	0	0	0	19.4235	0	0	0	0	0	0	0	0	0	0	0	0	0	0	0	22.7828	0	0	0	0	0	0	0	0	0	0	0	0	0	0	0	0	0	0	0	0	0	0	0
		24	355.12	0	0	0	0	0	0	0	0	0	0	0	0	0	0	0	0	0	0	0	0	0	0	0	0	0	0	0	0	0	0	0	0	0	0	0	0	0	0	0	0	0	0	0	0	0	16.7984
		25	358.98	0	0	0	0	0	0	0	0	0	0	0	0	0	0	0	0	0	0	0	0	0	0	0	0	0	0	0	0	0	0	0	0	0	0	0	0	0	0	0	0	0	0	0	0	0	0
		26	362.84	0	0	0	0	0	0	0	0	0	0	0	0	0	0	0	18.7026	0	0	21.5008	0	0	0	0	0	0	0	0	0	0	0	0	0	0	0	0	22.4336	0	0	0	0	0	0	0	0	0	0
		27	366.7	0	0	0	0	0	0	0	0	0	0	0	0	0	0	0	0	0	0	0	0	0	0	0	0	0	0	0	0	0	0	0	0	0	0	0	38.8885	0	0	0	0	0	0	0	0	0	0
		28	370.56	0	0	0	0	0	0	0	0	0	0	0	0	0	0	0	0	0	0	0	0	0	0	0	0	0	0	0	0	0	0	0	0	0	0	0	39.2305	0	0	0	0	0	0	0	0	0	0
		29	374.42	0	0	0	0	0	0	0	0	0	0	0	0	0	0	0	0	0	0	0	0	0	0	0	0	0	0	0	0	0	0	0	0	0	0	0	0	0	0	0	0	0	0	0	0	0	0
		30	378.28	0	0	0	0	0	0	0	0	0	0	0	0	0	0	0	0	0	0	0	0	0	0	0	0	0	0	0	0	0	0	0	0	0	0	0	69.9648	0	0	0	0	0	0	0	0	0	0
		31	382.14	0	0	0	0	0	0	0	0	0	0	0	0	0	0	0	0	0	0	0	0	0	0	0	0	0	0	0	0	0	0	0	0	0	0	0	48.6915	0	25.0703	0	0	0	0	0	0	0	0
		32	386	0	0	0	0	0	0	0	0	0	0	0	0	0	0	0	0	0	0	0	0	0	0	0	0	0	0	0	0	0	0	0	0	0	0	0	115.018	0	0	0	0	0	21.9693	0	0	0	0
		33	389.86	0	0	0	0	0	0	0	0	0	0	0	0	0	0	0	0	0	0	0	0	0	0	0	0	0	0	0	0	0	0	0	0	0	0	0	71.8912	0	0	0	0	0	0	0	0	0	0
		34	393.72	29.6954	0	0	0	0	0	0	0	0	0	0	0	0	0	0	0	0	0	0	0	0	0	0	0	0	0	0	0	0	0	0	0	0	0	0	42.4446	0	0	0	0	0	0	0	0	0	0
		35	397.58	0	0	0	0	0	0	0	0	0	0	0	0	0	0	0	0	0	0	0	0	0	0	0	0	25.6958	0	0	0	0	0	0	0	0	0	0	45.4072	0	0	0	0	0	0	0	0	0	0
		36	401.44	0	0	0	0	0	0	0	0	0	0	0	0	0	0	0	0	0	0	0	0	0	0	0	0	0	0	0	0	0	0	0	0	0	0	0	107.582	0	0	0	0	0	0	0	0	0	0
		37	405.3	0	0	0	0	0	0	0	0	0	0	0	0	0	0	0	0	0	0	0	0	0	0	0	0	0	0	0	0	0	0	0	25.2939	0	0	0	116.321	0	0	0	0	0	0	0	0	0	0
		38	409.16	0	0	0	0	0	0	0	0	0	0	0	0	0	0	0	0	0	0	0	0	0	0	0	0	0	0	0	0	0	0	0	0	0	0	0	164.561	0	0	0	0	0	0	0	0	0	0
		39	413.02	0	0	0	0	0	0	0	0	0	0	0	0	0	0	0	0	0	0	0	0	0	0	0	0	0	0	0	0	0	0	0	0	0	0	0	69.1404	0	0	0	0	0	0	0	0	0	0
		40	416.88	0	0	0	0	0	0	25.902	0	0	0	0	0	18.3828	0	0	0	0	0	0	0	0	0	0	0	0	0	0	0	0	0	0	0	0	0	0	110.143	0	0	0	0	0	0	0	0	0	0
		41	420.74	0	0	0	0	0	0	0	0	0	0	0	0	0	0	0	0	0	0	0	0	0	33.8935	0	0	0	0	0	0	0	0	0	0	0	0	0	107.248	0	0	0	0	0	0	0	0	0	0
		42	424.6	0	0	0	0	0	0	0	0	0	0	0	0	0	0	0	0	0	0	0	0	0	0	0	0	0	0	0	0	0	0	0	0	0	0	0	157.782	0	0	0	0	0	0	0	0	0	0
		43	428.46	0	0	0	0	0	0	0	0	0	0	0	0	0	0	0	0	0	0	0	0	0	0	0	0	0	0	0	0	0	0	0	0	0	0	0	125.702	0	0	0	0	0	0	0	0	0	0
		44	432.32	0	0	0	0	0	0	0	18.6631	0	0	0	0	0	0	0	0	0	0	0	0	0	0	0	0	0	0	0	0	0	0	0	0	0	0	0	175.97	0	0	0	0	0	0	0	0	0	0
		45	436.18	0	0	0	0	0	0	0	0	0	0	0	0	0	0	0	0	0	0	0	0	0	0	0	0	0	0	0	0	0	0	0	0	17.2154	0	0	208.256	0	0	0	0	0	0	0	0	0	0
		46	440.04	0	0	0	0	0	0	0	0	0	0	0	0	0	0	0	0	0	0	0	0	0	0	0	0	0	0	0	0	0	0	0	0	0	0	0	127.703	0	0	0	0	0	0	0	0	0	0
		47	443.9	0	0	0	0	0	0	0	0	0	0	0	0	0	0	0	0	0	0	0	0	0	0	0	0	0	0	0	0	0	0	0	0	0	0	0	157.072	0	0	0	0	0	30.4307	0	0	0	0
		48	447.76	0	0	0	0	0	0	0	0	0	0	0	0	0	0	18.0259	0	0	0	0	0	0	0	0	0	0	0	0	0	0	0	0	0	0	0	0	251.464	0	0	0	0	0	0	0	0	0	0
		49	451.62	0	0	0	0	0	0	0	0	0	0	0	0	74.0803	0	0	0	0	0	0	0	0	0	0	0	0	0	0	0	0	0	0	0	0	0	0	149.161	0	0	0	0	0	74.8401	0	0	0	0
		50	455.48	0	0	0	0	0	0	0	0	0	0	0	0	63.211	0	0	0	0	0	0	0	0	0	0	0	0	0	0	0	0	0	0	0	0	0	0	249.647	0	0	0	0	0	58.257	0	0	0	0
		51	459.34	0	0	0	0	0	0	0	0	0	0	0	0	30.2022	0	0	0	0	0	0	0	0	0	0	0	0	0	0	0	0	0	0	0	0	0	0	277.524	0	0	0	0	0	0	0	0	0	0
		52	463.2	0	0	0	0	0	0	0	0	0	0	0	0	40.7613	0	0	0	0	0	0	0	0	0	0	0	0	0	0	0	0	0	0	0	0	0	0	318.91	0	0	0	0	0	31.3945	20.941	0	0	0
		53	467.06	0	0	0	0	0	0	0	0	0	0	0	0	64.9314	19.6677	0	0	0	0	0	0	0	0	0	0	0	0	0	0	0	0	0	0	0	0	0	216.806	0	0	0	0	0	45.6609	0	0	0	0
		54	470.92	0	0	0	0	0	0	0	0	0	0	0	0	57.9279	0	0	0	0	0	0	0	0	21.1818	0	0	0	0	0	0	0	0	0	0	0	0	0	267.267	0	0	0	0	0	42.1229	0	0	0	0
		55	474.78	0	0	0	0	0	0	0	0	0	0	0	0	69.1558	0	0	0	0	0	0	0	0	40.8564	0	0	0	0	0	0	0	0	0	0	0	0	0	187.575	0	0	0	0	0	89.4812	0	0	0	0
		56	478.64	0	0	0	0	0	0	0	0	0	0	0	0	61.2879	0	0	0	0	0	0	0	39.6364	20.9269	0	0	0	0	0	0	0	0	0	0	0	0	0	238.395	0	0	0	0	0	44.968	0	0	0	0
		57	482.5	0	0	0	0	0	0	0	0	0	0	0	0	78.5271	0	0	0	0	0	0	0	0	29.7032	0	0	0	0	0	0	0	0	0	0	0	0	0	276.07	0	0	0	0	0	93.9574	0	0	0	0
		58	486.36	0	0	0	0	0	0	0	0	0	0	0	0	86.1391	0	0	0	0	0	0	0	0	43.3001	0	0	0	0	0	0	0	0	0	0	0	0	0	317.463	0	0	0	0	0	118.621	0	0	0	0
		59	490.22	0	0	0	0	0	0	0	0	0	58.672	0	0	95.835	0	0	0	0	0	0	0	38.9025	43.4562	0	0	0	0	0	0	0	0	0	0	0	0	0	233.35	0	0	0	0	0	79.8347	0	0	0	0
		60	494.08	0	0	0	0	0	0	0	0	0	69.9807	0	0	44.2139	0	0	0	0	0	0	0	39.5065	39.8674	0	0	0	0	0	0	0	0	0	0	0	21.8908	0	295.118	0	0	0	0	0	112.699	0	0	0	0
		61	497.94	0	0	0	0	0	0	0	0	0	38.5167	0	0	85.1145	0	0	0	0	0	0	0	0	77.8351	0	0	0	0	0	0	19.7535	0	0	0	0	0	0	372.467	0	0	0	0	0	91.9168	0	0	0	0
		62	501.8	0	0	21.7449	0	0	0	0	0	0	72.1884	0	0	102.493	0	0	0	0	0	24.5905	0	37.2577	152.933	0	0	0	0	0	0	0	0	0	0	0	0	0	285.802	0	0	0	0	0	44.995	0	0	0	0
		63	505.66	0	0	0	0	0	0	0	0	0	93.7883	0	0	117.661	0	0	0	0	0	0	0	45.2726	0	0	0	0	0	0	0	0	0	0	0	0	0	0	273.341	0	0	0	19.2262	0	86.2929	0	0	0	0
		64	509.52	0	0	0	0	0	0	0	0	0	81.422	0	0	90.4017	0	0	0	0	0	0	0	0	45.6774	0	0	0	0	0	0	0	0	0	0	0	18.6376	0	268.522	0	0	0	0	0	139.705	0	0	0	25.1148
		65	513.38	0	0	0	0	0	0	0	0	0	20.2882	0	0	117.298	0	0	0	0	0	0	0	42.6678	149.309	0	0	0	0	24.9126	0	0	0	0	0	0	0	0	244.379	0	0	0	0	0	114.461	0	0	0	19.8886
		66	517.24	0	0	0	0	0	0	0	0	0	135.362	0	0	139.106	0	0	0	0	0	0	0	75.5907	114.67	0	0	0	0	20.4507	0	0	0	0	0	0	0	0	360.57	0	0	0	0	0	145.315	0	0	0	41.4406
		67	521.1	0	0	0	0	0	0	0	0	0	114.152	0	0	109.868	0	0	0	0	0	0	0	68.8444	137.471	0	0	0	0	24.2478	0	0	0	0	0	0	0	0	191.966	0	0	0	0	0	149.217	0	0	0	0
		68	524.96	0	0	0	0	0	0	0	0	0	98.0375	0	0	103.94	0	0	24.6864	0	0	0	0	47.3516	184.715	0	0	0	0	0	0	0	0	0	0	0	0	0	259.408	0	0	0	0	0	246.951	0	0	0	25.6323
		69	528.82	0	0	0	0	0	0	0	0	0	137.478	0	0	46.0327	0	0	0	0	0	0	0	51.1306	165.602	0	0	0	0	27.2296	0	0	0	0	0	0	0	0	232.038	0	0	0	0	0	140.276	0	0	0	53.1383
		70	532.68	0	0	0	0	0	0	0	0	0	120.178	0	0	77.4433	0	0	0	0	0	0	0	114.457	216.511	0	0	0	0	19.9679	0	17.1618	0	0	0	0	0	0	227.109	0	0	0	0	0	184.623	0	0	0	0
		71	536.54	0	0	0	0	0	0	0	0	0	174.155	0	0	116.636	0	0	0	0	0	0	0	68.2844	192.08	0	0	0	0	48.8571	0	0	0	0	0	0	0	0	284.665	0	0	0	0	0	165.297	0	0	0	23.5929
		72	540.4	0	0	0	0	0	0	0	0	0	172.61	0	0	0	0	0	0	0	0	0	0	84.9566	221.267	0	0	0	0	84.1205	0	0	0	0	0	0	0	0	298.834	0	0	0	0	0	192.903	0	0	0	84.6189
		73	544.26	0	0	0	0	0	0	0	0	0	183.86	0	0	58.7417	0	0	0	0	0	0	0	89.8715	222.381	0	0	0	0	61.9427	0	0	0	0	0	0	0	0	243.549	0	0	0	0	0	223.154	0	0	0	96.1748
		74	548.12	0	0	0	0	0	0	0	0	0	168.996	0	0	61.5863	0	0	0	0	0	0	0	39.6862	230.322	0	0	0	0	99.9729	0	0	0	0	0	0	0	0	237.264	0	0	0	0	0	199.234	0	0	0	46.5637
		75	551.98	0	0	0	0	0	0	0	0	0	230.679	0	0	53.8652	0	0	0	0	0	0	0	0	334.473	0	0	0	0	79.6667	0	0	0	0	0	0	0	0	202.252	0	0	0	0	0	270.638	0	0	0	73.7801
		76	555.84	0	0	0	0	78.2053	0	0	0	0	147.165	0	0	81.5312	0	0	0	0	0	0	0	79.5504	286.114	0	0	0	0	152.975	0	0	18.5399	0	0	0	0	0	269.643	0	0	0	0	0	228.016	0	0	0	91.5209
		77	559.7	0	0	0	0	0	0	0	0	0	223.492	0	0	100.669	0	0	0	0	0	0	0	74.7918	283.336	0	0	0	0	156.822	0	0	0	0	0	0	80.9799	0	222.303	0	0	0	0	0	165.53	0	0	0	84.0518
		78	563.56	0	0	0	0	0	0	0	0	0	219.111	0	0	35.8128	26.0243	0	0	0	0	0	0	67.2692	413.951	0	0	0	0	116.134	0	0	0	0	0	0	0	0	319.181	0	0	0	0	0	150.932	0	0	0	86.357
		79	567.42	0	0	0	0	0	0	0	0	0	211.257	0	44.8977	51.275	0	0	0	0	0	0	0	104.511	321.676	0	0	0	0	68.1441	0	0	0	0	0	0	0	0	144.345	0	0	0	0	0	243.376	0	23.1374	0	96.1559
		80	571.28	0	0	0	0	0	0	0	0	0	277.146	0	0	57.8727	0	0	0	0	0	0	0	54.8447	360.51	0	0	0	0	132.578	0	0	0	0	0	0	85.2836	0	281.19	0	0	0	0	0	161.816	0	0	0	67.0648
		81	575.14	35.6232	0	0	0	0	0	0	0	0	298.634	0	0	65.6338	0	0	0	0	0	0	0	57.1318	462.21	0	0	0	0	145.209	0	0	0	0	0	0	23.3799	0	260.549	0	0	0	0	0	218.713	0	0	0	73.1816
		82	579	0	0	0	0	0	0	0	0	0	293.745	0	0	33.691	0	0	0	0	0	0	0	60.7309	421.498	0	0	0	0	143.447	0	0	0	0	0	0	103.221	0	266.902	0	0	0	0	0	221.595	0	0	0	114.447
		83	582.86	0	0	0	0	0	0	0	0	0	312.027	0	23.4196	36.0427	0	34.2708	0	0	0	0	0	143.6	386.806	0	0	0	0	210.385	0	0	0	0	0	0	77.279	0	321.38	0	0	0	0	0	265.493	0	0	0	61.6913
		84	586.72	55.7954	0	0	0	0	0	0	0	0	323.68	19.8514	21.5883	44.3785	0	0	0	0	0	0	0	84.1848	449.98	0	0	0	0	123.231	0	0	0	0	0	0	62.1184	0	259.123	0	0	0	0	0	290.728	0	0	0	59.5014
		85	590.58	108.27	0	0	0	0	0	0	0	0	356.291	0	60.4221	72.1039	0	18.9886	0	0	0	0	0	150.948	471.464	0	0	0	0	182.701	0	0	0	0	0	0	210.499	0	224.747	0	0	0	0	0	247.22	0	0	0	58.0515
		86	594.44	149.033	0	0	0	0	0	0	0	0	361.977	0	71.1696	0	0	36.3883	0	0	0	0	0	181.744	417.504	0	0	0	0	240.771	0	0	0	0	0	0	97.9583	0	218.663	0	0	0	0	0	253.803	0	0	0	118.045
		87	598.3	86.968	0	0	0	0	0	0	0	30.9405	438.02	0	50.5671	29.7517	0	43.2101	0	0	0	0	0	166.214	448.248	0	0	0	0	204.681	0	0	0	0	0	0	191.173	0	262.816	0	0	0	0	0	321.785	0	0	0	156.392
		88	602.16	80.5699	0	0	0	0	0	0	0	0	340.327	0	106.462	53.4517	0	51.9592	0	0	0	0	0	200.294	461.208	0	0	0	0	182.438	0	0	0	0	0	0	247.069	0	262.041	0	0	0	0	0	303.99	0	0	0	128.169
		89	606.02	83.3776	0	0	0	0	0	0	0	0	364.648	0	74.5824	37.8266	0	36.1326	0	0	0	0	0	259.391	370.934	0	0	0	0	231.185	0	0	0	0	0	0	112.896	0	295.698	0	0	0	0	0	217.973	0	0	0	197.933
		90	609.88	93.3329	0	0	0	0	0	0	0	40.7301	418.442	0	58.4517	64.7118	0	38.8057	0	0	0	0	0	168.524	426.58	0	0	0	0	199.823	0	0	0	0	0	0	199.885	0	343.324	0	0	0	0	0	266.888	0	0	0	161.163
		91	613.74	62.4251	0	0	0	0	0	0	0	0	339.54	0	50.2377	0	0	23.5223	0	0	0	0	0	277.225	325.996	0	0	0	0	283.214	0	0	0	0	0	0	184.967	0	311.531	0	0	0	0	0	239.872	0	0	0	190.313
		92	617.6	53.5604	0	0	0	0	0	0	0	24.6483	451.121	0	58.4194	70.1726	0	40.0936	0	0	0	0	0	328.369	468.228	0	0	0	0	257.915	0	0	0	0	0	0	217.176	0	265.417	0	0	0	0	0	234.675	0	0	0	190.067
		93	621.46	128.57	0	0	0	0	0	41.9692	0	67.3831	431.6	0	43.8756	41.2114	0	88.0449	0	0	0	0	0	333.583	426.46	0	0	0	0	151.986	0	0	0	19.7077	0	0	185.816	0	264.913	0	0	0	0	0	223.85	0	0	0	200.285
		94	625.32	129.987	0	0	0	0	0	28.3357	0	40.5386	377.541	0	56.1924	95.6318	0	73.8561	0	0	0	0	0	356.185	357.175	0	0	0	0	197.536	0	0	0	0	0	0	258.6	19.0307	305.063	0	0	0	0	0	352.88	0	0	0	178.813
		95	629.18	141.724	0	0	0	0	0	0	0	30.933	339.461	0	28.6187	74.3137	0	102.523	0	0	0	38.635	0	318.137	479.609	0	0	0	0	182.724	0	0	0	0	0	0	263.836	0	269.707	0	0	0	0	0	273.302	0	0	0	190.155
		96	633.04	131.328	0	0	0	0	0	30.8798	0	31.4049	382.511	0	29.6321	75.03	0	120.772	0	0	0	0	0	361.72	343.867	0	0	0	0	191.671	0	0	0	0	0	0	173.673	0	247.255	0	0	0	0	0	151.268	0	18.1984	0	165.536
		97	636.9	163.618	0	0	0	0	0	51.3663	0	0	393.412	0	47.0292	72.2695	0	234.597	0	0	0	0	33.1847	417.443	412.492	0	0	24.7674	0	213.112	0	0	0	0	0	0	200.858	0	203.848	0	0	0	0	0	346.152	0	0	0	94.0493
		98	640.76	145.798	0	0	0	0	0	46.7389	0	0	486.282	0	26.9453	111.308	0	187.844	0	0	0	0	0	395.172	518.166	0	0	0	0	308.474	0	0	0	0	0	0	201.989	0	226.612	0	0	0	0	0	266.847	0	0	0	96.7347
		99	644.62	167.402	0	0	0	0	0	79.7783	0	31.1122	507.673	0	0	140.444	0	198.723	0	0	0	28.2319	0	335.563	373.736	0	0	0	0	221.975	0	0	0	0	0	0	220.722	0	215.568	0	0	0	0	0	262.83	0	0	0	100.816
		100	648.48	113.005	0	0	0	0	0	56.3458	0	0	492.119	0	52.5709	124.37	0	180.394	0	0	0	48.7533	0	371.437	384.37	0	0	44.0681	0	205	0	0	0	0	0	0	242.387	17.996	221.941	0	0	0	0	0	294.142	0	0	0	159.072
		101	652.34	153.484	0	0	0	0	0	54.5632	0	0	463.661	0	37.1136	136.499	38.9795	197.826	0	0	0	61.4086	0	489.958	332.292	0	0	81.7044	0	184.448	0	0	0	0	0	0	169.773	38.3086	182.217	0	0	0	0	0	265.525	0	0	0	155.516
		102	656.2	163.594	0	0	0	0	0	71.0246	0	0	482.33	0	0	157.202	49.8335	271.142	0	0	0	57.3506	0	468.36	360.249	0	0	33.4281	0	261.601	0	0	0	0	0	0	159.096	57.3465	167.013	0	0	0	0	0	256.498	0	0	0	206.152
		103	660.06	168.888	0	0	0	0	0	105.717	0	0	553.065	0	0	82.7258	43.0556	208.274	0	0	0	50.8596	0	422.991	364.608	0	0	39.1516	0	194.955	0	0	0	0	0	0	178.817	60.288	236.762	0	0	0	0	0	319.693	0	0	0	144.644
		104	663.92	197.131	0	0	0	0	0	27.598	0	0	0	0	47.2118	99.3427	58.6865	265.909	0	0	0	501.836	19.4104	414.129	367.067	0	0	112.255	0	266.729	0	0	0	0	0	0	262.899	82.2485	137.971	0	0	0	0	0	247.243	0	0	0	101.435
		105	667.78	206.44	0	0	0	0	0	42.6002	0	0	526.82	0	62.5336	192.913	0	314.188	0	0	0	145.474	0	541.925	407.28	0	0	107.124	0	230.654	0	0	0	0	0	0	200.987	64.9986	236.176	0	0	0	0	0	316.752	0	0	0	85.525
		106	671.64	124.515	0	99.5864	0	0	0	95.1507	0	0	573.914	0	28.4659	130.487	39.3696	250.699	0	0	0	87.5261	0	420.259	305.888	0	0	44.4391	0	235.208	0	0	0	0	0	0	178.28	50.0972	161.971	0	0	0	0	0	230.307	0	0	0	150.347
		107	675.5	299.078	0	49.1676	0	0	0	76.4103	0	0	547.553	0	0	202.115	0	280.946	0	0	0	169.274	0	364.147	409.407	0	0	107.286	0	318.693	0	0	0	0	0	0	97.3477	41.8792	99.6622	0	22.6092	0	0	0	206.187	0	0	0	113.325
		108	679.36	257.004	0	56.0823	0	0	0	50.6623	0	0	392.368	0	32.7571	109.187	50.6147	330.22	0	0	0	108.364	0	434.892	415.928	0	0	93.0602	0	270.69	0	0	0	0	0	0	125.091	65.2163	154.421	0	0	0	0	0	187.753	0	0	0	168.405
		109	683.22	188.178	0	71.4542	0	0	0	119.383	0	0	511.31	0	0	97.0118	20.9304	341.64	0	0	0	73.6019	24.7603	405.249	296.758	18.6784	0	118.169	0	179.498	0	0	0	0	0	0	158.901	93.2006	230.405	0	0	0	0	0	160.431	0	0	0	153.824
		110	687.08	137.064	0	0	0	0	0	116.496	0	0	533.062	0	26.2779	70.3854	58.1578	343.863	0	0	0	142.317	0	488.217	303.452	0	0	58.0023	0	280.301	0	0	0	0	0	0	87.8797	79.528	191.355	0	0	0	0	0	265.924	0	0	0	137.84
		111	690.94	129.567	0	56.4997	0	0	0	77.9107	0	0	515.774	0	85.1097	184.226	56.2446	295.819	0	0	0	160.567	0	465.351	343.942	0	0	107.134	0	333.054	0	0	0	0	0	0	175.502	100.078	162.944	0	0	0	0	0	231.837	0	0	0	124.885
		112	694.8	181.678	0	45.3968	0	0	0	161.633	0	0	492.707	0	42.2506	117.255	116.601	258.974	0	0	0	133.891	0	456.12	319.808	0	0	94.5147	0	310.461	0	0	0	0	0	0	140.973	63.0981	144.697	0	0	0	0	0	139.092	0	0	0	117.322
		113	698.66	38.1832	0	60.9391	0	0	0	114.194	0	0	498.649	0	79.4858	157.779	99.4119	225.879	0	0	0	83.3717	0	383.413	317.741	0	0	124.428	0	215.435	0	0	0	0	0	0	170.517	45.8099	189.486	0	0	0	0	0	152.109	0	0	0	111.395
		114	702.52	239.062	0	86.3425	0	0	0	135.094	0	0	546.913	0	42.7788	209.97	0	247.381	0	0	0	104.967	33.1969	486.677	312.957	0	0	75.9267	0	437.709	0	0	0	0	0	0	203.329	143.325	126.171	0	0	0	0	0	148.45	0	0	0	162.233
		115	706.38	281.602	0	48.0648	0	0	0	102.618	0	0	493.443	0	88.7005	109.025	55.6878	295.099	0	0	0	198.948	0	538.51	306.215	0	0	142.297	0	411.555	0	0	0	0	0	0	55.7587	94.0164	184.662	0	0	0	0	0	343.049	0	0	0	89.42
		116	710.24	201.464	0	84.9878	0	0	0	176.598	0	0	527.817	0	60.697	140.17	85.0042	306.435	0	0	0	161.7	0	535.16	391.539	0	0	73.4394	0	337.623	0	0	0	0	0	0	146.792	126.569	256.519	0	0	0	0	0	190.891	0	0	0	204.09
		117	714.1	170.643	0	151.974	0	0	0	68.9364	0	0	529.791	0	49.7598	137.744	93.3626	344.887	0	0	0	149.259	0	535.057	297.929	0	0	137.558	0	320.539	0	0	0	0	0	0	156.136	96.3287	213.877	0	0	0	0	0	177.818	0	0	0	189.577
		118	717.96	169.422	0	154.084	0	0	0	123.949	0	0	572.587	0	60.2425	178.054	82.8187	404.762	0	0	0	191.835	0	504.711	301.166	0	0	92.783	0	366.123	0	0	0	0	0	0	225.175	43.3691	123.767	0	0	0	0	0	182.84	0	0	0	263.806
		119	721.82	206.819	0	137.228	0	0	19.6247	93.7414	0	0	453.073	0	52.9832	84.0328	49.7832	269.841	0	0	0	186.011	42.0835	497.277	249.658	0	0	51.2934	0	470.736	0	0	0	0	20.4062	0	258.141	146.552	271.163	0	0	0	0	0	164.636	0	0	0	242.084
		120	725.68	214.529	0	102.886	0	0	0	110.561	0	0	459.661	0	70.8352	109.327	142.335	341.448	0	0	0	167.026	29.1435	424.316	280.252	0	0	114.257	0	306.927	0	0	0	0	0	0	201.284	138.842	161.557	0	0	0	0	0	161.99	0	0	0	245.845
		121	729.54	121.377	0	120.275	0	0	0	133.324	0	0	555.96	0	51.967	132.53	149.202	391.051	0	0	0	126.284	0	366.336	269.066	0	0	132.39	0	374.816	0	0	0	0	0	0	61.2619	75.8212	209.772	0	0	0	0	0	127.455	0	0	0	253.977
		122	733.4	169.014	0	145.519	0	0	0	36.091	0	0	486.004	0	107.391	243.003	74.1139	213.862	0	0	0	183.331	0	387.252	307.335	0	0	104.968	0	302.626	0	0	0	0	0	0	134.837	136.654	204.169	0	0	0	0	0	74.9596	0	0	0	168.457
		123	737.26	257.646	0	188.334	0	0	0	80.3227	0	0	574.752	0	110.211	191.633	150.662	293.955	0	0	0	141.757	0	494.108	315.114	0	0	158.25	0	127.079	0	0	0	0	0	0	187.825	101.866	152.426	0	0	0	0	0	164.31	0	0	0	325.196
		124	741.12	204.17	0	193.82	0	0	0	84.8766	0	0	499.271	0	99.5999	168.084	101.959	261.112	0	0	0	142.684	24.93	539.779	342.617	0	0	67.4107	0	343.585	0	0	0	0	0	0	120.326	87.0622	229.068	0	0	0	0	0	153.507	20.5313	0	0	295.189
		125	744.98	271.95	0	209.29	0	0	0	67.6115	0	0	563.955	0	145.192	255.291	90.0639	235.305	0	0	0	212.547	0	523.843	393.339	0	0	45.3758	0	183.937	0	0	0	0	0	0	132.779	118.801	25.0498	0	0	0	0	0	48.7287	0	0	0	223.925
		126	748.84	194.68	0	187.423	0	0	0	73.1229	0	0	488.851	0	119.948	185.94	56.9042	260.577	0	0	0	169.937	0	552.372	267.313	0	0	59.5155	0	329.571	0	0	0	0	0	0	142.271	178.028	104.263	0	0	0	0	0	122.074	0	0	0	190.102
		127	752.7	164.148	20.9167	190.18	0	0	0	59.5719	0	0	485.569	0	91.3719	222.594	217.962	342.454	0	0	0	177.778	0	420.246	251.477	0	0	0	0	343.367	0	0	0	0	0	0	176.285	74.4782	128.501	0	0	0	0	0	181.929	0	0	0	252.185
		128	756.56	276.812	0	171.473	0	0	0	79.3388	0	0	510.897	0	102.098	181.766	122.841	206.79	0	0	0	189.386	0	523.943	289.214	0	0	37.7437	0	265.579	0	0	0	0	0	0	189.246	120.085	113.95	0	0	0	0	0	130.843	0	0	0	127.576
		129	760.42	182.725	0	262.206	0	0	0	96.0968	0	0	501.275	0	221.836	191.881	83.6577	216.452	0	0	0	196.719	0	432.398	273.675	0	0	60.7934	0	350.739	0	0	0	0	0	0	176.457	141.689	108.616	0	0	0	0	0	131.894	0	0	0	258.022
		130	764.28	167.122	0	245.651	0	0	0	104.538	0	0	544.288	0	99.5348	241.926	120.382	276.412	0	0	0	219.694	0	485.813	187.031	0	0	69.5416	0	392.249	18.9004	0	0	0	0	0	135.062	168.379	203.013	0	0	0	0	0	140.701	0	0	0	345.5
		131	768.14	99.6578	0	222.361	0	0	0	94.03	0	0	513.44	0	185.956	186.581	137.827	265.186	0	0	0	216.3	0	468.097	282.67	0	0	63.7388	0	357.271	0	0	0	0	0	0	147.377	77.8928	139.703	0	28.7083	0	0	0	111.062	0	0	25.0639	311.498
		132	772	134.775	0	275.154	0	0	0	132.636	0	0	498.313	0	133.889	177.373	206.789	239.502	0	0	0	139.086	0	532.993	257.95	0	0	31.4906	0	445.002	47.1893	0	0	0	0	0	93.6728	189.012	136.864	0	0	0	0	0	91.9301	0	0	0	353.168
		133	775.86	227.316	0	212.98	0	0	0	80.4858	0	0	482.643	0	127.533	152.127	56.9451	305.971	0	0	0	201.434	0	465.078	258.415	0	0	30.3004	0	275.904	79.5594	0	0	0	0	0	126.953	121.968	167.69	0	0	0	0	0	99.3421	0	0	0	321.841
		134	779.72	215.569	0	253.894	0	0	0	63.6567	0	0	505.01	0	303.746	110.36	52.5059	280.709	0	0	0	235.896	0	487.231	336.761	0	0	35.2319	0	287.157	67.7684	0	0	0	0	0	125.056	155.207	137.542	0	0	0	0	0	127.524	0	0	0	376.082
		135	783.58	131.909	0	310.588	0	0	0	128.088	0	0	509.496	0	234.994	113.996	211.55	169.415	0	0	0	284.581	0	487.117	336.906	0	0	21.8274	0	285.981	73.3105	0	0	0	0	0	166.485	108.475	145.512	0	0	0	0	0	163.029	0	0	0	240.239
		136	787.44	145.453	0	339.041	0	0	0	129.153	0	0	534.905	0	237.739	154.656	122.191	238.807	0	0	0	267.852	0	437.64	264.161	0	0	24.3255	0	221.235	29.938	0	0	0	0	0	153.401	52.4889	122.72	0	0	0	0	0	76.2479	0	0	0	311.195
		137	791.3	238.355	0	296.187	0	0	0	115.797	0	0	515.139	0	180.913	110.342	115.968	166.334	0	0	0	394.677	0	357.234	236.65	0	0	173.644	0	308.953	70.6026	0	0	0	0	0	175.531	68.2259	154.86	0	0	0	0	0	158.42	0	0	0	440.891
		138	795.16	259.533	0	297.57	0	0	0	150.503	0	0	525.109	0	245.461	130.236	211.084	225.906	0	0	0	277.445	0	410.093	330.847	0	0	87.4463	0	290.419	82.7772	0	0	0	0	0	104.406	95.5134	196.159	0	16.596	0	0	0	163.416	0	0	0	428.169
		139	799.02	217.904	0	362.674	0	0	0	127.692	0	0	498.593	0	325.899	108.076	153.371	164.426	0	0	0	247.14	0	391.113	216.635	0	0	128.937	0	287.195	68.5906	0	0	0	0	0	189.131	120.427	159.563	0	0	0	0	0	156.83	0	0	0	371.888
		140	802.88	223.295	0	368.225	0	0	0	91.9129	0	0	463.276	0	313.285	93.6211	142.425	166.538	0	0	0	342.48	0	358.927	252.468	0	0	43.7061	0	224.225	60.0665	0	0	0	0	0	215.781	136.916	142.322	0	0	0	0	0	200.245	0	0	0	449.072
		141	806.74	190.416	0	302.744	0	0	0	96.0922	0	0	478.242	0	315.958	103.392	112.353	168.109	0	0	0	274.632	0	415.405	191.176	0	0	195.363	0	363.404	92.4187	0	0	0	0	0	221.635	93.5193	210.342	0	0	0	0	0	212.101	0	0	0	348.388
		142	810.6	216.761	0	322.907	0	0	0	83.8846	0	0	444.463	0	235.441	193.556	77.3753	133.583	0	0	0	253.497	0	470.298	255.283	0	0	130.077	0	332.798	79.1529	0	0	0	0	0	245.983	98.7681	233.629	0	0	0	0	0	207.41	0	0	0	427.493
		143	814.46	198.718	0	371.712	0	0	0	84.3684	0	0	449.29	0	313.135	167.248	127.898	168.44	0	0	0	227.679	0	479.913	207.236	0	0	165.003	49.0718	207.495	78.9775	0	0	0	0	0	255.147	179.627	71.0209	0	0	0	0	0	275.156	0	0	0	309.519
		144	818.32	271.245	0	412.013	0	0	0	76.1844	0	0	487.154	0	303.047	148.128	229.524	177.682	0	0	0	316.915	0	393.205	283.312	0	0	198.685	0	293.931	44.5541	0	0	0	0	0	271.037	103.227	156.837	0	0	0	0	0	310.287	0	0	0	465.627
		145	822.18	203.287	0	340.446	0	0	0	104.244	0	0	457.788	0	276.073	102.936	139.155	84.7032	0	0	0	342.601	0	482.335	222.602	0	0	255.568	0	150.325	105.368	0	0	0	0	0	221.667	188.673	161.903	0	0	0	0	0	270.041	0	0	0	503.928
		146	826.04	122.37	0	414.419	0	0	0	87.4731	0	0	488.532	0	260.344	140.405	153.514	103.119	0	0	0	250.246	22.9087	488.876	231.166	0	0	156.694	0	247.348	99.461	0	0	0	0	0	297.345	86.8275	175.381	0	0	0	0	0	290.207	0	0	0	389.707
		147	829.9	227.791	0	397.042	0	0	21.2034	110.862	0	0	358.08	0	320.152	73.1999	128.269	79.4032	0	0	0	352.092	0	542.346	279.651	0	0	196.435	39.2979	172.577	57.8249	0	0	0	0	0	184.049	122.331	148.907	0	44.1264	0	0	0	309.987	0	0	0	409.545
		148	833.76	197.732	0	368.678	0	0	0	66.4425	0	0	489.955	0	309.949	74.8308	115.954	88.2634	0	0	0	310.07	40.1001	420.694	276.337	0	0	224.798	0	167.506	132.637	0	0	0	0	0	328.269	168.849	146.08	0	39.6218	0	0	0	264.975	0	0	0	403.563
		149	837.62	242.158	0	422.702	0	0	0	81.5723	0	0	459.848	0	291.785	97.8221	119.008	54.1519	0	0	0	394.154	0	394.631	283.908	0	0	227.372	34.9191	195.767	143.465	0	0	0	0	0	372.92	145.46	193.176	0	0	0	0	0	278.165	0	0	0	425.839
		150	841.48	124.91	0	497.462	0	0	0	0	0	0	469.169	0	248.427	144.206	107.175	66.2089	0	0	0	353.675	0	429.739	259.992	0	0	304.834	31.6108	271.983	106.289	0	0	0	0	0	301.156	187.933	288.87	0	37.1191	0	0	0	293.302	0	0	0	491.16
		151	845.34	159.269	0	413.655	0	0	0	89.8857	0	0	350.441	0	294.879	130.135	101.043	85.1023	0	0	0	360.342	0	391.275	206.412	0	0	278.664	48.7714	189.125	197.387	0	0	0	0	0	326.265	157.821	248.089	0	71.5982	0	0	0	248.761	0	0	0	391.186
		152	849.2	233.177	0	300.137	0	0	0	75.1765	0	0	381.708	0	210.384	88.8767	120.028	60.5387	0	0	0	270.396	26.6773	262.44	253.821	0	0	322.667	0	87.4206	163.654	0	0	0	0	0	355.795	76.9431	299.442	0	49.6686	0	0	0	346.918	0	0	0	455.979
		153	853.06	262.737	0	271.405	0	0	20.2653	25.5437	0	0	335.212	0	214.736	122.843	109.24	71.2001	0	0	0	371.296	0	309.811	294.071	0	0	314.534	78.8849	186.906	138.927	0	0	0	0	0	302.103	169.221	276.503	0	37.4967	0	0	0	346.855	0	0	0	449.208
		154	856.92	163.88	0	318.893	0	0	67.1118	57.1013	0	0	266.923	0	148.686	80.9543	74.592	0	0	0	30.6887	332.043	37.9882	334.549	285.64	0	0	255.672	52.3808	156.07	171.594	0	0	0	0	0	409.873	123.537	289.079	0	50.073	0	0	0	342.112	0	0	0	434.228
		155	860.78	170.233	0	441.682	28.0367	0	38.172	0	0	0	329.325	0	236.634	0	82.9043	37.4282	0	0	0	474.244	31.1124	431.501	281.2	0	0	272.659	53.4116	178.26	110.645	0	0	0	0	0	349.104	139.02	307.06	0	49.9005	0	0	0	370.602	0	0	0	366.014
		156	864.64	229.494	0	482.483	22.2424	0	98.2784	63.139	0	0	337.965	0	210.606	65.4574	101.375	0	0	0	0	361.241	30.5948	368.62	356.165	0	0	280.174	66.016	193.503	236.74	0	0	0	0	0	442.088	101.793	284.338	0	44.8942	0	0	0	439.578	0	0	0	390.643
		157	868.5	167.021	0	366.447	0	0	102.462	103.214	0	0	352.06	0	192.254	51.5172	168.538	0	0	0	0	419.001	69.5227	251.707	342.101	0	0	337.352	67.8534	147.808	167.394	0	26.2995	0	0	0	418.576	129.235	274.278	0	82.6274	0	0	0	460.973	0	0	0	385.599
		158	872.36	138.523	0	466.205	38.7224	0	48.8101	77.8258	0	0	351.62	0	243.191	55.4367	168.739	0	0	0	0	328.984	62.916	357.883	255.916	0	0	264.904	63.5745	165	187.782	0	0	0	0	0	365.64	161.879	254.27	0	0	0	0	0	236.794	0	0	68.5657	415.277
		159	876.22	142.407	0	310.539	0	0	134.049	86.9701	0	0	352.9	0	209.644	120.587	98.1273	0	0	0	0	372.386	36.6266	224.09	282.065	0	0	376.869	72.0419	162.901	227.115	0	0	0	0	0	308.955	76.0625	333.73	0	70.4271	0	0	0	386.354	19.6282	0	0	375.32
		160	880.08	225.749	0	434.963	32.4894	0	51.5236	48.6694	0	0	313.818	0	242.232	98.1154	131.949	0	0	0	0	345.761	91.7231	198.561	316.02	0	0	378.994	98.884	202.341	250.221	0	0	0	0	0	385.968	85.951	267.993	0	105.387	0	0	0	293.633	0	0	0	421.407
		161	883.94	131.116	0	392.636	30.4169	0	108.016	44.7093	0	0	341.637	0	260.961	98.0799	150.605	0	0	0	0	490.84	76.8231	164.207	272.599	0	0	278.335	148.91	297.728	260.165	0	0	0	0	0	371.267	127.092	344.519	0	110.723	0	0	0	388.01	0	0	58.0873	500.836
		162	887.8	197.157	0	431.167	120.013	0	119.228	51.4657	0	0	277.745	0	347.96	32.5673	199.332	30.3608	19.3949	0	0	410.568	85.7031	155.303	294.691	0	0	368.592	127.814	234.655	251.17	0	0	0	0	0	349.779	115.177	319.198	0	165.783	0	0	0	212.334	0	0	47.6063	303.368
		163	891.66	168.058	0	410.38	82.9163	0	108.972	135.39	0	0	346.662	0	307.61	44.4681	170.275	43.1822	0	0	0	429.168	91.0964	117.334	208.288	0	0	343.034	83.4718	177.269	346.487	0	0	0	0	0	377.846	115.831	316.329	0	133.418	0	0	0	260.353	0	0	134.147	444.802
		164	895.52	189.3	0	414.593	56.5757	0	152.151	80.444	0	20.8933	319.442	0	290.276	0	116.592	49.0661	0	0	0	494.725	120.585	127.952	292.577	0	0	317.856	188.625	220.366	347.77	0	0	0	0	0	368.682	100.914	201.636	0	130.841	0	0	0	397.841	0	0	87.2212	592.444
		165	899.38	165.482	0	386.563	59.7771	0	111.874	104.433	0	0	474.521	0	264.719	79.88	196.474	59.0248	0	0	0	515.687	36.0048	125.228	198.996	0	20.6595	280.062	145.047	193.712	281.416	0	0	0	0	0	385.515	111.021	298.877	0	104.86	0	0	0	295.888	0	0	116.443	440.048
		166	903.24	127.17	0	419.212	103.091	0	160.184	57.1303	0	0	376.867	0	294.377	141.47	124.275	64.0347	0	0	0	405.999	121.914	147.183	258.536	0	62.6844	358.678	48.3807	197.471	343.786	0	0	0	0	0	299.231	84.5512	311.306	0	109.401	0	0	0	225.368	0	0	109.137	495.804
		167	907.1	227.75	0	294.13	115.801	0	124.726	103.646	0	54.5154	286.502	0	197.782	60.0002	233.416	75.6801	0	0	0	500.649	83.2309	174.595	370.327	0	53.5748	363.318	161.755	233.594	290.612	0	0	0	0	0	222.788	57.9732	216.687	0	183.39	0	0	0	342.734	0	0	104.265	499.413
		168	910.96	257.324	0	454.081	128.212	0	259.907	115.075	0	29.5323	270.205	0	216.717	139.842	187.45	43.7986	0	0	0	540.389	127.152	231.734	293.238	0	35.0791	459.643	0	217.005	412.1	0	0	0	0	0	325.447	72.1334	329.736	0	100.203	0	0	0	365.947	0	0	92.0243	513.608
		169	914.82	270.473	0	416.46	107.209	0	244.557	0	0	47.0404	162.027	0	271.844	96.7739	209.506	57.1602	0	0	0	535.62	50.8233	219.486	275.969	0	45.1632	360.624	63.3967	281.842	342.533	0	0	0	0	0	355.512	65.0447	355.371	0	87.1338	0	0	0	311.03	0	0	46.3955	507.14
		170	918.68	210.953	0	413.874	108.752	0	223.284	88.5702	0	89.9165	202.793	0	322.735	52.9418	134.674	68.9374	0	0	0	436.781	125.063	249.813	253.806	0	74.3223	413.044	91.3336	349.179	394.929	0	0	0	0	0	272.274	72.4067	254.715	0	166.376	0	0	0	381.425	0	0	140.626	452.848
		171	922.54	210.331	0	324.26	234.333	0	226.26	98.8148	0	96.6945	267.301	0	275.136	95.3112	46.551	73.0989	0	0	0	518.564	167.861	286.023	276.511	0	106.194	360.474	74.1153	235.307	359.69	0	0	0	0	0	271.053	94.1797	139.491	26.5508	122.33	0	0	0	297.028	0	0	119.27	370.261
		172	926.4	195.198	0	365.093	100.063	0	134.383	136.653	0	96.1455	182.664	0	317.043	87.6791	112.476	61.9528	0	0	0	373.904	144.115	281.081	282.032	0	117.136	389.588	92.6322	252.94	270.372	0	0	0	0	0	347.691	83.7816	323.671	0	138.464	0	0	0	364.662	0	0	101.131	378.091
		173	930.26	147.424	0	320.993	172.345	0	272.063	159.741	0	67.5274	164.834	0	202.479	113.567	67.5112	139.528	0	0	0	376.021	173.299	182.757	292.275	0	136.464	336.033	140.831	123.172	254.443	0	0	0	0	0	344.407	84.2774	356.644	27.2056	147.647	0	0	0	329.444	0	0	134.932	473.827
		174	934.12	184.98	0	443.7	152.522	0	225.163	57.5784	0	66.6862	241.077	0	247.039	118.543	110.877	104.734	0	0	0	321.469	105.4	216.039	355.803	0	143.749	320.789	116.719	227.539	278.122	0	0	0	0	0	446.209	78.432	291.549	0	176.359	0	0	0	306.337	0	0	125.148	434.108
		175	937.98	171.435	0	401.934	138.551	0	254.696	63.9958	0	53.5789	253.843	0	266.273	72.0506	73.6779	125.365	0	0	0	514.28	119.133	261.116	191.848	0	127.053	403.809	87.9385	223.841	301.65	0	0	0	0	0	259.161	90.0156	225.529	0	220.867	0	0	0	262.322	0	0	82.8759	439.618
		176	941.84	157.652	0	300.945	182.416	0	278.633	100.089	0	119.281	203.456	0	244.529	156.603	0	156.074	0	0	0	447.934	95.6283	324.593	301.786	0	55.2843	522.419	28.1407	266.654	310.759	0	0	0	0	0	291.718	0	285.356	0	200.365	0	0	0	383.345	0	0	128.026	445.265
		177	945.7	106.696	0	377.508	152.551	0	190.822	111.509	0	35.8952	181.254	0	252.387	77.9329	0	130.712	0	0	0	422.176	78.5314	290.786	349.321	0	97.3948	323.666	108.357	331.905	325.18	0	0	0	0	0	305.689	71.7603	338.751	38.282	153.065	0	0	0	259.256	0	0	138.017	287.49
		178	949.56	114.172	0	232.994	283.022	0	328.852	62.4257	0	58.6999	218.805	0	323.585	98.2685	34.579	146.672	0	0	0	416.092	63.279	314.839	353.544	0	120.105	355.842	46.9174	237.437	308.403	0	0	0	0	0	211.211	68.9959	318.634	66.636	222.983	0	0	0	283.911	0	0	144.12	368.071
		179	953.42	108.879	0	293.906	246.219	0	223.014	57.3803	0	46.5527	135.685	0	319.578	52.9327	43.4415	184.361	0	0	0	302.032	159.811	257.572	289.679	0	127.007	402.214	91.1183	213.551	338.478	0	0	0	0	0	325.085	31.8702	235.232	0	268.312	0	0	0	274.811	0	0	132.029	394.021
		180	957.28	172.911	0	366.298	197.504	0	200.531	104.143	0	85.3681	252.052	0	275.297	144.541	109.768	226.614	0	0	0	366.621	48.7905	302.392	340	0	119.597	441.07	102.625	220.209	342.29	0	0	0	0	0	283.04	35.9292	236.011	36.2809	239.793	0	0	0	231.681	0	0	29.768	377.287
		181	961.14	134.4	0	303.311	255.451	0	184.848	116.107	0	63.5325	201.366	0	263.798	62.2157	58.8095	249.805	0	0	0	410.506	106.794	315.271	330.081	0	84.2192	420.619	110.002	262.024	280.827	0	0	0	0	0	239.91	36.0225	211.369	52.8462	156.061	0	0	0	219.01	0	0	132.101	363.286
		182	965	104.343	0	292.674	122.799	0	182.383	25.7684	0	44.006	237.659	0	205.165	104.045	55.1924	215.855	0	0	0	344.601	110.429	263.4	348.466	0	121.465	461.974	65.1774	207.098	406.022	0	0	0	0	0	370.654	18.93	282.705	33.2915	181.831	0	0	0	301.149	0	0	158.89	396.269
		183	968.86	128.193	0	298.63	149.018	0	238.422	118.867	0	83.4568	242.972	0	225.357	110.218	43.5469	226.99	0	0	0	330.896	204.667	288.902	320.829	0	48.3139	292.678	129.598	216.693	295.468	0	0	0	0	0	368.342	76.2089	229.912	102.59	189.703	0	0	0	295.038	0	0	112.021	430.502
		184	972.72	155.543	0	289.141	202.49	0	269.598	113.081	0	67.6133	223.39	0	212.274	92.1401	41.536	248.048	0	0	0	436.83	113.892	339.344	196.972	0	106.003	266.344	68.2408	256.696	353.707	0	0	0	0	0	265.777	30.8104	270.784	86.1177	274.445	0	0	0	195.937	0	0	173.103	306.245
		185	976.58	0	0	210.005	212.127	0	286.177	191.984	0	107.331	236.356	0	223.095	151.572	89.2948	244.506	0	0	0	379.367	140.204	254.968	219.671	0	78.0565	291.487	98.6829	169.889	341.03	0	0	0	0	0	326.656	73.9022	186.104	58.0727	285.21	0	0	0	198.488	0	0	159.489	245.77
		186	980.44	144.512	0	260.937	179.85	0	336.328	134.081	0	82.5899	356.808	0	338.843	155.536	72.1847	302.852	0	0	0	522.324	89.4546	289.066	249.996	0	90.2373	354.238	68.5181	294.148	380.793	0	0	0	0	0	306.357	37.0105	229.598	127.729	255.323	0	0	0	218.314	0	0	152.813	342.59
		187	984.3	125.734	0	244.736	231.524	0	387.723	36.6457	0	127.612	84.1535	0	202.479	95.8485	91.6573	229.72	16.7283	0	0	364.022	136.761	274.008	257.516	0	87.3451	440.116	106.139	292.835	336.858	0	0	0	0	0	255.944	29.7803	172.376	86.1754	177.438	0	0	0	214.389	0	0	145.085	281.944
		188	988.16	188.172	0	216.684	272.738	0	369.785	72.3004	0	142.916	310.625	0	244.501	109.379	76.7317	177.195	0	0	0	428.7	60.072	345.944	298.119	0	113.687	281.958	64.3631	287.741	314.215	0	0	0	0	0	253.085	61.2667	169.56	72.3751	298.754	0	0	0	231.431	0	0	136.671	370.146
		189	992.02	144.825	0	338.51	211.917	0	360.496	115.998	0	160.049	172.887	0	197.127	65.6845	52.1249	274.631	34.3515	0	0	425.852	147.893	409.153	262.992	0	94.179	302.208	108.273	239.052	301.162	0	0	0	0	0	163.116	185.207	234.552	103.718	288.79	0	0	0	209.824	0	0	133.791	273.903
		190	995.88	150.344	0	229.957	190.018	0	403.498	125.903	0	102.928	286.133	0	218.694	76.1854	0	244.124	56.9863	0	0	398.541	112.687	366.033	296.771	0	162.108	414.475	0	313.946	437.137	0	0	0	0	0	143.22	121.933	178.607	129.943	320.967	0	0	0	282.14	0	0	157.438	298.893
		191	999.74	156.33	0	295.627	217.376	0	348.687	97.4564	0	81.5177	280.934	0	146.13	54.9211	91.5398	265.374	58.6678	0	0	334.515	128.544	349.973	363.799	0	99.7883	283.184	83.1625	287.198	365.235	0	0	0	0	0	254.407	138.902	219.141	86.6808	284.641	0	0	0	222.278	0	0	161.734	326.564
		192	1003.6	112.47	0	263.338	277.874	0	290.452	144.515	0	179.014	277.889	0	189.494	102.216	86.0635	227.154	72.9723	0	0	354.836	171.489	372.153	242.936	0	186.111	431.666	101.445	284.083	429.039	0	0	0	0	0	227.392	120.012	116.102	130.675	329.737	0	0	0	170.422	0	0	147.181	283.711
		193	1007.46	60.7278	0	346.09	219.611	0	310.143	113.568	0	211.972	252.433	0	193.005	100.262	44.5107	297.587	100.431	0	0	272.319	88.1399	325.578	263.846	0	123.372	355.319	105.321	300.943	393.467	0	0	0	0	0	144.925	114.84	189.364	54.0591	353.249	20.6211	0	0	310.113	0	0	143.976	344.783
		194	1011.32	81.6757	0	330.886	122.412	0	438.563	64.1372	0	150.517	300.945	0	243.154	68.9548	86.0143	279.959	42.0274	0	0	247.893	123.468	338.442	300.408	0	149.502	330.413	65.6204	337.546	372.913	0	0	0	0	0	202.078	149.426	246.089	94.865	294.642	0	0	0	230.788	0	0	134.967	269.685
		195	1015.18	176.019	0	256.056	166.877	0	370.355	114.739	0	182.466	291.072	0	183.738	105.427	122.246	332.011	46.1541	48.6605	0	340.936	120.3	401.315	279.312	0	139.819	342.056	56.1603	251.42	436.996	0	0	0	0	0	334.452	163.668	216.63	61.354	375.207	25.4085	0	0	275.215	0	0	112.091	264.163
		196	1019.04	169.342	0	282.328	181.506	0	252.136	120.873	0	210.879	270.268	0	238.291	77.5964	0	346.619	0	57.4194	0	333.197	153.961	344.698	179.567	0	72.2725	395.234	97.2139	226.979	420.805	0	0	0	0	0	183.844	183.2	159.678	149.508	295.625	0	0	0	178.389	0	0	156.328	263.871
		197	1022.9	155.627	0	302.196	250.319	0	234.091	74.4552	0	220.336	188.31	0	163.498	28.5315	80.3569	274.555	44.7747	30.6496	0	337.537	91.7155	297.585	379.237	0	127.328	393.361	83.6556	204.612	345.613	0	0	0	0	0	313.725	204.905	174.736	97.3335	382.309	0	0	0	240.038	0	0	79.6571	325.13
		198	1026.76	172.866	0	365.931	277.854	0	259.535	95.5108	0	193.044	214.354	0	250.027	61.331	32.8351	228.784	24.3157	19.5366	0	242.858	133.707	270.877	312.098	0	118.642	457.245	174.677	259.873	469.605	0	0	0	0	0	283.201	279.822	233.112	142.165	307.513	33.6481	0	0	240.434	0	0	157.998	254.657
		199	1030.62	218.594	0	413.044	276.971	0	222.784	65.0307	0	247.643	235.795	30.5058	158.471	0	88.8648	213.68	40.2912	58.1344	0	369.367	128.341	294.599	310.292	0	142.34	409.269	115.24	235.38	369.75	0	0	0	0	0	316.951	177.999	223.865	54.8105	409.688	0	0	0	161.353	0	0	244.832	322.494
		200	1034.48	224.71	0	359.166	245.539	0	279.567	151.459	0	263.867	248.152	22.1651	180.908	36.2644	125.012	281.456	0	0	0	299.735	159.819	309.43	345.787	0	149.142	370.541	114.969	203.804	308.967	0	0	0	0	0	162.054	208.323	177.785	59.8339	334.697	0	0	0	200.931	0	0	171.967	332.946
		201	1038.34	169.243	0	159.132	161.308	0	232.446	75.1424	0	278.328	301.31	47.7823	157.605	94.6878	103.01	164.593	54.1125	47.0861	0	326.722	164.74	370.137	409.188	0	138.508	372.255	139.794	231.765	329.431	0	0	0	0	0	236.259	258.803	149.251	0	434.692	0	0	0	180.969	0	0	177.111	281.274
		202	1042.2	184.126	0	309.754	216.854	0	275.488	96.914	0	311.802	282.694	24.883	211.064	78.2792	55.7169	307.437	77.7659	110.039	0	318.784	189.764	207.782	228.822	0	72.779	376.453	89.9751	201.35	390.369	0	0	0	0	0	221.455	237.128	217.309	58.6572	457.798	0	0	38.9429	250.216	0	0	148.502	161.395
		203	1046.06	175.882	0	342.41	246.588	0	176.214	113.332	0	271.92	257.721	0	134.628	22.064	0	244.451	45.7492	45.3312	0	388.903	166.291	236.406	320.982	0	130.305	411.174	119.772	159.717	249.541	0	0	0	0	0	269.545	326.752	184.807	81.429	334.157	0	0	0	165.963	0	0	116.175	252.622
		204	1049.92	124.727	0	343.371	217.955	0	226.138	99.2565	0	290.052	288.406	51.6082	159.74	0	80.2154	186.99	75.3457	50.0022	0	322.999	174.521	359.706	310.376	0	61.5548	369.691	138.382	194.444	326.025	0	0	0	0	0	251.02	267.198	230.611	88.3232	446.162	0	0	0	196.345	0	0	129.044	262.076
		205	1053.78	124.024	0	362.376	234.868	0	211.301	94.4329	0	263.289	307.951	0	194.503	68.692	25.8594	238.076	78.1957	109.001	0	267.716	172.14	369.953	290.567	0	156.697	307.627	161.264	169.522	346.451	0	0	0	0	0	271.134	231.254	257.793	77.0666	311.449	25.0491	0	48.7227	199.936	0	0	106.825	227.688
		206	1057.64	97.4598	0	399.521	258.121	0	213.461	147.717	0	247.958	303.12	0	176.667	49.56	38.0644	234.482	45.8726	94.5128	0	333.85	163.006	291.987	262.499	0	58.46	337.589	166.429	140.025	372.256	0	0	0	0	0	230.502	241.359	220.303	121.015	407.713	0	0	0	179.933	0	0	218.633	131.41
		207	1061.5	128.502	0	368.284	243.982	0	210.709	71.0944	0	231.662	241.159	0	256.921	64.2238	44.198	222.53	87.2966	93.2927	0	372.656	230.492	343.727	333.184	0	99.9502	341.41	243.21	228.176	378.815	0	0	0	0	0	240.486	314.093	190.832	88.1192	372.805	0	0	0	209.332	0	0	155.159	295.759
		208	1065.36	131.436	0	386.626	305.408	0	226.43	41.6389	0	276.589	222.112	0	165.313	50.477	0	204.605	82.4626	117.804	0	291.541	223.759	401.343	336.949	0	20.8816	369.689	202.414	262.491	293.996	0	0	43.4288	0	0	256.272	176.161	214.486	81.9811	407.315	0	0	42.9039	237.563	0	0	177.557	254.156
		209	1069.22	130.182	0	266.025	203.987	0	324.743	45.8368	0	280.01	202.606	0	215.948	42.7389	25.98	166.145	25.5326	57.1024	0	236.145	330.91	312.288	296.641	0	54.0092	290.747	172.647	74.6962	299.816	0	0	0	0	0	275.166	198.291	204.479	105.684	380.953	0	0	49.2354	187.18	0	0	189.982	235.769
		210	1073.08	102.501	0	288.471	273.31	0	207.966	106.684	0	287.402	238.152	33.5645	264.509	79.0998	71.3066	114.541	27.874	110.647	0	233.048	284.271	293.619	282.642	0	56.1744	385.596	164.328	190.209	341.876	0	0	0	0	0	306.947	259.385	133.594	58.5844	288.318	0	0	38.5022	224.803	0	0	213.916	263.41
		211	1076.94	38.0197	0	272.595	169.062	23.6728	248.825	52.2279	0	250.691	189.308	0	254.532	22.9095	41.0186	223.711	67.2416	126.493	0	303.591	248.33	178.536	275.423	0	80.7012	320.006	161.557	115.326	201.471	0	0	0	0	0	208.673	219.583	198.382	116.883	458.372	26.2306	0	50.5908	147.023	0	0	196.074	315.557
		212	1080.8	133.47	0	311.461	217.177	0	270.291	23.8264	0	256.681	205.749	47.3717	266.902	32.2086	51.4304	200.993	107	176.819	0	272.692	188.609	157.495	265.399	0	51.5138	358.275	154.683	164.894	178.62	0	0	35.3377	0	0	309.367	190.639	56.6126	91.2233	352.957	0	0	51.8214	93.6092	0	0	73.0896	359.65
		213	1084.66	109.779	0	363.233	231.228	0	274.311	38.4979	0	241.341	349.08	60.5902	311.726	46.265	26.9938	209.527	89.7836	169.376	0	310.956	302.343	150.309	198.119	0	33.3436	291	136.803	100.78	275.477	0	0	25.8542	21.9937	0	249.719	113.217	189.992	59.8333	315.186	0	0	76.7678	156.757	0	0	264.533	165.405
		214	1088.52	69.5443	0	252.849	223.878	0	215.693	79.1966	0	311.091	158.369	44.3571	243.137	44.0372	62.3251	162.769	112.312	204.691	0	302.895	305.747	208.143	263.09	0	0	342.808	160.302	163.987	226.225	0	0	26.5072	0	0	171.28	107.332	232.449	72.795	390.251	0	0	70.0135	142.075	0	0	319.957	233.99
		215	1092.38	101.284	0	304.851	221.18	0	234.903	73.0579	0	266.208	219.536	51.1867	262.56	48.036	0	106.353	148.015	121.256	0	336.022	308.937	230.458	252.934	0	0	252.457	105.6	111.912	113.069	0	0	96.0657	0	0	235.849	109.705	134.645	98.0782	368.067	0	0	57.8431	41.2387	0	0	304.257	251.856
		216	1096.24	68.5379	0	435.981	266.546	19.706	122.107	50.3585	0	310.184	234.26	53.7339	238.569	31.0817	40.4321	201.548	67.8656	117.496	0	374.907	210.038	234.826	308.396	0	0	282.747	111.364	109.084	125.899	0	0	69.077	0	0	246.711	132.68	238.19	73.3363	360.09	21.3057	0	115.06	143.135	0	0	169.921	189.809
		217	1100.1	38.3677	0	392.132	274.309	0	73.2644	46.9273	0	248.365	313.212	0	272.043	80.6924	39.352	158.723	80.1583	193.506	0	320.18	261.238	344.456	280.522	0	36.3794	327.675	132.917	140.009	178.426	0	0	36.9622	0	0	234.082	52.8866	212.228	0	396.205	0	0	69.5573	131.493	0	0	336.962	165.948
		218	1103.96	0	0	255.75	291.411	81.1444	144.635	21.576	0	270.933	172.594	38.0491	296.138	64.7817	69.0825	198.321	141.496	144.693	0	352	317.574	256.775	229.78	0	51.1184	350.496	119.693	45.7106	168.435	0	0	97.455	0	0	252.309	76.5112	128.548	100.689	294.028	0	56.3113	47.6553	123.174	0	0	160.809	199.233
		219	1107.82	45.0363	0	352.294	232.644	89.4264	149.866	21.6665	0	322.814	297.221	0	295.15	79.2768	0	243.604	109.322	145.725	0	313.348	279.597	288.49	264.719	0	105.028	327.025	118.009	73.4262	218.652	0	0	48.4038	0	0	268.276	156.543	330.99	103.781	397.163	0	37.6439	85.9402	117.774	0	0	249.302	179.445
		220	1111.68	56.0733	0	393.139	297.299	30.636	206.762	76.8175	0	308.568	268.324	0	330.101	36.4991	0	174.292	85.2216	168.938	0	277.014	356.952	175.997	266.275	0	44.5168	319.847	149.133	163.772	217.329	0	0	134.659	0	0	269.922	69.9704	168.573	180.027	413.141	0	36.7929	94.1051	94.2341	0	0	276.924	255.798
		221	1115.54	136.363	0	385.71	279.22	96.4743	143.815	96.4432	0	335.762	298.813	0	313.047	22.3603	0	160.931	35.8232	169.602	0	426.997	256.381	133.049	250.305	0	51.8465	233.213	142.927	170.289	292.021	0	0	66.9914	0	0	291.878	169.993	172.136	84.3852	367.732	0	41.0155	72.6127	51.6911	0	0	217.845	121.484
		222	1119.4	101.681	0	356.582	225.596	86.1008	165.069	32.1804	0	278.321	319.509	0	306.507	29.4423	0	144.917	89.2758	206.081	0	224.238	293.839	161.837	286.948	0	88.4642	224.135	87.6495	128.21	194.547	0	0	107.903	0	0	248.916	140.167	170.513	98.4321	305.586	0	39.8184	104.463	125.583	0	0	251.965	228.433
		223	1123.26	51.2463	0	298.686	199.932	113.897	147.022	69.2729	0	278.779	312.204	0	335.216	18.4143	25.1777	127.514	94.1683	126.819	0	383.983	252.22	269.11	227.211	0	157.535	262.327	135.076	48.909	266.852	0	0	68.9639	0	0	257.795	113.198	185.253	135.145	245.24	0	55.2054	98.3947	117.059	0	0	225.361	163.358
		224	1127.12	51.988	0	365.538	236.362	164.274	146.709	26.4441	0	304.074	233.19	0	417.857	0	22.2466	187.3	46.1999	173.485	0	267.748	206.657	157.573	272.178	0	44.7279	259.611	71.0623	141.716	211.827	0	0	74.6382	0	0	247.485	157.251	77.8161	72.9253	262.116	0	0	99.1073	107.741	0	0	274.687	215.123
		225	1130.98	88.5179	0	349.496	200.855	175.912	80.5941	27.8719	0	270.028	353.62	25.2292	260.23	0	0	150.766	99.5435	127.297	0	311.814	300.215	170.482	187.996	0	67.8695	269.263	87.0564	136.58	247.747	0	0	36.3999	80.1031	0	228.206	177.955	199.534	80.8151	268.576	0	124.114	167.583	176.913	0	0	207.566	231.79
		226	1134.84	63.8891	0	253.099	219.031	88.2382	138.004	0	0	195.67	262.121	0	365.751	0	0	109.825	126.003	192.016	0	285.029	247.897	233.495	289.755	0	98.6095	195.789	138.573	59.5695	279.142	0	0	74.1657	0	0	193.986	161.518	153.638	69.7704	227.618	0	45.3057	151.827	0	0	0	198.383	259.171
		227	1138.7	107.281	0	317.091	249.742	201.523	84.9563	0	0	253.819	337.317	0	371.183	0	41.6772	261.7	90.5401	167.234	0	356.179	238.681	204.934	213.145	0	131.591	99.817	197.778	46.9692	291.186	0	0	88.7781	0	0	275.785	147.036	178.466	75.9727	142.688	0	104.252	44.6989	56.5763	0	0	257.765	266.406
		228	1142.56	126.791	0	166.401	171.234	160.55	87.8869	28.394	0	270.31	270.773	0	383.591	0	0	114.739	70.3739	253.463	0	243.362	231.85	345.122	266.933	0	81.8355	58.7942	81.1173	86.4033	197.451	0	0	105.473	59.769	0	279.374	155.616	205.687	80.6021	150.025	0	137.064	139.67	106.828	0	0	222.164	208.096
		229	1146.42	159.537	0	184.545	193.136	140.564	37.4843	49.2324	0	224.096	262.29	0	365.538	0	44.2606	223.424	75.5903	107.473	0	348.575	125.202	283.822	303.921	0	133.87	208.53	111.3	0	276.732	0	0	74.2	26.1215	0	206.661	72.5906	212.155	116.871	152.85	0	120.86	118.796	109.563	0	0	231.92	217.337
		230	1150.28	150.243	0	233.728	157.054	159.773	133.029	69.0448	0	228.992	355.259	0	348.61	0	0	177.278	168.05	131.598	0	192.669	151.591	153.303	321.976	0	106.229	133.006	178.916	24.8196	256.333	0	0	87.1992	0	0	297.643	57.5141	192.329	105.679	147.703	0	98.4209	134.414	132.996	0	27.731	228.103	124.052
		231	1154.14	80.9373	0	215.381	199.633	188.116	160.79	55.7088	0	277.686	318.743	0	317.93	61.4103	0	228.393	110.49	243.741	0	402.277	214.32	134.161	256.926	0	128.509	188.584	119.866	45.5631	228.4	0	0	101.218	66.8101	0	243.188	109.811	234.618	157.839	182.817	0	115.307	68.4783	155.66	0	0	134.817	77.0971
		232	1158	0	0	290.131	187.477	203.106	182.491	48.6071	0	260.824	309.99	0	323.433	0	0	257.744	66.0492	254.844	0	358.563	116.515	197.097	201.896	0	128.365	67.1112	175.258	31.6898	232.029	0	0	126.118	0	0	209.248	65.3119	220.407	119.341	151.678	0	99.4752	149.071	112.213	40.9905	0	179.422	222.915
		233	1161.86	109.003	0	271.19	171.869	203.207	128.409	62.3172	0	201.418	259.663	0	274.182	0	0	109.241	87.1813	277.692	0	212.088	169.658	282.785	186.038	0	99.6691	152.141	87.8027	0	225.918	0	0	90.942	81.2163	0	286.729	74.4143	102.288	108.122	127.83	0	138.665	134.133	63.4098	76.1552	0	263.856	175.433
		234	1165.72	47.7391	0	163.704	113.106	257.036	144.609	54.3326	0	210.12	277.76	0	309.519	0	0	272.172	117.182	227.353	0	301.886	135.468	248.836	219.408	0	108.531	179.626	61.6823	75.6509	295.299	0	0	120.472	0	0	180.322	51.1232	168.986	129.103	122.672	0	167.09	122.414	93.1247	81.7788	0	285.165	201.515
		235	1169.58	79.005	0	172.78	171.371	214.84	194.393	27.0076	0	313.817	342.052	0	283.489	0	0	279.03	69.5106	175.157	0	226.634	176.035	269.745	237.084	0	98.8286	155.18	86.8402	100.301	280.181	0	0	95.3186	87.3403	0	206.423	107.929	150.982	173.797	129.533	0	170.966	172.695	55.3982	79.8041	0	205.784	185.851
		236	1173.44	168.314	0	208.844	174.31	246.82	185.871	35.3185	0	348.7	294.177	0	219.9	0	0	240.018	114.93	210.841	0	280.72	70.2585	388.961	328.91	0	89.6099	203.491	45.7347	0	291.93	0	0	133.823	124.063	0	195.657	178.968	220.781	150.309	167.226	0	192.686	133.795	103.575	77.6105	0	204.893	160.031
		237	1177.3	150.668	0	188.279	129.915	250.323	189.916	157.089	0	339.185	309.504	0	347.505	58.4284	0	278.036	165.674	141.124	0	264.371	83.0214	272.674	197.275	0	48.282	174.948	165.661	126.38	267.245	0	0	150.64	145.47	0	203.355	191.608	184.955	65.7595	160.051	0	115.132	95.3558	212.249	150.481	0	242.543	150.41
		238	1181.16	177.734	0	169.135	123.404	182.555	133.849	58.5793	0	266.967	307.384	22.945	243.023	67.712	0	308.201	99.9701	112.4	0	201.146	96.1889	236.62	151.926	0	98.1123	114.433	94.9426	127.203	269.525	0	0	0	63.4071	0	182.419	101.763	229.631	105.474	207.706	0	171.409	185.312	92.2967	69.1536	0	177.423	163.519
		239	1185.02	96.3166	0	155.144	158.065	250.9	135.225	175.358	0	374.696	289.483	25.6971	208.152	108.225	0	308.389	70.4931	220.252	0	130.401	182.133	177.862	93.3941	0	47.4016	178.899	72.4988	84.1138	216.621	0	0	190.078	89.8894	0	223.057	230.223	129.622	145.325	224.368	0	162.904	113.866	121.415	148.541	0	121.392	223.705
		240	1188.88	108.779	0	182.533	143.851	352.036	161.491	69.7615	0	328.029	205.597	24.3206	231.604	56.2064	0	358.5	79.5108	242.646	0	239.018	165.211	259.446	188.1	0	71.631	146.989	94.7748	75.7301	318.497	0	0	108.066	36.7292	0	156.956	163.525	222.72	86.8053	146.78	0	208.434	98.0277	120.836	244.78	0	187.694	124.366
		241	1192.74	57.6149	0	107.254	98.3774	367.228	204.704	99.4426	0	309.794	273.012	0	274.395	116.772	0	306.643	207.707	209.352	0	199.196	119.15	197.22	123.29	0	86.2058	201.219	35.3611	121.664	244.456	0	0	112.662	0	0	196.471	160.883	137.842	68.37	170.315	0	223.617	94.8176	188.16	205.077	0	189.018	161.102
		242	1196.6	136.331	0	164.384	109.24	299.279	231.959	167.619	0	327.346	286.472	0	215.967	40.1482	43.5059	262.947	148.194	247.442	0	206.132	144.332	163.676	126.845	0	47.1431	145.033	51.7934	112.801	215.603	0	0	172.145	52.0484	0	152.167	181.664	176.124	118.568	184.724	0	249.597	51.294	189.426	243.037	0	342.97	116.545
		243	1200.46	96.6385	0	175.766	70.3343	253.781	243.045	93.4868	0	322.726	295.766	0	253.215	38.2339	0	250.857	139.035	273.476	0	240.359	70.0348	261.216	131.157	0	0	134.967	0	110.215	257.077	0	0	103.559	56.1449	0	223.289	217.675	217.457	158.498	139.307	0	203.752	60.2633	130.606	154.192	0	225.186	166.995
		244	1204.32	155.098	0	178.496	63.5798	244.823	300.48	109.823	0	331.21	174.001	0	241.213	78.6016	0	385.054	221.359	182.717	0	254.752	107.062	224.665	161.711	0	44.8699	219.173	106.39	122.858	310.613	0	0	139.157	65.9763	0	150.007	264.605	386.612	119.518	165.566	0	198.219	74.5401	192.737	225.558	0	204.672	97.515
		245	1208.18	28.8112	0	171.827	70.8638	349.732	152.655	79.3869	0	321.466	246.261	0	299.928	51.7521	0	281.202	91.3434	234.089	0	224.588	79.2496	191.965	194.867	0	37.013	134.351	81.7532	76.9901	265.136	0	0	126.162	53.4938	0	97.8756	166.108	230.27	134.577	212.801	0	136.478	86.6219	145.333	224.155	0	336.366	124.766
		246	1212.04	183.692	0	227.836	109.846	239.44	290.191	106.066	0	235.463	195.236	0	189.976	26.4828	0	367.084	99.7792	160.882	0	234.167	62.7631	173.116	71.3097	0	26.455	274.291	50.6939	170.097	272.603	0	0	39.8448	66.5236	0	161.754	255.043	250.751	103.78	172.897	0	195.097	61.5133	246.574	241.82	0	381.406	236.882
		247	1215.9	118.361	0	93.4873	46.2223	334.285	262.377	87.5873	0	232.787	294.226	0	317.838	72.4761	19.3774	342.052	168.881	239.897	0	160.074	93.966	203.099	186.154	0	49.9502	135.623	114.88	175.973	197.661	0	0	118.187	0	0	183.169	301.94	292.355	135.1	157.786	0	166.392	59.986	240.896	262.088	0	334.397	177.057
		248	1219.76	116.203	0	179.142	0	294.705	317.384	105.373	0	284.597	251.29	0	252.826	0	0	256.098	139.915	202.586	0	158.779	53.2	217.079	42.335	0	56.442	161.632	61.5718	110.616	286.86	0	0	153.359	54.7571	0	196.952	289.451	260.006	182.881	192.169	0	233.533	0	211.28	259.111	0	293.266	107.74
		249	1223.62	154.301	0	172.644	105.903	214.329	286.083	98.1045	0	240.3	329.701	0	412.565	161.175	0	338.563	177.607	281.734	0	80.6157	47.6343	287.275	113.148	0	37.6842	122.162	48.0848	219.075	195.53	0	0	154.105	55.1398	0	139.52	318.914	300.292	104.79	210.873	0	234.283	102.062	289.938	225.911	0	315.889	160.938
		250	1227.48	65.1238	0	105.593	63.0091	314.859	250.146	98.1897	0	271.063	352.993	0	278.895	29.9961	32.5084	343.27	146.538	161.354	0	108.766	103.599	181.253	187.748	0	56.8112	91.2435	94.646	200.832	309.541	0	0	89.2664	49.4435	0	119.995	332.235	307.749	145.776	149.989	0	166.323	70.1141	259.433	362.593	0	410.482	131.56
		251	1231.34	77.418	0	111.009	51.2695	238.818	268.244	95.6339	0	302.698	222.898	0	281.223	112.065	0	362.012	126.278	145.55	0	47.713	113.303	237.882	175.978	0	112.741	164.752	0	182.445	221.413	0	0	137.643	0	0	142.158	316.11	249.833	167.153	276.412	0	158.175	139.617	303.147	263.77	0	332.399	153.55
		252	1235.2	46.1552	0	84.8277	0	279.028	298.255	154.605	0	299.877	264.865	0	333.717	148.237	0	282.106	81.7438	230.203	0	144.137	48.4324	204.352	180.153	0	86.9716	200.004	29.3151	212.384	252.832	0	0	142.103	0	0	104.806	338.575	293.486	128.188	344.481	23.2633	377.955	51.6516	165.019	343.067	0	223.221	216.523
		253	1239.06	94.5852	0	97.2453	0	252.349	293.069	115.268	0	212.229	220.044	0	190.075	131.609	0	326.391	106.631	219.713	0	33.0763	108.438	300.098	160.28	0	126.151	189.877	65.1787	227.077	166.007	23.9354	0	131.278	66.7869	0	127.859	275.359	318.367	143.623	217.781	0	335.014	89.3627	240.656	300.596	0	280.713	158.458
		254	1242.92	99.3019	0	70.3965	21.5089	309.917	289.298	0	0	205.028	311.667	0	237.379	149.879	0	334.315	97.6168	226.81	0	73.0661	0	257.843	151.414	22.9852	165.887	188.638	0	286.304	166.014	60.7609	0	135.368	56.5415	0	157.233	319.889	364.145	162.133	219.489	0	353.197	94.5936	113.355	290.276	0	236.957	181.419
		255	1246.78	108.511	0	110.082	0	282.104	265.128	132.322	0	256.477	327.452	0	226.925	167.403	0	420.075	127.643	176.007	0	112.771	76.34	247.519	251.47	0	72.2092	246.029	0	188.063	204.472	68.9987	0	101.41	104.389	0	209.348	300.51	301.464	151.608	201.424	0	335.689	78.5065	193.193	426.586	0	231.795	220.54
		256	1250.64	33.941	0	104.697	0	267.385	268.345	56.651	0	255.087	203.561	0	227.549	219.112	32.604	349.063	95.2602	182.95	54.4185	0	103.761	268.857	182.679	0	141.67	268.383	32.5504	184.94	181.934	28.3459	0	68.1462	105.563	0	232.05	276.506	270.831	142.332	255.304	0	301.114	76.9324	144.432	317.148	0	202.435	127.572
		257	1254.5	64.66	0	80.711	0	340.51	218.373	99.252	0	274.15	263.349	0	285.062	205.641	0	355.023	73.0478	155.979	0	79.9819	56.6905	306.337	184.021	20.7466	94.8383	228.918	25.9738	85.231	154.608	57.4517	0	165.294	57.4827	0	185.043	250.265	228.343	131.418	168.508	0	242.807	91.5484	221.978	291.687	0	346.446	120.68
		258	1258.36	28.4445	0	164.1	0	198.934	262.703	99.0389	0	248.599	244.927	0	188.189	171.893	0	347.769	154.983	203.841	0	61.6998	62.8469	206.651	292.926	0	54.078	206.075	0	185.555	135.3	0	0	90.4745	0	0	195.253	224.26	317.811	159.755	187.353	0	328.375	146.067	220.803	278.451	0	218.045	72.2328
		259	1262.22	75.9873	0	117.211	0	192.24	166.47	26.4248	0	209.349	185.153	22.813	212.045	154.572	37.7369	386.732	118.874	183.363	0	91.9748	71.8706	145.358	315.261	0	80.8229	232.692	35.8999	246.735	193.609	90.6031	0	165.677	0	0	194.527	192.406	308.114	27.2804	266.806	0	274.8	103.502	255.66	328.721	0	166.191	213.831
		260	1266.08	43.1599	0	119.138	0	301.973	116.816	77.9674	0	248.783	185.985	0	213.613	245.277	0	335.495	117.515	216.428	0	74.0707	44.4553	195.128	210.526	0	83.7161	358.877	0	231.018	231.57	55.0828	0	166.358	23.4343	0	178.501	251.741	271.37	152.17	201.183	0	269.891	98.5494	243.614	384.26	0	169.371	246.856
		261	1269.94	34.4067	0	140.402	0	165.755	235.051	110.979	0	247.356	202.286	0	90.2799	185.563	0	306.232	187.149	236.294	0	95.8366	85.0518	224.13	257.087	21.3258	110.579	289.269	19.9427	295.145	227.635	70.0697	0	114.131	0	0	218.269	173.967	242.141	87.7597	264.86	0	118.169	90.1568	201.259	384.195	0	252.327	119.839
		262	1273.8	83.9689	0	138.636	0	147.871	260.056	118.888	0	291.095	159.026	0	236.408	264.702	0	329.756	183.51	122.634	0	92.3301	99.1498	206.031	263.272	40.023	82.9482	274.301	38.5037	313.728	294.158	67.8441	0	34.8307	46.8359	0	177.245	269.422	207.108	93.4692	242.825	0	66.4389	76.8459	279.618	421.983	0	253.091	133.863
		263	1277.66	41.2484	0	185.311	0	238.823	261.776	103.849	0	191.308	178.051	0	171.196	305.766	0	329.297	102.837	122.454	0	58.6726	89.6993	227.271	290.511	0	86.0949	226.999	0	189.992	342.71	36.9563	0	104.182	45.8579	0	130.037	210.162	219.59	119.352	189.828	0	248.689	182.899	260.376	309.557	0	214.601	227.305
		264	1281.52	67.3534	0	198.977	0	238.613	194.369	58.2525	0	157.94	140.381	0	177.611	374.027	0	365.909	129.581	221.894	0	28.7432	33.9044	266.963	305.805	0	124.878	247.346	23.9011	302.251	248.957	113.783	0	74.1413	29.32	0	173.835	253.528	143.804	127.07	236.49	0	263.523	76.3594	233.109	312.603	0	159.347	270.766
		265	1285.38	29.9218	0	222.587	0	244.109	164.837	27.2756	0	211.116	156.43	0	217.387	325.139	0	342.136	55.7882	181.193	0	73.5364	122.259	288.95	250.99	48.8687	141.169	296.111	0	364.217	225.403	79.9164	0	200.934	77.2477	0	293.055	304.382	230.241	192.503	358.307	0	246.836	49.2469	237.504	396.071	0	237.616	264.936
		266	1289.24	81.1225	0	288.933	0	183.766	254.046	34.5714	0	205.285	233.166	0	147.315	418.536	0	265.061	132.02	204.481	0	60.7267	86.4328	275.404	357.23	118.533	95.7132	345.3	44.2493	236.23	207.036	28.1032	0	86.4876	0	20.0166	193.56	167.844	273.431	93.7579	298.643	0	287.468	73.6109	234.14	226.769	0	184.069	164.811
		267	1293.1	60.8883	0	293.186	0	210.89	174.167	86.2295	0	255.787	353.143	0	124.963	403.191	20.3921	324.456	84.0049	219.056	0	28.3184	56.6796	238.249	282.573	102.099	79.4949	325.223	33.1139	230.679	241.331	72.7866	0	95.3036	22.0473	0	150.787	257.97	126.992	158.151	253.523	0	443.906	102.761	271.944	278.178	0	291.236	235.416
		268	1296.96	113.816	0	320.084	0	194.816	133.512	55.3798	0	196.346	228.188	0	158.334	281.803	0	254.77	133.398	192.286	0	47.8734	84.183	225.799	299.977	54.0073	171.609	163.093	23.5352	225.416	306.601	63.3251	0	173.288	0	0	217.766	227.734	131.748	119.665	289.595	0	379.133	100.815	254.157	370.245	0	118.261	213.181
		269	1300.82	66.7744	0	299.749	0	261.961	217.279	34.5689	0	143.81	194.838	0	181.257	353.67	0	359.426	132.34	215.719	0	35.5883	107.159	308.57	282.64	40.2319	113.95	284.929	61.1535	252.21	262.422	73.8175	0	191.091	0	0	183.193	171.48	237.758	125.212	298.438	0	289.812	76.2573	231.311	398.936	0	248.175	213.299
		270	1304.68	72.1581	0	279.833	0	156.714	169.331	83.2935	0	204.263	122.592	0	156.259	309.278	0	363.641	86.2666	287.344	0	160.029	101.202	248.016	294.289	173.664	153.55	291.065	0	314.542	160.937	129.698	0	224.529	89.3056	0	288.715	142.728	176.709	156.653	295.469	0	282.494	44.7382	226.044	395.913	0	255.768	216.22
		271	1308.54	60.5479	0	272.692	0	208.48	265.212	59.8522	0	233.982	191.709	0	138.497	365.161	0	316.135	116.154	213.235	0	0	126.82	235.383	370.032	91.0357	90.0493	275.312	0	242.425	264.094	57.5063	0	211.275	80.8923	0	240.625	210.602	176.225	72.9773	223.223	0	320.852	46.5116	204.715	313.474	0	245.755	196.081
		272	1312.4	62.8335	0	235.2	0	264.6	193.887	24.0308	0	183.526	145.273	0	161.189	222.103	0	305.738	141.49	151.011	0	69.2359	115.648	290.53	233.37	127.183	84.752	278.845	0	229.285	168.128	59.5782	0	240.664	0	0	231.822	255.485	211.257	178.341	283.101	0	277.413	128.878	246.588	293.737	0	171.463	208.492
		273	1316.26	27.1014	0	190.966	24.1465	257.504	255.324	57.1523	0	387.123	174.802	0	211.603	217.282	0	214.747	84.0851	243.733	0	97.5255	119.215	282.073	300.273	113.946	79.8143	164.284	0	230.308	214.571	118.29	0	123.036	34.2619	0	217.265	236.34	253.26	97.4536	320.469	0	412.228	104.943	254.616	277.646	0	229.562	210.308
		274	1320.12	59.6522	0	234.877	0	228.456	234.824	24.436	0	262.656	163.319	0	289.246	212.048	0	216.719	94.8978	312.362	0	51.9509	76.6488	316.01	376.028	185.208	106.62	259.201	0	250.039	177.563	42.6145	0	224.059	0	0	213.343	206.204	261.636	129.666	341.564	0	493.981	111.644	291.408	319.783	0	249.124	220.31
		275	1323.98	80.0249	25.3217	230.541	0	303.747	227.376	59.8207	0	146.776	189.607	0	101.535	253.064	0	186.685	76.7679	177.619	0	68.633	97.2416	332.651	317.899	191.32	116.184	262.04	0	266.658	256.685	90.0405	0	235.952	68.3095	0	292.566	153.11	235.298	109.824	227.776	0	362.57	96.7543	230.378	287.935	0	148.561	221.722
		276	1327.84	59.2037	0	272.835	0	221.814	152.858	69.2073	0	285.134	243.777	0	242.056	204.304	0	253.689	61.5332	210.583	0	64.1786	155.516	283.972	395.752	148.717	56.0296	263.929	35.9616	104.942	63.9449	45.0188	0	203.371	84.4502	0	305.848	189.621	90.6432	129.464	237.498	0	323.791	139.109	252.213	303.78	0	259.872	265.097
		277	1331.7	84.8439	37.7099	213.651	28.4229	331.922	235.816	33.225	0	275.938	230.768	0	148.978	199.424	0	291.866	68.3448	245.088	0	246.285	112.693	257.792	371.751	202.64	112.318	264.331	42.8252	182.156	208.356	56.668	0	250.468	50.2958	0	240.881	73.2268	83.1274	148.004	251.763	0	317.702	247.183	180.932	287.791	0	229.98	185.736
		278	1335.56	69.7677	49.9465	309.803	0	217.978	234.743	81.4742	0	235.685	196.925	0	244.031	252.146	0	201.919	48.3801	202.108	0	111.376	136.145	273.78	337.858	256.795	78.0045	221.023	0	318.333	211.114	24.9596	0	200.261	44.8204	0	228.187	285.241	287.793	167.249	201.201	0	330.53	103.529	240.524	218.21	0	168.604	239.187
		279	1339.42	64.7995	45.2531	241.007	0	158.891	268.057	0	0	270.342	187.626	0	230.866	359.548	0	279.782	0	240.384	0	197.909	147.19	265.683	262.097	185.726	131.261	287.473	0	231.203	213.247	32.4985	0	208.778	62.2073	31.8528	121.225	289.773	200.171	87.1829	195.976	0	343.37	197.528	188.318	321.56	0	239.821	178.353
		280	1343.28	81.9228	48.485	296.001	0	235.777	267.039	59.3027	0	192.871	220.278	0	249.741	234.489	50.8216	276.776	86.5355	210.575	0	105.258	253.768	305.39	316.295	202.552	54.7587	377.186	79.9109	196.977	155.476	0	0	239.135	134.032	0	204.328	170.144	268.873	145.293	228.456	0	364.79	158.511	251.007	341.259	0	318.304	278.067
		281	1347.14	51.7211	44.149	229.03	0	312.259	212.928	26.106	0	213.631	151.01	0	164.486	314.145	41.4189	203.229	72.5598	248.197	0	202.151	0	306.09	249.869	172.625	87.3324	403.04	39.9376	247.166	142.861	0	0	337.092	119.099	26.5487	261.405	220.767	283.682	131.447	248.241	0	380.25	146.091	260.985	334.429	0	299.075	237.405
		282	1351	106.919	76.4161	239.421	0	347.442	135.455	0	0	256.809	152.987	0	290.628	298.306	48.6955	233.197	58.1965	192.582	0	269.558	136.154	264.491	286.42	234.78	116.138	226.583	0	266.916	231.548	28.1439	0	297.048	69.3308	52.6803	179.789	234.797	200.784	122.814	224.999	0	447.799	152.026	320.022	115.516	0	226.047	200.715
		283	1354.86	65.2719	75.5728	246.015	72.3634	294.331	164.425	28.5522	0	199.939	293.43	0	277.578	228.599	97.6684	137.18	105.562	198.659	0	226.755	151.68	340.154	257.597	308.839	52.2698	250.318	0	249.995	227.371	0	0	296.91	0	31.3375	219.98	130.234	274.004	101.666	279.976	0	489.852	46.4513	297.79	151.487	0	262.316	292.073
		284	1358.72	118.509	49.2103	189.996	62.6772	300.958	283.16	0	0	212.69	291.706	0	292.077	218.959	42.2024	185.445	99.9959	246.838	0	354.022	129.451	236.073	230.823	171.816	82.585	316.189	94.5998	209.521	168.738	0	0	304.775	82.2095	26.1594	256.688	226.559	221.678	103.64	193.754	0	434.845	125.961	366.183	156.78	0	224.677	197.692
		285	1362.58	120.052	84.096	191.213	0	241.659	208.859	98.3702	0	261.945	225.553	0	274.451	363.124	42.5275	126.295	203.867	237.592	0	202.297	206.139	245.437	262.311	113.839	88.805	318.037	69.8217	213.717	180.475	0	0	224.93	76.4155	50.2007	207.502	233.451	237.312	86.3254	214.098	0	486.277	152.027	327.922	259.363	0	262.559	324.465
		286	1366.44	179.54	60.2788	162.018	91.5919	326.753	310.491	45.6265	0	182.907	289.722	0	271.02	289.969	55.3649	182.656	189.663	138.607	0	280.495	78.4706	325.287	253.79	185.895	81.1594	220.735	66.2569	275.182	85.8976	26.445	0	315.391	70.8627	46.7753	236.907	107.375	271.988	65.9743	159.67	0	320.796	122.328	324.013	277.311	0	224.309	191.73
		287	1370.3	80.3583	105.368	121.809	0	293.968	200.761	110.611	0	255.624	227.638	40.9589	329.434	422.552	120.286	126.913	190.783	202.379	0	304.265	165.815	261.775	167.006	178.443	76.7752	163.212	46.4533	279.739	137.102	0	0	246.671	80.2527	0	226.078	100.271	291.611	68.4731	251.725	0	258.011	112.761	342.078	259.201	0	285.127	257.53
		288	1374.16	39.8703	75.8416	195.024	83.8317	305.374	294.914	74.8666	0	208.369	289.086	20.8019	312.199	310.459	121.313	127.637	350.301	146.362	0	365.819	163.449	192.945	230.001	136.517	72.9634	178.091	100.499	249.106	133.358	40.9029	0	281.557	136.912	0	229.435	86.6433	257.144	0	189.353	0	305.856	92.0222	253.609	199.072	0	242.674	162.594
		289	1378.02	185.404	49.1427	263.829	36.4623	277.665	259.492	96.2081	0	240.848	223.49	41.4636	267.755	270.866	69.4203	112.389	282.108	325.805	0	286.273	149.101	245.799	197.181	89.5393	99.5148	257.666	69.6171	258.552	111.105	22.1676	0	234.605	96.5557	0	173.017	105.237	230.577	81.3679	200.146	0	312.456	175.829	241.521	271.964	0	176.697	300.819
		290	1381.88	187.319	120.636	205.941	108.066	268.928	325.223	84.8549	0	225.992	182.997	66.5571	233.34	251.228	34.1179	61.7869	270.639	188.687	0	333.71	58.8142	203.993	241.463	127.664	83.4931	183.927	69.615	206.133	128.065	0	0	272.991	39.6285	22.0804	174.634	143.568	390.021	77.112	225.176	0	277.37	185.914	353.393	181.964	0	208.155	86.7653
		291	1385.74	176.505	57.0535	77.9275	56.0456	372.212	198.938	47.7084	0	256.506	230.588	48.6684	151.471	178.606	42.6889	151.386	300.694	250.765	0	260.845	219.99	122.743	253.693	90.9889	72.4886	120.771	45.2377	211.295	170.791	0	0	226.503	69.6182	59.4711	231.799	107.533	239.209	54.9314	203.94	0	357.519	76.3746	298.308	250.142	0	236.302	234.448
		292	1389.6	209.248	106.902	202.269	43.4917	325.014	240.043	158.66	0	209.823	236.713	56.3116	201.707	312.355	101.553	74.0056	302.11	209.823	0	261.413	218.884	175.909	206.353	114.794	37.9248	327.599	56.5498	220.646	133.515	31.3862	0	109.84	37.9036	36.9951	191.802	145.971	253.507	35.837	247.416	0	311.024	59.1721	348.264	247.01	0	162.425	226.463
		293	1393.46	189.587	150.026	170.609	64.9586	236.427	230.441	33.5775	0	215.366	170.201	39.5157	237.052	456.485	94.5772	46.4071	222.711	193.926	0	284.361	187.149	203.369	132.263	106.964	91.4936	234.366	91.4915	167.888	136.848	104.596	0	206.4	95.1793	0	203.719	111.004	376.392	130.548	176.204	0	350.342	122.906	230.92	309.743	0	133.88	252.518
		294	1397.32	262.204	116.308	261.233	47.0949	242.938	194.814	110.212	0	204.285	253.054	54.7373	245.944	354.548	108.155	117.783	408.736	217.161	0	320.467	188.366	257.103	117.549	82.0021	73.7508	360.942	45.7927	110.679	123.48	0	0	403.875	0	25.4307	153.986	82.1119	398.692	90.5987	135.967	0	371.714	88.9816	300.856	273.136	0	175.317	227.195
		295	1401.18	196.324	143.431	156.956	51.66	253.312	244.311	60.6356	0	166.025	0	84.684	205.989	296.864	139.127	133.25	368.754	129.215	0	581.55	212.769	185.258	149.788	129.79	129.886	258.803	84.052	181.493	185.175	97.2113	0	254.001	0	37.5457	193.603	106.705	303.924	63.8224	238.765	0	360.593	77.229	341.365	255.207	0	196.103	199.177
		296	1405.04	170.7	63.5643	206.968	30.1449	241.855	287.887	103.604	0	192.223	206.609	94.1498	219.205	213.613	290.274	158.414	302.506	253.057	0	364.032	236.824	146.597	160.705	128.964	83.121	278.696	75.9786	170.376	163.261	92.9724	0	292.393	84.8956	0	271.8	73.8976	282.724	124.212	173.52	0	226.604	0	270.238	290.862	0	243.563	287.263
		297	1408.9	222.322	55.3266	144.109	57.9846	296.758	248.914	65.8923	0	105.354	313.292	113.72	150.135	123.043	72.0725	126.131	395.879	157.051	0	353.239	177.877	220.437	91.0522	148.736	0	249.837	54.7307	161.088	171.845	92.6042	0	318.516	77.1878	20.5121	226.734	84.8471	256.463	45.3893	214.266	0	356.907	34.0153	315.944	398.71	0	101.798	309.426
		298	1412.76	266.836	123.712	155.367	84.5238	310.702	323.008	0	0	147.332	267.279	157.4	250.797	171.087	98.2324	112.673	372.598	181.823	0	296.38	379.722	182.248	129.61	130.829	42.2295	191.06	39.0129	130.966	232.533	174.083	0	247.382	83.5816	108.622	215.092	166.377	398.634	93.3166	150.35	0	317.352	78.7142	272.901	305.729	0	189.369	232.478
		299	1416.62	225.048	54.608	0	132.045	232.983	329.982	48.0164	0	223.519	271.137	62.5263	172.661	121.945	106.194	100.572	427.782	213.665	65.5275	266.75	201.411	177.811	111.548	95.1937	60.6586	324.757	59.7945	236.022	184.891	114.482	0	274.902	115.663	0	225.48	100.825	427.001	100.034	184.979	0	350.545	105.936	207.33	224.093	0	222.843	226.983
		300	1420.48	214.721	155.907	41.0761	197.894	305.946	216.848	101.316	0	204.398	311.484	137.659	227.764	156.004	176.071	120.688	436.475	75.5673	0	385.229	164.236	119.179	160.565	154.013	67.4594	389.98	54.5057	180.609	227.935	105.069	0	277.447	112.028	37.0922	172.567	108.08	320.006	71.2003	81.5773	0	300.1	91.1875	353.681	309.094	0	113.936	302.06
		301	1424.34	152.726	163.386	77.0759	97.6386	245.369	273.492	27.8856	0	218.825	140.609	86.3343	211.264	226.455	107.597	120.804	358.529	134.223	0	158.734	173.984	121.948	161.015	271.795	51.5112	227.923	112.195	210.264	160.884	152.061	0	435.68	96.3538	107.748	225.072	35.4451	393.748	87.9986	173.917	23.9676	263.83	114.58	323.289	247.645	0	0	229.291
		302	1428.2	326.997	187.748	82.4749	116.388	242.427	287.119	60.59	0	211.53	241.301	111.108	148.321	247.817	163.95	84.4023	433.741	150.012	0	406.975	250.117	81.6317	171.685	140.1	73.3033	329.204	50.45	287.638	243.214	172.563	0	380.279	0	38.6825	151.261	104.991	361.836	100.84	238.896	0	287.992	113.984	281.196	299.386	0	157.887	207.935
		303	1432.06	316.752	186.944	180.73	150.241	226.576	245.698	64.7825	34.5299	163.478	304.727	172.336	52.6909	254.017	196.783	142.48	305.895	87.1348	21.0082	293.785	219.302	199.737	128.056	211.744	83.3873	272.159	40.5916	144.273	326.858	168.932	0	426.073	114.381	46.3852	172.847	71.4752	371.181	134.111	166.346	0	243.848	103.898	218.178	342.546	0	104.124	264.536
		304	1435.92	300.816	90.8946	130.843	167.59	225.28	243.478	79.8894	0	148.488	207.243	170.361	76.9147	236.358	148.954	175.168	352.973	173.818	61.8384	301.552	214.627	189.809	126.378	167.185	0	233.111	104.082	231.614	298.305	68.2287	0	328.851	66.4642	94.8164	112.399	104.273	252.203	72.6698	138.7	0	369.698	91.4248	281.978	349.427	0	238.639	222.932
		305	1439.78	336.051	191.647	92.2281	170.085	278.708	214.353	130.355	0	262.08	169.243	0	112.355	239.699	157.592	151.888	334.673	199.775	0	345.581	278.09	83.2756	130.337	199.941	0	246.953	61.2461	84.9714	259.6	147.913	0	378.978	123.679	54.2018	211.236	148.118	352.852	111.13	195.517	0	353.888	82.4756	232.36	291.811	0	112.441	227.457
		306	1443.64	332.086	153.725	148.807	267.966	182.275	216.094	20.3408	0	174.553	219.8	204.033	170.015	223.714	113.988	160.815	323.701	132.797	0	477.311	209.192	152.693	147.286	143.355	43.3624	229.433	64.9489	223.273	199.833	107.36	0	330.736	122.196	104.951	151.941	158.326	357.673	75.0464	185.517	0	306.888	48.5292	320.779	222.111	0	160.967	236.266
		307	1447.5	228.303	88.2835	45.479	249.935	239.377	343.201	92.0389	0	197.312	238.321	212.737	46.4993	204.226	165.971	220.058	295.151	195.777	44.8504	304.989	220.546	224.701	137.383	165.154	53.8741	315.974	95.7861	272.357	241.717	211.6	0	238.151	138.455	92.2807	150.464	151.796	220.461	178.877	201.852	0	431.149	80.06	226.057	150.277	0	114.92	250.666
		308	1451.36	218.736	194.14	235.119	326.813	350.634	261.043	55.7831	34.4166	234.204	173.459	130.04	89.9465	318.022	107.931	197.295	434.746	141.705	0	247.088	231.893	154.34	120.15	252.983	57.6245	261.449	77.2505	131.617	279.981	180.775	0	156.615	87.0629	104.349	129.701	184.318	336.783	83.0109	180.557	0	463.959	135.405	323.764	156.25	0	174.433	223.253
		309	1455.22	205.165	182.385	167.537	266.428	279.145	276.475	65.8172	28.7427	207.235	224.523	216.268	118.143	269.838	81.9098	162.357	474.068	156.845	0	351.894	200.016	205.2	190.988	333.178	39.5999	252.392	60.7203	132.446	255.456	212.358	0	345.254	49.4202	134.385	153.829	196.293	372.15	65.7017	158.693	0	342.693	107.947	243.785	225.156	0	89.7656	205.819
		310	1459.08	260.806	118.496	179.825	256.249	396.564	269.107	84.7026	0	336.593	229.094	150.768	114.671	280.634	245.795	107.005	367.172	72.3645	73.8792	300.031	213.053	172.406	162.072	240.088	27.5113	150.574	49.8451	139.118	268.317	198.086	0	265.67	132.647	33.0011	158.893	75.1783	207.763	122.409	199.062	0	385.755	68.5633	264.57	106.767	0	146.168	187.003
		311	1462.94	213.03	164.775	89.7829	217.041	329.176	298.342	89.4143	0	225.266	192.461	190.975	91.0676	281.789	155.781	205.966	333.452	92.3542	67.4122	343.805	298.781	185.601	166.293	162.95	0	238.213	85.2408	209.749	347.148	278.587	0	308.291	93.1193	67.3143	190.839	151.386	326.527	152.053	141.766	0	382.387	72.7038	230.845	178.665	0	115.084	241.922
		312	1466.8	367.246	146.416	239.18	256.756	434.454	276.66	95.1225	0	246.097	191.764	238.675	139.039	314.104	207.422	142.937	352.54	67.0495	44.7338	382.611	234.282	116.876	143.556	313.507	33.6482	55.5445	162.428	184.268	234.277	240.9	0	326.937	58.4517	59.9569	192.92	251.904	236.146	105.936	192.862	0	309.251	85.0275	263.054	68.6162	0	151.351	152.686
		313	1470.66	281.657	135.376	199.026	313.075	289.052	160.204	118.78	86.5806	183.511	149.727	204.26	141.524	367.815	204.562	86.2754	319.624	65.8663	50.5575	332.024	260.493	201.682	204.64	202.226	55.1993	167.636	90.018	196.734	285.304	204.837	0	310.01	75.4703	114.13	205.072	121.114	247.091	129.331	197.578	0	362.809	112.811	303.115	61.334	0	177.014	196.545
		314	1474.52	256.47	136.211	101	301.944	281.072	141.429	158.44	54.2923	215.436	273.917	145.779	78.4334	326.898	127.204	58.9257	410.201	154.684	48.5473	350.669	310.55	203.079	149.011	293.07	0	174.83	79.5531	204.657	276.834	202.219	0	316.094	56.9514	79.3036	163.829	206.457	313.024	99.9948	204.14	0	394.154	83.8686	306.217	127.634	0	221.711	272.965
		315	1478.38	358.557	185.393	166.588	237.395	489.26	101.567	67.6722	77.2292	216.378	140.909	230.707	158.971	346.378	199.192	31.5827	446.747	88.624	25.8924	258.656	294.636	240.887	119.858	106.775	69.5582	169.303	20.9674	124.995	333.675	234.608	0	299.43	69.3835	116.807	121.37	268.839	226.455	144.161	225.814	0	337.172	91.3948	267.449	129.028	0	194.974	174.661
		316	1482.24	236.393	151.65	136.245	311.989	290.318	248.179	60.3779	59.4313	297.655	264.682	260.974	142.45	154.428	97.5354	62.7811	370.325	217.225	21.0221	364.413	300.109	169.375	115.183	217.686	47.265	190.502	31.5645	268.451	212.51	226.636	0	248.131	24.594	76.3617	191.57	310.738	269.025	56.2779	189.774	0	338.657	82.337	309.04	146.772	0	157.194	113.925
		317	1486.1	347.477	134.307	112.365	319.825	276.95	292.117	126.386	60.18	320.409	95.3983	282.436	143.157	191.484	164.484	87.1659	482.486	197.795	33.025	247.767	199.046	231.634	162.1	184.415	89.0075	215.664	36.3825	251.053	245.681	236.881	0	303.684	77.8687	120.82	127.253	157.113	256.332	148.621	149.992	0	403.354	41.9649	319.205	158.239	0	248.313	151.781
		318	1489.96	261.789	132.23	160.057	271.171	272.559	224.574	55.536	53.9671	257.256	123.647	289.218	77.2809	123.747	167.481	50.2196	504.505	213.074	53.5458	226.496	155.542	286.838	157.672	202.551	53.8746	250.958	0	165.426	205.182	166.257	0	244.455	43.6882	104.898	105.904	247.195	220.619	187.872	102.07	0	344.669	108.823	371.006	96.4539	0	155.374	271.478
		319	1493.82	256.283	139.213	211.983	356.182	385.907	274.939	107.029	92.0405	239.112	163.788	222.203	32.013	186.378	162.667	61.9557	464.638	236.549	29.3535	240.351	279.325	273.174	144.179	277.74	70.3432	176.544	33.0058	208.765	291.936	209.361	0	270.718	0	174.628	151.535	228.058	199.625	116.462	68.2816	0	320.302	74.5804	284.018	69.7002	0	164.143	172.932
		320	1497.68	155.564	95.1413	186.122	290.746	293.436	249.5	129.623	65.7041	269.772	163.3	275.175	170.697	209.291	139.613	27.7184	410.339	119.468	25.6306	264.037	243.096	239.536	161.315	269.905	0	167.067	0	168.06	174.225	122.578	0	321.526	50.6233	139.744	110.465	229.798	212.419	125.083	167.122	0	360.099	0	198.105	137.446	0	205.615	154.704
		321	1501.54	160.292	131.711	203.407	270.855	412.485	225.246	153.837	149.64	223.713	237.131	299.644	106.859	174.902	146.355	36.8457	450.265	80.4009	50.0605	335.406	286.813	238.662	288.04	177.847	37.9249	165.617	0	208.836	288.348	118.953	0	252.211	40.2394	58.1981	150.039	238.141	170.439	89.9262	243.778	0	389.526	89.821	183.32	95.8553	0	242.24	244.364
		322	1505.4	245.384	244.408	159.803	374.147	340.563	254.551	23.7992	124.366	241.913	147.867	269.515	154.695	226.923	164.105	44.3855	494.433	165.204	77.6779	253.841	173.494	211.344	163.556	237.254	69.2281	248.111	28.9059	148.837	225.861	239.236	0	290.567	57.3322	106.322	71.3998	303.054	170.363	104.274	300.012	0	532.673	52.6995	338.961	169.993	0	147.752	312.336
		323	1509.26	247.585	127.082	235.353	300.794	267.983	192.707	145.559	91.3336	242.455	140.937	315.197	121.942	168.488	118.707	49.9666	464.785	140.103	87.5525	347.993	281.664	224.196	155.408	231.903	115.412	222.502	64.7059	157.695	270.13	178.331	0	326.424	73.8058	81.7562	141.519	184.773	223.583	71.2478	169.664	0	418.504	0	244.141	117.774	0	177.266	228.441
		324	1513.12	298.329	178.833	202.721	270.891	502.809	207.088	156.14	94.7431	313.057	218.279	268.9	158.982	176.672	169.823	85.8725	387.949	104.833	104.135	218.021	190.845	213.478	207.274	306.256	0	200.07	0	213.632	264.969	250.712	0	348.471	0	119.797	120.191	134.128	165.392	73.0942	200.336	0	398.977	95.4043	267.018	132.062	0	104.914	174.092
		325	1516.98	191.136	118.159	205.638	308.161	382.34	163.687	93.968	138.233	289.071	149.294	279.884	126.373	156.046	120.227	0	276.143	120.07	32.3305	377.721	296.239	167.011	133.602	321.919	68.4571	248.143	0	148.281	256.068	214.778	0	320.554	47.5766	116.763	107.142	185.395	143.756	85.9746	202.079	0	311.382	23.9574	267.407	104.966	0	134.347	238.561
		326	1520.84	244.768	178.025	252.894	265.799	422.676	216.422	77.6012	61.8285	355.006	204.724	272.212	217.458	214.752	151.276	16.864	332.13	117.102	34.7829	299.886	271.003	164.855	127.095	239.657	53.8736	305.794	0	170.913	221.329	250.479	0	279.327	32.3423	113.908	86.5084	341.139	202.457	49.5143	160.055	34.4186	257.876	42.8774	142.104	185.002	0	165.239	255.358
		327	1524.7	178.521	33.679	280.636	284.316	423.607	289.432	54.5097	58.3379	267.181	102.881	355.993	180.045	150.052	208.888	41.7525	418.36	83.32	57.154	286.964	173.449	152.524	110.823	204.028	45.9085	166.893	0	181.994	322.885	198.158	0	305.27	45.9683	169.356	158.657	254.222	151.534	0	208.408	62.0732	299.346	35.2799	182.646	115.854	0	64.4121	205.68
		328	1528.56	241.316	90.891	175.486	277.509	502.24	203.03	160.77	139.161	163.881	172.565	256.521	225.034	112.283	147.348	35.8336	416.064	150.195	78.5307	257.14	229.477	153.768	164.323	139.412	45.1101	294.039	54.3586	193.02	254.009	144.266	0	336.213	67.4138	79.5402	37.3299	256.979	159.318	95.6275	182.132	48.6817	371.077	0	270.636	115.804	0	78.5434	196.932
		329	1532.42	176.884	128.49	150.247	329.528	497.975	208.973	99.7191	127.489	186.962	143.605	152.097	157.108	127.512	205.698	30.8853	473.359	177.859	70.2366	155.09	136.506	259.831	139.01	203.991	91.7719	285.39	51.1171	64.9966	266.238	142.681	0	325.876	51.1536	136.808	136.438	252.996	206.946	82.1895	197.049	0	306.176	29.3972	191.19	204.367	0	190.56	316.568
		330	1536.28	194.109	151.223	212.082	284.605	347.406	238.753	77.9845	167.08	231.113	324.876	217.599	222.569	192.488	81.1671	41.9436	461.929	24.3692	94.9037	93.0503	237.599	211.712	185.714	336.831	55.4805	227.883	52.1606	145.479	258.886	133.619	0	322.513	0	183.053	245.314	313.314	184.609	99.1678	315.553	0	383.558	24.75	295.139	207.109	0	271.019	185.517
		331	1540.14	153.374	83.0883	296.159	243.843	545.939	181.427	99.4852	123.507	180.454	219.767	289.331	148.922	231.743	169.287	0	328.788	54.0745	66.805	307.116	226.325	254.021	227.152	260.537	88.9023	270.139	0	187.465	314.441	125.162	0	355.573	49.9306	78.0084	166	314.139	212.443	110.983	216.812	54.2546	288.924	0	197.449	147.781	0	154.758	270.136
		332	1544	156.752	119.53	273.145	274.282	564.499	102.211	125.471	68.3069	222.388	172	300.984	174.27	187.238	214.808	59.0278	242.857	89.8143	49.6014	233.429	206.222	265.98	161.429	413.031	74.6	255.133	35.3527	193.474	230.538	163.348	0	399.003	22.8728	188.668	149.555	178.059	229.938	79.686	328.12	57.426	280.909	62.5672	302.966	174.845	0	159.996	305.749
		333	1547.86	288.748	32.5342	286.884	407.795	491.359	220.104	149.546	118.803	209.403	119.991	236.18	170.465	245.682	218.681	25.3277	383.634	70.9898	44.3215	333.684	181.048	192.242	143.617	383.278	70.0586	261.324	0	160.416	242.106	153.273	0	255.036	38.6946	245.974	188.637	194.189	195.129	0	262.629	43.2802	280.922	0	284.861	138.862	0	170.513	282.589
		334	1551.72	149.491	81.777	287.858	164.096	349.106	198.201	137.233	139.108	153.037	146.385	320.413	125.561	314.213	202.025	17.6668	296.712	26.1698	29.3183	243.335	229.945	189.131	191.945	370.473	74.9053	299.808	103.224	94.6521	252.257	132.55	0	220.427	55.7606	141.911	107.268	290.84	242.995	77.2028	243.897	58.7226	314.297	29.2454	300.661	176.156	0	150.535	272.549
		335	1555.58	169.559	84.0039	151.782	251.269	358.451	206.824	84.0567	101.467	236.429	122.646	270.503	139.39	147.32	355.412	54.8969	176.282	165.747	64.062	275.211	313.137	147.199	195.601	400.829	57.101	189.606	72.5146	142.544	187.642	155.27	0	301.131	75.6904	167.844	135.343	334.264	230.043	87.3363	226.115	74.3339	294.182	0	290.409	78.7066	0	138.407	289.123
		336	1559.44	189.644	65.6615	249.276	229.175	361.187	176.186	89.1296	45.9238	278.536	162.015	262.447	137.228	174.056	116.514	56.7124	199.198	27.6779	81.9639	248.946	268.376	238.415	183.773	215.337	77.3708	116.216	31.6445	142.453	252.118	0	0	357.536	0	143.036	24.9122	268.794	129.583	70.309	300.661	29.474	309.369	0	331.681	107.321	0	173.701	185.823
		337	1563.3	169.823	53.3803	261.695	244.997	464.913	240.713	95.1463	133.008	209.524	139.651	265.223	109.334	129.94	221.294	88.8598	246.479	155.528	42.9442	309.654	306.295	249.022	148.923	287.518	107.559	304.761	31.8616	110.002	189.995	105.422	0	321.061	68.868	145.759	81.887	186.202	278.142	105.908	285.667	53.4831	329.333	0	229.538	95.0645	0	156.591	216.245
		338	1567.16	235.535	165.633	256.735	347.098	359.381	246.905	72.5924	136.485	194.419	194.356	383.248	172.118	232.132	213.367	0	312.674	150.08	52.4154	236.534	207.867	208.227	229.23	419.691	128.971	239.513	0	118.83	178.727	63.7272	0	284.352	63.0679	108.007	65.0951	179.719	237.152	63.7838	278.049	136.466	237.7	0	270.765	195.692	0	138.353	203.624
		339	1571.02	286.097	94.4072	423.265	276.313	389.924	230.723	31.2711	147.883	230.118	144.271	345.424	22.7499	130.359	243.489	56.7892	254.838	200.796	105.528	154.626	344.118	229.094	217.789	316.911	31.5605	227.796	0	211.458	159.526	156.786	0	188.914	21.4035	128.128	151.5	211.301	319.745	63.5536	338.878	114.699	260.956	0	284.784	113.57	0	106.292	279.597
		340	1574.88	249.358	36.3469	239.878	330.252	470.155	219.692	89.4636	42.9527	152.432	152.229	318.123	26.9972	256.469	208.022	38.7759	185.173	179.406	0	204.157	210.497	169.447	139.913	329.092	69.0175	183.931	140.365	91.0731	130.233	65.4302	0	306.533	42.6936	183.308	182.63	210.511	260.452	59.9552	329.464	180.457	315.409	0	364.979	113.314	0	77.2798	178.175
		341	1578.74	124.483	76.023	305.978	302.861	330.774	237.393	45.1282	159.011	206.076	184.004	195.688	78.4422	280.738	186.911	97.2546	252.249	123.849	50.7827	123.237	203.245	115.789	263.789	422.481	130.717	211.836	121.066	180.301	215.152	99.1296	0	300.465	0	222.817	109.641	233.528	186.327	85.0521	304.811	215.402	300.623	0	123.087	152.147	0	143.964	151.072
		342	1582.6	219.432	66.7295	341.938	282.72	333.145	283.439	117.951	158.248	190.246	205.819	233.675	57.3451	232.379	223.048	0	196.647	172.627	34.7982	202.755	282.578	169.009	327.273	321.565	85.9149	237.603	0	24.4039	121.011	111.272	0	227.575	0	197.042	193.787	237.655	249.795	52.6877	220.861	129.669	205.952	34.2289	226.922	241.479	0	259.016	233.861
		343	1586.46	276.533	76.9265	348.469	293.843	379.885	317.237	65.0601	181.321	168.552	113.235	315.391	50.7465	219.752	250.339	132.302	238.294	129.797	0	81.5714	355.901	216.14	198.555	374.813	58.3604	233.767	42.643	111.072	188.101	144.018	0	207.724	0	182.101	191.621	126.928	273.462	66.1921	281.096	153.784	252.764	0	157.961	135.726	0	284.799	282.838
		344	1590.32	308.633	125.335	355.592	309.148	290.6	260.927	74.6874	116.899	96.27	144.78	228.56	110.401	255.141	156.202	52.6918	130.658	119.11	43.1812	240.975	264.146	193.591	177.789	264.622	78.8445	256.674	114.239	108.886	224.445	93.4783	0	273.795	0	185.371	209.071	167.294	294.181	38.1065	337.873	89.4266	337.138	0	178.09	271.923	0	358.066	314.62
		345	1594.18	82.1761	88.7252	214.859	366.073	329.563	307.98	73.7264	95.0044	161.465	75.3806	293.634	84.389	233.033	264.935	125.362	188.824	150.003	68.7537	236.777	296.233	220.603	257.133	445.606	53.7501	247.369	28.7389	80.504	137.193	144.804	0	293.093	0	253.998	143.048	210.272	153.902	71.3943	279.671	195.48	242.16	0	228.62	261.997	0	185.83	231
		346	1598.04	180.571	68.4342	350.878	245.088	326.649	200.602	81.7562	176.789	186.991	127.636	234.438	103.072	227.744	180.146	85.5791	199.027	107.539	44.2055	137.698	239.71	175.14	206.08	364.213	21.243	275.91	37.2798	70.7994	153.141	114.661	0	311.984	96.1156	252.381	69.9335	60.2197	153.67	105.52	287.515	137.694	160.497	20.7157	142.082	191.306	0	337.424	121.012
		347	1601.9	195.076	104.402	359.92	299.844	346.915	257.97	172.464	123.442	136.672	68.0362	74.2076	39.976	265.952	234.268	88.5425	124.108	126.172	76.6464	203.413	151.365	176.541	201.966	384.679	80.8377	234.406	43.0914	251.218	245.874	91.3789	0	299.916	56.277	183.529	245.448	220.52	126.255	39.9881	312.778	163.556	124.288	0	183.307	219.907	0	290.927	161.642
		348	1605.76	198.837	32.596	309.882	282.948	357.417	276.426	115.901	85.7697	79.3706	98.5176	216.588	142.898	227.97	204.405	112.448	168.356	148.453	82.0306	187.37	148.313	208.804	269.012	382.159	59.0303	260.044	45.1823	100.78	207.64	77.6064	0	239.569	80.4125	275.492	214.998	113.209	317.142	83.9707	309.557	130.49	190.225	0	117.724	203.59	0	317.242	208.775
		349	1609.62	279.774	57.2472	362.9	338.767	290.351	271.571	112.728	175.882	187.821	108.317	180.545	127.691	275.802	297.56	86.5974	69.552	85.8116	138.335	115.228	189.484	251.437	225.806	440.262	110.011	315.611	70.1613	119.851	251.061	99.4544	0	405.43	55.2525	242.459	109.468	229.12	292.435	119.08	233.282	214.133	222.295	0	220.22	109.284	0	228.245	297.77
		350	1613.48	370.141	81.6767	446.13	353.331	256.097	279.699	90.0878	81.1375	256.301	156.415	291.554	68.0524	285.362	238.301	32.0066	125.057	49.057	112.217	153.876	175.749	187.016	249.998	372.66	24.4679	104.276	65.4539	108.61	186.087	92.5838	0	260.554	0	261.047	204.107	227.775	168.336	48.8474	266.794	104.264	303.828	0	273.842	197.665	0	302.832	205.533
		351	1617.34	258.427	70.7582	295.589	431.168	280.562	298.486	74.9418	181.586	160.859	146.572	90.3958	88.3738	143.615	260.582	80.9354	133.747	116.139	96.7447	220.965	165.435	176.564	125.296	273.158	26.3903	295.178	0	186.785	176.953	205.856	0	257.713	97.6067	212.186	132.639	212.056	118.79	53.3551	325.103	205.165	283.436	0	226.81	211.222	0	290.687	103.331
		352	1621.2	213.056	135.885	336.343	405.981	331.522	257.486	89.1078	83.8599	232.542	107.006	213.666	146.912	212.361	218.689	74.19	219.204	93.7308	59.1535	273.623	133.05	234.559	153.564	502.226	127.962	271.419	80.2748	141.142	263.813	140.969	0	345.369	25.4242	342.422	187.217	111.733	156.106	70.4412	249.997	254.356	303.418	0	110.163	293.786	0	335.175	141.885
		353	1625.06	366.411	61.7085	435.593	364.364	349.388	227.702	31.5373	85.1057	229.071	136.597	210.85	105.769	237.925	248.916	113.606	232.038	125.806	226.426	292.1	189.437	176.503	151.422	365.955	44.0477	279.261	39.0615	106.052	184.434	170.23	0	338.587	40.9591	294.441	283.254	258.387	177.245	0	278.498	198.489	221.023	0	198.728	147.311	0	374.183	214.611
		354	1628.92	239.586	90.4127	363.885	348.699	265.041	217.157	76.6746	103.6	176.267	121.837	75.5204	196.046	278.032	284.807	0	207.598	76.7719	169.284	246.514	186.957	159.882	153.787	439.954	64.4137	244.629	92.0365	79.4857	196.139	187.625	0	327.77	117.858	255.13	181.602	113.017	147.848	0	271.866	227.829	268.47	0	109.54	222.336	0	240.625	288.835
		355	1632.78	211.878	62.9733	286.25	302.946	359.726	214.246	35.8824	157.478	214.237	77.7351	237.387	89.2931	263.185	334.817	120.125	143.433	69.9203	206.223	211.971	247.613	142.38	216.689	287.956	79.0979	301.823	59.1195	60.3418	211.93	64.9294	0	363.717	73.7193	229.846	164.182	71.391	193.741	65.1662	189.408	184.422	315.319	0	94.5702	257.968	0	417.413	175.497
		356	1636.64	221.67	29.8575	219.227	266.85	351.034	187.494	0	134.371	261.326	84.0615	252.239	109.856	186.833	279.844	60.9267	325.325	141.152	162.14	275.712	276.02	259.853	204.307	363.14	70.9245	275.542	53.2366	40.8257	104.772	113.106	0	362.713	87.5167	228.249	134.584	140.02	422.464	50.0743	249.378	239.868	282.493	25.161	115.013	127.96	0	316.731	292.285
		357	1640.5	223.515	59.6576	399.328	324.362	258.943	321.705	61.4056	153.005	184.429	70.6989	211.47	196.144	203.188	245.843	49.8745	229.59	104.892	148.825	145.312	251.038	171.937	133.295	231.32	36.5253	249.853	67.7052	153.571	92.5731	134.567	0	266.576	22.9864	342.087	167.598	170.25	266.659	58.2114	283.004	228.834	207.948	0	232.456	183.663	0	296.511	189.643
		358	1644.36	295.198	62.0149	404.713	238.014	305.482	282.209	85.8636	129.227	214.053	100.329	232.863	132.38	113.624	257.047	117.371	101.468	124.238	97.6066	230.23	224.458	220.118	241.148	413.757	38.8572	132.853	60.0331	33.2779	206.598	167.895	0	414.534	73.92	290.752	129.239	153.363	173.397	0	279.731	233.4	274.079	0	184.988	0	0	248.043	151.581
		359	1648.22	307.175	56.717	433.379	362.736	318.04	185.767	37.4819	83.9787	259.752	144.587	167.059	154.308	215.426	260.91	67.387	84.1272	105.643	157.194	301.41	137.163	191.383	241.403	331.589	69.8646	227.19	22.7046	135.561	104.645	109.095	0	394.484	56.3311	328.295	144.016	167.174	180.133	93.5787	196.502	134.034	222.383	0	179.365	127.511	0	326.044	174.718
		360	1652.08	248.119	23.7609	412.793	295.139	265.727	190.016	56.496	79.9506	194.861	112.68	129.317	151.664	96.4009	222.565	66.4326	22.7116	77.4766	191.246	254.186	210.662	182.287	160.561	406.419	76.5433	195.239	38.0224	71.7289	209.918	220.28	0	301.688	0	138.805	201.159	284.489	158.709	0	170.145	204.57	214.938	0	149.37	134.863	0	280.279	300.188
		361	1655.94	179.851	51.4791	195.646	324.451	297.845	120.949	103.585	81.6804	307.7	155.431	172.12	175.84	108.436	266.586	65.1051	191.116	62.3954	274.236	220.297	194.635	324.238	180.383	268.178	0	216.389	67.186	30.5704	150.169	199.782	0	279.45	33.2364	322.154	270.231	187.589	267.599	111.396	327.882	222.149	179.878	0	183.522	64.6006	0	324.88	319.434
		362	1659.8	116.116	22.6987	298.991	412.759	309.055	118.066	45.5509	82.3234	327.754	202.704	131.154	82.1402	240.792	278.93	41.9226	111.978	176.801	227.684	157.854	154.536	289.473	158.413	238.946	0	180.279	44.1235	130.404	293.365	185.45	0	357.274	81.3899	281.406	137.16	138.787	378.279	76.9013	218.784	213.23	184.976	0	237.507	107.978	0	384.071	252.183
		363	1663.66	292.59	88.9992	363.984	321.365	375.191	116.446	22.1425	93.0461	149.047	210.128	245.517	98.2311	203.573	177.69	56.3407	55.9016	111.511	250.491	246.224	207.309	227.009	170.935	227.512	0	97.4701	70.1891	128.36	170.597	195.707	0	371.471	68.3698	305.434	0	65.5844	256.562	69.6713	151.578	168.459	379.34	0	312.061	179.745	0	277.353	213.051
		364	1667.52	126.784	88.8763	428.896	258.991	389.711	221.738	139.904	108.908	208.955	159.371	204.034	151.409	143.029	213.998	95.3151	144.237	144.232	189.297	297.784	254.551	140.555	167.499	360.717	39.7515	170.791	30.4484	144.703	279.785	134.43	0	210.443	48.657	374.648	133.144	180.005	309.415	76.6804	231.385	280.785	226.468	0	242.774	169.591	0	262.804	248.799
		365	1671.38	137.498	43.2652	349.111	291.643	291.607	128.98	91.4517	198.651	245.821	203.095	173.494	89.675	108.256	161.625	56.8909	107.473	116.069	219.708	304.303	224.96	323.116	139.416	374.381	39.2688	225.975	135.21	43.6454	194.847	153.267	0	251.218	92.3035	290.127	129.692	215.097	328.214	97.8645	298.231	306.051	310.285	0	196.201	90.9401	0	374.06	282.183
		366	1675.24	91.6365	56.6466	392.292	293.003	174.615	270.063	24.8768	112.911	261.269	201.705	150.816	134.73	169.867	285.055	115.238	120.845	84.1591	145.521	228.05	228.249	250.961	94.8322	273.829	0	178.135	23.0115	87.4716	195.977	179.806	0	267.9	62.524	390.024	98.7637	156.714	321.697	101.759	312.262	222.003	330.098	0	69.9864	216.114	0	422.194	266.229
		367	1679.1	181.841	36.4967	299.28	319.931	304.384	203.034	127.047	114.791	315.371	219.695	109.29	40.6724	111.551	221.046	85.3527	162.327	66.3858	260.337	326.738	135.09	284.061	150.459	290.344	0	173.678	48.4501	112.653	243.713	220.405	0	258.114	105.501	192.291	0	76.7142	429.877	53.6762	249.736	267.846	251.7	0	150.946	126.749	0	492.848	152.869
		368	1682.96	207.149	84.4227	313.87	309.916	413.123	263.833	47.475	73.3607	271.877	285.125	86.8634	80.0013	112.865	207.628	201.271	164.05	55.5878	116.313	273.073	136.519	245.832	206.169	235.162	0	172.159	96.7317	81.0946	197.868	186.164	0	289.156	0	187.852	62.8029	189.228	162.508	78.785	218.315	226.435	331.688	0	137.045	101.495	0	480.258	302.804
		369	1686.82	277.446	91.8015	348.192	308.81	315.491	172.846	65.9369	77.648	233.151	169.999	0	141.258	276.087	250.239	226.489	111.051	72.9072	180.779	262.518	131.681	340.207	188.277	319.21	0	247.475	140.919	76.1137	213.33	121.411	0	193.179	51.9248	222.797	101.052	103.764	130.813	56.3312	329.771	285.499	262.901	0	108.413	177.383	0	328.474	309.493
		370	1690.68	159.607	48.1623	324.314	307.257	261.483	192.169	52.4763	192.233	220.493	264.031	39.0514	184.841	231.643	179.768	147.468	113.8	91.4373	145.84	231.674	175.582	288.401	156.83	202.865	0	152.977	91.7576	96.9779	252.337	146.668	0	338.02	61.5141	196.651	88.6	101.351	117.678	98.2905	324.964	239.686	143.537	0	168.458	131.425	0	302.161	135.507
		371	1694.54	140.819	99.5877	487.23	251.501	326.796	122.704	108.93	0	294.685	102.075	96.1117	95.5045	195.56	151.052	192.423	123.736	21.4672	209.072	260.989	197.566	259.577	142.309	258.944	0	184.37	55.2341	130.516	196.787	84.912	0	344.623	0	242.077	51.2316	139.013	268.394	80.2935	180.653	284.125	265.959	0	199.293	116.928	0	266.305	257.387
		372	1698.4	228.253	51.0617	393.585	319.743	343.778	204.487	32.8481	211.978	199.986	133.759	94.6077	115.91	231.65	181.821	165.933	80.0258	135.596	134.77	246.262	189.079	250.759	169.562	168.313	0	259.107	0	200.393	219.262	185.457	0	309.785	96.3291	284.48	173.627	174.428	227.213	0	276.859	277.401	160.776	27.831	147.915	252.298	0	366.987	199.238
		373	1702.26	177.23	76.7227	394.642	298.876	287.366	163.716	54.3496	67.7909	285.286	134.673	130.139	88.53	222.238	224.366	136.194	90.2925	152.742	156.661	202.938	233.496	329.326	60.093	287.366	55.7572	236.761	99.734	164.872	245.976	98.7054	0	314.584	0	264.747	46.747	145.863	272.874	54.8257	135.896	349.292	151.331	0	162.573	223.21	0	269.178	142.931
		374	1706.12	267.53	81.1467	307.711	267.182	445.672	189.178	101.777	155.638	217.485	158.576	156.35	73.2642	173.938	204.911	208.131	42.3593	214.373	177.437	160.038	316.722	324.572	148.458	322.459	0	186.728	59.324	134.724	280.869	123.767	0	316.574	108.037	287.712	45.3209	223.321	295.902	35.3135	195.328	313.286	158.33	87.2243	168.027	208.092	0	274.763	289.36
		375	1709.98	242.117	95.0677	362.905	342.65	361.862	252.304	82.9692	93.5552	238.583	152.459	190.869	71.2302	275.423	162.971	275.219	94.6524	174.799	138.591	167.566	261.245	263.969	170.212	453.009	0	191.351	40.8873	225.161	240.153	102.843	0	228.371	37.1675	247.142	53.2334	203.725	211.156	0	208.62	243.89	209.335	30.9912	158.508	223.712	0	210.001	262.431
		376	1713.84	225.767	142.225	313.084	319.201	332.51	279.065	52.1497	172.862	210.134	120.118	155.212	157.456	254.076	158.257	231.871	103.771	207.898	233.051	191.9	215.575	353.937	123.487	327.396	0	123.565	57.305	160.55	157.967	95.1988	0	283.726	56.9801	250.068	119.61	192.405	292.675	68.9153	298.479	333.778	258.297	21.4755	190.491	201.616	0	276.932	190.461
		377	1717.7	309.722	99.5199	423.057	323.696	184.918	221.527	139.821	50.4548	285.615	120.003	125.491	42.6409	266.274	177.253	180.46	90.7391	171.625	206.321	137.419	185.219	339.544	78.0659	286.621	0	200.612	108.355	167.252	164.778	173.296	0	324.213	26.8392	192.739	93.6535	197.565	303.725	40.0437	180.726	342.243	153.415	35.6358	168.363	121.713	0	264.785	246.873
		378	1721.56	209.986	72.6139	364.262	352.809	311.509	233.455	85.9856	121.114	271.471	32.415	45.1478	94.4392	301.155	108.899	247.142	60.7943	139.78	187.618	201.532	246.028	308.464	89.7963	330.596	0	242.903	0	214.502	192.737	107.674	0	262.015	124.984	193.535	141.348	156.994	331.071	51.2388	161.559	325.287	143.859	0	270.192	203.043	0	329.088	187.843
		379	1725.42	132.916	34.3039	428.63	393.345	181.53	311.687	90.0026	233.549	283.122	130.833	182.14	58.27	263.738	143.182	223.397	103.902	78.7106	209.664	257.543	230.078	337.26	123.508	327.657	25.448	194.384	35.6217	165.793	264.593	180.944	0	272.573	60.3511	242.358	90.9827	161.642	355.593	40.1273	158.449	304.599	188.369	0	106.56	141.457	32.7897	228.832	193.384
		380	1729.28	202.295	92.7577	456.646	272.331	276.001	103.02	67.093	264.805	314.719	204.448	143.432	100.346	231.055	84.4935	231.028	71.0635	183.681	231.541	159.191	217.242	322.067	64.8755	289.103	28.5073	198.018	39.1453	195.159	184.883	140.302	0	254.612	0	247.098	95.2101	219.56	197.743	31.3836	162.373	381.227	158.396	73.635	155.348	137.643	0	251.928	253.079
		381	1733.14	148.843	53.9267	437.901	378.136	268.92	194.616	54.7974	254.381	262.947	191.192	252.834	27.9092	108.736	171.745	177.825	103.436	188.349	239.09	227.56	189.134	331.949	82.1083	316.907	0	223.819	33.2391	220.738	199.113	182.063	0	332.878	23.5714	292.492	78.5798	197.517	121.907	28.9484	229.803	262.491	126.656	93.5416	168.372	216.731	25.0447	245.088	213.312
		382	1737	139.628	57.5107	399.034	322.548	218.764	217.608	71.8792	216.618	270.651	280.018	118.925	73.6645	88.7154	71.737	188.44	79.8178	191.757	280.199	226.867	277.116	372.37	94.5466	357.808	0	264.14	30.105	174.578	121.207	98.7722	0	321.63	27.4184	331.112	134.485	165.603	207.266	58.2812	181.365	329.573	149.535	53.3422	189.907	142.596	39.5099	329.959	150.331
		383	1740.86	188.527	105.606	422.249	302.201	218.067	301.405	21.8514	325.505	293.922	212.373	166.739	33.0908	223.197	116.114	216.941	155.886	258.29	160.086	222.991	332.753	269.938	116.073	266.744	82.2107	228.355	116.358	261.062	246.44	194.335	0	207.78	0	370.067	134.576	165.194	278.405	62.0235	225.287	235.325	145.29	73.0986	177.333	98.6339	0	371.002	91.8793
		384	1744.72	166.843	40.3858	521.107	344.59	301.214	307.13	109.036	228.487	311.391	148.603	149.162	99.8221	216.748	116.635	271.289	96.6065	134.163	195.084	271.198	281.409	226.869	127.809	303.94	0	253.578	59.903	224.592	237.949	154.833	0	253.713	126.489	408.194	165.019	190.78	324.266	0	241.512	428.174	147.212	39.3308	62.769	117.956	62.0876	454.657	125.263
		385	1748.58	121.335	19.9461	409.874	292.384	417.816	238.3	81.1217	245.134	377.657	210.199	204.424	137.144	191.901	93.2343	248.508	109.1	211.097	217.031	223.24	238.771	212.922	92.7723	323.148	99.0103	260.31	141.575	172.569	293.109	136.725	0	292.434	154.403	290.311	216.793	120.876	290.05	40.6353	229.171	311.475	153.645	66.5671	175.066	268.624	72.3658	384.102	39.1886
		386	1752.44	84.4698	0	364.711	358.919	329.294	223.801	126.847	295.622	306.634	145.034	138.653	196.199	71.3904	207.438	240.585	78.5484	235.145	203.996	273.86	233.625	374.86	136.883	310.23	59.2951	218.323	55.4657	191.201	289.001	130.348	0	250.974	108.639	387.592	153.309	191.151	244.772	76.1728	202.702	315.909	175.625	49.7067	128.661	311.369	28.2846	300.566	151.443
		387	1756.3	219.918	82.8444	382.504	378.337	277.915	0	157.208	166.073	308.2	270.465	213.307	80.7221	242.25	162.649	178.053	106.872	208.482	145.724	197.551	189.588	295.116	21.7475	259.301	154.218	191.564	0	310.234	211.649	159.147	0	207.008	24.4039	347.064	145.188	168.459	118.814	66.035	133.829	334.022	140.753	34.9506	175.319	266.672	33.2099	420.258	138.079
		388	1760.16	73.0274	28.0671	256.252	350.309	379.165	243.567	149.722	225.691	362.147	284.07	198.266	109.984	87.9616	175.95	171.939	141.503	179.718	181.582	202.258	98.1791	255.887	55.0571	232.065	98.5577	309.233	107.644	163.09	358.197	154.159	0	212.207	0	283.122	187.503	95.0166	187.688	38.3319	215.134	272.749	145.92	149.187	258.539	209.926	37.169	438.265	202.315
		389	1764.02	153.231	36.0058	315.761	273.993	324.185	0	0	260.949	301.86	264.855	224.865	92.3783	199.141	159.144	240.348	124.912	164.754	243.18	88.322	273.522	305.689	26.9769	355.252	142.794	218.609	100.767	273.565	241.624	130.745	0	125.087	134.161	363.606	247.427	213.961	223.67	0	227.636	286.342	167.05	75.9309	86.2154	246.263	21.7607	340.468	138.007
		390	1767.88	269.818	26.2394	392.061	360.736	286.179	280.254	65.29	266.159	287.325	221.923	230.993	165.683	164.302	142.303	193.219	175.156	250.385	254.506	119.069	216.895	310.72	61.1536	221.37	134.655	202.278	58.8476	138.17	195.406	73.1309	0	129.706	113.046	359.037	165.394	143.393	250.244	45.8446	199.723	320.774	196.614	128.949	160.576	150.752	0	394.429	55.6619
		391	1771.74	197.952	23.4535	250.678	304.675	405.252	288.129	131.897	122.112	262.46	205.361	161.184	130.931	210.037	140.603	188.718	156.461	239.424	126.393	147.344	222.703	291.626	65.0807	281.081	177.227	246.994	70.8343	186.402	236.426	144.733	0	227.617	81.3963	447.379	104.01	86.9418	244.7	75.6743	174.126	245.84	194.309	52.017	202.77	211.256	63.0751	225.483	172.012
		392	1775.6	172.745	39.2568	223.918	348.172	241.408	205.572	27.898	231.965	345.503	94.415	173.638	149.516	131.385	229.506	230.362	167.582	144.576	231.324	222.77	146.167	342.799	102.927	235.757	259.609	175.959	42.3623	128.005	239.504	196.809	26.6005	217.244	58.6248	429.867	121.067	154.094	333.468	79.3097	205.237	262.162	152.275	0	203.469	260.289	93.882	346.425	129.095
		393	1779.46	199.586	0	294.713	321.794	312.744	271.513	51.653	55.899	262.173	120.946	317.791	54.9552	188.037	188.286	229.162	187.635	221.765	112.913	204.277	197.404	376.546	54.364	260.278	169.129	257.929	36.6444	176.124	324.46	96.6286	0	220.274	93.5886	316.918	180.268	73.7036	236.013	23.4314	162.013	208.452	81.7084	74.6733	211.893	217.374	86.3609	288.135	114.919
		394	1783.32	264.21	41.3283	317.8	310.458	307.754	0	69.2466	232.593	336.059	281.001	251.52	82.4472	99.5176	256.505	193.179	188.107	192.422	245.807	195.943	160.537	342.251	49.7462	294.064	179.705	178.993	140.212	324.151	237.816	117.811	0	317.619	25.5421	507.554	150.94	229.298	280.536	39.8298	172.386	305.795	44.3648	81.9048	124.862	237.051	137.919	326.643	0
		395	1787.18	156.424	36.3704	278.756	188.007	382.58	291.411	82.2809	180.642	254.139	213.877	241.821	89.0474	232.73	257.772	233.523	179.446	166.891	143.93	234.056	140.718	439.131	115.304	263.676	227.922	352.617	28.6769	176.59	254.458	205.588	0	189.236	237.75	398.583	238.665	186.551	239.34	0	249.426	309.551	114.721	47.6814	261.728	261.238	192.65	159.487	117.617
		396	1791.04	228.371	0	286.735	394.942	402.904	322.321	35.2968	170.463	353.081	228.507	294.649	103.776	282.973	260.648	223.055	165.716	109.198	84.8969	180.881	117.941	360.833	90.3563	226.548	222.239	164.708	0	197.545	338.189	225.658	25.8293	311.506	0	444.859	155.336	75.5189	173.157	0	280.779	160.367	145.817	71.1899	267.448	250.407	112.279	348.714	81.8699
		397	1794.9	155.92	0	394.729	218.146	299.84	0	75.6118	229.125	232.609	220.573	255.676	140.72	286.931	180.004	186.809	111.876	198.066	129.201	175.183	129.506	418.084	125.552	262.78	149.129	311.528	31.8116	169.552	325.556	245.147	0	338.849	69.0675	421.865	208.032	87.6148	113.453	69.4859	206.472	228.196	161.723	23.2385	171.378	257.774	86.3583	268.934	139.546
		398	1798.76	151.211	35.0029	281.485	264.666	225.656	288.114	61.4886	240.556	248.612	199.103	291.92	58.5933	226.546	131.166	210.947	277.288	229.119	121.624	151.109	149.781	337.17	68.4525	112.593	104.075	195.437	68.2809	138.357	375.744	166.775	0	247.7	114.22	452.588	196.514	122.073	272.055	0	247.806	301.472	98.4085	69.0642	222.016	338.524	63.4143	288.947	132.13
		399	1802.62	205.136	31.9503	370.414	100.636	361.923	414.055	63.4934	262.224	247.606	179.174	221.122	105.637	238.877	223.794	294.989	109.492	146.131	80.1396	266.01	71.3948	324.045	123.225	262.517	214.891	307.044	0	226.102	336.872	186.159	47.4595	270.052	53.5671	352.037	135.016	125.964	253.704	40.2416	293.458	415.642	104.639	71.7055	255.12	251.351	150.427	401.159	140.062
		400	1806.48	116.201	39.2234	402.763	321.824	273.793	326.559	70.8807	265.392	267.445	138.446	342.934	75.0719	214.961	272.291	302.346	63.6098	144.535	159.169	321.912	225.743	337.948	82.6834	218.762	193.196	168.697	0	191.803	266.205	120.008	0	240.392	114.974	337.976	209.776	75.0048	294.756	83.3807	238.054	278.57	90.6088	135.174	295.223	296.63	89.9751	268.347	112.74
		401	1810.34	162.055	0	332.582	239.632	220.258	276.968	42.9236	260.183	306	315.847	224.009	115.932	280.975	262.568	170.124	30.8003	24.5232	147.133	319.027	111.885	317.283	45.9076	251.768	147.917	357.088	0	185.719	338.614	153.067	29.8099	423.377	44.3862	321.228	121.477	209.527	264.236	67.1638	310.595	278.279	159.886	85.0855	297.263	213.114	104.674	142.506	107.544
		402	1814.2	178.834	82.4233	305.053	221.496	234.019	322.237	0	179.928	261.415	342.626	305.037	58.5819	260.485	314.412	259.475	62.7582	167.524	39.1936	321.417	54.242	407.404	105.803	114.922	223.255	326.312	0	210.26	367.819	166.129	0	406.904	87.6928	318.061	155.87	154.566	248.342	60.4117	229.474	348.45	156.777	78.1308	342.137	157.237	56.8118	255.011	101.547
		403	1818.06	192.577	0	290.513	270.465	312.136	301.489	36.0237	350.439	234.269	278.238	441.345	85.1998	336.803	237.231	227.501	93.7766	190.618	139.4	331.491	196.576	392.532	130.203	70.6895	210.76	261.707	66.7046	208.653	407.692	265.454	60.4904	302.008	108.696	400.201	250.553	123.222	233.554	68.9648	196.183	236.392	147.889	137.821	227.399	203.108	101.978	384.909	227.016
		404	1821.92	188.696	25.2828	345.194	274.72	362.54	242.703	0	231.372	230.548	347.93	305.534	86.7198	246.355	333.795	301.354	169.318	100.763	179.466	260.092	228.023	394.706	87.2373	127.288	339.048	322.807	86.8042	169.511	363.147	149.851	41.1111	381.893	135.492	340.203	36.6336	118.488	254.756	0	229.472	157.819	82.3132	129.18	225.671	218.944	80.567	376.943	60.6948
		405	1825.78	172.484	37.2672	210.031	281.91	374.566	259.695	0	231.049	342.177	28.3502	184.834	154.741	262.02	287.149	345.225	110.677	216.08	111.37	270.821	116.02	449.304	93.9485	136.675	243.079	320.233	0	145.507	292.602	141.368	35.4946	398.689	38.1966	276.567	84.5711	196.984	283.426	0	188.772	125.815	107.638	131.689	234.025	90.6777	51.3522	338.683	150.833
		406	1829.64	115.798	0	277.05	213.253	417.894	230.482	91.8781	251.046	205.114	113.939	269.708	78.4128	243.462	253.453	361.366	193.109	172.518	97.795	221.267	128.992	262.607	91.6995	138.857	280.416	169.926	33.1446	206.679	226.409	41.2438	71.6463	426.986	47.035	209.334	220.401	207.936	222.217	58.6292	262.061	231.329	114.413	66.7236	398.066	306.612	188.584	195.135	116.013
		407	1833.5	114.248	61.6111	311.218	326.981	323.704	402.81	37.1834	227.357	215.442	170.677	280.29	62.5337	210.927	337.61	325.212	147.11	246.087	118.881	329.866	109.976	313.354	91.4886	158.32	194.658	397.295	47.8278	151.401	204.385	302.655	0	433.798	54.0868	244.425	268.911	161.357	236.722	100.279	203.565	48.9703	96.1051	75.8304	293.265	172.139	99.2479	142.624	140.486
		408	1837.36	156.788	73.8752	194.904	289.72	246.389	228.025	68.0829	228.196	257.505	172.671	221.737	54.8437	343.948	238.884	292.906	277.191	201.523	170.678	297.187	117.331	265.456	31.5051	122.294	123.066	194.812	44.3025	178.063	198.039	71.7946	33.3978	287.599	102.907	258.642	233.067	113.848	172.204	100.141	247.5	208.223	77.6675	96.569	271.367	187.975	109.222	303.204	82.4486
		409	1841.22	163.061	80.046	327.144	301.839	336.287	303.004	58.1386	338.544	283.018	96.6661	304.758	157.639	372.119	376.075	346.985	189.977	143.096	160.635	291.241	27.2573	316.122	36.8347	169.298	225.139	230.002	19.7192	162.84	213.63	111.068	66.0244	410.017	74.1306	241.43	200.452	161.092	188.115	96.8701	253.385	86.5852	0	57.6864	269.66	180.482	128.967	224.702	27.0636
		410	1845.08	100.746	59.685	352.035	280.316	347.475	258.5	84.661	329.481	181.926	89.8247	281.945	155.973	272.606	277.833	146.476	246.34	222.178	129.399	252.067	114.153	342.187	126.738	219.91	276.014	175.232	34.6965	105.977	244.548	121.343	107.899	340.405	91.972	331.358	227.716	205.253	235.347	120.279	193.722	87.8704	34.1759	78.6011	354.172	248.441	65.7937	340.332	151.604
		411	1848.94	155.043	103.288	197.799	259.596	331.487	261.011	34.8674	311.126	183.465	140.346	161.073	35.1246	237.57	206.709	254.835	201.932	80.4423	126.831	265.739	109.933	361.607	25.8997	192.433	211.516	161.379	21.7438	207.01	184.742	81.6389	0	391.24	21.2858	368.123	294.791	234.311	249.758	62.0057	286.668	243.819	95.6221	94.7289	350.129	192.384	108.852	269.664	108.304
		412	1852.8	161.566	75.3257	278.337	188.769	250.933	86.0475	120.372	372.781	225.447	161.097	325.455	0	246.846	308.854	259.876	260.793	249.629	224.954	240.82	98.8012	373.577	0	179.836	125.225	322.464	0	88.788	174.914	117.88	66.5538	202.109	98.6583	284.05	207.309	161.776	257.101	0	230.517	104.119	75.1612	95.546	314.869	300.761	102.279	350.585	94.8864
		413	1856.66	24.7885	45.1375	236.207	243.524	254.789	239.617	140.012	243.049	236.589	264.076	180.848	207.903	201.859	344.075	300.105	278.103	291.059	69.7881	282.419	117.499	192.896	67.6915	160.569	258.783	190.01	0	132.16	158.552	155.928	131.597	328.141	43.1975	292.93	187.815	149.939	348.858	89.1765	152.036	172.508	85.5834	126.078	437.664	148.301	125.645	269.885	149.143
		414	1860.52	84.9145	26.8554	336.513	184.334	251.252	209.986	106.533	219.94	132.932	145.797	148.803	225.244	242.32	294.699	400.271	253.395	226.198	146.719	344.961	103.389	119.313	62.749	222.916	142.582	267.392	29.9462	75.5107	112.153	128.211	38.1369	404.291	60.2957	292.831	23.3633	181.849	317.642	0	186.444	133.43	68.1495	103.521	288.323	202.748	90.7742	261.302	96.247
		415	1864.38	149.346	0	166.916	224.571	303.577	214.792	46.4173	304.461	221.916	209.147	229.804	148.852	184.006	429.07	328.792	251.882	257.052	195.681	330.268	175.769	189.595	0	244.974	96.6999	353.727	50.0404	94.5908	142.309	138.161	55.6343	303.009	0	369.927	55.4716	62.628	394.982	88.1807	343.788	38.0736	73.7294	77.8359	236.981	212.109	88.5743	299.959	175.9
		416	1868.24	54.3789	53.5764	311.341	346.93	432.584	283.193	22.0269	271.911	222.564	126.941	0	68.9618	269.987	404.457	396.389	380.593	386.229	352.329	383.751	159.566	189.349	84.9389	198.902	132.261	242.741	0	116.806	130.461	116.827	30.742	291.149	0	240.019	119.815	156.061	302.8	89.2674	274.747	107.977	111.711	89.0706	427.953	101.135	68.6795	258.921	214.285
		417	1872.1	0	0	303.857	220.428	371.658	179.925	0	217.55	209.018	330.754	0	119.936	302.189	269.004	323.914	362.43	320.432	245.735	387.498	164.02	241.798	30.6541	322.446	186.823	223.511	59.1221	191.803	171.854	134.417	42.2134	387.816	88.3036	301.712	115.426	171.86	298.854	76.6511	283.798	239.636	47.7079	154.684	319.043	156.398	58.2165	272.466	111.157
		418	1875.96	0	0	297.024	261.811	222.373	195.189	134.371	277.179	232.061	292.42	93.3357	96.2612	229.553	248.311	315.077	270.321	258.303	254.196	384.24	207.769	191.244	58.3906	334.936	225.624	197.031	22.5018	93.6256	218.054	102.047	0	382.549	0	265.101	98.1332	131.791	220.067	28.6604	277.819	277.632	79.1059	85.5265	285.997	155.663	95.7278	342.027	143.089
		419	1879.82	0	0	342.858	244.918	344.994	258.126	159.084	164.39	305.828	283.056	195.394	21.1365	290.495	381.017	289.694	238.818	272.147	294.667	406.494	142.683	105.871	85.6327	216.218	257.954	224.572	0	139.923	178.748	0	83.2354	379.405	73.7528	334.75	117.859	97.7804	192.729	69.6568	198.421	103.398	81.1189	78.2764	298.095	120.637	136.918	346.1	159.2
		420	1883.68	99.2749	0	278.377	198.011	267.752	241.972	133.428	203.264	198.719	195.684	116.343	102.005	236.571	421.292	349.219	262.029	343.065	344.067	290.181	117.46	231.694	44.0301	225.432	212.873	199.16	64.4943	109.217	121.484	78.026	77.3484	370.301	0	308.907	103.263	256.576	318.049	89.3581	145.608	190.319	92.9364	45.2293	328.31	162.541	164.411	384.923	93.4516
		421	1887.54	74.9019	0	287.644	289.31	329.823	192.568	113.491	197.961	210.687	204.209	140.345	69.1148	323.848	339.787	297.877	327.359	339.819	332.621	410.763	72.2846	317.823	26.2286	254.184	165.525	229.47	0	199.273	167.529	0	50.1258	401.564	0	363.36	76.0716	161.663	325.983	57.4512	115.661	218.966	60.9868	63.087	364.724	132.144	126.672	387.572	213.811
		422	1891.4	75.0937	0	240.113	411.381	247.988	253.79	74.3859	64.1859	273.916	230.29	197.997	141.039	427.451	308.615	329.525	434.824	348.487	332.761	360.507	204.062	283.303	0	320.963	287.28	238.632	41.1603	78.7442	156.986	0	58.7803	295.18	0	341.94	95.1768	26.5632	308.873	67.9268	267.81	144.328	90.4978	92.5657	329.763	136.83	110.06	307.676	137.23
		423	1895.26	89.5924	0	347.559	297.459	346.403	257.405	173.554	204.586	268.458	142.311	94.7865	126.845	231.725	408.213	204.973	324.936	299.229	320.48	325.942	93.2674	294.033	74.3214	275.441	270.531	289.733	0	148.487	186.209	55.3341	68.9143	284.199	0	411.446	126.077	96.4123	300.192	0	218.782	109.913	86.7754	70.8778	373.571	0	116.539	449.971	305.912
		424	1899.12	72.5643	59.7033	358.941	325.335	307.346	231.214	172.334	211.354	276.57	217.641	0	166.078	275.942	435.811	390.189	288.499	299.431	368.932	375.916	52.5272	272.963	70.093	274.831	179.394	229.372	0	91.6374	187.321	88.5372	70.4067	278.3	0	428.69	68.8973	161.123	348.529	108.799	141.572	214.393	108.507	0	334.238	35.8102	72.3271	356.524	101.959
		425	1902.98	26.6781	0	281.87	298.955	286.777	267.603	104.854	199.251	243.283	195.31	23.631	70.1257	145.85	331.808	320.204	273.351	402.828	275.875	338.451	113.198	292.268	0	282.042	248.524	140.195	83.9652	86.8555	169.445	54.6547	147.345	303.967	0	313.668	106.527	188.117	226.525	64.9852	190.724	198.879	109.191	129.928	301.115	137.925	113.866	394.701	229.83
		426	1906.84	0	0	233.851	284.457	319.554	251.03	149.122	176.33	236.235	151.573	0	154.29	205.593	288.56	405.444	213.432	384.987	310.734	359.01	153.798	164.314	0	298.395	191.258	202.984	0	170.342	122.862	116.139	104.053	302.009	0	329.275	126.544	188.704	315.9	44.8318	270.365	249.516	63.9794	98.3022	189.997	132.19	87.3485	307.348	155.527
		427	1910.7	73.7624	0	300.426	239.908	303.916	180.675	102.232	0	311.964	93.2954	0	141.83	263.663	336.581	222.788	199.241	344.804	279.865	292.995	86.6552	316.164	52.4128	285.843	275.328	138.546	0	27.8601	141.977	53.633	159.457	398.037	0	274.928	202.505	83.6532	142.362	69.035	60.7996	246.267	77.1016	40.7873	379.466	0	62.9815	287.002	51.4807
		428	1914.56	64.8646	24.7682	268.815	408.638	214.955	105.108	84.0239	198.284	121.498	164.901	0	97.179	88.3716	303.376	398.99	198.453	371.895	217.869	222.586	32.1123	297.968	45.0534	288.807	301.721	281.32	40.194	0	200.942	0	119.706	387.795	29.598	358.017	161.158	62.0436	76.011	0	90.7839	127.059	56.2851	63.5969	333.36	75.5164	68.8486	248.986	142.917
		429	1918.42	94.7618	37.8427	343.582	267.768	185.048	165.179	156.429	135.576	218.527	118.187	160.506	91.4844	95.8214	259.917	168.801	334.082	343.348	360.718	265.565	227.58	280.77	112.87	342.38	238.93	196.502	78.8265	0	130.951	150.911	153.95	401.931	98.6877	348.93	0	161.606	271.956	131.275	224.166	268.508	0	42.2464	136.52	48.4845	63.2024	276.495	247.908
		430	1922.28	166.236	0	315.762	180.581	167.735	88.7954	70.2769	42.7323	293.084	132.266	0	109.396	306.856	318.409	277.231	266.38	288.804	349.795	325.075	259.826	430.018	95.5941	298.86	188.661	269.243	37.8305	61.668	237.058	126.375	157.095	382.695	43.1306	437.01	106.313	68.2289	286.716	102.648	244.38	232.033	0	68.3515	329.818	135.014	72.3782	433.689	146.548
		431	1926.14	148.16	0	316.293	264.606	0	216.176	151.551	181.113	272.629	227.702	0	56.2013	284.003	328.532	262.745	178.54	342.539	220.786	311.373	271.381	384.758	69.8975	325.283	129.452	153.588	0	43.5589	218.744	74.1848	161.117	483.074	0	342.01	105.469	122.021	398.148	84.1709	164.653	163.247	37.8119	158.48	265.704	154.912	81.6802	272.719	38.3253
		432	1930	158.66	36.4565	222.167	298.022	170.473	273.617	76.6073	198.111	228.166	258.476	105.883	128.39	207.713	184.624	177.182	277.07	245.151	325.951	252.767	202.992	264.214	78.6527	281.457	226.366	146.666	46.4418	59.7865	237.569	98.1245	192.692	449.35	39.7097	318.888	93.8617	81.7942	216.999	77.2541	220.003	86.9858	42.5996	90.4528	323.397	166.387	41.8184	291.943	115.511
		433	1933.86	93.0449	0	177.789	315.984	28.408	123.001	203.564	315.213	253.579	211.819	138.585	211.8	235.661	281.286	116.699	250.411	325.162	395.805	182.564	199.269	284.418	117.479	318.884	144.673	156.818	0	0	273.354	73.7697	139.524	387.616	0	349.411	33.9644	43.4416	270.006	26.7892	75.9316	212.242	90.1956	40.3032	339.899	59.4726	87.5782	281.519	99.4708
		434	1937.72	226.952	0	183.02	218.507	138.171	249.095	149.827	104.618	215.237	153.415	34.4659	104.978	177.924	342.711	219.271	243.778	338.915	334.786	309.128	275.951	330.046	133.808	209.277	156.287	146.382	71.3077	103.789	176.306	0	139.966	406.649	0	306.766	89.9487	53.0595	216.056	107.218	159.847	274.656	23.628	72.045	291.014	115.325	84.4688	286.705	69.2939
		435	1941.58	141.558	30.0989	304.483	294.969	113.62	342.191	170.379	217.592	247.154	211.611	0	82.7418	160.191	255.166	157.468	213.357	378.417	162.948	387.129	266.027	324.442	134.391	220.709	130.04	162.551	80.8185	69.1443	257.081	32.0367	200.671	363.114	0	442.728	154.148	0	272.066	130.945	142.796	203.413	44.1296	0	342.782	71.5314	0	346.602	96.7981
		436	1945.44	131.499	25.3063	243.49	274.437	78.5161	234.7	111.601	223.162	201.921	196.634	169.142	182.405	205.306	327.703	125.001	194.088	297.487	289.999	327.445	87.6846	345.366	129.889	244.737	139.228	234.134	43.9056	144.911	245.187	0	122.57	303.518	0	391.21	124.933	81.2276	270.161	134.958	257.22	260.937	37.2798	123.929	253.479	153.139	142.291	379.845	179.536
		437	1949.3	171.538	24.8088	305.04	304.436	52.0456	193.889	204.362	239.206	94.7005	225.555	52.3318	91.6886	208.074	199.718	128.722	191.406	323.129	313.948	284.246	269.909	314.823	86.064	257.815	103.338	101.952	105.722	0	286.863	0	125.057	375.464	0	304.835	0	35.7423	260.254	65.1527	234.311	175.976	58.3586	52.4743	262.095	202.649	105.474	373.664	108.234
		438	1953.16	128.465	46.3694	276.621	229.728	90.1054	233.691	132.959	292.003	259.487	294.767	154.914	137.102	205.071	182.84	275.703	241.466	291.51	310.41	377.614	259.992	443.213	161.417	292.439	113.975	248.076	39.2112	128.892	243.509	0	79.4711	310.318	0	315.663	118.755	110.059	307.487	0	248.595	270.903	146.153	86.6652	323.841	233.823	71.0504	421.903	54.3344
		439	1957.02	227.6	73.1265	312.452	194.729	41.3006	156.701	192.658	253.88	181.714	215.461	0	159.154	154.652	137.379	273.665	222.352	412.528	286.222	208.459	296.168	314.503	126.764	82.7597	103.516	232.976	91.3956	58.2342	149.45	46.2538	213.88	328.882	0	453.77	116.874	124.141	206.752	62.7579	143.366	207.355	95.2784	80.8229	339.72	209.57	68.1738	300.339	76.0446
		440	1960.88	160.271	58.1851	360.173	266.331	63.2292	240.229	183.869	231.859	248.71	304.526	84.3349	194.12	141.973	281.149	267.778	159.303	345.44	442.013	303.094	228.104	316.741	126.248	240.643	87.3487	198.37	0	107.338	269.133	0	123.229	356.619	28.9693	317.487	0	92.4302	315.651	112.125	171.064	107.542	130.621	47.9124	257.607	192.874	107.24	283.215	24.2564
		441	1964.74	213.031	0	327.762	241.599	24.7695	227.248	103.284	197.375	187.023	222.254	66.2667	224.578	129.367	228.798	286.32	164.071	296.401	367.39	250.214	343.057	245.997	86.8388	321.519	137.722	175.984	32.1208	68.3022	261.785	45.4546	173.643	302.077	26.6993	307.194	42.0479	0	338.612	132.232	221.343	269.11	44.9815	50.8554	250.44	221.174	34.0345	239.472	0
		442	1968.6	205.417	0	403.336	174.633	134.527	171.994	153.35	250.623	297.766	303.633	76.6536	204.704	129.029	183.277	304.516	120.059	393.119	478.524	298.143	247.663	313.959	72.0229	386.967	140.464	88.7976	57.78	125.727	297.05	0	169.45	383.012	0	212.964	72.6388	0	226.397	153.817	173.376	286.774	71.5006	98.2402	129.622	106.719	68.901	335.041	29.309
		443	1972.46	287.882	57.1172	329.94	176.112	97.5123	233.35	163.99	161.824	183.145	123.644	0	194.439	115.478	251.657	139.709	205.687	308.664	371.195	243.338	218.601	356.794	71.8126	342.074	155.382	207.974	37.2123	165.294	273.22	0	90.0057	377.984	37.4821	234.681	164.132	0	266.371	83.8107	110.367	270.115	115.033	116.199	351.209	227.05	43.9511	373.972	106.271
		444	1976.32	220.026	0	301.112	270.151	89.8865	192.271	160.097	174.399	165.67	306.039	0	192.979	118.908	183.071	193.143	133.346	269.901	237.796	324.104	235.661	395.483	129.455	310.045	126.119	186.294	85.7727	115.858	324.016	30.8554	168.229	340.371	27.4052	201.27	101.492	64.1326	237.65	0	137.553	99.5532	45.2808	101.166	307.775	171.902	23.6931	349.947	94.9879
		445	1980.18	271.185	77.967	305.83	270.705	72.5793	233.545	108.615	260.144	210.425	187.843	0	171.107	90.5222	191.483	289.699	145.043	475.619	378.432	294.529	321.079	475.561	0	289.542	159.553	177.65	99.1261	143.792	271.94	69.7485	200.639	241.47	31.8769	161.309	138.996	59.9442	357.898	33.937	212.928	194.388	105.269	79.0605	312.462	178.224	84.9351	360.306	171.113
		446	1984.04	288.635	28.5356	297.685	180.404	59.1851	148.12	0	87.697	234.954	240.859	26.8258	216.867	167.927	294.669	245.925	115.531	437.922	287.147	247.327	300.189	348.014	133.075	329.689	149.854	188.704	25.6245	109.793	187.417	0	109.61	337.67	0	294.752	49.4021	33.3781	293.182	92.0684	136.949	264.566	72.8822	131.873	244.233	187.616	0	290.895	72.5478
		447	1987.9	211.66	69.0072	375.659	207.65	89.2904	135.36	134.427	257.543	204.716	116.523	158.59	303.739	146.719	236.196	280.25	150.524	331.586	444.64	157.863	280.296	456.358	180.019	382.674	99.8037	230.676	27.8964	23.5205	389.327	0	212.208	323.175	53.0155	333.192	55.7687	0	306.785	165.873	186.662	253.986	82.0591	113.168	277.17	206.493	54.5358	333.641	125.384
		448	1991.76	217.419	64.0009	347.612	224.906	59.6355	252.206	104.602	241.188	203.859	242.951	0	149.644	84.5614	211.94	258.174	144.41	279.249	381.252	346.578	227.274	434.98	163.877	317.55	154.938	191.08	55.5946	153.901	285.899	0	260.035	291.508	52.469	192.763	94.1718	0	390.256	79.2927	184.916	202.411	65.5548	99.8341	254.748	175.522	36.9387	274.376	75.9532
		449	1995.62	160.06	0	263.305	200.329	0	229.456	76.7797	303.606	274.663	270.44	0	195.142	136.101	159.575	220.377	170.115	406.958	388.465	318.393	259.894	438.438	173.522	230.086	161.062	304.077	20.8427	162.581	277.207	0	255.236	208.825	0	317.134	78.8837	0	343.882	41.9019	161.381	192.814	123.991	105.891	341.746	209.614	60.0088	388.777	127.998
		450	1999.48	265.887	142.477	245.032	162.519	68.8312	215.541	110.701	192.96	284.711	95.302	0	229.954	113.558	220.643	185.759	188.432	297.916	354.678	251.606	167.025	376.429	270.609	215.385	174.929	147.529	0	63.475	311.095	0	279.547	345.301	0	146.322	172.385	0	273.351	124.94	131.284	206.057	66.2484	30.6827	350.554	298.204	44.1154	290.065	151.221
		451	2003.34	156.493	22.7833	175.287	234.759	73.8777	285.971	95.9962	348.078	237.964	289.441	0	238.046	0	200.702	251.867	188.812	272.135	466.465	323.959	259.655	425.448	271.16	293.812	109.745	219.445	53.5194	162.152	285.342	0	294.72	295.085	0	118.451	112.706	0	262.205	130.659	225.39	153.097	60.6346	126.499	350.875	206.149	23.4259	231.46	31.052
		452	2007.2	248.728	70.8303	300.575	308.322	60.7684	227.654	68.6922	355.611	336.827	300.482	0	253.925	59.1759	218.189	223	157.757	350.83	451.106	278.443	228.398	407.562	135.592	293.794	117.778	116.294	0	23.9564	250.691	0	200.391	319.605	93.8179	288.019	138.983	61.0434	314.009	28.309	72.3798	143.705	46.7934	84.7197	228.543	271.774	66.5932	246.113	152.978
		453	2011.06	288.51	39.417	276.56	278.93	125.513	222.064	119.499	218.051	180.633	213.466	0	194.742	113.827	275.796	165.19	118.064	548.57	390.197	310.715	255.614	354.139	281.79	373.753	108.167	197	0	25.6916	298.823	0	200.16	185.825	0	274.918	156.975	0	346.093	85.7668	165.034	138.141	82.8224	65.5534	274.194	271.562	52.6593	268.029	99.8601
		454	2014.92	270.361	71.2221	357.421	248.185	72.1023	220.595	68.8688	334.399	125.607	133.007	0	173.916	107.267	191.644	254.541	94.6456	484.008	365.41	236.891	210.804	296.177	130.229	256.023	178.28	239.085	53.4222	169.504	260.348	0	214.525	324.617	50.0403	172.452	47.6953	58.9212	293.049	0	119.57	160.054	83.568	84.2848	223.029	184.572	78.0898	116.221	267.815
		455	2018.78	290.319	0	233.092	261.808	164.349	359.588	71.0334	210.182	234.584	128.524	0	239.48	187.658	149.835	177.855	58.7624	414.68	336.394	278.74	249.587	387.178	259.995	290.11	134.528	209.881	76.8801	146.977	268.74	0	240.7	351.616	0	225.445	60.9267	0	307.333	79.8161	162.988	329.132	91.4236	49.9992	341.533	182.318	30.5809	151	171.583
		456	2022.64	58.588	29.6544	267.734	267.857	90.8724	303.249	126.002	195.946	146.447	137.936	49.0914	270.162	140.887	209.044	101.874	62.5409	308.81	405.124	344.325	218.936	342.524	190.702	188.138	19.952	263.399	46.562	192.457	171.357	0	249.917	333.553	0	84.869	217.552	0	479.528	0	274.783	368.176	22.707	94.8609	346.532	221.672	35.7175	262.545	160.013
		457	2026.5	283.693	48.7004	298.461	233.077	91.2335	278.677	96.1861	264.673	99.6531	164.857	0	270.836	261.125	211.803	196.111	78.8601	439.306	304.384	263.041	263.807	461.253	203.124	318.504	203.568	267.512	33.3545	112.446	206.097	0	268.461	386.654	0	330.608	153.443	71.4261	322.6	82.6114	213.849	216.127	54.2071	72.5422	237.802	139.467	49.07	207.041	155.57
		458	2030.36	221.477	72.6194	240.173	303.324	89.2884	237.686	67.2802	294.257	179.072	218.882	0	325.508	190.053	226.369	154.583	157.248	334.238	407.778	191.899	258.928	474.454	244.876	347.803	156.231	220.157	47.4473	149.73	227.666	0	282.239	352.958	0	307.454	108.847	70.7938	472.466	47.5238	169.414	356.916	112.247	83.3426	271.11	160.733	34.7165	237.839	202.231
		459	2034.22	288.316	54.1271	316.549	239.311	89.6208	222.114	41.942	185.111	166.309	255.666	0	221.228	190.532	263.783	158.622	64.3401	440.499	328.477	362.411	185.989	427.155	143.757	262.687	186.563	192.746	0	290.8	269.726	0	273.571	353.632	53.6376	207.796	48.2143	36.2171	344.496	129.932	179.826	223	123.594	94.9212	181.479	188.393	59.5054	315.997	132.497
		460	2038.08	285.865	84.9502	290.258	346.348	78.2166	337.231	106.449	289.503	209.775	246.823	159.1	256.32	112.974	229.427	227.722	97.4851	408.872	203.673	335.183	202.021	507.703	159.018	197.859	226.933	271.503	0	292.25	251.378	0	339.04	211.583	45.5824	204.242	71.9848	0	364.552	77.5731	170.613	247.789	33.8407	82.4155	238.557	64.863	58.0853	284.757	236.065
		461	2041.94	209.385	41.3558	327.654	330.113	85.2372	230.359	82.1682	237.636	236.279	146.229	108.669	252.696	136.754	285.827	208.953	143.769	362.514	435.002	320.105	303.484	407.074	233.599	185.528	227.94	235.884	0	205.776	260.226	0	400.773	312.475	83.9256	121.854	165.651	42.9493	351.329	42.1765	128.95	352.281	80.184	126.656	128.436	155.081	55.6112	215.591	191.227
		462	2045.8	205.973	40.2508	319.784	292.453	139.566	261.775	119.281	320.405	147.137	156.418	0	338.779	105.755	236.251	159.674	145.787	387.134	321.902	303.385	365.638	462.647	135.263	305.02	124.518	206.137	74.9923	226.293	210.463	0	340.67	305.363	122.011	255.901	144.551	43.539	393.409	76.4	282.222	231.967	54.9071	63.3556	111.129	137.239	125.062	154.869	160.99
		463	2049.66	199.328	42.9179	196.373	233.728	191.306	345.917	127.314	289.619	201.315	122.585	0	287.141	72.2331	336.362	109.973	80.1274	449.244	175.677	260.438	335.671	453.384	198.752	317.575	176.532	198.793	0	338.366	170.567	0	353.315	278.696	23.3141	196.042	139.567	121.24	329.264	44.8648	197.196	351.723	128.517	53.6223	221.081	109.186	115.029	295.444	171.046
		464	2053.52	175.292	115.7	364.804	255.11	130.083	365.209	69.8491	119.176	182.103	162.17	0	330.313	80.5349	332.404	187.813	154.74	308.893	310.708	288.86	233.584	410.985	169.765	220.863	228.522	176.6	33.8195	212.249	246.21	0	408.501	285.068	80.3881	209.732	118.829	63.9107	392.563	64.9842	101.129	320.818	23.816	81.0206	151.042	125.718	48.8577	226.027	241.66
		465	2057.38	196.586	100.828	235.691	234.519	82.5484	305.121	80.2268	279.097	117.812	165.634	0	363.961	19.2672	298.266	157.498	213.49	308.131	217.603	379.893	290.405	422.093	225.681	180.789	130.447	194.765	85.3512	165.179	237.161	0	410.706	188.642	50.9537	177.104	168.034	121.008	377.509	39.2203	219.498	336.915	97.3294	75.7746	187.94	74.8479	43.8847	322.883	81.5203
		466	2061.24	214.878	68.186	274.217	253.604	173.156	290.044	82.4921	278.571	152.823	140.806	0	281.339	70.9751	204.635	259.983	58.3162	440.213	248.776	302.522	266.568	337.204	178.399	180.324	174.66	301.114	25.2778	191.729	222.432	0	289.093	290.345	103.604	191.689	132.564	128.94	168.645	0	112.468	345.754	87.4879	36.7236	264.121	148.191	0	226.459	151.046
		467	2065.1	269.936	135.6	195.956	275.828	158.602	272.669	77.7509	164.069	231.885	355.452	0	226.395	24.4519	297.235	152.538	191.88	356.927	259.304	166.666	250.844	417.817	149.883	202.122	214.187	249.181	59.5208	122.615	294.373	0	322.953	296.067	120.016	274.537	79.1191	110.225	290.01	71.8002	148.589	283.751	25.1369	58.1328	274.442	106.576	0	168.841	90.2583
		468	2068.96	110.784	149.237	241.737	248.676	156.498	336.718	138.558	262.445	302.651	211.584	0	269.553	143.153	262.364	97.307	218.263	435.516	325.507	165.709	214.974	299.909	224.636	216.199	112.274	92.3852	30.9021	277.706	313.7	0	339.452	245.047	104.972	199.216	205.712	118.419	207.318	34.7895	199.547	351.036	44.7957	52.9782	60.3111	164.003	0	173.747	163.36
		469	2072.82	229.645	141.693	280.167	343.598	62.7604	375.63	67.1454	217.411	247.253	195.729	0	138.409	0	232.66	321.024	209.818	376.768	128.636	188.591	240.19	446.058	96.7012	202.604	153.387	228.608	18.0199	193.334	243.842	41.1721	343.177	277.339	49.9265	185.102	87.388	39.7764	88.0056	89.5172	122.704	367.289	85.7265	0	193.4	103.213	56.1413	197.682	119.072
		470	2076.68	107.891	98.5342	336.296	257.906	167.112	253.37	58.3544	304.822	222.033	231.093	0	284.194	100.462	225.743	160.472	262.315	362.007	182.967	157.642	223.756	394.947	201.458	239.843	257.149	182.879	61.4776	252.971	242.445	0	280.322	271.463	69.8543	139.325	101.057	49.7472	251.978	0	109.82	288.075	87.7282	38.797	198.901	111.55	0	271.996	96.1069
		471	2080.54	185.18	62.6252	345.977	267.022	157.657	299.712	45.7501	247.115	189.478	177.4	126.808	231.425	239.878	327.367	139.619	197.86	462.982	244.233	146.436	255.589	410.637	213.723	192.194	162.078	331.026	46.8079	125.885	240.917	76.1268	348.176	274.941	57.6467	161.733	0	42.6627	234.905	33.0294	137.862	309.227	51.2147	0	160.639	111.611	28.4185	290.743	72.461
		472	2084.4	111.416	205.156	275.46	337.743	202.366	289.193	91.1413	182.194	154.586	169.756	0	233.425	73.2446	134.091	192.157	111.587	343.953	203.842	118.802	208.895	335.339	151.5	220.921	155.052	174.672	0	75.5648	205.505	83.2875	228.935	272.11	93.7838	219.923	57.2735	76.0183	221.885	174.595	145.535	368.862	163.117	0	69.9085	116.458	101.669	172.812	105.328
		473	2088.26	29.3685	170.196	270.152	144.104	175.029	182.105	85.6519	242.8	266.279	175.08	0	305.824	187.417	256.836	195.351	213.317	308.733	202.437	131.659	138.707	270.553	240.29	230.536	90.132	152.636	39.7669	188.588	279.43	0	329.859	403.068	0	167.153	89.4813	129.444	357.171	30.0735	158.014	349.098	193.87	0	67.6605	60.3816	39.815	262.264	82.3672
		474	2092.12	70.9572	80.7094	233.737	171.321	134.153	267.466	89.4795	211.691	274.369	224.153	0	275.195	149.572	322.939	133.668	159.856	271.313	195.454	112.416	0	222.956	120.685	242.348	330.444	94.6417	96.0445	177.67	264.285	102.827	273.246	231.522	40.8028	176.732	0	27.8253	219.047	0	186.205	349.881	182.126	32.2443	75.986	182.795	0	212.312	85.3598
		475	2095.98	84.4425	141.37	159.493	264.551	177.137	203.942	72.8905	147.397	157.076	137.049	0	203.809	170.551	253.446	127.845	258.545	427.597	294.871	276.868	211.264	347.703	185.376	251.943	146.415	96.0696	0	185.882	105.58	51.3232	281.575	198.202	0	287.505	115.678	96.6512	274.086	0	186.873	262.341	26.7953	55.6067	116.672	89.6304	60.4723	139.586	218.212
		476	2099.84	30.9508	109.963	250.367	414.234	184.317	332.102	61.8572	222.796	265.416	206.096	0	219.123	116.979	169.416	188.263	207.846	403.427	378.39	164.509	152.755	240.478	158.341	216.338	174.426	92.1475	0	162.496	168.108	127.672	249.866	313.221	35.2288	136.124	132.868	61.3949	291.251	59.1673	194.356	199.08	113.748	73.8289	166.803	129.939	0	274.108	182.506
		477	2103.7	125.638	148.384	178.376	303.647	241.393	256.459	88.1892	188.247	238.151	46.9329	0	149.33	203.209	325.685	182.634	276.607	455.578	291.826	73.4198	151.373	315.777	68.1895	260.519	204.571	244.04	25.575	211.306	165.61	24.8015	230.257	286.652	25.5004	184.298	95.8285	64.0136	273.846	93.6253	140.049	287.053	69.0926	37.9568	235.879	122.926	57.455	174.352	177.156
		478	2107.56	45.535	126.124	285.344	321.86	201.431	275.336	83.3825	65.2158	219.965	149.278	0	215.491	104.735	273.021	236.252	188.437	321.672	340.66	229.858	159.705	285.488	141.974	165.158	331.693	95.6672	90.7089	194.276	214.419	125.953	177.232	215.886	0	145.671	68.7798	68.7734	316.13	97.77	122.825	305.831	102.594	0	165.246	137.794	0	273.104	168.254
		479	2111.42	93.783	108.46	202.5	271.287	237.579	301.37	121.52	123.969	322.891	57.4169	0	217.259	170.186	396.808	187.351	261.652	354.257	306.205	229.31	105.646	297.311	182.791	235.541	132.644	235.317	34.0663	168.62	306.775	108.284	180.658	278.217	135.188	203.19	94.5611	76.2671	293.042	205.819	176.099	244.731	165.226	67.0192	140.46	82.5413	0	237.268	173.21
		480	2115.28	94.2581	181.537	234.222	332.647	304.138	175.206	88.7802	63.684	328.413	151.291	0	183.379	205.999	320.665	175.744	266.735	361.454	276.639	106.102	136.913	230.619	206.495	243.065	156.501	228.634	22.6643	280.705	174.021	152.922	280.344	195.574	26.4144	181.383	61.3239	114.773	286.399	190.092	234.439	266.103	167.349	48.3458	152.453	38.2975	0	98.8194	127.224
		481	2119.14	120.569	115.501	145.99	299.245	187.813	244.026	117.448	0	338.307	74.8332	0	106.975	193.306	290.148	204.633	371.567	301.988	307.981	85.7467	72.6499	260.761	142.442	134.181	236.575	154.204	30.6912	246.138	256.395	72.653	325.911	255.415	49.568	289.954	82.7824	40.4703	267.267	156.122	206.036	236.364	140.956	0	90.8784	98.2445	0	329.555	128.445
		482	2123	39.3651	127.577	223.053	351.33	240.989	336.133	158.525	38.2895	278.17	186.544	0	121.848	205.975	248.412	120.478	362.473	360.991	271.988	232.986	113.003	406.487	156.127	113.213	185.626	224.314	0	294.395	144.044	0	275.465	371.097	0	314.135	129.987	32.378	302.63	247.503	184.055	288.714	159.856	32.5186	105.263	0	0	220.064	65.0764
		483	2126.86	96.4733	243.107	272.368	312.457	315.393	310.564	106.329	133.887	302.618	147.05	0	233.008	241.126	309.833	196.432	272.629	345.704	217.391	238.679	205.194	166.864	113.708	146.219	231.262	217.035	42.052	283.717	86.7349	37.5238	245.649	180.712	0	293.877	56.2909	125.08	192.52	70.655	290.08	202.481	144.821	0	166.351	38.1325	0	350.144	136.943
		484	2130.72	137.61	261.151	194.036	224.542	368.131	311.238	202.366	0	303.719	124.206	0	154.125	257.727	222.725	218.522	214.72	361.913	228.568	188.961	164.224	254.065	121.471	246.728	229.742	245.433	38.7515	270.507	169.789	55.5803	224.443	280.312	0	211.568	166.37	25.7257	239.705	147.15	275.569	326.593	170.97	70.6039	199.478	82.6848	134.877	303.22	46.5438
		485	2134.58	59.0747	241.681	229.79	362.519	339.59	319.418	173.773	96.5728	288.615	149.642	0	178.196	258.562	326.578	128.553	307.579	290.838	196.662	178.773	124.511	215.671	70.3541	187.315	182.449	164.544	69.0336	398.543	203.032	73.9844	230.725	237.082	0	346.763	128.056	100.781	249.197	147.388	283.294	220.877	190.968	59.5699	267.764	65.7795	0	214.35	67.3326
		486	2138.44	43.991	226.005	340.605	217.129	251.729	216.377	206.204	0	332.205	173.863	0	182.41	181.52	363.659	168.894	238.628	303.88	198.423	131.093	49.6574	285.345	124.54	188.873	300.082	189.728	0	228.223	203.162	168.504	207.431	157.07	55.9473	174.465	64.3003	178.984	300.891	145.199	240.222	296.362	152.879	51.7854	278.606	116.583	75.463	235.484	52.011
		487	2142.3	47.9265	258.451	194.862	426.479	307.148	302.039	200.696	51.748	326.348	132.518	0	203.332	56.5531	329.316	153.859	212.93	366.897	374.796	135.953	179.909	365.783	149.559	157.232	163.983	190.606	27.4816	172.798	271.105	164.354	252.189	196.341	44.6681	102.732	24.5482	134.28	263.647	194.311	234.438	331.337	37.1075	45.5989	136.119	76.9019	88.7477	225.182	100.108
		488	2146.16	0	253.424	90.2585	284.378	315.466	329.798	244.696	0	278.905	244.33	0	232.958	186.321	191.07	135.693	275.16	406.088	274.055	171.883	150.774	199.612	225.156	215.141	167.319	350.487	31.1999	250.589	227.537	199.494	278.872	292.986	0	273.95	36.087	104.902	286.312	185.265	242.315	303.639	96.9888	32.5419	50.2635	140.823	136.223	115.321	63.9181
		489	2150.02	152.137	157.98	217.804	272.91	334.784	337.254	150.623	22.4323	333.168	256.635	0	210.207	164.496	308.415	142.973	252.897	281.103	206.97	109.7	68.4715	251.847	81.8307	204.871	326.183	126.875	0	244.129	118.172	162.482	353.988	259.362	0	122.194	82.5199	98.1927	250.326	128.115	248.473	269.911	133.345	0	174.818	171.242	96.3485	125.473	117.663
		490	2153.88	68.3748	221.736	119.059	307.258	299.463	302.562	148.521	0	348.278	126.643	0	272.293	89.803	163.11	201.486	326.842	349.352	231.884	62.1582	82.3237	359.056	89.3085	248.405	293.842	173.513	38.5806	261.91	118.472	214.298	334.176	257.956	48.2705	174.904	91.5963	148.711	210.295	180.873	318.653	210.501	111.518	38.5634	90.7395	0	44.254	211.111	116.199
		491	2157.74	33.205	172.133	134.366	295.235	237.997	275.81	219.547	0	392.579	166.273	0	279.611	180.707	183.96	183.314	311.236	410.405	251.816	163.556	34.6369	327.258	141.393	219.902	244.516	146.722	24.2773	251.344	209.131	78.8742	157.876	250.574	132.658	139.406	169.755	110.356	175.585	214.134	274.631	268.573	208.698	47.6113	137.226	95.2578	42.2047	175.107	138.215
		492	2161.6	33.6705	108.421	176.622	191.313	276.086	267.418	180.291	0	308.626	125.893	0	204.606	164.245	202.523	134.951	373.406	266.262	286.064	180.654	90.5571	180.013	83.3487	257.726	364.513	204.845	0	309.648	210.852	160.815	179.465	283.667	54.2542	214.748	172.429	58.2557	222.386	137.715	197.588	270.597	140.214	40.9584	188.915	88.3556	0	271.428	156.475
		493	2165.46	131.833	224.058	155.565	364.595	353.792	204.106	183.486	0	316.563	105.798	0	347.238	221.757	133.227	169.755	195.831	260.831	230.914	164.593	198.665	151.564	99.5966	243.453	358.341	158.538	24.6254	140.286	230.451	190.977	138.938	320.656	50.1861	133.048	231.233	96.7611	243.424	169.312	241.182	252.953	138.442	78.5445	81.3488	0	52.0707	271.479	31.319
		494	2169.32	0	227.286	65.4718	366.049	153.046	205.7	186.235	88.2019	298.726	132.526	0	200.532	187.999	216.78	175.199	351.69	228.835	309.817	102.665	148.835	214.008	143.69	292.797	42.1478	124.109	0	341.104	85.692	91.5241	142.213	340.016	0	259.796	178.658	85.4911	226.353	85.1438	147.955	115.332	101.077	22.814	74.9804	103.842	0	238.971	99.3896
		495	2173.18	73.009	235.782	204.645	269.867	173.895	193.417	243.503	88.4907	283.653	135.444	0	258.834	73.3655	207.603	243.828	370.681	205.238	270.528	140.301	216.271	270.253	74.8663	248.172	308.206	176.334	0	281.214	116.24	117.829	94.4526	308.369	37.844	153.388	133.371	100.156	173.679	152.271	266.476	205.096	137.685	46.5506	143.846	89.7984	37.3153	205.438	23.583
		496	2177.04	79.1383	230.659	106.527	260.917	265.388	108.528	234.187	116.365	392.749	151.302	0	261.397	86.0421	251.823	290.32	281.5	213.389	211.124	101.587	254.244	212.177	111.277	218.225	194.161	232.897	0	253.506	164.974	125.648	89.929	318.626	107.661	151.733	185.487	36.9851	272.014	163.977	278.719	72.5496	240.349	22.2258	44.9904	205.874	0	329.067	160.225
		497	2180.9	121.522	195.211	69.7445	232.84	272.381	124.459	221.46	71.3012	270.064	136.654	0	298.401	217.196	325.432	170.731	307.738	184.936	303.115	86.4449	299.626	254.773	131.524	213.004	213.905	224.939	25.6896	347.169	160.537	41.7771	147.506	324.617	97.8811	104.907	237.363	148.697	253.662	165.232	142.545	130.568	194.749	119.021	68.8783	0	75.2845	251.673	162.281
		498	2184.76	196.272	178.602	129.508	195.529	307.489	238.403	215.296	30.2328	286.03	59.8573	0	224.73	317.418	171.068	254.357	296.944	192.441	243.458	59.9776	293.542	217.696	104.238	282.596	247.54	248.269	44.315	240.715	123.582	79.4456	160.854	302.372	92.7225	132.14	275.287	113.79	278.044	319.497	257.107	108.469	242.473	118.022	74.9563	63.0136	118.327	299.871	92.9061
		499	2188.62	288.356	193.934	206.408	312.987	296.234	162.19	94.6007	102.332	338.396	64.286	0	168.138	305.321	225.277	209.176	248.567	205.12	385.467	48.8682	317.261	162.733	166.545	249.179	297.461	112.106	27.0334	198.711	161.108	0	212.989	312.426	98.0161	190.217	164.104	170.307	156.675	172.124	94.0984	148.603	178.146	90.1772	112.216	103.194	29.3164	228.855	156.367
		500	2192.48	132.168	236.854	131.28	325.917	185.341	184.032	255.061	188.348	339.439	136.731	0	198.444	222.56	207.162	217.058	279.387	275.556	334.59	42.9889	348.2	224.02	72.5121	236.236	205.214	223.654	61.3508	274.542	197.078	69.9784	132.477	280.52	45.9257	128.063	180.699	148.408	271.171	79.6847	146.242	179.277	145.1	103.55	109.62	102.78	58.7052	288.752	170.3
		501	2196.34	83.2	314.558	167.621	280.34	234.26	262.7	94.1255	160.172	373.941	36.6922	0	223.376	182.557	239.089	266.381	250.833	353.26	318.608	126.501	183.135	284.347	215.433	176.949	180.731	303.946	20.8254	279.15	96.4732	191.581	146.269	336.61	0	130.068	185.791	144.354	214.905	121.771	146.884	150.263	137.498	94.2079	128.662	208.646	104.478	307.117	115.877
		502	2200.2	174.033	161.822	189.131	228.306	201.64	239.08	192.796	185.196	416.276	121.46	0	156.702	288.078	281.77	229.709	253.769	288.063	328.438	75.044	223.145	162.777	147.052	234.459	131.415	246.167	0	274.468	254.381	110.227	144.333	339.852	0	96.3202	246.89	86.499	210.141	155.103	171.388	249.305	190.962	100.746	101.181	144.053	0	301.257	82.6065
		503	2204.06	82.966	151.413	182.711	242.683	167.531	249.707	113.965	157.903	331.08	92.6162	0	159.911	198.007	279.237	299.595	251.369	380.843	323.608	54.0035	273.555	237.122	262.552	236.413	145.84	319.624	24.1676	327.304	127.938	0	193.557	419.614	43.6721	171.489	49.8085	166.228	321.745	130.009	199.041	217.771	176.632	83.7449	206.246	69.2891	0	355.566	115.405
		504	2207.92	178.777	129.615	200.083	290.14	96.2575	228.748	147.874	52.4495	292.677	59.0314	0	229.917	249.47	59.4126	257.621	334.405	303.618	248.164	57.7214	331.147	272.284	170.908	338.777	110.317	209.146	43.299	249.251	206.365	129.554	152.271	231.208	126.66	74.7291	144.815	67.6062	435.511	220.635	275.791	162.816	141.66	57.3196	58.6137	0	0	347.311	181.115
		505	2211.78	188.146	165.851	222.589	261.999	219.24	318.234	161.284	127.45	309.968	102.409	0	105.555	351.194	163.729	239.698	306.519	296.024	379.1	101.841	293.122	203.379	188.11	257.169	253.943	175.525	45.7695	298.486	175.914	177.19	147.461	191.492	92.9352	182.911	174.159	167.077	294.904	144.006	214.569	207.629	217.01	93.6698	135.683	66.5117	0	319.761	122.009
		506	2215.64	67.6895	119.49	221.05	109.256	78.5532	261.855	294.741	117.274	366.636	129.339	0	130.587	136.929	112.395	236.378	345.797	325.516	277.358	54.7685	239.185	172.65	171.585	206.111	210.844	239.253	0	203.173	162.608	0	178.228	294.195	82.8591	188.101	182.111	161.146	361.611	84.9398	337.344	270	212.521	39.3116	67.9136	84.0865	39.6724	365.031	95.2616
		507	2219.5	148.914	178.86	274.842	139.362	147.705	216.89	244.318	99.5782	331.389	71.8382	0	181.066	235.012	108.007	297.745	307.874	321.221	208.954	49.5556	301.173	266.643	270.192	332.801	194.158	257.254	31.1055	254.921	183.583	0	125.166	308.537	0	229.388	182.777	152.383	290.771	74.5268	223.518	137.919	145.572	95.0527	75.618	80.1793	47.6967	388.075	140.829
		508	2223.36	21.984	203.627	213.853	204.282	153.524	249.948	164.982	94.6075	358.435	85.5357	0	140.309	235.69	0	251.889	332.649	254.032	239.983	71.4526	346.609	217.459	170.033	300.471	129.538	242.307	37.6509	145.519	200.29	58.0781	131.959	170.803	83.2228	197.968	116.553	109.459	244.89	96.1424	286.763	232.786	317.476	107.533	0	121.486	0	419.675	55.936
		509	2227.22	68.3417	136.496	214.813	54.8032	242.816	170.851	125.717	196.245	263.233	0	0	225.112	71.0318	27.1855	304.414	289.46	349.646	192.074	102.63	289.481	249.131	183.112	389.594	124.252	171.905	0	150.433	152.698	104.228	68.4079	375.55	149.015	127.704	76.0391	84.1504	252.811	133.294	291.449	181.338	267.643	45.4075	104.294	163.047	41.0521	444.679	126.58
		510	2231.08	117.273	155.475	141.839	32.4807	152.255	179.683	34.4391	47.005	346.126	0	0	178.564	228.347	39.8561	313.72	349.685	324.033	233.671	60.9775	211.338	169.593	177.373	265.756	229.289	142.49	90.5861	235.369	152.544	0	100.833	243.91	93.6706	149.605	207.307	230.111	368.051	117.09	257.912	219.61	217.564	28.6267	65.5123	95.1738	107.166	426.871	152.759
		511	2234.94	65.599	193.683	138.725	141.01	101.961	179.634	294.827	187.406	272.623	48.0783	0	148.835	215.664	158.576	396.253	318.418	179.341	294.387	0	254.555	166.761	187.944	340.935	238.497	155.853	33.4663	136.912	219.283	81.0535	122.372	285.232	99.8243	66.0984	93.3611	236.821	359.516	65.0801	229.212	33.3117	154.887	0	154.371	146.803	0	394.85	114.903
		512	2238.8	51.5891	170.628	104.297	161.222	24.8097	333.564	164.918	42.5912	257.556	39.4381	0	83.9469	251.525	94.2134	388.464	199.399	388.025	229.066	35.3203	266.621	331.173	189.059	278.061	243.564	172.17	0	111.863	318.419	0	83.8777	220.61	203.539	131.146	135.012	56.5209	357.706	187.767	358.532	67.9234	139.486	69.2585	63.3205	0	0	442.892	126.193
		513	2242.66	90.961	203.967	119.903	117.937	151.647	288.148	205.519	0	258.433	0	0	75.0851	136.627	100.538	334.713	320.763	177.804	263.078	0	287.911	231.342	191.344	323.716	268.968	152.085	77.4174	98.1879	139.5	0	87.723	326.536	126.831	95.1892	192.493	189.342	212.638	49.0955	203.283	145.657	164.403	68.2157	228.386	84.6903	0	427.787	238.056
		514	2246.52	47.0529	165.061	147.249	56.9674	87.3266	229.903	186.365	59.1983	290.274	79.8679	0	86.6613	240.916	169.173	298.207	271.115	313.014	326.324	47.007	222.243	354.72	195.161	280.744	209.416	256.037	59.813	184.405	148.097	0	77.7101	315.801	95.5123	121.342	154.864	130.104	357.195	82.4308	89.9825	95.6042	201.335	126.436	0	24.0576	102.831	336.73	176.088
		515	2250.38	87.2507	272.74	138.229	71.571	137.42	142.515	142.132	0	291.769	0	0	175.946	45.9316	274.591	278.622	284.402	287.388	277.23	107.467	185.393	252.967	151.597	403.289	288.829	244.33	20.1299	159.534	214.345	0	144.864	233.627	85.3593	154.605	152.845	184.563	401.577	0	273.641	152.07	236.38	136.595	131.221	118.212	94.2293	357.432	166.491
		516	2254.24	68.0175	137.559	131.436	88.2092	152.735	181.738	112.432	75.496	281.933	0	0	86.9312	276.038	258.422	350.586	333.8	275.506	254.754	97.268	157.547	282.057	276.934	486.54	260.114	192.217	24.8712	228.124	185.725	0	150.256	202.539	140.461	161.688	168.179	157.161	371.429	114.211	227.166	144.064	262.71	72.3185	34.4024	198.504	69.4704	403.619	167.735
		517	2258.1	62.5551	259.845	132.74	119.899	189.538	185.372	165.683	66.9888	197.67	103.857	0	176.327	202.51	279.765	237.595	287.524	244.637	269.748	90.7446	192.808	278.094	162.32	246.994	240.537	226.093	0	207.134	175.88	0	131.35	334.799	137.802	176.13	166.617	121.911	242.944	111.148	229.399	220.552	161.279	0	56.2777	111.132	72.9635	319.345	121.821
		518	2261.96	53.5589	123.689	85.6389	123.678	109.594	175.342	147.568	65.8733	245.975	60.4902	0	90.9281	139.841	116.185	312.729	283.156	240.667	168.512	115.197	214.315	282.183	169.462	523.495	405.931	164.71	25.2332	175.239	205.841	0	100.362	410.634	86.4561	192.711	301.203	61.9792	327.604	150.101	262.084	146.573	178.805	82.475	26.7354	0	95.2773	319.654	35.1176
		519	2265.82	80.734	196.641	62.666	123.054	159.015	160.43	141.911	49.3641	254.556	0	0	144.956	241.281	234.896	334.788	319.754	320.417	287.003	101.627	298.67	136.595	223.957	280.605	229.322	277.21	0	45.8116	217.912	44.9762	77.6294	383.152	248.599	151.805	147.291	107.039	389.223	96.9595	231.261	168.211	201.602	34.0043	57.8	23.3563	78.7361	333.583	39.8891
		520	2269.68	38.3717	112.235	114.104	0	200.547	227.203	185.895	0	386.621	72.309	0	21.7159	225.951	261.601	303.965	269.972	336.127	246.525	66.8336	252.914	347.995	246.27	216.51	234.776	225.772	34.7001	136.155	197.103	0	102.608	526.473	60.6019	149.996	189.114	26.5154	376.586	80.6312	254.639	182.623	205.72	0	44.9924	0	47.7866	243.825	27.3174
		521	2273.54	49.455	172.704	70.7973	176.912	243.254	215.657	209.32	43.1932	202.182	167.213	0	89.1116	276.267	207.318	342.841	222.56	257.09	137.153	45.9706	304.859	296.558	203.873	197.105	227.782	209.442	109.272	62.7348	158.883	122.916	82.8601	327.352	90.2598	213.524	135.412	106.902	322.912	103.364	289.599	145.939	186.768	48.3578	31.9016	0	31.3039	382.714	56.3559
		522	2277.4	45.948	185.424	62.8812	162.359	156.842	128.561	219.821	0	345.426	160.071	0	137.632	185.127	138.957	283.499	286.76	302.578	195.352	48.2998	242.653	360.564	190.613	113.644	211.454	215.935	76.2423	126.376	138.039	0	99.0082	350.224	179.336	214.756	160.306	96.2786	480.055	27.6803	85.3877	149.895	137.724	29.5517	81.8387	0	0	302.287	137.117
		523	2281.26	90.6563	179.528	100.491	32.4696	177.775	267.438	214.25	53.8334	245.243	105.672	0	161.226	164.909	219.007	120.316	215.442	268.506	244.031	132.019	165.746	338.254	169.95	186.763	299.179	146.403	0	107.435	156.461	201.363	146.517	296.866	188.628	190.429	203.919	0	387.79	140.193	195.447	25.986	195.845	116.629	0	25.1917	70.7396	343.153	115.953
		524	2285.12	71.7541	164.563	114.932	170.503	229.857	237.543	185.692	41.8264	308.681	43.4602	0	155.076	181.926	235.025	189.279	210.03	333.125	172	107.848	229.102	318.088	198.64	167.825	229.384	83.3141	57.631	73.9155	157.013	101.119	184.229	440.913	119.161	161.525	97.4605	0	379.621	132.693	178.86	129.026	165.634	57.2523	83.9992	25.1525	98.8012	276.053	26.3528
		525	2288.98	0	214.831	83.9035	171.856	149.143	180.889	205.62	86.3559	356.399	42.7728	0	70.5922	261.404	252.835	239.988	204.054	270.197	233.647	116.808	132.723	356.571	70.2182	329.316	163.028	157.094	75.2972	143.443	190.931	104.243	149.099	388.887	151.384	241.819	224.603	106.049	392.362	124.215	185.093	109.43	303.603	85.6841	0	108.2	59.4166	229.646	31.1477
		526	2292.84	82.1317	132.177	53.1376	30.5261	147.255	105.094	188.85	0	161.307	109.9	0	179.939	238.65	203.781	253.317	241.108	255.391	292.475	126.452	192.46	390.32	115.648	260.898	294.653	265.278	87.3589	271.397	93.5021	0	146.386	320.345	158.097	169.759	188.343	30.9091	296.153	168.752	205.794	132.244	254.452	142.53	98.8659	116.029	93.6829	306.218	35.2623
		527	2296.7	52.4109	220.542	56.7256	75.8734	158.54	0	210.6	0	237.487	32.586	0	175.075	138.216	235.528	202.204	290.923	232.646	183.933	113.033	120.557	379.66	174.265	148.233	186.627	209.155	105.67	114.275	238.008	0	102.596	347.776	31.6718	238.807	234.401	23.4955	293.815	129.261	237.685	211.801	168.25	133.078	74.9032	92.0256	48.7166	348.331	120.787
		528	2300.56	49.6492	132.939	103.98	153.584	184.038	108.248	135.561	0	317.442	0	0	192.95	334.387	299.756	326.969	267.203	285.143	256.885	107.291	75.1969	336.017	185.306	309.048	240.316	133.36	76.7224	109.4	186.143	0	154.653	363.353	198.66	246.394	98.3641	62.3696	305.818	104.659	307.405	135.541	134.422	0	127.123	40.7892	98.8246	340.564	77.9599
		529	2304.42	51.8345	55.8371	136.105	149.229	101.645	78.9204	153.484	72.7683	289.723	62.6716	0	189.834	300.401	116.047	299.314	263.965	217.763	297.91	61.7803	93.2615	266.001	117.03	286.893	231.96	104.599	0	69.5769	280.306	78.6767	157.1	395.121	66.8828	231.65	221.381	82.9134	323.923	79.6052	268.675	86.0519	200.656	76.0305	183.291	158.651	56.217	283.575	135.712
		530	2308.28	52.0727	170.875	42.6092	83.4864	194.785	150.928	192.731	76.7539	372.28	90.9163	0	165.171	168.399	91.712	277.475	223.106	189.562	159.641	130.603	92.8954	220.874	193.588	230.487	253.48	116.374	47.7015	102.742	336.583	59.0462	182.818	244.405	76.5977	229.562	172.458	0	333.296	109	181.135	69.5797	116.683	252.547	58.7321	46.1575	25.4332	307.226	152.155
		531	2312.14	64.8255	132.237	0	188.511	175.92	251.787	145.761	70.6772	319.747	101.324	0	138.569	182.264	29.7878	316.081	248.059	351.892	145.131	56.3955	47.098	273.577	144.908	221.176	150.488	66.0017	0	191.496	266.819	122.417	151.757	272.165	197.873	232.827	211.87	112.177	191.101	0	192.98	65.2084	132.234	125.503	110.986	50.9803	38.5114	349.198	49.4679
		532	2316	52.8363	160.127	23.3252	230.731	220.64	207.092	182.572	0	334.563	116.917	0	137.443	115.439	173.304	336.181	226.722	379.872	171.359	80.5193	133.502	219.117	199.511	277.466	106.53	205.546	62.5564	155.425	226.655	0	227.89	455.321	135.162	80.4724	196.619	121.377	324.952	113.592	163.297	39.7199	123.664	201.002	197.815	79.806	40.9468	326.788	71.1351
		533	2319.86	20.6736	107.8	98.2108	128.359	127.429	148.537	41.4641	43.8262	304.592	124.224	0	159.162	192.829	210.343	295.343	199.743	265.443	188.408	47.4015	206.72	213.284	112.263	228.085	160.815	144.014	55.1484	138.049	247.815	185.087	147.83	230.864	145.583	39.3468	272.108	182.567	248.632	69.355	209.361	90.7184	91.9862	43.2845	243.544	82.424	115.05	346.137	155.15
		534	2323.72	94.2091	236.542	0	201.751	136.856	196.069	111.432	0	304.863	104.23	0	171.489	262.838	100.33	327.691	278.609	256.981	162.112	85.2326	67.4892	228.923	47.0597	326.555	161.598	0	70.2571	204.688	136.861	88.8588	107.902	318.161	224.243	225.388	278.275	184.316	207.733	121.564	188.782	157.588	85.1423	147.606	119.647	78.0771	30.6349	328.091	163.486
		535	2327.58	22.3007	233.651	67.5194	148.288	118.915	171.155	109.925	42.9724	307.422	0	0	204.279	244.926	213.513	292.807	313.582	240.06	235.771	110.798	60.283	308.015	31.0042	329.717	123.391	74.5242	35.3413	217.851	218.168	73.3673	156.736	248.294	234.5	292.385	209.726	208.191	259.929	0	134.232	120.544	74.4985	92.3234	126.337	81.911	37.2054	323.765	118.07
		536	2331.44	82.5687	113.082	117.095	124.568	106.515	214.879	153.735	80.5856	336.081	66.4257	0	294.779	310.076	150.633	220.824	172.757	116.127	140.166	118.198	62.316	256.13	132.497	217.353	156.97	192.198	50.0303	211.101	79.2429	29.8447	159.548	375.6	237.014	118.267	119.45	130.226	226.815	0	254.227	74.562	58.839	119.915	121.057	69.0968	126.998	174.904	61.4891
		537	2335.3	109.687	261.009	56.8777	161.007	161.331	107.586	139.812	80.9926	316.502	47.5869	0	277.381	237.936	167.788	287.429	264.44	160.518	195.88	107.133	0	240.04	166.208	393.756	116.643	163.171	32.4406	130.47	192.934	49.5043	133.873	296.743	34.6972	292.809	213.199	115.863	249.869	44.5257	125.908	86.8059	100.806	177.24	72.792	131.747	76.9529	176.463	44.6726
		538	2339.16	162.759	303.535	24.4181	195.79	218.06	141.678	288.135	63.4474	361.248	46.3718	0	185.076	234.92	162.994	282.004	265.262	183.878	194.17	116.655	18.3316	368.958	217.807	261.62	117.698	119.225	87.4496	146.733	212.862	37.5489	141.627	277.743	137.95	234.024	155.295	81.7553	111.263	0	134.195	138.343	169.817	168.293	67.3792	0	0	289.923	129.657
[truncated: 29 more columns]

## Sheet: Average Background
				SptId_9	SptId_12	SptId_14	SptId_15	SptId_16	SptId_17	SptId_18	SptId_20	SptId_21	SptId_22	SptId_24	SptId_25	SptId_27	SptId_28	SptId_30	SptId_31	SptId_32	SptId_33	SptId_34	SptId_35	SptId_37	SptId_39	SptId_40	SptId_41	SptId_42	SptId_43	SptId_45	SptId_47	SptId_49	SptId_50	SptId_52	SptId_53	SptId_54	SptId_57	SptId_58	SptId_61	SptId_62	SptId_63	SptId_65	SptId_67	SptId_68	SptId_69	SptId_70	SptId_72	SptId_73	SptId_74
		0	262.48	0	0	0	0	0	0	0	0	0	0	0	0	0	0	0	0	0	0	0	0	0	0	0	0	0	0	0	0	0	0	0	0	0	0	0	0	0	0	0	0	0	0	0	0	0	0
		1	266.34	0	0	0	0	0	0	0	159.438	0	0	0	0	0	0	0	0	0	0	0	0	0	186.627	0	0	0	0	0	0	0	0	0	0	0	0	0	0	0	0	0	0	0	0	0	0	0	0
		2	270.2	0	0	0	0	0	0	0	0	0	0	0	0	0	0	0	0	0	0	180.007	0	0	0	185.327	0	0	0	0	0	0	0	162.136	0	0	0	0	0	0	0	0	0	0	0	0	0	0	0
		3	274.06	0	0	0	0	0	0	0	0	0	0	0	0	0	0	0	0	0	0	0	0	0	0	0	0	0	0	0	0	165.518	0	0	0	0	0	0	0	0	0	0	0	0	0	0	0	159.884	0
		4	277.92	0	0	0	0	0	0	0	0	0	0	0	0	0	0	0	0	0	0	0	0	0	0	0	0	0	0	0	0	0	0	0	0	0	0	0	0	0	0	0	0	0	0	0	0	0	0
		5	281.78	0	0	0	0	0	0	0	0	0	0	0	0	0	0	0	0	0	0	0	0	0	0	0	0	148.523	0	0	0	0	0	0	0	0	0	0	0	0	0	0	0	0	0	0	0	0	0
		6	285.64	0	0	0	0	0	0	0	0	0	0	0	0	0	0	0	0	0	0	0	0	0	0	0	0	0	0	0	0	0	0	0	0	0	0	0	0	0	0	0	0	0	0	0	0	0	0
		7	289.5	0	0	0	0	0	0	0	0	0	0	0	0	0	0	0	0	0	0	0	0	0	0	0	0	0	0	0	0	0	0	0	0	0	0	0	0	0	0	0	0	0	0	0	0	0	0
		8	293.36	0	0	0	0	0	0	0	0	0	0	0	0	0	0	0	0	0	0	0	0	0	0	0	0	0	0	0	0	0	0	0	0	0	0	0	0	0	0	0	0	0	0	0	0	0	0
		9	297.22	0	0	183.328	0	0	0	0	0	0	0	0	0	0	0	0	0	0	0	0	0	0	0	0	0	0	0	0	0	0	0	0	0	0	0	0	0	0	0	0	0	0	0	0	0	0	0
		10	301.08	0	0	0	0	0	0	0	0	0	0	0	0	0	0	188.899	0	0	0	0	0	0	0	0	0	0	0	0	0	0	0	0	0	0	0	0	0	0	0	0	0	0	0	0	0	0	0
		11	304.94	0	0	0	0	0	0	0	0	0	0	0	0	0	0	0	0	0	0	0	0	0	0	0	0	0	0	0	0	0	0	0	0	0	0	0	0	0	0	0	0	0	0	0	0	0	0
		12	308.8	0	0	0	0	0	0	0	0	0	0	0	0	0	0	0	0	0	0	0	0	0	0	0	0	0	0	0	0	0	0	0	0	0	0	0	0	0	0	0	0	0	0	0	0	0	0
		13	312.66	0	0	0	0	0	0	0	0	0	0	0	0	0	0	0	0	0	0	0	0	0	0	0	0	0	0	0	0	0	0	0	0	0	0	0	0	0	0	0	0	0	0	0	0	0	0
		14	316.52	0	0	0	0	0	187.787	0	0	0	0	0	0	0	0	0	0	0	0	0	157.389	0	0	0	0	0	0	0	0	0	0	0	0	0	0	0	0	0	0	0	0	0	0	0	0	0	0
		15	320.38	0	0	0	0	0	0	0	0	0	0	0	0	0	0	0	0	0	0	0	0	0	0	0	0	0	0	0	0	0	0	173.583	0	0	0	0	0	0	0	0	0	0	0	0	0	0	0
		16	324.24	0	0	0	0	0	0	0	0	0	0	0	0	0	0	0	0	0	0	0	0	0	0	0	0	0	0	0	0	0	0	0	0	0	0	0	0	0	0	0	0	0	0	0	0	0	0
		17	328.1	0	0	0	0	0	0	0	0	180.293	0	0	0	0	0	0	0	0	0	0	0	0	0	0	0	0	0	0	0	0	0	0	0	0	0	0	0	0	0	0	0	0	0	0	0	0	0
		18	331.96	189.254	0	0	0	0	0	0	0	0	0	0	0	0	0	0	0	0	0	0	0	0	0	0	0	0	0	0	0	0	0	0	0	0	0	0	0	0	0	0	0	0	0	0	0	0	0
		19	335.82	0	0	0	0	0	0	0	0	0	0	0	0	0	0	0	0	0	0	0	0	0	0	0	0	0	0	0	0	0	0	0	0	0	0	0	0	0	0	0	177.915	0	0	0	0	0	0
		20	339.68	0	0	0	0	0	0	0	0	0	0	0	0	0	0	0	0	0	168.907	0	0	0	0	0	0	0	0	0	0	0	0	0	0	0	0	0	0	0	0	0	0	0	0	0	0	0	0
		21	343.54	0	0	0	0	0	0	0	0	0	0	0	0	0	0	0	0	0	0	0	0	0	0	0	0	0	0	0	0	0	0	0	0	0	0	0	0	0	0	0	0	0	0	0	0	0	0
		22	347.4	0	0	0	0	0	0	0	0	0	0	0	0	0	0	0	0	0	0	0	0	0	0	0	0	0	0	0	0	0	0	0	0	0	0	0	0	0	0	0	0	0	0	0	0	0	0
		23	351.26	0	0	176.523	0	0	0	180.606	0	0	0	0	0	0	0	0	0	0	0	0	0	0	0	171.796	0	0	0	0	0	0	0	0	0	0	0	0	0	0	0	0	0	0	0	0	0	0	0
		24	355.12	0	0	0	0	0	0	0	0	0	0	0	0	0	0	0	0	0	0	0	0	0	0	0	0	0	0	0	0	0	0	0	0	0	0	0	0	0	0	0	0	0	0	0	0	0	171.623
		25	358.98	0	0	0	0	0	0	0	0	0	0	0	0	0	0	0	0	0	0	0	0	0	0	0	0	0	0	0	0	0	0	0	0	0	0	0	0	0	0	0	0	0	0	0	0	0	0
		26	362.84	0	0	0	0	0	0	0	0	0	0	0	0	0	0	0	186.605	0	0	176.738	0	0	0	0	0	0	0	0	0	0	0	0	0	0	0	0	173.178	0	0	0	0	0	0	0	0	0	0
		27	366.7	0	0	0	0	0	0	0	0	0	0	0	0	0	0	0	0	0	0	0	0	0	0	0	0	0	0	0	0	0	0	0	0	0	0	0	178.665	0	0	0	0	0	0	0	0	0	0
		28	370.56	0	0	0	0	0	0	0	0	0	0	0	0	0	0	0	0	0	0	0	0	0	0	0	0	0	0	0	0	0	0	0	0	0	0	0	181.593	0	0	0	0	0	0	0	0	0	0
		29	374.42	0	0	0	0	0	0	0	0	0	0	0	0	0	0	0	0	0	0	0	0	0	0	0	0	0	0	0	0	0	0	0	0	0	0	0	0	0	0	0	0	0	0	0	0	0	0
		30	378.28	0	0	0	0	0	0	0	0	0	0	0	0	0	0	0	0	0	0	0	0	0	0	0	0	0	0	0	0	0	0	0	0	0	0	0	178.161	0	0	0	0	0	0	0	0	0	0
		31	382.14	0	0	0	0	0	0	0	0	0	0	0	0	0	0	0	0	0	0	0	0	0	0	0	0	0	0	0	0	0	0	0	0	0	0	0	180.894	0	159.192	0	0	0	0	0	0	0	0
		32	386	0	0	0	0	0	0	0	0	0	0	0	0	0	0	0	0	0	0	0	0	0	0	0	0	0	0	0	0	0	0	0	0	0	0	0	183.31	0	0	0	0	0	173.788	0	0	0	0
		33	389.86	0	0	0	0	0	0	0	0	0	0	0	0	0	0	0	0	0	0	0	0	0	0	0	0	0	0	0	0	0	0	0	0	0	0	0	177.184	0	0	0	0	0	0	0	0	0	0
		34	393.72	190.568	0	0	0	0	0	0	0	0	0	0	0	0	0	0	0	0	0	0	0	0	0	0	0	0	0	0	0	0	0	0	0	0	0	0	177.714	0	0	0	0	0	0	0	0	0	0
		35	397.58	0	0	0	0	0	0	0	0	0	0	0	0	0	0	0	0	0	0	0	0	0	0	0	0	144.265	0	0	0	0	0	0	0	0	0	0	179.157	0	0	0	0	0	0	0	0	0	0
		36	401.44	0	0	0	0	0	0	0	0	0	0	0	0	0	0	0	0	0	0	0	0	0	0	0	0	0	0	0	0	0	0	0	0	0	0	0	181.853	0	0	0	0	0	0	0	0	0	0
		37	405.3	0	0	0	0	0	0	0	0	0	0	0	0	0	0	0	0	0	0	0	0	0	0	0	0	0	0	0	0	0	0	0	138.215	0	0	0	181.712	0	0	0	0	0	0	0	0	0	0
		38	409.16	0	0	0	0	0	0	0	0	0	0	0	0	0	0	0	0	0	0	0	0	0	0	0	0	0	0	0	0	0	0	0	0	0	0	0	193.004	0	0	0	0	0	0	0	0	0	0
		39	413.02	0	0	0	0	0	0	0	0	0	0	0	0	0	0	0	0	0	0	0	0	0	0	0	0	0	0	0	0	0	0	0	0	0	0	0	187.72	0	0	0	0	0	0	0	0	0	0
		40	416.88	0	0	0	0	0	0	175.816	0	0	0	0	0	185.663	0	0	0	0	0	0	0	0	0	0	0	0	0	0	0	0	0	0	0	0	0	0	175.191	0	0	0	0	0	0	0	0	0	0
		41	420.74	0	0	0	0	0	0	0	0	0	0	0	0	0	0	0	0	0	0	0	0	0	117.869	0	0	0	0	0	0	0	0	0	0	0	0	0	190.932	0	0	0	0	0	0	0	0	0	0
		42	424.6	0	0	0	0	0	0	0	0	0	0	0	0	0	0	0	0	0	0	0	0	0	0	0	0	0	0	0	0	0	0	0	0	0	0	0	190.231	0	0	0	0	0	0	0	0	0	0
		43	428.46	0	0	0	0	0	0	0	0	0	0	0	0	0	0	0	0	0	0	0	0	0	0	0	0	0	0	0	0	0	0	0	0	0	0	0	188.247	0	0	0	0	0	0	0	0	0	0
		44	432.32	0	0	0	0	0	0	0	178.802	0	0	0	0	0	0	0	0	0	0	0	0	0	0	0	0	0	0	0	0	0	0	0	0	0	0	0	184.714	0	0	0	0	0	0	0	0	0	0
		45	436.18	0	0	0	0	0	0	0	0	0	0	0	0	0	0	0	0	0	0	0	0	0	0	0	0	0	0	0	0	0	0	0	0	186.054	0	0	177.81	0	0	0	0	0	0	0	0	0	0
		46	440.04	0	0	0	0	0	0	0	0	0	0	0	0	0	0	0	0	0	0	0	0	0	0	0	0	0	0	0	0	0	0	0	0	0	0	0	184.068	0	0	0	0	0	0	0	0	0	0
		47	443.9	0	0	0	0	0	0	0	0	0	0	0	0	0	0	0	0	0	0	0	0	0	0	0	0	0	0	0	0	0	0	0	0	0	0	0	188.048	0	0	0	0	0	170.255	0	0	0	0
		48	447.76	0	0	0	0	0	0	0	0	0	0	0	0	0	0	180.74	0	0	0	0	0	0	0	0	0	0	0	0	0	0	0	0	0	0	0	0	186.393	0	0	0	0	0	0	0	0	0	0
		49	451.62	0	0	0	0	0	0	0	0	0	0	0	0	187.661	0	0	0	0	0	0	0	0	0	0	0	0	0	0	0	0	0	0	0	0	0	0	192.323	0	0	0	0	0	176.256	0	0	0	0
		50	455.48	0	0	0	0	0	0	0	0	0	0	0	0	188.765	0	0	0	0	0	0	0	0	0	0	0	0	0	0	0	0	0	0	0	0	0	0	187.657	0	0	0	0	0	169.611	0	0	0	0
		51	459.34	0	0	0	0	0	0	0	0	0	0	0	0	185.715	0	0	0	0	0	0	0	0	0	0	0	0	0	0	0	0	0	0	0	0	0	0	181.707	0	0	0	0	0	0	0	0	0	0
		52	463.2	0	0	0	0	0	0	0	0	0	0	0	0	185.961	0	0	0	0	0	0	0	0	0	0	0	0	0	0	0	0	0	0	0	0	0	0	179.866	0	0	0	0	0	174.075	177.594	0	0	0
		53	467.06	0	0	0	0	0	0	0	0	0	0	0	0	193.743	190.82	0	0	0	0	0	0	0	0	0	0	0	0	0	0	0	0	0	0	0	0	0	184.262	0	0	0	0	0	161.232	0	0	0	0
		54	470.92	0	0	0	0	0	0	0	0	0	0	0	0	196.313	0	0	0	0	0	0	0	0	191.013	0	0	0	0	0	0	0	0	0	0	0	0	0	180.269	0	0	0	0	0	166.774	0	0	0	0
		55	474.78	0	0	0	0	0	0	0	0	0	0	0	0	181.937	0	0	0	0	0	0	0	0	181.489	0	0	0	0	0	0	0	0	0	0	0	0	0	192.398	0	0	0	0	0	167.756	0	0	0	0
		56	478.64	0	0	0	0	0	0	0	0	0	0	0	0	180.509	0	0	0	0	0	0	0	180.036	195.968	0	0	0	0	0	0	0	0	0	0	0	0	0	184.773	0	0	0	0	0	176.948	0	0	0	0
		57	482.5	0	0	0	0	0	0	0	0	0	0	0	0	183.847	0	0	0	0	0	0	0	0	193.515	0	0	0	0	0	0	0	0	0	0	0	0	0	187.438	0	0	0	0	0	166.107	0	0	0	0
		58	486.36	0	0	0	0	0	0	0	0	0	0	0	0	190.448	0	0	0	0	0	0	0	0	186.905	0	0	0	0	0	0	0	0	0	0	0	0	0	191.071	0	0	0	0	0	169.126	0	0	0	0
		59	490.22	0	0	0	0	0	0	0	0	0	170.541	0	0	200.407	0	0	0	0	0	0	0	189.833	189.685	0	0	0	0	0	0	0	0	0	0	0	0	0	185.948	0	0	0	0	0	183.417	0	0	0	0
		60	494.08	0	0	0	0	0	0	0	0	0	186.909	0	0	193.469	0	0	0	0	0	0	0	184.907	187.321	0	0	0	0	0	0	0	0	0	0	0	145.267	0	186.318	0	0	0	0	0	176.79	0	0	0	0
		61	497.94	0	0	0	0	0	0	0	0	0	180.831	0	0	194.526	0	0	0	0	0	0	0	0	183.375	0	0	0	0	0	0	168.122	0	0	0	0	0	0	188.043	0	0	0	0	0	174.745	0	0	0	0
		62	501.8	0	0	153.921	0	0	0	0	0	0	178.574	0	0	192.969	0	0	0	0	0	160.672	0	184.418	196.151	0	0	0	0	0	0	0	0	0	0	0	0	0	188.893	0	0	0	0	0	172.353	0	0	0	0
		63	505.66	0	0	0	0	0	0	0	0	0	185.663	0	0	193.148	0	0	0	0	0	0	0	187.045	0	0	0	0	0	0	0	0	0	0	0	0	0	0	183.866	0	0	0	182.096	0	176.272	0	0	0	0
		64	509.52	0	0	0	0	0	0	0	0	0	175.935	0	0	195.063	0	0	0	0	0	0	0	0	192.043	0	0	0	0	0	0	0	0	0	0	0	165.258	0	185.996	0	0	0	0	0	169.214	0	0	0	178.421
		65	513.38	0	0	0	0	0	0	0	0	0	181.485	0	0	192.321	0	0	0	0	0	0	0	179.737	187.403	0	0	0	0	181.234	0	0	0	0	0	0	0	0	187.254	0	0	0	0	0	159.653	0	0	0	173.366
		66	517.24	0	0	0	0	0	0	0	0	0	180.53	0	0	192.997	0	0	0	0	0	0	0	176.45	194.934	0	0	0	0	196.619	0	0	0	0	0	0	0	0	182.317	0	0	0	0	0	170.189	0	0	0	177.7
		67	521.1	0	0	0	0	0	0	0	0	0	178.332	0	0	190.629	0	0	0	0	0	0	0	170.37	185.036	0	0	0	0	188.594	0	0	0	0	0	0	0	0	181.012	0	0	0	0	0	182.351	0	0	0	0
		68	524.96	0	0	0	0	0	0	0	0	0	189.285	0	0	187.964	0	0	133.231	0	0	0	0	181.177	189.855	0	0	0	0	0	0	0	0	0	0	0	0	0	180.033	0	0	0	0	0	167.495	0	0	0	173.453
		69	528.82	0	0	0	0	0	0	0	0	0	178.604	0	0	189.365	0	0	0	0	0	0	0	174.788	191.102	0	0	0	0	194.531	0	0	0	0	0	0	0	0	186.22	0	0	0	0	0	176.032	0	0	0	176.408
		70	532.68	0	0	0	0	0	0	0	0	0	190.268	0	0	193.096	0	0	0	0	0	0	0	184.567	192.106	0	0	0	0	183.094	0	170.262	0	0	0	0	0	0	187.689	0	0	0	0	0	174.008	0	0	0	0
		71	536.54	0	0	0	0	0	0	0	0	0	182.504	0	0	185.329	0	0	0	0	0	0	0	187.027	194.534	0	0	0	0	185.909	0	0	0	0	0	0	0	0	181.803	0	0	0	0	0	173.3	0	0	0	175.985
		72	540.4	0	0	0	0	0	0	0	0	0	189.526	0	0	0	0	0	0	0	0	0	0	185.542	191.439	0	0	0	0	179.29	0	0	0	0	0	0	0	0	180.94	0	0	0	0	0	170.77	0	0	0	168.579
		73	544.26	0	0	0	0	0	0	0	0	0	180.589	0	0	182.341	0	0	0	0	0	0	0	192.364	196.478	0	0	0	0	184.864	0	0	0	0	0	0	0	0	189.428	0	0	0	0	0	176.318	0	0	0	173.736
		74	548.12	0	0	0	0	0	0	0	0	0	188.863	0	0	182.589	0	0	0	0	0	0	0	182.507	180.313	0	0	0	0	190.202	0	0	0	0	0	0	0	0	182.472	0	0	0	0	0	175.904	0	0	0	183.512
		75	551.98	0	0	0	0	0	0	0	0	0	185.019	0	0	185.37	0	0	0	0	0	0	0	0	183.785	0	0	0	0	187.833	0	0	0	0	0	0	0	0	180.052	0	0	0	0	0	170.763	0	0	0	173.895
		76	555.84	0	0	0	0	149.031	0	0	0	0	193.069	0	0	194.294	0	0	0	0	0	0	0	183.167	198.69	0	0	0	0	173.225	0	0	181.339	0	0	0	0	0	190.886	0	0	0	0	0	175.715	0	0	0	184.133
		77	559.7	0	0	0	0	0	0	0	0	0	184.316	0	0	182.301	0	0	0	0	0	0	0	184.753	189.313	0	0	0	0	179.178	0	0	0	0	0	0	181.724	0	190.011	0	0	0	0	0	178.318	0	0	0	175.868
		78	563.56	0	0	0	0	0	0	0	0	0	183.715	0	0	184.348	166.768	0	0	0	0	0	0	186.088	194.552	0	0	0	0	184.123	0	0	0	0	0	0	0	0	178.247	0	0	0	0	0	178.245	0	0	0	177.357
		79	567.42	0	0	0	0	0	0	0	0	0	178.896	0	193.551	188.844	0	0	0	0	0	0	0	181.272	191.73	0	0	0	0	193.384	0	0	0	0	0	0	0	0	191.694	0	0	0	0	0	180.605	0	136.878	0	181.071
		80	571.28	0	0	0	0	0	0	0	0	0	181.29	0	0	192.301	0	0	0	0	0	0	0	185.688	192.941	0	0	0	0	186.449	0	0	0	0	0	0	183.998	0	191.799	0	0	0	0	0	174.167	0	0	0	177.56
		81	575.14	183.167	0	0	0	0	0	0	0	0	186.288	0	0	185.788	0	0	0	0	0	0	0	188.477	195.026	0	0	0	0	187.185	0	0	0	0	0	0	192.473	0	187.02	0	0	0	0	0	177.525	0	0	0	186.017
		82	579	0	0	0	0	0	0	0	0	0	185.314	0	0	186.697	0	0	0	0	0	0	0	182.543	194.554	0	0	0	0	186.905	0	0	0	0	0	0	185.263	0	190.512	0	0	0	0	0	178.172	0	0	0	179.725
		83	582.86	0	0	0	0	0	0	0	0	0	181.331	0	189.542	186.002	0	192.846	0	0	0	0	0	183.287	194.697	0	0	0	0	191.615	0	0	0	0	0	0	177.124	0	194.698	0	0	0	0	0	172.261	0	0	0	170.851
		84	586.72	188.098	0	0	0	0	0	0	0	0	192.295	187.997	187.787	189.146	0	0	0	0	0	0	0	184.285	191.417	0	0	0	0	186.073	0	0	0	0	0	0	184.052	0	194.243	0	0	0	0	0	184.843	0	0	0	170.987
		85	590.58	189.812	0	0	0	0	0	0	0	0	206.062	0	188.226	187.812	0	191.747	0	0	0	0	0	188.098	190.725	0	0	0	0	176.753	0	0	0	0	0	0	176.091	0	196.012	0	0	0	0	0	180.544	0	0	0	183.096
		86	594.44	192.111	0	0	0	0	0	0	0	0	196.891	0	192.301	0	0	192.012	0	0	0	0	0	190.356	206.611	0	0	0	0	202.25	0	0	0	0	0	0	189.621	0	189.826	0	0	0	0	0	181.956	0	0	0	182.083
		87	598.3	193.002	0	0	0	0	0	0	0	197.12	201.879	0	197.5	180.494	0	190.951	0	0	0	0	0	182.657	184.726	0	0	0	0	187.682	0	0	0	0	0	0	179.492	0	185.202	0	0	0	0	0	189.813	0	0	0	185.949
		88	602.16	192.975	0	0	0	0	0	0	0	0	199.435	0	195.788	196.028	0	190.284	0	0	0	0	0	189.012	199.509	0	0	0	0	182.626	0	0	0	0	0	0	173.992	0	194.279	0	0	0	0	0	176.305	0	0	0	171.859
		89	606.02	183.826	0	0	0	0	0	0	0	0	186.443	0	190.34	188.439	0	191.793	0	0	0	0	0	188.469	195.97	0	0	0	0	187.599	0	0	0	0	0	0	182.071	0	191.391	0	0	0	0	0	179.192	0	0	0	179.702
		90	609.88	187.79	0	0	0	0	0	0	0	190.621	201.483	0	194.708	175.733	0	190.539	0	0	0	0	0	195.687	196.626	0	0	0	0	179.774	0	0	0	0	0	0	183.956	0	199.709	0	0	0	0	0	179.742	0	0	0	184.596
		91	613.74	195.594	0	0	0	0	0	0	0	0	193.099	0	200.248	0	0	187.142	0	0	0	0	0	196.584	191.328	0	0	0	0	182.77	0	0	0	0	0	0	183.671	0	201.081	0	0	0	0	0	179.625	0	0	0	179.657
		92	617.6	174.121	0	0	0	0	0	0	0	191.94	191.765	0	191.238	187.139	0	195.218	0	0	0	0	0	190.155	192.515	0	0	0	0	181.118	0	0	0	0	0	0	190.366	0	195.473	0	0	0	0	0	175.702	0	0	0	181.699
		93	621.46	188.894	0	0	0	0	0	184.802	0	188	190.461	0	193.296	184.075	0	191.664	0	0	0	0	0	189.44	198.755	0	0	0	0	185.859	0	0	0	173.434	0	0	176.045	0	192.727	0	0	0	0	0	174.116	0	0	0	186.135
		94	625.32	191.788	0	0	0	0	0	192.337	0	193.1	191.99	0	182.409	180.745	0	189.111	0	0	0	0	0	186.662	199.331	0	0	0	0	180.008	0	0	0	0	0	0	182.297	187.697	196.579	0	0	0	0	0	176.213	0	0	0	181.553
		95	629.18	185.812	0	0	0	0	0	0	0	190.541	198.282	0	198.192	180.317	0	194.727	0	0	0	188.637	0	189.607	196.099	0	0	0	0	186.954	0	0	0	0	0	0	179.297	0	197.596	0	0	0	0	0	171.927	0	0	0	187.227
		96	633.04	173.192	0	0	0	0	0	183.874	0	190.257	209.845	0	188.579	180.061	0	190.864	0	0	0	0	0	192.436	205.071	0	0	0	0	181.911	0	0	0	0	0	0	183.73	0	193.942	0	0	0	0	0	180.957	0	183.587	0	178.342
		97	636.9	178.342	0	0	0	0	0	191.663	0	0	188.657	0	199.812	185.542	0	184.759	0	0	0	0	180.806	191.185	200.052	0	0	180.883	0	180.788	0	0	0	0	0	0	173.71	0	198.373	0	0	0	0	0	175.423	0	0	0	170.634
		98	640.76	179.172	0	0	0	0	0	192.623	0	0	184.119	0	183.631	186.078	0	188.018	0	0	0	0	0	195.338	196.69	0	0	0	0	185.273	0	0	0	0	0	0	187.59	0	193.635	0	0	0	0	0	176.198	0	0	0	178.168
		99	644.62	180.362	0	0	0	0	0	188.974	0	195.132	191.931	0	0	168.808	0	189.244	0	0	0	174.519	0	190.245	193.131	0	0	0	0	180.534	0	0	0	0	0	0	178.17	0	193.345	0	0	0	0	0	175.577	0	0	0	169.17
		100	648.48	185.594	0	0	0	0	0	183.208	0	0	194.394	0	189.211	187.545	0	195.999	0	0	0	185.157	0	178.841	201.53	0	0	175.705	0	179.824	0	0	0	0	0	0	186.768	191.376	190.866	0	0	0	0	0	174.582	0	0	0	175.04
		101	652.34	189.915	0	0	0	0	0	191.228	0	0	189.356	0	190.631	186.654	190.074	195.323	0	0	0	185.381	0	194.368	200.237	0	0	181.129	0	180.137	0	0	0	0	0	0	182.285	194.186	194.899	0	0	0	0	0	171.909	0	0	0	172.02
		102	656.2	186.712	0	0	0	0	0	184.049	0	0	190.992	0	0	176.48	188.989	193.799	0	0	0	176.406	0	183.636	193.463	0	0	177.007	0	188.788	0	0	0	0	0	0	185.944	182.679	195.152	0	0	0	0	0	180.614	0	0	0	173.93
		103	660.06	187.615	0	0	0	0	0	186.904	0	0	184.564	0	0	179.448	181.068	194.763	0	0	0	189.974	0	192.702	200.155	0	0	175.753	0	180.252	0	0	0	0	0	0	176.337	178.792	188.328	0	0	0	0	0	170.642	0	0	0	176.834
		104	663.92	183.452	0	0	0	0	0	185.412	0	0	0	0	188.301	167.219	188.34	195.236	0	0	0	210.922	170.269	189.793	191.011	0	0	176.705	0	184.787	0	0	0	0	0	0	182.557	176.113	190.801	0	0	0	0	0	181.089	0	0	0	183.181
		105	667.78	180.067	0	0	0	0	0	189.999	0	0	195.712	0	192.968	171.917	0	193.843	0	0	0	188.844	0	180.87	195.381	0	0	172.66	0	175.674	0	0	0	0	0	0	177.737	177.019	194.444	0	0	0	0	0	181.849	0	0	0	173.154
		106	671.64	194.234	0	185.578	0	0	0	190.119	0	0	194.365	0	194.268	176.739	193.322	192.945	0	0	0	182.826	0	187.468	198.076	0	0	177.659	0	179.505	0	0	0	0	0	0	182.769	184.242	193.313	0	0	0	0	0	178.218	0	0	0	170.539
		107	675.5	176.843	0	190.98	0	0	0	187.723	0	0	189.278	0	0	179.165	0	184.726	0	0	0	183.678	0	192.255	190.69	0	0	171.354	0	184.165	0	0	0	0	0	0	182.316	184.34	198.912	0	181.077	0	0	0	170.442	0	0	0	178.566
		108	679.36	192.955	0	184.978	0	0	0	183.114	0	0	182.242	0	188.906	174.912	184.531	188.783	0	0	0	184.138	0	194.968	193.399	0	0	182.677	0	172.031	0	0	0	0	0	0	184.05	179.848	192.136	0	0	0	0	0	170.975	0	0	0	175.138
		109	683.22	192.063	0	190.864	0	0	0	197.072	0	0	194.606	0	0	178.669	182.557	199.626	0	0	0	180.851	176.21	195.937	196.652	186.365	0	181.291	0	183.316	0	0	0	0	0	0	170.138	186.833	189.119	0	0	0	0	0	175.545	0	0	0	186.558
		110	687.08	201.191	0	0	0	0	0	197.157	0	0	197.332	0	190.274	175.121	185.513	196.601	0	0	0	173.718	0	181.483	193.876	0	0	183.562	0	167.095	0	0	0	0	0	0	180.565	182.464	189.684	0	0	0	0	0	173.978	0	0	0	178.003
		111	690.94	184.599	0	185.912	0	0	0	186.367	0	0	193.728	0	190.202	175.339	173.101	192.787	0	0	0	175.011	0	186.958	196.202	0	0	182.09	0	165.364	0	0	0	0	0	0	182.961	182.737	191.962	0	0	0	0	0	170.78	0	0	0	177.588
		112	694.8	184.255	0	182.48	0	0	0	177.934	0	0	188.422	0	192.494	184.896	174.544	186.509	0	0	0	175.105	0	189.08	194.973	0	0	184.437	0	177.691	0	0	0	0	0	0	170.508	174.664	194.081	0	0	0	0	0	163.108	0	0	0	181.492
		113	698.66	189.324	0	184.118	0	0	0	193.811	0	0	191.862	0	200.602	183.497	186.064	191.461	0	0	0	180.637	0	186.879	192.443	0	0	181.486	0	180.829	0	0	0	0	0	0	183.776	190.286	191.835	0	0	0	0	0	170.042	0	0	0	171.076
		114	702.52	189.625	0	186.281	0	0	0	184.382	0	0	187.205	0	194.208	175.902	0	194.898	0	0	0	182.144	172.215	191.665	197.104	0	0	177.421	0	172.523	0	0	0	0	0	0	182.994	180.673	187.5	0	0	0	0	0	169.545	0	0	0	181.831
		115	706.38	185.769	0	193.634	0	0	0	193.407	0	0	191.896	0	193.201	188.287	179.573	188.774	0	0	0	174.754	0	190.212	193.727	0	0	185.063	0	183.225	0	0	0	0	0	0	179.344	169.885	185.176	0	0	0	0	0	162.367	0	0	0	187.229
		116	710.24	181.656	0	199.311	0	0	0	190.909	0	0	193.972	0	183.057	189.206	180.65	189.649	0	0	0	181.787	0	194.118	201.878	0	0	183.348	0	190.677	0	0	0	0	0	0	181.508	175.351	192.598	0	0	0	0	0	163.617	0	0	0	193.145
		117	714.1	189.806	0	192.717	0	0	0	189.174	0	0	190.018	0	205.608	185.504	186.595	199.529	0	0	0	181.979	0	190.976	198.645	0	0	180.949	0	191.69	0	0	0	0	0	0	178.576	179.76	189.618	0	0	0	0	0	172.232	0	0	0	173.682
		118	717.96	190.058	0	184.763	0	0	0	193.677	0	0	189.237	0	193.7	182.793	180.442	192.792	0	0	0	180.707	0	194.789	193.89	0	0	175.646	0	188.999	0	0	0	0	0	0	175.593	184.624	187.829	0	0	0	0	0	162.699	0	0	0	180.254
		119	721.82	192.235	0	192.075	0	0	186.346	183.494	0	0	199.398	0	197.704	173.908	187.272	196.097	0	0	0	185.166	176.316	196.015	191.67	0	0	188.231	0	178.353	0	0	0	0	186.708	0	183.485	176.9	192.29	0	0	0	0	0	170.849	0	0	0	180.508
		120	725.68	181.859	0	190.861	0	0	0	189.018	0	0	198.346	0	200.861	182.508	179.084	193.731	0	0	0	179.942	170.844	187.582	190.996	0	0	185.39	0	184.347	0	0	0	0	0	0	177.52	180.946	187.612	0	0	0	0	0	171.294	0	0	0	173.089
		121	729.54	187.112	0	180.877	0	0	0	197.886	0	0	182.549	0	194.393	177.054	185.976	196.066	0	0	0	177.798	0	190.514	187.668	0	0	185.323	0	188.876	0	0	0	0	0	0	193.889	178.446	180.687	0	0	0	0	0	168.256	0	0	0	190.891
		122	733.4	196.889	0	197.28	0	0	0	203.735	0	0	179.828	0	187.883	181.845	173.813	195.991	0	0	0	182.468	0	194.61	192.53	0	0	178.121	0	193.206	0	0	0	0	0	0	178.875	183.478	187.717	0	0	0	0	0	167.424	0	0	0	187.811
		123	737.26	187.676	0	189.838	0	0	0	190.469	0	0	190.988	0	183.43	186.471	182.66	197.258	0	0	0	181.169	0	187.502	195.542	0	0	188.253	0	191.715	0	0	0	0	0	0	179.124	192.841	191.371	0	0	0	0	0	168.249	0	0	0	184.283
		124	741.12	185.982	0	187.545	0	0	0	186.954	0	0	187.77	0	189.358	184.366	179.268	188.065	0	0	0	180.938	169.635	191.208	191.491	0	0	171.516	0	187.29	0	0	0	0	0	0	178.05	186.786	189.503	0	0	0	0	0	161.504	153.571	0	0	188.445
		125	744.98	177.849	0	189.761	0	0	0	193.148	0	0	190.717	0	192.601	175.22	185.224	198.64	0	0	0	178.878	0	190.904	196.523	0	0	172.052	0	184.851	0	0	0	0	0	0	176.865	183.845	191.778	0	0	0	0	0	174.435	0	0	0	187.853
		126	748.84	186.614	0	198.583	0	0	0	180.518	0	0	187.116	0	186.605	182.564	194.186	189.434	0	0	0	182.568	0	187.258	205.519	0	0	172.375	0	185.429	0	0	0	0	0	0	182.596	182.871	187.736	0	0	0	0	0	161.058	0	0	0	178.388
		127	752.7	184.608	172.637	195.336	0	0	0	193.783	0	0	186.742	0	191.536	179.592	183.298	183.829	0	0	0	179.133	0	187.847	192.22	0	0	0	0	185.088	0	0	0	0	0	0	188.093	183.557	185.578	0	0	0	0	0	164.543	0	0	0	184.293
		128	756.56	187.477	0	187.575	0	0	0	195.05	0	0	195.501	0	190.885	186.267	193.624	193.699	0	0	0	184.438	0	201.879	191.713	0	0	168.187	0	183.234	0	0	0	0	0	0	191.608	182.354	185.677	0	0	0	0	0	176.54	0	0	0	178.113
		129	760.42	177.759	0	186.376	0	0	0	196.083	0	0	194.867	0	204.236	193.219	187.108	205.343	0	0	0	178.833	0	187.42	194.903	0	0	178.868	0	189.266	0	0	0	0	0	0	191.067	183.465	194.437	0	0	0	0	0	175.74	0	0	0	184.174
		130	764.28	179.139	0	191.268	0	0	0	197.565	0	0	192.11	0	194.013	194.721	186.789	201.445	0	0	0	187.611	0	191.115	190.102	0	0	175.276	0	183.266	183.541	0	0	0	0	0	191.867	177.391	182.466	0	0	0	0	0	171.057	0	0	0	180.159
		131	768.14	170.403	0	189.588	0	0	0	191.067	0	0	195.003	0	198.268	177.837	183.94	189.278	0	0	0	178.507	0	180.488	210.189	0	0	169.834	0	181.921	0	0	0	0	0	0	185.768	179.465	186.832	0	170.717	0	0	0	177.415	0	0	167.093	180.296
		132	772	181.585	0	193.365	0	0	0	198.159	0	0	192.953	0	196.955	187.796	187.539	197.485	0	0	0	192.707	0	185.409	190.901	0	0	183.737	0	182.348	185.975	0	0	0	0	0	190.343	182.581	182.043	0	0	0	0	0	173.24	0	0	0	185.459
		133	775.86	184.976	0	194.972	0	0	0	188.008	0	0	184.88	0	188.225	179.673	179.787	186.403	0	0	0	188.573	0	188.452	192.659	0	0	185.311	0	189	184.667	0	0	0	0	0	190.692	178.556	192.987	0	0	0	0	0	180.679	0	0	0	175.056
		134	779.72	182.215	0	192.19	0	0	0	191.339	0	0	200.745	0	193.76	171.457	185.065	196.242	0	0	0	189.24	0	194.526	193.553	0	0	170.357	0	194.758	184.481	0	0	0	0	0	188.147	183.716	189.563	0	0	0	0	0	181.291	0	0	0	170.325
		135	783.58	184.4	0	182.612	0	0	0	191.689	0	0	191.939	0	199.345	185.042	174.153	190.715	0	0	0	181.811	0	189.193	179.656	0	0	171.207	0	186.925	182.266	0	0	0	0	0	186.046	184.015	192.21	0	0	0	0	0	168.847	0	0	0	183.446
		136	787.44	175.444	0	194.859	0	0	0	179.128	0	0	192.21	0	186.844	190.139	185.538	198.851	0	0	0	189.556	0	187.926	195.093	0	0	176.811	0	187.113	183.045	0	0	0	0	0	187.17	183.029	185.723	0	0	0	0	0	170.287	0	0	0	177.091
		137	791.3	177.29	0	189.911	0	0	0	182.414	0	0	199.073	0	194.812	182.65	180.507	192.18	0	0	0	186.233	0	195.449	196.953	0	0	176.931	0	178.063	182.26	0	0	0	0	0	188.651	188.946	193.549	0	0	0	0	0	167.188	0	0	0	178.042
		138	795.16	187.379	0	190.432	0	0	0	188.255	0	0	190.193	0	191.061	175.911	165.981	191.669	0	0	0	178.976	0	188.013	184.291	0	0	179.139	0	181.214	181.052	0	0	0	0	0	179.004	177.347	202.427	0	186.431	0	0	0	173.147	0	0	0	175.216
		139	799.02	173.03	0	191.119	0	0	0	194.28	0	0	186.08	0	191.36	179.301	176.755	198.983	0	0	0	186.668	0	182.602	188.63	0	0	176.311	0	180.905	173.143	0	0	0	0	0	187.875	180.907	187.944	0	0	0	0	0	176.273	0	0	0	178.925
		140	802.88	184.707	0	186.945	0	0	0	180.519	0	0	193.114	0	192.984	179.906	190.17	183.196	0	0	0	180.609	0	186.394	189.881	0	0	182.606	0	193.185	180.034	0	0	0	0	0	187.487	181.316	191.319	0	0	0	0	0	169.462	0	0	0	178.822
		141	806.74	185.887	0	202.346	0	0	0	180.649	0	0	184.166	0	191.31	188.052	187.124	193.148	0	0	0	185.743	0	185.804	189.564	0	0	180.233	0	179.063	186.889	0	0	0	0	0	180.513	190.474	184.571	0	0	0	0	0	177.515	0	0	0	184.461
		142	810.6	181.832	0	197.481	0	0	0	188.664	0	0	184.254	0	194.474	175.268	186.377	195.174	0	0	0	178.424	0	181.757	194.878	0	0	189.795	0	177.3	184.984	0	0	0	0	0	180.35	193.22	190.109	0	0	0	0	0	174.963	0	0	0	182.197
		143	814.46	190.995	0	192.566	0	0	0	186.456	0	0	199.274	0	195.753	179.446	178.103	193.095	0	0	0	182.178	0	185.171	187.096	0	0	181.209	182.692	194.443	178.557	0	0	0	0	0	183.608	177.54	181.566	0	0	0	0	0	170.492	0	0	0	186.551
		144	818.32	181.917	0	192.351	0	0	0	187.611	0	0	195.76	0	193.838	178.299	170.2	187.441	0	0	0	178.48	0	189.97	190.68	0	0	177.331	0	184.744	191.43	0	0	0	0	0	182.743	185.175	176.1	0	0	0	0	0	168.486	0	0	0	190.893
		145	822.18	179.795	0	191.939	0	0	0	190.121	0	0	192.386	0	200.686	178.208	177.299	199.863	0	0	0	179.824	0	190.428	186.139	0	0	173.226	0	174.668	178.964	0	0	0	0	0	182.905	178.5	181.881	0	0	0	0	0	177.939	0	0	0	179.708
		146	826.04	180.232	0	194.132	0	0	0	191.556	0	0	190.909	0	201.848	182.814	183.625	198.391	0	0	0	185.549	178.011	190.942	186.399	0	0	176.593	0	186.203	181.649	0	0	0	0	0	191.209	181.889	189.781	0	0	0	0	0	181.598	0	0	0	188.534
		147	829.9	182.33	0	199.274	0	0	173.274	185.059	0	0	193.348	0	194.448	178.607	180.863	210.508	0	0	0	180.697	0	175.429	193.53	0	0	170.85	176.142	183.46	176.689	0	0	0	0	0	189.699	180.526	186.815	0	176.81	0	0	0	180.704	0	0	0	182.905
		148	833.76	189.706	0	193.727	0	0	0	186.507	0	0	187.127	0	197.968	183.895	178.821	189.184	0	0	0	198.184	178.154	190.892	190.944	0	0	177.831	0	182.22	184.421	0	0	0	0	0	185.025	174.084	178.676	0	162.941	0	0	0	174.428	0	0	0	181.625
		149	837.62	179.276	0	195.745	0	0	0	179.031	0	0	196.732	0	191.946	179.244	176.534	193.899	0	0	0	190.629	0	186.671	196.772	0	0	178.452	175.749	188.126	196.487	0	0	0	0	0	191.8	169.566	195.677	0	0	0	0	0	167.171	0	0	0	180.728
		150	841.48	179.561	0	187.795	0	0	0	0	0	0	177.804	0	186.075	185.894	175.945	190.397	0	0	0	197.557	0	193.999	194.425	0	0	170.644	181.014	184.457	190.227	0	0	0	0	0	196.908	174.498	189.119	0	174.627	0	0	0	188.788	0	0	0	185.766
		151	845.34	186.54	0	194.493	0	0	0	180.073	0	0	186.953	0	187.847	182.142	188.059	181.264	0	0	0	182.807	0	196.739	198.768	0	0	175.146	180.146	190.149	178.619	0	0	0	0	0	186.729	181.142	184.317	0	173.301	0	0	0	175.976	0	0	0	184.47
		152	849.2	182.154	0	187.624	0	0	0	184.818	0	0	183.129	0	200.875	181.105	176.984	189.333	0	0	0	189.074	175.88	190.177	187.419	0	0	173.24	0	177.361	188.19	0	0	0	0	0	185.742	186.71	191.316	0	182.006	0	0	0	177.437	0	0	0	177.25
		153	853.06	187.952	0	194.093	0	0	176.459	182.707	0	0	184.591	0	193.507	185.171	178.442	190.267	0	0	0	183.312	0	190.526	201.172	0	0	179.405	176.561	181.439	180.425	0	0	0	0	0	192.365	182.903	195.282	0	174.975	0	0	0	183.639	0	0	0	183.109
		154	856.92	183.683	0	194.467	0	0	175.796	188.542	0	0	181.011	0	189.621	179.78	179.443	0	0	0	181.989	188.183	169.921	193.723	197.857	0	0	180.513	184.171	179.47	177.069	0	0	0	0	0	180.568	181.589	188.125	0	178.32	0	0	0	175.799	0	0	0	184.707
		155	860.78	189.964	0	200.033	176.126	0	183.564	0	0	0	192.84	0	194.401	0	181.064	188.28	0	0	0	184.863	163.922	185.386	192.845	0	0	185.936	177.883	178.066	185.656	0	0	0	0	0	187.717	176.061	203.553	0	176.732	0	0	0	171.591	0	0	0	182.835
		156	864.64	190.218	0	190.028	191.301	0	177.557	182.581	0	0	184.987	0	194.619	175.748	182.323	0	0	0	0	185.671	172.742	186.886	190.819	0	0	187.298	179.941	178.804	180.857	0	0	0	0	0	184.52	186.82	192.201	0	180.625	0	0	0	176.149	0	0	0	190.092
		157	868.5	187.731	0	197.639	0	0	179.139	184.994	0	0	192.465	0	190.924	180.522	185.281	0	0	0	0	176.376	168.276	199.025	193.776	0	0	187.137	177.265	174.909	188.005	0	179.623	0	0	0	188.642	182.705	194.985	0	173.756	0	0	0	177.177	0	0	0	186.463
		158	872.36	190.734	0	188.16	177.159	0	186.846	191.684	0	0	186.682	0	194.271	174.704	175.999	0	0	0	0	192.088	170.894	182.898	204.415	0	0	191.541	179.129	175.952	184.176	0	0	0	0	0	192.255	180.536	184.757	0	0	0	0	0	182.792	0	0	179.244	185.274
		159	876.22	187.259	0	203.092	0	0	169.385	184.972	0	0	183.157	0	184.265	179.298	177.698	0	0	0	0	202.005	164.99	201.392	191.36	0	0	184.616	181.339	176.008	184.198	0	0	0	0	0	185.205	169.348	183.226	0	169.693	0	0	0	171.829	174.902	0	0	186.379
		160	880.08	188.506	0	187.706	182.367	0	180.325	188.188	0	0	195.1	0	189.083	173.734	188.58	0	0	0	0	189.382	175.801	191.639	193.639	0	0	187.203	173.8	185.588	184.633	0	0	0	0	0	190.065	176.321	184.247	0	179.672	0	0	0	186.219	0	0	0	184.667
		161	883.94	191.509	0	196.93	186.574	0	180.343	182.579	0	0	193.492	0	188.921	183.493	181.561	0	0	0	0	194.235	171.563	184.091	194.483	0	0	186.448	181.311	178.505	181.093	0	0	0	0	0	197.904	181.412	179.369	0	184.433	0	0	0	181.49	0	0	181.709	180.598
		162	887.8	178.619	0	203.536	177.03	0	178.013	180.392	0	0	192.004	0	196.543	180.948	178.456	192.946	178.862	0	0	194.521	176.353	191.304	186.928	0	0	186.857	184.174	172.432	177.259	0	0	0	0	0	191.427	187.859	192.464	0	174.922	0	0	0	189.856	0	0	185.038	192.42
		163	891.66	185.299	0	200.924	179.88	0	179.385	186.528	0	0	191.227	0	189.237	183.075	186.328	189.5	0	0	0	193.262	179.316	197.121	203.689	0	0	186.206	178.671	180.206	179.528	0	0	0	0	0	182.58	178.941	192.644	0	173.56	0	0	0	177.993	0	0	178.096	190.269
		164	895.52	183.661	0	198.985	177.355	0	177.6	180.312	0	182.738	188.948	0	184.004	0	175.964	190.539	0	0	0	187.167	176.714	193.713	192.374	0	0	191.543	178.492	181.421	185.626	0	0	0	0	0	185.197	184.118	181.46	0	175.495	0	0	0	183.111	0	0	178.294	195.976
		165	899.38	179.288	0	189.27	178.597	0	172.452	188.791	0	0	185.568	0	192.733	177.091	181.021	195.104	0	0	0	196.933	168.866	193.958	194.421	0	197.101	190.929	175.495	178.27	184.076	0	0	0	0	0	197.899	182.741	184.852	0	183.292	0	0	0	180.774	0	0	175.28	195.708
		166	903.24	184.903	0	191.915	170.063	0	185.787	173.061	0	0	191.136	0	189.437	180.024	193.25	183.151	0	0	0	197.065	174.828	189.825	201.98	0	194.689	189.485	182.8	183.925	183.975	0	0	0	0	0	191.086	179.938	181.612	0	178.646	0	0	0	184.019	0	0	176.072	181.037
		167	907.1	187.254	0	197.8	180.784	0	179.305	185.882	0	188.589	174.456	0	189.168	185.916	182.13	189.891	0	0	0	190.842	180.594	191.391	206.647	0	181.69	177.586	169.806	189.153	182.587	0	0	0	0	0	188.91	178.876	186.508	0	173.401	0	0	0	184.023	0	0	178.324	194.629
		168	910.96	185.365	0	203.728	183.961	0	176.367	182.543	0	186.813	185.866	0	188.439	182.077	185.164	184.892	0	0	0	199.658	172.597	195.077	199.858	0	190.598	182.635	0	192.005	180.085	0	0	0	0	0	194.837	172.209	186.765	0	182.41	0	0	0	175.14	0	0	171.618	185.852
		169	914.82	184.258	0	199.323	182.736	0	176.053	0	0	182.396	186.488	0	190.841	183.614	192.596	193.474	0	0	0	192.98	169.45	190.964	189.822	0	185.571	194.529	175.782	181.098	180.368	0	0	0	0	0	186.43	182.567	185.55	0	183.626	0	0	0	183.243	0	0	174.737	186.337
		170	918.68	187.781	0	206.07	175.161	0	189.297	183.03	0	192.056	185.983	0	194.807	179.877	184.78	201.487	0	0	0	203.384	168.803	187.436	206.922	0	203.048	184.879	181.368	185.825	176.563	0	0	0	0	0	190.474	187.897	190.165	0	186.121	0	0	0	182.76	0	0	176.439	191.921
		171	922.54	193.956	0	194.868	176.07	0	182.852	186.662	0	188.418	191.298	0	190.295	176.852	182.252	195.94	0	0	0	192.738	176.157	184.132	207.395	0	186.771	193.129	173.46	176.06	178.454	0	0	0	0	0	191.837	174.305	193.08	165.795	169.272	0	0	0	189.356	0	0	168.407	188.108
		172	926.4	191.026	0	202.902	174.05	0	185.194	188.002	0	191.793	193.191	0	192.485	179.872	185.203	188.66	0	0	0	196.735	179.925	184.755	201.427	0	199.128	185.645	181.406	191.105	186.177	0	0	0	0	0	195.104	177.569	193.934	0	169.431	0	0	0	176.739	0	0	167.199	194.104
		173	930.26	188.206	0	200.789	171.122	0	177.628	180.123	0	193.018	195.366	0	192.948	180.66	179.926	190.686	0	0	0	194.848	175.54	190.471	202.391	0	190.453	177.619	174.45	188.265	182.745	0	0	0	0	0	188.002	174.317	190.795	172.869	176.746	0	0	0	174.727	0	0	170.649	186.923
		174	934.12	192.664	0	191.447	185.383	0	178.533	182.169	0	191.734	182.265	0	194.791	182.828	176.502	186.845	0	0	0	197.152	183.644	188.448	201.148	0	181.928	180.891	178.386	185.713	184.376	0	0	0	0	0	186.737	177.976	189.889	0	181.108	0	0	0	184.624	0	0	177.007	195.244
		175	937.98	178.33	0	192.999	179.277	0	188.326	189.622	0	189.888	196.385	0	195.724	170.38	191.917	196.092	0	0	0	189.539	176.014	183.444	199.684	0	189.952	187.475	173.689	187.37	194.026	0	0	0	0	0	201.662	181.046	195.522	0	182.105	0	0	0	183.385	0	0	177.241	192.001
		176	941.84	192.354	0	201.545	187.774	0	178.773	183.316	0	192.026	199.556	0	190.149	174.664	0	188.538	0	0	0	190.287	174.938	181.362	197.405	0	191.32	181.821	171.638	171.661	183.962	0	0	0	0	0	185.556	0	191.697	0	173.718	0	0	0	185.301	0	0	177.316	184.158
		177	945.7	174.58	0	197.49	172.159	0	179.172	193.509	0	193.842	180.47	0	180.81	177.371	0	198.535	0	0	0	187.111	185.76	191.134	191.921	0	198.142	190.721	180.016	185.255	182.139	0	0	0	0	0	184.989	171.906	200.283	166.658	184.464	0	0	0	184.848	0	0	177.805	189.287
		178	949.56	177.241	0	198.61	178.834	0	183.985	185.565	0	199.643	199.392	0	195.108	185.105	174.586	194.666	0	0	0	189.011	165.442	189.389	196.57	0	187.503	198.616	166.036	189.402	187.758	0	0	0	0	0	183.679	174.199	200.152	170.478	177.058	0	0	0	185.04	0	0	169.137	188.578
		179	953.42	175.901	0	193.664	187.224	0	183.827	197.106	0	190.687	203.243	0	206.698	178.548	187.379	187.593	0	0	0	192.705	180.432	190.557	191.943	0	189.194	191.992	176.529	193.607	200.226	0	0	0	0	0	196.915	172.23	195.739	0	175.549	0	0	0	181.372	0	0	177.984	190.429
		180	957.28	185.743	0	191.958	183.141	0	174.167	190.633	0	193.96	189.37	0	188.153	176.912	190.348	195.906	0	0	0	192.288	179.83	182.601	203.156	0	192.73	192.754	170.709	189.893	176.508	0	0	0	0	0	183.303	175.595	196.856	170.393	176.327	0	0	0	172.763	0	0	179.354	179.349
		181	961.14	182.508	0	208.03	178.641	0	188.679	186.492	0	197.867	196.731	0	197.193	191.077	187.81	194.948	0	0	0	188.384	186.424	184.331	194.419	0	184.056	193.821	183.269	189.422	192.115	0	0	0	0	0	202.255	179.083	197.375	164.667	182.435	0	0	0	178.649	0	0	168.636	185.62
		182	965	189.452	0	192.399	174.407	0	183.416	194.735	0	193.383	187.079	0	190.72	185.169	173.448	200.268	0	0	0	190.884	173.324	185.539	188.303	0	188.194	189.455	178.682	183.787	188.357	0	0	0	0	0	194.561	182.092	199.239	166.078	171.483	0	0	0	176.162	0	0	172.005	182.066
		183	968.86	186.657	0	204.567	184.227	0	184.513	197.38	0	194.376	192.812	0	198.684	181.359	181.437	196.031	0	0	0	198.491	175.417	192.259	196.036	0	193.754	207.832	180.164	180.454	186.785	0	0	0	0	0	197.007	174.258	198.654	166.098	185.2	0	0	0	178.377	0	0	172.958	189.528
		184	972.72	181.005	0	205.371	189.589	0	178.073	194.453	0	189.371	189.449	0	193.556	187.237	179.483	196.038	0	0	0	184.541	173.928	201.433	192.184	0	185.966	199.115	177.108	181.133	181.322	0	0	0	0	0	186.118	185.067	196.452	164.937	172.282	0	0	0	173.699	0	0	171.753	187.556
		185	976.58	0	0	197.724	182.957	0	180.699	189.083	0	184.681	188.863	0	196.808	189.092	174.993	198.163	0	0	0	183.954	182.548	191.832	193.471	0	185.417	187.14	176.535	188.7	181.304	0	0	0	0	0	189.763	179.156	201.818	162.675	177.269	0	0	0	173.194	0	0	178.464	181.263
		186	980.44	172.65	0	206.472	176.475	0	183.645	191.862	0	182.456	185.332	0	193.22	190.2	174.317	196.422	0	0	0	192.72	184.898	197.149	197.547	0	190.753	189.607	171.21	186.542	193.974	0	0	0	0	0	200.959	178.004	193.09	167.371	181.555	0	0	0	171.125	0	0	169.907	190.341
		187	984.3	177.016	0	191.202	179.455	0	185.013	196.367	0	195.891	187.324	0	192.425	182.768	174.422	191.751	187.288	0	0	190.955	178.472	192.086	195.968	0	194.607	190.37	180.415	185.135	177.831	0	0	0	0	0	197.727	175.082	188.883	170.466	181.737	0	0	0	173.321	0	0	174.05	187.473
		188	988.16	185.565	0	202.345	174.112	0	185.4	197.177	0	180.413	199.053	0	193.668	178.928	176.654	193.826	0	0	0	201.248	178.469	198.85	195.086	0	191.772	186.726	185.028	183.547	189.736	0	0	0	0	0	193.607	179.739	187.68	164.159	179.389	0	0	0	175.322	0	0	171.404	182.939
		189	992.02	179.444	0	196.39	178.692	0	178.238	188.296	0	188.374	186.128	0	193.844	188.538	169.017	195.171	179.177	0	0	186.396	177.987	183.692	199.535	0	198.622	180.194	167.678	174.694	188.058	0	0	0	0	0	203.628	171.614	193.565	168.573	177.097	0	0	0	176.786	0	0	174.227	180.674
		190	995.88	189.419	0	195.811	183.977	0	173.404	194.197	0	185.732	186.057	0	193.023	183.749	0	202.025	178.885	0	0	191.079	179.311	196.48	194.898	0	192.686	182.578	0	180.486	186.415	0	0	0	0	0	197.339	176.031	190.39	166.165	178.177	0	0	0	172.184	0	0	184.124	188.492
		191	999.74	185.933	0	196.511	174.071	0	183.706	193.912	0	186.205	187.791	0	205.631	188.616	184.663	189.114	172.855	0	0	190.742	171.435	195.952	198.211	0	193.289	187.853	175.271	183.755	187.876	0	0	0	0	0	186.146	183.929	198.945	160.866	165.373	0	0	0	167.484	0	0	176.264	189.265
		192	1003.6	184.769	0	193.675	181.586	0	192.727	188.389	0	180.053	201.239	0	207.88	183.592	178.043	199.71	177.547	0	0	191.012	174.116	200.549	195.265	0	187.78	188.143	167.697	179.472	183.54	0	0	0	0	0	201.507	174.441	192.451	156.901	180.732	0	0	0	177.46	0	0	175.22	185.58
		193	1007.46	182.651	0	195.484	182.837	0	184.973	179.442	0	191.2	193.021	0	210.336	176.857	185.618	187.901	178.54	0	0	192.844	168.664	193.287	203.785	0	189.906	182.017	178.293	177.721	188.036	0	0	0	0	0	194.507	173.877	201.522	161.028	173.43	180.785	0	0	178.442	0	0	170.778	186.795
		194	1011.32	177.421	0	196.578	179.541	0	179.698	188.752	0	182.338	186.031	0	197.912	180.916	179.017	194.55	167.438	0	0	191.925	169.858	193.218	198.324	0	191.897	205.776	176.683	181.35	188.859	0	0	0	0	0	192.297	181.742	193.532	156.106	176.801	0	0	0	179.693	0	0	168.056	183.203
		195	1015.18	185.151	0	209.638	177.407	0	172.375	176.793	0	183.946	187.517	0	202.125	177.402	171.245	190.307	180.071	178.625	0	190.719	176.093	186.335	197.224	0	179.939	188.071	174.946	184.48	189.908	0	0	0	0	0	194.985	182.608	201.339	163.967	176.774	174.233	0	0	176.484	0	0	170.148	199.672
		196	1019.04	182.483	0	203.944	181.228	0	186.232	185.848	0	178.116	182.141	0	199.777	175.485	0	197.358	0	183.631	0	199.279	170.79	188.783	198.511	0	184.15	178.669	164.781	193.811	192.816	0	0	0	0	0	200.904	181.327	195.744	160.366	185.982	0	0	0	165.879	0	0	165.869	190.43
		197	1022.9	184.261	0	197.809	173.698	0	183.617	190.423	0	188.145	182.237	0	202.095	175.981	178.404	198.292	177.02	182.025	0	197.146	181.899	197.08	200.228	0	190.532	185.758	181.494	178.216	189.999	0	0	0	0	0	190.957	176.623	198.03	169.859	186.14	0	0	0	175.38	0	0	177.812	182.358
		198	1026.76	185.693	0	203.104	179.109	0	183.629	184.304	0	191.283	197.855	0	203.762	192.643	177.006	188.33	186.176	178.793	0	191.705	174.972	196.432	203.199	0	200.14	185.443	178.22	184.848	179.843	0	0	0	0	0	188.379	187.83	203.812	167.327	192.464	174.869	0	0	167.327	0	0	180.946	182.677
		199	1030.62	177.571	0	206.947	170.794	0	188.802	185.082	0	189.268	186.297	167.509	193.726	0	182.356	204.408	182.496	177.898	0	196.953	173.421	190.639	201.198	0	184.151	190.427	177.386	182.789	188.324	0	0	0	0	0	186.521	183.102	191.169	165.114	188.883	0	0	0	159.495	0	0	170.933	192.76
		200	1034.48	181.474	0	204.335	174.575	0	173.869	184.974	0	194.61	193.164	163.771	193.629	185.113	174.104	192.076	0	0	0	192.45	171.263	193.543	200.143	0	185.636	192.98	174.482	188.593	195.358	0	0	0	0	0	195.163	181.468	192.265	160.06	174.669	0	0	0	177.598	0	0	177.494	181.45
		201	1038.34	186.395	0	203.536	178.125	0	184.215	185.927	0	192.147	188.57	162.571	203.959	185.483	173.119	197.809	183.303	181.051	0	183.14	176.321	190.516	206.365	0	187.441	196.889	176.739	178.828	187.205	0	0	0	0	0	190.558	175.581	202.364	0	176.332	0	0	0	171.228	0	0	175.737	189.353
		202	1042.2	170.351	0	199.771	179.318	0	187.413	181.862	0	188.947	186.202	171.282	196.14	182.539	172.641	195.955	185.326	171.22	0	195.367	175.492	200.874	204.474	0	185.163	193.974	173.126	178.331	190.487	0	0	0	0	0	192.224	174.893	197.617	169.954	177.379	0	0	170.224	174.817	0	0	171.567	184.702
		203	1046.06	182.082	0	196.142	177.702	0	174.838	191.358	0	183.58	193.093	0	204.897	183.149	0	184.188	186.626	173.346	0	186.97	184.634	195.583	198.429	0	190.576	193.432	172.219	177.295	191.215	0	0	0	0	0	207.876	181.22	201.702	171.818	182.902	0	0	0	166.658	0	0	173.402	191.887
		204	1049.92	182.495	0	198.27	177.762	0	186.028	184.542	0	181.936	185.024	174.72	217.29	0	176.238	181.058	177.515	180.392	0	189.319	168.965	198.556	203.849	0	187.378	201.59	171.887	184.434	195.31	0	0	0	0	0	185.085	182.737	196.825	167.374	180.139	0	0	0	165.372	0	0	178.296	186.969
		205	1053.78	177.579	0	206.117	172.505	0	176.288	183.951	0	187.387	198.311	0	192.038	182.699	182.448	190.934	181.493	180.603	0	195.737	174.352	189.316	198.374	0	178.031	188.039	164.457	184.636	185.163	0	0	0	0	0	193.856	183.508	191.929	159.018	181.285	167.391	0	162.121	168.209	0	0	175.445	185.539
		206	1057.64	181.583	0	201.722	177.967	0	185.856	188.103	0	182.942	190.245	0	215.943	174.98	179.722	198.412	181.306	175.162	0	182.004	169.019	194.824	203.757	0	192.166	194.645	168.715	189.402	192.526	0	0	0	0	0	188.059	177.872	189.571	157.525	187.995	0	0	0	180.012	0	0	170.299	193.273
		207	1061.5	182.316	0	202.874	171.598	0	176.29	184.149	0	190.471	189.323	0	190.233	176.866	181.275	192.423	188.346	169.37	0	194.874	171.308	195.42	194.997	0	187.503	195.018	176.169	180.501	195.037	0	0	0	0	0	185.994	173.299	196.959	168.091	185.585	0	0	0	173.714	0	0	167.46	192.586
		208	1065.36	178.247	0	199.379	173.81	0	176.624	190.951	0	192.253	185.321	0	196.5	165.521	0	189.809	165.99	176.139	0	198.72	172.467	198.758	201.048	0	193.711	207.507	178.377	183.099	195.86	0	0	180.272	0	0	195.687	179.058	191.63	160.561	176.203	0	0	167.141	178.559	0	0	190.114	193.37
		209	1069.22	177.689	0	208.691	183.664	0	186.926	188.189	0	192.243	186.431	0	204.822	184.516	184.488	199.543	179.026	184.003	0	173.076	183.017	183.545	196.992	0	184.321	202.389	172.364	190.505	196.824	0	0	0	0	0	196.3	179.67	193.218	168.663	182.684	0	0	172.173	172.881	0	0	171.385	184.324
		210	1073.08	179.558	0	204.364	175.434	0	175.764	175.163	0	190.284	188.065	169.971	204.87	176.739	176.548	189.984	178.589	175.477	0	194.938	173.454	193.05	199.241	0	185.333	185.495	173.732	173.593	187.378	0	0	0	0	0	200.647	176.753	201.551	170.25	179.375	0	0	167.133	166.497	0	0	175.971	192.259
		211	1076.94	181.169	0	194.849	182.057	176.236	185.809	191.832	0	191.216	184.752	0	202.737	165.172	170.191	195.229	179.576	182.959	0	189.08	168.582	188.634	201.752	0	183.331	190.312	176.328	177.506	199.15	0	0	0	0	0	194.491	185.124	196.581	171.941	169.485	172.775	0	171.237	181.951	0	0	175.745	185.571
		212	1080.8	175.119	0	200.686	186.139	0	191.845	183.578	0	196.964	183.496	167.611	197.016	173.215	180.846	187.405	174.58	177.3	0	181.303	168.804	189.689	211.587	0	187.755	198.52	176.755	173.051	202.172	0	0	174.233	0	0	190.424	185.775	186.001	174.955	186.139	0	0	172.709	169	0	0	182.447	191.341
		213	1084.66	182.885	0	201.433	175.545	0	182.424	186.659	0	192.624	201.378	164.152	207.124	183.292	174.299	186.917	176.112	185.263	0	197.806	173.978	194.32	198.835	0	179.495	192.495	174.156	185.126	198.968	0	0	175.755	158.545	0	183.839	181.386	190.239	170.607	187.876	0	0	172.794	173.797	0	0	181.622	187.153
		214	1088.52	179.468	0	195.397	183.912	0	186.659	179.78	0	196.987	191.767	162.838	200.529	176.146	187.886	188.224	178.281	170.647	0	197.217	175.187	181.663	211.733	0	0	187.767	166.96	179.166	183.64	0	0	170.935	0	0	187.535	178.41	192.321	171.605	168.732	0	0	171.024	161.31	0	0	168.864	185.482
		215	1092.38	185.43	0	194.606	177.995	0	177.12	180.405	0	188.792	189.928	167.876	205.679	179.532	0	191.146	175.718	171.447	0	193.943	180.27	188.855	203.274	0	0	189.066	167.889	174.628	193.802	0	0	174.714	0	0	197.754	183.355	195.736	166.602	183.738	0	0	166.537	156.891	0	0	173.712	193.686
		216	1096.24	189.311	0	204.477	172.199	189.486	186.459	184.994	0	193.376	187.446	176.797	194.409	180.942	183.097	190.575	176.245	187.061	0	195.451	182.019	189.042	197.363	0	0	196.119	175.892	176.084	193.274	0	0	170.361	0	0	197.466	183.917	192.33	167.639	175.842	169.391	0	175.187	164.656	0	0	194.037	184.928
		217	1100.1	186.876	0	191	180.486	0	168.199	178.105	0	202.899	181.657	0	197.748	171.813	175.163	193.324	176.276	184.222	0	185.608	178.401	178.165	196.306	0	188.568	180.069	176.321	188.495	175.932	0	0	176.153	0	0	192.501	171.329	193.405	0	173.96	0	0	180.125	175.363	0	0	181.329	188.836
		218	1103.96	0	0	194.886	183.469	186.162	182.204	179.922	0	188.253	184.097	168.966	205.985	178.662	166.12	183.939	183.962	175.405	0	181.75	180.664	186.105	201.589	0	182.576	186.604	170.403	190.175	186.713	0	0	178.154	0	0	194.912	188.299	206.312	164.208	185.874	0	163.857	175.447	165.303	0	0	177.64	192.684
		219	1107.82	178.389	0	198.49	175.276	183.883	178.433	186.001	0	191.54	191.531	0	200.495	173.556	0	186.651	173.89	182.701	0	191.685	182.788	190.128	202.422	0	182.58	183.255	168.631	190.055	181.348	0	0	172.301	0	0	200.234	172.764	197.644	159.827	181.842	0	172.033	164.556	173.349	0	0	186.132	186.241
		220	1111.68	178.606	0	190.645	168.534	184.032	184.226	187.08	0	180.917	189.767	0	210.829	174.799	0	183.537	168.748	189.217	0	193.969	180.285	196.373	190.303	0	179.573	190.672	175.119	176.446	193.959	0	0	176.245	0	0	193.66	186.536	201.438	172.307	182.94	0	167.315	174.369	170.618	0	0	181.281	191.628
		221	1115.54	175.722	0	200.492	186.77	184.505	178.646	178.976	0	189.033	195.283	0	201.596	182.913	0	184.607	168.327	182.038	0	197.037	180.466	194.335	192.201	0	184.236	188.969	176.334	182.202	184.672	0	0	176.366	0	0	185.896	171.502	195.235	168.205	184.199	0	167.985	169.791	175.562	0	0	180.747	193.366
		222	1119.4	174.545	0	199.629	176.284	177.42	179.222	195.15	0	190.643	188.392	0	201.773	179.639	0	194.987	173.798	175.275	0	193.246	179.728	191.625	202.402	0	184.052	183.604	167.873	188.706	189.975	0	0	173.499	0	0	190.566	183.153	189.023	173.033	187.613	0	163.568	170.788	170.215	0	0	180.636	190.108
		223	1123.26	180.071	0	192.336	173.859	186.95	185.4	185.339	0	188.634	187.182	0	198.535	184.151	180.278	188.137	172.808	179.003	0	193.019	175.386	190.476	199.106	0	178.443	196.175	164.523	178.045	185.185	0	0	181.269	0	0	197.098	181.709	195.619	170.846	177.952	0	167.991	169.725	163.653	0	0	171.419	184.05
		224	1127.12	183.793	0	208.659	170.006	182.372	179.409	176.486	0	182.903	197.482	0	203.177	0	177.825	188.334	176.299	174.626	0	196.199	173.462	195.573	202.103	0	181.878	192.954	166.305	179.197	184.231	0	0	175.553	0	0	197.2	182.854	197.928	169.982	178.921	0	0	159.312	159.762	0	0	169.903	183.425
		225	1130.98	169.039	0	200.7	177.686	175.77	176.7	190.55	0	193.18	190.543	168.297	196.023	0	0	190.189	185.869	173.688	0	201.778	181.543	198.308	194.424	0	182.321	183.998	172.727	189.859	189.976	0	0	169.616	155.674	0	194.557	183.479	195.876	163.992	179.964	0	174.09	170.584	157.179	0	0	186.264	184.292
		226	1134.84	178.34	0	196.03	181.714	190.235	173.342	0	0	194.103	186.715	0	204.369	0	0	199.791	171.186	180.428	0	194.198	174.726	187.456	198.989	0	184.911	184.157	174.442	179.656	198.408	0	0	176.928	0	0	195.38	181.434	190.051	154.664	181.339	0	173.025	165.801	0	0	0	172.404	192.78
		227	1138.7	176.005	0	198.896	171.009	180.947	173.371	0	0	198.306	195.786	0	195.483	0	176.979	199.389	183.112	184.09	0	200.515	177.169	184.357	199.32	0	185.416	191.23	165.828	184.653	191.901	0	0	175.336	0	0	196.769	178.841	192.972	168.337	174.136	0	173.033	168.125	166.448	0	0	177.685	189.068
		228	1142.56	180.998	0	198.713	185.664	196.237	173.029	187.61	0	206.197	201.785	0	208.287	0	0	191.104	181.076	172.49	0	196.954	180.121	190.104	207.183	0	187.205	196.21	172.639	187.481	200.773	0	0	170.328	149.291	0	195.974	175.792	198.082	175.455	187.755	0	176.041	163.658	166.558	0	0	176.356	195.28
		229	1146.42	175.921	0	200.125	173.039	189.102	181.783	182.867	0	197.348	206.108	0	196.565	0	180.928	194.106	174.89	177.869	0	196.449	185.605	189.767	192.225	0	189.101	192.375	168.679	0	197.877	0	0	176.712	157.074	0	196.186	193.799	202.512	162.581	176.369	0	173.449	176.681	165.283	0	0	181.757	191.657
		230	1150.28	187.756	0	193.58	172.47	178.065	181.111	181.288	0	195.653	185.409	0	198.735	0	0	195.924	170.134	196.439	0	208.118	185.611	185.287	205	0	174.952	196.637	176.468	183.242	187.108	0	0	178.683	0	0	197.411	179.313	199.315	170.384	180.829	0	165.524	173.27	175.051	0	183.044	177.692	183.561
		231	1154.14	179.929	0	197.367	178.262	183.546	168.916	180.079	0	195.087	192.867	0	191.36	182.087	0	195.833	180.124	175.481	0	193.302	181.919	189.108	200.085	0	184.625	202.122	157.093	180.826	194.396	0	0	166.245	148.002	0	189.475	188.233	193.126	171.422	173.245	0	177.379	157.67	173.378	0	0	173.673	185.818
		232	1158	0	0	193.798	176.651	188.483	181.647	180.282	0	195.925	180.709	0	198.968	0	0	195.105	173.719	177.481	0	186.341	184.474	200.602	197.617	0	182.698	189.909	170.908	180.31	196.428	0	0	171.585	0	0	191.528	183.55	181.904	165.551	174.297	0	166.393	166.424	162.415	174.26	0	182.179	190.593
		233	1161.86	175.977	0	201.014	179.998	187.331	179.863	170.049	0	199.033	196.192	0	203.872	0	0	185.369	179.58	181.582	0	191.274	185.52	182.92	200.47	0	173.825	191.96	171.202	0	194.389	0	0	173.605	150.364	0	176.895	178.003	204.217	163.112	177.869	0	166.935	163.755	164.17	172.332	0	175.887	188.705
		234	1165.72	183.455	0	197.679	180.891	179.531	182.036	178.788	0	190.258	194.215	0	200.078	0	0	190.325	174.796	178.801	0	195.76	176.293	176.892	199.172	0	174.918	187.384	165.234	174.591	180.81	0	0	164.877	0	0	185.507	189.033	194.389	168.571	172.786	0	164.809	164.164	167.539	169.897	0	173.338	199.861
		235	1169.58	179.571	0	194.64	178.846	190.737	170.88	173.729	0	205.441	190.325	0	200.184	0	0	179.017	176.635	186.359	0	195.641	172.085	185.175	207.032	0	177.084	195.734	168.689	174.096	186.572	0	0	167.554	151.225	0	193.346	179.146	195.844	171.401	173.824	0	166.232	169.941	159.301	169.327	0	178.036	180.091
		236	1173.44	175.024	0	198.722	180.081	182.712	181.481	181.434	0	200.012	185.273	0	193.424	0	0	193.957	172.261	180.126	0	190.745	174.598	193.863	204.217	0	182.257	189.183	172.91	0	199.476	0	0	178.326	157.525	0	191.058	177.317	198.953	163.051	184.218	0	161.849	172.181	172.33	165.042	0	167.409	180.515
		237	1177.3	169.652	0	196.92	177.586	180.263	167.143	185.907	0	201.17	181.981	0	199.073	186.416	0	195.288	165.771	182.116	0	189.314	183.362	185.712	203.306	0	189.947	191.119	168.881	177.773	191.218	0	0	181.28	154.328	0	193.283	178.625	192.474	174.013	174.245	0	167.634	160.169	164.038	164.971	0	177.35	186.477
		238	1181.16	181.124	0	197.192	177.255	186.245	181.182	175.113	0	188.626	187.124	173.023	196.78	176.261	0	195.301	173.612	181.878	0	194.346	171.257	191.323	217.935	0	178.958	194.078	168.891	181.198	192.817	0	0	0	162.979	0	196.581	182.051	192.047	161.699	169.899	0	166.905	170.324	166.962	170.447	0	178.19	188.455
		239	1185.02	181.775	0	195.418	183.69	187.126	180.551	185.204	0	192.34	185.313	171.265	204.129	181.843	0	192.332	168.272	183.326	0	206.831	178.078	197.006	203	0	180.374	193.019	170.127	176.998	184.585	0	0	173.724	159.83	0	192.767	181.12	194.465	151.206	181.496	0	169.793	166.871	160.417	172.828	0	174.278	193.563
		240	1188.88	182.922	0	185.396	178.442	185.603	160.245	192.986	0	195.742	185.98	165.333	198.533	175.265	0	194.508	177.146	188.406	0	195.546	179.601	185.492	194.482	0	181.472	195.912	167.217	184.854	184.887	0	0	166.861	156.197	0	195.991	177.624	194.935	166.142	174.935	0	161.749	170.35	172.258	171.684	0	180.602	189.176
		241	1192.74	179.624	0	204.795	181.129	182.633	177.207	183.865	0	185.081	195.46	0	198.131	182.338	0	193.89	175.642	177.462	0	187.84	176.416	184.459	205.354	0	190.567	185.743	171.035	178.903	188.971	0	0	183.833	0	0	207.44	185.377	204.821	159.003	181.023	0	163.364	164.716	162.574	172.063	0	189.289	178.16
		242	1196.6	179.541	0	196.121	187.634	181.703	178.411	184.496	0	202.073	187.198	0	193.265	184.641	182.481	198.911	175.094	179.549	0	193.861	189.036	183.955	200.844	0	186.475	184.799	174.462	185.114	184.023	0	0	173.679	158.987	0	204.308	188.254	191.552	167.077	179.078	0	167.75	164.327	170.383	170.308	0	174.776	192.904
		243	1200.46	178.883	0	192.62	185.4	180.679	173.203	184.176	0	192.619	186.509	0	209.387	187.504	0	193.947	173.956	173.785	0	199.073	186.864	183.683	207.781	0	0	186.127	0	182.245	190.935	0	0	177.918	151.394	0	189.512	184.532	204.712	174.621	182.884	0	158.222	167.631	162.534	174.996	0	178.453	188.76
		244	1204.32	179.197	0	209.523	178.72	191.694	174.528	183.414	0	189.224	183.35	0	199.38	186.268	0	185.285	177.106	188.701	0	191.453	180.362	193.355	213.386	0	179.341	196.603	165.513	190.789	188.466	0	0	184.396	156.799	0	193.671	181.626	199.973	161.524	179.131	0	169.263	150.416	169.848	170.9	0	182.712	186.699
		245	1208.18	179.791	0	201.272	180.177	184.636	172.815	179.098	0	203.35	189.494	0	192.573	175.684	0	198.765	173.838	190.013	0	187.205	184.379	191.806	220.833	0	185.178	193.798	163.247	173.191	186.459	0	0	170.804	162.355	0	190.722	184.572	200.786	166.909	176.381	0	160.73	167.106	177.097	164.167	0	183.69	187.367
		246	1212.04	180.433	0	201.412	171.432	187.379	168.272	184.131	0	195.788	198.647	0	196.535	188.424	0	190.025	186.893	185.023	0	201.31	181.54	187.55	212.524	0	181.478	179.412	169.113	173.307	198.138	0	0	174.151	167.625	0	199.309	185.718	198.667	153.931	176.041	0	166.374	170.223	171.656	165.603	0	187.113	192.801
		247	1215.9	183.219	0	192.582	177.404	190.365	177.614	172.297	0	200.131	199.242	0	201.533	185.62	179.539	198.672	172.21	179.711	0	189.419	179.597	189.519	204.326	0	187.727	204.301	154.614	182.181	188.672	0	0	170.813	0	0	193.968	179.311	189.793	163.493	184.731	0	164.293	167.472	174.312	166.081	0	173.447	183.387
		248	1219.76	178.318	0	192.534	0	184.472	169.4	174.798	0	194.858	194.974	0	208.946	0	0	198.791	178.795	184.021	0	188.785	171.842	189.894	211.196	0	183.959	194.343	170.208	177.326	180.265	0	0	170.058	155.268	0	196.291	187.924	199.096	174.37	165.818	0	170.079	0	167.551	164.802	0	178.565	183.525
		249	1223.62	183.285	0	194.429	187.596	187.072	179.794	169.36	0	196.334	190.603	0	201.5	177.341	0	199.57	178.506	176.546	0	193.982	174.874	187.563	205.765	0	177.183	196.567	168.224	178.172	200.245	0	0	171.87	152.231	0	197.75	174.122	190.578	161.123	168.48	0	171.967	162.685	174.027	179.447	0	178.715	184.55
		250	1227.48	184.664	0	192.55	177.133	175.52	176.813	176.037	0	197.22	187.4	0	214.514	172.089	178.446	192.088	184.341	187.314	0	190.592	181.364	193.547	208.061	0	182.763	193.088	164.455	186.544	180.441	0	0	170.736	146.43	0	200.651	180.679	196.985	170.343	183.367	0	166.291	166.999	176.207	170.902	0	178.12	192.535
		251	1231.34	169.793	0	196.805	181.531	180.786	183.374	170.818	0	190.064	200.392	0	190.564	185.775	0	197.217	174.979	183.476	0	182.864	175.882	187.715	206.02	0	188.91	194.862	0	189.904	188.494	0	0	173.804	0	0	196.493	170.991	195.987	166.488	174.873	0	164.571	169.348	175.997	167.468	0	181.345	190.896
		252	1235.2	180.781	0	205.204	0	183.354	175.534	171.01	0	202.203	190.856	0	197.961	186.35	0	201.229	179.243	188.29	0	181.563	180.829	188.905	216.572	0	188.809	187.316	165.58	185.48	184.688	0	0	177.336	0	0	196.295	181.614	188.524	166.326	176.811	140.049	170.282	163.402	165.399	160.922	0	172.399	194.487
		253	1239.06	177.818	0	210.653	0	189.273	185.363	180.059	0	203.337	194.943	0	209.306	185.998	0	204.307	174.001	189.06	0	203.288	171.435	196.559	206.227	0	191.492	192.351	169.856	182.621	191.95	157.34	0	177.211	150.089	0	196.2	182.453	194.157	169.687	172.995	0	167.288	169.232	161.152	174.313	0	183.782	185.399
		254	1242.92	171.165	0	207.922	173.789	188.76	182.186	0	0	193.12	194.351	0	202.449	182.494	0	202.665	178.975	188.175	0	191.293	0	187.02	204.974	176.722	178.278	200.342	0	193.85	195.616	157.075	0	168.327	156.045	0	186.977	182.904	190.732	175.634	173.563	0	168.855	166.047	175.228	179.195	0	184.21	198.011
		255	1246.78	184.838	0	207.445	0	181.139	180.287	173.206	0	198.961	193.308	0	203.27	176.311	0	192.128	174.017	180.317	0	182.343	173.854	184.055	203.455	0	183.398	190.778	0	183.348	186.705	159.699	0	178.66	161.942	0	190.831	180.037	211.508	169.246	178.444	0	158.569	169.362	165.156	165.39	0	180.332	192.156
		256	1250.64	175.775	0	213.692	0	171.3	175.073	182.874	0	193.655	205.413	0	200.902	175.851	170.286	193.329	178.899	187.428	163.106	0	170.662	188.993	212.942	0	186.744	182.247	167.31	177.733	188.514	159.177	0	188.477	154.675	0	198.544	189.504	208.052	161.446	179.817	0	173.224	168.551	167.318	176.993	0	179.154	196.54
		257	1254.5	185.664	0	207.816	0	179.358	186.154	177.397	0	196.801	189.616	0	197.666	176.765	0	196.593	174.311	184.467	0	196.169	176.026	180.314	216.475	180.753	174.149	196.677	167.476	187.866	197.241	150.614	0	176.334	150.01	0	196.257	185.535	201.171	163.547	177.113	0	162.186	167.081	171.04	170.32	0	173.767	200.655
		258	1258.36	174.937	0	200.682	0	187.394	181.247	184.786	0	186.437	202.775	0	202.27	176.348	0	206.122	174.457	187.028	0	187.877	172.976	189.943	210.128	0	185.195	195.196	0	182.291	184.79	0	0	177.056	0	0	202.384	190.181	190.727	170.674	188.495	0	169.09	173.133	168.028	166.679	0	177.629	191.658
		259	1262.22	173.687	0	203.428	0	183.552	180.248	174.874	0	200.015	185.668	165.52	206.937	189.763	184.832	193.995	176.591	186.444	0	189.258	182.87	201.323	199.635	0	188.004	194.996	177.438	185.134	192.346	151.441	0	177.629	0	0	185.074	181.45	203.052	168.583	178.928	0	166.714	164.664	169.71	177.12	0	171.051	186.657
		260	1266.08	181.65	0	214.818	0	193.451	182.578	177.908	0	195.174	189.886	0	202.338	179.381	0	188.426	177.526	176.373	0	190.183	185.422	201.037	201.515	0	191.015	190.809	0	177.753	179.462	160.395	0	178.969	149.354	0	179.663	183.053	199.886	160.965	172.639	0	169.546	170.057	169.645	173.952	0	180.798	188.632
		261	1269.94	186.621	0	195.752	0	184.477	183.135	184.675	0	200.722	197.305	0	209.349	188.486	0	200.119	177.148	174.279	0	189.99	177.257	188.52	209.357	166.981	169.752	196.606	175.453	194.701	182.766	149.166	0	184.866	0	0	191.498	191.766	190.567	170.34	174.213	0	168.699	168.518	163.342	168.029	0	172.253	191.616
		262	1273.8	189.237	0	203.902	0	184.296	185.718	183.013	0	189.402	196.986	0	208.69	185.265	0	204.454	178.164	189.082	0	193.35	176.48	194.364	197.165	171.402	184.874	193.382	162.114	175.356	181.47	157.715	0	173.985	152.96	0	194.702	179.087	192.629	171.992	180.685	0	168.079	173.49	163.405	166.67	0	184.187	195.969
		263	1277.66	181.68	0	196.4	0	179.292	180.261	175.485	0	192.747	197.747	0	198.638	187.13	0	194.101	174.732	171.909	0	189.305	170.124	187.952	200.818	0	184.947	197.432	0	180.134	179.295	156.239	0	172.735	149.942	0	194.483	184.21	201.931	167.99	161.636	0	162.407	163.079	174.144	176.614	0	170.726	186.648
		264	1281.52	184.207	0	205.009	0	190.686	174.164	172.851	0	195.84	194.229	0	207.499	195.499	0	198.937	183.368	178.373	0	181.817	165.701	187.715	197.93	0	188.079	186.282	167.649	180.843	182.735	154.215	0	181.626	150.818	0	190.641	180.173	205.76	168.049	176.688	0	166.733	171.413	166.025	174.071	0	185.928	194.729
		265	1285.38	178.432	0	196.75	0	191.255	170.738	180.931	0	197.342	196.427	0	198.576	184.826	0	199.657	190.022	181.497	0	208.196	188.362	194.604	202.55	182.98	178.991	190.013	0	183.316	186.457	150.007	0	180.581	152.147	0	189.275	181.233	201.511	163.374	165.216	0	173.629	173.859	172.435	174.37	0	172.459	195.598
		266	1289.24	181.207	0	198.922	0	182.155	173.898	183.938	0	194.306	198.996	0	199.987	186.651	0	206.707	180.753	185.059	0	189.011	182.442	197.39	202.195	168.24	195.02	192.433	162.285	180.912	200.047	155.178	0	180.951	0	164.863	202.051	179.875	188.713	159.432	171.482	0	164.449	173.588	162.587	177.149	0	174.391	184.635
		267	1293.1	175.255	0	193.573	0	194.94	173.937	181.005	0	194.916	179.162	0	207.278	191.284	180.462	204.317	179.132	178.306	0	190.406	174.807	191.35	209.369	183.557	179.42	180.771	168.419	189.349	187.195	164.288	0	173.393	153.67	0	184.552	183.424	193.698	163.502	174.308	0	171.185	172.468	174.874	176.88	0	174.755	188.318
		268	1296.96	193.048	0	204.865	0	178.692	183.924	175.768	0	191.341	196.619	0	206.431	204.742	0	205.962	179.237	187.18	0	185.26	173.348	198.801	205.573	180.457	177.811	193.975	170.128	180.542	189.732	160.916	0	177.572	0	0	196.114	185.018	191.19	164.233	187.089	0	162.634	161.871	169.171	180.262	0	182.621	196.247
		269	1300.82	185.311	0	201.625	0	176.637	181.269	181.03	0	203.956	185.446	0	209.531	188.8	0	200.088	182.946	178.338	0	188.995	171.977	190.433	214.234	178.764	193.41	198.944	161.266	182.308	191.49	164.243	0	177.596	0	0	196.585	184.418	196.528	163.642	174.485	0	168.778	178.645	174.047	168.626	0	175.513	199.828
		270	1304.68	186.923	0	194.723	0	181.758	178.827	182.367	0	194.49	198.569	0	213.562	196.739	0	201.848	182.226	182.356	0	192.515	186.538	206.229	209.991	173.121	184.754	193.342	0	172.298	189.881	168.191	0	172.044	152.443	0	197.219	188.155	201.721	168.762	179.217	0	173.26	171.732	175.558	170.219	0	184.194	190.08
		271	1308.54	176.29	0	198.059	0	187.783	173.835	174.764	0	195.707	196.678	0	203.881	187.249	0	203.106	169.973	180.458	0	0	187.644	196.548	202.574	172.954	184.455	193.788	0	184.164	187.646	167.703	0	167.952	158.445	0	201.609	179.766	192.975	171.273	175.21	0	166.304	165.937	170.393	179.641	0	177.192	199.969
		272	1312.4	181.702	0	201.985	0	187.631	185.258	178.354	0	197.721	189.078	0	205.56	197.183	0	204.361	187.066	195.012	0	196.545	174.166	191.282	217.448	170.235	176.916	183.385	0	172.218	196.154	167.36	0	177.318	0	0	194.429	179.991	192.258	167.32	170.356	0	173.773	167.39	163.264	183.028	0	179.852	192.185
		273	1316.26	189.215	0	193.118	181.889	178.265	192.579	172.469	0	190.265	194.231	0	207.942	198.99	0	197.79	175.287	182.651	0	184.116	177.368	195.719	227.327	177.794	180.607	190.786	0	187.38	189.532	163.996	0	170.95	154.428	0	178.418	175.518	186.014	170.748	183.048	0	170.008	165.757	167.279	171.495	0	181.755	185.623
		274	1320.12	182.139	0	192.794	0	186.149	177.984	178.876	0	199.162	200.074	0	216.107	203.492	0	194.787	189.973	174.154	0	196.012	181.333	185.143	209.21	169.048	179.346	183.996	0	182.275	188.384	163.043	0	176.645	0	0	191.616	178.804	200.255	169.96	178.786	0	168.909	181.997	163.074	168.358	0	185.077	199.342
		275	1323.98	180.144	165.747	191.445	0	186.053	188.943	173.318	0	203.691	177.424	0	209.81	197.571	0	207.076	185.846	188.054	0	188.335	183.677	185.985	204.402	176.134	190.491	185.487	0	178.652	192.466	166.869	0	179.609	153.8	0	194.342	187.094	203.563	174.97	173.293	0	178.983	162.711	169.89	171.983	0	169.628	189.877
		276	1327.84	173.384	0	202.232	0	193.139	185.676	172.28	0	196.017	181.887	0	206.881	196.727	0	194.64	184.746	186.933	0	185.763	190.527	191.417	207.675	172.986	189.328	199.565	162.34	177.679	192.807	163.31	0	176.461	157.253	0	197.026	192.985	190.417	176.049	175.412	0	180.99	168.739	163.627	179.116	0	179.165	193.68
		277	1331.7	193.756	170.963	200.13	169.441	185.887	196.657	176.795	0	201.904	179.375	0	208.696	194.49	0	178.894	184.915	184.012	0	187.909	185.033	200.879	202.636	173.564	190.316	183.172	159.626	179.083	196.769	157.038	0	180.111	156.713	0	198.638	192.334	185.655	168.765	183.701	0	180.238	163.705	164.836	180.409	0	181.107	195.402
		278	1335.56	183.781	171.543	207.351	0	190.437	182.25	173.687	0	200.026	197.421	0	205.503	194.312	0	196	178.793	177.41	0	194.109	176.657	190.489	205.154	174.559	183.566	205.069	0	179.224	189.94	174.562	0	177.288	158.053	0	198.775	186.208	198.333	172.341	185.834	0	178.229	172.85	154.978	175.625	0	182.861	186.231
		279	1339.42	180.989	168.254	200.99	0	190.672	189.531	0	0	196.962	182.453	0	206.51	197.698	0	194.787	0	174.821	0	197.894	173.449	193.802	213.383	175.748	187.429	194.888	0	179.029	195.196	165.331	0	180.56	165.367	185.98	187.784	170.744	197.981	167.212	179.833	0	170.169	169.237	170.217	167.639	0	174.042	184.488
		280	1343.28	175.714	180.51	188.04	0	192.482	178.775	174.41	0	197.765	199.198	0	204.792	194.435	167.881	193.048	176.113	183.141	0	180.527	172.717	193.336	203.807	169.536	191.239	195.485	159.027	176	193.22	0	0	178.288	145.495	0	201.617	176.174	185.333	164.35	186.443	0	175.729	159.427	170.541	173.725	0	176.633	199.283
		281	1347.14	176.098	168.339	199.515	0	188.206	178.413	175.707	0	203.838	176.32	0	206.528	193.376	171.612	194.51	173.609	181.743	0	185.213	0	193.371	208.914	170.578	189.586	202.134	169.565	191.094	201.195	0	0	175.172	174.074	187.542	197.873	172.811	190.689	167.117	181.896	0	175.976	168.381	171.401	169.423	0	188.384	187.898
		282	1351	178.724	181.101	196.444	0	191.154	186.025	0	0	195.815	180.407	0	218.014	190.043	174.657	187.202	182.846	179.602	0	184.795	177.571	182.32	202.929	165.576	185.821	194.904	0	186.594	196.491	167.923	0	186.451	161.616	170.709	182.447	174.406	194.96	167.277	177.072	0	186.479	161.874	162.02	171.397	0	183.917	179.886
		283	1354.86	175.236	170.471	195.692	181.086	182.682	189.898	176.764	0	196.5	188.934	0	203.33	182.696	182.567	194.723	182.897	179.252	0	188.406	188.397	189.267	201.458	177.258	176.297	186.643	0	176.828	199.265	0	0	186.42	0	170.977	198.586	179.001	181.169	168.867	177.273	0	177.85	161.997	161.09	173.751	0	179.764	184.944
		284	1358.72	186.838	178.418	193.841	173.779	186.784	181.978	0	0	202.328	191.042	0	199.879	196.621	184.374	208.536	183.538	182.885	0	180.975	179.404	188.594	212.175	175.95	189.586	186.174	169.356	183.742	202.023	0	0	183.289	155.469	171.182	185.229	170.826	187.078	169.549	180.208	0	178.259	167.417	167.381	178.518	0	184.861	180.477
		285	1362.58	178.44	177.892	192.534	0	171.883	182.075	187.811	0	194.369	177.967	0	211.492	189.299	173.746	194.434	172.956	174.118	0	196.004	179.5	192.2	209.968	178.893	188.008	173.75	162.313	190.261	189.882	0	0	176.579	159.994	177.308	183.068	182.702	174.008	168.722	177.634	0	173.917	166.674	164.987	173.448	0	178.707	195.62
		286	1366.44	182.171	167.804	192.558	176.511	186.731	185.062	183.578	0	193.579	189.002	0	212.712	183.482	172.889	198.131	188.361	189.976	0	187.572	179.073	186.26	195.497	179.526	193.52	186.826	158.791	176.436	203.638	154.736	0	178.635	159.308	181.228	201.053	183.256	188.552	163.018	177.623	0	186.854	170.362	166.682	179.167	0	184.54	189.015
		287	1370.3	184.013	167.555	192.515	0	180.846	186.62	174.711	0	201.988	195.464	162.748	203.437	186.417	180.685	203.959	178.585	182.959	0	196.92	184.652	186.083	223.207	174.397	188.798	196.947	171.742	184.983	206.453	0	0	179.668	164.406	0	193.132	187.971	191.618	170.417	173.177	0	183.411	161.838	168.189	180.482	0	187.632	183.909
		288	1374.16	197.992	170.882	197.027	177.94	186.427	181.575	179.265	0	201.412	180.666	163.398	210.532	186.141	181.3	197.928	192.023	182.499	0	200.298	166.529	184.031	209.177	172.294	191.548	181.21	147.046	178.013	195.714	168.179	0	182.674	155.282	0	188.694	179.922	193.942	0	175.93	0	182.399	175.631	162.064	178.317	0	181.894	193.427
		289	1378.02	183.194	171.541	192.826	171.437	185.45	195.028	184.745	0	199.462	192.223	164.096	204.399	173.551	183.088	203.606	178.531	178.395	0	194.164	175.733	182.031	219.773	179.251	180.144	191.221	161.239	179.097	191.783	146.926	0	179.962	156.48	0	182.693	194.561	182.833	172.832	173.119	0	176.844	171.701	169.84	174.288	0	179.788	177.635
		290	1381.88	184.029	182.151	201.213	170.331	185.849	183.225	183.773	0	211.047	193.758	160.449	216.29	173.137	178.499	198.343	189.74	191.873	0	194.681	178.647	189.365	203.555	176.158	179.212	192.44	153.286	184.929	194.073	0	0	184.372	158.598	168.204	191.228	192.711	186.226	165.02	178.86	0	182.68	159.348	162.346	177.947	0	180.116	190.675
		291	1385.74	184.986	169.858	187.469	170.861	179.959	189.823	175.063	0	198.974	186.185	162.22	212.424	182.843	176.158	202.733	193.266	177.293	0	189.151	169.999	193.143	204.519	182.902	179.09	193.292	167.294	192.631	192.317	0	0	182.942	165.029	164.265	186.036	193.494	193.697	165.042	173.389	0	184.133	183.53	169.617	186.838	0	171.01	182.442
		292	1389.6	181.325	170.54	201.494	183.69	184.894	200.869	174.24	0	207.523	186.855	166.36	221.707	176.872	182.259	201.079	183.923	176.816	0	193.965	181.155	196.442	216.251	182.248	180.436	192.159	156.888	192.149	181.374	158.891	0	188.383	144.894	180.213	202.646	191.449	189.581	168.066	174.524	0	184.796	165.433	174.747	174.082	0	173.735	186.353
		293	1393.46	185.545	173.577	202.926	171.786	193.015	183.279	179.108	0	192.444	185.493	166.87	208.663	177.646	175.708	192.923	185.752	182.028	0	192.034	187.183	179.57	213.96	174.068	185.652	191.09	159.807	188.626	195.48	156.488	0	184.113	158.911	0	202.225	199.722	193.37	162.997	177.061	0	174.461	171.342	169.721	179.616	0	182.111	183.987
		294	1397.32	184.208	168.518	198.968	172.821	182.788	186.583	185.034	0	213.031	194.907	159.215	207.913	185.828	173.963	201.396	187.089	192.258	0	191.679	173.152	180.495	215.247	165.057	179.103	188.787	161.423	195.747	187.666	0	0	182.683	0	173.294	195.622	191.97	188.541	165.013	185.847	0	170.876	171.934	175.243	182.159	0	182.732	194.736
		295	1401.18	187.028	167.195	199.775	176.636	179.822	182.214	177.635	0	199.217	0	166.726	200.185	180.079	174.84	197.216	188.033	179.623	0	208.538	180.125	183.636	208.928	179.975	175.27	192.421	163.316	181.572	189.869	159.817	0	194.937	0	178.849	199.455	189.025	186.247	168.139	177.429	0	166.667	169.379	168.436	179.642	0	175.015	190.368
		296	1405.04	189.274	169.844	203.795	180.23	185.38	182.526	176.393	0	194.348	187.616	156.57	218.271	193.102	168.172	198.487	189.434	182.437	0	195.475	184.914	180.174	208.674	185.385	185.97	186.164	167.442	178.429	188.906	159.854	0	184.153	166.24	0	201.324	190.182	196.768	170.217	177.189	0	187.225	0	170.513	176.582	0	174.054	187.999
		297	1408.9	194.52	172.286	199.53	188.757	193.212	188.635	179.414	0	208.023	185.064	161.493	216.978	197.264	182.205	194.005	183.023	187.105	0	200.114	173.226	190.381	212.999	178.759	0	191.977	164.277	190.418	191.149	154.658	0	189.956	149.143	174.141	196.291	189.482	206.72	168.63	188.467	0	176.746	168.953	177.323	174.232	0	176.389	188.113
		298	1412.76	190.263	185.188	200.513	174.093	190.553	180.011	0	0	206.35	189.648	146.163	204.193	187.384	183.514	198.885	190.216	190.025	0	206.694	181.96	173.862	217.861	182.628	183.592	181.869	167.611	185.033	183.505	151.434	0	181.355	148.92	162.14	188.068	179.303	191.692	169.82	182.202	0	179.816	174.212	162.217	175.037	0	175.42	180.912
		299	1416.62	188.253	175.633	0	183.649	192.199	179.186	169.921	0	212.725	179.924	171.032	205.386	179.286	180.859	195.8	183.332	185.346	167.029	194.212	177.384	198.273	225.311	177.985	189.091	181.314	166.069	182.733	189.382	153.954	0	179.886	149.062	0	183.356	184.627	186.667	171.711	181.523	0	170.061	171.274	170.921	176.614	0	173.404	198.971
		300	1420.48	194.466	172.892	202.551	178.914	182.212	179.688	170.743	0	202.737	193.134	158.159	204.606	175.951	177.503	194.833	183.307	178.755	0	200.491	180.24	188.985	209.591	164.227	178.181	188.487	172.936	203.694	183.925	155.241	0	178.676	157.559	165.587	189.231	175.481	186.515	167.963	185.37	0	173.679	169.201	170.518	174.164	0	174.441	185.572
		301	1424.34	188.71	164.237	207.808	172.114	188.724	178.309	178.802	0	189.243	202.313	155.373	210.561	184.001	167.402	194.38	190.849	194.236	0	214.182	174.125	185.481	217.308	179.58	187.435	188.52	160.791	191.093	195.085	165.585	0	173.384	153.839	174.965	187.731	175.68	182.462	171.23	178.367	144.612	169.518	170.065	170.915	178.369	0	0	187.081
		302	1428.2	190.274	176.731	197.975	174.777	182.343	176.666	182.291	0	203.333	187.989	165.632	211.886	176.743	168.935	198.656	194.916	186.119	0	196.653	173.955	194.937	213.175	181.021	186.322	193.418	164.975	179.657	189.899	166.681	0	180.628	0	178.272	193.566	192.007	187.482	173.175	173.008	0	177.012	167.242	165.308	179.441	0	170.179	179.47
		303	1432.06	191.077	175.128	225.082	173.588	191.507	170.922	180.404	158.471	199.262	191.171	167.597	225.257	187.956	183.253	196.386	182.981	185.127	167.411	197.195	186.446	183.156	221.185	168.737	185.268	190.591	169.616	186.799	186.482	162.332	0	176.141	153.924	174.56	185.951	184.945	199.576	165.907	179.109	0	175.905	177.462	182.003	180.525	0	180.851	175.515
		304	1435.92	184.671	176.754	187.652	175.5	185.897	181.269	177.057	0	192.365	194.694	159.074	221.57	194.722	172.362	197.741	184.515	189.997	170.913	200.944	188.862	190.128	226.44	173.795	0	202.076	155.916	178.836	190.755	161.574	0	186.072	150.517	172.249	192.501	190.74	191.592	161.718	184.932	0	178.849	168.554	163.356	173.533	0	161.369	179.122
		305	1439.78	192.432	164.365	198.345	176.952	184.792	179.923	189.613	0	201.401	194.679	0	202.927	186.484	179.615	202.288	185.142	184.978	0	195.419	187.525	186.129	216.355	169.345	0	198.24	169.839	186.251	182.042	158.242	0	186.673	162.679	172.725	195.937	179.229	189.963	167.434	192.101	0	168.774	170.681	179.458	173.842	0	177.142	189.007
		306	1443.64	186.385	174.714	195.925	174.608	186.312	191.079	179	0	206.538	190.928	151.985	212.675	197.038	184.449	200.74	185.943	187.279	0	190.484	180.361	183.021	227.387	168.065	187.628	185.557	174.691	187.748	191.94	150.848	0	188.818	151.952	174.453	191.107	187.404	187.344	163.499	187.66	0	176.299	170.619	178.4	182.377	0	171.402	190.45
		307	1447.5	187.593	174.347	202.159	176.422	194.288	174.344	176.382	0	197.727	186.799	162.779	216.089	192.149	179.947	185.147	175.944	185.15	183.254	197.886	185.359	185.482	221.045	162.249	181.85	192.854	160.211	177.418	190.686	159.239	0	182.422	152.909	173.482	187.38	179.24	194.497	176.127	177.823	0	170.118	164.002	170.917	187.919	0	167.621	176.331
		308	1451.36	186.888	171.258	194.973	163.066	191.191	187.245	172.31	158.819	198.148	182.458	161.497	211.859	183.255	181.858	197.268	183.079	188.829	0	212.774	187.315	178.548	225.285	165.79	185.859	197.231	158.666	180.387	197.874	160.237	0	175.858	157.231	172.871	191.533	190.345	186.696	167.918	184.191	0	179.309	172.26	167.032	170.892	0	183.755	183.559
		309	1455.22	196.5	166.746	207.452	172.906	178.104	180.642	174.909	166.164	212.681	180.708	162.442	215.391	184.733	184.239	206.742	175.291	186.789	0	195.005	197.725	184.089	222.601	173.475	191.01	189.947	163.323	171.399	197.651	154.032	0	179.172	144.556	180.772	193.351	179.293	188.803	172.416	173.045	0	174.401	166.295	164.083	188.621	0	184.48	191.586
		310	1459.08	191.905	160.748	195.951	175.435	190.759	195.004	173.477	0	194.354	194.02	159.391	212.487	186.863	179.039	210.626	189.091	186.942	168.491	199.766	182.269	185.586	218.397	169.429	192.866	189.528	172.876	190.278	201.571	157.729	0	184.85	148.635	173.479	190.908	193.101	193.731	178.942	182.164	0	186.873	179.805	167.415	177.218	0	169.613	187.265
		311	1462.94	190.452	179.111	182.095	169.88	196.071	189.809	175.364	0	206.17	194.144	159.722	201.191	192.403	179.425	191.595	194.829	182.19	178.84	213.679	184.245	177.72	217.123	167.868	0	206.286	162.551	186.099	189.579	150.711	0	179.914	152.976	180.333	186.257	194.687	191.969	171.104	184.812	0	185.331	168.313	174.948	183.348	0	177.566	196.861
		312	1466.8	189.974	170.766	199.703	169.098	182.901	183.409	179.116	0	212.73	192.205	164.546	215.997	185.547	184.503	203.118	188.697	188.294	164.775	187.428	177.043	178.959	232.788	164.025	184.527	207.527	167.927	182.902	192.904	158.917	0	183.035	155.924	185.934	191.955	189.735	189.79	162.957	197.395	0	183.136	163.041	172.927	169.056	0	183.296	193.115
		313	1470.66	188.261	169.528	191.422	173.78	182.393	175.289	180.3	155.889	206.462	191.308	160.81	209.554	198.29	176.944	196.684	186.159	181.064	180.883	204.696	182.627	187.483	225.899	167.377	181.941	202.415	173.754	172.73	194.764	166.015	0	180.781	153.902	178.682	189.899	179.987	196.539	156.714	186.641	0	167.543	171.881	179.377	175.139	0	175.336	193.299
		314	1474.52	195.208	172.122	195.575	167.872	181.775	189.926	183.969	171.995	209.028	193.018	150.55	218.708	201.249	174.31	201.847	180.838	184.912	173.357	190.157	184.765	177.808	228.278	170.772	0	200.486	169.359	176.691	195.33	158.581	0	177.906	153.218	190.496	190.619	178.643	185.5	171.329	181.185	0	174.237	158.391	172.462	176.058	0	176.108	180.741
		315	1478.38	177.721	163.528	193.039	186.314	179.15	181.033	192.945	158.761	211.246	199.718	161.083	238.232	204.857	176.709	188.711	186.907	189.982	172.792	196.732	178.627	182.093	221.178	171.107	182.466	193.482	168.881	173.199	193.425	152.57	0	179.184	156.464	179.407	177.943	189.228	187.172	162.874	180.896	0	179.92	170.655	168.264	170.568	0	177.834	188.72
		316	1482.24	175.318	172.668	195.398	164.224	189.12	183.267	178.128	162.641	201.058	188.154	166.063	204.563	188.703	184.456	203.931	185.783	183.57	170.297	200.248	189.151	184.762	221.508	171.715	175.415	201.494	173.613	179.414	204.743	154.909	0	180.957	149.874	177.445	180.101	188.024	175.82	168.805	184.593	0	177.22	179.506	168.512	168.445	0	170.712	201.019
		317	1486.1	192.456	162.501	203.764	176.234	189.384	184.57	189.055	167.165	196.808	198.578	171.919	217.014	202.336	184.723	193.952	189.479	181.213	171.234	189.146	175.533	181.821	229.482	170.621	189.535	195.578	170.769	184.36	194.972	156.881	0	174.767	155.788	182.114	187.516	194.452	187.518	173.61	185.963	0	168.847	171.715	174.28	167.108	0	174.574	191.862
		318	1489.96	183.522	170.702	193.956	170.387	194.266	187.244	190.381	163.414	215.831	183.7	160.326	216.405	198.3	184.982	188.213	182.864	182.833	171.722	191.089	188.238	175.625	227.415	169.093	190.48	188.091	0	177.893	197.454	155.615	0	183.449	162.103	182.367	188.736	188.418	185.446	172.697	179.534	0	175.038	169.34	170.817	166.028	0	170.343	188.94
		319	1493.82	185.502	171.7	190.869	170.629	188.812	181.473	193.808	160.484	206.326	190.697	166.51	220.317	190.323	175.708	200.127	178.778	186.266	164.818	182.987	190.542	185.208	222.467	156.693	186.5	198.953	163.759	186.444	200.133	164.242	0	177.871	0	179.141	185.33	182.778	188.358	166.561	174.806	0	172.175	163.448	179.341	173.056	0	173.995	193.116
		320	1497.68	183.32	168.16	190.106	166.441	183.873	178.004	191.316	161.268	208.22	189.057	166.657	218.668	205.561	176.137	185.04	182.99	189.364	172.606	189.42	176.437	194.046	224.108	170.104	0	195.563	0	169.862	201.877	157.402	0	181.152	154.731	186.233	193.664	183.814	184.051	164.827	174.621	0	176.093	0	168.082	165.134	0	166.681	183.292
		321	1501.54	181.058	171.747	186.212	175.777	182.858	182.21	183.785	168.21	207.789	187.091	168.65	207.46	201.999	183.984	194.514	178.255	187.199	180.921	192.838	187.143	181.834	219.154	167.773	170.627	191.822	0	186.294	204.056	164.283	0	182.113	157.955	182.532	193.983	188.989	179.536	168.872	191.92	0	183.97	177.086	163.49	167.701	0	172.705	184.933
		322	1505.4	172.901	170.416	201.122	162.086	195.5	185.154	192.443	168.775	204.437	180.865	170.135	207.744	188.981	181.231	192.09	176.774	185.813	177.515	189.575	182.208	183.27	228.448	170.286	182.397	200.265	171.384	184.853	202.071	157.978	0	180.943	164.986	176.85	197.298	182.089	183.403	161.009	178.193	0	178.995	171.937	167.798	172.824	0	183.442	185.957
		323	1509.26	185.1	167.75	197.342	173.714	185.68	184.29	181.164	154.543	206.509	192.235	165.1	210.724	184.067	189.281	193.289	189.262	188.583	176.363	193.938	174.162	188.157	229.055	173.513	189.321	199.414	171.035	185.269	181.846	160.831	0	184.732	150.313	179.901	187.119	192.101	180.416	168.847	179.879	0	172.907	0	163.385	166.31	0	169.931	189.484
		324	1513.12	181.34	171.663	205.026	174.336	180.971	182.164	181.658	165.015	203.5	189.945	161.513	203.922	195.741	185.511	199.167	183.169	176.538	168.676	194.903	183.929	179.662	222.923	164.748	0	195.662	0	198.116	188.12	155.186	0	177.82	0	178.828	196.92	185.577	188.866	165.143	190.415	0	183.905	162.215	165.798	171.427	0	170.053	188.315
		325	1516.98	180.469	173.985	197.93	170.697	188.714	186.167	176.369	169.548	203.984	178.48	165.869	206.848	193.027	174.295	0	181.381	175.181	171.51	186.307	185.897	180.545	232.563	168.704	176.855	197.076	0	179.646	188.497	154.178	0	168.618	150.494	178.73	184.679	194.261	184.228	171.399	182.834	0	180.3	170.136	164.147	180.935	0	167.484	174.534
		326	1520.84	182.879	167.853	201.646	170.896	181.579	178.217	179.417	165.49	206.275	186.275	157.333	206.633	194.359	189.601	209.381	187.315	172.268	175.489	183.1	175.98	179.339	231.236	164.644	187.81	201.139	0	179.103	206.421	155.802	0	182.045	154.874	177.178	192.028	193.367	195.449	158.641	180.163	152.069	169.515	173.938	162.824	169.339	0	177.579	182.795
		327	1524.7	172.556	172.244	193.35	177.141	190.811	182.378	182.444	165.45	202.881	186.702	164.537	215.34	188.575	183.922	192.779	192.322	188.466	166.515	200.558	172.194	182.345	225.774	167.609	175.654	208.643	0	178.121	188.479	156.612	0	171.399	157.26	180.732	198.252	188.745	179.98	0	178.794	155.139	178.639	174.915	183.825	168.29	0	171.955	199.558
		328	1528.56	174.659	170.501	204.336	164.564	189.503	176.176	179.455	169.674	196.38	196.726	162.926	218.527	186.698	190.047	190.687	181.722	180.099	174.632	200.548	173.124	176.623	219.994	174.167	189.802	199.235	175.795	180.199	196.052	164.454	0	170.431	162.311	176.829	194.375	192.047	178.599	170.38	180.457	165.422	173.732	0	167.036	181.652	0	168.569	192.117
		329	1532.42	176.59	163.818	192.383	176.953	191.939	174.061	187.547	166.171	199.64	186.408	171.015	210.161	185.724	182.204	193.134	186.514	184.641	169.171	192.514	181.486	185.394	229.696	170.444	178.519	199.699	160.69	188.518	200.452	160.274	0	182.389	143.9	174.31	184.589	185.651	174.18	169.632	184.523	0	176.83	160.083	159.737	166.935	0	172.869	182.672
		330	1536.28	184.283	174.438	179.369	172.186	194.539	179.499	175.048	167.429	203.377	177.862	167.257	207.149	193.196	191.198	202.319	194.655	176.083	170.836	194.959	178.616	181.794	236.261	165.101	177.955	195.838	177.088	169.227	204.013	163.001	0	189.369	0	173.71	178.604	178.447	171.416	178.042	187.67	0	172	173.091	167.609	169.896	0	176.257	171.828
		331	1540.14	184.151	166.341	193.521	172.451	190.23	177.791	183.475	161.327	198.344	194.492	166.702	211.453	193.236	177.196	0	183.157	184.264	175.152	195.333	187.646	181.516	224.278	175.925	177.937	202.866	0	184.675	188.745	146.929	0	186.294	151.33	178.84	182.235	184.043	178.683	168.116	180.986	161.737	177.046	0	165.314	167.484	0	182.795	181.338
		332	1544	174.122	170.702	194.088	169.3	199.529	174.209	175.028	163.585	195.572	173.54	170.544	212.412	202.432	175.538	195.535	188.811	187.331	174.934	190.379	181.75	182.957	229.636	169.104	168.043	203.373	164.74	174.602	199.607	154.192	0	177.031	151.009	171.481	199.111	184.332	176.904	171.762	171.072	165.5	164.854	164.687	164.903	171.466	0	177.329	185.616
		333	1547.86	179.88	170.897	204.63	174.622	200.682	172.841	173.064	159.448	197.232	186.563	163.778	214.255	183.595	176.326	198.478	179.736	180.462	170.888	200.936	175.788	177.542	236.693	173.339	191.668	206.334	0	184.969	196.93	157.125	0	187.593	154.207	171.099	194.861	184.295	173.229	0	178.457	171.464	160.414	0	166.162	163.702	0	170.35	169.865
		334	1551.72	176.512	169.877	201.207	172.722	193.091	183.051	167.489	165.203	191.536	186.092	150.687	213.203	186.135	174.295	182.376	183.228	178.756	179.137	198.582	177.229	191.518	223.746	170.806	186.596	192.93	160.67	188.395	186.619	156.084	0	180.068	163.467	181.783	187.073	180.811	170.32	171.794	182.503	169.066	161.49	170.727	161.055	171.865	0	171.103	172.318
		335	1555.58	175.479	162.909	203.002	178.582	208.919	183.881	177.071	168.962	198.106	181.564	163.148	222.404	194.997	176.969	205.586	188.193	178.253	167.79	198.753	180.196	184.199	213.634	173.792	179.839	207.167	170.669	185.241	197.194	149.874	0	179.958	158.541	178.088	181.176	183.319	170.629	156.201	183	171.174	171.764	0	164.637	168.702	0	174.015	177.416
		336	1559.44	176.894	169.384	198.631	176.315	192.38	187.818	174.689	165.013	193.174	183.365	159.228	211.793	193.065	180.279	194.243	182.22	179.53	169.111	194.842	185.348	180.698	220.146	175.316	177.948	210.59	173.269	171.818	179.202	0	0	185.086	0	186.372	182.079	187.988	179.614	170.732	181.913	174.561	167.896	0	164.978	176.76	0	187.955	161.816
		337	1563.3	166.768	165.417	201.177	173.758	195.404	184.414	169.875	167.576	197.548	184.589	161.762	208.042	216.485	172.54	207.428	188.957	185.439	166.682	197.033	183.359	185.859	220.732	169.791	178.321	195.937	166.533	181.351	190.884	153.612	0	189.406	151.057	196.818	179.858	182.807	172.25	169.675	173.972	176.673	169.142	0	160.64	165.572	0	188.466	188.278
		338	1567.16	175.333	175.961	198.738	171.631	201.928	176.315	177.195	162.546	199.651	183.421	159.419	216.154	190.202	175.73	0	190.22	187.746	177.295	197.836	190.285	180.918	231.261	157.304	178.451	190.103	0	192.754	196.188	153.106	0	184.549	148.586	177.627	190.045	190.291	180.201	176.503	181.055	172.724	166.025	0	172.449	175.051	0	179.447	177.46
		339	1571.02	174.815	172.169	210.745	172.75	200.372	181.543	172.428	166.699	210.192	180.348	162.953	203.737	206.798	178.136	202.785	185.035	191.563	178.048	178.165	175.335	185.221	224.424	175.797	171.955	198.568	0	177.43	196.984	163.159	0	186.683	163.992	179.39	181.201	192.928	174.148	165.828	178.146	175.275	178.329	0	166.684	167.474	0	178.442	183.743
		340	1574.88	187.898	174.568	197.533	172.263	194.191	177.03	178.911	167.37	201.716	180.623	170.305	212.8	200.36	174.438	197.313	190.206	186.795	0	197.921	175.385	181.745	221.194	166.692	171.174	189.435	160.967	167.404	185.106	164.389	0	174.705	160.891	184.443	184.038	183.948	173.525	165.79	174.635	172.695	175.54	0	162.226	169.018	0	184.615	190.318
		341	1578.74	180.86	173.974	188.023	171.878	203.308	174.959	172.398	164.184	204.895	168.659	165.002	222.406	179.078	182.14	206.191	179.327	184.838	166.316	195.347	197.939	183.3	218.141	170.881	180.995	188.509	158.806	176.599	187.83	152.649	0	187.223	0	174.821	183.28	183.725	173.915	165.475	175.729	167.904	175.452	0	167.126	165.162	0	187.109	171.693
		342	1582.6	171.429	161.458	201.054	164.693	196.386	191.547	176.658	157.999	207.242	175.091	167.609	200.784	193.752	181.983	0	181.152	187.045	175.44	197.642	175.145	190.859	216.907	162.639	173.334	185.191	0	170.424	188.272	162.736	0	176.139	0	188.894	187.768	170.411	179.279	172.583	186.307	171.467	170.161	161.588	164.255	169.762	0	170.804	183.37
		343	1586.46	169.643	169.265	194.646	181.512	199.708	185.94	181.14	157.82	209.14	193.235	163.036	199.797	189.591	180.963	183.33	181.566	179.572	0	196.687	172.809	179.939	224.824	171.739	176.73	197.761	160.941	189.805	186.479	152.384	0	183.026	0	176.391	185.815	188.312	173.326	158.04	184.136	165.654	181.283	0	172.96	164.824	0	180.204	176.734
		344	1590.32	179.563	168.597	200.851	182.957	187.457	183.757	177.433	164.176	205.194	187.278	166.565	208.513	183.922	180.152	193.939	176.461	182.503	171.904	187.791	180.654	178.17	232.866	169.457	188.815	194.959	166.746	183.109	188.211	154.891	0	180.167	0	174.649	186.253	177.054	172.88	162.649	182.737	169.77	171.944	0	174.501	174.586	0	168.123	181.034
		345	1594.18	185.845	166.886	196.692	170.28	189.329	183.635	184.412	161.614	205.382	183.88	164.692	213.997	201.04	180.882	186.843	195.097	181.503	171.496	196.379	186.293	182.133	228.43	169.722	183.907	195.134	169.318	169.557	189.988	148.056	0	177.766	0	176.887	200.325	176.338	172.493	154.97	179.75	166.298	188.264	0	176.503	167.246	0	180.929	178.571
		346	1598.04	176.878	161.001	192.115	181.653	183.959	183.139	182.641	163.749	210.186	177.747	167.566	206.477	186.815	175.757	190.327	173.107	184.51	169.979	190.091	179.747	173.558	223.437	168.066	174.787	192.668	169.797	192.968	190.811	151.725	0	185.593	159.214	178.064	192.583	175.092	175.974	159.344	185.694	168.991	181.792	170.306	173.203	160.679	0	181.463	177.833
		347	1601.9	181.488	166.903	193.235	172.657	191.56	188.859	177.573	155.287	209.025	183.211	170.805	210.001	184.184	181.775	192.642	180.705	175.831	186.519	192.372	178.588	174.917	222.884	172.981	177.207	196.159	155.739	177.874	206.399	147.003	0	176.773	155.73	169.662	178.042	172.864	176.326	159.697	183.811	169.447	174.924	0	169.89	170.381	0	173.047	178.858
		348	1605.76	173.202	167.413	203.003	172.039	200.606	202.687	173.873	166.656	204.333	174.426	173.773	193.613	196.206	184.027	180.626	175.224	177.416	177.653	195.703	186.005	174.494	236.469	169.424	177.045	215.091	160.904	180.571	191.298	148.429	0	191.944	152.986	166.484	189.137	180.834	169.3	155.709	191.926	178.542	180.98	0	179.59	165.175	0	176.417	182.575
		349	1609.62	176.821	163.012	194.514	177.854	202.09	182.984	177.108	167.016	204.769	190.053	163.604	210.014	185.662	175.924	192.119	196.817	191.513	169.682	195.065	181.926	177.611	221.632	170.465	179.837	204.606	166.345	173.549	200.397	153.618	0	167.536	152.029	171.934	185.415	172.512	167.675	149.992	185.432	169.432	186.496	0	188.262	168.249	0	187.658	183.007
		350	1613.48	170.919	162.592	187.737	171.423	192.263	181.431	187.317	172.202	208.434	183.307	159.932	197.422	191.28	188.732	194.085	181.213	180.382	179.001	177.909	190.277	183.535	225.042	174.586	178.029	207.354	155.392	187.156	190.798	152.791	0	179.936	0	176.98	181.116	182.895	178.405	144.163	186.312	167.162	174.553	0	158.022	177.943	0	171.088	172.741
		351	1617.34	175.345	167.938	201.655	169.175	199.753	179.546	176.857	156.284	210.451	184.108	162.065	214.781	184.785	176.259	199.307	190.92	196.549	176.981	189.419	195.129	181.175	231.013	178.216	178.02	198.646	0	188.757	186.219	155.842	0	180.293	155.184	169.465	193.329	181.98	178.045	155.393	182.149	163.678	170.762	0	171.205	161.37	0	178.701	184.97
		352	1621.2	167.759	178.444	193.52	171.247	191.254	185.031	173.745	173.003	197.242	176.765	159.861	208.308	185.712	189.045	194.164	179.139	186.747	167.243	175.621	186.982	176.31	220.599	170.126	174.81	191.435	159.104	183.276	194.069	159.155	0	182.211	157.173	173.412	185.928	174.12	182.889	152.922	190.818	165.826	182.946	0	165.827	166.826	0	175.643	179.167
		353	1625.06	171.163	171.905	194.62	168.184	191.157	181.276	180.865	164.325	198.432	183.84	162.186	219.478	176.879	187.851	207.411	186.336	193.131	169.071	187.798	183.365	180.955	225.826	171.868	180.509	186.796	166.481	165.73	192.009	151.078	0	177.7	164.896	178.022	191.394	170.183	182.848	0	191.423	167.581	178.524	0	166.031	163.877	0	179.813	178.859
		354	1628.92	172.155	166.282	193.232	176.599	205.349	184.323	171.778	164.98	202.993	188.235	163.453	210.298	181.799	187.091	0	183.277	184.312	170.82	189.701	180.046	170.332	231.021	173.375	183.641	188.24	162.87	180.951	189.264	155.465	0	190.631	158.335	175.068	186.083	180.813	173.184	0	183.649	168.135	181.801	0	173.873	167.287	0	188.243	181.498
		355	1632.78	169.636	175.519	212.835	183.524	195.938	176.059	178.918	160.937	200.909	189.001	162.949	215.112	197.124	183.569	197.844	190.563	195.022	174.995	196.423	190.216	180.727	229.957	175.957	178.766	195.671	162.197	186.62	190.691	150.933	0	189.879	158.181	176.436	178.899	187.447	175.853	150.584	181.624	162.914	171.823	0	167.812	160.264	0	174.417	181.673
		356	1636.64	168.855	173.826	205.349	189.23	188.195	178.576	0	167.678	191.963	189.433	154.211	214.453	185.112	186.536	198.402	189.66	191.375	177.643	178.785	184.943	182.245	227.638	172.041	181.179	193.655	169.151	185.398	187.912	150.77	0	191.479	158.518	172.855	189.881	167.312	167.337	162.778	180.272	164.632	172.971	171.933	157.503	166.583	0	176.045	185.011
		357	1640.5	179.393	171.713	198.416	171.469	194.101	176.923	170.685	163.805	192.421	194.741	159.247	204.401	189.692	191.488	194.929	184.808	198.29	166.619	181.196	189.852	180.228	228.276	161.724	181.874	203.076	156.93	182.704	195.305	156.286	0	176.4	159.138	180.025	181.429	181.381	188.098	157.649	183.545	163.634	177.044	0	159.398	171.962	0	179.508	187.284
		358	1644.36	181.001	173.636	199.052	178.107	199.203	185.689	169.443	169.214	197.414	188.589	152.149	218.212	194.343	192.416	194.289	177.149	192.293	174.117	184.628	180.635	175.174	228.507	174.985	183.441	196.322	157.563	181.652	191.72	153.566	0	187.299	156.642	182.64	191.336	178.283	173.947	0	176.391	160.544	181.149	0	164.005	0	0	173.015	183.816
		359	1648.22	169.763	167.604	186.767	174.27	195.884	184.887	173.204	158.969	186.589	189.249	162.266	216.703	189.661	188.774	202.457	177.208	187.556	168.861	191.417	181.732	180.518	217.918	169.722	184.858	197.121	161.641	171.288	189.909	158.761	0	185.475	159.432	178.44	191.375	176.038	180.183	147.523	175.245	168.48	181.606	0	159.351	159.931	0	164.18	179.53
		360	1652.08	167.246	164.472	192.411	161.426	203.137	188.937	173.694	171.719	213.963	184.77	157.071	218.852	186.616	197.138	197.885	181.097	183.888	176.987	193.488	191.606	178.109	219.139	173.508	176.907	202.066	158.564	182.409	184.891	146.486	0	189.895	0	177.861	194.399	182.664	181.962	0	193.67	160.561	177.847	0	171.668	161.312	0	179.204	160.679
		361	1655.94	170.819	166.106	199.084	188.515	191.889	181.995	168.432	168.547	194.579	190.863	156.525	215.168	189.191	185.201	195.822	179.886	198.124	170.911	177.692	191.815	170.088	226.645	171.036	0	184.793	174.471	199.866	186.423	142.711	0	189.898	155.643	177.527	170.247	187.746	181.846	148.21	192.768	174.689	177.315	0	167.74	165.819	0	167.311	187.263
		362	1659.8	179.475	171.155	201.715	174.225	192.895	175.885	166.275	169.915	197.179	197.223	158.02	225.773	187.353	174.492	198.199	186.394	191.882	178.265	188.579	191.359	172.738	232.525	173.466	0	193.245	165.399	187.862	184.688	158.722	0	178.977	153.668	176.833	176.538	174.475	171.059	152.923	183.455	166.29	179.57	0	161.982	172.582	0	167.727	182.752
		363	1663.66	163.143	166.013	196.198	170.666	188.208	172.922	166.467	171.023	214.221	190.127	153.997	214.566	183.654	190.939	202.926	185.2	187.812	164.349	187.743	183.461	166.513	227.466	177.397	0	181.122	174.927	176.449	180.402	150.73	0	183.775	157.672	181.398	0	179.799	179.091	154.741	173.917	171.454	174.002	0	143.337	160.962	0	178.718	183.872
		364	1667.52	167.371	169.021	193.786	174.033	188.737	178.544	186.049	171.374	195.774	187.104	155.945	211.784	183.368	178.268	190.662	189.834	190.152	168.265	191.4	193.364	174.181	225.715	166.657	171.541	184.436	165.394	171.828	190.872	136.823	0	187.804	160.614	178.458	180.203	179.956	162.436	143.961	168.706	172.83	176.259	0	157.451	158.564	0	182.76	169.51
		365	1671.38	179.682	170.137	194.563	171.669	185.843	180.748	173.206	160.281	206.109	177.774	148.356	204.048	172.701	179.483	191.56	190.448	187.388	173.334	184.418	182.037	163.635	215.614	172.904	179.328	190.18	167.073	185.77	186.628	155.154	0	184.636	147.817	174.747	200.058	175.554	176.065	155.95	173.121	162.339	179.767	0	151.034	168.429	0	170.534	177.19
		366	1675.24	179.972	169.26	190.261	173.196	190.304	176.692	174.942	166.423	189.636	197.268	150.156	204.275	182.79	181.19	202.061	185.188	185.256	170.834	185.937	190.831	174.398	226.347	182.055	0	183.737	177.346	180.116	180.245	150.974	0	184.882	141.77	169.431	171.278	191.521	167.76	172.958	183.225	166.759	165.139	0	169.433	158.333	0	175.82	176.04
		367	1679.1	176.341	165.659	196.986	167.986	194.445	184.905	172.802	160.143	209.604	188.447	157.764	206.602	188.012	184.228	191.382	187.246	193.294	169.326	194.128	188.674	183.95	222.027	181.633	0	188.895	155.831	174.519	197.285	144.239	0	180.389	142.245	170.231	0	198.151	174.103	154.314	188.543	155.119	173.254	0	162.687	165.832	0	176.823	175.326
		368	1682.96	171.673	162.267	201.115	168.017	198.924	176.46	168.257	161.79	205.152	196.202	162.427	202.547	182.218	192.189	184.19	186.839	193.676	170.652	187.514	183.88	167.208	207.015	190.975	0	188.332	162.47	188.2	184.265	153.698	0	184.302	0	164.906	178.177	182.267	176.945	162.163	186.561	166.719	176.437	0	157.482	158.993	0	170.323	169.423
		369	1686.82	180.23	158.505	188.631	171.167	192.183	178.494	173.257	166.302	199.896	191.195	0	210.205	186.568	190.45	190.945	184.177	191.422	180.74	181.222	179.723	169.459	217.817	170.189	0	190.532	156.849	181.242	185.67	146.964	0	187.692	146.539	173.283	196.83	168.296	179.317	164.438	179.212	163.454	176.956	0	164.196	162.733	0	174.267	176.02
		370	1690.68	168.295	169.199	191.999	176.871	196.877	173.592	175.279	164.405	201.036	196.481	155.052	196.007	193.63	187.219	196.049	190.694	186.27	176.591	183.517	181.676	180.537	226.844	179.967	0	200.834	159.289	179.144	194.446	149.01	0	185.175	150.453	175	175.316	177.67	176.074	159.802	176.949	173.853	174.213	0	160.023	163.104	0	179.593	179.408
		371	1694.54	165.29	162.671	187.382	168.222	196.398	183.742	176.756	0	214.965	189.017	163.424	201.708	194.789	176.058	193.225	188.708	176.315	175.929	180	194.689	178.864	228.776	173.555	0	205.262	161.712	183.51	180.977	151.439	0	178.813	0	170.103	182.173	181.342	177.649	152.665	180.212	173.501	174.628	0	155.51	166.932	0	188.596	177.165
		372	1698.4	162.566	155.674	208.123	159.947	186.923	178.124	174.713	156.158	218.491	189.887	157.757	198.413	190.956	190.093	194.47	188.077	173.722	188.164	193.116	180.068	178.374	225.717	170.878	0	192.739	0	180.979	183.616	150.342	0	187.634	151.865	169.502	185.265	177.586	177.886	0	173.637	166.164	185.264	154.288	161.924	157.794	0	176.003	187.439
		373	1702.26	167.173	159.079	193.494	170.402	189.337	174.724	178.217	164.786	209.278	182.019	157.993	204.405	197.639	180.812	198.232	185.098	179.014	168.548	184.79	176.564	173.014	235.552	187.194	182.613	182.746	162.783	177.155	183.534	148.766	0	196.625	0	164.247	207.607	179.662	182.194	150.094	186.061	171.61	179.131	0	155.26	168.801	0	175.594	176.666
		374	1706.12	174.317	167.006	200.032	177.306	189.644	182.928	172.514	164.028	213.605	183.546	153.931	220.135	191.373	188.258	203.866	186.901	178.931	178.773	182.694	180.461	172.458	229.31	181.121	0	192.976	159.463	175.938	187.212	146.121	0	193.023	161.204	174.588	172.944	180.521	175.429	155.153	188.242	159.883	177.528	156.31	158.129	155.96	0	177.073	178.788
		375	1709.98	166.035	158.319	203.083	170.568	193.245	170.731	174.125	163.027	201.309	186.608	159.586	208.507	189.192	177.16	192.879	183.894	176.002	177.262	183.933	196.295	192.333	219.015	172.778	0	184.138	160.441	171.748	183.325	154.691	0	186.885	150.831	171.477	189.655	182.83	175.69	0	190.164	172.783	178.833	157.658	158.282	162.333	0	175.614	181.434
		376	1713.84	166.07	173.282	194.58	171.616	189.411	181.108	169.455	164.565	201.714	182.695	158.138	208.902	190.203	178.229	202.82	201.03	176.481	175.082	180.407	193.807	161.791	224.452	189.077	0	187.844	171.818	186.54	191.547	151.367	0	191.805	149.842	166.671	175.036	176.992	162.634	147.558	178.596	160.568	181.222	167.726	162.527	158.97	0	178.441	181.04
		377	1717.7	168.367	181.451	199.779	166.357	201.516	180.528	162.543	178.041	207.097	188.537	162.833	208.837	178.358	191.687	200.642	191.604	177.358	175.174	177.763	178.033	173.362	215.818	187.247	0	204.833	149.758	169.164	178.039	149.143	0	189.903	150.489	171.989	174.217	170.566	169.462	140.371	181.507	167.539	184.995	160.036	155.438	170.516	0	182.321	179.056
		378	1721.56	160.654	176.22	197.172	170.418	190.794	188.785	156.608	172.004	200.585	172.543	172.677	215.821	177.463	183.793	195.519	193.587	185.27	177.84	189.131	191.893	160.518	227.515	180.477	0	178.429	0	169.724	178.829	147.398	0	181.486	144.763	179.859	178.099	189.95	176.479	139.465	181.84	168.66	181.698	0	159.52	159.099	0	176.949	172
		379	1725.42	165.879	173.858	193.108	167.286	185.32	184.609	161.551	159.491	193.503	183.685	160.448	218.878	187.163	184.338	205.809	180.131	183.584	180.608	182.424	190.713	168.033	210.197	188.411	187.874	182.474	161.952	171.932	184.99	145.376	0	199.558	142.234	177.176	181.782	177.435	177.312	146.883	186.028	171.238	178.984	0	153.172	163.046	161.575	184.769	181.82
		380	1729.28	167.968	176.169	199.91	175.581	183.93	176.489	164.786	160.82	204.093	180.275	161.707	203.108	178.044	185.932	191.855	185.862	172.898	174.924	183.829	198.76	180.348	222.688	184.249	191.881	179.6	162.037	171.471	183.949	150.126	0	197.74	0	169.799	181.945	178.489	171.384	151.353	169.394	163.659	192.404	157.765	159.339	160.379	0	180.278	174.712
		381	1733.14	166.84	159.847	184.587	167.183	194.3	179.584	163.931	162.048	199.481	186.32	154.062	209.179	181.761	182.462	201.54	183.175	177.071	176.197	189.967	203.528	193.563	225.507	181.839	0	184.676	159.331	170.573	179.29	160.593	0	196.246	147.424	156.363	178.316	171.17	181.754	150.509	175.563	177.111	185.068	160.057	159.26	160.277	157.359	174.439	182.657
		382	1737	160.333	164.248	195.68	177.394	198.374	168.505	151.462	153.33	211.258	190.384	160.522	214.174	181.04	183.378	193.245	194.593	189.959	172.238	189.816	187.784	187.926	221.097	190.938	0	190.16	160.206	172.387	200.367	143.218	0	184.103	154.75	171.465	176.614	180.54	174.833	148.933	182.847	165.954	182.199	154.887	154.139	161.968	148.798	174.576	180.914
		383	1740.86	160.815	162.774	185.772	172.634	192.89	183.912	162.369	169.81	211.549	186.022	153.053	211.69	184.084	169.712	203.779	181.922	182.744	179.416	189.617	179.947	179.574	221.024	173.267	187.153	176.484	150.123	172.469	181.456	147.184	0	195.996	0	171.958	181.987	169.195	178.894	152.362	177.214	170.925	183.358	153.697	154.839	166.819	0	181.916	179.05
		384	1744.72	159.408	172.808	201.191	174.384	192.617	177.498	162.515	155.641	190.134	198.306	158.297	199.465	185.012	189.48	208.475	196.902	185.528	172.382	189.563	200.725	189.012	216.08	187.659	0	193.321	166.269	171.515	178.446	140.467	0	196.896	151.531	165.975	187.288	182.189	168.442	0	168.169	167.911	178.151	165.875	159.394	164.493	152.253	182.122	175.072
		385	1748.58	168.641	169.557	204.682	166.121	190.479	182.518	167.625	153.973	193.408	183.874	153.495	204.726	188.993	201.053	208.391	186.205	177.88	172.146	199.596	173.547	192.902	215.194	181.614	185.132	190.784	165.248	173.612	194.255	135.389	0	184.927	148.909	163.342	185.551	171.242	163.631	152.158	171.453	173.622	181.958	153.89	163.019	154.033	148.965	185.331	172.295
		386	1752.44	163.301	0	206.53	175.714	197.529	185.794	159.933	148.913	197.385	187.681	161.475	210.281	191.538	188.148	196.692	187.108	176.708	168.738	185.474	187.215	194.424	217.535	175.25	180.858	192.44	161.649	169.795	180.418	138.306	0	186.139	157.199	175.411	194.92	175.243	162.49	154.255	164.68	167.206	178.312	173.96	162.831	173.026	146.086	178.237	171.866
		387	1756.3	162.756	162.099	203.677	172.492	197.463	0	174.488	157.744	192.323	184.279	151.551	181.499	185.746	182.706	204.35	180.347	175.929	167.674	204.692	188.657	180.817	206.231	178.769	177.217	183.944	0	170.075	187.561	137.131	0	185.78	154.237	170.856	193.674	176.411	181.166	148.664	181.366	166.318	177.367	168.581	165.419	175.92	154.201	183.068	177.891
		388	1760.16	174.318	174.581	197.068	172.134	197.806	178.621	162.735	158.296	203.53	184.507	151.524	197.093	186.922	189.894	209.604	182.653	178.529	173.453	194.509	183.247	179.278	206.295	173.141	182.593	191.377	166.429	180.778	180.141	146.901	0	191.431	0	164.198	201.053	169.823	184.055	147.814	173.446	158.501	179.503	171.107	160.834	160.976	158.654	178.922	170.798
		389	1764.02	150.185	167.029	198.742	175.249	199.861	0	0	152.482	198.864	183.255	157.757	198.423	178.692	179.994	203.726	178.222	178.812	164.746	191.753	189.173	177.736	204.249	176.922	184.664	193.139	154.982	176.24	194.931	141.091	0	184.336	158.727	166.086	193.883	181.851	189.176	0	177.885	177.424	185.568	170.379	157.791	162.915	159.37	195.778	183.73
		390	1767.88	155.445	169.859	194.056	178.352	200.088	179.612	172.186	158.702	212.073	186.695	160.434	185.637	187.404	176.707	200.664	189.985	177.447	179.65	194.199	193.766	195.205	209.734	174.563	181.812	191.123	177.068	167.974	180.967	145.739	0	203.198	150.867	169.601	188.773	170.141	190.658	155.94	173.55	163.626	175.258	168.469	156.649	174.93	0	185.417	196.867
		391	1771.74	165.075	161.255	202.626	177.514	195.772	183.477	165.994	150.109	207.163	185.639	164.898	189.687	189.867	179.54	211.712	188.009	178.729	174.131	207.066	196.701	195.01	219.42	166.906	179.814	194.301	166.586	179.826	187.898	147.347	0	196.202	149.356	163.904	190.183	180.052	184.246	155.297	174.494	170.68	192.014	173.424	159.644	164.09	152.311	205.923	184.859
		392	1775.6	165.174	166.85	204.767	183.088	191.058	178.687	158.111	145.5	207.662	192.332	150.75	193.25	187.159	190.487	203.744	186.429	182.859	175.472	198.797	197.234	199.811	214.512	175.838	174.451	192.045	169.396	187.025	191.141	140.745	170.711	181.906	160.683	169.869	192.332	173.018	192.639	151.129	165.935	165.341	183.011	0	154.682	163.545	147.824	180.377	183.571
		393	1779.46	173.013	0	209.404	179.323	186.286	182.625	167.386	154.099	196.733	187.472	160.772	207.715	184.762	194.502	205.374	199.787	187.352	179.837	189.194	193.142	187.01	211.096	175.12	183.203	200.377	170.722	174.797	187.132	142.473	0	191.312	152.134	166.286	194.727	189.339	190.702	151.463	168.394	165.923	197.862	167.302	160.043	165.47	154.26	185.927	178.551
		394	1783.32	168.438	171.456	204.374	169.404	190.945	0	171.792	155.125	195.793	179.056	154.381	205.962	194.408	183.412	212.673	175.427	189.261	178.282	193.031	184.27	191.03	220.238	182.239	187.831	193.035	176.569	166.212	184.534	142.687	0	182.558	147.991	165.764	196.052	179.801	184.354	157.746	178.379	165.624	179.962	173.116	168.306	164.429	153.018	194.644	0
		395	1787.18	157.323	175.995	200.068	171.382	193.662	173.933	166.017	164.74	200.902	192.718	161.69	191.943	183.156	177.354	204.391	192.715	190.215	164.746	189.895	193.331	187.238	233.627	173.087	186.507	200.424	175.088	176.885	185.166	156.225	0	185.023	153.194	170.89	177.986	175.287	193.683	0	184.171	164.328	171.163	170.087	167.709	170.768	161.563	192.78	164.917
		396	1791.04	157.612	0	195.909	182.665	193.416	178.384	163.896	162.253	195.674	179.417	157.618	204.334	180.388	193.702	205.541	193.083	182.045	176.426	192.165	199.634	184.013	228.473	186.887	185.809	201.994	0	168.109	199.575	143.421	160.244	190.179	0	173.952	182.089	192.389	188.413	0	176.192	166.182	169.556	163.801	164.293	172.635	147.454	190.993	176.28
		397	1794.9	145.742	0	199.747	178.866	191.922	0	163.506	156.26	209.489	192.068	165.858	206.296	184.268	180.362	193.781	192.74	191.461	170.997	194.745	185.49	201.046	223.23	184.044	184.666	190.561	155.824	164.575	190.158	136.277	0	190.338	152.879	171.64	193.692	177.504	190.889	144.806	175.035	161.795	175.368	168.083	167.67	161.436	154.23	185.994	177.361
		398	1798.76	169.419	176.871	202.877	168.613	202.512	180.474	169.153	158.104	205.381	192.985	164.675	206.645	181.345	195.012	197.434	185.493	189.845	180.343	203.23	195.626	187.908	220.635	183.226	174.144	190.875	170.414	163.05	200.97	142.377	0	186.355	145.605	169.974	187.412	176.328	190.759	0	178.652	162.347	177.444	170.465	165.29	161.507	157.11	190.934	169.515
		399	1802.62	167.187	172.831	192.266	176.239	188.996	173.989	175.64	163.421	203.88	188.66	160.083	204.001	180.084	188.816	193.869	185.265	184.267	173.797	196.74	200.393	186.206	205.835	189.889	177.095	192.181	0	158.517	192.435	146.686	162.159	191	152.127	167.78	176.646	169.27	195.602	155.735	173.047	159.741	175.164	169.596	161.293	166.985	154.866	185.827	166.869
		400	1806.48	164.517	161.536	208.264	173.635	200.184	185.985	170.766	154.534	203.586	196.402	163.18	196.012	191.612	188.838	194.807	183.84	177.659	172.923	206.05	179.93	194.621	227.7	181.947	178.554	179.162	0	162.693	200.778	136.482	0	189.108	147.538	166.734	181.531	174.295	194.863	151.222	169.877	162.024	173.559	168.649	156.319	160.779	152.131	193.689	172.095
		401	1810.34	152.214	0	191.859	174.297	193.073	177.551	163.849	166.045	200.399	194.04	161.44	205.016	187.372	192.373	205.415	192.985	187.578	177.058	205.603	183.063	186.758	237.651	177.783	189.748	184.745	0	167.231	202.147	139.945	160.484	188.47	160.433	170.172	193.666	172.212	195.238	155.322	181.535	156.911	178.727	162.284	166.381	156.77	152.549	197.522	167.048
		402	1814.2	162.29	168.253	206.934	167.823	202.197	182.366	0	158.93	202.582	187.528	167.501	190.315	185.807	191.481	207.245	178.144	178.608	178.779	199.159	192.71	187.372	211.346	176.067	179.75	193.241	0	178.422	200.479	137.899	0	186.211	161.518	168.081	186.456	171.331	190.298	144.823	182.47	157.302	174.503	163.201	148.356	182.992	169.348	189.698	169.951
		403	1818.06	157.376	0	197.96	187.307	203.245	171.028	160.949	166.043	203.083	183.947	157.052	202.853	189.464	197.255	197.96	177.667	181.766	176.076	206.458	178.359	188.344	211.877	190.099	179.488	176.155	171.323	183.879	204.429	139.188	160.24	194.177	177.854	173.146	182.077	171.048	204.184	147.22	168.129	161.118	187.85	168.98	153.976	162.165	157.906	186.59	185.181
		404	1821.92	155.493	160.465	184.079	172.867	209.535	180.822	0	159.155	203.32	189.231	165.34	190.049	182.781	181.669	206.461	183.312	186.547	177.303	194.904	187.748	185.462	225.981	181.258	176.202	194.373	168.206	169.735	211.688	133.639	158.789	184.787	160.157	174.114	182.811	172.785	195.642	0	171.904	170.075	178.55	175.306	157.574	169.427	162.535	170.209	184.414
		405	1825.78	159.968	167.601	206.379	180.955	201.481	173.177	0	162.338	204.178	189.346	167.501	205.596	188.703	192.642	190.826	192.145	187.005	181.198	211.476	180.96	191.877	209.232	179.258	184.273	190.193	0	158.769	215.029	135.901	157.038	196.484	161.088	162.876	176.408	162.298	201.002	0	182.411	173.684	170.274	171.737	167.32	167.77	157.306	174.813	178.071
		406	1829.64	160.418	0	182.332	174.975	208.45	162.624	147.456	166.937	197.831	195.323	176.239	203.117	188.834	187.92	200.877	187.459	190.107	180.009	204.572	180.034	182.931	232.957	174.907	189.315	185.469	171.763	167.202	207.867	132.359	162.186	195.25	146.869	176.55	176.097	173.765	192.663	146.48	176.326	177.69	186.814	167.077	162.225	158.891	161.297	182.863	185.875
		407	1833.5	159.907	164.646	195.792	178.601	215.861	178.198	160.206	154.255	199.005	208.757	165.283	199.46	189.383	167.528	193.329	193.923	182.838	175.604	203.489	182.822	189.24	224.432	188.131	184.863	174.825	184.683	182.654	204.908	138.286	0	196.545	161.5	170.649	174.221	177.557	198.076	148.556	176.922	164.406	176.369	166.49	171.964	156.054	160.638	186.393	186.488
		408	1837.36	149.316	168.189	200.242	175.11	199.83	178.919	162.376	158.684	205.779	195.019	163.026	223.435	189.465	182.197	193.97	183.704	188.976	183.685	215.48	179.902	189.632	227.931	188.62	193.677	180.662	176.017	166.239	194.386	141.57	159.861	195.703	147.201	161.428	179.206	165.809	188.445	151.067	181.179	166.5	168.591	172.022	175.799	175.145	156.855	180.901	178.135
		409	1841.22	161.406	166.542	188.785	174.772	200.219	176.823	158.088	159.746	202.429	204.001	168.002	197.166	183.062	180.068	190.334	184.796	192.353	171.569	217.672	190.884	211.52	214.77	184.81	187.151	194.955	175.464	159.389	209.727	147.495	150.414	192.472	145.095	174.071	183.969	176.706	206.331	154	168.424	174.314	0	165.654	171.141	168.222	161.987	178.944	181.313
		410	1845.08	152.632	157.929	184.694	165.324	202.334	173.899	161.964	164.54	199.274	208.94	156.868	185.891	187.842	195.16	199.848	176.151	181.377	178.749	191.54	193.303	194.002	221.505	182.302	186.121	187.517	172.928	168.396	198.022	139.81	158.315	196.087	145.729	165.121	181.867	163.983	194.071	145.803	174.937	178.058	173.719	165.036	171.115	167.15	159.544	183.268	168.485
		411	1848.94	149.778	155.924	199.718	179.668	210.044	167.936	163.333	153.215	199.994	198.795	167.707	178.678	191.148	183.306	195.652	193.932	182.292	179.396	203.866	196.211	191.999	210.466	178.587	183.513	192.571	162.023	169.755	208.773	140.24	0	191.795	157.758	177.566	187.214	169.8	189.768	138.552	171.735	167.107	177.48	166.612	165.987	166.157	148.073	191.712	168.793
		412	1852.8	159.371	169.53	193.758	185.65	206.23	181.551	157.654	159.863	208.745	198.892	158.412	0	188.523	184.197	211.404	181.497	186.02	182.909	195.811	188.884	195.748	0	185.836	186.305	183.67	0	162.105	199.28	141.254	160.682	193.569	142.056	171.033	188.019	174.643	203.586	0	172.994	168.23	183.432	165.01	180.253	167.582	152.065	183.45	170.214
		413	1856.66	155.193	164.564	192.759	183.222	202.222	160.222	158.4	174.837	196.311	183.292	154.765	181.137	180.022	191.891	186.601	185.334	178.132	179.758	195.674	178.52	190.626	213.838	194.483	178.806	185.364	0	164.452	209.402	137.153	161.205	197.961	149.476	169.662	178.553	175.932	182.083	158.013	179.404	160.863	176.319	165.715	172.587	166.088	157.881	174.548	159.887
		414	1860.52	155.804	164.92	197.523	189.195	199.449	165.83	168.887	165.727	206.324	194.373	161.032	181.017	186.832	182.997	184.805	184.593	193.684	182.607	203.675	191.296	192.786	205.836	198.626	187.681	191.457	169.938	186.861	197.133	129.794	165.981	193.761	138.6	174.401	179.641	187.557	186.222	0	163.293	164.506	176.172	162.111	163.643	161.985	171.304	178.701	185.18
		415	1864.38	161.31	0	202.485	171.558	211.874	169.355	160.479	161.223	195.687	188.069	155.141	180.985	189.63	177.759	199.138	189.585	181.049	169.787	207.78	196.974	195.886	0	193.294	182.058	176.119	170.562	171.433	206.192	127.822	166.462	191.664	0	168.525	171.511	168.934	199.437	151.7	162.382	159.796	174.367	167.378	168.389	173.694	159.076	174.007	174.111
		416	1868.24	149.102	171.381	190.707	175.194	195.402	175.152	179.917	159.284	207.531	201.447	0	184.102	182.294	180.484	190.566	182.644	191.006	177.78	201.813	195.599	182.33	208.915	199.736	181.043	179.661	0	165.506	208.346	131.665	161.213	195.972	0	169.57	173.617	176.668	189.227	142.37	164.792	162.21	188.98	162.938	170.776	173.511	162.305	173.026	173.116
		417	1872.1	0	0	198.514	179.351	204.51	173.183	0	158.451	192.232	200.596	0	190.927	167.283	184.146	194.348	191.714	188.776	172.454	202.68	210.511	185.109	211.652	191.096	180.551	183.324	166.131	171.509	199.862	137.72	167.624	203.279	153.856	171.491	180.402	181.392	193.456	146.13	165.851	168.819	168.588	166.249	164.843	168.225	161.81	186.856	181.806
		418	1875.96	0	0	198.519	179.118	203.366	179.467	163.42	166.145	196.922	194.026	154.025	185.755	178.595	177.266	203.547	188.909	198.732	183.559	210.067	181.119	190.469	209.194	184.507	180.451	172.521	170.164	171.096	199.226	130.352	0	188.096	0	164.333	174.396	172.583	204.633	146.265	165.568	163.295	174.348	160.43	169.873	163.468	150.782	186.643	180.573
		419	1879.82	0	0	207.52	179.517	204.955	177.948	159.796	164.693	201.898	206.747	153.454	197.053	184.058	185.939	196.076	202.187	181.475	171.753	201.816	189.196	188.455	193.442	184.596	172.81	179.987	0	161.182	203.616	0	166.336	197.586	152.306	168.364	178.239	197.667	189.941	147.925	172.255	159.683	183.459	159.831	167.49	172.683	158.847	189.968	177.714
		420	1883.68	153.11	0	204.819	178.334	206.392	171.648	163.265	163.384	197.54	192.504	162.004	176.492	177.922	170.345	196.825	194.856	192.625	180.084	210.29	198.809	183.5	208.539	182.383	177.242	186.288	160.324	167.95	208.34	127.56	165.007	199.573	0	159.876	176.414	173.722	196.127	146.512	162.271	161.077	180.274	161.378	173.586	160.108	158.158	189.331	168.365
		421	1887.54	145.297	0	194.821	185.738	200.914	178.301	170.868	169.21	191.393	185.496	162.486	177.458	184.479	179.477	194.197	179.647	185.587	180.563	210.613	186.264	176.343	211.334	180.098	186.745	176.947	0	163.609	200.795	0	163.947	205.337	0	169.815	169.38	185.67	185.734	149.553	169.063	168.013	165.446	159.145	167.828	152.682	154.438	188.267	172.872
		422	1891.4	150.479	0	203.425	180.54	199.821	179.199	159.022	168.402	198.922	183.278	153.457	181.468	198.177	189.135	198.795	188.251	172.15	185.445	210.49	179.24	194.212	0	194.96	177.969	171.23	160.907	171.378	198.966	0	159.934	196.118	0	163.029	182.86	189.699	202.012	146.202	173.462	160.399	187.585	156.991	175.065	157.89	149.855	188.636	178.889
		423	1895.26	140.86	0	193.467	186.702	195.671	165.972	159.005	156.462	188.32	187.997	155.56	189.617	183.877	183.247	198.348	181.959	182.425	179.375	211.989	189.412	190.927	188.21	201.84	185.594	181.487	0	158.418	194.228	140.474	167.295	197.337	0	166.224	157.634	184.084	199.806	0	171.527	175.156	186.263	157.313	174.344	0	153.828	196.25	179.768
		424	1899.12	148.696	169.89	205.198	192.933	200.419	175.871	168.777	164.856	194.475	188.715	0	175.652	200.705	173.926	200.582	187.197	183.889	179.169	200.481	205.037	187.454	189.134	192.726	191.851	179.926	0	169.56	192.936	139.998	153.409	200.291	0	172.572	175.929	187.217	188.314	151.022	164.008	175.836	175.73	0	160.721	158.335	155.875	201.7	179.199
		425	1902.98	149.186	0	206.563	187.577	205.055	170.398	166.173	167.864	198.863	192.571	155.601	175.014	192.602	181.671	185.444	186.138	184.635	180.1	218.737	197.388	178.104	0	210.646	183.363	176.361	161.495	161.095	205.294	139.512	159.381	190.129	0	171.442	174.754	170.032	200.583	147.664	163.157	174.216	169.712	159.674	167.341	154.686	142.773	192.644	180.777
		426	1906.84	0	0	203.771	178.245	217.869	167.247	161.76	161.901	192.292	186.161	0	180.336	189.34	197.075	187.9	185.609	177.066	187.06	207.598	186.4	196.466	0	191.293	183.563	178.758	0	165.396	191.735	129.621	156.008	196.63	0	164.088	163.288	162.652	196.933	144.919	175.762	176.866	178.229	158.867	167.671	154.21	145.99	196.682	187.723
		427	1910.7	153.723	0	197.52	187.572	200.203	164.173	165.574	0	181.178	173.653	0	178.312	181.565	170.722	194.104	190.303	181.439	180.287	213.919	205.631	183.557	195.735	197.661	179.535	181.16	0	166.869	173.845	133.258	164.345	182.709	0	161.751	176.41	164.417	196.886	147.041	166.942	154.609	185.482	150.831	167.928	0	155.03	200.793	194.267
		428	1914.56	155.077	170.541	191.154	181.806	213.966	167.828	177.081	159.408	189.971	185.694	0	184.052	200.743	180.304	199.82	184.638	198.995	180.237	208.648	197.682	185.057	197.876	192.81	181.088	187.381	167.985	0	190.677	0	166.324	188.331	135.55	169.009	168.183	181.002	189.591	0	164.633	170.889	185.005	163.609	168.553	163.077	152.843	202.032	183.939
		429	1918.42	151.105	162.568	198.049	176.246	201.381	160.274	170.729	163.583	199.074	187.813	148.518	180.927	191.575	179.796	199.294	177.301	190.215	186.351	213.654	188.997	185.333	194.694	198.44	182.472	172.477	167.279	0	191.537	130.553	154.732	204.463	153.839	164.314	0	166.924	203.43	135.106	178.716	159.745	0	148.794	185.87	166.795	147.906	207.497	172.286
		430	1922.28	148.211	0	192.332	187.295	204.114	164.006	184.157	165.87	194.702	188.226	0	175.546	186.674	180.042	197.38	184.376	190.167	177.39	200.661	194.565	183.004	194.395	194.412	176.465	180.684	162.673	157.083	189.536	134.362	154.995	187.288	140.225	162.486	175.83	178.649	199.1	149.686	163.275	162.076	0	159.323	170.467	164.916	155.226	192.652	175.745
		431	1926.14	159.152	0	199.113	187.343	0	169.922	178.19	160.513	176.669	171.518	0	175.459	182.899	171.941	194.044	189.275	184.344	187.507	204.292	194.361	192.713	196.101	197.566	181.38	180.131	0	155.789	192.43	136.915	154.354	189.89	0	162.212	168.248	169.011	187.104	138.421	179.207	163.231	193.881	163.516	180.908	166.869	153.073	192.719	176.359
		432	1930	160.495	151.962	188.98	192.194	195.697	162.421	173.795	167.911	183.66	180.818	148.786	180.731	173.841	180.389	195.426	181.127	191.919	178.226	209.256	191.633	189.51	201.404	199.494	178.066	177.11	161.234	156.373	206.681	141.473	147.629	188.909	158.828	168.928	169.984	174.56	206.315	134.634	174.12	161.383	192.467	162.295	161.517	155.914	156.893	208.455	177.844
		433	1933.86	157.333	0	193.302	196.51	192.411	168.844	174.756	157.262	202.426	183.634	154.829	181.001	192.374	173.25	190.302	176.905	186.046	185.283	203.759	209.235	194.84	204.47	198.436	174.248	178.041	0	0	193.405	138.065	147.472	184.409	0	172.962	183.899	180.15	196.77	143.789	182.006	165.118	185.818	160.235	171.577	158.291	152.789	201.955	177.218
		434	1937.72	159.99	0	190.154	192.548	201.359	164.535	183.098	164.99	186.38	191.259	152.208	181.895	187.828	166.645	192.78	183.216	189.879	183.135	195.048	201.228	189.819	207.604	191.822	175.383	165.362	171.131	173.062	187.81	0	151.987	187.702	0	167.995	159.558	170.28	197.009	138.764	171.995	171.524	179.829	156.263	170.487	163.139	149.546	209.92	171.963
		435	1941.58	152.63	164.259	195.108	189.525	191.321	162.751	172.163	162.644	197.497	198.496	0	178.749	186.34	171.492	198.46	190.549	187.523	184.869	194.997	199.491	189.852	200.861	191.084	176.023	180.122	172.931	157.077	192.204	134.19	154.621	191.775	0	168.083	175.104	0	198.878	140.854	168.142	170.367	181.397	0	164.484	159.804	0	196.649	186.946
		436	1945.44	154.001	170.234	204.809	185.056	202.29	163.251	185.778	158.1	199.756	194.442	137.039	158.828	200.072	178.573	193.055	198.941	191.558	177.145	206.914	200.662	185.334	198.624	194.993	169.958	195.346	165.469	158.738	179.691	0	158.032	183.979	0	167.833	164.648	172.601	197.604	135.82	160.932	158.425	182.136	153.919	163.446	168.2	146.165	205.602	168.456
		437	1949.3	152.106	158.371	200.741	187.021	202.976	162.268	188.689	156.338	193.104	173.248	140.66	172.301	183.906	172.859	211.821	181.395	179.897	186.492	202.955	199.111	189.51	201.989	199.034	196.395	184.871	172.962	0	193.553	0	151.539	184.532	0	173.878	0	168.4	198.464	143.831	175.77	166.694	195.55	156.362	169.9	168.77	155.821	199.123	170.731
		438	1953.16	158.051	172.118	200.878	181.397	204.638	160.049	181.447	165.125	195.25	186.713	147.534	180.194	191.699	181.891	194.231	184.954	184.186	180.896	199.98	203.394	179.426	209.457	190.6	183.251	177.023	175.23	153.384	181.726	0	149.916	199.602	0	176.201	158.554	162.449	192.808	0	157.775	171.371	185.963	151.018	167.904	169.44	147.965	197.162	164.886
		439	1957.02	153.765	152.612	203.964	184.688	186.583	168.308	185.468	153.124	191.224	187.152	0	171.457	186.199	177.902	193.934	183.008	188.744	186.356	201.411	204.965	184.434	196.459	206.574	185.875	177.224	177.328	143.713	187.447	127.06	153.619	192.79	0	167.085	169.738	160.592	194.416	149.129	169.691	185.904	186.034	147.421	171.265	165.381	148.737	200.956	173.398
		440	1960.88	159.156	159.714	194.548	187.935	193.06	161.483	186.04	156.125	186.478	190.818	137.132	175.164	191.431	174.513	191.454	199.883	185.966	183.336	197.015	203.521	194.986	192.875	202.288	181.113	189.167	0	155.108	186.306	0	165.838	199.501	121.991	172.791	0	169.111	205.309	137.962	164.36	172.24	188.415	157.496	169.992	167.15	152.5	202.15	179.581
		441	1964.74	154.109	0	208.319	182.757	208.563	163.636	181.422	156.17	184.041	180.577	156.081	180.694	189.893	167.904	199.274	183.755	195.657	188.573	202.135	207.01	183.494	203.492	210.498	177.226	175.942	182.094	164.153	186.749	128.832	154.15	193.997	128.356	167.972	151.684	0	199.893	134.642	156.82	165.921	196.525	162.697	160.614	159.499	154.637	203.059	0
		442	1968.6	166.106	0	198.76	174.28	206.495	165.157	190.323	163.812	192.846	188.642	142.668	180.226	195.847	175.265	196.978	190.565	182.655	177.786	207.581	235.607	188.846	212.571	202.72	185.286	179.723	173.641	158.693	201.259	0	160.389	193.203	0	158.501	162.076	0	189.181	137.599	168.986	177.823	194.81	148.605	161.724	168.76	153.06	204.864	179.944
		443	1972.46	153.181	153.684	184.846	174.378	205.369	162.452	182.236	157.523	185.04	190.871	0	178.812	183.134	159.511	198.026	192.282	176.318	176.468	200.581	206.015	185.922	198.085	206.204	188.342	180.114	174.835	151.185	187.146	0	168.7	191.357	142.255	162.05	161.016	0	198.569	142.046	169.715	155.475	225.71	157.393	156.611	169.699	144.684	197.79	169.811
		444	1976.32	160.481	0	195.027	179.263	204.202	170.426	182.09	165.684	194.465	189.838	0	178.149	206.269	174.359	207.893	181.73	188.214	184.503	208.674	207.943	184.964	196.98	207.525	189.242	181.466	171.208	160.213	188.568	130.382	157.631	185.627	134.5	162.861	160.081	167.356	196.062	0	163.144	161.23	196.154	152.265	179.524	170.958	158.232	196.327	161.663
		445	1980.18	160.864	149.91	203.613	182.49	203.915	160.817	189.641	164.005	203.816	178.298	0	180.08	171.019	177.807	199.183	187.758	192.354	190.457	210.282	215.424	191.315	0	210.09	178.429	183.58	175.917	162.263	188.682	130.168	170.465	182.818	146.878	158.168	171.429	170.959	191.622	136.783	168.301	171.415	181.659	150.391	167.041	168.788	149.632	192.914	164.16
		446	1984.04	152.424	153.633	211.552	184.735	200.963	172.975	0	167.452	199.886	181.114	145.606	184.459	172.873	170.934	197.247	186.357	178.246	194.385	209.763	200.274	193.964	199.211	205.854	177.453	193.811	174.716	159.719	197.677	0	159.694	175.396	0	169.074	154.326	176.073	197.116	133.27	157.598	177.271	183.941	158.084	173.723	167.123	0	200.591	173.265
		447	1987.9	163.673	148.97	199.242	184.161	193.94	159.249	178.967	164.101	195.256	191.232	127.694	189.943	182.941	163.966	201.188	183.811	177.854	192.792	195.523	207.894	192.954	201.857	193.635	169.924	192.959	169.269	169.937	187.46	0	164.956	201.281	135.885	164.971	166.617	0	200.319	123.516	154.691	162.151	192.325	155.053	162.507	177.658	147.316	205.535	157.341
		448	1991.76	165.059	149.123	190.724	190.182	195.487	165.02	179.126	174.528	196.97	181.098	0	188.494	197.419	191.389	197.831	182.044	191.75	185.827	206.658	207.252	196.216	190.576	203.492	185.1	185.19	179.874	162.235	187.083	0	165.639	193.888	129.81	171.169	160.292	0	193.542	135.775	161.922	162.086	191.321	156.219	171.374	189.338	147.975	202.985	173.199
		449	1995.62	165.807	0	198.367	179.225	0	167.658	181.441	167.846	200.573	170.744	0	175.949	182.086	166.555	202.058	179.725	178.751	184.153	203.905	213.653	193.799	195.6	213.264	177.081	192.353	181.79	161.883	188.855	0	164.04	188.488	0	157.753	164.876	0	196.198	134.648	162.758	162.898	191.119	151.929	166.99	169.984	151.211	205.985	177.745
		450	1999.48	164.619	137.3	199.525	179.819	198.98	167.059	176.123	163.666	189.94	183.648	0	190.186	184.197	159.77	197.773	173.676	184.374	186.183	214.852	213.998	193.744	189.676	208.101	182.057	179.958	0	172.54	190.209	0	157.594	197.683	0	161.118	158.343	0	200.273	138.938	161.863	169.176	191.476	153.963	157.365	169.307	145.097	195.887	162.233
		451	2003.34	171.292	163.453	206.159	187.401	202.131	166.349	171.267	163.354	191.634	188.829	0	183.099	0	165.19	185.05	177.065	190.178	192.094	214.818	214.646	194.752	206.734	210.727	190.477	181.271	167.621	160.195	186.24	0	164.509	196.424	0	170.298	179.042	0	203.398	132.49	154.861	170.153	192.25	157.108	170.326	171.609	151.542	187.16	165.207
		452	2007.2	166.821	158.605	207.692	185.079	188.947	169.024	184.606	163.111	194.53	179.063	0	183.759	188.59	161.887	203.471	187.129	183.28	185.38	206.254	202.309	182.875	201.605	200.025	187.182	190.629	0	170.018	192.58	0	160.237	189.356	127.865	158.146	180.641	158.101	199.119	145.396	171.415	169.104	185.283	154.982	166.726	168.835	147.748	199.076	171.09
		453	2011.06	168.199	149.935	200.759	179.009	197.223	168.735	183.106	163.003	191.133	187.833	0	177.517	186.194	155.593	197.863	191.049	179.521	188.881	206.72	205.607	198.219	193.222	203.755	181.413	169.782	0	162.894	184.28	0	156.365	194.947	0	167.777	176.048	0	199.484	133.07	167.05	168.943	193.172	165.529	169.5	173.702	152.983	187.323	183.747
		454	2014.92	172.821	161.425	197.397	178.024	192.241	173.359	185.948	167.001	184.528	183.261	0	186.435	185.182	170.974	180.352	171.63	183.972	193.821	211.806	200.091	193.573	198.858	205.404	178.702	163.214	176.387	173.624	184.903	0	155.166	195.162	132.134	173.022	176.265	156.242	203.276	0	174.091	163.201	201.8	168.215	164.154	170.806	165.31	189.484	165.282
		455	2018.78	170.684	0	200.178	179.276	200.799	166.908	179.155	163.096	197.652	179.359	0	198.668	187.842	174.458	199.854	178.754	195.28	185.378	208.449	196.721	199.247	186.638	197.684	179.085	176.491	165.765	161.495	188.963	0	166.053	199.101	0	169.944	180.315	0	208.549	141.024	176.7	165.478	195.136	153.722	175.825	173.071	147.118	203.093	171.876
		456	2022.64	181.197	169.047	187.952	176.613	198.19	169.689	181.339	171.113	187.795	181.54	143.141	184.43	185.907	183.789	205.391	186.886	197.354	189.663	203.842	205.421	194.048	211.361	214.816	181.285	171.417	172.523	166.208	196.572	0	169.336	198.245	0	167.54	179.253	0	197.058	0	167.219	166.879	191.306	158.221	170.642	159.447	158.27	191.643	195.234
		457	2026.5	175.679	158.253	187.79	174.65	205.034	173.742	180.275	165.499	194.836	184.996	0	182.372	181.422	167.604	188.006	177.174	198.686	177.966	201.619	212.25	187.053	196.52	214.022	175.215	181.831	172.181	169.85	184.103	0	158.053	194.306	0	158.762	170.825	164.212	206.125	129.437	164.224	169.974	189.459	167.902	166.979	180.717	156.185	197.381	180.24
		458	2030.36	175.26	159.104	195.684	177.681	197.282	166.421	181.97	149.376	185.366	182.536	0	183.396	196.919	173.093	193.061	181.675	200.866	179.306	208.172	207.807	196.135	201.898	204.538	173.148	168.852	169.704	157.056	210.98	0	165.449	204.41	0	159.11	179.205	172.416	200.442	147.316	166.297	170.121	191.31	158.538	165.21	173.25	163.582	194.888	156.381
		459	2034.22	167.493	174.792	206.824	188.884	200.746	163.232	175.48	163.485	190.681	173.679	0	192.892	186.331	168.893	196.492	167.174	199.237	179.002	200.488	192.925	189.727	194.356	211.716	169.213	182.25	0	161.173	190.212	0	163.42	193.025	140.126	164.18	165.386	163.983	193.825	137.01	172.873	180.484	197.268	159.037	173.976	160.048	153.566	186.075	168.872
		460	2038.08	162.752	183.637	205.31	172.252	207.833	180.28	181.439	161.629	196.854	186.604	135.462	189.997	177.263	169.37	191.422	170.539	190.375	186.131	211.687	210.953	189.96	189.664	204.464	177	185.225	0	155.032	189.249	0	154.295	195.124	141.348	166.425	174.759	0	198.169	131.863	181.944	158.683	196.923	168.027	182.296	167.846	147.765	195.77	165.234
		461	2041.94	183.814	186.624	204.954	178.281	194.821	180.545	181.603	163.052	195.828	184.697	126.973	189.619	171.227	176.411	199.964	171.177	193.052	173.278	197.901	189.187	205.12	194.466	214.227	164.21	186.269	0	171.055	197.056	0	161.892	200.976	152.707	169.686	174.258	175.114	209.32	125.591	177.999	171.684	190.15	148.567	174.975	164.411	155.832	184.984	172.884
		462	2045.8	172.411	174.655	204.41	184.443	194.367	169.122	186.475	163.977	196.851	184.122	0	186.405	181.258	182.975	200.027	176.634	194.798	170.987	202.099	209.97	192.57	197.726	207.442	167.503	179.288	157.776	174.875	200.349	0	162.016	186.142	143.881	176.576	179.417	170.674	200.527	142.788	171.45	174.029	185.313	161.106	163.657	162.045	149.014	183.058	175.483
		463	2049.66	173.804	181.789	204.127	183.504	201.959	179.714	190.867	163.121	192.708	203.9	0	181.632	178.934	173.156	199.695	183.583	191.404	178.475	201.607	194.447	192.268	199.263	217.278	171.238	170.479	0	181.664	196.89	0	158.018	193.745	141.116	165.317	185.832	163.866	200.811	130.949	184.025	177.768	186.116	153.537	174.307	173.448	160.542	185.974	171.533
		464	2053.52	177.036	182.904	201.434	183.964	197.605	172.74	183.238	155.988	198.838	184.72	0	184.222	188.068	167.576	198.122	182.946	200.995	192.882	205.009	193.087	193.073	184.355	207.21	165.411	175.436	171.203	186.121	192.518	0	164.022	180.778	145.059	164.768	189.474	153.214	203.547	136.879	170.308	171.602	176.772	145.876	163.147	156.533	160.855	185.186	170.132
		465	2057.38	173.873	163.576	203.538	180.45	192.723	174.409	181.797	156.831	190.592	190.269	0	187.831	194.424	174.391	188.009	174.95	192.093	189.772	194.352	198.423	192.107	186.382	207.584	170.131	187.883	161.837	168.502	194.294	0	159.786	194.565	150.548	162.221	172.061	161.7	204.586	140.591	168.261	167.312	169.034	156.636	164.717	168.462	146.338	185.944	160.034
		466	2061.24	179.702	182.266	204.582	190.336	184.013	170.667	185.072	155.856	186.438	194.807	0	188.36	187.178	171.97	189.031	173.76	190.862	185.371	201.731	195.575	198.826	194.301	208.22	165.819	187.135	171.257	182.471	195.359	0	170.101	200.717	146.674	154.401	178.472	158.198	202.277	0	183.875	172.276	172.058	144.92	168.631	161.184	0	187.014	169.987
		467	2065.1	173.656	172.05	210.43	176.962	191.593	169.708	191.779	156.282	175.587	181.853	0	197.014	176.96	166.427	198.967	174.182	186.131	177.294	201.793	203.369	195.006	196.28	219.674	171.079	175.784	182.138	170.738	195.045	0	159.401	192.568	139.573	156.576	186.478	149.929	199.679	139.429	161.849	166.487	182.202	146.613	163.015	168.875	0	187.307	170.987
		468	2068.96	178.915	179.56	192.631	183.721	189.855	169.587	181.629	158.856	189.479	184.381	0	180.343	181.421	156.508	199.842	176.306	182.083	191.283	204.129	210.537	189.854	197.551	202.665	173.825	164.225	169.276	189.294	187.568	0	158.977	202.492	154.308	163.255	180.281	153.843	194.286	132.799	177.613	171.74	188.411	143.587	161.745	158.759	0	198.053	179.451
		469	2072.82	175.175	174.165	211.567	182.301	195.314	157.21	181.978	158.561	182.21	188.705	0	187.929	0	175.578	192.241	180.332	190.141	190.74	200.853	201.628	203.686	187.64	216.215	178.731	165.768	179.912	171.176	197.968	138.055	157.881	206.837	144.713	156.065	187.737	147.701	208.259	141.045	168.023	163.841	186.127	0	166.422	162.412	142.515	190.625	176.683
		470	2076.68	178.255	178.77	206.363	179.616	183.458	161.681	176.439	148.454	183.572	189.889	0	178.097	190.868	163.562	190.899	168.9	193.101	181.142	213.217	195.208	191.145	196.308	204.146	164.581	179.009	154.788	186.551	166.842	0	162.338	197.537	147.049	159.311	180.71	151.486	218.408	0	181.033	183.862	178.392	144.418	181.2	165.773	0	186.058	178.187
		471	2080.54	176.823	176.495	206.621	193.636	202.046	167.277	182.841	156.599	186.897	186.268	128.533	198.336	181.771	174.129	198.655	168.381	191.831	182.666	206.527	198.217	200.878	182.877	196.016	176.52	158.701	166.275	171.896	193.257	140.108	155.26	203.153	131.04	164.425	0	162.695	210.843	135.031	164.606	168.64	181.315	0	181.338	161.399	142.372	185.645	177.364
		472	2084.4	166.152	181.257	192.645	181.697	190.61	167.957	176.023	157.612	192.689	183.576	0	186.548	182.088	168.833	189.054	181.894	192.753	185.727	203.75	197.545	201.45	191.617	203.191	180.397	160.186	0	177.675	182.949	136.155	153.786	198.331	133.392	153.162	172.995	158.501	206.034	129.78	177.902	167.892	178.192	0	173.141	164.764	138.932	181.064	172.879
		473	2088.26	168.071	189.046	195.945	185.983	184.438	178.188	182.448	160.828	187.364	189.856	0	177.216	184.765	161.558	195.249	180.285	194.434	193.66	202.462	192.622	208.724	183.149	206.758	179.503	160.775	160.988	155.121	192.61	0	161.605	194.263	0	155.121	173.131	156.121	201.861	132.775	168.637	163.891	180.244	0	170.351	158.691	154.339	175.24	184.224
		474	2092.12	174.795	185.505	209	187.058	187.942	173.301	180.187	158.566	190.211	173.591	0	185.432	173.595	172.166	207.035	177.153	193.345	186.33	203.049	0	207.929	193.148	207.854	171.258	169.312	165.319	161.034	187.949	139.447	158.941	188.172	139.99	150.165	0	162.047	206.152	0	185.672	167.683	185.273	141.979	180.639	166.974	0	184.846	167.749
		475	2095.98	177.126	178.49	199.745	183.488	197.446	178.6	181.423	165.472	184.993	177.477	0	197.19	174.083	173.189	196.629	178.139	199.966	189.73	200.753	203.045	190.447	200.679	205.817	173.767	159.437	0	173.782	182.496	141.417	158.263	188.722	0	148.877	175.417	176.884	201.79	0	172.176	174.952	186.45	154.46	169.783	163.683	157.642	182.505	179.88
		476	2099.84	163.841	175.841	198.041	180.205	198.712	189.373	162.487	151.466	194.415	173.545	0	194.658	167.825	175.638	186.505	181.697	198.031	181.683	198.335	191.365	206.289	193.671	213.093	177.611	158.767	0	197.642	181.681	132.825	161.735	188.985	145.279	144.802	181.217	154.573	203.553	139.756	175.919	173.725	181.252	154.032	169.955	159.737	0	190.947	179.254
		477	2103.7	170.61	178.166	203.749	177.944	194.803	181.78	175.657	144.528	189.54	176.358	0	188.997	177.556	178.802	183.383	181.521	203.061	184.46	195.724	199.362	195.008	192.053	209.171	174.115	163.6	157.889	165.376	184.27	143.257	163.37	195.222	149.88	147.777	180.51	162.169	200.069	146.477	163.522	180.416	184.926	138.869	170.957	159.926	150.744	196.843	182.912
		478	2107.56	175.184	173.686	201.991	179.861	197.795	182.028	171.379	159.547	176.546	158.717	0	182.806	178.689	178.313	191.99	175.109	188.282	187.736	203.9	196.644	204.818	186.154	210.15	182.69	161.361	166.092	170.984	197.753	141.759	167.097	197.887	0	156.243	194.883	161.356	198.273	144.687	173.06	170.787	182.408	0	166.782	147.902	0	186.38	178.148
		479	2111.42	172.91	186.604	194.869	191.882	196.646	162.189	173.494	154.482	196.986	174.478	0	193.755	177.224	169.515	188.427	168.315	193.653	178.884	199.764	217.557	184.648	175.901	214.765	168.564	168.199	166.646	168.444	184.171	141.166	165.18	197.342	140.367	169.63	175.876	164.435	207.144	134.526	178.223	173.607	190.557	165.52	178.691	166.753	0	195.707	174.43
		480	2115.28	179.985	183.604	192.599	182.313	202.332	164.263	175.366	155.644	182.042	174.98	0	187.655	174.238	174.247	192.376	178.866	187.335	177.202	213.511	211.653	186.593	181.68	206.85	172.018	163.974	176.312	170.727	181.49	141.876	164.576	182.13	143.975	166.972	187.545	151.316	193.597	136.624	164.094	174.606	187.393	138.378	178.77	154.449	0	203.776	167.044
		481	2119.14	161.475	174.058	203.699	183.412	205.422	163.954	175.67	0	177.431	174.121	0	190.653	168.8	173.311	186.959	177.381	179.388	185.534	201.535	228.314	190.443	183.612	201.921	189.407	158.199	162.62	170.161	174.676	145.032	170.608	184.151	145.679	155.766	182.527	143.883	218.37	137.367	166.631	162.859	183.135	0	165.76	148.405	0	199.108	176.854
		482	2123	178.051	184.492	197.975	184.425	191.926	167.978	166.775	151.948	189.499	173.364	0	194.012	173.4	170.181	181.652	174.62	185.642	184.442	192.166	214.021	196.944	180.942	206.505	181.176	163.748	0	178.59	191.525	0	155.925	182.586	0	166.394	190.103	156.773	215.805	142.689	161.115	176.947	170.828	146.224	164.482	0	0	206.236	174.841
		483	2126.86	180.081	184.853	203.647	186.496	185.841	171.146	166.765	145.033	184.84	171.187	0	195.272	177.496	172.596	178.49	170.716	186.547	184.911	202.384	198.636	191.143	185.352	192.923	176.786	168.415	162.751	174.001	179.27	136.26	161.906	188.216	0	168.224	184.417	199.945	214.357	140.004	162.958	177.187	185.636	0	173.098	155.065	0	205.347	166.901
		484	2130.72	168.462	179.884	199.649	192.302	199.932	183.638	163.446	0	194.061	171.151	0	199.954	173.304	178.215	188.714	189.493	200.363	176.175	189.722	210.639	204.57	180.776	203.236	188.255	168.808	155.142	174.424	195.101	151.906	150.747	186.738	0	163.03	188.189	160.812	208.594	143.867	160.577	175.343	184.459	161.691	169.482	160.937	138.363	182.34	165.393
		485	2134.58	193.568	183.577	200.587	185.242	186.36	186.833	170.32	147.878	191.758	167.707	0	188.046	177.965	176.659	182.268	173.773	186.977	186.284	202.984	203.268	190.864	181.525	202.311	176.384	171.887	169.598	175.773	203.771	139.759	158.942	194.089	0	167.368	190.644	161.162	208.522	143.003	161.624	178.308	176.962	167.434	169.982	159.685	0	201.096	175.056
		486	2138.44	172.354	180.576	194.533	199.066	193.299	183.55	177.242	0	194.961	158.924	0	194.161	171.22	184.698	194.726	179.182	201.333	175.03	192.443	201.702	206.714	181.226	205.027	184.916	176.763	0	166.394	188.032	146.436	162.415	184.312	157.72	182.42	179.19	153.611	218.524	151.234	167.162	172.097	168.479	157.322	178.987	158.273	145.462	195.966	181.442
		487	2142.3	171.513	188.237	202.303	183.451	194.343	176.848	164.442	169.146	205.992	172.708	0	196.482	176.489	166.172	185.423	181.163	199.46	178.964	200.643	210.763	194.949	184.863	204.462	173.195	149.298	171.351	163.955	186.326	135.208	168.513	198.517	158.905	168.409	186.205	163.926	209.398	146.868	159.001	185.476	182.847	152.46	169.404	157.031	143.88	198.755	196.207
		488	2146.16	0	181.92	226.627	184.381	187.189	182.096	170.967	0	200.846	163.664	0	201.594	178.869	164.159	196.378	176.032	191.702	180.628	190.094	209.944	183.516	179.191	200.993	192.644	149.015	155.962	170.818	190.273	139.764	172.258	171.343	0	168.735	184.471	157.68	204.204	140.733	171.293	173.354	181.97	146.488	157.212	172.202	136.886	190.581	173.957
		489	2150.02	171.622	185.916	193.762	184.881	185.675	184.366	173.108	174.926	194.86	164.136	0	172.82	188.455	168.247	193.953	178.697	191.311	181.098	181.896	212.716	191.378	209.2	194.098	187.686	164.753	0	167.194	182.92	143.616	166.153	178.168	0	172.479	189.821	165.786	209.571	140.795	171.717	175.769	171.915	0	165.978	150.536	145.441	187.945	181.969
		490	2153.88	184.205	177.229	202.957	186.699	188.207	177.041	174.07	0	195.419	170.992	0	172.296	189.259	173.055	198.46	166.047	190.802	181.733	189.275	210.535	188.054	178.662	216.646	185.984	169.792	164.461	170.184	180.211	146.885	180.584	189.583	155.209	174.038	187.235	147.541	207.39	140.01	148.362	175.724	164.359	141.455	161.121	0	142.157	199.122	199.193
		491	2157.74	178.316	181.313	209.563	178.488	183.75	186.099	172.077	0	191.248	174.196	0	177.043	173.231	168.412	195.822	171.818	196.114	178.944	190.002	206.399	198.018	180.419	197.22	187.767	155.914	155.701	177.176	176.028	136.382	172.16	180.274	144.454	158.207	190.251	152.978	203.622	136.447	157.462	169.876	172.445	143.453	173.174	172.668	141.501	190.809	180.038
		492	2161.6	174.871	175.141	200.785	184.859	196.54	180.871	178.761	0	189.449	161.47	0	174.282	180.602	174.839	201.318	166.085	200.389	176.212	197.815	209.735	200.819	196.764	201.602	182.866	160.595	0	182.481	180.06	141.995	171.75	181.635	152.357	170.353	195.524	166.851	205.993	152.38	160.931	174.928	179.947	143.048	179.123	144.745	0	197.902	167.101
		493	2165.46	186.068	172.937	213.236	189.506	175.145	170.411	169.876	0	195.017	169.625	0	167.787	194.501	163.991	190.845	170.872	192.941	179.72	196.715	197.438	197.086	207.728	205.12	185.641	168.805	157.277	207.946	178.285	138.87	175.545	176.488	150.639	186.541	184.632	158.297	208.274	140.687	165.186	177.986	189.018	144.262	175.27	0	128.249	189.352	156.359
		494	2169.32	0	176.812	232.131	186.453	190.831	175.231	159.992	147.639	196.313	171.174	0	175.383	169.947	173.499	190.377	169.118	191.299	179.174	177.071	205.9	191.306	188.635	206.563	179.654	159.473	0	186.245	181.289	154.156	182.557	178.092	0	163.94	188.881	144.05	215.425	139.975	173.952	167.394	173.601	149.645	172.005	152.992	0	199.965	174.566
		495	2173.18	183.936	180.964	204.081	189.416	194.341	172.86	174.803	163.52	206.841	166.718	0	172.492	189.926	164.868	190.762	173.321	177.692	181.952	178.88	221.259	190.458	189.939	208.238	193.442	155.602	0	171.883	187.267	147.816	176.268	182.599	145.809	177.537	196.294	157.893	211.585	150.541	153.916	167.058	183.912	144.209	166.525	175.861	146.16	197.34	169.614
		496	2177.04	191.841	181.553	193.688	193.272	190.902	176.516	164.099	152.58	200.581	163.66	0	175.518	175.437	164.568	191.358	167.225	189.907	174.391	184.63	196.351	188.404	184.341	207.836	183.688	168.706	0	182.852	185.587	154.734	181.31	186.168	151.708	173.008	190.358	165.823	209.544	149.917	156.684	171.703	181.873	151.851	167.902	162.677	0	194.124	166.017
		497	2180.9	188.22	181.901	206.841	188.769	202.129	174.418	171.982	154.415	196.135	164.957	0	156.427	180.772	176.578	199.378	172.556	179.711	179.278	178.599	195.924	195.001	186.035	210.217	182.679	164.174	169.758	163.229	181.834	152.883	176.04	171.914	148.527	180.475	174.104	157.502	210.008	150.697	163.871	177.279	170.763	141.917	174.975	0	142.712	191.228	177.297
		498	2184.76	186.369	185.468	198.767	191.276	191.519	174.755	173.073	160.058	198.5	176.069	0	169.27	181.902	181.056	190.515	171.827	173.201	180.635	171.331	208.546	213.146	194.028	200.562	183.336	176.305	162.676	169.62	162.572	149.423	179.784	191.337	152.261	168.056	185.407	158.212	211.045	158.239	154.869	170.049	175.636	151.048	168.058	160.331	152.89	197.325	170.613
		499	2188.62	184.73	178.788	185.773	190.238	188.351	170.54	164.29	156.754	197.201	178.281	0	181.465	181.324	168.215	194.056	174.025	186.008	178.835	187.995	204.371	196.119	180.503	202.405	184.804	163.22	174.488	162.19	181.338	0	174.347	180.699	153.965	159.486	179.429	180.28	204.353	148.033	165.869	177.157	179.897	166.073	169.923	153.555	139.171	192.808	179.245
		500	2192.48	178.969	186.225	194.081	178.963	188.534	169.96	171.759	153.753	190.352	173.333	0	180.131	175.31	177.194	193.92	177.485	192.756	180.654	182.512	208.909	189.961	187.996	205.092	183.691	163.118	159.721	170.047	182.471	144.13	179.601	176.208	146.628	155.813	180.886	162.619	201.685	156.58	154.278	180.827	167.291	148.248	155.382	153.823	143.565	198.967	172.666
		501	2196.34	171.49	189.192	189.249	170.19	189.106	173.731	168.233	150.85	194.91	165.485	0	177.338	170.484	168.987	201.385	169.874	175.131	177.717	181.034	201.398	190.57	185.325	213.434	185.563	167.135	173.298	168.057	168.679	139.972	169.954	178.414	0	173.939	178.464	157.813	207.152	143.819	170.998	167.739	160.076	145.922	161.329	152.718	143.964	199.334	170.586
		502	2200.2	178.615	179.809	194.907	172.803	198.567	193.295	166.181	158.799	201.549	168.657	0	176.475	173.845	174.667	203.575	167.298	191.819	174.958	185.291	202.828	209.145	182.2	209.175	178.541	175.174	0	164.802	167.748	135.329	176.1	175.229	0	178.519	171.441	165.563	206.566	149.172	155.559	172.66	158.786	155.411	168.422	164.065	0	202.999	180.24
		503	2204.06	169.141	175.223	211.35	181.43	185.888	187.111	176.15	147.223	190.79	173.76	0	174.104	177.993	165.526	190.177	169.058	183.684	190.447	195.284	214.596	188.038	175.942	208.368	188.343	166.086	178.172	150.304	157.005	0	169.717	172.594	149.569	168.564	177.038	170.717	209.181	150.159	154.862	173.728	167.138	154.529	164.585	151.727	0	195.677	179.81
		504	2207.92	167.902	184.123	199.962	177.732	199.496	192.041	179.288	150.03	199.226	174.653	0	171.992	165.174	170.132	184.643	168.706	200.713	190.701	183.693	206.938	190.184	178.827	210.475	189.536	172.377	171.205	166.246	160.623	136.615	184.664	187.212	137.029	169.225	180.713	166.715	202.278	148.285	175.31	173.226	175.561	148.535	159.144	0	0	197.883	174.784
		505	2211.78	171.861	181.856	193.212	181.558	200.419	177.36	165.621	156.14	203.827	175.287	0	176.733	172.159	164.846	194.361	171.983	188.667	179.167	182.765	198.76	186.293	190.372	211.507	186.255	173.952	176.296	151.719	172.891	141.007	171.469	183.553	135.912	173.346	176.717	161.967	202.168	144.244	166.87	164.11	181.978	153.422	161.229	154.604	0	199.787	181.167
		506	2215.64	163.585	183.957	200.163	168.86	206.752	180.119	163.374	146.409	210.249	171.394	0	169.289	178.524	157.721	196.592	170.808	188.329	170.177	191.04	207.86	188.439	171.256	194.579	177.249	172.416	0	154.194	160.551	0	174.26	178.881	150.255	167.772	181.702	173.569	203.484	141.806	166.169	176.656	175.785	150.719	168.008	160.252	164.472	187.929	179.537
		507	2219.5	168.205	174.718	201.003	186.034	201.091	181.368	160.414	159.091	209.083	173.042	0	184.247	167.268	173.563	192.433	178.563	173.946	176.709	186.538	209.77	180.013	183.684	210.107	189.722	177.237	166.402	158.312	165.081	0	175.75	179.188	0	170.17	190.97	174.567	204.69	142.606	167.611	172.609	173.756	146.466	162.977	158.557	147.222	186.649	175
		508	2223.36	167.304	174.495	209.756	186.115	187.983	179.537	174.055	149.227	193.092	171.975	0	190.458	169.71	0	187.15	170.339	188.437	186.688	193.275	211.838	187.921	194.233	209.97	185.513	181.596	168.548	162.57	178.896	149.884	167.863	181.613	165.351	164.375	182.93	165.624	204.067	147.614	173.945	162.351	169.421	154.976	0	153.804	0	183.654	173.967
		509	2227.22	180.856	183.896	207.841	187.708	194.04	192.613	173.492	154.649	208.811	0	0	185.588	180.384	161.667	194.695	183.4	172.909	188.813	199.863	216.771	194.432	184.833	197.336	198.395	184.846	0	159.041	179.937	144.05	173.562	174.725	135.235	163.903	185.141	212.037	201.57	139.218	171.083	173.135	185.8	154.005	159.876	157.224	142.429	193.175	174.657
		510	2231.08	178.72	177.952	218.543	187.773	189.859	175.944	171.404	145.219	195.565	0	0	176.962	177.156	170.388	201.192	169.744	183.509	171.604	188.447	218.598	190.197	196.129	209.891	173.776	173.282	175.877	164.159	176.598	0	171.621	180.554	135.187	168.551	187.264	165.62	209.297	138.466	159.198	165.47	178.637	157.405	166.915	151.313	135.146	188.558	176.939
		511	2234.94	173.981	180.801	228.25	186.782	198.027	186.725	162.784	153.639	194.191	173.717	0	177.337	175.871	160.081	190.265	173.034	190.196	180.833	0	201.403	185.847	191.062	206.377	185.99	167.633	168.02	162.286	165.439	141.326	172.605	187.619	138.343	174.709	186.844	163.338	209.835	139.413	155.114	177.415	175.889	0	165.446	156.005	0	200.795	171.823
		512	2238.8	169.726	169.509	209.066	182.314	196.093	180.667	160.098	153.529	200.112	172.194	0	186.821	175.473	170.591	185.422	170.718	184.004	183.628	193.628	209.409	183.747	176.204	205.872	191.001	177.83	0	152.168	169.921	0	172.215	180.482	155.488	158.457	171.659	151.696	205.761	131.626	159.47	169.956	178.326	147.101	169.298	0	0	185.048	175.818
		513	2242.66	174.174	173.509	198.818	198.657	193.587	181.781	160.384	0	209.648	0	0	180.102	182.709	157.931	199.84	165.686	185.328	178.506	0	202.934	185.864	179.514	208.853	190.324	169.49	181.484	166.619	169.268	0	170.457	187.284	134.083	156.972	181.222	166.947	208.458	149.077	166.999	169.446	174.364	159.758	162.326	153.371	0	195.221	169.679
		514	2246.52	166.26	173.815	194.561	189.442	186.953	181.729	160.947	174.904	190.971	168.691	0	178.003	177.394	162.455	191.548	166.022	180.807	171.67	200.758	207.741	182.437	188.5	237.373	169.223	173.838	175.564	155.646	172.954	0	173.993	195.341	158.294	161.461	174.824	164.33	201.136	140.554	147.851	165.139	182.422	151.816	0	165.935	133.335	196.442	186.015
		515	2250.38	187.746	171.387	215.476	183.747	189.623	175.343	165.445	0	192.33	0	0	175.946	180.987	157.343	188.172	178.547	192.478	187.025	184.001	205.142	175.529	191.956	225.672	176.856	165.444	170.939	164.498	174.429	0	169.814	187.23	159.596	153.352	187.988	161.484	205.831	0	158.167	170.5	165.703	159.874	161.384	156.202	139.32	196.753	187.086
		516	2254.24	177.234	180.977	205.75	183.87	189.42	179.043	164.49	150.525	198.111	0	0	171.354	179.171	153.988	189.5	163.212	185.132	175.464	200.539	230.135	194.9	180.823	194.358	186.038	163.466	172.851	157.673	174.985	0	172.033	185.673	151.943	160.296	180.848	172.962	203.401	146.693	169.726	174.999	180.891	155.023	160.192	177.901	133.798	196.059	179.044
		517	2258.1	178.866	172.01	190.485	180.511	188.258	170.08	150.196	159.265	199.788	178.639	0	174.256	175.567	162.179	195.859	174.643	192.788	175.067	181.609	207.668	182.114	187.482	218.969	182.363	152.11	0	157.323	165.971	0	168.907	180.096	143.975	156.191	183.084	173.078	226.891	146.696	154.465	159.024	182.671	0	163.244	169.285	123.678	192.119	176.899
		518	2261.96	196.905	177.898	203.319	179.975	190.713	185.609	158.896	138.341	187.938	179.765	0	171.168	188.342	158.884	196.963	176.041	181.367	175.803	186.133	219.7	180.096	174.027	155.331	187.015	167.786	178.297	163.132	172.352	0	177.409	175.451	143.229	155.544	185.831	155.278	220.416	142.184	154.348	171.703	174.022	155.502	163.192	0	127.732	210.994	167.978
		519	2265.82	166.188	180.11	196.63	174.776	197.755	174.874	167.035	160.724	209.278	0	0	184.883	178.792	167.121	198.663	177.414	186.582	185.2	182.688	201.051	190.117	175.485	236.308	199.314	175.207	0	155.55	163.245	138.562	169.73	177.086	135.049	163.275	194.934	160.278	223.756	141.379	157.74	169.055	167.513	160.391	175.796	155.718	139.047	195.888	165.985
		520	2269.68	175.051	171.186	214.882	0	181.299	174.901	157.75	0	183.932	164.157	0	166.238	175.658	160.003	202.037	167.462	186.757	187.194	194.917	199.977	183.33	171.945	208.628	189.734	167.931	173.054	188.851	162.422	0	171.214	181.871	158.79	155.544	179.78	176.049	224.121	140.07	165.132	172.158	181.937	0	165.25	0	135.666	199.774	169.635
		521	2273.54	166.96	168.774	203.793	177.06	188.293	183.338	153.368	149.028	196.372	168.988	0	166.869	169.267	148.926	198.258	176.146	179.645	180.36	185.075	202.035	193.746	177.483	196.5	190.955	166.7	168.011	202.009	173.015	138.591	181.33	181.972	139.929	156.774	178.175	165.386	225.042	149.268	159.289	177.526	170.693	155.404	159.71	0	140.046	202.13	181.188
		522	2277.4	163.097	172.669	203.717	171.115	182.967	164.459	153.393	0	197.733	186.323	0	173.913	178.131	168.247	198.632	168.51	185.344	180.244	196.937	210.395	198.852	179.337	192.073	176.833	166.708	185.475	194.966	169.59	0	170.42	190.763	136.213	159.511	182.432	158.862	227.524	139.016	160.948	179.566	183.955	170.379	168.356	0	0	193.475	169.111
		523	2281.26	176.447	182.284	208.655	171.36	190.556	183.852	157.335	156.093	196.164	182.66	0	169.409	157.954	165.506	198.935	172.204	178.953	187.124	185.139	212.283	190.845	173.886	201.523	181.574	166.138	0	160.339	174.011	142.663	172.696	196.207	142.927	158.389	187.78	0	211.003	129.485	168.818	173.709	172.457	159.232	0	159.814	137.222	186.025	185.757
		524	2285.12	176.91	172.755	196.551	181.123	190.715	180.906	149.856	149.308	186.481	164.679	0	175.611	166.128	160.975	194.015	173.475	187.533	184.837	194.394	197.209	206.798	171.532	193.064	182.785	168.375	175.791	158.194	168.381	145.186	167.113	187.044	141.867	160.873	202.8	0	224.3	140.43	169.719	179.32	186.344	161.828	149.859	167.021	131.243	196.495	185.976
		525	2288.98	0	176.558	206.463	180.512	187.598	179.022	161.803	138.856	185.312	175.906	0	155.995	162.316	169.49	190.28	175.601	183.392	183.349	181.931	187.714	190.172	177.803	199.119	190.035	158.46	174.469	167.174	172.518	147.511	166.306	189.999	140.675	166.972	186.365	154.363	210.349	140.651	164.896	170.803	185.206	156.26	0	167.051	138.968	195.074	179.275
		526	2292.84	170.215	179.04	198.917	181.157	192.449	179.867	151.819	0	213.531	164.786	0	157.375	167.932	156.399	188.254	165.565	187.72	178.73	181.705	198.14	198.227	186.177	201.538	184.468	155.878	166.76	159.184	172.702	0	172.414	195.321	149.054	170.13	173.247	172.409	223.06	135.833	164.825	175.735	187.049	149.008	160.136	157.934	144.135	186.769	169.927
		527	2296.7	180.115	174.234	191.818	178.574	176.094	0	155.446	0	188.919	156.908	0	165.552	170.494	151.315	193.215	168.381	190.59	178.195	193.475	203.53	195.122	174.768	188.433	189.554	164.333	165.08	165.4	166.869	0	169.129	198.498	155.249	167.872	190.507	164.5	230.714	130.325	155.256	171.717	189.314	158.186	157.403	149.35	144.448	202.078	165.647
		528	2300.56	171.826	164.985	188.998	171.879	189.613	187.883	157.973	0	188.721	0	0	158.575	167.207	162.375	194.93	164.003	175.719	173.284	186.027	192.521	186.916	194.699	201.707	174.808	155.376	163.707	195.256	155.552	0	162.577	190.115	136.424	171.112	186.521	170.147	222.266	142.424	170.261	177.341	179.971	0	162.009	150.53	138.619	196.01	171.691
		529	2304.42	166.125	173.397	193.071	168.083	189.561	177.609	152.55	146.767	182.889	165.418	0	162.531	171.544	171.344	201.945	169.071	192.388	166.222	175.833	196.426	191.567	184.304	198.904	187.8	167.755	0	173.535	164.049	155.84	166.939	179.388	139.139	165.465	171.785	172.686	228.959	137.315	157.216	174.023	186.558	159.975	153.483	154.232	137.183	195.828	175.386
		530	2308.28	161.409	171.874	206.481	182.078	194.369	178.237	151.942	153.217	188.96	164.316	0	164.49	190.322	159.129	204.905	159.911	188.899	170.257	183.196	199.02	197.153	182.826	199.356	179.963	166.154	168.024	158.065	171.862	147.986	163.731	185.97	148.516	166.813	176.374	0	221.605	134.239	161.46	163.985	182.872	156.224	161.717	144.7	138.559	180.76	167.822
		531	2312.14	184.079	177.098	0	173.301	175.466	168.321	157.367	152.624	190.266	169.16	0	170.023	195.513	174.132	203.4	175.438	188.381	166.615	176.361	199.117	197.674	191.681	218.202	179.316	165.193	0	164.145	163.249	136.925	173.329	184.341	143.501	166.446	181.701	165.097	220.658	0	173.505	167.003	197.279	165.478	162.299	148.901	143.724	181.336	173.668
		532	2316	174.937	180.656	192.967	168.794	185.406	172.59	166.816	0	202.028	183.651	0	164.781	174.04	164.203	183.714	173.053	195.384	168.261	184.291	203.87	191.368	171.63	199.664	176.43	163.677	163.964	161.847	155.02	0	173.549	187.641	136.717	167.672	184.423	164.965	218.091	146.859	166.328	174.573	182.713	165.426	159.093	143.46	127.58	187.1	161.074
		533	2319.86	174.812	170.223	193.828	181.413	198.354	172.159	147.863	162.871	205.229	165.016	0	173.27	172.578	162.025	184.568	163.09	195.323	178.692	187.694	195.694	186.16	180.468	218.007	190.816	145.916	177.34	173.185	163.723	146.526	163.025	192.568	148.033	169.035	175.482	156.485	224.082	137.568	159.7	163.859	173.45	168.051	165.896	153.73	146.988	194.66	169.346
		534	2323.72	180.439	177.326	0	172.074	190.2	162.244	146.376	0	210.121	159.197	0	176.728	171.787	153.194	189.355	174.879	182.2	158.379	183.944	200.61	188.933	196.283	204.838	186.636	0	158.717	156.121	174.045	141.235	175.492	203.334	138.631	159.689	181.109	158.961	219.108	145.405	161.356	170.527	202.755	166.334	155.833	163.134	134.846	184.674	179.336
		535	2327.58	172.955	175.835	201.542	185.606	176.833	169.092	161.837	151.237	216.601	0	0	160.653	171.644	154.787	182.417	163.386	189.353	179.946	177.539	203.341	189.903	179.524	210.523	180.062	176.828	181.035	165.374	160.174	153.665	160.187	200.251	142.759	177.718	187.225	161.957	221.253	0	146.746	166.412	180.285	161.313	166.99	148.49	135.088	195.129	186.897
		536	2331.44	167.182	185.494	197.062	189.775	200.939	170.849	149.413	155.971	205.685	162.362	0	165.887	161.919	170.381	190.822	165.643	190.533	166.117	187.262	188.587	188.83	174.245	218.787	187.144	154.289	167.538	153.779	172.116	142.907	165.819	192.694	159.805	166.64	169.687	170.581	212.909	0	160.038	180.481	192.22	155.643	167.252	154.682	133.995	203.775	173.348
		537	2335.3	175.262	193.583	201.256	188.433	185.346	181.733	162.947	159.78	200.776	158.342	0	165.686	173.836	167.921	199.583	164.548	193.343	160.532	186.748	0	201.987	171.694	209.525	193.925	156.505	186.033	149.965	161.05	148.492	172.925	188.177	152.462	159.206	170.77	167.647	222.821	134.327	170.116	172.868	182.837	165.183	165.403	164.497	148.545	203.396	171.626
		538	2339.16	162.215	158.545	214.841	179.902	188.985	188.131	155.153	141.74	186.924	167.796	0	170.702	169.802	166.884	193.972	177.425	193.34	164.243	182.701	198.019	204.151	167.8	202.393	186.553	154.355	189.721	161.709	153.668	151.589	174.267	204.628	140.623	164.146	179.388	172.686	226.285	0	152.651	169	177.444	162.104	170.661	0	0	201.847	178.871
[truncated: 29 more columns]

## Sheet: Background Std
				SptId_9	SptId_12	SptId_14	SptId_15	SptId_16	SptId_17	SptId_18	SptId_20	SptId_21	SptId_22	SptId_24	SptId_25	SptId_27	SptId_28	SptId_30	SptId_31	SptId_32	SptId_33	SptId_34	SptId_35	SptId_37	SptId_39	SptId_40	SptId_41	SptId_42	SptId_43	SptId_45	SptId_47	SptId_49	SptId_50	SptId_52	SptId_53	SptId_54	SptId_57	SptId_58	SptId_61	SptId_62	SptId_63	SptId_65	SptId_67	SptId_68	SptId_69	SptId_70	SptId_72	SptId_73	SptId_74
		0	262.48	0	0	0	0	0	0	0	0	0	0	0	0	0	0	0	0	0	0	0	0	0	0	0	0	0	0	0	0	0	0	0	0	0	0	0	0	0	0	0	0	0	0	0	0	0	0
		1	266.34	0	0	0	0	0	0	0	62.6407	0	0	0	0	0	0	0	0	0	0	0	0	0	74.9937	0	0	0	0	0	0	0	0	0	0	0	0	0	0	0	0	0	0	0	0	0	0	0	0
		2	270.2	0	0	0	0	0	0	0	0	0	0	0	0	0	0	0	0	0	0	78.2624	0	0	0	73.047	0	0	0	0	0	0	0	70.9652	0	0	0	0	0	0	0	0	0	0	0	0	0	0	0
		3	274.06	0	0	0	0	0	0	0	0	0	0	0	0	0	0	0	0	0	0	0	0	0	0	0	0	0	0	0	0	67.2268	0	0	0	0	0	0	0	0	0	0	0	0	0	0	0	69.8441	0
		4	277.92	0	0	0	0	0	0	0	0	0	0	0	0	0	0	0	0	0	0	0	0	0	0	0	0	0	0	0	0	0	0	0	0	0	0	0	0	0	0	0	0	0	0	0	0	0	0
		5	281.78	0	0	0	0	0	0	0	0	0	0	0	0	0	0	0	0	0	0	0	0	0	0	0	0	76.2587	0	0	0	0	0	0	0	0	0	0	0	0	0	0	0	0	0	0	0	0	0
		6	285.64	0	0	0	0	0	0	0	0	0	0	0	0	0	0	0	0	0	0	0	0	0	0	0	0	0	0	0	0	0	0	0	0	0	0	0	0	0	0	0	0	0	0	0	0	0	0
		7	289.5	0	0	0	0	0	0	0	0	0	0	0	0	0	0	0	0	0	0	0	0	0	0	0	0	0	0	0	0	0	0	0	0	0	0	0	0	0	0	0	0	0	0	0	0	0	0
		8	293.36	0	0	0	0	0	0	0	0	0	0	0	0	0	0	0	0	0	0	0	0	0	0	0	0	0	0	0	0	0	0	0	0	0	0	0	0	0	0	0	0	0	0	0	0	0	0
		9	297.22	0	0	68.7946	0	0	0	0	0	0	0	0	0	0	0	0	0	0	0	0	0	0	0	0	0	0	0	0	0	0	0	0	0	0	0	0	0	0	0	0	0	0	0	0	0	0	0
		10	301.08	0	0	0	0	0	0	0	0	0	0	0	0	0	0	76.2294	0	0	0	0	0	0	0	0	0	0	0	0	0	0	0	0	0	0	0	0	0	0	0	0	0	0	0	0	0	0	0
		11	304.94	0	0	0	0	0	0	0	0	0	0	0	0	0	0	0	0	0	0	0	0	0	0	0	0	0	0	0	0	0	0	0	0	0	0	0	0	0	0	0	0	0	0	0	0	0	0
		12	308.8	0	0	0	0	0	0	0	0	0	0	0	0	0	0	0	0	0	0	0	0	0	0	0	0	0	0	0	0	0	0	0	0	0	0	0	0	0	0	0	0	0	0	0	0	0	0
		13	312.66	0	0	0	0	0	0	0	0	0	0	0	0	0	0	0	0	0	0	0	0	0	0	0	0	0	0	0	0	0	0	0	0	0	0	0	0	0	0	0	0	0	0	0	0	0	0
		14	316.52	0	0	0	0	0	67.3725	0	0	0	0	0	0	0	0	0	0	0	0	0	73.415	0	0	0	0	0	0	0	0	0	0	0	0	0	0	0	0	0	0	0	0	0	0	0	0	0	0
		15	320.38	0	0	0	0	0	0	0	0	0	0	0	0	0	0	0	0	0	0	0	0	0	0	0	0	0	0	0	0	0	0	70.5718	0	0	0	0	0	0	0	0	0	0	0	0	0	0	0
		16	324.24	0	0	0	0	0	0	0	0	0	0	0	0	0	0	0	0	0	0	0	0	0	0	0	0	0	0	0	0	0	0	0	0	0	0	0	0	0	0	0	0	0	0	0	0	0	0
		17	328.1	0	0	0	0	0	0	0	0	79.0733	0	0	0	0	0	0	0	0	0	0	0	0	0	0	0	0	0	0	0	0	0	0	0	0	0	0	0	0	0	0	0	0	0	0	0	0	0
		18	331.96	74.1436	0	0	0	0	0	0	0	0	0	0	0	0	0	0	0	0	0	0	0	0	0	0	0	0	0	0	0	0	0	0	0	0	0	0	0	0	0	0	0	0	0	0	0	0	0
		19	335.82	0	0	0	0	0	0	0	0	0	0	0	0	0	0	0	0	0	0	0	0	0	0	0	0	0	0	0	0	0	0	0	0	0	0	0	0	0	0	0	72.9867	0	0	0	0	0	0
		20	339.68	0	0	0	0	0	0	0	0	0	0	0	0	0	0	0	0	0	67.0521	0	0	0	0	0	0	0	0	0	0	0	0	0	0	0	0	0	0	0	0	0	0	0	0	0	0	0	0
		21	343.54	0	0	0	0	0	0	0	0	0	0	0	0	0	0	0	0	0	0	0	0	0	0	0	0	0	0	0	0	0	0	0	0	0	0	0	0	0	0	0	0	0	0	0	0	0	0
		22	347.4	0	0	0	0	0	0	0	0	0	0	0	0	0	0	0	0	0	0	0	0	0	0	0	0	0	0	0	0	0	0	0	0	0	0	0	0	0	0	0	0	0	0	0	0	0	0
		23	351.26	0	0	73.1368	0	0	0	75.1249	0	0	0	0	0	0	0	0	0	0	0	0	0	0	0	68.8168	0	0	0	0	0	0	0	0	0	0	0	0	0	0	0	0	0	0	0	0	0	0	0
		24	355.12	0	0	0	0	0	0	0	0	0	0	0	0	0	0	0	0	0	0	0	0	0	0	0	0	0	0	0	0	0	0	0	0	0	0	0	0	0	0	0	0	0	0	0	0	0	68.9669
		25	358.98	0	0	0	0	0	0	0	0	0	0	0	0	0	0	0	0	0	0	0	0	0	0	0	0	0	0	0	0	0	0	0	0	0	0	0	0	0	0	0	0	0	0	0	0	0	0
		26	362.84	0	0	0	0	0	0	0	0	0	0	0	0	0	0	0	71.1822	0	0	72.6281	0	0	0	0	0	0	0	0	0	0	0	0	0	0	0	0	69.77	0	0	0	0	0	0	0	0	0	0
		27	366.7	0	0	0	0	0	0	0	0	0	0	0	0	0	0	0	0	0	0	0	0	0	0	0	0	0	0	0	0	0	0	0	0	0	0	0	73.2175	0	0	0	0	0	0	0	0	0	0
		28	370.56	0	0	0	0	0	0	0	0	0	0	0	0	0	0	0	0	0	0	0	0	0	0	0	0	0	0	0	0	0	0	0	0	0	0	0	72.2603	0	0	0	0	0	0	0	0	0	0
		29	374.42	0	0	0	0	0	0	0	0	0	0	0	0	0	0	0	0	0	0	0	0	0	0	0	0	0	0	0	0	0	0	0	0	0	0	0	0	0	0	0	0	0	0	0	0	0	0
		30	378.28	0	0	0	0	0	0	0	0	0	0	0	0	0	0	0	0	0	0	0	0	0	0	0	0	0	0	0	0	0	0	0	0	0	0	0	72.5301	0	0	0	0	0	0	0	0	0	0
		31	382.14	0	0	0	0	0	0	0	0	0	0	0	0	0	0	0	0	0	0	0	0	0	0	0	0	0	0	0	0	0	0	0	0	0	0	0	67.5686	0	70.0072	0	0	0	0	0	0	0	0
		32	386	0	0	0	0	0	0	0	0	0	0	0	0	0	0	0	0	0	0	0	0	0	0	0	0	0	0	0	0	0	0	0	0	0	0	0	74.633	0	0	0	0	0	68.5067	0	0	0	0
		33	389.86	0	0	0	0	0	0	0	0	0	0	0	0	0	0	0	0	0	0	0	0	0	0	0	0	0	0	0	0	0	0	0	0	0	0	0	71.8421	0	0	0	0	0	0	0	0	0	0
		34	393.72	74.8003	0	0	0	0	0	0	0	0	0	0	0	0	0	0	0	0	0	0	0	0	0	0	0	0	0	0	0	0	0	0	0	0	0	0	71.4559	0	0	0	0	0	0	0	0	0	0
		35	397.58	0	0	0	0	0	0	0	0	0	0	0	0	0	0	0	0	0	0	0	0	0	0	0	0	80.9189	0	0	0	0	0	0	0	0	0	0	69.6055	0	0	0	0	0	0	0	0	0	0
		36	401.44	0	0	0	0	0	0	0	0	0	0	0	0	0	0	0	0	0	0	0	0	0	0	0	0	0	0	0	0	0	0	0	0	0	0	0	70.8273	0	0	0	0	0	0	0	0	0	0
		37	405.3	0	0	0	0	0	0	0	0	0	0	0	0	0	0	0	0	0	0	0	0	0	0	0	0	0	0	0	0	0	0	0	78.7727	0	0	0	72.2607	0	0	0	0	0	0	0	0	0	0
		38	409.16	0	0	0	0	0	0	0	0	0	0	0	0	0	0	0	0	0	0	0	0	0	0	0	0	0	0	0	0	0	0	0	0	0	0	0	76.0784	0	0	0	0	0	0	0	0	0	0
		39	413.02	0	0	0	0	0	0	0	0	0	0	0	0	0	0	0	0	0	0	0	0	0	0	0	0	0	0	0	0	0	0	0	0	0	0	0	73.9487	0	0	0	0	0	0	0	0	0	0
		40	416.88	0	0	0	0	0	0	73.401	0	0	0	0	0	75.3928	0	0	0	0	0	0	0	0	0	0	0	0	0	0	0	0	0	0	0	0	0	0	67.2711	0	0	0	0	0	0	0	0	0	0
		41	420.74	0	0	0	0	0	0	0	0	0	0	0	0	0	0	0	0	0	0	0	0	0	71.8776	0	0	0	0	0	0	0	0	0	0	0	0	0	76.0494	0	0	0	0	0	0	0	0	0	0
		42	424.6	0	0	0	0	0	0	0	0	0	0	0	0	0	0	0	0	0	0	0	0	0	0	0	0	0	0	0	0	0	0	0	0	0	0	0	74.8781	0	0	0	0	0	0	0	0	0	0
		43	428.46	0	0	0	0	0	0	0	0	0	0	0	0	0	0	0	0	0	0	0	0	0	0	0	0	0	0	0	0	0	0	0	0	0	0	0	73.9051	0	0	0	0	0	0	0	0	0	0
		44	432.32	0	0	0	0	0	0	0	72.2493	0	0	0	0	0	0	0	0	0	0	0	0	0	0	0	0	0	0	0	0	0	0	0	0	0	0	0	70.2339	0	0	0	0	0	0	0	0	0	0
		45	436.18	0	0	0	0	0	0	0	0	0	0	0	0	0	0	0	0	0	0	0	0	0	0	0	0	0	0	0	0	0	0	0	0	69.6824	0	0	69.8145	0	0	0	0	0	0	0	0	0	0
		46	440.04	0	0	0	0	0	0	0	0	0	0	0	0	0	0	0	0	0	0	0	0	0	0	0	0	0	0	0	0	0	0	0	0	0	0	0	70.2112	0	0	0	0	0	0	0	0	0	0
		47	443.9	0	0	0	0	0	0	0	0	0	0	0	0	0	0	0	0	0	0	0	0	0	0	0	0	0	0	0	0	0	0	0	0	0	0	0	69.9517	0	0	0	0	0	71.0767	0	0	0	0
		48	447.76	0	0	0	0	0	0	0	0	0	0	0	0	0	0	75.7147	0	0	0	0	0	0	0	0	0	0	0	0	0	0	0	0	0	0	0	0	71.301	0	0	0	0	0	0	0	0	0	0
		49	451.62	0	0	0	0	0	0	0	0	0	0	0	0	72.7769	0	0	0	0	0	0	0	0	0	0	0	0	0	0	0	0	0	0	0	0	0	0	74.9088	0	0	0	0	0	71.3568	0	0	0	0
		50	455.48	0	0	0	0	0	0	0	0	0	0	0	0	75.5739	0	0	0	0	0	0	0	0	0	0	0	0	0	0	0	0	0	0	0	0	0	0	72.1962	0	0	0	0	0	70.2242	0	0	0	0
		51	459.34	0	0	0	0	0	0	0	0	0	0	0	0	70.9115	0	0	0	0	0	0	0	0	0	0	0	0	0	0	0	0	0	0	0	0	0	0	71.9944	0	0	0	0	0	0	0	0	0	0
		52	463.2	0	0	0	0	0	0	0	0	0	0	0	0	72.6417	0	0	0	0	0	0	0	0	0	0	0	0	0	0	0	0	0	0	0	0	0	0	70.5551	0	0	0	0	0	69.0701	71.7404	0	0	0
		53	467.06	0	0	0	0	0	0	0	0	0	0	0	0	75.1523	74.7519	0	0	0	0	0	0	0	0	0	0	0	0	0	0	0	0	0	0	0	0	0	73.0623	0	0	0	0	0	68.3497	0	0	0	0
		54	470.92	0	0	0	0	0	0	0	0	0	0	0	0	76.9222	0	0	0	0	0	0	0	0	74.708	0	0	0	0	0	0	0	0	0	0	0	0	0	68.5219	0	0	0	0	0	69.348	0	0	0	0
		55	474.78	0	0	0	0	0	0	0	0	0	0	0	0	71.8949	0	0	0	0	0	0	0	0	68.8736	0	0	0	0	0	0	0	0	0	0	0	0	0	72.0783	0	0	0	0	0	68.5509	0	0	0	0
		56	478.64	0	0	0	0	0	0	0	0	0	0	0	0	70.8478	0	0	0	0	0	0	0	71.8304	76.3166	0	0	0	0	0	0	0	0	0	0	0	0	0	70.9449	0	0	0	0	0	72.8373	0	0	0	0
		57	482.5	0	0	0	0	0	0	0	0	0	0	0	0	74.2172	0	0	0	0	0	0	0	0	74.7767	0	0	0	0	0	0	0	0	0	0	0	0	0	73.4719	0	0	0	0	0	66.9174	0	0	0	0
		58	486.36	0	0	0	0	0	0	0	0	0	0	0	0	75.4604	0	0	0	0	0	0	0	0	68.41	0	0	0	0	0	0	0	0	0	0	0	0	0	74.4306	0	0	0	0	0	71.1422	0	0	0	0
		59	490.22	0	0	0	0	0	0	0	0	0	67.5903	0	0	73.2703	0	0	0	0	0	0	0	73.3933	73.8974	0	0	0	0	0	0	0	0	0	0	0	0	0	75.9999	0	0	0	0	0	74.8458	0	0	0	0
		60	494.08	0	0	0	0	0	0	0	0	0	72.02	0	0	69.9351	0	0	0	0	0	0	0	72.8663	70.8161	0	0	0	0	0	0	0	0	0	0	0	80.8161	0	72.4532	0	0	0	0	0	75.0941	0	0	0	0
		61	497.94	0	0	0	0	0	0	0	0	0	70.8857	0	0	80.0076	0	0	0	0	0	0	0	0	68.423	0	0	0	0	0	0	74.8388	0	0	0	0	0	0	76.065	0	0	0	0	0	69.8247	0	0	0	0
		62	501.8	0	0	77.6062	0	0	0	0	0	0	67.3095	0	0	74.3562	0	0	0	0	0	74.198	0	72.9642	73.9197	0	0	0	0	0	0	0	0	0	0	0	0	0	74.2159	0	0	0	0	0	75.9139	0	0	0	0
		63	505.66	0	0	0	0	0	0	0	0	0	74.7555	0	0	72.0272	0	0	0	0	0	0	0	73.3984	0	0	0	0	0	0	0	0	0	0	0	0	0	0	72.5449	0	0	0	72.5531	0	69.989	0	0	0	0
		64	509.52	0	0	0	0	0	0	0	0	0	72.7493	0	0	73.6934	0	0	0	0	0	0	0	0	69.9767	0	0	0	0	0	0	0	0	0	0	0	71.456	0	74.1399	0	0	0	0	0	70.9608	0	0	0	79.1319
		65	513.38	0	0	0	0	0	0	0	0	0	70.1913	0	0	71.8773	0	0	0	0	0	0	0	67.7191	76.3435	0	0	0	0	72.1091	0	0	0	0	0	0	0	0	74.7651	0	0	0	0	0	68.6706	0	0	0	67.9739
		66	517.24	0	0	0	0	0	0	0	0	0	71.8624	0	0	74.4026	0	0	0	0	0	0	0	71.9038	74.8034	0	0	0	0	74.8848	0	0	0	0	0	0	0	0	70.5794	0	0	0	0	0	70.1823	0	0	0	72.618
		67	521.1	0	0	0	0	0	0	0	0	0	70.0986	0	0	76.6106	0	0	0	0	0	0	0	67.812	73.4238	0	0	0	0	70.6661	0	0	0	0	0	0	0	0	74.2945	0	0	0	0	0	70.7536	0	0	0	0
		68	524.96	0	0	0	0	0	0	0	0	0	75.521	0	0	71.4943	0	0	76.3983	0	0	0	0	69.9042	71.9892	0	0	0	0	0	0	0	0	0	0	0	0	0	71.5573	0	0	0	0	0	71.7049	0	0	0	71.2662
		69	528.82	0	0	0	0	0	0	0	0	0	74.2829	0	0	73.8789	0	0	0	0	0	0	0	67.7244	70.7725	0	0	0	0	71.3093	0	0	0	0	0	0	0	0	76.6711	0	0	0	0	0	72.0219	0	0	0	73.7763
		70	532.68	0	0	0	0	0	0	0	0	0	74.9545	0	0	73.0935	0	0	0	0	0	0	0	71.1974	72.7438	0	0	0	0	69.1139	0	70.9667	0	0	0	0	0	0	67.8131	0	0	0	0	0	72.3862	0	0	0	0
		71	536.54	0	0	0	0	0	0	0	0	0	70.7707	0	0	75.9264	0	0	0	0	0	0	0	71.898	76.9916	0	0	0	0	74.2918	0	0	0	0	0	0	0	0	70.9918	0	0	0	0	0	69.6441	0	0	0	70.7909
		72	540.4	0	0	0	0	0	0	0	0	0	72.4028	0	0	0	0	0	0	0	0	0	0	74.0638	74.607	0	0	0	0	68.3616	0	0	0	0	0	0	0	0	71.6821	0	0	0	0	0	69.1023	0	0	0	71.2309
		73	544.26	0	0	0	0	0	0	0	0	0	70.2023	0	0	70.2876	0	0	0	0	0	0	0	74.2316	79.5076	0	0	0	0	75.425	0	0	0	0	0	0	0	0	70.7968	0	0	0	0	0	72.9093	0	0	0	70.1966
		74	548.12	0	0	0	0	0	0	0	0	0	71.9962	0	0	75.262	0	0	0	0	0	0	0	69.7393	72.1554	0	0	0	0	72.5939	0	0	0	0	0	0	0	0	72.2825	0	0	0	0	0	72.4773	0	0	0	73.7137
		75	551.98	0	0	0	0	0	0	0	0	0	71.9071	0	0	74.1871	0	0	0	0	0	0	0	0	72.9069	0	0	0	0	75.2999	0	0	0	0	0	0	0	0	71.5924	0	0	0	0	0	72.2603	0	0	0	72.8611
		76	555.84	0	0	0	0	83.1505	0	0	0	0	72.1374	0	0	78.1062	0	0	0	0	0	0	0	73.1176	76.1121	0	0	0	0	66.1875	0	0	69.2643	0	0	0	0	0	75.4916	0	0	0	0	0	74.145	0	0	0	75.1509
		77	559.7	0	0	0	0	0	0	0	0	0	76.237	0	0	73.6191	0	0	0	0	0	0	0	75.5705	76.5365	0	0	0	0	69.7974	0	0	0	0	0	0	70.8834	0	77.4897	0	0	0	0	0	68.2127	0	0	0	71.5796
		78	563.56	0	0	0	0	0	0	0	0	0	73.3807	0	0	72.6632	77.5724	0	0	0	0	0	0	69.7165	77.9657	0	0	0	0	70.2569	0	0	0	0	0	0	0	0	70.699	0	0	0	0	0	68.2347	0	0	0	69.8297
		79	567.42	0	0	0	0	0	0	0	0	0	71.0534	0	71.9768	76.8296	0	0	0	0	0	0	0	69.5256	73.5411	0	0	0	0	71.6005	0	0	0	0	0	0	0	0	72.9604	0	0	0	0	0	76.9898	0	80.7514	0	72.2894
		80	571.28	0	0	0	0	0	0	0	0	0	72.2185	0	0	75.613	0	0	0	0	0	0	0	70.6294	72.4028	0	0	0	0	72.4831	0	0	0	0	0	0	68.5111	0	74.8105	0	0	0	0	0	70.223	0	0	0	74.2513
		81	575.14	74.4999	0	0	0	0	0	0	0	0	74.3621	0	0	75.0151	0	0	0	0	0	0	0	70.976	77.2148	0	0	0	0	76.0927	0	0	0	0	0	0	78.3208	0	73.5665	0	0	0	0	0	72.8324	0	0	0	73.2871
		82	579	0	0	0	0	0	0	0	0	0	77.6461	0	0	73.0927	0	0	0	0	0	0	0	71.2101	78.6137	0	0	0	0	71.8855	0	0	0	0	0	0	75.9796	0	78.5482	0	0	0	0	0	72.8248	0	0	0	71.5142
		83	582.86	0	0	0	0	0	0	0	0	0	68.4149	0	73.6689	68.6417	0	78.8202	0	0	0	0	0	71.8742	73.7627	0	0	0	0	73.2745	0	0	0	0	0	0	73.0502	0	75.0606	0	0	0	0	0	72.598	0	0	0	70.9424
		84	586.72	71.1968	0	0	0	0	0	0	0	0	71.4172	73.975	71.2209	72.3792	0	0	0	0	0	0	0	71.8481	76.7475	0	0	0	0	73.3701	0	0	0	0	0	0	74.0148	0	76.19	0	0	0	0	0	75.623	0	0	0	73.2284
		85	590.58	76.8136	0	0	0	0	0	0	0	0	101.244	0	74.2657	72.0293	0	75.4142	0	0	0	0	0	74.2382	75.5869	0	0	0	0	72.074	0	0	0	0	0	0	72.3898	0	76.4926	0	0	0	0	0	72.0913	0	0	0	73.0696
		86	594.44	71.6422	0	0	0	0	0	0	0	0	82.2007	0	71.8811	0	0	70.714	0	0	0	0	0	74.4191	79.7751	0	0	0	0	82.107	0	0	0	0	0	0	71.4192	0	75.7645	0	0	0	0	0	71.1494	0	0	0	75.3995
		87	598.3	76.385	0	0	0	0	0	0	0	75.3688	81.6324	0	76.9226	74.7872	0	72.6859	0	0	0	0	0	72.274	73.7896	0	0	0	0	75.5889	0	0	0	0	0	0	65.936	0	70.8736	0	0	0	0	0	81.3128	0	0	0	76.4115
		88	602.16	76.9149	0	0	0	0	0	0	0	0	76.2602	0	75.6068	78.1642	0	74.2239	0	0	0	0	0	74.8175	74.7611	0	0	0	0	72.1771	0	0	0	0	0	0	67.0445	0	73.9136	0	0	0	0	0	70.8365	0	0	0	67.8353
		89	606.02	75.2227	0	0	0	0	0	0	0	0	72.4482	0	73.6725	77.1948	0	73.0486	0	0	0	0	0	72.7243	77.9057	0	0	0	0	76.8598	0	0	0	0	0	0	74.402	0	71.703	0	0	0	0	0	74.5858	0	0	0	67.1401
		90	609.88	73.1248	0	0	0	0	0	0	0	73.596	81.5173	0	75.3877	70.5631	0	71.051	0	0	0	0	0	73.33	75.6587	0	0	0	0	72.8415	0	0	0	0	0	0	76.5834	0	77.6463	0	0	0	0	0	77.9009	0	0	0	68.7794
		91	613.74	74.1703	0	0	0	0	0	0	0	0	80.6488	0	77.112	0	0	70.099	0	0	0	0	0	77.7646	73.2365	0	0	0	0	70.6308	0	0	0	0	0	0	73.5096	0	74.8214	0	0	0	0	0	74.6987	0	0	0	70.9354
		92	617.6	70.7321	0	0	0	0	0	0	0	70.4254	77.5823	0	71.5695	73.9333	0	71.0646	0	0	0	0	0	73.6417	73.592	0	0	0	0	74.3821	0	0	0	0	0	0	81.2695	0	78.4346	0	0	0	0	0	75.4223	0	0	0	70.0995
		93	621.46	76.7036	0	0	0	0	0	76.4196	0	71.5556	74.6273	0	75.7414	74.1801	0	72.1099	0	0	0	0	0	78.7082	79.5289	0	0	0	0	77.0067	0	0	0	70.5936	0	0	73.1422	0	71.1485	0	0	0	0	0	69.4103	0	0	0	71.5472
		94	625.32	74.9897	0	0	0	0	0	74.1557	0	73.8872	78.223	0	68.1063	75.2449	0	73.2272	0	0	0	0	0	71.0972	78.0062	0	0	0	0	76.1341	0	0	0	0	0	0	76.8441	71.2597	78.1813	0	0	0	0	0	72.1706	0	0	0	71.6459
		95	629.18	75.5036	0	0	0	0	0	0	0	70.5931	77.1631	0	76.8246	76.147	0	73.1163	0	0	0	72.7214	0	79.4347	76.8385	0	0	0	0	72.3204	0	0	0	0	0	0	72.6283	0	76.5422	0	0	0	0	0	75.3832	0	0	0	78.7509
		96	633.04	73.7232	0	0	0	0	0	70.1639	0	72.2866	82.8242	0	74.6909	71.9434	0	71.7494	0	0	0	0	0	77.4277	82.3796	0	0	0	0	71.414	0	0	0	0	0	0	75.7145	0	78.1595	0	0	0	0	0	75.6794	0	71.2209	0	72.9447
		97	636.9	67.3198	0	0	0	0	0	75.5884	0	0	73.8046	0	77.562	75.9745	0	69.8055	0	0	0	0	72.5515	74.0585	78.0178	0	0	73.5305	0	72.4063	0	0	0	0	0	0	75.118	0	77.0399	0	0	0	0	0	73.973	0	0	0	70.8034
		98	640.76	69.8802	0	0	0	0	0	77.7046	0	0	75.3757	0	69.8791	73.2518	0	69.7514	0	0	0	0	0	77.931	78.4746	0	0	0	0	69.9546	0	0	0	0	0	0	75.6617	0	74.2121	0	0	0	0	0	71.2119	0	0	0	70.5021
		99	644.62	71.92	0	0	0	0	0	77.6229	0	73.3874	73.8272	0	0	67.838	0	74.2512	0	0	0	67.72	0	75.8349	71.2939	0	0	0	0	72.1906	0	0	0	0	0	0	68.5021	0	72.2417	0	0	0	0	0	71.6564	0	0	0	66.7153
		100	648.48	73.0825	0	0	0	0	0	71.5723	0	0	77.2518	0	75.6584	72.8824	0	75.5907	0	0	0	76.4784	0	74.1343	77.0765	0	0	74.2576	0	69.2074	0	0	0	0	0	0	74.9463	74.5959	74.0609	0	0	0	0	0	68.3172	0	0	0	68.0407
		101	652.34	75.9867	0	0	0	0	0	76.2717	0	0	80.8686	0	75.165	73.2103	74.0663	74.0123	0	0	0	76.8536	0	77.3959	74.9084	0	0	72.4268	0	70.4917	0	0	0	0	0	0	69.9967	76.7009	74.8452	0	0	0	0	0	68.8014	0	0	0	68.629
		102	656.2	73.1711	0	0	0	0	0	70.4182	0	0	76.1228	0	0	74.5208	71.6666	75.1054	0	0	0	70.4903	0	69.6058	75.9046	0	0	70.9607	0	77.0374	0	0	0	0	0	0	75.9968	69.722	76.5551	0	0	0	0	0	82.4855	0	0	0	71.5145
		103	660.06	73.0121	0	0	0	0	0	73.371	0	0	74.3506	0	0	69.3765	68.505	79.1597	0	0	0	72.8901	0	72.2843	80.3073	0	0	71.4612	0	71.7373	0	0	0	0	0	0	72.1619	73.6656	71.2098	0	0	0	0	0	72.5432	0	0	0	70.7942
		104	663.92	71.7444	0	0	0	0	0	76.9838	0	0	0	0	74.7414	67.6918	73.3386	78.6444	0	0	0	171.907	73.3134	78.9121	76.1372	0	0	70.2464	0	74.8464	0	0	0	0	0	0	71.3091	73.8604	74.685	0	0	0	0	0	77.0054	0	0	0	71.5586
		105	667.78	67.9927	0	0	0	0	0	72.1917	0	0	77.2029	0	72.2539	71.1903	0	75.8087	0	0	0	76.9937	0	71.3175	78.2433	0	0	71.5218	0	68.0087	0	0	0	0	0	0	69.4374	72.5033	75.9336	0	0	0	0	0	71.6167	0	0	0	69.209
		106	671.64	73.5944	0	73.1685	0	0	0	71.37	0	0	74.8604	0	74.2985	69.5705	75.2874	75.7011	0	0	0	74.0857	0	78.218	81.6341	0	0	67.96	0	71.2614	0	0	0	0	0	0	74.1623	73.4915	72.023	0	0	0	0	0	72.0468	0	0	0	70.0023
		107	675.5	74.956	0	76.4771	0	0	0	76.3396	0	0	75.1756	0	0	70.7525	0	72.3848	0	0	0	75.5007	0	78.5162	81.855	0	0	69.6233	0	75.7783	0	0	0	0	0	0	74.0931	74.8826	81.1076	0	67.1607	0	0	0	72.115	0	0	0	68.6549
		108	679.36	77.8305	0	69.658	0	0	0	70.9028	0	0	71.2269	0	72.3925	72.4267	71.6155	69.9752	0	0	0	73.3801	0	77.9655	76.1212	0	0	70.5024	0	68.9567	0	0	0	0	0	0	69.0068	70.3141	73.9721	0	0	0	0	0	83.4209	0	0	0	74.811
		109	683.22	71.5772	0	76.512	0	0	0	73.6105	0	0	77.5192	0	0	70.0081	74.7295	80.5928	0	0	0	74.7007	71.9201	77.6862	81.3135	77.274	0	71.4254	0	73.6818	0	0	0	0	0	0	73.2873	74.1975	77.8828	0	0	0	0	0	77.1276	0	0	0	67.8053
		110	687.08	74.1552	0	0	0	0	0	79.278	0	0	74.5691	0	72.4088	70.9395	73.2342	76.934	0	0	0	69.4268	0	71.2866	75.2157	0	0	76.7096	0	70.6338	0	0	0	0	0	0	69.4611	68.3231	73.0775	0	0	0	0	0	73.2256	0	0	0	69.2443
		111	690.94	71.4838	0	72.0848	0	0	0	65.9013	0	0	74.689	0	71.8243	72.0133	68.7583	75.0603	0	0	0	68.1014	0	72.2078	77.8337	0	0	74.0467	0	69.7926	0	0	0	0	0	0	74.4465	71.7886	78.3734	0	0	0	0	0	73.6468	0	0	0	71.2467
		112	694.8	75.2751	0	73.4129	0	0	0	69.8774	0	0	77.2233	0	75.931	75.3153	71.2209	71.5921	0	0	0	69.7288	0	70.6285	79.2772	0	0	72.2867	0	77.5764	0	0	0	0	0	0	75.9562	71.1433	77.7318	0	0	0	0	0	68.6614	0	0	0	73.8442
		113	698.66	73.4887	0	77.5223	0	0	0	72.335	0	0	75.5985	0	76.998	75.3106	74.08	72.2305	0	0	0	69.9906	0	70.8536	82.9781	0	0	73.865	0	78.4983	0	0	0	0	0	0	71.7849	71.7942	74.5223	0	0	0	0	0	68.9639	0	0	0	68.9552
		114	702.52	76.6151	0	68.0224	0	0	0	71.7533	0	0	72.4469	0	76.2984	71.5583	0	75.3669	0	0	0	72.1123	68.5792	75.4996	79.0824	0	0	71.8073	0	70.7599	0	0	0	0	0	0	72.2901	74.1595	71.7053	0	0	0	0	0	74.7849	0	0	0	78.6359
		115	706.38	74.9569	0	75.0435	0	0	0	72.6644	0	0	77.1947	0	72.904	77.4729	71.4963	74.9343	0	0	0	68.4884	0	77.8258	78.3508	0	0	71.4487	0	76.4638	0	0	0	0	0	0	73.4474	70.7715	70.6241	0	0	0	0	0	68.5236	0	0	0	76.7831
		116	710.24	74.8145	0	76.4644	0	0	0	72.0341	0	0	74.4973	0	72.6149	80.3511	70.4367	70.9035	0	0	0	71.084	0	79.5357	77.0128	0	0	69.4377	0	78.1945	0	0	0	0	0	0	74.5406	68.6391	76.0707	0	0	0	0	0	65.9156	0	0	0	76.9296
		117	714.1	76.2444	0	72.4619	0	0	0	73.5363	0	0	77.4615	0	75.5824	74.2717	72.8996	76.6178	0	0	0	74.5108	0	75.419	76.8068	0	0	70.1564	0	73.5117	0	0	0	0	0	0	70.5463	69.7023	72.2003	0	0	0	0	0	70.2358	0	0	0	71.1022
		118	717.96	69.0803	0	70.5277	0	0	0	74.3424	0	0	83.9778	0	71.2383	75.4335	74.8777	78.5735	0	0	0	75.4945	0	75.7822	75.9762	0	0	69.4342	0	72.7439	0	0	0	0	0	0	70.7115	78.4408	71.6275	0	0	0	0	0	66.6033	0	0	0	65.5548
		119	721.82	73.4593	0	70.9435	0	0	70.2449	70.0546	0	0	79.3095	0	72.8624	69.5761	71.6024	75.5869	0	0	0	75.2302	71.3554	78.1227	78.4063	0	0	74.748	0	73.7491	0	0	0	0	74.8761	0	72.5	71.881	76.7671	0	0	0	0	0	72.5399	0	0	0	70.0431
		120	725.68	74.8497	0	73.9994	0	0	0	73.3606	0	0	81.4424	0	76.8246	76.7956	77.2891	77.4248	0	0	0	74.1494	67.0072	76.0951	73.7831	0	0	71.9745	0	74.153	0	0	0	0	0	0	71.5666	69.6805	73.6365	0	0	0	0	0	76.877	0	0	0	72.1386
		121	729.54	69.7399	0	72.2785	0	0	0	73.3668	0	0	72.9211	0	73.6702	74.2735	75.3438	77.9128	0	0	0	67.8766	0	75.1523	70.7209	0	0	73.6768	0	82.2694	0	0	0	0	0	0	76.7704	73.1918	71.1425	0	0	0	0	0	73.5175	0	0	0	79.1287
		122	733.4	75.5018	0	68.6874	0	0	0	78.736	0	0	73.9868	0	72.6994	76.1143	69.0621	74.8984	0	0	0	70.6123	0	74.2286	73.1842	0	0	72.8559	0	78.1193	0	0	0	0	0	0	70.0842	73.9194	71.7745	0	0	0	0	0	68.8203	0	0	0	75.3251
		123	737.26	71.2557	0	75.7373	0	0	0	71.5653	0	0	83.4431	0	69.737	76.8485	73.6954	76.9201	0	0	0	67.1656	0	77.9054	81.59	0	0	74.9915	0	71.8775	0	0	0	0	0	0	73.2944	74.3056	79.8537	0	0	0	0	0	72.5827	0	0	0	72.6293
		124	741.12	73.98	0	71.953	0	0	0	70.9994	0	0	77.0885	0	68.1335	78.8605	68.0892	76.38	0	0	0	69.6806	70.624	74.8404	71.994	0	0	64.3575	0	74.1149	0	0	0	0	0	0	69.3846	77.8949	70.5035	0	0	0	0	0	72.5092	69.7068	0	0	75.3925
		125	744.98	67.4924	0	74.626	0	0	0	73.4936	0	0	77.6961	0	72.5524	70.7345	72.2347	78.7482	0	0	0	74.3269	0	76.2996	83.9501	0	0	71.1661	0	73.8015	0	0	0	0	0	0	69.6169	70.3793	74.5744	0	0	0	0	0	77.1563	0	0	0	78.7199
		126	748.84	74.2608	0	73.2759	0	0	0	72.5245	0	0	75.2053	0	68.8312	71.984	74.8128	72.6631	0	0	0	72.2323	0	73.6641	76.1921	0	0	66.6253	0	75.9719	0	0	0	0	0	0	75.0922	72.5101	69.5968	0	0	0	0	0	70.0308	0	0	0	72.6337
		127	752.7	70.8283	71.0054	75.9928	0	0	0	75.4226	0	0	76.0376	0	73.0003	73.9203	73.0608	75.1053	0	0	0	69.4546	0	77.8115	74.2596	0	0	0	0	74.4739	0	0	0	0	0	0	75.5686	69.1658	76.7668	0	0	0	0	0	76.6426	0	0	0	76.7735
		128	756.56	77.076	0	72.7309	0	0	0	73.506	0	0	86.879	0	71.4384	76.4716	73.9134	76.5171	0	0	0	68.9623	0	78.4819	70.7991	0	0	66.2014	0	78.2576	0	0	0	0	0	0	74.3012	75.6608	76.4718	0	0	0	0	0	71.7562	0	0	0	71.9109
		129	760.42	71.597	0	73.3684	0	0	0	75.5014	0	0	78.1025	0	101.263	73.9267	73.3937	78.8868	0	0	0	68.3063	0	73.0394	77.5993	0	0	72.7299	0	77.8158	0	0	0	0	0	0	76.3518	74.6147	77.9195	0	0	0	0	0	73.1805	0	0	0	71.5993
		130	764.28	69.9764	0	76.4761	0	0	0	72.7375	0	0	76.0774	0	71.0177	74.4854	71.4455	78.6501	0	0	0	68.4174	0	75.2056	79.7445	0	0	70.5048	0	74.9975	70.8653	0	0	0	0	0	73.9521	70.3135	73.1752	0	0	0	0	0	74.4722	0	0	0	75.3298
		131	768.14	67.0903	0	74.6239	0	0	0	78.915	0	0	73.6276	0	74.4666	74.4551	73.9521	71.9727	0	0	0	72.0677	0	75.3565	80.9994	0	0	69.0875	0	78.8117	0	0	0	0	0	0	74.2438	71.6459	74.2919	0	68.4974	0	0	0	73.9374	0	0	69.4388	76.5778
		132	772	78.5527	0	76.3025	0	0	0	78.9068	0	0	76.3418	0	74.4836	78.4432	72.5582	75.9289	0	0	0	75.4399	0	76.0657	81.8569	0	0	72.8064	0	76.5767	70.3613	0	0	0	0	0	76.6717	73.863	72.9766	0	0	0	0	0	70.2211	0	0	0	74.5319
		133	775.86	70.8437	0	74.0653	0	0	0	69.6867	0	0	74.6297	0	73.2343	70.5029	70.2017	73.205	0	0	0	80.2099	0	74.1155	77.595	0	0	72.3225	0	77.6273	73.3657	0	0	0	0	0	79.1021	67.688	78.0165	0	0	0	0	0	71.9318	0	0	0	73.5693
		134	779.72	75.493	0	76.5105	0	0	0	76.9455	0	0	81.3698	0	77.5593	67.2838	75.7447	74.2748	0	0	0	72.7999	0	76.3226	77.756	0	0	70.0189	0	79.6346	72.0188	0	0	0	0	0	73.1081	70.5574	70.9503	0	0	0	0	0	78.6422	0	0	0	70.7631
		135	783.58	72.1659	0	74.2258	0	0	0	70.9407	0	0	75.5187	0	82.1151	75.2963	71.7701	78.0505	0	0	0	69.1009	0	76.4638	72.1979	0	0	68.7737	0	76.0787	76.2631	0	0	0	0	0	76.3463	75.1938	71.9785	0	0	0	0	0	69.338	0	0	0	77.1803
		136	787.44	73.107	0	75.1632	0	0	0	68.3544	0	0	81.6229	0	77.1248	74.7218	76.6303	81.7377	0	0	0	76.0391	0	74.2504	78.1165	0	0	73.3583	0	81.9734	73.4172	0	0	0	0	0	73.3528	70.0674	71.2842	0	0	0	0	0	69.2249	0	0	0	70.1446
		137	791.3	71.6271	0	76.2235	0	0	0	69.4115	0	0	83.1151	0	75.6747	76.286	72.9984	73.9129	0	0	0	73.2349	0	76.5112	77.3198	0	0	73.5878	0	67.8836	70.2619	0	0	0	0	0	75.0669	73.6792	72.51	0	0	0	0	0	65.2444	0	0	0	68.975
		138	795.16	73.9127	0	71.0217	0	0	0	73.8657	0	0	76.2048	0	78.2644	68.1282	72.5585	77.0598	0	0	0	72.8603	0	73.2871	79.8054	0	0	69.324	0	77.3172	70.9112	0	0	0	0	0	72.7497	71.4241	77.1506	0	70.6832	0	0	0	78.3858	0	0	0	74.185
		139	799.02	68.3797	0	75.3481	0	0	0	76.1999	0	0	78.179	0	70.7002	75.2064	72.4562	75.8102	0	0	0	70.456	0	72.4585	76.5329	0	0	74.8219	0	78.27	68.6064	0	0	0	0	0	78.1501	72.6375	72.421	0	0	0	0	0	72.9433	0	0	0	76.0339
		140	802.88	74.7913	0	72.0946	0	0	0	72.5357	0	0	77.9717	0	77.3316	72.5276	74.4768	71.1045	0	0	0	69.7424	0	71.9694	76.711	0	0	71.6779	0	83.3993	72.2015	0	0	0	0	0	76.9655	71.5051	82.4195	0	0	0	0	0	67.3907	0	0	0	77.3856
		141	806.74	74.8848	0	75.6109	0	0	0	73.4384	0	0	76.1386	0	76.7804	73.7747	72.7293	72.5596	0	0	0	69.726	0	75.6763	81.0132	0	0	73.8506	0	75.4603	74.2113	0	0	0	0	0	75.5634	75.554	73.8001	0	0	0	0	0	67.8294	0	0	0	77.6733
		142	810.6	71.8371	0	73.6297	0	0	0	74.9129	0	0	72.839	0	75.5299	70.7558	75.2487	73.4389	0	0	0	70.5036	0	73.3456	80.7023	0	0	78.3077	0	74.2346	74.0813	0	0	0	0	0	77.6119	74.9014	73.7149	0	0	0	0	0	75.2607	0	0	0	70.9212
		143	814.46	77.6594	0	75.7346	0	0	0	73.3865	0	0	78.3289	0	77.5097	74.5693	72.9682	70.5327	0	0	0	72.6881	0	76.9189	72.1121	0	0	72.5682	72.1675	77.5566	72.1407	0	0	0	0	0	77.2058	68.0459	69.1254	0	0	0	0	0	67.9303	0	0	0	73.5182
		144	818.32	72.7621	0	77.527	0	0	0	73.8553	0	0	78.0195	0	73.589	74.8176	73.1507	74.2804	0	0	0	69.4559	0	75.9423	78.4137	0	0	74.0333	0	73.5519	75.5345	0	0	0	0	0	71.168	73.3455	69.1414	0	0	0	0	0	69.8192	0	0	0	81.0664
		145	822.18	73.5731	0	75.0698	0	0	0	70.1036	0	0	77.2899	0	82.4552	71.2343	71.6528	75.4055	0	0	0	67.4031	0	70.5282	71.7154	0	0	72.0054	0	71.9192	68.7786	0	0	0	0	0	75.9268	73.8571	77.245	0	0	0	0	0	72.1745	0	0	0	75.6241
		146	826.04	73.3039	0	74.097	0	0	0	74.4208	0	0	78.4111	0	77.7067	68.9609	73.3371	75.4378	0	0	0	70.8418	78.7731	70.7565	72.1734	0	0	71.0742	0	79.316	67.8858	0	0	0	0	0	81.5807	77.2882	81.5722	0	0	0	0	0	72.2153	0	0	0	74.2815
		147	829.9	72.2769	0	84.9914	0	0	70.8635	71.3049	0	0	77.336	0	76.2701	70.2981	73.4266	82.0553	0	0	0	71.1614	0	72.1691	81.6072	0	0	71.2137	73.8039	75.7879	69.5059	0	0	0	0	0	76.1007	75.0454	82.3027	0	72.6778	0	0	0	75.8249	0	0	0	76.1915
		148	833.76	72.1097	0	79.5783	0	0	0	78.881	0	0	76.0597	0	77.6573	76.5571	68.5201	72.4086	0	0	0	78.4538	74.3706	82.0532	78.7452	0	0	70.977	0	72.0755	78.1687	0	0	0	0	0	69.843	69.3034	73.1769	0	68.9392	0	0	0	72.8318	0	0	0	72.1378
		149	837.62	66.9599	0	76.2927	0	0	0	71.4906	0	0	82.9463	0	77.2987	79.0308	67.4378	76.1553	0	0	0	74.4075	0	75.2403	76.2928	0	0	70.549	71.2862	76.3551	77.3531	0	0	0	0	0	75.2685	67.0932	78.5742	0	0	0	0	0	71.4168	0	0	0	75.3726
		150	841.48	72.2662	0	75.7151	0	0	0	0	0	0	76.6311	0	74.1237	74.6293	69.8838	75.6713	0	0	0	79.3609	0	80.7018	84.2914	0	0	70.6615	71.0853	77.1669	72.2679	0	0	0	0	0	87.0335	68.823	72.9462	0	74.5164	0	0	0	83.3454	0	0	0	74.1415
		151	845.34	73.7129	0	78.5581	0	0	0	74.2456	0	0	76.7452	0	69.7674	77.4444	73.6181	72.622	0	0	0	75.348	0	76.2668	79.3516	0	0	71.6905	70.8009	78.5681	71.9108	0	0	0	0	0	74.6259	75.8027	71.4843	0	71.6375	0	0	0	73.7149	0	0	0	68.7563
		152	849.2	71.996	0	73.5868	0	0	0	72.9998	0	0	74.4542	0	77.1831	72.7441	72.9652	72.5512	0	0	0	74.2833	72.1918	75.262	78.4865	0	0	65.328	0	73.632	73.4945	0	0	0	0	0	79.2769	75.055	72.4668	0	74.778	0	0	0	84.7216	0	0	0	70.43
		153	853.06	78.7528	0	79.3798	0	0	68.6722	70.4229	0	0	79.4662	0	72.6339	76.6134	69.304	72.8037	0	0	0	73.7669	0	78.673	80.3537	0	0	73.4953	71.5894	76.8034	67.448	0	0	0	0	0	79.6797	72.1472	80.2757	0	71.7227	0	0	0	78.3973	0	0	0	75.3165
		154	856.92	70.8082	0	78.7235	0	0	68.2886	72.4471	0	0	73.151	0	74.7718	70.8604	71.9579	0	0	0	70.308	75.7187	71.8433	79.852	80.2158	0	0	75.5107	73.2665	76.291	73.0604	0	0	0	0	0	74.1928	70.717	73.1201	0	72.4835	0	0	0	73.0562	0	0	0	74.4489
		155	860.78	76.9016	0	86.6635	67.326	0	71.2394	0	0	0	79.4227	0	72.2035	0	75.3982	76.075	0	0	0	71.0788	70.1517	69.4643	83.0945	0	0	71.9797	71.0437	71.7206	76.4922	0	0	0	0	0	75.6807	74.6622	73.9756	0	72.1028	0	0	0	66.9583	0	0	0	75.8483
		156	864.64	74.079	0	77.1554	76.0391	0	72.1589	73.4377	0	0	74.1629	0	79.3976	72.4649	70.2459	0	0	0	0	73.3914	70.14	72.7644	79.6393	0	0	71.6643	74.7112	77.3134	73.6837	0	0	0	0	0	75.1567	76.3048	72.7182	0	73.0588	0	0	0	75.3171	0	0	0	78.6406
		157	868.5	78.8797	0	78.2669	0	0	69.2457	68.8803	0	0	77.7294	0	77.4768	71.5884	75.1508	0	0	0	0	66.4884	70.5855	81.2578	78.9961	0	0	73.8435	67.9015	74.8296	71.5887	0	71.9004	0	0	0	77.4946	71.9943	84.79	0	69.1094	0	0	0	75.4235	0	0	0	77.3771
		158	872.36	74.6377	0	75.5552	68.8031	0	74.54	73.1636	0	0	85.0244	0	71.9572	76.2068	72.1191	0	0	0	0	76.9883	67.5766	76.4091	80.6165	0	0	84.9641	73.5054	71.5093	70.216	0	0	0	0	0	78.1398	69.2302	74.9313	0	0	0	0	0	73.3445	0	0	67.8399	73.5471
		159	876.22	74.9412	0	77.8672	0	0	69.9344	73.2356	0	0	73.501	0	72.2067	76.0151	72.664	0	0	0	0	82.6396	70.138	84.3802	75.7772	0	0	78.0524	71.1986	77.3666	78.1861	0	0	0	0	0	73.1236	69.2898	72.3001	0	67.762	0	0	0	73.0838	71.7795	0	0	74.3317
		160	880.08	74.5686	0	74.7031	71.9878	0	76.4229	71.4393	0	0	78.1252	0	72.1484	71.1766	73.2791	0	0	0	0	71.3447	71.0645	75.397	73.4139	0	0	77.6972	70.4198	74.4106	73.4703	0	0	0	0	0	73.9325	71.5469	76.3877	0	74.1631	0	0	0	76.0389	0	0	0	72.817
		161	883.94	78.8204	0	72.3704	71.8601	0	73.5363	74.327	0	0	78.0175	0	72.3415	71.1586	71.6048	0	0	0	0	77.961	67.5066	76.8403	76.8875	0	0	77.9156	72.9247	74.1627	68.1243	0	0	0	0	0	79.1675	72.6721	73.2676	0	70.6858	0	0	0	73.2619	0	0	74.1889	74.3411
		162	887.8	72.4894	0	78.1014	69.9994	0	76.7989	75.0625	0	0	76.6454	0	77.363	72.572	69.2897	74.9024	72.8542	0	0	76.0816	69.511	74.2658	76.3141	0	0	72.5128	73.8087	70.4048	68.4555	0	0	0	0	0	85.431	75.6434	75.5724	0	71.4081	0	0	0	74.5606	0	0	74.737	78.4977
		163	891.66	73.0552	0	76.865	70.6329	0	72.0912	74.0036	0	0	80.7261	0	71.8133	75.3868	75.4511	74.3862	0	0	0	77.3244	71.2913	76.5521	82.7463	0	0	74.7952	71.4266	71.1305	70.2025	0	0	0	0	0	71.8826	72.0148	74.525	0	68.0297	0	0	0	75.4005	0	0	72.4695	75.8816
		164	895.52	71.2223	0	80.9461	73.7995	0	70.1929	73.3528	0	71.2021	75.0892	0	68.6091	0	69.2595	78.5305	0	0	0	79.906	79.3367	75.2399	80.3253	0	0	73.9636	70.9651	73.723	72.9094	0	0	0	0	0	70.9242	76.835	69.0608	0	69.7178	0	0	0	73.8985	0	0	70.594	78.1872
		165	899.38	73.7541	0	77.8805	70.6774	0	67.7927	73.99	0	0	80.3409	0	72.2571	68.528	76.868	77.7125	0	0	0	76.3885	68.1583	72.7777	75.7077	0	79.4884	76.638	74.6886	74.5745	72.963	0	0	0	0	0	80.9197	79.278	77.7631	0	74.6771	0	0	0	74.3644	0	0	69.358	82.722
		166	903.24	76.3691	0	74.4092	70.0294	0	76.3544	71.2137	0	0	77.9831	0	76.0589	71.5144	76.1926	70.3854	0	0	0	75.8824	71.3488	76.8114	78.7805	0	74.4112	75.8657	71.5529	76.9195	75.3212	0	0	0	0	0	74.8317	76.3918	74.5489	0	74.1564	0	0	0	76.3511	0	0	70.5374	71.91
		167	907.1	76.1213	0	74.4735	72.216	0	74.0026	76.4906	0	73.7251	67.1983	0	72.0129	77.1171	73.729	72.7865	0	0	0	74.2206	73.4625	73.619	78.1572	0	72.3978	72.9741	69.6358	76.0994	72.3296	0	0	0	0	0	75.6142	72.8108	77.449	0	69.2432	0	0	0	75.9681	0	0	68.3432	76.5315
		168	910.96	70.9396	0	75.9675	72.7312	0	68.0471	71.1231	0	76.8937	74.7449	0	69.9023	67.2047	72.205	73.037	0	0	0	84.6332	75.309	75.0923	78.3544	0	74.2051	76.815	0	78.1528	73.8342	0	0	0	0	0	76.3843	69.9862	70.4078	0	69.8163	0	0	0	72.1536	0	0	69.6671	75.2671
		169	914.82	77.0914	0	73.6265	71.8194	0	68.7851	0	0	69.9481	73.279	0	74.2075	76.053	79.8749	77.4811	0	0	0	79.8286	71.8117	81.0077	79.0834	0	73.1985	82.727	72.5406	71.0395	72.8657	0	0	0	0	0	76.0295	75.7543	78.2254	0	72.5644	0	0	0	79.2192	0	0	69.3338	76.9095
		170	918.68	74.6223	0	81.2519	71.4511	0	73.0024	71.2636	0	72.163	70.592	0	78.6125	71.8542	70.7377	74.9806	0	0	0	80.4182	71.3698	75.0293	80.7116	0	78.1695	72.0484	71.3608	78.8081	71.3537	0	0	0	0	0	73.9162	73.0048	78.1254	0	75.2881	0	0	0	75.916	0	0	71.9812	77.8061
		171	922.54	81.7928	0	77.785	69.5444	0	70.6086	72.3417	0	74.875	73.9881	0	74.9238	69.9787	74.9956	71.9661	0	0	0	72.6186	73.4022	74.219	74.4524	0	73.5851	75.7554	71.476	71.1416	75.0737	0	0	0	0	0	76.7141	71.7645	75.1092	67.3738	72.3903	0	0	0	76.9854	0	0	66.6408	73.9789
		172	926.4	74.7358	0	79.5989	71.2611	0	70.3862	70.2404	0	68.0366	79.6552	0	74.1605	72.7812	70.8282	76.9855	0	0	0	78.0176	72.8225	70.1113	78.7594	0	81.813	73.0411	71.9876	73.4267	74.3155	0	0	0	0	0	73.1301	68.1427	79.7553	0	70.033	0	0	0	74.0535	0	0	67.4503	75.3183
		173	930.26	74.5823	0	77.4429	68.6684	0	75.847	70.3355	0	73.5418	73.6595	0	75.1869	72.7131	71.2811	73.203	0	0	0	77.1473	70.618	74.5295	82.0857	0	72.7943	74.1327	72.5474	74.8645	73.471	0	0	0	0	0	73.7051	68.3476	76.1309	68.4365	71.7457	0	0	0	69.4155	0	0	69.6212	73.1079
		174	934.12	75.6497	0	76.4869	74.1944	0	67.7923	73.0524	0	74.8175	74.1819	0	78.0221	74.3323	69.7874	75.1397	0	0	0	76.7785	80.3558	74.2234	82.2221	0	71.3255	69.8147	73.1157	70.9569	74.9795	0	0	0	0	0	80.6475	74.3196	79.8915	0	72.6014	0	0	0	74.0778	0	0	73.2249	77.0735
		175	937.98	72.6478	0	74.3941	71.9908	0	76.3297	70.8584	0	71.6207	74.2973	0	77.304	69.7755	75.967	79.6575	0	0	0	75.4957	69.6218	74.1809	77.4649	0	70.7744	77.7157	69.1849	74.7739	77.3676	0	0	0	0	0	79.5201	69.1148	79.9711	0	74.0037	0	0	0	72.6212	0	0	71.1946	75.9003
		176	941.84	83.3515	0	75.2646	72.2498	0	70.6177	68.8108	0	73.1235	74.4992	0	78.6972	72.8264	0	74.3724	0	0	0	74.11	69.7031	73.6394	79.0162	0	77.1514	79.2096	72.0697	71.9966	72.6954	0	0	0	0	0	76.6674	0	74.972	0	76.5635	0	0	0	72.1813	0	0	68.1128	71.606
		177	945.7	75.5544	0	74.6586	68.2349	0	72.6763	75.1816	0	78.7023	74.8798	0	72.9397	70.0373	0	74.4793	0	0	0	73.9546	76.0646	69.9696	74.2802	0	73.6837	75.2836	77.3703	76.9772	71.4828	0	0	0	0	0	71.5287	69.349	76.7042	68.8341	73.9488	0	0	0	78.8906	0	0	73.5397	76.1652
		178	949.56	72.8903	0	73.3732	69.4457	0	74.9414	70.0078	0	76.2013	80.5517	0	72.8306	73.5008	70.5452	79.5111	0	0	0	72.5248	70.6143	74.418	79.4775	0	76.2908	75.7186	74.111	79.0898	73.8766	0	0	0	0	0	80.2539	68.6562	70.6534	71.0856	69.6147	0	0	0	77.1296	0	0	66.7423	77.1721
		179	953.42	69.4574	0	78.2161	74.0383	0	78.7925	75.015	0	72.1222	79.0842	0	82.9972	74.9728	75.5078	74.7107	0	0	0	73.2791	69.3259	72.4725	77.8896	0	73.228	77.4333	73.3987	73.72	118.275	0	0	0	0	0	81.9895	75.0519	76.596	0	73.2313	0	0	0	73.9202	0	0	68.4055	80.3986
		180	957.28	76.8448	0	70.9501	72.7727	0	69.8608	71.8127	0	75.8812	72.9129	0	75.0857	68.8491	72.1142	74.662	0	0	0	71.3486	72.6389	72.3597	82.4056	0	75.6606	75.6926	68.6715	75.1911	69.8488	0	0	0	0	0	68.9525	71.0588	78.6571	72.2861	70.6479	0	0	0	67.9201	0	0	65.517	71.1646
		181	961.14	74.2193	0	77.8575	67.4913	0	74.1265	75.3517	0	72.0042	77.5665	0	79.3472	77.2733	78.4373	77.6718	0	0	0	74.4868	74.9605	75.3071	76.3107	0	75.7605	79.5963	70.9205	76.8171	73.2237	0	0	0	0	0	78.5619	75.462	76.0696	68.0034	72.1805	0	0	0	70.6634	0	0	65.2164	74.2782
		182	965	74.9613	0	73.0331	70.3897	0	69.3204	78.6612	0	75.9115	74.187	0	78.1419	78.4257	67.7191	75.9292	0	0	0	73.6142	73.1026	75.7802	73.8229	0	72.364	74.9221	65.0163	81.5597	71.869	0	0	0	0	0	76.7242	74.5764	79.425	70.3937	75.1659	0	0	0	72.5664	0	0	68.561	74.1379
		183	968.86	73.1928	0	77.0615	74.3824	0	70.0788	74.0562	0	79.018	77.0857	0	81.1595	69.8951	71.3358	76.6825	0	0	0	78.9869	72.0557	75.2373	75.054	0	76.9021	78.4312	74.0362	75.8039	71.721	0	0	0	0	0	80.8277	69.5978	74.9474	67.6893	75.0414	0	0	0	78.4655	0	0	67.4248	80.3303
		184	972.72	70.1128	0	82.8154	73.804	0	75.7693	79.2852	0	73.0611	79.5767	0	76.4441	76.6947	71.0643	74.6876	0	0	0	72.6176	69.8708	79.2451	74.2446	0	72.9989	77.78	77.9333	75.4166	73.1418	0	0	0	0	0	74.6459	73.3591	74.7956	69.9027	74.0525	0	0	0	73.3372	0	0	71.2619	72.3437
		185	976.58	0	0	75.3921	70.9483	0	74.3887	72.7488	0	77.4291	74.683	0	74.1657	77.3627	69.5339	77.8043	0	0	0	72.3779	76.3988	82.1449	81.7871	0	69.6415	77.7719	69.4193	77.4774	75.2351	0	0	0	0	0	74.8489	72.0861	81.4134	67.6144	74.2733	0	0	0	74.4663	0	0	69.1617	71.3086
		186	980.44	69.0762	0	82.4692	72.1892	0	69.9551	69.2114	0	71.0057	79.367	0	80.4598	75.601	70.2632	76.4013	0	0	0	76.1744	74.5725	77.7441	79.4324	0	72.7372	81.749	74.0303	70.9295	78.2881	0	0	0	0	0	82.0011	71.5965	77.976	70.4261	71.4683	0	0	0	70.9311	0	0	67.2533	76.7626
		187	984.3	74.3404	0	75.2381	74.6289	0	75.0912	78.7751	0	75.6274	78.1084	0	75.6158	79.4042	69.7986	70.7155	75.8579	0	0	73.8337	75.3103	76.2969	79.0214	0	72.1169	77.4291	69.1572	73.761	73.7095	0	0	0	0	0	80.696	67.2537	74.3102	75.2378	74.5371	0	0	0	73.4689	0	0	74.735	74.9084
		188	988.16	76.2272	0	77.2573	70.9753	0	74.5846	75.8512	0	67.7335	79.0516	0	74.1802	77.2323	69.8794	77.0333	0	0	0	79.9628	69.4991	77.2741	78.8164	0	74.26	75.3342	74.0229	76.8453	74.0125	0	0	0	0	0	73.2893	72.044	78.7191	69.501	72.7092	0	0	0	72.5504	0	0	70.7013	75.9019
		189	992.02	71.8427	0	73.7917	73.2724	0	71.5908	72.6759	0	74.8469	76.6075	0	72.645	77.5703	69.449	75.5792	73.6376	0	0	78.8627	75.6698	79.5174	83.7813	0	78.219	72.1396	70.8178	72.8462	74.2174	0	0	0	0	0	75.5576	71.3766	79.8102	68.6636	67.302	0	0	0	78.9265	0	0	71.2469	71.5616
		190	995.88	76.0495	0	75.5974	75.9461	0	70.7342	79.5812	0	77.0005	76.9493	0	74.5355	74.9854	0	80.3377	71.5892	0	0	75.4388	75.3039	76.7194	82.001	0	66.651	69.23	0	76.0938	70.7965	0	0	0	0	0	79.5276	77.1922	71.3921	72.6878	73.617	0	0	0	75.8641	0	0	73.8067	75.203
		191	999.74	74.332	0	75.515	73.6248	0	73.1481	74.671	0	69.2555	75.1327	0	80.2764	76.6051	74.8506	73.7388	65.2503	0	0	77.6511	68.3874	77.2801	83.3541	0	75.9133	87.6257	71.4226	76.8028	77.6098	0	0	0	0	0	73.6759	73.1637	81.8836	67.7774	66.8833	0	0	0	68.7349	0	0	70.738	75.5539
		192	1003.6	73.4259	0	78.0827	71.9826	0	79.6408	76.0358	0	77.45	80.7717	0	82.9412	74.3167	72.2329	81.881	70.6009	0	0	79.7521	76.5536	82.451	78.4645	0	70.1865	72.7932	71.4403	74.4485	68.707	0	0	0	0	0	76.2589	68.5481	76.1874	65.5609	76.6403	0	0	0	75.7362	0	0	68.4909	78.569
		193	1007.46	72.9392	0	79.0689	74.9326	0	70.0517	70.0062	0	73.6296	76.6225	0	81.9126	70.4568	73.6849	70.4416	70.6796	0	0	77.4939	72.8406	76.9224	80.7385	0	73.6058	70.7697	74.57	77.1456	69.7263	0	0	0	0	0	82.1872	73.3106	80.2985	67.7269	67.0875	71.8159	0	0	79.8002	0	0	68.9842	72.5236
		194	1011.32	75.3792	0	73.6518	68.5087	0	71.7436	77.4203	0	74.3588	78.424	0	73.8885	74.6375	70.9073	73.8435	69.3819	0	0	73.8964	73.8572	76.8425	79.0793	0	77.5288	79.1313	73.5102	78.9923	70.1884	0	0	0	0	0	77.1437	73.8798	79.8801	65.3232	68.0365	0	0	0	74.5777	0	0	69.0349	71.3235
		195	1015.18	72.5169	0	84.5843	72.5673	0	72.1645	75.669	0	75.4158	74.9439	0	80.7311	73.0638	75.7484	72.5688	75.066	74.5443	0	76.3858	69.2921	73.2103	82.613	0	70.2402	77.2791	71.0405	71.8926	78.2801	0	0	0	0	0	78.5826	72.5941	77.2002	67.2789	69.3121	73.0576	0	0	73.1466	0	0	72.5486	79.4877
		196	1019.04	71.4888	0	75.5465	73.0457	0	75.1872	73.2432	0	69.4842	71.5337	0	76.3002	69.7568	0	77.2629	0	75.5076	0	77.7757	64.8175	75.2533	76.3187	0	69.271	70.7106	66.8332	77.2557	79.5369	0	0	0	0	0	77.4928	70.5121	75.993	68.0562	73.2441	0	0	0	69.5392	0	0	67.5506	76.906
		197	1022.9	72.767	0	79.7251	68.6392	0	72.0766	72.6942	0	70.8169	75.2309	0	75.5675	77.4011	73.1169	75.8944	71.4137	68.3494	0	71.8954	76.9026	83.0783	85.7992	0	75.061	71.0096	75.7855	77.4481	78.5485	0	0	0	0	0	73.3744	66.2714	79.9668	70.5518	73.1806	0	0	0	70.9872	0	0	72.6429	74.1533
		198	1026.76	72.3257	0	81.2855	74.1726	0	68.3016	71.9286	0	78.5821	85.7079	0	74.4318	79.5244	73.0575	69.9072	75.4971	73.3675	0	78.3719	69.5141	79.6634	80.5311	0	73.3429	71.9914	70.1704	75.2582	71.4455	0	0	0	0	0	72.5818	71.2954	78.5372	73.3503	75.8755	71.4582	0	0	70.4246	0	0	74.1171	72.8267
		199	1030.62	71.8894	0	75.4901	67.8207	0	75.2749	71.6335	0	81.2262	74.7366	72.9015	78.6997	0	75.4317	77.7507	75.9317	71.4905	0	77.0906	72.0881	75.8081	81.0795	0	72.7413	75.9842	75.1944	70.5343	73.7378	0	0	0	0	0	72.8003	73.9146	74.8829	70.1952	79.6912	0	0	0	71.5094	0	0	71.1417	82.9041
		200	1034.48	71.6042	0	77.4483	71.5268	0	70.1321	75.4566	0	77.0578	78.3726	65.9279	76.4742	77.1954	70.4663	78.8454	0	0	0	71.7983	72.4014	78.1288	83.1482	0	74.0095	78.9712	72.9968	77.169	76.5429	0	0	0	0	0	75.9782	74.7339	73.2299	64.9451	73.0216	0	0	0	73.8971	0	0	72.9293	72.3684
		201	1038.34	75.558	0	80.3055	72.5012	0	75.2452	70.5784	0	75.6998	76.8026	63.0354	76.8351	71.5982	68.5817	73.5072	74.7675	71.3412	0	70.9175	69.9114	73.8121	87.7707	0	74.316	76.5313	70.6246	77.7263	73.6347	0	0	0	0	0	76.1888	68.9829	75.8324	0	69.9857	0	0	0	68.5194	0	0	70.5012	83.2125
		202	1042.2	71.6828	0	78.7748	73.3559	0	80.3383	68.1413	0	75.1407	74.6519	71.1528	78.8295	72.5431	71.5575	75.9307	74.5546	67.024	0	75.9543	76.5169	74.8268	77.3732	0	72.5875	73.9167	70.0889	74.2052	75.2132	0	0	0	0	0	72.971	71.8432	73.0268	67.9718	80.8441	0	0	71.2291	77.9024	0	0	69.5148	69.7436
		203	1046.06	72.9715	0	77.1829	71.914	0	66.8506	73.7767	0	74.5741	73.748	0	82.5712	73.0864	0	72.5085	73.0704	71.8288	0	74.112	72.2244	77.3801	76.0064	0	76.8208	83.5	72.2981	75.4596	75.1259	0	0	0	0	0	79.2147	72.9241	76.5189	77.1315	73.1752	0	0	0	73.7513	0	0	72.3993	75.0631
		204	1049.92	74.9506	0	75.5255	68.8424	0	75.4022	74.5813	0	72.3235	75.6738	71.3489	82.298	0	74.325	73.84	72.1805	70.7685	0	76.2753	68.1006	80.0055	79.4198	0	72.8627	76.7055	71.627	75.6076	78.8345	0	0	0	0	0	74.5629	73.5689	77.893	68.6793	78.8298	0	0	0	69.2822	0	0	72.8264	74.9926
		205	1053.78	72.3001	0	79.4536	70.2045	0	71.6936	72.1108	0	76.4597	78.6723	0	77.0478	76.9679	79.3997	76.5467	72.2964	72.8728	0	76.4626	75.6589	77.1907	80.1449	0	70.6235	76.6571	71.3193	72.3563	76.9912	0	0	0	0	0	78.7979	71.1623	74.4157	64.5838	75.9878	68.387	0	69.1255	78.0151	0	0	69.8767	75.2099
		206	1057.64	73.2283	0	76.8657	73.1707	0	76.781	75.2722	0	69.2774	75.2314	0	81.5863	72.1022	72.7123	75.8194	71.6448	69.8992	0	71.0154	69.705	73.2329	81.1221	0	74.3507	74.6129	73.2134	76.9499	77.3774	0	0	0	0	0	73.7527	72.3287	73.4252	70.3943	79.1895	0	0	0	76.4442	0	0	70.8552	77.6059
		207	1061.5	75.7673	0	78.5571	68.388	0	68.6223	73.6659	0	77.7674	73.04	0	73.4856	72.2728	72.1645	76.4235	73.0789	70.2182	0	79.1062	67.8249	75.6044	78.2335	0	77.5142	74.6085	74.026	75.4727	73.8358	0	0	0	0	0	81.359	66.9016	77.9041	70.3362	73.3262	0	0	0	75.8508	0	0	68.3436	74.0752
		208	1065.36	76.1047	0	78.5812	71.4652	0	73.3596	70.302	0	76.1301	74.6224	0	79.448	71.573	0	70.6903	69.356	73.4036	0	75.6393	72.0113	75.5293	83.4798	0	77.9459	82.1301	72.2174	73.8189	77.6861	0	0	74.0146	0	0	74.5491	74.9564	77.5932	66.2183	74.743	0	0	70.743	74.1376	0	0	77.8723	80.1482
		209	1069.22	73.816	0	77.7624	74.8238	0	74.9865	73.388	0	69.5215	75.3157	0	76.6473	81.203	74.9815	76.7389	69.939	75.3846	0	67.6045	78.4066	74.6509	75.7042	0	71.9046	79.8557	69.8155	77.6422	79.7393	0	0	0	0	0	72.9609	71.9089	79.0524	73.1921	74.3891	0	0	69.2392	74.0522	0	0	68.4502	77.5358
		210	1073.08	69.1266	0	74.0002	71.8818	0	70.77	69.5218	0	72.3862	76.6904	71.3807	81.9061	70.4225	72.2926	71.874	75.1469	69.4591	0	76.9945	73.2765	81.143	79.2328	0	72.3533	76.0024	74.8906	70.0929	78.3095	0	0	0	0	0	79.0735	71.6048	78.4224	71.3488	74.5292	0	0	66.3324	67.8352	0	0	73.4028	75.7686
		211	1076.94	74.6065	0	78.1457	74.6757	68.7047	79.4755	77.4517	0	78.0927	74.4988	0	74.8096	67.865	74.2687	77.5688	73.6501	71.749	0	79.0051	68.8654	77.615	80.078	0	73.95	79.8738	72.4418	74.5138	75.5469	0	0	0	0	0	76.8515	72.6204	83.563	74.3506	68.2933	71.2057	0	69.6277	79.7877	0	0	69.5515	75.3325
		212	1080.8	72.1474	0	77.8321	75.2264	0	80.6509	78.0635	0	80.4141	72.0787	68.8248	75.077	69.408	77.7417	72.0628	72.4829	70.0835	0	71.1456	69.3387	78.9571	80.826	0	71.2401	81.2247	72.3294	76.383	74.6728	0	0	72.8399	0	0	77.8394	78.0254	72.1384	74.1981	74.929	0	0	69.7873	74.8258	0	0	76.5109	77.9714
		213	1084.66	72.9214	0	80.8279	71.4503	0	73.3329	73.6274	0	76.2276	79.5508	68.8025	81.7637	75.1109	70.2567	74.7011	71.2316	72.2	0	81.531	72.9874	77.928	78.4121	0	74.3424	79.3072	69.1035	81.3618	76.6515	0	0	72.9802	67.83	0	76.4472	76.6923	72.4459	70.3744	75.0132	0	0	70.7726	73.0858	0	0	70.3196	72.6639
		214	1088.52	76.7452	0	77.48	75.7102	0	73.8794	73.068	0	76.0161	74.0524	67.0501	77.585	72.8669	73.6704	74.3465	71.4322	69.2258	0	79.9766	68.8532	75.0166	81.5328	0	0	75.2283	71.5875	80.676	73.1795	0	0	72.2978	0	0	76.0512	73.2948	76.7903	70.7597	67.0768	0	0	67.6299	69.687	0	0	72.2458	78.4988
		215	1092.38	76.3059	0	75.0356	73.2048	0	75.7003	68.4515	0	73.4066	74.1208	67.7726	78.1841	71.3253	0	79.4535	67.967	68.6471	0	78.2637	76.6348	75.3929	80.1886	0	0	77.5139	68.2439	73.8078	73.5634	0	0	72.6025	0	0	86.5168	75.6772	78.7841	74.4453	78.4126	0	0	70.2758	70.0415	0	0	71.4415	74.1722
		216	1096.24	72.6469	0	78.1025	70.9922	77.7754	71.3075	72.4043	0	79.137	73.9846	71.4115	79.4221	75.8266	76.6765	76.7824	74.4516	72.9798	0	82.7575	73.9757	83.5305	82.1291	0	0	72.8441	74.3788	71.6894	73.9734	0	0	67.9149	0	0	75.8501	76.3079	76.1403	70.5886	69.4179	69.1242	0	69.8491	75.5509	0	0	80.6733	73.7993
		217	1100.1	74.8751	0	74.9112	74.5794	0	65.6615	71.1918	0	78.4894	73.6257	0	74.0446	72.0968	66.8855	78.8627	75.4197	74.3623	0	78.5836	72.5625	72.6948	82.2053	0	75.8819	72.5419	75.845	81.4151	68.5801	0	0	69.6184	0	0	76.1822	73.4383	76.7132	0	70.114	0	0	72.8467	78.8045	0	0	69.5969	72.2684
		218	1103.96	0	0	74.3895	71.6085	71.987	71.0805	71.4751	0	78.1797	74.48	68.5438	76.4212	76.6964	68.7835	68.7379	75.6796	67.927	0	72.7548	76.1208	76.3161	75.3576	0	70.5876	74.692	71.853	79.9576	75.9733	0	0	65.8632	0	0	78.375	72.8203	75.7413	70.437	78.1922	0	69.1944	67.9021	72.7498	0	0	72.8056	71.5643
		219	1107.82	73.0143	0	77.978	73.6655	75.7585	72.6539	71.4938	0	76.9576	84.08	0	83.1214	77.3384	0	74.7489	73.1039	74.5662	0	77.0626	69.0638	80.1642	79.346	0	73.4741	74.5115	68.6458	76.377	68.4647	0	0	68.431	0	0	77.034	70.8415	76.9737	63.9897	76.267	0	72.7834	71.2826	74.7467	0	0	76.7716	76.1862
		220	1111.68	73.3512	0	77.8767	66.8808	71.4361	70.4014	70.609	0	72.9596	78.4126	0	82.1197	72.0922	0	75.2672	65.6827	77.33	0	77.8552	74.5095	85.7137	72.3488	0	72.7386	72.7066	70.4433	74.3931	75.6114	0	0	75.2561	0	0	79.4537	78.7053	81.215	71.6041	80.2995	0	72.407	70.5261	73.8597	0	0	83.2787	80.6035
		221	1115.54	69.4196	0	80.2147	75.9645	74.0508	71.388	71.7754	0	71.3271	77.4309	0	75.3473	72.802	0	72.7557	69.3807	71.8341	0	83.8043	74.1449	76.1247	75.1307	0	71.7464	76.0074	72.5402	78.5104	72.9183	0	0	73.5633	0	0	72.4683	79.312	78.4321	65.2423	73.1412	0	69.0814	65.2903	74.5839	0	0	73.6781	78.677
		222	1119.4	72.0322	0	82.1072	71.3103	70.7551	72.8353	76.9145	0	73.9488	75.8258	0	79.8039	68.239	0	76.2695	67.9695	69.8199	0	74.2015	72.4776	76.1326	82.567	0	77.9591	76.4536	69.0527	81.7427	74.2575	0	0	75.7525	0	0	76.2696	77.6077	71.2955	69.1703	75.8576	0	68.1164	73.1174	74.2611	0	0	72.091	77.1149
		223	1123.26	76.6924	0	71.7896	71.6607	75.412	77.2776	71.0441	0	76.0744	76.417	0	77.0143	70.2675	74.5264	75.095	67.6664	72.308	0	76.6244	73.1231	73.6148	78.4369	0	70.7376	83.1668	70.0903	71.8996	73.5587	0	0	74.7751	0	0	79.7542	78.3173	76.426	72.1108	71.3074	0	72.6021	70.9811	74.0502	0	0	70.4686	78.618
		224	1127.12	75.2182	0	83.9454	68.4709	71.9443	71.3347	68.8708	0	75.2351	82.4642	0	76.3349	0	70.9315	73.9984	67.3989	69.2205	0	81.0968	69.5121	76.6505	76.7261	0	71.975	74.2742	71.314	73.9906	71.8338	0	0	69.3443	0	0	77.4366	74.3065	80.346	67.6996	73.8791	0	0	68.7434	67.4358	0	0	70.0693	75.8925
		225	1130.98	68.0888	0	78.7155	74.5322	69.3516	71.4977	75.2716	0	74.6537	73.3008	70.3416	85.7562	0	0	79.2637	70.1586	70.5196	0	79.7967	76.9801	78.3313	78.0536	0	72.3993	72.755	70.4743	82.4149	74.2214	0	0	73.5411	68.4375	0	74.2978	73.9464	73.5379	65.5571	70.2585	0	69.8588	70.1034	69.3189	0	0	78.4025	77.5077
		226	1134.84	75.7459	0	74.1772	73.8473	72.3119	70.9033	0	0	74.0727	75.8032	0	76.2304	0	0	79.571	71.2635	70.3189	0	78.3247	71.0842	75.7565	84.6605	0	76.277	73.2911	73.8455	78.1555	78.723	0	0	77.7881	0	0	78.7318	76.6467	73.4518	65.1858	72.9962	0	70.0229	70.0935	0	0	0	72.6971	77.8612
		227	1138.7	68.1264	0	77.7669	67.3141	72.7296	69.9875	0	0	76.6881	83.0925	0	74.2136	0	74.287	80.7413	74.4534	72.8177	0	77.1661	75.195	72.1452	80.7835	0	69.8079	73.8779	65.5683	76.2796	78.0091	0	0	72.6358	0	0	79.8431	73.1051	79.2164	68.5761	67.7128	0	72.0852	68.5061	72.4995	0	0	70.6995	75.0799
		228	1142.56	73.1828	0	78.2533	78.9145	76.2115	69.1874	75.5807	0	78.3624	81.3896	0	81.4088	0	0	73.1081	70.2936	72.9434	0	78.0992	75.7583	74.0013	84.1956	0	75.4482	81.9275	71.4611	74.9702	77.9731	0	0	66.0535	67.768	0	72.5413	71.2253	73.535	75.3462	75.5314	0	72.1159	69.0304	70.3663	0	0	72.7673	79.0922
		229	1146.42	70.3905	0	77.94	73.9465	69.8382	71.5591	72.588	0	76.104	82.6433	0	76.6106	0	74.5623	78.8713	70.0488	73.5106	0	75.5285	75.6814	79.9322	80.3667	0	74.8338	79.6326	68.3591	0	81.1704	0	0	75.5925	70.9643	0	78.1714	80.0811	79.7979	69.4043	70.1092	0	67.9812	72.7585	73.2316	0	0	72.3141	75.3477
		230	1150.28	76.6058	0	76.8951	73.5033	71.9779	77.8851	75.9833	0	73.0217	74.3091	0	79.4499	0	0	79.146	73.3735	79.3007	0	85.3367	76.1226	75.0333	79.6597	0	71.8863	75.6111	70.5562	71.4245	76.5457	0	0	73.3032	0	0	73.9035	72.7846	78.6762	69.6523	73.1572	0	67.0425	71.6119	84.1694	0	74.4833	72.0787	77.9849
		231	1154.14	70.1482	0	77.4879	73.2182	71.1268	71.5548	70.7342	0	75.0376	77.219	0	74.164	75.2875	0	78.2402	68.7645	73.868	0	80.5912	74.7988	75.336	78.2648	0	75.2772	80.5	64.8978	78.995	79.2288	0	0	67.1383	63.3975	0	77.1101	76.0591	70.8029	72.1407	72.6845	0	72.7584	63.9688	72.1673	0	0	71.8438	76.3961
		232	1158	0	0	72.326	68.4731	77.4748	70.6484	73.8196	0	71.9013	71.3058	0	77.0963	0	0	76.521	72.4501	70.236	0	79.9706	75.9652	81.6555	78.8768	0	74.561	75.3732	70.3018	78.227	77.6446	0	0	68.5966	0	0	76.302	74.6556	71.1642	69.2843	74.1354	0	70.455	65.4223	71.676	67.3672	0	73.3894	80.1346
		233	1161.86	72.2388	0	81.0356	76.6655	75.4675	76.2565	68.2398	0	75.7341	80.5606	0	80.2971	0	0	75.21	68.1451	72.1381	0	74.8056	78.2723	74.4068	85.1248	0	74.0333	80.9307	73.856	0	71.5298	0	0	73.4499	69.4393	0	71.1897	77.037	85.3791	72.324	70.1875	0	68.7461	66.8764	70.6446	70.9312	0	69.6013	80.7845
		234	1165.72	73.8889	0	81.4631	73.1542	68.4185	70.3103	74.3506	0	76.4367	83.6677	0	80.9625	0	0	72.8179	69.2061	72.4878	0	79.2275	74.2155	77.5326	77.4647	0	74.1979	72.9704	76.3535	69.5315	71.9425	0	0	68.1239	0	0	79.8661	77.6292	78.2685	73.1529	72.356	0	68.0034	72.5708	70.1972	69.6886	0	70.2951	82.4864
		235	1169.58	75.8599	0	74.441	75.0832	73.7975	69.9302	68.8684	0	82.459	80.3636	0	81.4008	0	0	68.1649	69.5394	73.9568	0	72.9228	69.937	76.3718	81.1232	0	69.4358	76.6324	69.8069	71.2956	71.3101	0	0	69.6657	65.4247	0	81.7974	74.0134	73.724	72.2117	77.3142	0	72.3504	71.1364	68.9621	69.6929	0	72.5303	76.3002
		236	1173.44	74.5562	0	77.9625	76.1453	69.8266	75.13	76.5181	0	77.32	72.5055	0	75.1747	0	0	76.4013	71.4183	72.2824	0	74.4575	67.8993	72.87	79.7987	0	73.3178	80.2274	74.0567	0	81.1009	0	0	69.9712	67.6332	0	75.2357	71.6808	78.6405	68.6397	72.0605	0	66.6455	71.4352	70.1548	67.8077	0	66.7891	77.2192
		237	1177.3	64.805	0	78.6373	70.2522	74.3302	68.9278	71.8507	0	75.9684	76.4691	0	80.4235	77.3692	0	72.4889	69.4891	70.9102	0	79.6438	72.9743	78.229	81.5509	0	73.9329	76.394	72.0414	68.1515	71.9095	0	0	76.1832	65.3376	0	75.148	69.0494	76.1998	75.3283	71.5692	0	69.163	68.5271	72.0521	69.1136	0	70.5509	74.9891
		238	1181.16	76.0801	0	82.332	72.6119	71.0542	78.5982	68.9357	0	69.4835	73.4627	70.4476	82.1617	73.223	0	81.4906	66.7992	71.0091	0	73.928	75.5933	78.7955	81.2334	0	73.8909	76.5928	70.1872	80.8543	78.7493	0	0	0	72.5015	0	75.1189	70.9317	75.7881	69.5644	71.3724	0	70.9721	77.1704	76.9249	68.5057	0	73.1069	76.0525
		239	1185.02	74.2849	0	77.4102	71.5696	77.5245	77.6067	72.8174	0	76.1972	74.0955	70.1468	77.7216	73.7843	0	74.4636	70.1539	74.4851	0	79.1838	64.8766	79.9669	80.1254	0	68.6632	83.7919	71.0395	73.6243	76.8381	0	0	72.3088	68.8805	0	75.4795	73.8073	77.3898	65.3637	74.1735	0	74.0585	77.1611	67.5299	71.0429	0	72.1403	80.4829
		240	1188.88	74.1245	0	73.2123	72.0315	72.7039	66.2989	73.0202	0	76.4944	77.0607	68.0827	84.9969	74.2198	0	73.9444	66.6436	73.3127	0	78.7879	73.7888	77.1511	76.7968	0	74.7434	79.3243	66.5989	79.4146	76.135	0	0	69.3022	68.8871	0	75.2726	73.4499	79.822	70.8296	67.1948	0	69.0049	66.3953	75.2424	70.4972	0	71.3879	79.3142
		241	1192.74	68.8135	0	82.0458	73.7398	70.0292	75.5611	71.3064	0	71.9266	74.7305	0	75.8546	74.6389	0	75.5566	72.5006	73.0346	0	77.5968	69.4484	76.4837	75.7012	0	75.1139	73.0611	74.4255	71.1755	72.3273	0	0	71.9737	0	0	79.8305	73.4931	77.2436	70.1442	70.2499	0	73.9612	66.4036	66.1229	70.0469	0	80.6335	74.555
		242	1196.6	76.7234	0	81.004	73.684	76.7471	73.6991	72.7727	0	78.5059	74.9525	0	76.5131	78.3632	72.8881	76.7898	72.7168	74.9781	0	76.795	79.2336	82.876	86.5662	0	72.3361	74.853	76.9913	77.5192	83.8204	0	0	72.1263	73.0219	0	84.8312	75.4277	74.957	72.2635	70.463	0	68.7985	67.9744	76.185	69.5472	0	68.2103	77.3811
		243	1200.46	72.9724	0	74.5396	73.8117	71.8079	70.4746	74.6936	0	73.7885	74.2704	0	78.7094	74.8696	0	80.1979	72.0559	71.2483	0	74.1911	76.4612	76.9752	80.2443	0	0	76.9673	0	73.2202	74.8372	0	0	68.3308	60.3157	0	77.2287	68.5822	78.3536	73.2404	73.5187	0	71.063	71.884	69.5024	73.643	0	72.7451	78.5624
		244	1204.32	73.099	0	82.7962	74.8221	81.003	75.413	74.8277	0	78.4303	67.7996	0	78.9016	71.1096	0	73.2139	76.8497	72.7619	0	79.7104	74.9271	74.7422	81.4146	0	68.9946	73.427	64.7626	86.377	76.5517	0	0	77.5521	66.1565	0	76.1756	72.6123	74.0685	68.3925	74.7239	0	71.1653	68.2238	72.4648	69.828	0	76.8223	76.7521
		245	1208.18	71.1194	0	77.3462	70.7295	74.2631	71.3567	74.1516	0	76.2152	78.0307	0	78.4867	70.4275	0	79.9321	70.9203	76.1391	0	77.9801	76.0069	76.2012	81.1414	0	71.7938	72.1379	71.6548	74.9404	72.1945	0	0	67.7855	67.7489	0	75.4637	73.3427	80.0785	71.6498	70.9697	0	67.5304	71.9099	76.9967	66.8664	0	75.2121	71.7094
		246	1212.04	77.4983	0	73.7407	69.491	74.6732	71.5147	72.3661	0	78.3167	77.7577	0	78.032	72.4909	0	73.3916	74.3284	72.5291	0	79.2478	78.7407	74.9981	80.2633	0	73.2452	73.6003	69.6054	73.8537	78.4791	0	0	70.2245	69.7397	0	77.5391	75.2922	75.5083	69.524	71.9602	0	68.9864	68.5243	70.7212	68.3395	0	73.9597	87.1504
		247	1215.9	78.5197	0	76.2573	70.6533	80.4348	73.2088	72.5876	0	76.7119	78.1851	0	78.6817	71.3077	75.8867	76.7289	71.2497	80.8315	0	71.5226	72.767	79.5316	83.2448	0	78.0783	79.2012	67.5523	76.4875	78.7623	0	0	70.9252	0	0	90.2911	70.0892	75.3416	72.826	79.0962	0	73.8617	68.8204	75.7123	67.3931	0	69.2227	79.1159
		248	1219.76	76.5302	0	72.3009	0	72.4778	71.159	67.3761	0	74.5633	79.9067	0	84.3681	0	0	77.5683	74.0109	77.9373	0	78.3098	68.6028	77.9479	84.3014	0	76.6513	75.3108	71.2547	70.6553	70.8942	0	0	68.2566	67.9117	0	77.057	82.1478	76.7297	73.9176	67.2091	0	69.9215	0	68.9011	67.249	0	76.2587	77.87
		249	1223.62	69.5057	0	76.1224	76.2773	74.0285	74.1783	68.3427	0	74.9029	78.3497	0	76.2506	74.0224	0	79.1665	71.78	71.7191	0	80.3166	73.1919	73.6935	80.4277	0	71.5786	77.9623	72.9062	72.2743	81.2273	0	0	71.6763	66.4476	0	76.6416	74.6304	76.2975	71.2561	75.6336	0	73.6508	70.4826	77.3612	80.7821	0	73.7876	76.0593
		250	1227.48	75.8565	0	74.0617	71.865	67.8879	71.5013	69.4989	0	76.805	75.0017	0	85.1851	70.1322	69.5527	74.0032	76.2522	72.8103	0	79.5208	73.6907	78.4706	83.9283	0	76.0384	73.3863	72.7261	80.4743	70.3133	0	0	71.0388	62.6937	0	76.4059	75.6905	76.074	69.5706	74.2692	0	72.0632	68.8706	73.9494	71.824	0	77.9424	78.7409
		251	1231.34	73.449	0	76.7044	72.4516	70.3903	76.6882	70.0978	0	68.6411	83.3225	0	74.3649	73.5033	0	78.3009	71.9317	75.2151	0	74.1423	72.1199	74.845	85.0558	0	74.7366	75.6614	0	84.9926	78.6069	0	0	71.3826	0	0	83.2044	71.1858	76.1825	70.0101	73.7204	0	73.8906	75.8902	77.5708	78.3388	0	74.1871	79.971
		252	1235.2	72.1859	0	78.4265	0	73.5615	75.8497	70.4706	0	74.3111	76.1017	0	80.2571	76.1448	0	77.047	74.0109	73.9731	0	79.5144	72.6323	75.2465	83.3263	0	72.0085	74.1473	69.3757	76.2485	73.7358	0	0	74.7251	0	0	81.1502	74.692	74.7954	68.991	73.7458	64.2238	74.1704	67.1929	75.6972	67.3341	0	68.8333	76.0143
		253	1239.06	76.7102	0	73.2382	0	73.5407	72.767	73.0858	0	77.8417	76.0146	0	83.7375	76.7039	0	80.8392	71.1709	75.8853	0	81.3507	73.4688	79.7103	83.8693	0	77.0815	80.7228	71.7851	78.3214	75.3103	67.7194	0	72.9659	67.1537	0	77.6601	75.415	73.0309	70.2171	77.1396	0	71.6868	70.6683	77.4828	74.5521	0	72.801	78.405
		254	1242.92	71.4683	0	83.3338	65.634	82.0101	73.0974	0	0	74.4259	75.2152	0	80.7908	73.5828	0	77.4166	72.1808	75.7199	0	77.2972	0	77.7342	83.055	70.9152	73.4	75.2764	0	81.708	78.5664	67.6415	0	68.5121	68.0867	0	73.2076	82.0164	75.6255	75.5961	71.6618	0	70.7776	68.7087	71.9541	73.3633	0	73.5309	75.2219
		255	1246.78	71.8225	0	77.5121	0	74.882	77.9757	70.0686	0	76.466	76.7525	0	83.3901	77.8325	0	71.8753	73.4493	69.6905	0	72.1967	70.3826	75.1092	77.0454	0	72.6912	82.3737	0	76.8512	74.4282	65.0151	0	71.3439	67.594	0	78.2831	72.0091	81.9385	67.9642	77.0362	0	66.7317	74.1447	75.3227	70.9908	0	69.8311	78.4457
		256	1250.64	68.8839	0	82.7359	0	71.2404	70.9351	78.5848	0	74.8265	81.9286	0	77.6408	76.1903	65.7803	72.5952	74.6819	74.0975	69.3474	0	73.2388	72.8991	82.5454	0	73.702	66.3657	71.0285	74.6307	77.7961	71.4133	0	79.8888	67.7214	0	81.1822	74.9634	80.8602	71.9787	72.9022	0	68.5227	67.1358	77.4919	70.5784	0	69.1546	76.4294
		257	1254.5	77.3359	0	82.1752	0	73.6822	74.8691	74.5565	0	80.1073	71.4719	0	76.4134	69.4147	0	75.4826	73.153	73.4793	0	73.431	67.2294	72.1779	89.7699	72.4042	70.0039	76.1471	72.5174	77.406	79.4653	62.4939	0	70.4677	61.4611	0	82.6322	76.8668	80.8612	67.0528	79.3657	0	75.6387	69.628	73.0362	70.8003	0	69.8864	78.591
		258	1258.36	74.3902	0	74.8426	0	72.7011	77.0755	76.1062	0	75.5295	81.4693	0	78.3562	72.6529	0	84.1812	70.4566	79.2925	0	70.9907	69.3337	72.1055	81.7973	0	71.6103	74.3243	0	74.378	73.4181	0	0	70.5175	0	0	79.5496	77.275	77.6862	69.0673	77.3	0	72.8842	71.528	76.3902	73.3933	0	73.866	77.43
		259	1262.22	73.6299	0	81.8175	0	75.2986	70.4922	70.2722	0	73.494	76.6632	67.3257	76.1021	79.9691	77.7515	82.9599	74.9283	77.1746	0	75.3992	72.9913	84.2144	81.2599	0	73.6943	76.0775	69.69	80.7368	77.5228	65.4538	0	71.2207	0	0	75.9324	75.4857	80.585	69.0905	71.3929	0	70.545	69.6105	74.9563	76.2729	0	70.0553	69.2725
		260	1266.08	72.5707	0	100.955	0	75.7236	68.8985	76.2365	0	73.3622	80.8994	0	81.9434	72.1057	0	76.5481	72.6388	74.6345	0	78.5306	76.0597	81.5258	81.4355	0	70.9891	80.0229	0	74.4342	73.9989	66.1959	0	69.3988	69.9857	0	81.5849	74.8739	80.9111	67.5201	72.9792	0	70.1657	70.2621	80.5299	72.5228	0	73.3074	76.332
		261	1269.94	77.2452	0	76.9132	0	74.1208	76.6881	72.4831	0	77.6851	77.1566	0	79.2139	71.5196	0	77.215	71.4488	70.536	0	72.7635	70.5111	77.748	83.0514	68.2276	67.5557	78.8635	75.0583	87.8106	68.0979	65.5788	0	75.8172	0	0	81.4511	77.8435	75.0168	71.8792	73.4059	0	72.0789	66.8999	71.3481	70.4039	0	74.823	77.8069
		262	1273.8	76.0017	0	79.3079	0	75.7433	77.8771	72.5019	0	73.2808	76.3167	0	82.7563	72.7101	0	82.2988	70.9166	76.4317	0	75.5457	73.9661	80.3264	82.0083	74.0609	73.5761	77.6106	67.4758	72.3376	71.7605	66.3673	0	72.1873	66.4889	0	79.2009	76.4852	77.9143	69.4928	75.5581	0	70.8798	72.7588	77.0254	71.3724	0	76.3299	77.0156
		263	1277.66	73.2158	0	79.4536	0	69.7561	77.3757	70.836	0	77.4375	73.4189	0	80.9149	77.2427	0	72.2479	75.9033	69.6139	0	79.2124	67.8172	78.414	80.694	0	74.8147	78.9788	0	78.125	69.5681	66.3231	0	72.9706	67.0457	0	76.6462	78.2122	82.175	72.4025	74.3478	0	69.5909	69.3201	71.67	71.5579	0	70.6032	74.9467
		264	1281.52	74.2357	0	83.9676	0	76.0559	76.096	72.0926	0	73.73	80.7264	0	77.9294	78.7701	0	84.9172	75.7522	68.0268	0	76.9227	69.5444	76.4783	75.9511	0	76.8581	79.9587	77.3712	79.7862	72.6544	67.1019	0	73.8086	64.1622	0	77.047	76.8507	101.96	67.6944	69.9936	0	69.0966	70.2083	69.4767	73.631	0	75.8195	76.9005
		265	1285.38	69.7211	0	78.4476	0	75.0553	72.6072	70.7375	0	73.5422	75.764	0	78.3416	74.4125	0	83.8477	75.8752	70.6748	0	84.7051	75.9455	82.5016	83.0878	70.9407	73.8594	84.1879	0	75.523	79.6328	62.3467	0	73.2051	63.2021	0	77.0342	74.7816	81.7497	67.185	69.9812	0	70.6592	74.3192	72.7942	71.2743	0	74.6698	81.0151
		266	1289.24	74.8318	0	79.0958	0	71.2143	77.6447	75.9623	0	74.0224	80.7439	0	77.0717	76.7183	0	83.5583	69.9122	73.2855	0	73.7307	76.4453	78.108	84.0231	67.4422	70.9636	74.2111	72.0857	81.2956	74.3449	68.7097	0	74.2547	0	70.4577	76.9787	79.3776	79.028	68.7836	78.5152	0	71.2136	68.2787	73.6801	72.5893	0	72.3407	72.9765
		267	1293.1	71.1195	0	71.8817	0	74.2022	81.0498	74.3821	0	75.0095	70.7466	0	78.8831	75.2913	72.6303	81.3924	68.2292	66.6569	0	79.8916	70.8778	73.4944	81.134	78.8579	78.0794	74.6971	70.8562	73.6699	76.5854	69.5889	0	69.399	68.8537	0	73.6663	74.7887	74.8444	67.4338	75.348	0	71.669	71.6945	76.4919	71.6237	0	70.1626	78.3705
		268	1296.96	75.9789	0	81.4147	0	76.6293	73.1294	67.0621	0	76.9678	84.2087	0	82.874	79.5251	0	80.0101	72.1394	72.9738	0	72.5626	74.3951	83.8948	83.0612	76.3522	70.1275	75.9162	71.3233	76.1468	69.6014	66.484	0	70.341	0	0	78.299	73.9819	74.6989	73.4367	79.8619	0	70.1004	65.519	76.7647	72.1865	0	76.0111	76.417
		269	1300.82	75.5118	0	76.0101	0	68.2939	74.0704	72.4127	0	75.0962	76.5821	0	81.9284	70.7508	0	76.0736	74.9024	77.1127	0	75.0655	68.9106	75.7995	91.6478	72.8478	79.4469	84.2795	69.054	75.4765	75.383	70.2315	0	72.5123	0	0	77.5721	74.5121	76.2507	72.4463	75.4029	0	69.2729	72.7589	74.5742	68.8572	0	75.1385	83.9185
		270	1304.68	76.0386	0	74.3075	0	68.5184	79.1943	71.0104	0	77.0255	81.5099	0	83.699	75.166	0	76.9061	78.0143	72.0309	0	77.1268	75.2463	81.8687	80.3047	70.5943	71.9733	78.5848	0	68.0618	75.7487	70.0577	0	71.1878	72.63	0	75.5172	77.3485	75.0207	69.3146	73.9054	0	72.2956	69.3078	77.9413	73.1437	0	74.9796	72.9982
		271	1308.54	75.3113	0	78.267	0	71.3959	73.0167	69.3366	0	72.1681	79.5268	0	78.1665	75.1168	0	77.3567	71.1582	77.614	0	0	73.3152	79.0734	81.6925	70.2589	72.3623	78.0085	0	77.8719	75.6727	67.8596	0	69.6822	71.6096	0	76.368	74.1983	77.2574	72.6088	80.7667	0	70.6298	71.5414	73.7355	76.9757	0	75.9487	78.9272
		272	1312.4	74.5535	0	89.2091	0	73.0064	78.6822	73.7152	0	78.7118	72.6904	0	79.0993	72.0218	0	80.1423	77.5654	83.3251	0	79.9335	70.0512	75.1884	82.5905	72.8521	71.5173	81.672	0	77.3939	75.8927	68.9661	0	74.5674	0	0	75.6055	77.5045	79.9927	77.1549	80.1046	0	71.5701	69.8991	75.3156	74.1258	0	73.24	74.2678
		273	1316.26	72.7686	0	74.5651	71.6236	69.4086	73.9055	70.8768	0	77.6801	79.8344	0	81.4375	81.6796	0	77.134	77.2289	75.6907	0	72.6448	74.3341	74.5953	89.0104	68.7908	72.5192	75.4043	0	81.0716	72.3505	67.7282	0	66.6821	69.7178	0	68.2565	76.4265	69.367	73.7705	76.8744	0	73.5898	68.4598	74.9577	72.7406	0	75.7119	72.1121
		274	1320.12	70.3881	0	82.1653	0	77.7556	71.6993	75.4843	0	78.4357	79.5024	0	80.1893	82.3109	0	75.7717	73.5367	69.8371	0	79.4139	73.4047	79.7642	83.8646	67.2763	71.7277	75.0053	0	77.4155	74.6501	70.0162	0	70.4805	0	0	72.9442	79.5845	79.3216	70.6782	78.5536	0	70.0381	73.7687	72.2147	71.8445	0	74.8491	78.5154
		275	1323.98	75.6487	67.8097	78.4385	0	74.7486	78.5663	72.6677	0	77.2963	71.9393	0	85.0474	73.9073	0	86.9735	70.2315	74.6359	0	78.7867	70.5833	79.0838	83.9929	72.008	73.6286	74.7348	0	79.2815	79.7382	67.8887	0	74.9645	67.1398	0	73.5953	76.4343	79.0011	73.2499	74.3013	0	75.0154	67.2275	72.2028	69.6096	0	69.04	74.3612
		276	1327.84	76.3584	0	76.639	0	75.836	77.6835	69.7729	0	74.1393	77.2166	0	84.3317	80.8358	0	72.5493	70.281	74.2614	0	75.4346	76.6407	80.0894	86.6748	71.3457	74.7674	77.789	71.1244	79.5739	79.0339	68.3254	0	70.0446	71.8262	0	76.5878	81.8319	71.7859	70.7922	75.3962	0	77.6216	68.3286	73.0966	74.807	0	71.1114	82.3311
		277	1331.7	79.0349	69.0849	80.5465	70.4059	77.4863	83.9124	73.7652	0	80.4024	73.1568	0	81.414	73.0222	0	76.9615	71.7337	78.0516	0	74.5836	76.3404	77.7835	79.4588	72.0452	72.3333	73.4583	71.9873	75.5329	79.2864	61.2265	0	74.8818	70.9999	0	100.781	82.4945	76.4738	74.0286	73.6505	0	80.26	71.0052	73.5261	73.7628	0	73.5093	78.7829
		278	1335.56	76.1052	68.1533	82.0094	0	76.5837	76.2055	70.0055	0	76.1764	79.248	0	82.3422	79.334	0	73.2385	72.7422	72.2243	0	79.9053	72.1455	78.4827	86.9924	72.9445	76.1105	84.5645	0	75.6312	71.8934	71.6443	0	71.2623	69.3137	0	83.425	79.3341	73.7307	67.9235	74.5103	0	73.6585	72.3127	71.838	72.4647	0	74.7933	79.1504
		279	1339.42	70.1949	71.2772	76.5105	0	74.7732	75.6485	0	0	76.1109	74.6484	0	82.9782	78.8871	0	82.2582	0	70.3501	0	74.5954	72.2906	77.4617	82.1137	73.3334	80.4535	77.8004	0	79.2841	79.8844	72.8273	0	73.8794	69.8552	74.439	77.6401	68.3555	77.9404	71.2197	75.5344	0	68.4423	71.3717	78.7049	73.269	0	67.2634	81.3535
		280	1343.28	67.7756	72.5107	78.6036	0	76.3792	74.6652	69.9612	0	80.3138	77.3147	0	79.9196	75.0177	70.9218	80.1991	76.0285	73.3161	0	70.4946	74.3868	77.0289	83.1768	71.9748	73.9002	80.0777	73.9217	78.7971	75.5434	0	0	74.0286	66.2946	0	78.2075	76.8482	77.0068	66.9548	77.3112	0	69.1046	66.1554	70.3416	74.4418	0	78.4298	82.8997
		281	1347.14	74.5642	71.8897	78.7475	0	73.7719	73.0147	72.4372	0	76.1903	72.52	0	76.4836	80.0951	67.8501	73.2284	71.2177	76.0713	0	75.5094	0	79.4373	80.9287	68.2898	76.558	77.1432	72.633	83.2092	82.1992	0	0	70.5155	77.2223	76.2889	80.3209	72.0205	74.0673	68.5193	75.7339	0	76.0672	67.0589	77.7136	71.0992	0	76.0409	80.3222
		282	1351	72.7198	71.6068	79.09	0	74.4434	74.7334	0	0	76.1023	74.8533	0	83.004	79.5801	68.6129	73.362	75.2459	79.2923	0	72.4915	72.7985	74.7204	85.7963	73.5771	78.9869	78.2728	0	72.7	76.842	69.5315	0	76.3043	68.7582	68.1756	74.316	71.4738	76.2961	70.7413	73.6476	0	81.9994	69.3086	74.0868	75.4292	0	72.9691	74.7013
		283	1354.86	69.0054	66.745	82.9553	74.848	70.2537	79.1582	73.9255	0	76.3691	76.6481	0	77.8394	72.4204	79.1464	73.7351	72.898	72.9786	0	75.1488	76.6822	79.5381	78.9487	72.6539	72.0043	69.2075	0	90.3451	84.2972	0	0	76.7771	0	68.5148	77.3693	71.5341	73.5021	68.9814	73.6462	0	72.7693	71.2693	71.4944	73.9934	0	74.3071	78.8488
		284	1358.72	73.223	70.5913	86.9948	71.313	74.1966	76.8343	0	0	72.7176	75.2474	0	73.5498	77.2438	74.8109	79.3607	75.1097	77.7677	0	72.9057	76.7801	77.7477	82.0298	69.5223	72.5082	71.8843	70.828	79.9417	75.839	0	0	75.0105	70.5021	68.6908	76.4105	67.2809	74.5672	69.5306	72.5137	0	73.3373	72.6821	72.9557	75.6229	0	77.3791	76.0672
		285	1362.58	72.0212	72.2048	74.4924	0	69.7983	70.7276	70.653	0	77.6396	71.2261	0	83.2191	75.922	73.5835	83.4517	70.5049	72.3652	0	75.1863	70.279	80.0154	81.398	71.6426	74.3494	74.55	75.9049	82.4012	73.1596	0	0	73.8507	71.8038	73.2523	75.4304	71.2132	70.9883	65.937	75.9352	0	72.6147	69.5561	71.6454	71.91	0	71.1641	80.5885
		286	1366.44	76.6653	65.4494	79.363	77.3478	73.9167	76.5036	77.3131	0	75.4553	71.606	0	80.4031	77.9381	77.347	74.5832	71.4512	77.9424	0	74.6093	77.6202	74.7079	82.5797	75.2603	74.923	75.441	64.0571	70.9047	78.3348	66.6792	0	73.4577	68.7847	73.1013	81.8335	75.4193	78.0572	66.9416	76.0874	0	72.7134	75.1009	69.0161	72.5496	0	72.5494	77.8451
		287	1370.3	68.7875	68.1959	74.6296	0	74.3347	70.7843	69.3801	0	76.6272	77.847	69.7896	80.9946	78.9986	74.8675	76.7671	69.8976	73.5857	0	74.7661	75.613	74.9846	87.6907	75.4334	73.9562	79.7251	70.882	76.9221	79.1606	0	0	71.1939	71.8874	0	70.4975	77.4086	80.6078	68.7796	73.407	0	74.0307	69.2291	78.0793	77.7411	0	74.2623	72.2242
		288	1374.16	78.2401	69.181	80.3534	70.3498	74.2857	77.9888	72.0214	0	79.9029	72.9063	69.5185	83.4059	76.107	72.6359	77.8051	75.8193	84.7629	0	79.9661	69.493	78.7252	86.1334	71.9071	73.4666	77.4418	67.6456	67.9421	77.8367	73.853	0	70.9317	68.5989	0	72.1	75.9768	81.9329	0	73.8488	0	71.6654	70.4084	73.1625	74.1317	0	76.0385	78.3634
		289	1378.02	69.5553	70.2667	76.908	67.6451	72.9589	77.9558	75.89	0	73.8534	75.927	72.1751	83.1419	73.2277	70.0409	76.3202	68.7367	74.6782	0	82.6433	72.2186	73.7955	87.6768	70.4271	74.0724	72.3028	69.551	76.3047	72.3541	62.7505	0	75.597	67.8311	0	71.7234	81.7856	75.924	76.3081	73.1082	0	72.3188	71.6554	74.9302	72.7718	0	72.571	74.3636
		290	1381.88	71.7051	73.0073	79.4535	70.0707	71.3266	74.3974	70.5361	0	84.1474	78.7823	68.1824	78.5372	72.9513	70.4668	77.0045	80.7946	79.1939	0	81.3523	68.5049	75.2452	76.797	73.5763	73.9657	76.5177	74.4247	78.8374	78.5531	0	0	74.4398	67.5671	68.1956	71.7654	81.5832	78.3293	69.9134	74.4652	0	82.619	65.2575	73.9628	72.9596	0	73.5226	78.8839
		291	1385.74	72.61	67.5466	78.2949	66.0071	72.0944	77.6632	70.3027	0	78.7678	74.5372	69.8975	85.8554	76.6591	74.4868	74.0253	76.4467	76.5499	0	76.1695	68.7475	75.1377	81.6984	77.2926	74.4045	80.8534	73.7311	78.2869	76.2727	0	0	72.0559	67.4042	70.2053	71.3824	81.04	86.7057	69.32	73.1823	0	69.8761	71.1828	68.5566	78.5033	0	69.4368	73.2592
		292	1389.6	75.4206	69.9999	79.9342	70.3504	77.1548	81.8992	72.0555	0	79.8596	78.5397	69.1656	81.7847	67.5381	73.6124	77.1766	75.1915	71.3674	0	77.8792	75.2724	78.579	83.1842	77.1874	74.6886	77.8195	68.3106	77.1559	70.0442	65.96	0	75.9567	63.6569	70.5752	76.4959	74.9149	77.4009	70.0345	70.4435	0	72.1818	67.1557	70.6776	74.3116	0	73.4088	75.409
		293	1393.46	80.4243	70.556	79.0051	70.3401	74.9818	76.5947	73.8675	0	77.4991	76.7868	69.2689	79.2745	74.5909	73.9051	74.852	76.9653	72.9533	0	74.7921	74.6232	76.887	81.7016	71.7378	74.547	74.3014	74.084	77.8459	79.6941	67.3042	0	74.0612	62.9554	0	77.1394	83.03	81.7771	68.6776	75.5492	0	66.2816	71.8311	69.9277	70.9381	0	76.8494	74.4455
		294	1397.32	74.6024	70.2944	80.6098	71.1835	77.0977	71.9405	73.7368	0	83.0929	77.8704	65.5267	88.9235	78.6517	72.3701	74.3816	73.1805	80.5	0	74.6075	70.6817	81.6214	78.7581	73.4272	73.824	79.0808	66.6739	77.2337	71.7718	0	0	72.3357	0	74.7846	73.64	75.5091	78.6793	68.2298	78.4114	0	70.0396	69.1507	73.8382	73.7549	0	75.5	87.1095
		295	1401.18	76.2638	67.4855	79.8906	71.8385	70.936	74.9019	71.5503	0	80.0398	0	69.1809	76.2758	73.2685	69.5544	77.3996	79.3551	70.9527	0	152.724	73.677	76.1794	81.7292	70.8751	69.4925	78.8749	70.8513	81.2897	73.5953	68.9399	0	80.148	0	69.2828	79.3718	74.0749	75.0918	70.8934	71.8791	0	71.6831	72.8775	77.0279	72.961	0	71.3057	77.1654
		296	1405.04	74.995	69.0524	78.8925	73.3837	73.7911	77.2588	72.2794	0	80.4331	74.997	74.9191	83.344	76.2107	69.5855	79.1131	76.1067	72.1723	0	77.3281	73.6549	73.8642	81.8584	73.3101	72.5722	77.8219	69.1602	76.5109	78.0746	67.3134	0	73.0101	73.1891	0	80.6987	74.3609	77.1842	70.3665	74.8475	0	81.6826	0	74.8363	74.2823	0	70.0735	78.8371
		297	1408.9	79.6249	71.0488	73.1372	76.3356	77.0981	74.5995	73.2717	0	84.2081	79.966	71.101	80.205	79.8586	75.141	77.9076	77.6949	74.4927	0	81.7455	73.7991	80.1703	84.8992	74.5001	0	82.5712	77.8314	77.6475	80.3649	66.8706	0	76.0905	69.8477	69.6069	80.6993	73.23	85.9091	68.7772	76.2143	0	76.7675	68.8336	76.0431	66.8975	0	76.2565	75.5214
		298	1412.76	72.6642	73.3623	76.1966	72.7496	74.9448	76.6997	0	0	78.9737	74.2952	61.3853	79.9006	77.2085	77.3788	78.62	72.9238	75.3495	0	83.5103	68.9328	77.1377	83.5184	73.7627	72.1868	71.791	76.8187	81.7584	76.6832	65.4368	0	76.5339	66.1977	68.6285	76.3561	73.5666	86.3442	71.3039	75.4602	0	73.5682	72.7861	69.1237	71.9355	0	73.1826	77.2564
		299	1416.62	79.408	72.0673	0	73.891	74.1927	77.3863	67.8961	0	83.6639	76.2011	74.4061	83.9721	82.1421	71.0557	76.0831	69.7827	74.3156	70.4846	80.5952	71.4174	82.2187	84.6389	77.537	80.3094	76.397	72.2144	73.179	78.3251	71.2643	0	70.8179	68.4099	0	77.1465	75.3863	84.0822	74.3336	73.3196	0	71.9043	71.8716	71.3111	72.0673	0	73.3902	82.5728
		300	1420.48	83.5953	78.3916	74.3512	70.79	77.0077	79.808	67.0105	0	74.8764	77.1423	67.9219	81.6789	76.694	76.5093	75.6365	73.8147	74.386	0	76.8544	78.1978	75.4856	98.7647	71.5574	69.1029	78.7285	72.0817	85.8018	69.9664	68.7339	0	68.1365	73.7025	65.5283	70.8638	72.6862	81.8785	71.2483	79.7546	0	72.0321	67.0919	77.5099	65.3229	0	81.5158	76.1964
		301	1424.34	76.982	66.9663	78.8703	72.1403	70.9554	75.1248	71.7487	0	84.2342	79.6882	69.152	86.7833	79.248	76.5569	74.8405	78.4316	77.3997	0	94.5461	69.0389	75.3539	83.7709	75.8368	78.0683	74.0372	71.1402	81.2621	83.253	67.6188	0	72.0612	69.0926	76.0354	77.6948	72.6029	76.1785	73.9728	74.4439	67.5874	67.7257	70.6448	71.2245	72.0677	0	0	77.0758
		302	1428.2	74.2252	69.3311	77.3513	71.0327	77.6835	73.5877	74.5992	0	80.2278	78.7075	69.9227	85.7354	72.8356	68.0796	75.2402	85.6212	80.2597	0	78.3214	70.2944	74.6569	80.1662	72.1323	81.3158	80.804	71.6883	74.6545	78.9309	69.7778	0	74.7531	0	72.7325	76.4654	79.7264	75.4819	72.7854	75.911	0	71.0039	68.8344	77.148	73.7436	0	72.8126	75.963
		303	1432.06	73.7234	70.8338	90.1225	73.3865	75.4618	71.7898	74.4507	72.6274	77.6766	78.7371	71.4057	87.5989	77.1388	74.5676	74.9476	76.6336	72.7217	68.5948	85.7053	74.3471	74.3965	87.1544	70.6386	77.2266	79.3785	72.6711	74.1669	79.969	69.9121	0	69.1839	67.579	72.3363	77.3256	71.3851	78.8738	75.0071	73.9284	0	75.3082	72.232	80.9433	76.8799	0	75.2041	77.5131
		304	1435.92	74.5129	72.8499	78.5077	73.0544	75.5585	83.7009	71.648	0	80.4162	77.8976	70.2151	79.5498	86.4549	74.1856	75.5739	78.1427	77.8079	68.2307	75.3313	78.1126	76.0913	86.3513	73.5131	0	77.3454	68.3084	76.5593	76.7017	66.528	0	68.0606	64.8389	68.4249	79.8598	85.0944	76.7759	72.0769	76.9949	0	77.4791	70.853	69.3169	69.9436	0	70.0812	76.1353
		305	1439.78	79.8698	68.7083	75.8891	73.1189	74.5415	79.1468	71.6571	0	74.5114	76.3282	0	76.8958	73.0999	74.3194	77.9962	74.8172	71.7215	0	78.3727	79.5667	76.6269	84.1161	71.0855	0	79.1139	72.7508	80.4133	74.4555	68.0369	0	72.8755	70.4952	69.9321	78.7789	75.0782	77.8383	70.3262	75.8086	0	73.56	76.051	72.4686	71.3201	0	67.7141	79.0029
		306	1443.64	72.0518	70.1577	76.8727	69.2905	76.5995	81.6684	73.6938	0	77.8223	81.3897	73.8431	82.6349	80.8211	73.9195	74.5836	72.8441	76.1963	0	78.1994	72.4624	77.6186	88.1199	68.7627	73.286	77.0191	74.3673	78.9928	75.6579	66.1235	0	77.5958	68.7482	69.6279	76.8429	74.7832	76.4578	72.1442	74.9417	0	72.4014	71.1572	72.1838	75.2465	0	69.5365	78.6115
		307	1447.5	70.4952	70.3117	82.0708	76.8993	77.223	76.4494	71.097	0	71.6865	78.4979	76.3373	88.9259	76.7061	73.9135	74.5398	68.4153	70.9149	72.8156	76.615	72.771	77.3727	87.1586	73.6215	72.9535	92.189	69.3528	76.6841	74.7124	68.7825	0	73.3711	70.1335	71.1907	76.5532	77.7379	76.345	77.8859	72.2966	0	78.6589	66.8313	76.6182	76.296	0	74.5284	77.7414
		308	1451.36	76.5029	68.0841	80.5463	69.1219	75.6186	75.0295	70.7998	69.3874	77.6619	72.7962	70.8124	75.5491	79.1072	71.7402	73.2369	75.7686	79.4914	0	95.8966	74.059	73.9607	88.8084	68.5675	70.9495	77.6582	70.6552	74.5634	76.5189	71.5656	0	67.44	66.6413	71.1159	71.4425	73.9094	78.0129	68.188	75.2945	0	74.6994	75.7657	74.9109	70.5931	0	75.0175	77.5902
		309	1455.22	72.7229	71.5209	84.8643	74.4966	72.307	75.0559	68.6282	71.6418	81.8282	75.7783	68.8336	84.2737	74.6312	74.0656	77.973	69.5355	76.8353	0	80.7857	82.5183	79.626	81.1816	71.6904	77.6311	76.6528	70.2881	72.0645	79.2592	68.5813	0	74.1958	65.738	71.8924	72.9189	72.9472	80.4253	72.4343	73.5765	0	76.8256	72.1001	76.9569	74.8507	0	73.9021	79.3329
		310	1459.08	78.6285	67.6605	77.2741	73.0699	75.4001	78.1905	76.7154	0	74.5952	82.365	69.8217	79.2199	75.6683	74.5146	78.1216	74.5121	76.3235	69.1716	78.269	74.624	76.358	82.8699	70.3602	73.9688	81.0611	73.8481	82.5963	79.7161	69.2233	0	74.9565	68.5558	70.5397	75.3832	78.2962	75.9724	70.3815	80.3474	0	72.5031	72.4224	73.1489	71.5732	0	69.4901	77.7142
		311	1462.94	72.0343	73.0244	70.3382	70.8224	75.2122	78.4673	74.5076	0	78.5523	79.9467	65.804	87.1022	80.3202	72.813	75.8894	72.2229	72.0471	70.5264	90.4077	76.3859	72.8319	79.1953	68.5818	0	85.4724	72.2069	76.3557	72.3373	74.1299	0	74.3107	69.6703	71.7154	80.7101	77.651	78.7776	70.8743	76.5237	0	78.1894	69.7435	74.414	77.6974	0	72.2352	75.9428
		312	1466.8	75.1182	70.9935	75.3405	75.3998	71.1078	72.1998	74.1702	0	80.1869	75.3637	68.6742	83.4504	71.5765	75.5031	82.8822	73.7677	72.7495	65.7335	80.7018	74.3589	77.1888	86.7681	72.4028	75.2306	85.5801	73.2112	79.4656	80.0489	70.5027	0	73.2037	68.2997	77.0264	78.63	74.6297	77.1368	66.9641	84.9552	0	75.5166	70.8554	71.4805	73.682	0	74.2875	80.9787
		313	1470.66	74.1961	68.6699	78.892	75.3705	77.123	78.2314	73.4387	68.3306	79.9207	79.4179	62.3649	87.2958	76.9879	71.6713	79.8548	73.9197	77.3454	73.1225	84.8755	72.659	72.66	87.7008	70.562	71.439	84.6761	73.6861	72.4275	81.9554	70.5409	0	70.16	67.0829	73.9049	69.3685	76.8495	81.3773	69.1678	80.7049	0	69.4474	72.5441	83.6776	76.5834	0	74.5151	80.2059
		314	1474.52	78.0718	75.0715	81.1148	69.7117	73.1627	81.8627	73.8156	70.7178	74.7623	73.5858	70.0925	81.0469	80.5198	69.9864	77.4961	74.2534	71.3841	71.4483	74.0509	77.1076	72.4855	81.2484	78.19	0	88.4082	69.7213	82.0578	73.6726	70.3796	0	73.9921	69.8433	76.4988	75.792	76.5203	84.3035	69.6179	80.1598	0	74.9817	67.6399	76.316	71.6377	0	76.0639	72.6751
		315	1478.38	74.8497	65.6475	75.8188	80.8173	68.9706	76.3914	78.531	67.5785	78.5859	79.8499	69.9401	101.928	82.683	71.0419	77.6186	76.1478	74.7776	67.9342	87.7639	75.3555	83.3208	83.8178	70.7655	68.8809	78.9586	67.7313	78.9969	76.433	69.3268	0	72.0815	65.5412	66.4492	71.7883	80.2847	75.4141	66.3873	73.2157	0	73.9067	70.422	76.6712	70.8277	0	76.5845	73.4322
		316	1482.24	70.3024	73.8873	76.8567	72.7481	79.5394	76.3713	71.2599	69.5734	76.193	77.9824	70.1426	77.8409	77.3474	72.325	81.0122	75.356	71.8025	69.9302	81.6581	77.0578	76.7456	81.2158	72.4819	69.2654	79.3681	74.7136	73.8079	78.5536	68.8507	0	69.8421	72.7769	70.5906	76.2994	76.2761	74.0708	73.0697	81.7562	0	75.8005	72.8636	72.5674	73.3305	0	72.7387	78.3051
		317	1486.1	77.2435	69.969	81.5399	71.3809	73.4162	82.249	76.115	69.1154	73.9183	76.0271	71.6171	86.5615	78.5666	72.1956	76.2	76.0661	76.1147	66.192	76.7271	81.1294	76.1361	83.2162	69.8898	72.7192	78.3062	75.0847	78.931	79.4143	75.503	0	71.8088	70.6545	68.6024	78.5166	77.1925	82.1135	77.7238	76.4453	0	72.2429	71.4962	78.4356	74.9374	0	74.6543	74.1843
		318	1489.96	80.0983	68.6278	74.308	70.8779	84.1175	79.8614	79.7147	69.9063	87.4971	74.6844	67.3521	79.1466	79.5232	80.3123	74.0079	74.3368	73.7082	71.5903	89.8509	76.0939	69.6815	84.1824	68.663	77.1711	73.7166	0	75.8	75.8125	64.9974	0	75.6939	71.9438	74.5378	74.014	75.6784	76.2201	72.2782	73.101	0	74.7609	71.8246	74.8647	69.984	0	68.7262	83.4808
		319	1493.82	78.2502	66.0816	78.3347	69.4396	77.0892	71.2093	80.5952	67.3615	81.6163	78.7323	73.6286	83.7698	80.7012	72.1201	73.8856	77.1566	77.5356	67.1258	83.7782	72.7361	71.9048	84.5085	67.7037	70.0635	79.8255	68.5867	80.6104	84.4281	72.2057	0	73.2346	0	69.7498	76.8829	77.0786	76.7419	68.8029	74.8579	0	71.9647	70.5708	84.5735	70.9508	0	70.6995	77.4063
		320	1497.68	70.714	73.3975	72.3377	71.2839	76.7607	72.4493	75.3482	69.4014	80.204	79.2249	67.7873	82.6423	86.0673	69.6091	72.8633	67.9574	76.4123	70.9887	79.4308	68.3276	80.2335	90.3746	72.1208	0	83.0922	0	82.8092	80.8791	67.3978	0	71.471	66.6406	73.0779	79.4148	77.5654	74.1536	70.234	70.5342	0	73.9053	0	72.2957	70.7337	0	71.4293	71.035
		321	1501.54	80.8316	71.6266	72.5769	74.6143	73.1115	78.1977	72.2668	70.6856	77.6693	77.9493	71.9767	85.7703	76.9825	75.7447	74.2541	73.1867	74.4783	69.502	83.438	74.9654	74.7596	79.3426	74.4507	68.2694	76.9384	0	76.956	78.9	70.0909	0	71.6093	72.57	74.6388	77.3104	77.1136	77.125	68.4462	76.1817	0	86.4883	74.9362	70.0116	72.2604	0	70.8252	78.3426
		322	1505.4	70.7015	67.4296	81.6795	69.1159	80.6775	74.0541	75.983	70.6962	78.3117	72.8071	68.0315	80.4286	75.9316	73.8643	76.6213	69.24	77.3921	74.4579	79.0898	74.3668	74.7552	85.1874	66.9536	75.2924	76.8558	70.8075	77.7196	89.8792	67.1696	0	74.6815	66.1831	70.9054	75.3129	78.9904	73.9023	70.1426	70.0141	0	77.9597	70.7217	75.9376	73.7089	0	71.6265	79.3929
		323	1509.26	73.9081	69.9622	80.7665	71.2793	75.4182	75.1946	76.0374	64.72	80.0078	74.3984	71.6059	82.2916	82.3169	75.6162	74.3182	79.982	71.7323	72.7702	77.0009	74.8768	82.6306	82.571	73.5607	78.5132	78.9737	74.4528	83.5403	73.167	67.2485	0	76.3653	64.5008	66.6706	80.93	79.4285	77.2814	69.3088	76.1063	0	76.1979	0	72.8785	70.681	0	72.2895	74.2408
		324	1513.12	79.2437	70.2319	77.4671	71.7393	73.5961	78.1894	69.343	70.2658	74.7329	82.0482	71.155	75.8932	72.9677	83.3055	77.2577	73.2198	69.6164	68.2607	79.455	75.1129	75.4315	82.9357	70.4607	0	82.6435	0	82.3303	75.3492	66.135	0	76.1089	0	73.8276	80.3668	79.4282	75.3296	70.9391	78.6607	0	80.4872	70.4133	75.2252	76.7753	0	69.6616	78.1488
		325	1516.98	72.8393	65.6237	76.6006	65.6301	74.5134	78.0985	69.8336	68.4492	83.9729	73.5978	68.0223	86.4592	76.7738	70.4572	0	76.1792	73.3224	69.6245	74.7314	76.9491	73.1051	83.0351	73.1754	72.4887	78.7192	0	73.0372	74.3758	66.7678	0	73.7452	65.9874	70.7967	67.7976	75.0443	75.6667	72.2516	72.8034	0	70.3278	69.089	77.7156	72.6095	0	73.842	70.1973
		326	1520.84	81.4172	70.196	81.6373	73.6787	73.8108	73.1577	79.8395	69.113	75.5212	74.4748	70.9052	81.2611	78.0761	73.2156	84.7282	70.4609	66.8427	71.3756	77.1993	76.8563	74.4543	84.7497	70.4336	75.1613	79.0659	0	74.6932	77.8916	68.3045	0	73.8295	69.0633	68.3733	75.4058	76.2189	77.963	69.2187	72.3818	65.4503	72.0181	72.8557	71.9178	73.2038	0	75.2978	74.4497
		327	1524.7	72.0034	73.3821	76.2723	72.4367	75.2554	81.0345	70.2104	70.4892	79.1123	76.4781	71.506	87.8547	85.3113	83.0161	77.2873	75.2197	75.0595	65.946	79.2237	72.981	80.1078	78.6571	68.9555	74.8754	86.8724	0	79.5619	77.2551	66.0967	0	72.0451	71.7945	68.1506	76.6329	84.8044	79.2891	0	76.7847	66.9879	72.4591	72.5777	83.1969	69.0501	0	69.8313	87.9521
		328	1528.56	79.7957	68.5864	78.393	68.8628	77.0302	76.0512	75.889	69.7171	76.2429	81.7424	65.5557	90.7345	75.4724	81.3498	70.2188	77.1498	70.9708	70.2197	81.3496	75.3122	75.2459	89.091	79.6091	73.7752	82.7326	73.4397	74.3153	84.7073	68.2678	0	75.7665	71.5592	66.2744	78.3838	74.7114	81.757	73.0754	76.9207	71.2608	71.8623	0	77.4836	75.0934	0	69.7947	79.9584
		329	1532.42	75.3826	68.5985	72.3046	73.2772	74.3683	76.6378	73.5445	76.5708	75.9471	79.6551	72.0365	93.9398	92.5	77.1484	75.8325	74.3906	75.227	64.6639	78.8501	71.1189	74.7443	80.0682	72.3823	74.4053	76.5442	69.2296	77.868	78.6052	69.6474	0	73.711	67.9758	68.8583	74.9557	74.7919	72.0311	75.2	78.1888	0	71.6898	67.4067	70.4357	69.4204	0	77.7518	79.8629
		330	1536.28	76.3312	77.258	72.932	70.8662	83.5054	71.6649	71.0475	69.5109	80.9814	75.3909	73.9633	85.2543	78.4344	79.9246	75.9437	76.1242	71.4971	69.0887	82.8507	74.5598	78.8216	85.3552	69.2178	68.9212	76.6262	71.1071	82.1631	84.7578	69.6504	0	71.3656	0	72.0404	73.902	76.6341	74.8244	74.9217	75.6221	0	72.7273	78.8167	79.6097	75.157	0	72.6008	71.5481
		331	1540.14	72.881	69.8324	76.4151	73.1028	72.7528	75.5668	76.7802	66.9152	74.8625	82.4649	72.8722	77.0022	74.7627	71.5766	0	72.1265	73.3643	70.515	77.0446	82.7894	72.8595	79.2076	71.4747	71.7876	77.803	0	79.6198	77.6756	65.7196	0	83.8574	72.8649	74.6009	72.2752	74.5183	77.3663	68.4873	74.7788	67.1922	77.327	0	73.6584	74.6359	0	72.9223	74.8871
		332	1544	74.8878	69.2726	79.5844	72.1169	77.2934	74.0136	74.2078	64.2013	75.6739	68.6847	72.779	82.8837	83.092	71.1727	77.5804	75.2143	78.1634	72.4683	80.6067	84.4411	81.3115	85.604	71.1983	73.3145	83.5957	69.4413	71.4369	81.3028	70.803	0	74.735	64.9178	67.9034	79.1031	77.1477	77.7025	71.7771	73.5255	70.1858	69.9974	73.3389	74.9972	82.0712	0	79.709	80.5595
		333	1547.86	73.4616	67.9162	84.0658	71.0643	76.5825	74.8911	73.2744	68.1675	77.3329	78.0328	68.96	85.5411	73.0067	78.7399	79.503	73.4671	73.3458	69.6453	77.0947	75.9787	74.7643	91.4203	70.295	76.6435	80.8811	0	74.9618	79.8797	68.5468	0	77.657	68.1514	72.5612	76.8871	77.9519	71.6688	0	76.0262	70.8792	72.4038	0	76.2085	71.08	0	76.8433	77.0507
		334	1551.72	73.1939	69.9692	80.5804	73.9903	77.0429	74.0049	71.3197	70.4301	73.2769	72.7669	65.602	89.3368	77.8979	71.7208	79.548	70.4536	77.3101	71.9555	81.1483	73.8904	80.7289	84.6394	71.3228	79.1529	74.6418	68.3806	79.2942	78.58	71.0605	0	77.2599	74.7287	73.3347	77.5528	75.9781	74.9214	69.9239	79.7942	69.774	69.0571	70.3354	74.787	71.4265	0	71.6337	74.7362
		335	1555.58	77.981	69.6155	81.4955	73.5096	79.9695	76.5716	71.9351	75.2914	82.2588	74.6023	68.5879	84.3511	86.9983	75.9245	81.7369	78.8212	70.788	67.469	76.1756	78.9532	75.6789	85.8271	69.9487	69.2458	80.1857	75.5188	78.1937	76.988	64.3591	0	72.8134	68.5565	72.1708	75.8702	76.4019	70.7009	67.0027	77.6027	70.5736	65.8698	0	75.9226	74.7317	0	70.5173	75.8451
		336	1559.44	75.5894	66.5442	75.78	72.7785	78.393	78.2179	71.627	70.995	81.2518	76.239	66.1298	80.9929	81.8807	76.0721	74.3018	82.4951	70.566	70.0528	83.0122	76.0789	72.1029	83.1278	71.4471	73.3014	83.3621	69.7019	74.1133	73.9778	0	0	79.188	0	74.6183	83.4723	76.2392	75.3382	74.3044	77.4336	69.3814	68.0483	0	72.4441	70.2357	0	81.7089	68.7912
		337	1563.3	71.1988	68.5233	79.381	70.8731	77.2833	74.1662	76.5847	68.5596	79.7274	75.607	68.945	76.9732	82.8866	68.8609	78.6846	71.1483	73.4921	68.6567	84.637	75.1398	80.4725	85.5147	70.1325	70.1296	82.7472	77.1612	80.3729	74.8518	68.9868	0	79.0107	65.7054	79.55	74.1658	77.7248	76.503	71.2973	71.5893	70.4352	71.1479	0	70.1075	75.6539	0	79.5459	85.3225
		338	1567.16	70.6534	73.0183	75.8212	70.7482	77.004	72.9859	74.9893	71.5583	83.3675	76.8341	67.6462	82.0947	78.0392	70.6429	0	87.1287	77.9347	70.3707	78.6763	78.9177	77.9429	87.7289	68.1274	69.6753	76.0864	0	83.4825	81.3404	76.0473	0	73.5679	63.1885	75.4096	76.7862	76.9442	75.6339	71.796	76.0773	75.45	69.3667	0	75.4827	75.9059	0	75.6557	76.5616
		339	1571.02	72.9861	79.6642	81.3486	70.5818	78.4468	77.803	69.6289	65.7349	80.0633	81.6155	70.5659	81.962	88.4493	69.8972	75.6853	72.4927	78.8057	74.7874	83.4252	73.6065	73.6498	86.1278	73.3889	70.4284	80.844	0	75.4794	76.8664	72.9637	0	81.6552	71.0198	68.8243	73.7512	77.7463	72.4735	71.9811	77.2905	76.6351	75.0184	0	76.4274	71.2627	0	77.3295	78.4751
		340	1574.88	79.5789	75.5662	75.9757	76.1037	76.8928	72.4284	82.1623	72.5295	79.2191	72.0462	70.4738	85.9724	78.7365	73.2423	72.521	79.0735	74.9319	0	80.2101	72.2024	73.1251	83.0158	72.7954	68.5366	83.7407	73.4113	75.8741	70.9812	74.2315	0	70.0266	70.2697	70.6609	72.0547	73.9542	73.4715	71.1138	73.1506	69.4383	75.8809	0	73.5194	68.3698	0	88.0558	84.1508
		341	1578.74	73.7265	74.0882	80.9776	67.5866	77.0955	73.9917	75.1631	70.99	77.9631	75.4435	68.874	82.9129	73.8324	78.9856	78.843	76.1087	73.2158	73.1245	79.9398	84.0736	80.6203	83.19	71.3018	75.7639	78.237	72.1409	78.2473	75.3934	69.6589	0	78.4555	0	68.959	79.9349	75.3957	73.6986	68.1009	75.281	75.0451	71.2826	0	76.0185	72.971	0	75.1639	72.9809
		342	1582.6	72.5246	75.138	78.4403	70.0803	76.5662	84.1288	70.495	67.5423	81.3941	74.0039	73.1561	80.6033	74.765	78.2429	0	71.4925	75.4831	73.4784	87.3087	78.355	73.1082	85.6541	72.8572	71.553	75.38	0	73.2536	75.308	69.8654	0	69.3924	0	71.1819	74.3633	71.3536	75.6773	72.5859	78.8239	73.8277	69.3297	68.3395	72.9912	70.7087	0	73.4787	79.8027
		343	1586.46	73.6301	71.1827	78.6029	75.6697	77.5797	77.008	73.7597	66.4645	79.094	81.2743	70.0994	80.1866	73.8334	76.3726	71.276	74.5853	74.3471	0	87.0398	80.4416	75.0853	85.8727	72.833	70.3613	80.7027	73.2484	80.3099	74.1571	71.0077	0	72.2063	0	75.0352	76.0478	77.9212	78.8832	71.0686	79.0048	66.6841	73.1356	0	76.6413	73.5821	0	75.2704	75.803
		344	1590.32	72.7146	70.6361	79.4164	75.7844	76.5738	75.7847	75.4811	68.5863	76.1913	85.0665	75.978	79.7117	76.6105	74.9418	72.901	70.2732	72.7569	69.7307	78.6459	76.202	76.2425	82.704	74.4459	77.4467	81.6468	67.3799	75.2115	72.6054	71.0408	0	75.6223	0	85.3211	76.7909	73.7704	74.6226	66.8669	71.3896	71.2119	75.6504	0	76.6525	71.4164	0	68.6812	77.4871
		345	1594.18	79.0926	71.5408	75.9936	71.1528	76.3987	76.9564	72.125	68.4591	77.7544	77.8523	70.5944	81.1845	75.7956	77.7347	76.6538	83.4809	69.469	70.8286	75.7252	76.5888	79.0175	84.2473	80.63	70.4734	78.1025	71.2583	79.0876	76.2673	69.8514	0	77.473	0	76.5501	85.0917	70.5619	77.0958	63.8083	73.235	70.6653	75.304	0	78.618	69.5753	0	71.8054	71.8681
		346	1598.04	77.1658	69.0822	73.8141	69.9923	75.643	75.0349	77.6617	65.3028	84.065	76.1293	70.9338	82.9278	72.8763	71.7438	70.545	75.9283	73.0259	73.9863	77.9999	77.5999	73.628	83.1926	71.7736	70.7645	79.53	77.2272	83.1436	76.2639	65.4079	0	79.1891	76.9057	71.9049	78.2166	72.3831	76.8743	67.3836	75.2042	68.688	78.5277	67.1022	75.1266	67.5435	0	78.1084	72.3997
		347	1601.9	85.4742	68.964	82.1009	73.4527	77.8238	77.3915	75.5138	65.3744	83.5314	72.0044	70.5287	83.5721	75.1135	76.9819	80.7275	75.8599	72.3673	68.1816	78.2837	71.4128	73.2148	83.6994	70.1571	75.2485	75.186	68.103	80.451	82.4472	66.8479	0	70.0738	73.5586	70.3371	69.6854	81.6003	74.0354	67.9845	76.4038	65.7922	69.4867	0	73.1331	74.399	0	68.9034	76.8999
		348	1605.76	99.7223	71.0726	81.7921	69.5837	80.6648	79.8373	71.9569	69.0288	77.5949	78.8659	75.6267	79.6277	80.4928	75.5719	70.4381	71.1477	71.8621	72.9202	78.3363	76.4595	74.7121	90.7356	72.0545	69.3806	87.6967	69.3842	79.6219	71.9033	76.5108	0	85.227	70.2079	69.25	73.2761	82.4459	75.624	72.7405	78.053	77.2872	81.595	0	79.9409	65.6878	0	72.1037	72.5874
		349	1609.62	73.5413	69.9559	82.4551	75.8023	78.8532	77.3071	69.3387	69.5328	79.4451	76.8234	74.2512	82.5809	80.915	72.2756	75.7087	89.1072	74.8378	66.2706	82.429	81.2153	79.0784	82.4568	77.2514	71.773	85.3611	69.5415	74.8983	82.3072	69.6962	0	74.4071	69.8608	70.4495	74.4515	74.3854	70.5386	66.175	79.1576	71.2024	76.1625	0	85.1511	71.7301	0	77.5423	82.3407
		350	1613.48	68.7824	71.6011	76.1555	69.2891	73.4069	74.2813	76.2921	70.2708	81.1059	78.4705	75.7711	74.7176	74.1056	77.7726	79.7513	72.1098	71.9711	74.7825	76.1486	75.7016	80.0637	82.1285	69.4422	70.1824	82.2072	66.121	79.671	77.8757	72.875	0	81.6003	0	72.7818	80.4963	76.0172	74.3734	65.6313	79.3011	68.6024	77.7977	0	69.0397	76.5246	0	70.6641	73.354
		351	1617.34	79.7655	71.608	81.9741	71.9158	82.3082	71.8772	73.6958	68.4126	84.6395	71.1134	72.3202	79.8614	71.742	70.6748	77.4275	75.9075	79.4819	69.3084	87.9719	83.4175	75.2548	84.2989	80.3218	72.0049	81.831	0	79.0373	76.0462	69.8119	0	71.7706	67.8293	72.2113	79.0903	78.9354	71.8883	65.1621	74.6393	68.6357	73.3497	0	79.7027	67.0776	0	78.0457	80.5613
		352	1621.2	81.4266	74.8019	79.5816	74.3488	82.7722	73.3807	76.0717	71.3675	78.0855	71.7409	68.3405	78.1088	73.5996	76.628	80.5757	72.0832	76.956	64.5623	74.9791	77.4696	74.837	82.8452	69.078	72.3108	75.9051	70.574	78.6866	76.871	69.3717	0	70.4628	69.4011	69.6707	79.4191	70.9845	82.8066	70.0712	73.0513	75.2804	74.7872	0	73.6154	76.151	0	73.7917	77.3803
		353	1625.06	78.874	71.6448	77.1983	72.4712	77.8552	67.5397	71.2419	70.4539	80.3355	80.3616	71.832	79.2755	74.5144	76.2556	76.4363	78.4006	75.4182	70.3837	78.4585	72.0854	75.5455	91.6534	70.2572	72.851	79.6896	70.4594	80.5506	75.0916	68.4695	0	75.6952	71.5303	75.7216	79.3905	73.6395	72.1041	0	81.7953	73.447	73.0697	0	71.9515	72.4083	0	74.9672	74.8426
		354	1628.92	71.0818	68.8041	77.6818	75.5462	75.4627	73.7447	70.5694	70.4088	79.6688	76.4902	74.8418	81.1204	72.0846	77.1794	0	77.9166	74.0531	66.1323	78.6188	73.2893	75.9466	87.4941	80.6076	71.4468	78.1333	71.3637	85.1293	75.7189	73.2776	0	76.8921	67.8948	70.9872	76.0146	81.7248	73.9592	0	79.68	73.1313	79.4568	0	75.1822	69.5463	0	77.8269	79.6567
[truncated: 184 more rows]
[truncated: 29 more columns]

## Sheet: Average Spots by Background
				SptId_9	SptId_12	SptId_14	SptId_15	SptId_16	SptId_17	SptId_18	SptId_20	SptId_21	SptId_22	SptId_24	SptId_25	SptId_27	SptId_28	SptId_30	SptId_31	SptId_32	SptId_33	SptId_34	SptId_35	SptId_37	SptId_39	SptId_40	SptId_41	SptId_42	SptId_43	SptId_45	SptId_47	SptId_49	SptId_50	SptId_52	SptId_53	SptId_54	SptId_57	SptId_58	SptId_61	SptId_62	SptId_63	SptId_65	SptId_67	SptId_68	SptId_69	SptId_70	SptId_72	SptId_73	SptId_74
[truncated: 539 more rows]
[truncated: 29 more columns]
