# Supplementary material for: Quantitative imaging of transcription in living Drosophila embryos reveals the impact of core promoter motifs on promoter state dynamics
Source: Nat Commun. 2021 Jul 23;12:4504. doi: 10.1038/s41467-021-24461-6 (PMC8302612; doi:10.1038/s41467-021-24461-6)
Supplement: Supplementary file 13 — Source Data [file 41467_2021_24461_MOESM13_ESM.zip › NatComm Source Data/snaE-KrPr RNAi White/KrPr RNAi White M2 - ComprehensiveActivationData.xls]

## Sheet: Sheet 1
						Time	Frame	Active Nucs	Cumulative Active Nucs
Tot Nucs Numb	77					262.48	0	0	0
Region						266.34	1	0	0
X1	34					270.2	2	0	0
X2	64					274.06	3	0	0
Y1	-25					277.92	4	0	0
Y2	25					281.78	5	0	0
						285.64	6	0	0
Filter Parameters						289.5	7	0	0
Zeros	2					293.36	8	0	0
Ones	30					297.22	9	0	0
Pix Size	0.1312					301.08	10	0	0
						304.94	11	0	0
						308.8	12	0	0
						312.66	13	0	0
						316.52	14	0	0
						320.38	15	0	0
						324.24	16	1	1
						328.1	17	1	1
						331.96	18	1	1
						335.82	19	1	1
						339.68	20	1	1
						343.54	21	1	1
						347.4	22	1	1
						351.26	23	1	1
						355.12	24	2	2
						358.98	25	3	3
						362.84	26	4	4
						366.7	27	4	4
						370.56	28	5	5
						374.42	29	5	5
						378.28	30	5	5
						382.14	31	5	5
						386	32	5	5
						389.86	33	6	6
						393.72	34	6	6
						397.58	35	6	6
						401.44	36	6	6
						405.3	37	6	6
						409.16	38	6	6
						413.02	39	6	6
						416.88	40	6	6
						420.74	41	6	6
						424.6	42	6	6
						428.46	43	7	7
						432.32	44	7	7
						436.18	45	7	7
						440.04	46	7	7
						443.9	47	8	8
						447.76	48	8	8
						451.62	49	10	10
						455.48	50	10	10
						459.34	51	10	10
						463.2	52	10	10
						467.06	53	11	11
						470.92	54	12	12
						474.78	55	12	12
						478.64	56	13	13
						482.5	57	13	13
						486.36	58	13	13
						490.22	59	14	14
						494.08	60	14	14
						497.94	61	14	14
						501.8	62	14	14
						505.66	63	15	15
						509.52	64	16	16
						513.38	65	17	17
						517.24	66	17	17
						521.1	67	17	17
						524.96	68	17	17
						528.82	69	18	18
						532.68	70	18	18
						536.54	71	18	18
						540.4	72	18	18
						544.26	73	18	18
						548.12	74	18	18
						551.98	75	18	18
						555.84	76	18	18
						559.7	77	19	19
						563.56	78	19	19
						567.42	79	19	19
						571.28	80	19	19
						575.14	81	20	20
						579	82	20	20
						582.86	83	22	22
						586.72	84	22	22
						590.58	85	22	22
						594.44	86	22	22
						598.3	87	22	22
						602.16	88	23	23
						606.02	89	23	23
						609.88	90	23	23
						613.74	91	23	23
						617.6	92	23	23
						621.46	93	24	24
						625.32	94	24	24
						629.18	95	24	24
						633.04	96	24	24
						636.9	97	25	25
						640.76	98	25	25
						644.62	99	26	26
						648.48	100	27	27
						652.34	101	28	28
						656.2	102	28	28
						660.06	103	28	28
						663.92	104	28	28
						667.78	105	28	28
						671.64	106	29	29
						675.5	107	30	30
						679.36	108	30	30
						683.22	109	30	30
						687.08	110	30	30
						690.94	111	30	30
						694.8	112	30	30
						698.66	113	30	30
						702.52	114	30	30
						706.38	115	31	31
						710.24	116	31	31
						714.1	117	31	31
						717.96	118	31	31
						721.82	119	31	31
						725.68	120	31	31
						729.54	121	31	31
						733.4	122	32	32
						737.26	123	32	32
						741.12	124	32	32
						744.98	125	32	32
						748.84	126	33	33
						752.7	127	33	33
						756.56	128	33	33
						760.42	129	33	33
						764.28	130	34	34
						768.14	131	34	34
						772	132	34	34
						775.86	133	34	34
						779.72	134	35	35
						783.58	135	35	35
						787.44	136	35	35
						791.3	137	35	35
						795.16	138	35	35
						799.02	139	36	36
						802.88	140	36	36
						806.74	141	36	36
						810.6	142	36	36
						814.46	143	36	36
						818.32	144	36	36
						822.18	145	36	36
						826.04	146	36	36
						829.9	147	38	38
						833.76	148	38	38
						837.62	149	38	38
						841.48	150	38	38
						845.34	151	38	38
						849.2	152	39	39
						853.06	153	40	40
						856.92	154	40	40
						860.78	155	41	41
						864.64	156	40	41
						868.5	157	40	41
						872.36	158	41	42
						876.22	159	41	42
						880.08	160	41	42
						883.94	161	41	42
						887.8	162	42	42
						891.66	163	42	42
						895.52	164	43	43
						899.38	165	44	44
						903.24	166	44	44
						907.1	167	44	44
						910.96	168	44	44
						914.82	169	44	44
						918.68	170	44	44
						922.54	171	44	44
						926.4	172	44	44
						930.26	173	44	44
						934.12	174	44	44
						937.98	175	44	44
						941.84	176	44	44
						945.7	177	45	45
						949.56	178	45	45
						953.42	179	45	45
						957.28	180	45	45
						961.14	181	46	46
						965	182	46	46
						968.86	183	46	46
						972.72	184	46	46
						976.58	185	46	46
						980.44	186	46	46
						984.3	187	47	47
						988.16	188	47	47
						992.02	189	47	47
						995.88	190	48	48
						999.74	191	48	48
						1003.6	192	48	48
						1007.46	193	48	48
						1011.32	194	48	48
						1015.18	195	49	49
						1019.04	196	49	49
						1022.9	197	50	50
						1026.76	198	50	50
						1030.62	199	50	50
						1034.48	200	50	50
						1038.34	201	50	50
						1042.2	202	51	51
						1046.06	203	51	52
						1049.92	204	51	52
						1053.78	205	51	52
						1057.64	206	51	52
						1061.5	207	51	52
						1065.36	208	51	52
						1069.22	209	51	52
						1073.08	210	51	52
						1076.94	211	51	52
						1080.8	212	52	53
						1084.66	213	51	53
						1088.52	214	50	53
						1092.38	215	50	53
						1096.24	216	51	54
						1100.1	217	52	54
						1103.96	218	54	55
						1107.82	219	53	55
						1111.68	220	54	55
						1115.54	221	54	55
						1119.4	222	54	55
						1123.26	223	54	55
						1127.12	224	53	55
						1130.98	225	54	56
						1134.84	226	54	56
						1138.7	227	55	57
						1142.56	228	55	57
						1146.42	229	54	57
						1150.28	230	54	57
						1154.14	231	54	57
						1158	232	55	58
						1161.86	233	55	58
						1165.72	234	55	58
						1169.58	235	55	58
						1173.44	236	55	58
						1177.3	237	56	58
						1181.16	238	56	58
						1185.02	239	56	58
						1188.88	240	56	58
						1192.74	241	56	58
						1196.6	242	56	58
						1200.46	243	56	58
						1204.32	244	56	58
						1208.18	245	56	58
						1212.04	246	56	58
						1215.9	247	56	58
						1219.76	248	56	58
						1223.62	249	56	58
						1227.48	250	55	58
						1231.34	251	56	59
						1235.2	252	55	59
						1239.06	253	55	59
						1242.92	254	54	59
						1246.78	255	53	59
						1250.64	256	54	59
						1254.5	257	54	59
						1258.36	258	54	59
						1262.22	259	54	59
						1266.08	260	54	59
						1269.94	261	55	60
						1273.8	262	55	60
						1277.66	263	55	60
						1281.52	264	55	60
						1285.38	265	55	60
						1289.24	266	55	60
						1293.1	267	55	60
						1296.96	268	55	60
						1300.82	269	55	60
						1304.68	270	55	61
						1308.54	271	55	61
						1312.4	272	55	61
						1316.26	273	55	61
						1320.12	274	55	61
						1323.98	275	56	62
						1327.84	276	57	62
						1331.7	277	57	62
						1335.56	278	57	62
						1339.42	279	58	62
						1343.28	280	59	62
						1347.14	281	59	62
						1351	282	59	62
						1354.86	283	60	62
						1358.72	284	60	62
						1362.58	285	60	62
						1366.44	286	61	63
						1370.3	287	62	64
						1374.16	288	62	64
						1378.02	289	62	64
						1381.88	290	63	65
						1385.74	291	63	65
						1389.6	292	62	65
						1393.46	293	62	65
						1397.32	294	62	65
						1401.18	295	62	65
						1405.04	296	62	65
						1408.9	297	62	65
						1412.76	298	62	65
						1416.62	299	62	65
						1420.48	300	62	65
						1424.34	301	62	65
						1428.2	302	62	65
						1432.06	303	63	66
						1435.92	304	62	66
						1439.78	305	62	66
						1443.64	306	62	66
						1447.5	307	62	66
						1451.36	308	62	66
						1455.22	309	62	66
						1459.08	310	62	66
						1462.94	311	62	66
						1466.8	312	62	66
						1470.66	313	63	67
						1474.52	314	63	67
						1478.38	315	64	67
						1482.24	316	64	67
						1486.1	317	64	67
						1489.96	318	64	67
						1493.82	319	64	67
						1497.68	320	64	67
						1501.54	321	64	67
						1505.4	322	64	67
						1509.26	323	64	67
						1513.12	324	63	67
						1516.98	325	64	67
						1520.84	326	65	68
						1524.7	327	65	68
						1528.56	328	66	68
						1532.42	329	66	68
						1536.28	330	66	68
						1540.14	331	67	69
						1544	332	67	69
						1547.86	333	67	69
						1551.72	334	67	69
						1555.58	335	66	69
						1559.44	336	66	69
						1563.3	337	66	69
						1567.16	338	66	69
						1571.02	339	66	69
						1574.88	340	66	69
						1578.74	341	65	69
						1582.6	342	65	69
						1586.46	343	65	69
						1590.32	344	65	69
						1594.18	345	65	69
						1598.04	346	66	69
						1601.9	347	66	69
						1605.76	348	66	69
						1609.62	349	66	69
						1613.48	350	66	69
						1617.34	351	66	69
						1621.2	352	67	70
						1625.06	353	67	70
						1628.92	354	68	71
						1632.78	355	68	71
						1636.64	356	68	71
						1640.5	357	68	72
						1644.36	358	68	72
						1648.22	359	68	72
						1652.08	360	68	72
						1655.94	361	67	72
						1659.8	362	68	72
						1663.66	363	67	72
						1667.52	364	67	72
						1671.38	365	67	72
						1675.24	366	68	72
						1679.1	367	68	72
						1682.96	368	68	72
						1686.82	369	68	72
						1690.68	370	68	72
						1694.54	371	68	72
						1698.4	372	70	73
						1702.26	373	70	73
						1706.12	374	70	73
						1709.98	375	70	73
						1713.84	376	70	73
						1717.7	377	70	73
						1721.56	378	70	73
						1725.42	379	72	74
						1729.28	380	72	74
						1733.14	381	72	74
						1737	382	72	74
						1740.86	383	72	74
						1744.72	384	72	74
						1748.58	385	72	74
						1752.44	386	72	74
						1756.3	387	72	74
						1760.16	388	72	74
						1764.02	389	72	74
						1767.88	390	72	74
						1771.74	391	72	74
						1775.6	392	72	74
						1779.46	393	72	74
						1783.32	394	72	74
						1787.18	395	72	74
						1791.04	396	73	75
						1794.9	397	73	75
						1798.76	398	73	75
						1802.62	399	72	75
						1806.48	400	73	75
						1810.34	401	73	75
						1814.2	402	73	75
						1818.06	403	74	75
						1821.92	404	74	75
						1825.78	405	74	75
						1829.64	406	74	75
						1833.5	407	74	75
						1837.36	408	74	75
						1841.22	409	74	75
						1845.08	410	74	75
						1848.94	411	74	75
						1852.8	412	74	75
						1856.66	413	73	75
						1860.52	414	73	75
						1864.38	415	73	75
						1868.24	416	73	75
						1872.1	417	71	75
						1875.96	418	71	75
						1879.82	419	71	75
						1883.68	420	71	75
						1887.54	421	71	75
						1891.4	422	71	75
						1895.26	423	71	75
						1899.12	424	71	75
						1902.98	425	71	75
						1906.84	426	70	75
						1910.7	427	70	75
						1914.56	428	71	75
						1918.42	429	71	75
						1922.28	430	71	75
						1926.14	431	71	75
						1930	432	71	75
						1933.86	433	71	75
						1937.72	434	71	75
						1941.58	435	71	75
						1945.44	436	70	75
						1949.3	437	70	75
						1953.16	438	71	75
						1957.02	439	71	75
						1960.88	440	71	75
						1964.74	441	70	75
						1968.6	442	70	75
						1972.46	443	70	75
						1976.32	444	70	75
						1980.18	445	70	75
						1984.04	446	70	75
						1987.9	447	70	75
						1991.76	448	70	75
						1995.62	449	70	75
						1999.48	450	70	75
						2003.34	451	70	75
						2007.2	452	70	75
						2011.06	453	70	75
						2014.92	454	70	75
						2018.78	455	70	75
						2022.64	456	70	75
						2026.5	457	70	75
						2030.36	458	70	75
						2034.22	459	69	75
						2038.08	460	69	75
						2041.94	461	69	75
						2045.8	462	70	75
						2049.66	463	70	75
						2053.52	464	70	75
						2057.38	465	70	75
						2061.24	466	69	75
						2065.1	467	69	75
						2068.96	468	69	75
						2072.82	469	70	75
						2076.68	470	70	75
						2080.54	471	69	75
						2084.4	472	69	75
						2088.26	473	69	75
						2092.12	474	70	75
						2095.98	475	70	75
						2099.84	476	70	75
						2103.7	477	70	75
						2107.56	478	70	75
						2111.42	479	70	75
						2115.28	480	70	75
						2119.14	481	70	75
						2123	482	70	75
						2126.86	483	70	75
						2130.72	484	70	75
						2134.58	485	70	75
						2138.44	486	71	75
						2142.3	487	70	75
						2146.16	488	69	75
						2150.02	489	67	75
						2153.88	490	66	75
						2157.74	491	67	75
						2161.6	492	67	75
						2165.46	493	67	75
						2169.32	494	66	75
						2173.18	495	66	75
						2177.04	496	66	75
						2180.9	497	67	75
						2184.76	498	67	75
						2188.62	499	67	75
						2192.48	500	67	75
						2196.34	501	67	75
						2200.2	502	67	75
						2204.06	503	67	75
						2207.92	504	68	75
						2211.78	505	68	75
						2215.64	506	69	75
						2219.5	507	69	75
						2223.36	508	69	75
						2227.22	509	69	75
						2231.08	510	69	75
						2234.94	511	69	75
						2238.8	512	68	75
						2242.66	513	68	75
						2246.52	514	68	75
						2250.38	515	68	75
						2254.24	516	68	75
						2258.1	517	68	75
						2261.96	518	68	75
						2265.82	519	68	75
						2269.68	520	67	75
						2273.54	521	67	75
						2277.4	522	67	75
						2281.26	523	67	75
						2285.12	524	67	75
						2288.98	525	66	75
						2292.84	526	65	75
						2296.7	527	65	75
						2300.56	528	65	75
						2304.42	529	65	75
						2308.28	530	65	75
						2312.14	531	64	75
						2316	532	64	75
						2319.86	533	64	75
						2323.72	534	64	75
						2327.58	535	64	75
						2331.44	536	64	75
						2335.3	537	64	75
						2339.16	538	64	75
