# Supplementary material for: Quantitative imaging of transcription in living Drosophila embryos reveals the impact of core promoter motifs on promoter state dynamics
Source: Nat Commun. 2021 Jul 23;12:4504. doi: 10.1038/s41467-021-24461-6 (PMC8302612; doi:10.1038/s41467-021-24461-6)
Supplement: Supplementary file 13 — Source Data [file 41467_2021_24461_MOESM13_ESM.zip › NatComm Source Data/snaE-KrPr RNAi White/KrPr RNAi white M1 - ComprehensiveActivationData.xls]

## Sheet: Sheet 1
						Time	Frame	Active Nucs	Cumulative Active Nucs
Tot Nucs Numb	57					401.44	0	0	0
Region						405.3	1	0	0
X1	34					409.16	2	0	0
X2	62					413.02	3	0	0
Y1	-25					416.88	4	0	0
Y2	25					420.74	5	0	0
						424.6	6	0	0
Filter Parameters						428.46	7	0	0
Zeros	2					432.32	8	0	0
Ones	30					436.18	9	0	0
Pix Size	0.1312					440.04	10	0	0
						443.9	11	0	0
						447.76	12	0	0
						451.62	13	0	0
						455.48	14	1	1
						459.34	15	1	1
						463.2	16	1	1
						467.06	17	1	1
						470.92	18	1	1
						474.78	19	1	1
						478.64	20	1	1
						482.5	21	1	1
						486.36	22	1	1
						490.22	23	1	1
						494.08	24	1	1
						497.94	25	1	1
						501.8	26	1	1
						505.66	27	1	1
						509.52	28	1	1
						513.38	29	1	1
						517.24	30	1	1
						521.1	31	1	1
						524.96	32	1	1
						528.82	33	1	1
						532.68	34	1	1
						536.54	35	1	1
						540.4	36	1	1
						544.26	37	1	1
						548.12	38	1	1
						551.98	39	1	1
						555.84	40	1	1
						559.7	41	1	1
						563.56	42	1	1
						567.42	43	1	1
						571.28	44	1	1
						575.14	45	1	1
						579	46	1	1
						582.86	47	1	1
						586.72	48	1	1
						590.58	49	1	1
						594.44	50	1	1
						598.3	51	1	1
						602.16	52	2	2
						606.02	53	2	2
						609.88	54	2	2
						613.74	55	2	2
						617.6	56	2	2
						621.46	57	2	2
						625.32	58	2	2
						629.18	59	2	2
						633.04	60	2	2
						636.9	61	2	2
						640.76	62	3	3
						644.62	63	3	3
						648.48	64	3	3
						652.34	65	3	3
						656.2	66	3	3
						660.06	67	3	3
						663.92	68	3	3
						667.78	69	3	3
						671.64	70	4	4
						675.5	71	4	4
						679.36	72	4	4
						683.22	73	4	4
						687.08	74	4	4
						690.94	75	4	4
						694.8	76	4	4
						698.66	77	5	5
						702.52	78	5	5
						706.38	79	5	5
						710.24	80	6	6
						714.1	81	7	7
						717.96	82	8	8
						721.82	83	9	9
						725.68	84	9	9
						729.54	85	10	10
						733.4	86	10	10
						737.26	87	10	10
						741.12	88	10	10
						744.98	89	10	10
						748.84	90	10	10
						752.7	91	10	10
						756.56	92	10	10
						760.42	93	10	10
						764.28	94	12	12
						768.14	95	12	12
						772	96	12	12
						775.86	97	12	12
						779.72	98	13	13
						783.58	99	13	13
						787.44	100	13	13
						791.3	101	13	13
						795.16	102	13	13
						799.02	103	13	13
						802.88	104	12	13
						806.74	105	12	13
						810.6	106	14	15
						814.46	107	14	15
						818.32	108	15	16
						822.18	109	15	16
						826.04	110	17	18
						829.9	111	18	19
						833.76	112	18	19
						837.62	113	18	19
						841.48	114	18	19
						845.34	115	18	20
						849.2	116	18	20
						853.06	117	18	20
						856.92	118	19	21
						860.78	119	19	21
						864.64	120	19	21
						868.5	121	19	21
						872.36	122	19	21
						876.22	123	19	21
						880.08	124	19	21
						883.94	125	20	22
						887.8	126	20	22
						891.66	127	20	22
						895.52	128	20	22
						899.38	129	20	22
						903.24	130	20	22
						907.1	131	20	22
						910.96	132	20	22
						914.82	133	20	22
						918.68	134	21	22
						922.54	135	21	22
						926.4	136	21	22
						930.26	137	22	22
						934.12	138	23	23
						937.98	139	23	23
						941.84	140	23	23
						945.7	141	23	23
						949.56	142	24	24
						953.42	143	24	24
						957.28	144	24	24
						961.14	145	24	24
						965	146	24	24
						968.86	147	24	24
						972.72	148	24	24
						976.58	149	24	24
						980.44	150	24	24
						984.3	151	24	24
						988.16	152	24	24
						992.02	153	24	24
						995.88	154	25	25
						999.74	155	25	25
						1003.6	156	25	25
						1007.46	157	25	25
						1011.32	158	25	25
						1015.18	159	25	25
						1019.04	160	25	25
						1022.9	161	26	26
						1026.76	162	26	26
						1030.62	163	26	26
						1034.48	164	26	26
						1038.34	165	26	26
						1042.2	166	26	26
						1046.06	167	27	27
						1049.92	168	27	27
						1053.78	169	27	27
						1057.64	170	27	27
						1061.5	171	28	28
						1065.36	172	28	28
						1069.22	173	28	28
						1073.08	174	28	28
						1076.94	175	27	28
						1080.8	176	29	30
						1084.66	177	30	31
						1088.52	178	31	31
						1092.38	179	31	31
						1096.24	180	32	32
						1100.1	181	31	32
						1103.96	182	31	32
						1107.82	183	31	32
						1111.68	184	31	32
						1115.54	185	31	32
						1119.4	186	32	33
						1123.26	187	32	33
						1127.12	188	32	33
						1130.98	189	33	34
						1134.84	190	33	34
						1138.7	191	33	34
						1142.56	192	33	34
						1146.42	193	33	34
						1150.28	194	33	34
						1154.14	195	33	34
						1158	196	33	34
						1161.86	197	34	35
						1165.72	198	34	35
						1169.58	199	34	35
						1173.44	200	35	36
						1177.3	201	35	36
						1181.16	202	35	36
						1185.02	203	35	36
						1188.88	204	35	36
						1192.74	205	35	36
						1196.6	206	35	36
						1200.46	207	35	36
						1204.32	208	35	36
						1208.18	209	36	37
						1212.04	210	36	37
						1215.9	211	36	37
						1219.76	212	36	37
						1223.62	213	36	37
						1227.48	214	36	37
						1231.34	215	36	37
						1235.2	216	37	38
						1239.06	217	37	38
						1242.92	218	38	39
						1246.78	219	38	39
						1250.64	220	38	39
						1254.5	221	38	39
						1258.36	222	38	39
						1262.22	223	39	40
						1266.08	224	40	41
						1269.94	225	41	42
						1273.8	226	41	42
						1277.66	227	42	43
						1281.52	228	42	43
						1285.38	229	42	43
						1289.24	230	42	43
						1293.1	231	42	43
						1296.96	232	42	43
						1300.82	233	42	43
						1304.68	234	43	43
						1308.54	235	43	43
						1312.4	236	43	43
						1316.26	237	43	43
						1320.12	238	43	43
						1323.98	239	43	43
						1327.84	240	44	44
						1331.7	241	44	44
						1335.56	242	44	44
						1339.42	243	44	44
						1343.28	244	44	44
						1347.14	245	44	44
						1351	246	44	44
						1354.86	247	44	44
						1358.72	248	45	45
						1362.58	249	45	45
						1366.44	250	45	45
						1370.3	251	46	46
						1374.16	252	46	46
						1378.02	253	46	46
						1381.88	254	46	46
						1385.74	255	46	46
						1389.6	256	46	46
						1393.46	257	46	46
						1397.32	258	46	46
						1401.18	259	46	46
						1405.04	260	47	47
						1408.9	261	47	47
						1412.76	262	47	47
						1416.62	263	47	47
						1420.48	264	47	47
						1424.34	265	47	47
						1428.2	266	47	47
						1432.06	267	47	47
						1435.92	268	47	47
						1439.78	269	47	47
						1443.64	270	47	47
						1447.5	271	47	47
						1451.36	272	47	47
						1455.22	273	48	48
						1459.08	274	48	48
						1462.94	275	48	48
						1466.8	276	48	48
						1470.66	277	48	48
						1474.52	278	48	48
						1478.38	279	48	49
						1482.24	280	47	49
						1486.1	281	47	49
						1489.96	282	47	49
						1493.82	283	46	49
						1497.68	284	46	49
						1501.54	285	46	49
						1505.4	286	46	49
						1509.26	287	46	49
						1513.12	288	46	49
						1516.98	289	46	49
						1520.84	290	46	49
						1524.7	291	46	49
						1528.56	292	46	49
						1532.42	293	46	49
						1536.28	294	46	49
						1540.14	295	46	49
						1544	296	46	49
						1547.86	297	46	49
						1551.72	298	46	49
						1555.58	299	46	49
						1559.44	300	46	49
						1563.3	301	47	49
						1567.16	302	46	49
						1571.02	303	46	49
						1574.88	304	45	49
						1578.74	305	45	49
						1582.6	306	46	50
						1586.46	307	46	50
						1590.32	308	46	50
						1594.18	309	46	50
						1598.04	310	46	50
						1601.9	311	46	50
						1605.76	312	46	50
						1609.62	313	46	50
						1613.48	314	47	50
						1617.34	315	47	50
						1621.2	316	47	50
						1625.06	317	47	50
						1628.92	318	47	50
						1632.78	319	47	50
						1636.64	320	47	50
						1640.5	321	49	51
						1644.36	322	50	51
						1648.22	323	50	51
						1652.08	324	51	51
						1655.94	325	51	51
						1659.8	326	51	51
						1663.66	327	51	51
						1667.52	328	51	51
						1671.38	329	51	51
						1675.24	330	51	51
						1679.1	331	51	51
						1682.96	332	51	51
						1686.82	333	51	51
						1690.68	334	51	51
						1694.54	335	51	51
						1698.4	336	51	51
						1702.26	337	51	51
						1706.12	338	52	52
						1709.98	339	52	52
						1713.84	340	52	52
						1717.7	341	52	52
						1721.56	342	51	52
						1725.42	343	50	52
						1729.28	344	50	52
						1733.14	345	50	52
						1737	346	51	52
						1740.86	347	51	52
						1744.72	348	51	52
						1748.58	349	51	52
						1752.44	350	51	52
						1756.3	351	51	52
						1760.16	352	51	52
						1764.02	353	51	52
						1767.88	354	51	52
						1771.74	355	52	52
						1775.6	356	51	52
						1779.46	357	51	52
						1783.32	358	51	52
						1787.18	359	51	52
						1791.04	360	51	52
						1794.9	361	51	52
						1798.76	362	51	52
						1802.62	363	51	52
						1806.48	364	51	52
						1810.34	365	51	52
						1814.2	366	51	52
						1818.06	367	51	52
						1821.92	368	51	52
						1825.78	369	51	52
						1829.64	370	51	52
						1833.5	371	51	52
						1837.36	372	51	52
						1841.22	373	51	52
						1845.08	374	51	52
						1848.94	375	51	52
						1852.8	376	51	52
						1856.66	377	52	53
						1860.52	378	52	53
						1864.38	379	52	53
						1868.24	380	51	53
						1872.1	381	51	53
						1875.96	382	51	53
						1879.82	383	51	53
						1883.68	384	50	53
						1887.54	385	51	54
						1891.4	386	50	54
						1895.26	387	50	54
						1899.12	388	51	54
						1902.98	389	51	54
						1906.84	390	51	54
						1910.7	391	51	54
						1914.56	392	51	54
						1918.42	393	51	54
						1922.28	394	51	54
						1926.14	395	51	54
						1930	396	51	54
						1933.86	397	51	54
						1937.72	398	52	55
						1941.58	399	52	55
						1945.44	400	53	55
						1949.3	401	53	55
						1953.16	402	53	55
						1957.02	403	53	55
						1960.88	404	53	55
						1964.74	405	53	55
						1968.6	406	54	55
						1972.46	407	54	55
						1976.32	408	54	55
						1980.18	409	54	55
						1984.04	410	54	55
						1987.9	411	54	55
						1991.76	412	54	55
						1995.62	413	54	55
						1999.48	414	54	55
						2003.34	415	54	55
						2007.2	416	54	55
						2011.06	417	54	55
						2014.92	418	54	55
						2018.78	419	54	55
						2022.64	420	54	55
						2026.5	421	54	55
						2030.36	422	54	55
						2034.22	423	55	55
						2038.08	424	55	55
						2041.94	425	55	55
						2045.8	426	55	55
						2049.66	427	55	55
						2053.52	428	55	55
						2057.38	429	55	55
						2061.24	430	55	55
						2065.1	431	55	55
						2068.96	432	55	55
						2072.82	433	55	55
						2076.68	434	55	55
						2080.54	435	55	55
						2084.4	436	55	55
						2088.26	437	55	55
						2092.12	438	55	55
						2095.98	439	55	55
						2099.84	440	55	55
						2103.7	441	55	55
						2107.56	442	55	55
						2111.42	443	55	55
						2115.28	444	55	55
						2119.14	445	55	55
						2123	446	55	55
						2126.86	447	55	55
						2130.72	448	54	55
						2134.58	449	54	55
						2138.44	450	54	55
						2142.3	451	54	55
						2146.16	452	55	55
						2150.02	453	55	55
						2153.88	454	55	55
						2157.74	455	55	55
						2161.6	456	55	55
						2165.46	457	55	55
						2169.32	458	55	55
						2173.18	459	55	55
						2177.04	460	55	55
						2180.9	461	55	55
						2184.76	462	55	55
						2188.62	463	55	55
						2192.48	464	55	55
						2196.34	465	55	55
						2200.2	466	55	55
						2204.06	467	55	55
						2207.92	468	55	55
						2211.78	469	55	55
						2215.64	470	55	55
						2219.5	471	55	55
						2223.36	472	55	55
						2227.22	473	55	55
						2231.08	474	55	55
						2234.94	475	55	55
						2238.8	476	55	55
						2242.66	477	55	55
						2246.52	478	55	55
						2250.38	479	55	55
						2254.24	480	55	55
						2258.1	481	55	55
						2261.96	482	55	55
						2265.82	483	55	55
						2269.68	484	55	55
						2273.54	485	55	55
						2277.4	486	55	55
						2281.26	487	55	55
						2285.12	488	55	55
						2288.98	489	55	55
						2292.84	490	55	55
						2296.7	491	55	55
						2300.56	492	55	55
						2304.42	493	55	55
						2308.28	494	55	55
						2312.14	495	55	55
						2316	496	55	55
						2319.86	497	55	55
