# Supplementary material for: Quantitative imaging of transcription in living Drosophila embryos reveals the impact of core promoter motifs on promoter state dynamics
Source: Nat Commun. 2021 Jul 23;12:4504. doi: 10.1038/s41467-021-24461-6 (PMC8302612; doi:10.1038/s41467-021-24461-6)
Supplement: Supplementary file 13 — Source Data [file 41467_2021_24461_MOESM13_ESM.zip › NatComm Source Data/snaE-KrPr RNAi White/KrPr RNAi white M1 - DividedByBackground_SpatialSelected.xls]

## Sheet: Spots by Background
		Frame	Time	SptId_13	SptId_15	SptId_19	SptId_20	SptId_22	SptId_24	SptId_25	SptId_27	SptId_28	SptId_31	SptId_33	SptId_34	SptId_35	SptId_37	SptId_41	SptId_42	SptId_43	SptId_44	SptId_47	SptId_49	SptId_50	SptId_52	SptId_53	SptId_55	SptId_56	SptId_58	SptId_59	SptId_61	SptId_63	SptId_65	SptId_66	SptId_67	SptId_69	SptId_71	SptId_74	SptId_76	SptId_78	SptId_81	SptId_83	SptId_84	SptId_87	SptId_88	SptId_89	SptId_92	SptId_96	SptId_97
		0	401.44	0	0	0	0	0	0	0	0	0	0	0	0	26.9022	0	0	0	0	0	0	0	0	0	0	0	0	0	0	0	0	0	0	0	0	0	0	0	0	0	20.751	0	0	0	0	0	22.793	0
		1	405.3	0	0	0	0	0	0	0	0	0	0	0	0	0	0	0	0	0	0	0	0	0	0	0	0	0	0	0	0	0	0	0	0	0	0	0	0	0	0	0	0	0	0	0	0	0	0
		2	409.16	0	0	0	0	0	0	0	0	0	0	0	0	0	0	0	0	0	0	0	0	0	0	0	0	0	0	0	0	0	0	0	0	0	0	0	0	0	0	0	0	0	0	0	0	0	0
		3	413.02	0	0	0	0	0	0	0	0	0	0	0	0	0	0	0	0	0	0	0	0	0	0	0	0	0	0	0	0	0	0	0	0	0	0	0	0	0	0	0	0	0	0	0	0	0	0
		4	416.88	0	0	0	0	0	24.0029	0	0	0	0	0	0	18.1676	0	0	0	0	0	0	0	0	0	0	0	0	0	0	0	0	0	0	0	0	0	0	0	0	0	0	0	0	0	0	0	0	0
		5	420.74	0	0	0	0	0	0	0	0	0	0	0	0	0	0	0	0	0	0	0	0	0	0	0	0	23.0123	0	0	0	0	0	0	0	0	0	0	0	0	0	0	0	0	0	0	0	0	0
		6	424.6	0	0	0	0	0	0	22.2216	0	0	0	0	0	0	0	0	0	0	0	0	0	0	0	0	0	0	0	0	0	0	0	0	0	0	0	0	0	0	0	0	0	0	0	0	0	0	0
		7	428.46	0	0	0	0	0	0	0	0	0	0	0	0	0	0	0	0	0	0	0	0	0	0	0	0	0	0	0	0	0	0	0	0	0	0	0	0	19.2482	0	0	0	0	0	0	0	0	0
		8	432.32	0	0	0	0	0	0	0	0	0	0	0	0	0	0	0	0	0	0	0	0	0	0	0	0	0	0	0	0	0	0	0	0	0	0	0	0	0	0	0	0	0	0	0	0	0	0
		9	436.18	0	0	0	0	0	0	0	0	0	0	0	0	0	0	0	0	0	0	0	0	0	0	0	0	0	0	0	0	0	0	0	0	0	0	0	0	0	0	0	0	0	0	0	0	0	0
		10	440.04	0	0	0	0	0	0	0	0	0	0	0	0	0	0	0	0	0	0	16.9805	20.8014	0	0	0	0	0	0	0	17.3215	0	0	0	0	0	0	0	0	0	0	0	0	0	0	0	0	0	0
		11	443.9	0	0	0	0	0	0	0	0	0	0	0	0	0	0	0	0	0	0	0	0	0	0	0	0	0	0	0	0	0	0	0	0	0	0	0	0	0	0	0	0	0	0	0	0	0	0
		12	447.76	0	0	0	0	0	0	0	0	0	0	0	0	0	0	0	0	0	23.1828	0	0	0	0	0	0	0	0	0	0	0	0	0	0	0	0	0	0	0	0	0	0	0	0	0	0	0	0
		13	451.62	0	0	0	0	22.3023	0	0	0	0	0	0	0	0	0	0	21.7826	0	0	0	0	0	0	0	0	0	0	0	0	0	0	0	0	0	0	0	0	0	0	0	0	18.6912	0	0	0	0	0
		14	455.48	0	0	0	0	0	0	0	0	0	0	0	0	0	0	0	0	0	0	0	0	0	0	0	0	0	0	0	0	0	0	0	23.2852	24.4775	0	0	22.2142	0	0	0	0	0	0	0	0	0	0
		15	459.34	0	0	0	0	0	0	0	16.2774	0	0	0	0	0	0	0	0	0	0	0	0	0	0	0	0	0	0	0	0	0	0	0	0	0	0	21.7232	0	0	0	0	0	0	0	0	0	0	0
		16	463.2	0	0	0	0	0	0	0	0	0	0	0	0	0	0	0	0	0	0	0	0	0	0	0	0	0	0	0	0	0	0	0	0	0	0	0	0	0	0	0	0	0	0	0	0	0	0
		17	467.06	0	0	0	0	0	0	0	0	0	0	0	0	0	0	0	0	0	0	0	0	0	0	0	0	0	0	0	0	0	0	0	0	0	0	0	34.655	0	0	0	0	0	0	0	0	0	0
		18	470.92	0	0	0	0	0	0	0	0	0	0	0	0	22.0658	0	0	0	0	0	18.6264	0	0	0	0	0	0	0	0	0	0	0	0	0	0	0	0	0	0	0	0	0	0	0	0	21.7252	0	0
		19	474.78	0	0	0	0	0	0	0	0	0	0	0	0	0	0	0	0	0	0	0	0	0	0	0	0	0	0	0	0	0	0	0	0	0	0	0	0	0	0	0	0	0	0	0	0	0	0
		20	478.64	0	0	0	16.5017	0	0	0	0	0	0	0	0	0	0	0	0	0	0	0	0	0	0	0	0	19.4538	0	0	0	0	0	0	0	0	0	0	103.369	0	0	0	0	0	0	0	0	0	0
		21	482.5	0	0	0	0	0	0	0	0	0	0	0	0	0	0	0	0	0	0	0	0	0	0	0	0	0	0	0	0	0	0	0	0	0	0	0	33.5484	0	0	0	0	0	0	0	0	0	0
		22	486.36	0	0	0	0	0	0	0	0	0	0	0	0	0	0	0	0	34.5578	0	0	0	0	0	0	0	0	0	0	0	0	0	0	0	0	0	0	26.425	0	0	0	0	0	0	0	0	0	0
		23	490.22	0	0	0	0	0	0	0	0	0	0	0	0	0	21.9647	0	0	0	0	0	0	0	0	0	0	0	0	0	0	0	0	0	0	0	0	0	0	0	0	0	0	0	0	0	0	0	0
		24	494.08	0	0	0	0	0	0	0	0	0	0	0	0	0	0	0	0	0	0	0	0	0	0	0	0	0	0	0	0	0	0	20.6917	0	0	0	0	101.964	0	0	0	0	17.5501	0	0	0	0	0
		25	497.94	0	0	0	0	0	0	0	0	0	0	0	0	0	0	0	0	0	0	0	0	0	0	0	0	0	0	0	0	0	0	0	0	0	0	0	44.7335	0	0	0	0	0	0	0	0	0	0
		26	501.8	0	0	0	0	0	0	0	0	0	0	0	0	0	0	0	0	0	0	0	0	0	0	0	0	0	0	0	0	0	0	0	0	0	0	0	87.7668	0	0	0	0	0	0	0	0	0	0
		27	505.66	0	0	0	0	0	0	0	0	0	0	0	0	0	0	0	0	0	0	0	0	0	0	0	18.1772	0	0	0	0	0	0	0	0	0	0	0	82.6856	0	0	0	0	0	0	0	0	0	0
		28	509.52	0	0	0	0	0	0	0	0	17.18	0	0	0	0	0	0	0	0	0	0	0	18.5694	0	0	0	0	0	0	0	0	0	0	0	0	0	0	120.497	0	0	0	0	0	0	0	0	0	0
		29	513.38	0	0	0	0	0	0	0	0	0	0	0	21.8098	0	0	0	0	0	0	0	0	0	0	0	0	0	0	0	0	0	0	0	0	0	0	0	128.214	0	0	0	0	0	0	0	0	0	0
		30	517.24	0	0	0	0	0	0	0	0	0	0	0	0	0	0	0	0	0	0	0	0	0	0	0	0	0	0	0	0	0	0	0	0	0	0	0	129.764	0	0	0	0	0	0	0	0	0	0
		31	521.1	0	18.5605	0	0	0	0	0	0	0	0	0	0	0	0	24.2111	0	0	0	0	0	0	0	0	0	0	0	0	0	0	0	0	0	0	0	0	134.483	0	0	0	0	0	0	0	0	0	0
		32	524.96	0	0	0	0	0	0	0	0	0	0	0	0	0	0	0	0	0	0	0	0	0	0	0	0	0	0	0	0	0	0	0	0	0	0	0	91.14	0	0	0	24.0882	0	0	0	0	0	0
		33	528.82	0	0	0	0	0	0	0	0	0	0	0	0	0	0	0	0	0	0	0	0	0	0	0	0	0	0	0	0	0	0	0	0	0	0	0	78.8994	0	0	0	0	0	0	0	0	0	0
		34	532.68	0	0	0	0	0	0	0	0	0	0	0	0	0	0	0	0	0	0	0	0	0	0	0	0	0	0	0	0	0	0	0	0	0	0	0	132.672	0	0	0	0	0	29.0878	0	0	0	0
		35	536.54	0	0	0	0	0	0	0	0	20.8823	0	20.9068	0	0	0	0	0	0	0	0	0	0	0	0	0	0	0	0	0	0	0	0	0	0	0	0	136.638	0	0	0	0	0	0	0	0	0	0
		36	540.4	0	0	0	0	0	0	0	0	0	0	0	0	0	0	0	0	0	0	0	0	0	0	0	0	0	0	0	0	0	0	0	0	0	0	0	159.956	0	0	0	0	0	0	0	0	0	0
		37	544.26	0	0	0	0	0	0	0	0	0	0	0	0	0	0	0	0	0	0	0	0	0	0	0	0	0	0	0	0	0	0	0	0	0	0	0	144.904	0	0	0	0	0	0	0	0	0	0
		38	548.12	0	0	0	0	0	0	0	0	0	0	0	0	0	0	0	0	0	0	0	0	0	0	0	0	0	0	19.3136	0	0	0	0	0	0	0	0	219.363	0	0	0	0	0	0	0	0	0	0
		39	551.98	0	0	0	0	0	0	0	0	0	0	0	0	0	0	0	0	0	0	0	0	0	0	0	0	0	0	0	0	0	0	0	0	0	0	0	149.816	0	0	0	0	0	0	0	0	0	0
		40	555.84	23.2778	0	0	0	0	0	0	0	0	0	0	0	0	0	0	0	0	0	0	0	0	0	0	0	0	0	0	0	0	0	0	0	18.4654	0	0	243.899	0	0	0	0	0	0	0	0	0	0
		41	559.7	0	0	0	0	0	0	0	0	0	0	0	0	0	0	0	0	0	0	0	0	0	0	0	0	0	0	0	0	0	0	0	0	0	0	0	250.309	0	0	0	0	0	28.6131	0	0	0	0
		42	563.56	0	0	0	0	0	0	0	0	0	0	0	0	0	0	0	0	0	0	0	0	0	0	0	0	0	0	0	0	0	0	0	0	0	0	0	195.936	0	0	0	0	0	0	0	0	0	0
		43	567.42	0	0	0	0	0	0	0	0	0	0	0	0	16.9792	0	0	0	0	0	0	0	0	0	0	0	0	0	0	0	0	0	0	0	0	0	0	223.524	0	0	0	0	0	0	0	0	0	0
		44	571.28	0	0	0	0	0	0	0	0	0	0	0	0	0	0	0	18.6247	0	19.046	0	0	0	0	0	0	0	0	0	0	0	0	0	0	0	0	0	258.734	0	0	0	0	0	0	0	0	0	0
		45	575.14	0	0	0	0	0	0	0	0	0	0	0	0	0	0	0	0	21.9588	0	0	0	0	0	0	0	0	0	0	0	0	0	0	0	0	0	0	279.922	0	0	0	0	0	0	0	0	0	0
		46	579	0	0	0	0	0	0	0	0	0	0	0	0	18.0612	0	0	0	0	0	0	0	0	0	0	0	0	0	0	0	0	0	0	0	0	0	0	260.395	0	0	0	0	0	0	0	0	0	0
		47	582.86	0	0	0	0	0	0	0	0	0	0	0	0	0	0	0	0	0	0	0	0	0	0	0	0	0	0	0	0	0	0	0	0	0	0	0	259.783	0	0	0	0	0	0	0	0	0	0
		48	586.72	0	0	0	0	0	0	0	0	0	0	0	0	0	0	0	0	0	0	0	0	0	0	0	0	0	0	0	0	0	0	0	0	0	0	0	260.402	0	0	0	0	0	0	0	0	0	0
		49	590.58	0	0	0	0	0	0	0	24.7224	0	0	0	0	0	0	0	0	0	0	0	0	0	0	0	17.7809	0	17.8983	0	0	0	0	0	0	0	0	0	250.966	0	0	0	0	22.218	0	0	0	0	0
		50	594.44	0	0	0	0	0	0	0	0	0	0	0	0	0	0	0	0	0	0	0	0	0	0	0	0	0	0	0	0	0	0	0	0	0	0	0	160.5	0	0	0	0	0	0	0	0	0	0
		51	598.3	0	0	0	0	0	0	0	0	0	0	0	0	0	0	0	0	0	0	0	0	0	0	0	0	0	0	0	0	0	0	0	0	0	0	0	256.707	0	0	0	0	0	0	0	0	0	0
		52	602.16	0	0	0	0	0	0	0	0	0	0	0	0	0	0	0	0	0	0	21.0895	0	0	0	0	0	0	0	0	0	0	0	0	0	0	0	0	338.597	0	0	0	0	0	0	0	0	0	20.3505
		53	606.02	0	0	0	0	0	0	0	0	0	0	0	0	0	0	0	0	0	0	51.1171	0	0	0	0	0	0	0	0	0	0	0	0	0	0	0	0	258.039	0	0	0	0	0	0	0	0	0	0
		54	609.88	0	0	0	0	0	0	0	0	0	0	0	0	0	22.17	0	0	0	0	22.9931	0	0	0	20.871	0	0	0	0	0	0	0	0	0	0	0	0	301.278	0	0	20.5281	0	0	0	0	0	0	0
		55	613.74	0	0	0	0	0	0	0	0	0	0	0	0	0	0	0	0	0	0	0	0	0	0	0	0	0	0	0	0	0	0	0	0	0	0	0	376.943	0	0	0	0	0	0	0	0	0	0
		56	617.6	0	0	0	0	0	0	0	0	0	0	0	22.5651	0	0	0	0	0	0	21.0735	0	0	0	0	0	0	0	0	0	0	0	0	0	0	0	0	312.06	0	0	0	0	0	0	0	19.6309	0	0
		57	621.46	0	0	0	0	0	0	0	0	0	0	0	0	0	0	0	0	0	0	39.2008	0	0	0	0	0	0	0	0	0	0	0	0	0	0	0	0	258.78	0	0	0	0	0	0	0	0	0	0
		58	625.32	0	0	0	0	0	0	0	0	0	0	0	0	0	0	0	0	0	0	0	0	0	0	0	0	0	0	0	0	0	0	0	0	0	0	0	280.558	0	0	0	0	0	0	0	21.0175	0	0
		59	629.18	0	0	0	0	0	0	0	0	0	0	0	0	0	0	0	0	0	0	51.8859	0	0	0	0	0	0	0	0	0	0	0	0	0	0	0	0	340.414	0	0	0	0	0	0	0	0	0	0
		60	633.04	0	0	0	0	0	0	0	0	0	0	0	0	0	0	0	0	0	0	82.8981	0	0	0	0	0	0	0	0	0	0	0	0	0	0	0	0	462.892	0	0	0	0	0	0	0	0	0	0
		61	636.9	0	0	0	0	0	0	0	0	0	0	0	16.6018	0	0	21.0039	0	0	0	79.4862	0	0	0	0	0	0	0	0	0	0	0	0	0	0	0	0	247.605	0	0	0	0	0	0	0	0	0	0
		62	640.76	0	0	0	0	0	0	0	0	0	0	0	0	0	0	0	0	57.4977	0	80.1605	0	0	0	0	0	0	0	0	0	0	0	0	0	0	0	0	249.037	0	0	0	0	0	0	0	0	0	0
		63	644.62	0	0	0	0	0	0	0	0	0	0	0	0	0	0	0	0	30.4145	0	121.1	0	0	0	0	0	0	0	0	0	0	0	0	0	0	17.0579	0	200.808	0	0	0	0	0	0	0	0	0	0
		64	648.48	0	0	0	0	0	0	0	0	0	0	0	0	0	0	0	0	0	0	95.9534	0	0	0	0	0	0	0	0	0	0	0	0	0	0	0	0	244.284	0	0	0	0	0	0	0	0	0	0
		65	652.34	0	0	0	0	0	0	0	0	0	0	0	0	0	0	0	0	55.2014	0	83.6902	0	0	0	0	0	0	0	0	0	0	0	0	0	0	0	21.2351	211.901	0	0	0	0	0	0	0	0	0	0
		66	656.2	0	0	0	0	0	0	0	0	0	0	0	0	0	0	0	0	55.1671	0	102.962	0	0	0	0	0	0	0	0	0	0	25.5061	0	0	0	0	0	314.536	0	0	0	0	0	0	0	0	0	0
		67	660.06	0	0	0	0	0	0	0	0	0	0	0	0	0	0	0	0	76.4551	0	58.203	0	0	0	0	0	0	0	0	0	0	0	0	0	0	0	0	294.004	0	0	0	0	0	0	0	0	0	0
		68	663.92	0	0	0	0	0	0	0	0	0	0	0	0	0	0	0	0	60.5164	0	120.353	0	0	0	0	0	0	0	0	0	0	0	0	0	0	0	0	225.681	0	0	0	0	0	0	0	0	0	0
		69	667.78	15.9549	0	0	0	0	0	0	0	0	0	0	0	0	0	0	0	115.886	0	113.196	0	0	0	0	0	0	23.0163	0	0	0	0	0	0	0	0	0	235.948	0	0	0	0	0	0	0	0	0	0
		70	671.64	0	0	0	0	0	0	0	0	0	0	0	0	0	0	0	0	101.016	0	87.4874	0	0	0	0	0	0	0	0	0	0	0	0	0	0	27.6572	0	357.868	0	0	0	0	0	0	0	0	0	0
		71	675.5	0	0	0	0	0	0	0	0	0	0	0	0	0	0	0	0	105.427	0	53.6299	0	0	0	0	0	0	0	0	0	0	0	0	0	0	55.3117	22.8458	304.098	0	0	0	0	0	0	0	0	0	0
		72	679.36	0	0	0	0	0	0	0	0	0	0	0	0	0	0	0	0	134.173	0	107.723	0	0	0	0	0	0	0	0	0	0	17.9284	0	0	0	38.084	0	219.708	0	0	0	0	0	0	0	0	0	0
		73	683.22	0	0	0	0	0	0	0	0	0	0	21.8675	0	0	0	0	0	113.454	27.3559	55.9997	0	0	0	0	0	0	0	0	0	0	0	0	0	0	43.1406	0	288.955	0	0	0	0	0	0	0	0	0	0
		74	687.08	0	0	0	0	0	0	0	0	0	0	0	0	0	0	0	0	156.042	0	99.5435	0	0	0	0	0	0	0	0	0	0	0	0	0	0	21.9467	0	240.424	0	0	0	0	0	0	0	0	0	0
		75	690.94	0	0	0	0	0	0	0	0	0	0	0	0	0	0	0	0	124.671	0	73.548	0	0	0	0	0	0	0	0	0	0	0	0	0	0	42.8204	0	133.827	0	0	0	0	0	0	0	0	0	0
		76	694.8	19.9071	0	0	0	0	0	0	0	0	0	0	0	0	0	0	0	154.384	0	67.6419	0	0	0	0	0	0	0	0	0	0	0	0	0	0	32.9187	0	218.952	0	0	0	0	0	0	0	0	0	0
		77	698.66	0	0	0	0	0	0	0	0	0	0	0	0	0	0	0	0	195.669	24.7889	0	0	0	0	0	0	0	0	0	0	0	0	0	0	0	33.4586	0	243.084	0	0	0	0	0	0	0	0	0	0
		78	702.52	0	0	0	0	0	0	0	0	0	0	0	0	0	0	0	0	284.988	51.8782	102.155	0	0	0	0	0	0	0	0	0	22.1261	0	0	0	0	57.6276	0	282.541	0	0	0	0	0	0	0	0	0	0
		79	706.38	0	0	0	0	0	0	0	0	0	0	0	0	0	0	0	0	284.181	27.4915	83.6481	0	0	0	0	0	0	0	0	0	0	0	0	0	0	0	0	175.419	0	0	0	0	0	0	0	0	0	0
		80	710.24	0	0	0	0	0	0	0	0	0	0	63.0808	0	0	0	0	0	231.935	62.4594	32.2881	0	0	0	0	0	0	0	0	0	0	0	0	0	0	51.9534	0	238.637	0	0	0	0	0	0	0	0	0	0
		81	714.1	0	0	0	0	0	0	0	0	23.0532	0	44.0266	0	0	0	0	0	241.156	80.9801	85.6051	0	0	0	0	0	0	0	0	0	0	0	0	0	0	100.364	0	167.872	0	0	0	0	0	0	0	0	0	0
		82	717.96	0	0	17.6866	0	0	0	0	0	38.1151	0	27.0125	0	0	0	0	0	281.687	102.846	80.0293	0	0	0	0	0	0	0	0	0	0	0	0	0	0	93.1094	0	181.271	0	0	19.8758	0	0	0	0	0	0	0
		83	721.82	0	20.0316	0	0	0	0	0	0	22.976	0	0	0	0	0	0	0	220.825	82.7667	56.7536	0	0	0	0	0	0	0	0	0	0	0	0	0	0	49.5314	0	188.142	0	0	0	33.4426	0	0	0	0	0	0
		84	725.68	0	0	0	0	0	0	0	0	63.7485	0	47.59	0	0	0	0	0	331.367	91.5955	52.3491	0	0	0	0	0	20.4029	0	0	0	0	0	0	24.3277	0	70.7451	0	202.98	0	0	0	0	0	20.3308	0	0	0	0
		85	729.54	0	0	0	0	0	0	0	0	29.6235	0	0	0	0	0	0	0	353.526	77.6894	89.9558	0	0	0	0	0	0	0	0	0	0	0	0	0	0	48.6948	0	121.003	0	0	0	47.9243	0	0	0	0	0	0
		86	733.4	0	0	0	0	0	0	0	0	57.1067	0	0	0	0	0	0	18.0807	286.398	129.357	0	0	0	0	0	0	0	0	0	0	0	0	0	0	0	91.3521	0	186.157	0	0	0	0	0	0	0	0	0	0
		87	737.26	0	0	0	0	0	0	22.0831	0	123.247	0	64.5541	0	0	0	0	0	269.822	120.535	32.8846	0	0	0	0	0	0	0	0	0	0	0	0	0	0	38.3748	0	246.236	0	0	0	0	0	0	0	0	0	0
		88	741.12	0	0	0	0	0	0	0	0	87.3263	0	28.0203	0	0	0	0	0	330.862	100.835	60.7651	0	0	0	0	0	0	19.817	0	0	0	0	0	0	0	53.5948	0	169.359	0	0	0	58.2664	0	0	0	0	0	0
		89	744.98	0	0	0	0	0	0	0	0	162.693	0	87.1479	0	0	0	0	0	260.898	169.146	0	0	0	0	0	0	0	0	0	0	0	0	0	0	0	69.7701	0	178.627	0	0	0	76.544	0	0	0	0	0	0
		90	748.84	0	0	0	0	0	0	0	0	99.3617	0	60.643	0	0	0	0	0	325.26	59.7794	43.9354	0	0	0	0	0	0	0	0	0	0	0	0	0	0	88.3317	0	108.968	0	0	0	77.522	0	0	0	0	0	0
		91	752.7	0	0	0	0	0	0	0	0	195.82	0	18.6019	0	0	0	0	0	361.841	154.082	19.3648	0	0	0	0	0	0	0	0	0	0	0	0	0	0	96.0239	0	215.107	0	0	0	60.171	0	0	0	0	0	0
		92	756.56	0	0	0	0	0	0	0	0	103.723	0	91.079	0	0	0	0	0	380.192	145.551	34.3494	0	0	0	0	0	0	0	0	0	0	0	0	0	0	134.086	0	153.357	0	0	0	46.0393	0	0	0	0	0	0
		93	760.42	0	0	0	0	0	0	0	0	193.592	0	87.4277	0	0	0	0	0	419.591	133.182	55.2759	0	0	0	0	0	0	0	0	0	0	0	0	0	0	38.9991	0	186.095	0	0	0	42.5257	0	0	0	0	0	0
		94	764.28	0	0	0	0	0	0	0	0	178.115	0	115.687	0	0	0	37.3745	0	487.272	192.903	56.3772	0	0	0	0	0	0	34.8598	0	0	0	0	0	35.2534	0	62.6651	0	175.268	0	0	0	31.7945	0	0	0	0	0	0
		95	768.14	0	0	0	0	0	0	0	0	139.795	0	96.6537	0	0	0	20.7488	0	444.142	153.868	51.39	0	0	0	0	0	20.7658	29.6436	23.2773	0	0	0	0	0	0	38.4836	0	170.076	0	0	0	46.5578	0	0	0	0	0	0
		96	772	0	0	0	0	0	0	0	0	223.544	0	141.425	0	0	0	34.1202	0	460.722	147.862	38.7602	0	0	0	0	0	0	47.205	0	0	0	0	0	0	0	62.3151	0	140.714	0	0	0	73.3743	0	0	0	0	0	39.8984
		97	775.86	0	0	0	0	0	0	0	0	226.645	0	157.412	0	0	0	43.5989	0	339.92	105.646	0	0	0	0	0	0	0	107.7	0	0	0	0	0	0	0	108.778	0	130.219	0	0	0	91.2588	0	0	0	0	0	0
		98	779.72	0	0	0	0	0	18.4625	0	0	234.294	0	154.665	0	0	0	58.5987	0	315.089	278.97	39.7767	0	0	0	0	0	0	58.2913	0	0	0	0	0	34.4711	0	68.0005	0	194.916	0	0	0	117.607	0	0	0	0	0	29.1464
		99	783.58	0	0	0	0	0	0	0	0	195.161	0	154.015	0	0	0	68.9686	0	420.835	170.809	20.3257	0	0	0	0	0	0	82.3989	0	0	0	0	0	33.8078	0	55.115	0	115.397	0	0	0	129.227	0	0	0	0	0	30.2878
		100	787.44	0	0	0	0	0	0	0	0	308.659	0	201.807	0	0	0	41.0284	0	397.587	185.119	20.4866	0	0	0	0	0	0	59.7082	0	0	0	0	0	51.9805	0	142.592	0	193.186	0	0	0	109.619	0	0	0	0	0	0
		101	791.3	0	0	0	0	0	0	0	0	362.366	0	202.681	0	0	0	104.069	0	420.468	177.452	0	0	0	0	0	0	0	109.737	0	0	0	0	0	50.0044	0	105.229	0	185.757	0	0	0	113.319	0	0	0	0	0	0
		102	795.16	0	0	0	0	0	0	0	0	318.94	0	197.774	0	0	0	131.743	0	429.515	131.013	0	0	0	0	0	0	0	87.7625	0	0	0	0	0	53.3423	0	126.09	0	82.605	0	0	0	58.9451	0	0	0	0	0	31.9519
		103	799.02	0	0	0	0	0	0	0	0	309.373	0	94.3687	0	0	0	45.1741	0	412.572	207.717	27.6916	0	0	0	0	0	0	109.023	0	0	0	0	0	57.6509	0	106.928	0	69.6375	0	0	0	133.922	0	0	0	0	0	22.447
		104	802.88	0	0	0	0	0	0	0	0	339.39	0	286.971	0	0	0	89.6934	0	376.35	170.631	0	0	0	0	0	0	0	105.561	0	0	0	0	0	64.2846	0	45.7895	19.6892	134.682	0	19.2301	0	159.328	0	0	0	0	0	0
		105	806.74	0	0	0	0	0	0	0	0	404.675	0	316.849	0	0	0	121.722	0	439.463	243.515	0	0	0	0	0	0	0	40.8231	0	0	0	0	0	33.8792	0	106.914	0	120.83	0	0	0	144.304	0	0	0	0	0	43.799
		106	810.6	0	0	0	0	21.4642	0	0	0	411.113	0	196.381	0	0	0	76.9583	0	426.157	139.593	0	0	0	0	0	0	19.0893	92.7673	0	0	33.1274	0	0	97.8144	0	94.7599	0	218.456	0	0	0	152.96	53.8455	0	0	0	0	0
		107	814.46	0	0	0	0	25.229	0	0	0	430.538	0	208.075	19.2302	0	0	105.431	0	403.94	189.716	0	0	0	0	0	0	0	110.135	0	0	0	0	0	77.9617	0	134.224	0	184.399	0	0	0	107.273	29.1654	0	0	0	0	58.0517
		108	818.32	0	0	0	0	40.5079	0	0	0	458.261	0	210.222	0	0	0	125.894	0	446.109	225.43	33.7438	0	0	20.1354	0	0	0	104.121	0	0	0	0	0	131.981	0	52.1208	0	257.321	0	0	0	146.421	0	0	0	0	0	112.436
		109	822.18	0	0	0	0	0	0	0	0	389.3	0	233.95	0	0	0	79.1271	0	395.953	137.718	0	0	0	33.6363	0	0	0	48.1501	0	0	0	0	0	152.926	0	131.814	0	179.548	0	0	0	195.183	55.8439	0	0	0	0	91.0074
		110	826.04	0	0	0	0	39.9351	0	0	0	577.24	0	211.353	22.152	0	0	105.627	0	511.188	326.791	19.717	0	0	56.8767	0	41.1286	0	62.0264	0	0	0	0	0	79.5624	0	102.894	0	195.096	0	0	0	193.097	87.7471	0	0	0	27.0782	60.1964
		111	829.9	0	21.336	0	0	80.9119	0	0	0	508.019	0	268.966	0	0	0	126.683	0	485.962	151.505	0	0	0	68.4973	0	109.071	0	129.523	0	0	47.9558	0	0	163.655	0	93.81	55.7763	272.379	0	0	0	182.197	47.7541	0	0	0	0	75.3676
		112	833.76	0	0	0	0	81.0493	0	0	0	452.49	0	295.3	0	0	0	210.753	0	496.753	122.806	0	0	0	26.5157	0	107.423	0	82.7908	0	0	46.0876	0	0	206.426	0	82.8504	0	185.062	0	0	0	71.3416	25.2065	0	0	0	38.2932	68.977
		113	837.62	0	0	0	0	26.5499	0	0	0	411.138	0	359.088	0	0	0	104.545	0	505.938	141.349	0	0	0	127.858	0	104.122	0	127.975	0	0	0	0	0	136.757	0	43.806	0	242.856	0	0	0	174.873	56.0794	0	0	0	74.2862	50.1403
		114	841.48	0	0	0	0	133.008	0	0	0	430.24	23.0726	269.648	0	0	0	184.18	0	505.203	214.759	0	0	0	115.756	0	191.645	0	43.0317	0	0	29.184	20.1384	0	146.141	0	119.217	0	305.894	0	0	0	256.225	57.6519	0	0	0	52.3553	73.3301
		115	845.34	0	26.4802	0	0	68.9526	0	0	0	428.671	0	222.912	0	0	0	137.972	18.01	426.326	236.755	0	0	0	90.7498	0	134.975	0	116.049	0	0	62.8813	0	0	172.234	0	0	0	174.092	0	0	0	237.733	57.0349	0	0	0	70.6435	64.3649
		116	849.2	0	57.1271	0	0	55.0763	0	0	0	469.185	0	233.506	0	0	0	209.294	0	468.423	170.8	0	0	0	66.8093	0	208.186	22.0365	63.5121	0	0	41.6509	0	0	105.521	0	0	0	166.45	0	0	0	176.348	109.422	0	0	0	76.4824	54.3924
		117	853.06	0	0	0	0	125.241	0	0	0	565.047	0	264.306	0	0	0	220.035	0	381.33	166.882	0	0	0	113.041	0	178.891	0	98.1695	0	0	38.518	0	0	208.018	0	0	0	247.876	0	0	0	204.452	58.6216	0	0	0	61.5324	72.3534
		118	856.92	0	76.6241	0	0	101.268	0	0	0	490.603	33.8826	261.744	0	0	0	117.496	0	581.35	168.717	0	0	0	183.766	0	204.035	0	101.046	0	0	29.5891	0	0	229.057	0	42.8906	0	272.324	0	0	0	198.336	106.18	0	0	0	145.961	72.8854
		119	860.78	0	71.9316	0	0	168.621	0	0	0	358.762	0	251.245	0	0	0	114.829	0	429.479	83.6564	0	0	0	160.584	0	197.552	0	109.753	0	0	41.077	0	0	262.331	0	0	0	330.573	0	0	0	176.672	33.3182	0	0	0	176.271	0
		120	864.64	0	83.7752	0	0	116.586	0	0	0	508.167	54.9377	251.261	0	0	0	61.7623	0	445.63	99.6946	0	0	0	91.6073	0	274.857	0	184.064	0	0	90.1803	0	0	152.689	0	0	0	287.019	0	0	0	289.998	97.1341	0	0	0	130.693	0
		121	868.5	0	66.5247	0	0	122.86	0	0	0	368.343	55.9551	272.493	0	0	0	153.77	0	399.916	128.469	0	0	0	122.005	0	230.398	0	93.4833	0	0	0	0	0	125.138	0	20.1218	0	203.324	0	0	0	125.013	89.9708	0	0	0	146.903	31.6703
		122	872.36	0	45.9049	0	0	115.417	0	0	17.6871	448.338	22.8656	330.04	0	0	0	157.847	0	319.21	98.3056	0	0	0	182.737	0	227.447	0	131.753	0	0	33.2139	0	0	208.051	0	0	0	250.065	0	0	0	267.349	91.5809	0	0	0	95.2613	0
		123	876.22	0	90.9845	0	0	189.72	0	0	0	518.746	57.745	321.042	0	0	0	211.845	0	426.808	35.8521	0	0	0	231.375	0	279.105	0	111.87	0	0	26.9492	0	0	188.719	0	30.0797	0	178.313	0	0	0	217.359	128.4	0	0	0	134.489	0
		124	880.08	0	99.989	0	0	174.518	0	0	0	548.053	106.179	283.087	0	0	0	116.51	0	377.252	91.8734	0	0	0	172.071	0	334.145	0	201.825	0	0	30.3634	0	0	214.376	0	20.7913	0	264.12	0	0	0	207.389	121.992	0	0	0	193.344	0
		125	883.94	0	184.353	0	0	186.599	0	0	0	512.203	71.2187	242.225	0	0	0	174.486	0	409.673	39.0809	0	0	0	174.221	0	333.063	45.005	183.959	0	0	30.0119	0	0	185.608	0	31.3061	0	221.748	0	0	0	160.98	83.7611	0	0	0	97.7019	54.7384
		126	887.8	0	52.5946	0	0	138.064	0	0	0	587.821	123.869	297.698	0	0	0	155.502	0	256.993	131.448	0	0	0	167.054	0	350.358	21.6941	180.569	0	0	73.8261	0	0	248.104	0	53.7968	0	220.033	0	0	0	223.973	155.704	0	0	0	152.705	0
		127	891.66	0	205.952	0	0	185.846	0	0	0	547.498	59.5347	313.93	0	0	0	192.678	0	230.513	85.1562	0	0	0	169.181	0	301.133	30.4313	83.1606	0	0	67.8728	0	0	244.777	0	27.1883	0	274.623	0	0	0	220.656	151.374	0	0	0	147.425	30.024
		128	895.52	0	188.294	0	0	161.667	0	0	0	521.041	59.7263	237.222	0	0	0	170.141	0	375.903	51.2734	0	0	0	179.218	0	272.03	0	168.083	0	0	0	0	0	390.46	0	0	0	324.224	0	0	0	169.993	163.424	0	0	17.2715	158.446	0
		129	899.38	0	135.699	0	0	186.336	0	0	0	525.375	110.052	280.158	0	0	0	119.27	0	285.34	42.9305	0	0	0	240.88	0	227.449	0	188.55	0	0	135.396	0	0	261.228	0	23.5885	0	254.22	0	0	0	117.411	108.19	0	0	0	194.252	0
		130	903.24	0	149.812	0	0	106.798	0	0	0	533.928	179.328	282.27	0	0	0	194.782	0	357.432	122.315	0	0	0	155.573	0	301.939	40.4436	160.238	0	0	90.1899	0	0	169.535	0	0	0	389.089	0	0	0	143.711	219.677	0	0	0	155.863	24.5853
		131	907.1	0	261.674	0	0	226.11	0	0	0	575.357	99.4053	193.576	0	0	0	126.274	0	344.185	100.21	0	0	0	145.898	0	397.371	32.0105	208.892	0	0	58.1762	0	0	234.657	0	0	0	318.386	0	0	0	158.065	77.7979	0	0	0	165.533	0
		132	910.96	0	236.104	0	0	228.451	0	0	24.7877	574.395	106.861	203.336	0	0	0	147.91	0	330.67	137.792	0	0	0	144.919	0	435.115	0	165.66	0	0	36.3827	0	0	355.422	0	0	0	275.173	0	0	0	215.462	152.71	0	0	0	179.863	21.9578
		133	914.82	0	285.397	0	0	132.584	0	0	0	493.707	127.344	203.726	0	0	0	148.221	0	310.842	202.878	0	0	0	164.073	0	401.126	35.1423	158.136	0	0	84.4743	0	0	178.54	0	0	0	270.826	0	0	0	88.7029	53.6363	0	0	0	144.953	0
		134	918.68	0	325.012	0	0	190.023	0	0	0	537.306	87.8146	214.522	0	0	0	158.857	0	258.279	128.705	0	0	0	120.986	0	311.772	0	301.335	0	0	113.681	0	0	236.915	0	33.5118	21.6814	235.035	0	0	0	124.72	179.012	0	0	0	256.23	0
		135	922.54	0	291.66	0	0	137.413	0	0	0	612.066	108.023	268.63	0	23.7847	0	126.661	0	236.693	147.327	0	0	0	90.2434	0	378.559	42.7787	164.878	0	0	135.244	0	0	170.579	0	0	0	338.699	0	0	0	204.038	207.806	0	0	0	255.9	0
		136	926.4	0	304.365	0	0	167.568	0	0	0	560.046	54.1677	63.421	0	0	0	216.03	0	389.27	171.377	0	0	0	142.204	0	412.509	51.2317	166.274	0	0	96.978	0	0	250.116	0	0	0	207.037	0	0	0	150.801	143.507	0	0	0	195.512	0
		137	930.26	0	290.538	0	0	201.256	0	0	0	526.619	65.9715	300.305	0	0	0	138.429	22.5405	311.518	95.1767	28.9516	0	0	179.22	0	420.788	65.2603	194.914	0	0	68.1854	0	0	126.469	0	34.9581	0	232.6	0	0	0	97.2032	212.078	0	0	0	119.183	0
		138	934.12	0	361.233	0	0	124.012	0	0	0	517.042	97.0396	239.696	0	0	0	124.644	0	362.777	127.47	0	24.3171	0	190.486	0	388.557	89.4951	230.552	0	0	0	0	0	240.978	0	65.9076	0	179.69	0	0	0	140.463	212.88	0	0	35.0859	207.578	0
		139	937.98	0	441.606	0	0	131.302	0	0	0	524.419	107.218	165.931	0	0	0	143.018	0	236.005	209.745	21.8228	0	0	124.097	0	333.579	56.5935	215.83	0	0	43.2276	0	0	235.893	0	39.0319	0	208.54	0	0	0	159.743	163.404	0	0	20.4703	270.569	0
		140	941.84	0	329.906	0	0	227.848	0	0	0	590.646	78.1503	234.529	0	0	0	160.825	0	365.517	191.461	0	0	0	234.484	0	344.802	42.707	122.518	0	0	36.0704	0	0	170.233	0	0	0	321.16	0	0	0	118.525	143.419	0	0	78.0325	238.265	28.1788
		141	945.7	0	392.296	0	0	207.747	0	0	0	679.157	60.6713	211.141	0	0	0	118.406	0	385.098	124.27	0	0	0	185.008	0	378.488	97.4805	234.12	0	0	94.2086	0	0	190.899	0	71.7403	0	277.054	0	0	0	201.019	148.467	0	0	39.4166	223.73	0
		142	949.56	0	329.243	0	0	119.068	0	0	0	745.244	90.2136	219.681	0	0	0	117.002	0	290.149	102.565	62.0727	0	0	158.862	0	481.706	0	169.474	0	0	92.3279	0	0	250.265	0	72.6136	0	208.391	25.5143	0	0	135.076	105.029	0	0	60.0531	222.289	0
		143	953.42	0	326.601	0	0	172.755	0	0	0	632.061	193.969	187.116	0	0	0	169.538	0	342.214	154.346	0	0	0	134.629	0	487.936	133.753	268.422	0	0	91.7399	0	0	136.695	0	126.488	0	215.569	0	0	0	30.0211	196.57	0	0	48.7005	244.259	0
		144	957.28	0	330.849	0	0	166.349	0	0	0	674.982	82.4017	247.473	0	0	0	176.79	0	434.838	150.969	48.9786	0	0	220.829	0	530.221	85.0052	204.507	0	0	74.2444	0	0	220.586	0	134.23	0	319.381	24.7631	0	0	136.981	199.299	0	0	86.0552	179.166	0
		145	961.14	0	349.495	0	0	141.465	0	0	0	536.493	64.1596	277.718	0	0	0	180.932	0	402.129	145.277	0	0	0	256.483	0	517.272	150.099	164.136	0	0	25.6473	0	0	238.249	0	79.7299	0	311.008	0	0	0	144.906	209.197	0	0	74.349	140.902	49.0748
		146	965	24.9117	300.117	0	0	127.055	0	0	0	505.758	26.8922	167.167	0	0	0	70.1126	0	322.141	162.239	29.1928	0	0	301.102	0	501.075	160.288	175.823	0	0	65.5523	0	0	268.005	0	149.132	0	357.301	0	0	0	119.828	137.731	0	0	73.422	206.94	0
		147	968.86	0	364.547	0	0	204.065	0	0	0	577.35	35.8705	287.124	0	0	0	91.2254	0	212.501	130.871	43.8855	0	0	193.558	0	443.301	139.225	185.24	0	0	66.5215	0	0	364.029	0	126.518	0	215.853	66.4169	0	0	142.028	215.671	0	0	132.865	158.669	0
		148	972.72	0	362.044	0	0	170.552	0	0	0	408.811	132.966	150.883	0	0	0	145.864	0	319.535	103.616	0	0	0	220.526	0	453.351	90.4766	240.321	0	0	94.1909	0	0	150.221	0	154.531	0	199.676	83.9206	0	0	122.603	207.938	0	0	117.096	234.559	58.6183
		149	976.58	0	366.416	0	0	122.431	0	0	0	579.026	85.724	234.623	0	0	0	121.961	0	427.868	161.513	47.127	0	0	189.254	0	457.894	83.4072	204.733	0	0	120.378	0	0	251.526	0	186.099	21.1584	301.006	56.0059	0	0	88.8256	171.069	0	0	73.6955	210.434	0
		150	980.44	31.0122	388.401	0	0	173.658	0	0	0	498.555	75.4104	198.542	0	0	0	122.625	0	343.516	224.076	0	0	0	272.866	0	433.805	132.406	191.176	0	0	70.9399	0	0	202.051	0	218.131	0	215.928	95.2087	0	0	107.365	203.561	0	0	69.0207	205.131	0
		151	984.3	0	305.471	0	0	160.833	0	0	0	519.361	77.7807	211.981	0	0	0	181.98	0	308.716	201.968	0	0	0	161.553	0	516.645	84.0965	205.273	0	0	48.2644	0	0	276.552	0	159.561	0	250.9	41.8097	0	0	182.53	115.381	0	0	60.33	229.155	0
		152	988.16	0	412.02	0	0	185.144	0	0	0	686.631	19.7184	230.518	0	0	0	176.612	0	368.521	182.302	55.2502	0	0	262.44	0	357.336	88.4813	213.018	0	0	69.2616	0	0	384.041	0	138.1	0	220.208	0	0	0	168.001	180.773	0	0	87.2657	180.858	32.3448
		153	992.02	0	379.153	0	0	108.752	0	0	0	487.772	47.8874	200.584	0	0	0	75.8443	0	386.866	174.04	25.3601	0	0	187.75	0	531.004	239.038	218.1	0	0	133.507	0	0	276.108	0	195.657	0	284.698	119.955	0	0	167.453	138.503	0	0	43.9869	196.194	0
		154	995.88	54.4559	301.982	0	0	123.175	0	0	0	436.144	56.0484	169.197	0	0	0	145.237	0	274.138	185.11	33.1687	0	0	202.617	0	411.67	103.984	251.612	0	0	112.431	0	0	223.009	0	288.994	0	287.491	123.247	0	0	114.633	240.518	0	0	26.6226	204.96	0
		155	999.74	0	364.156	0	0	152.405	0	0	0	319.844	70.1272	240.338	0	0	0	117.21	0	357.505	193.187	21.5764	0	0	251.591	0	329.493	125.428	218.101	0	0	132.465	0	0	342.387	0	287.003	0	194.557	72.0733	0	0	209.182	255.242	0	0	47.7767	304.766	0
		156	1003.6	49.813	428.651	0	0	215.591	0	0	0	374.09	130.467	110.55	0	0	0	184.038	0	287.287	267.805	19.6713	0	0	196.745	0	506.258	165.811	160.027	0	0	134.274	0	0	442.761	0	255.864	0	208.108	35.1147	0	0	144.465	134.278	0	0	98.0493	237.805	21.4832
		157	1007.46	29.6427	396.418	0	0	91.7611	0	0	0	534.634	100.646	152.046	0	0	0	99.4668	19.54	360.779	263.054	0	0	0	231.359	0	394.751	48.9354	111.487	0	0	138.335	0	0	404.751	0	227.478	0	273.678	88.4511	0	0	167.515	182.195	0	0	139.14	175.914	0
		158	1011.32	40.0392	397.996	0	0	148.904	0	0	0	569.937	91.5371	143.7	0	0	0	131.444	0	304.944	254.727	62.5196	0	0	240.169	0	462.069	91.141	205.201	0	0	104.91	0	0	432.96	0	260.101	0	202.637	102.76	0	0	159.739	171.244	0	0	92.4142	243.61	0
		159	1015.18	54.8809	299.159	0	0	123.24	0	0	0	444.868	70.7057	163.572	0	0	0	179.845	0	301.29	159.131	66.4185	0	0	168.46	0	526.038	105.582	213.492	0	0	144.254	0	0	445.956	0	150.715	0	188.93	68.5258	0	0	158.754	114.65	0	0	137.637	160.024	0
		160	1019.04	112.471	428.653	0	0	178.038	0	0	0	400.178	79.7696	200.253	0	0	0	149.842	0	290.695	280.247	29.9419	0	0	234.533	0	360.758	76.128	177.079	0	0	107.384	0	0	407.939	0	269.039	0	194.091	20.3325	0	20.0142	170.006	162.384	0	0	103.789	149.511	0
		161	1022.9	140.446	399.288	0	0	206.708	0	0	0	445.684	112.124	124.504	0	0	0	117.525	0	398.118	367.399	53.235	0	0	227.273	29.0676	376.614	50.4945	236.611	0	0	131.628	0	0	538.662	0	200.396	0	294.037	116.523	0	0	109.954	129.35	0	0	90.1672	194.585	0
		162	1026.76	73.2626	397.959	0	0	196.043	0	0	0	353.203	83.6968	135.903	0	0	0	118.236	0	334.182	242.527	25.2467	0	0	211.522	19.4228	437.008	111.899	173.153	0	0	147.451	0	0	402.905	0	229.78	0	112.317	65.0031	0	0	198.458	138.523	0	0	90.6534	256.719	0
		163	1030.62	72.0171	369.872	0	0	109.46	0	0	0	472.504	85.9753	112.443	0	0	0	176.811	0	296.807	330.139	84.9955	0	0	203.419	0	467.93	127.132	163.138	0	0	210.105	0	28.9073	432.581	0	247.569	0	247.742	69.4249	0	0	179.929	130.419	0	0	125.377	238.324	45.1342
		164	1034.48	114.463	459.24	0	0	134.136	0	0	0	484.191	105.752	189.271	0	0	0	127.314	0	253.57	223.821	0	0	0	182.576	46.1421	273.004	60.0989	169.106	0	0	210.745	0	0	400.29	0	258.758	0	231.735	64.4934	0	0	114.135	206.886	0	0	124.784	176.138	42.2136
		165	1038.34	124.582	550.436	0	0	237.847	0	0	0	477.632	65.4081	158.355	0	0	20.5144	163.072	0	325.305	372.803	42.6663	0	0	199.516	53.3542	366.105	56.1226	229.567	0	0	195.534	0	0	427.362	0	302.689	0	168.356	63.9067	0	0	171.469	233.584	0	0	140.68	248.743	29.2959
		166	1042.2	47.7109	414.127	0	0	174.01	0	0	0	483.654	69.2271	196.545	0	0	0	76.6502	0	375.336	304.384	38.8402	0	0	233.887	0	353.516	80.788	174.781	0	0	163.792	0	27.3639	374.992	0	304.655	0	209.844	38.9418	0	0	180.673	90.3956	0	0	89.7425	235.017	0
		167	1046.06	101.245	392.582	0	0	142.54	0	0	25.5796	496.002	65.8048	194.021	0	0	0	183.607	0	389.419	317.79	64.8376	0	0	250.594	65.6853	411.154	102.007	181.558	0	0	205.615	0	0	381.206	0	306.474	0	126.881	64.3076	0	0	214.444	224.378	0	0	71.4958	238.712	0
		168	1049.92	111.661	410.345	0	0	164.282	0	0	19.8189	421.386	95.6167	152.802	0	0	0	213.474	0	318.009	314.364	0	0	0	242.18	27.1374	386.047	118.374	174.525	0	0	121.016	0	0	470.165	0	304.829	0	124.997	88.2591	0	0	135.004	198.915	0	0	72.0433	207.643	0
		169	1053.78	94.5297	296.234	0	0	182.763	0	0	0	496.187	93.5719	224.519	0	0	0	144.727	0	378.8	403.925	82.0418	0	0	210.057	40.1776	378.418	79.19	194.793	0	0	71.2434	0	20.3988	476.796	0	357.936	0	183.79	71.2861	0	0	228.705	242.609	0	0	104.438	198.051	0
		170	1057.64	121.261	303.955	0	0	138.189	0	0	31.4934	442.658	118.595	186.208	0	0	0	86.3018	0	390.981	314.159	79.6805	0	0	170.639	50.8301	444.607	0	267.812	0	0	242.693	0	0	442.587	0	347.168	0	204.963	66.3434	0	0	289.661	258.2	0	18.7168	108.009	221.288	0
		171	1061.5	151.496	215.844	0	0	200.086	0	0	33.4487	317.85	146.97	155.714	0	0	0	139.103	0	341.178	356.647	71.4232	0	0	178.456	103.82	357.672	36.5375	179.206	0	0	184.591	0	37.5926	311.367	0	229.631	0	240.325	69.4037	0	0	191.536	110.735	0	0	96.7967	184.197	38.5801
		172	1065.36	90.4577	289.177	0	0	147.831	0	0	46.1774	332.328	107.936	197.001	0	0	27.2165	147.618	0	321.882	340.632	59.6492	0	0	191.984	70.3164	450.036	82.7251	121.706	0	0	102.755	0	0	375.182	0	273.811	0	134.169	25.0179	49.3511	0	232.328	138.844	0	0	149.329	103.155	53.8333
		173	1069.22	109.635	324.481	0	0	147.125	0	0	96.1881	405.841	163.981	164.324	0	0	0	89.3344	0	331.593	340.694	74.8251	0	0	189.851	79.126	321.576	61.5512	185.811	0	0	168.402	0	0	411.438	0	248.023	0	112.191	35.6525	0	0	226.065	171.932	0	0	145.036	60.9657	79.8737
		174	1073.08	176.04	411.676	0	0	127.735	0	0	47.623	468.74	129.341	140.048	0	0	0	144.812	0	340.403	377.182	89.5158	0	0	186.665	41.7421	415.894	0	231.562	0	0	194.079	0	0	379.466	0	308.149	0	165.021	39.943	0	0	231.287	192.823	0	0	151.304	209.856	27.4016
		175	1076.94	99.0166	396.931	0	0	183.091	0	0	22.4054	489.023	144.278	168.49	0	0	0	130.817	0	282.034	409.178	122.566	0	0	291.605	73.9614	408.806	41.7603	215.878	0	0	174.008	0	0	331.634	0	345.181	0	187.732	0	0	0	263.915	163.752	0	0	160.591	232.443	0
		176	1080.8	195.895	399.222	0	0	90.8132	0	0	60.4976	501.089	181.5	73.8329	0	0	0	142.617	0	325.053	421.204	89.7969	0	0	225.645	109.925	356.268	48.5168	257.815	0	0	87.2239	0	29.3339	289.8	0	340.006	0	160.78	0	55.0283	0	313.349	194.734	0	0	153.995	170.119	43.7934
		177	1084.66	233.174	491.729	0	0	154.696	0	0	63.8947	440.281	88.8868	285.843	0	0	25.5357	110.476	0	424.261	399.307	159.499	0	0	185.575	53.5	239.22	102.861	287.334	0	0	121.606	0	45.3505	325.214	0	386.805	0	167.368	0	0	0	259.388	124.476	0	0	69.0797	189.821	106.146
		178	1088.52	156.11	400.294	0	0	188.673	0	0	75.3482	304.333	113.749	134.024	0	0	0	120.161	0	367.814	447.1	141.833	0	0	246.239	108.651	315.791	0	175.187	0	0	199.653	0	52.5885	375.813	0	402.712	0	186.661	31.7088	113.795	0	133.845	168.921	0	0	152.113	264.052	0
		179	1092.38	207.933	441.105	0	0	143.949	0	0	109.032	522.207	181.835	94.801	0	0	43.1506	180.215	0	266.131	538.619	149.284	0	0	182.771	102.277	316.694	54.4221	283.932	0	0	136.693	0	37.7742	342.888	0	351.915	0	100.598	19.6763	34.2437	0	220.919	147.525	0	0	196.029	203.783	39.7501
		180	1096.24	150.837	385.17	0	0	198.177	0	0	56.5622	595.294	146.763	152.438	0	0	56.4244	155.899	0	427.716	349.154	165.718	0	0	199.014	145.518	249.209	22.9843	281.52	0	0	50.4166	0	31.3762	336.326	0	358.213	0	158.422	32.6874	111.46	0	273.658	185.487	0	40.3292	102.066	237.618	62.7042
		181	1100.1	158.573	294.47	0	0	159.741	0	0	63.6582	445.096	88.1125	126.275	0	0	0	129.674	0	329.916	409.859	108.813	0	0	303.636	93.7076	460.147	0	196.813	0	0	136.802	0	0	410.097	0	311.812	0	181.331	0	89.362	0	237.701	191.007	0	0	175.729	178.859	106.367
		182	1103.96	254.51	351.306	0	0	213.771	0	0	59.7852	496.342	186.008	133.96	0	0	41.8637	184.179	0	331.783	292.059	121.378	0	0	221.57	74.8785	271.134	0	290.755	0	0	139.737	0	48.8247	233.167	0	442.848	0	202.715	41.452	137.647	0	185.735	141.542	0	35.7029	151.268	180.141	85.7186
		183	1107.82	204.456	351.811	0	0	199.307	0	0	33.8623	435.66	72.44	73.881	0	0	49.7052	187.98	0	343.59	552.397	146.927	0	0	267.08	82.4873	275.434	0	256.501	0	0	90.1564	0	46.7816	391.895	0	311.514	0	193.381	0	147.22	0	238.446	130.349	0	20.7201	188.022	163.619	43.1634
		184	1111.68	145.488	396.122	0	0	247.516	0	0	88.3391	354.321	140.254	108.853	0	0	48.9059	98.5668	0	275.71	422.79	113.141	0	0	180.791	81.8592	494.351	0	256.896	0	0	101.601	0	0	312.575	0	466.209	0	176.42	71.6457	151.249	0	258.292	154.213	0	0	180.241	173.131	71.1617
		185	1115.54	237.482	361.545	0	0	264.714	0	0	48.0967	511.81	128.921	216.202	0	0	45.6525	138.094	0	287.782	435.388	166.141	0	0	255.751	139.446	425.033	0	188.702	0	0	33.6316	0	45.2941	407.364	0	473.397	19.3061	164.385	63.9115	210.771	0	198.201	108.174	0	41.3958	117.458	210.978	131.535
		186	1119.4	180.011	452.132	0	44.2864	216.328	0	0	87.9303	381.875	180.795	129.585	0	0	40.6733	189.099	0	255.527	428.669	115.705	0	0	163.089	85.5708	428.845	0	201.786	0	0	108.839	0	46.9357	315.616	0	513.796	0	224.224	0	159.049	0	242.082	35.1109	0	65.0989	197.306	116.061	94.7534
		187	1123.26	147.334	360.648	0	35.8665	241.97	0	0	78.092	447.771	139.282	126.165	0	0	63.0603	207.692	0	349.752	459.129	123.439	0	0	152.392	99.9715	344.287	0	256.698	0	0	120.651	0	50.0786	384.912	0	548.134	0	254.398	64.0198	242.086	0	395.796	0	0	63.2915	195.106	121.373	98.5964
		188	1127.12	132.967	359.879	0	38.4754	201.543	0	0	45.8957	420.968	123.438	230.926	0	0	76.3636	248.126	0	292.573	488.581	156.241	0	0	204.171	192.02	334.912	0	226.273	0	0	84.7887	0	0	386.362	0	456.985	0	210.98	86.1695	244.397	0	307.683	44.7073	0	133.904	139.716	156.799	71.7448
		189	1130.98	123.481	381.261	0	0	220.224	0	0	107.867	401.947	97.0553	194.355	0	0	49.2491	244.207	0	367.795	473.087	149.399	0	0	113.535	160.919	390.364	0	271.036	0	0	84.8902	0	22.6588	325.884	84.201	530.916	0	413.348	39.863	160.068	0	251.884	0	0	47.9011	260.609	83.7102	49.8151
		190	1134.84	83.4728	294.469	0	37.2582	218.264	0	0	72.7916	445.768	164.417	122.601	0	0	44.3845	147.435	0	320.63	571.625	149.208	0	0	157.654	76.2695	487.002	24.0306	175.022	0	0	76.1306	0	30.3216	366.975	41.1572	457.903	0	259.373	56.0456	343.787	0	351.959	26.4192	0	84.0609	228.285	144.856	110.51
		191	1138.7	66.9971	299.996	0	26.3681	253.072	21.5558	0	132.845	404.898	125.531	128.236	0	0	132.151	188.611	0	329.756	325.922	240.773	0	0	143.495	121.495	364.03	0	278.189	0	0	160.295	0	36.5205	380.937	66.3265	534.942	0	275.061	162.462	319.174	0	304.208	20.2581	0	56.2215	224.338	180.071	46.6231
		192	1142.56	206.773	318.664	0	0	265.475	0	0	167.927	376.002	136.634	157.347	0	0	44.1437	203.315	0	322.44	438.022	150.512	0	0	245.471	138.844	293.389	0	293.509	0	0	117.098	0	35.6394	368.411	108.279	556.19	0	302.578	155.323	271.236	0	280.006	0	0	50.3617	134.429	141.021	82.3329
		193	1146.42	159.547	364.186	0	65.6811	227.603	0	0	72.7777	423.459	167.683	79.4053	0	0	81.7505	243.926	0	360.094	518.815	193.61	0	0	106.451	142.544	358.072	0	228.507	0	0	75.7108	0	0	310.668	0	469.746	0	420.935	79.2807	293.262	0	276.523	34.2825	0	24.8604	135.319	129.912	184.905
		194	1150.28	173.841	279.113	0	34.8286	278.511	0	0	64.3925	299.587	89.2168	205.452	0	0	137.438	171.281	0	251.559	347.475	151.574	0	0	225.355	153.701	283.526	0	337.688	0	0	95.4697	0	0	278.918	79.6577	544.043	0	353.908	133.977	342.483	0	255.974	47.3373	0	56.4002	70.3616	128.715	120.824
		195	1154.14	128.552	318.217	0	85.7415	168.1	0	0	35.6609	325.414	165.063	216.523	0	0	129.556	203.914	0	300.935	310.912	206.783	0	0	139.537	153.494	323.061	0	359.319	0	0	33.8394	0	48.047	406.926	87.4682	516.985	0	295.615	140.175	332.524	0	245.36	0	0	73.8295	83.5882	140.792	115.769
		196	1158	157.142	306.998	0	84.8233	188.232	0	0	85.4379	315.755	103.812	128.915	0	0	92.2814	180.161	0	279.594	357.648	135.063	0	0	127.448	184.544	349.179	0	323.474	0	0	45.1912	0	0	291.764	119.705	654.851	0	335.482	106.675	316.059	0	303.283	56.7483	0	113.435	106.744	120.739	233.125
		197	1161.86	177.842	329.803	0	58.6724	269.484	0	0	127.783	402.385	100.586	150.977	0	0	95.3161	202.298	0	227.005	340.841	153.145	0	0	139.925	165.22	252.485	0	210.547	0	0	40.777	60.3748	0	264.005	167.405	519.644	0	329.572	84.4195	265.98	0	267.117	130.966	0	112.757	145.606	126.404	145.31
		198	1165.72	51.3284	282.583	0	60.2502	263.472	22.65	0	117.039	292.056	147.699	123.242	0	0	134.764	147.221	0	250.967	333.121	200.966	0	18.1613	205.682	156.669	411.908	0	266.519	0	0	45.3834	0	64.2335	196.969	166.185	517.722	0	364.752	57.5257	291.838	0	289.147	112.869	0	146.611	50.8631	153.364	168.155
		199	1169.58	81.0279	294.039	0	73.8369	312.588	0	0	159.414	389.335	91.7734	161.679	0	0	147.396	274.221	0	262.154	334.051	160.547	0	0	82.3439	210.61	335.475	0	307.503	0	0	31.909	0	56.7955	285.927	99.9973	539.708	0	286.456	121.001	230.974	0	291.492	70.5829	0	155.158	78.2554	121.267	178.778
		200	1173.44	111.792	299.956	0	108.746	282.334	0	0	216.799	231.73	92.774	162.021	0	0	98.4051	180.996	0	254.43	321.899	206.233	0	0	127.56	101.909	306.83	0	288.639	0	0	0	47.2562	0	379.066	165.107	508.084	0	218.09	81.2153	504.005	0	199.753	127.113	0	139.552	28.6704	126.265	130.614
		201	1177.3	112.323	323.42	0	140.434	298.712	0	0	215.999	362.195	143.033	146.105	0	0	147.97	247.922	0	297.226	293.248	236.246	0	0	136.059	203.25	331.097	0	379.828	0	0	0	0	81.6916	345.491	171.948	569.929	0	364.313	167.133	356.472	0	255.702	96.1184	0	88.6471	48.961	123.113	209.726
		202	1181.16	150.258	323.078	0	138.226	279.652	0	0	185.37	409.146	81.323	157.133	0	0	104.886	129.191	0	303.335	235.951	246.919	0	0	123.052	166.841	454.98	0	195.886	0	0	39.181	33.729	27.525	424.822	125.238	491.438	0	315.688	102.341	389.944	0	156.021	173.577	0	94.3652	56.7232	210.756	203.427
		203	1185.02	195.521	363.99	0	154.857	202.264	0	0	215.83	343.243	138.492	153.839	0	0	80.2219	122.182	0	281.499	206.717	229.668	0	0	30.5845	158.112	291.558	0	320.338	0	0	0	34.2301	101.831	400.98	190.383	463.255	0	339.571	73.517	374.14	0	169.068	80.9984	0	123.493	163.38	130.355	265.124
		204	1188.88	151.926	301.961	0	132.116	271.19	0	0	169.821	384.782	126.235	136.96	0	0	63.2791	148.335	0	289.614	403.606	273.536	0	0	126.487	174.768	261.004	0	353.35	0	0	33.6389	27.2056	64.5022	358.241	146.258	542.03	0	355.79	95.4488	283.364	0	172.804	122.517	0	49.0601	81.549	148.272	229.478
		205	1192.74	118.934	253.866	0	108.857	288.758	0	0	240.62	424.921	66.8902	172.18	0	0	62.1729	121.371	0	384.259	287.567	144.66	0	0	104.374	241.775	251.079	0	267.87	0	0	44.8775	22.7625	39.4727	483.442	197.974	568.22	0	271.042	92.3648	267.337	0	214.82	83.5704	0	61.6663	117.632	85.9196	333.681
		206	1196.6	170.187	231.31	0	80.1926	248.056	0	0	155.315	318.188	65.5828	206.938	0	0	63.2156	87.8391	0	251.597	347.354	167.035	0	0	71.9558	283.214	404.897	0	260.696	0	0	58.1495	0	81.8512	352.353	187.772	482.886	0	407.153	108.64	321.937	0	92.6236	49.4374	0	94.7956	75.9443	109.189	241.318
		207	1200.46	152.805	292.8	0	189.932	287.68	0	0	120.743	369.54	115.254	94.9094	0	0	74.9799	172.783	0	289.293	380.347	261.723	0	0	93.6707	233.767	402.266	0	370.999	0	0	70.5068	58.8761	111.254	472.025	159.556	465.078	0	440.104	86.3983	286.107	0	234.85	131.803	0	81.2735	152.344	183.814	243.47
		208	1204.32	101.699	241.836	0	134.516	214.642	0	0	112.929	326.53	110.125	0	0	0	94.4698	82.4801	0	330.539	383.284	202.371	0	0	128.466	161.761	312.278	0	373.067	0	0	61.2499	0	134.733	524.58	136.678	512.321	0	261.202	82.3935	312.416	0	158.448	153.145	0	82.7217	103.991	140.495	224.196
		209	1208.18	130.56	289.671	0	149.297	216.698	0	0	124.6	304.231	99.7909	117.777	0	0	92.3639	93.7295	0	449.502	396.856	230.689	32.1995	0	66.9404	206.261	401.069	0	255.382	0	0	60.1053	87.1985	97.8191	444.009	192.345	469.828	0	229.717	78.0946	303.005	0	136.118	150.144	0	75.5443	76.5402	148.318	403.32
		210	1212.04	145.634	232.522	0	163.748	180.049	0	0	232.73	338.58	27.4118	181.789	0	0	108.856	193.681	0	341.47	348.437	159.683	21.8234	0	69.7447	135.682	356.363	0	286.943	0	0	60.0025	111.055	119.12	395.965	202.705	529.725	0	446.805	52.379	283.319	0	124.203	207.756	0	101.615	80.2852	209.31	222.926
		211	1215.9	133.005	274.722	0	51.912	174.535	0	0	181.957	319.049	112.078	159.02	0	0	64.2817	160.408	0	351.709	253.943	204.578	0	0	41.3548	238.406	384.367	0	431.661	0	0	44.4984	68.4112	126.362	583.512	168.699	515.699	0	426.084	57.5732	267.329	0	210.394	209.949	0	63.4768	70.2248	147.759	235.02
		212	1219.76	168.037	291.614	0	153.986	268.041	0	0	268.147	313.535	59.3636	203.709	33.0192	0	52.574	75.2147	0	336.682	305.521	228.934	0	0	91.5847	213.589	409.569	0	390.014	0	0	85.6377	0	113.027	384.583	205.173	597.21	0	282.488	132.82	316.286	0	184.017	89.3917	0	135.53	110.536	151.783	243.541
		213	1223.62	125.173	280.467	0	220.764	182.915	0	0	164.249	357.425	87.4709	126.36	0	0	76.9947	109.438	0	385.286	368.903	161.179	53.697	0	93.5613	101.678	373.622	0	379.308	0	0	80.406	123.843	95.3514	635.334	129.743	594.591	0	273.429	82.0451	350.469	0	196.04	192.626	0	87.6199	39.8827	165.16	321.34
		214	1227.48	156.356	398.316	0	189.079	195.481	0	0	148.076	336.137	74.7286	226.048	0	0	52.3205	139.065	0	379.48	426.32	201.985	46.9525	0	97.0191	124.35	446.168	0	123.146	0	0	51.8372	163.721	84.1778	442.376	259.165	575.402	0	356.82	96.2043	301.28	0	109.078	121.877	0	79.6002	50.7103	173.797	353.996
		215	1231.34	137.53	351.937	0	184.191	226.953	0	0	188.278	302.462	68.16	155.425	0	0	28.1804	160.285	0	387.668	403.178	212.385	28.8432	0	118.078	138.199	458.62	0	190.597	0	0	124.509	138.761	130.388	466.742	160.261	408.982	0	438.599	51.9699	287.372	0	122.891	92.3277	0	95.1189	0	176.379	252.906
		216	1235.2	98.7956	340.591	0	247.703	170.283	0	0	204.327	297.276	56.0466	273.189	0	0	114.426	93.4008	0	353.496	392.263	187.576	32.9165	0	77.9731	118.706	332.165	0	413.046	0	0	84.415	141.655	142.263	439.679	263.469	435.707	0	409.999	26.7181	219.77	0	88.0671	124.101	0	56.438	113.274	167.008	214.063
		217	1239.06	192.823	305.075	0	149.698	157.007	20.3631	0	166.03	304.612	21.3767	193.719	0	0	130.664	106.688	0	290.178	317.323	210.308	103.916	0	40.3154	146.497	312.471	0	293.32	0	0	155.652	209.837	144.727	458.483	239.307	458.827	0	354.923	85.2666	338.178	0	88.5039	171.942	0	99.0518	56.9111	195.306	305.108
		218	1242.92	246.837	349.997	0	137.392	288.281	0	0	160.663	217.67	0	198.374	0	0	61.5782	135.544	0	373.244	464.989	124.761	58.9869	0	52.921	104.565	424.666	0	310.676	0	0	97.4598	108.395	145.751	395.061	266.107	462.509	0	315.556	61.4441	275.216	0	92.6733	134.086	0	75.7503	68.5429	171.73	356.295
		219	1246.78	166.393	356.203	0	128.879	163.206	0	0	180.03	314.058	0	179.158	0	0	65.6356	87.504	0	467.305	333.56	143.225	59.8243	0	79.93	84.9378	366.356	0	352.468	0	0	78.5669	95.5712	99.2449	415.605	268.732	512.581	0	415.756	78.5591	360.514	0	105.54	164.618	0	81.5495	62.5988	218.46	334.879
		220	1250.64	175.548	454.775	0	102.26	202.279	0	0	216.978	252.106	112.935	180.335	0	0	158.87	131.1	0	347.526	301.006	139.667	138.631	0	68.0509	140.414	379.197	0	344.014	0	0	109.573	94.3261	115.334	397.261	229.104	476.08	0	494.769	36.2739	337.839	0	111.125	117.276	0	79.8813	157.097	260.83	302.729
		221	1254.5	158.032	328.644	0	154.246	185.716	0	0	190.956	231.809	61.6509	312.331	0	0	146.315	59.2968	0	327.396	360.498	103.216	136.484	0	32.1713	131.292	332.574	0	390.49	0	0	130.152	154.127	176.164	436.441	229.372	377.196	0	447.089	23.8873	364.268	0	93.3297	138.613	0	82.0712	127.728	204.516	318.459
		222	1258.36	168.252	375.928	0	102.365	278.002	0	0	166.24	302.9	25.3754	201.677	0	0	85.7037	88.4131	0	291.594	328.68	118.559	99.7264	0	109.443	162.647	373.895	0	417.181	0	0	84.7885	183.227	103.874	411.75	344.571	381.204	0	310.956	63.8436	311.397	0	0	127.199	0	124.53	90.803	232.709	341.585
		223	1262.22	74.8598	411.068	0	114.056	240.299	0	0	130.362	229.238	67.3616	268.575	0	0	117.126	94.4986	20.8473	331.975	381.444	172.65	154.064	0	105.041	141.289	411.198	0	350.035	0	0	60.3371	163.458	87.2234	382.909	312.134	432.361	0	315.043	34.5909	192.643	0	59.0958	111.635	0	126.824	49.4368	163.197	246.279
		224	1266.08	95.6164	407.84	0	103.387	193.306	15.8603	0	211.436	262.979	116.242	337.147	21.8393	0	108.157	122.512	28.9219	239.172	259.345	120.722	147.151	0	0	142.66	288.82	0	377.392	0	0	23.7195	163.613	193.268	422.053	297.835	313.413	0	399.161	97.3277	244.553	0	88.6297	175.179	0	126.928	101.585	218.836	346.468
		225	1269.94	133.651	408.809	0	163.068	224.429	0	0	201.382	320.795	32.4031	258.596	26.1185	0	114.713	111.3	53.3547	457.409	362.758	118.026	189.695	0	27.4096	249.255	246.25	0	245.46	0	0	123.346	251.5	108.733	443.915	242.46	410.989	0	332.441	27.5382	295.549	0	143.535	68.6379	0	98.5526	125.02	137.76	249.259
		226	1273.8	60.3663	423.919	0	93.3104	148.954	0	0	280.81	334.518	49.3548	252.013	70.2159	0	126.094	105.152	91.1755	276.253	285.188	135.876	199.696	0	53.7377	136.667	369.307	0	327.204	0	0	82.1847	196.923	194.712	460.022	259.446	335.254	0	344.649	57.0185	255.444	0	80.8309	92.5254	0	101.771	83.9777	210.593	252.226
		227	1277.66	89.2237	390.399	0	167.996	247.254	0	0	330.108	314.588	40.0125	390.353	66.9779	0	109.379	117.664	109.934	346.927	382.27	101.564	209.289	0	92.5655	65.3642	385.88	0	291.077	0	0	76.733	188.224	155.299	361.753	204.383	343.417	0	421.863	77.2729	173.241	0	73.7158	115.015	22.9033	68.4303	140.1	232.299	278.921
		228	1281.52	116.323	433.501	0	127.02	199.416	0	0	231.896	321.508	121.345	311.094	87.3308	0	137.668	110.912	91.6884	233.894	298.144	130.858	202.997	0	90.0242	172.909	326.44	0	351.66	0	0	80.7734	127.749	104.716	364.542	276.624	321.736	0	330.348	45.318	183.73	0	105.834	73.5235	0	98.0614	72.0372	178.14	347.445
		229	1285.38	69.5172	471.834	0	165.829	224.885	0	0	208.749	278.891	37.467	235.084	147.481	0	83.183	147.552	67.7326	304.869	232.497	153.478	231.481	0	63.2387	163.527	265.651	0	294.784	0	0	94.6758	141.329	171.667	392.857	380.881	277.252	0	324.384	23.0241	269.209	20.3422	122.068	104.058	23.4809	124.752	81.8701	134.348	394.156
		230	1289.24	68.2922	428.416	0	122.435	226.901	0	0	226.939	233.642	79.3191	231.51	91.8576	0	135.058	192.713	126.839	259.648	365.838	153.226	205.037	0	86.2184	194.327	208.014	0	287.765	0	0	140.743	210.44	108.116	322.633	316.211	408.76	0	344.467	117.08	189.707	0	141.531	127.116	0	59.6604	119.054	201.757	266.029
		231	1293.1	61.1575	463.703	0	179.002	238.252	0	0	249.379	190.067	59.9066	282.834	98.3782	0	146.877	107.287	171.975	327.824	304.698	174.514	228.801	0	59.7585	134.897	271.867	0	336.964	0	0	169.88	277.362	158.989	371.11	294.275	289.434	0	386.649	158.798	165.215	0	180.57	149.707	0	75.469	97.4524	273.513	316.273
		232	1296.96	53.5864	444.052	0	130.82	261.102	0	0	166.304	291.017	93.5043	200.414	128.318	0	196.042	104.317	78.6869	238.659	244.247	136.543	242.659	0	79.8488	150.747	227.117	0	266.85	0	0	111.713	196.163	140.024	409.663	304.554	272.969	0	260.481	68.2488	218.662	0	136.32	0	60.9778	161.73	125.239	264.518	375.64
		233	1300.82	102.139	382.464	0	178.319	205.939	0	0	194.304	270.682	105.023	295.678	122.814	0	106.239	158.224	90.165	282.976	158.193	165.603	297.317	0	44.6604	148.176	275.47	0	318.203	0	0	121.75	89.8445	120.855	349.937	257.478	186.289	0	344.662	106.776	215.138	0	65.2356	125.734	20.7284	135.64	138.963	107.839	272.36
		234	1304.68	50.7417	319.926	0	124.452	259.008	0	0	270.911	276.64	68.8566	314.802	93.4848	0	142.404	106.393	54.0677	300.153	285.179	193.882	255.985	0	59.7974	195.665	195.245	25.6977	314.055	0	0	107.351	209.771	77.4591	318.617	323.861	254.583	0	333.283	34.1018	100.742	0	192.744	155.856	0	85.3888	123.126	158.031	284.673
		235	1308.54	30.751	378.308	0	174.988	199.583	0	0	104.505	232.054	83.9218	340.747	126.005	0	158.64	180.046	182.851	271.675	216.306	206.896	347.404	0	75.2858	48.5875	353.001	62.8442	307.073	0	0	176.014	210.93	146.536	310.077	297.547	196.392	0	251.602	83.7412	121.266	29.0071	140.581	95.9819	28.9922	121.461	142.452	172.927	315.598
		236	1312.4	0	377.467	0	166.264	206.835	0	0	199.356	284.737	109.528	266.367	119.091	0	183.098	189.643	76.0911	356.976	223.193	144.869	304.584	0	85.0906	94.0319	199.512	0	320.221	0	0	171.917	189.167	224.93	268.007	250.909	280.013	0	373.489	95.5368	23.3608	0	77.5772	146.799	79.0208	181.757	143.856	131.921	315.843
		237	1316.26	57.1263	377.335	0	76.9626	211.298	0	0	230.299	284.844	96.8653	153.55	86.2201	0	111.806	140.498	104.091	329.75	196.33	153.748	368.821	0	70.4224	163.087	151.175	43.1042	359.341	0	0	136.033	152.715	137.536	311.561	292.992	247.109	0	280.717	127.018	90.1423	0	209.386	132.836	45.5127	185.099	124.232	170.502	379.633
		238	1320.12	49.5907	485.998	0	59.5225	181.379	0	0	127.429	252.393	116.131	136.919	146.789	0	87.825	140.139	228.247	244.434	185.699	29.9557	317.133	0	0	163.761	205.035	33.5586	296.289	0	0	146.983	130.488	150.07	292.872	353.928	265.449	0	270.116	62.9578	58.5707	0	138.605	128.731	69.0471	149.121	115.799	161.714	387.821
		239	1323.98	99.0797	468.913	0	145.023	227.845	0	0	209.277	139.366	80.8768	185.004	197.168	0	108.21	130.632	231.64	284.442	133.043	155.962	315.159	0	45.3511	184.29	179.49	117.813	300.155	0	0	233.893	211.345	112.86	272.892	357.15	259.964	0	274.835	65.7966	157.457	0	123.96	132.123	65.646	157.9	111.334	262.238	354.895
		240	1327.84	75.5156	422.371	0	166.591	219.318	0	0	249.986	131.533	138.313	245.6	115.79	0	148.521	212.883	275.097	179.596	289.532	71.356	390.915	0	55.7217	108.462	151.2	78.7693	240.285	0	0	133.181	142.958	196.237	267.322	331.284	222.229	0	290.248	124.571	164.775	54.7146	135.928	62.9977	44.5712	183.33	97.1589	154.37	133.013
		241	1331.7	62.4549	464.072	0	199.993	181.225	0	0	208.18	120.057	103.495	200.413	111.193	0	101.335	133.276	230.033	173.956	396.867	117.754	280.023	0	55.833	120.456	158.66	83.6118	289.825	0	0	112.984	218.961	151.663	417.656	339.807	267.944	0	323.932	173.17	348.672	21.3942	153.118	117.658	67.1966	143.313	193.57	202.756	283.473
		242	1335.56	66.4633	451.736	0	134.747	237.791	0	0	255.364	139.222	170.764	90.1622	173.83	0	87.6647	70.2343	265.894	107.923	268.363	132.09	496.901	0	39.2331	118.702	266.292	110.195	323.352	0	0	190.976	170.357	210.713	379.296	375.969	208.496	0	305.822	78.7483	163.202	40.9801	138.254	137.577	80.069	190.527	160.995	188.036	273.164
		243	1339.42	62.9937	442.254	0	199.29	167.067	0	0	142.235	132.459	161.729	215.857	165.464	0	95.4918	134.602	370.004	154.345	232.921	59.5167	382.001	0	97.0679	94.5948	172.379	94.1971	328.774	0	0	242.686	231.431	86.9494	491.241	259.934	258.668	0	207.97	88.1214	161.512	47.4493	122.068	144.442	36.3934	158.799	163.342	198.983	263.382
		244	1343.28	49.5072	552.299	0	195.751	236.99	0	0	168.631	140.24	188.597	221.129	95.9691	0	160.368	80.6734	347.232	135.863	308.419	87.2558	372.332	0	77.9135	107.857	248.446	69.7898	297.997	0	0	159.732	242.62	170.872	310.92	298.91	279.704	0	256.017	176.598	252.778	86.5923	113.175	152.65	113.595	157.497	188.893	177.863	322.919
		245	1347.14	52.9619	507.773	0	167.934	222.237	0	0	209.29	117.385	115.189	303.379	165.024	0	100.131	147.37	333.588	265.106	335.677	146.847	343.747	0	94.6707	89.8953	99.9965	103.939	281.01	0	0	213.619	231.916	247.883	558.377	347.911	184.853	0	189.06	104.03	238.981	28.7374	78.8737	179.024	20.9488	163.336	136.162	198.066	384.942
		246	1351	91.8415	703.994	0	184.195	289.533	0	0	184.077	176.11	142.424	172.344	162.732	0	103.014	138.462	310.608	91.4734	278.849	134.934	338.739	0	0	102.654	171.767	92.7461	294.03	0	0	167.291	288.58	141.65	410.171	453.126	160.278	0	235.443	146.853	209.064	91.054	160.587	153.295	74.4401	117.739	172.161	166.354	265.493
		247	1354.86	148.886	522.567	0	195.974	256.447	0	0	200.415	173.869	181.233	179.685	139.52	0	125.051	121.858	344.809	182.222	267.997	105.847	388.303	0	55.9427	158.509	164.419	97.0297	229.725	0	0	153.032	154.644	171.601	369.336	414.35	165.73	0	260.784	142.049	211.589	81.7963	161.541	55.7801	42.4699	89.9521	245.66	143.999	260.802
		248	1358.72	85.3318	450.435	0	152.636	275.077	0	0	119.171	116.303	162.753	289.177	178.75	0	115.458	185.527	308.526	171.232	332.148	121.202	378.024	0	91.641	66.4045	198.254	65.9034	209.754	0	0	96.1648	149.683	163.282	257.871	395.458	219.96	0	153.61	175.285	223.986	88.1629	115.298	99.1463	96.6192	222.95	212.169	239.111	220.43
		249	1362.58	92.5595	557.209	0	189.289	305.924	0	0	180.998	98.4	121.942	314.136	87.7275	0	152.017	81.8557	346.922	211.045	250.866	176.063	309.642	0	100.96	131.541	104.981	95.5174	240.716	0	0	163.85	177.302	117.159	340.444	340.133	135.963	0	178.861	186.257	147.302	111.393	219.081	172.6	109.585	229.198	180.326	161.354	271.405
		250	1366.44	53.1367	470.152	0	209.694	219.485	0	0	288.836	138.077	107.267	162.714	130.919	0	89.5249	176.951	335.483	231.079	210.546	158.544	405.942	0	46.6809	186.647	182.669	172.572	221.749	0	0	135.306	282.083	133.148	321.08	400.32	360.301	0	82.0394	254.77	183.368	75.414	153.109	132.351	41.9629	114.211	143.319	143.865	342.001
		251	1370.3	142.339	450.057	0	87.5802	176.54	0	0	190.559	120.352	121.434	233.927	129.791	49.0471	134.067	81.8456	421.777	88.1482	285.882	124.259	471.793	0	67.4146	171.282	198.357	97.7437	262.197	0	0	135.642	320.067	151.078	345.19	351.697	254.434	0	250.597	152.504	260.782	77.6742	225.829	146.583	101.674	155.812	82.1407	178.549	245.743
		252	1374.16	39.2892	347.282	0	161.533	262.265	0	0	225.758	113.704	130.514	251.561	75.0536	46.2507	161.747	138.911	369.263	72.7059	335.453	163.953	376.219	0	72.3769	130.999	143.554	166.86	208.507	0	0	244.834	269.078	219.381	392.399	357.872	202.765	0	167.776	194.041	253.168	88.4452	215.131	137.871	221.757	190.207	168.327	72.2211	255.71
		253	1378.02	105.601	281.45	0	165.898	217.648	23.9854	0	207.077	107.796	178.008	326.511	174.267	26.026	113.166	77.443	463.666	185.807	255.005	186.031	390.146	0	72.0568	124.882	153.409	130.33	225.357	0	0	112.498	229.537	137.085	426.602	318.249	139.456	0	115.408	64.8891	321.464	48.4658	209.609	107.996	87.4886	181.698	194.896	126.619	154.011
		254	1381.88	71.0143	339.826	0	153.615	307.286	0	0	215.232	146.474	159.554	288.958	191.552	91.6739	100.728	54.1928	483.098	208.957	303.589	195.497	377.692	0	109.589	160.362	145.15	259.719	285.535	0	0	179.736	332.511	132.279	352.482	372.627	238.728	0	103.94	214.519	219.108	104.584	296.307	94.3883	180.23	157.747	82.8816	122.717	100.525
		255	1385.74	51.3849	306.891	0	139.66	301.954	0	0	197.697	190.035	182.491	224.383	188.033	102.03	139.633	82.0438	495.633	128.799	242.624	137.747	394.416	0	79.7286	113.063	174.027	198.138	186.972	0	0	183.459	250.012	156.188	502.039	421.855	224.332	0	48.5332	198.785	265.273	106.577	284.932	145.115	185.5	78.574	189.994	134.855	156.751
		256	1389.6	47.9971	379.488	0	193.179	288.404	0	0	206.641	181.377	164.866	303.089	90.65	56.9104	108.988	47.5576	366.317	81.7687	261.74	150.447	360.493	0	138.151	115.413	205.08	118.703	254.768	0	0	139.266	449.694	158.747	302.728	357.978	342.904	0	130.572	86.8664	269.156	136.889	220.421	96.4922	141.407	182.197	166.131	122.784	57.9061
		257	1393.46	87.064	319.852	0	144.111	419.843	0	0	138.386	183.813	143.837	323.052	125.522	61.2861	89.7078	0	541.511	124.84	244.634	129.817	335.014	0	109.832	136.406	147.175	171.457	183.63	0	0	116.082	317.418	58.4404	306.945	260.668	385.831	0	168.461	151.119	136.155	58.2509	277.312	91.7176	117.093	202.357	177.708	96.0258	236.492
		258	1397.32	52.9009	305.11	0	228.758	228.732	0	0	229.636	116.602	152.757	201.3	144.15	128.332	98.8551	65.1264	528.724	84.5428	239.882	265.196	343.354	0	151.712	147.167	156.18	127.928	156.627	0	0	201.424	362.346	202.344	355.792	404.018	360.391	0	154.904	104.473	225.017	134.282	286.802	35.7949	106.06	60.6355	104.97	114.319	201.492
		259	1401.18	46.7363	347.778	0	147.625	286.098	0	0	184.806	165.906	190.931	352.444	124.667	81.019	73.4496	54.2705	520.559	157.568	178.407	160.535	426.574	0	54.1507	127.095	106.086	239.466	188.886	0	0	172.812	366.317	94.5621	438.572	504.725	416.302	0	114.147	218.062	194.288	105.346	236.963	48.6419	155.661	143.943	135.859	181.616	156.971
		260	1405.04	52.1413	344.629	0	127.817	390.915	0	0	174.486	105.363	153.784	328.288	111.303	70.061	144.042	98.6968	385.18	98.5084	220.793	119.594	254.101	0	127.521	140.516	104.828	258.107	281.374	0	0	173.125	290.324	153.236	242.757	419.967	406.615	0	157.046	143.874	211.513	75.1258	180.787	69.4829	142.396	202.925	53.9781	138.941	200.17
		261	1408.9	93.6794	319.845	0	251.819	444.244	0	0	194.457	110.183	159.808	215.805	178.713	121.26	89.0847	44.4589	485.635	155.838	318.528	117.481	418.741	0	81.1839	110.052	122.958	148.079	178.714	0	0	153.294	423.352	197.187	305.946	519.998	395.774	0	148.634	134.137	236.663	80.5293	205.952	29.5129	178.327	156.981	172.194	165.884	217.587
		262	1412.76	71.3364	232.18	0	186.246	430.396	0	0	224.325	228.713	153.723	312.758	40.954	58.6845	125.467	58.706	595.357	134.841	206.221	134.04	432.828	0	31.5441	120.631	147.11	216.648	189.473	0	0	206.684	260.492	191.709	368.134	296.639	501.864	0	149.512	161.355	217.128	123.126	277.225	83.449	97.9023	27.8801	151.769	149.268	199.764
		263	1416.62	70.8274	391.693	0	228.782	371.487	0	0	282.801	118.179	201.612	281.649	174.396	160.1	117.259	39.6359	479.65	135.237	242.052	108.464	319.357	0	24.6814	118.659	112.732	134.19	153.808	0	0	128.71	305.656	142.244	295.099	437.809	466.411	0	189.193	157.149	276.495	125.556	352.394	29.2793	82.7718	118.275	118.641	108.587	200.672
		264	1420.48	60.5802	218.623	0	133.331	456.934	0	0	267.436	198.63	179.176	373.016	148.295	173.538	133.102	22.6926	451.806	154.821	203.137	82.7551	511.378	0	31.645	192.48	167.252	203.931	173.506	0	0	212.956	259.628	158.069	284.159	392.96	555.441	0	137.692	219.253	249.868	44.3661	241.362	0	142.89	235.737	209.63	126.79	259.767
		265	1424.34	59.5915	233.429	0	220.183	438.964	0	0	208.508	219.47	207.165	334.531	112.005	119.624	48.5182	23.6649	612.251	105.155	324.931	229.565	473.17	0	52.9902	134.729	104.109	242.848	213.725	0	0	176.387	467.25	90.8143	260.16	458.797	431.83	0	21.1229	146.921	220.902	104.371	355.235	19.7058	30.9758	203.79	115.481	108.509	217.364
		266	1428.2	116.281	363.484	0	251.504	375.873	0	0	245.823	163.408	232.131	235.783	123.149	119.271	35.8023	31.7591	513.79	161.565	146.048	81.0456	423.834	0	60.3734	117.055	95.8323	290.432	191.669	0	0	119.127	421.047	119.731	206.097	442.102	432.983	0	88.0851	149.869	252.439	48.7713	262.139	67.616	108.005	181.844	0	126.048	282.885
		267	1432.06	32.6622	246.129	0	173.364	362.99	0	0	187.239	216.674	116.731	314.495	161.162	155.547	125.822	19.3347	567.405	225.128	179.133	229.906	391.863	0	69.3329	118.067	140.637	215.429	240.079	0	0	133.248	343.292	153.113	211.459	526.103	460.912	0	34.7377	161.42	143.343	103.798	342.004	101.908	80.828	111.463	158.666	106.418	125
		268	1435.92	94.8063	288.31	0	277.119	436.726	0	0	331.184	278.238	95.0415	362.095	106	234.338	67.7612	0	404.765	143.832	164.996	231.827	273.048	0	25.7129	126.793	84.31	230.963	225.526	0	0	195.921	308.698	117.171	193.227	465.759	399.166	0	105.805	101.177	264.697	39.7498	287.061	42.6528	102.748	153.702	157.902	134.661	163.217
		269	1439.78	72.0415	236.051	0	215.946	399.42	0	0	262.8	228.518	163.283	418.769	159.186	207.727	101.719	71.1291	501.986	187.095	267.736	220.545	318.916	0	41.5178	103.457	66.0139	209.763	287.798	0	0	107.993	296.727	63.4754	347.015	346.75	465.976	0	97.4084	144.186	201.101	55.5958	304.348	0	75.514	213.046	99.8379	150.138	130.707
		270	1443.64	86.6736	351.06	19.3195	248.51	240.573	0	0	315.634	239.087	96.623	310.997	106.311	152.467	94.1623	0	483.689	301.116	275.626	188.973	417.637	0	97.7081	121.962	94.2421	255.853	305.302	0	0	112.945	434.997	0	261.524	366.7	424.584	0	236.465	185.378	112.959	38.579	328.412	36.7451	90.5645	234.066	152.915	93.745	201.894
		271	1447.5	102.316	343.376	0	293.787	321.194	0	0	284.758	220.374	0	351.834	181.269	219.884	67.8815	0	440.494	188.48	240.011	182.26	448.37	0	0	139.235	103.531	259.754	248.828	0	20.4039	92.5741	451.881	68.0704	281.594	525.092	492.088	0	217.24	186.822	255.643	72.0101	436.518	55.4125	168.986	229.517	197.339	138.663	216.174
		272	1451.36	54.4312	320.332	0	229.98	373.008	0	0	232.516	213.291	80.593	334.337	176.854	206.38	0	19.0367	489.212	207.888	237.816	225.67	381.228	0	0	118.849	108.62	232.321	239.022	0	0	121.463	459.973	104.912	261.094	372.978	568.634	0	219.455	124.09	265.093	64.5224	437.555	44.3631	108.555	194.414	208.964	150.919	290.715
		273	1455.22	88.2021	384.748	0	144.74	387.486	18.6933	0	219.402	324.748	104.962	311.664	93.951	145.117	63.6774	0	471.865	88.3173	295.132	250.122	480.487	0	51.1966	121.131	245.41	265.11	246.594	0	0	247.489	526.133	125.843	328.016	259.91	536.187	0	120.462	102.193	125.04	84.2682	512.061	0	125.75	140.465	139.437	127.846	194.774
		274	1459.08	124.448	398.203	0	301.493	242.523	26.4354	0	217.535	279.262	114.475	426.189	95.1666	173.708	96.1579	29.597	440.384	148.945	334.558	381.346	467.855	0	62.0823	113.034	117.363	217.043	276.035	0	0	143.053	395.02	121.765	234.585	290.589	488.196	0	167.521	195.097	177.048	139.389	392.262	0	91.7162	141.807	140.14	159.683	310.102
		275	1462.94	46.2669	426.518	0	174.019	230.961	0	0	162.744	374.394	96.486	378.946	237.07	131.489	93.3128	26.5145	370.155	201.849	386.493	228.774	297.111	0	89.9818	176.246	95.3982	221.954	218.402	0	0	88.1897	531.584	59.5184	330.742	433.288	509.679	0	156.949	137.181	200.974	89.0455	387.547	46.3473	87.5729	149.005	189.021	149.195	227.484
		276	1466.8	28.1715	332.383	0	189.487	221.655	24.0392	0	164.453	303.029	109.914	375.997	105.809	116.751	64.2766	0	356.584	165.472	308.42	253.701	356.217	0	40.1615	141.887	142.346	215.641	288.362	0	0	88.6294	421.262	154.694	291.466	384.579	361.034	0	171.105	131.117	139.903	92.8345	405.362	0	36.6824	172.255	130.981	146.533	221.835
		277	1470.66	48.8062	317.886	0	159.942	256.425	0	0	240.36	380.71	91.7597	324.952	110.939	146.318	72.6198	0	294.72	151.642	337.155	211.906	317.966	0	44.2825	143.645	197.701	204.44	286.552	0	0	136.206	506.353	107.11	196.74	338.555	300.212	0	159.845	161.159	219.697	69.5971	363.884	35.9393	21.3608	122.866	114.617	136.135	232.356
		278	1474.52	32.0347	341.924	0	208.763	220.242	24.3814	0	342.883	387.145	120.584	493.188	159.878	159.642	52.2148	19.1345	428.09	134.871	438.486	328.186	358.109	0	81.9206	173.348	167.067	172.779	181.035	0	0	146.294	581.426	80.7581	206.248	332.675	473.555	0	246.228	139.292	211.217	40.7924	428.347	0	43.8907	181.23	125.863	143.435	185.436
		279	1478.38	111.326	316.023	0	164.337	213.567	0	0	291.037	382.617	103.489	384.437	145.431	187.656	60.0821	0	412.66	164.085	352.592	227.402	289.699	0	72.7736	111.283	177.302	224.794	202.104	0	20.1464	73.8776	532.379	94.7857	274.725	492.619	473.848	0	229.751	189.924	269.588	109.468	426.906	25.9288	141.098	72.1748	161.563	156.929	158.218
		280	1482.24	134.36	387.267	0	293.53	292.554	37.6052	0	268.907	377.032	102.019	359.353	167.226	158.413	35.0291	0	418.134	192.805	404.72	314.717	373.627	0	72.8788	149.568	125.59	258.428	167.664	0	49.2658	87.766	495.211	100.598	304.536	446.889	391.835	0	287.504	168.954	136.472	0	458.533	0	35.0107	142.564	167.432	238.487	235.648
		281	1486.1	74.1347	312.369	0	247.445	366.64	66.4993	0	182.056	347.815	128.359	404.705	99.0076	190.313	78.8291	0	353.63	171.722	428.77	294.686	206.828	0	84.8265	99.5328	202.868	215.438	234.099	0	0	79.6067	313.767	143.865	267.713	590.19	390.628	0	240.39	142.47	177.294	89.3856	379.612	0	65.5193	143.807	127.154	149.802	250.748
		282	1489.96	26.833	341.319	0	192.538	331.31	101.463	0	251.196	422.056	47.8456	397.459	142.076	137.49	85.7099	0	426.374	136.264	427.032	286.125	324.99	0	26.6087	111.706	251.373	255.421	231.488	0	0	32.7697	457.116	135.657	374.89	535.956	394.243	0	230.45	139.521	161.165	0	481.211	0	42.2307	99.9248	219.748	165.577	239.437
		283	1493.82	82.9274	271.123	0	184.413	275.004	45.5507	0	198.247	352.848	74.4763	407.683	129.834	116.652	74.6411	0	430.898	233.337	381.418	194.056	343.286	0	117.899	148.604	170.582	150.249	162.625	0	74.8179	0	519.747	184.375	275.429	472.328	338.893	0	157.91	96.2408	248.597	115.766	328.306	0	33.3082	149.068	168.213	243.75	211.47
		284	1497.68	0	245.633	0	196.928	275.185	103.451	0	132.902	465.203	113.621	565.488	164.557	110.33	135.191	0	580.027	156.802	455.078	203.754	296.131	0	78.7378	122.844	311.9	257.816	274.455	0	70.6457	85.0816	503.382	143.853	311.741	543.028	316.059	0	142.098	105.421	169.691	53.5511	342.355	0	65.9488	141.056	283.416	180.349	347.736
		285	1501.54	93.3496	320.96	0	63.7462	175.544	35.0137	0	242.159	452.205	163.309	457.958	154.644	102.845	116.134	0	367.461	166.752	377.241	259.575	331.671	0	36.2514	178.563	223.738	213.703	170.78	0	58.8505	53.8669	412.048	147.917	282.828	419.963	451.889	0	319.342	114.407	230.43	73.1364	441.329	0	101.372	139.16	196.622	229.873	249.398
		286	1505.4	28.2006	267.898	0	141.22	228.929	72.8177	0	227.047	393.001	137.632	520.077	164.837	226.661	139.774	0	428.577	242.264	285.638	243.537	288.553	0	117.462	192.36	210.472	264.839	189.346	0	68.5894	65.9723	414.307	227.023	236.712	416.627	434.12	0	241.497	176.744	207.899	122.884	403.318	0	0	116.442	236.452	140.342	185.366
		287	1509.26	21.8628	260.174	0	191.852	157.439	132.283	0	247.235	338.633	84.4025	453.625	194.028	197.795	126.832	0	438.089	220.05	333.193	24.7341	272.782	0	0	188.538	265.674	379.967	167.587	0	51.9714	84.9306	523.38	176.672	296.442	367.742	208.612	0	294.539	132.636	170.519	129.011	500.05	0	60.8918	152.369	232.789	149.959	312.365
		288	1513.12	32.3599	280.73	0	98.5736	218.618	75.2134	0	270.151	429.851	75.4227	434.8	152.872	169.854	111.498	0	467.909	320.15	348.653	260.991	260.806	0	56.2301	191.682	239.675	298.434	163.911	0	30.6893	65.3718	514.169	206.361	278.709	407.258	247.152	0	271.538	203.538	177.604	125.953	516.305	0	52.973	121.911	166.222	152.725	320.945
		289	1516.98	52.2153	234.102	0	146.1	176.9	146.266	0	232.665	401.646	46.3005	408.966	142.758	203.835	173.526	0	422.26	323.791	309.828	210.01	339.187	0	68.3946	136.004	216.944	207.823	211.897	0	67.1883	27.5045	508.025	151.343	232.283	480.755	315.396	0	151.409	127.545	255.18	98.8842	422.694	0	33.9796	119.507	188.866	181.884	387.927
		290	1520.84	128.968	172.773	0	152.816	153.025	0	0	204.757	434.908	67.9906	455.396	173.239	111.307	107.44	0	483.545	301.715	385.891	295.56	291.861	0	0	102.578	235.807	247.942	91.1711	0	104.937	20.1122	670.654	143.238	300.342	331.746	320.96	0	261.749	205.09	155.818	79.7934	425.491	0	25.8164	164.852	242.335	133.973	304.466
		291	1524.7	60.4319	235.415	0	231.588	206.979	112.663	0	253.983	362.243	73.3655	433.186	113.42	148.895	74.9841	0	342.522	272.191	323.149	321.477	224.483	0	99.4644	107.589	163.479	302.56	129.351	0	37.0405	47.124	586.2	129.914	241.265	427.504	338.52	0	233.011	126.048	181.07	138.441	438.787	0	57.7205	63.4831	164.841	179.027	312.614
		292	1528.56	74.5603	288.552	0	168.269	294.307	145.273	30.7368	222.796	518.473	80.3949	382.096	100.116	193.147	166.662	0	326.567	244.38	307.909	358.014	241.687	0	75.0391	159.212	211.416	298.846	222.718	0	38.4072	21.0174	409.371	136.987	255.377	456.009	346.977	0	325.795	162.918	179.444	118.321	411.938	0	0	154.357	139.821	133.623	307.894
		293	1532.42	51.303	338.101	0	133.743	170.7	105.957	0	235.513	414.758	58.891	383.561	140.995	87.5428	39.0196	0	432.368	353.072	238.517	256.447	148.886	0	121.861	117.161	221.462	273.938	184.701	0	58.2851	64.4399	546.386	175.899	256.156	524.758	419.819	0	210.21	178.915	258.096	116.994	422.972	0	0	118.924	147.855	134.394	427.853
		294	1536.28	22.3889	227.306	0	117.87	254.124	142.451	0	240.741	515.729	124.084	420.142	124.258	195.543	155.106	0	515.641	296.855	338.772	332.193	158.836	0	162.019	140.982	221.706	266.455	149.385	0	122.189	51.777	571.195	170.69	119.982	455.757	387.644	0	215.411	180.164	266.987	37.5398	506.274	0	98.8555	88.7241	201.17	147.201	294.978
		295	1540.14	84.5756	146.764	0	198.823	147.442	134.285	0	144.558	335.618	49.9616	386.874	136.056	181.524	149.631	0	438.227	236.9	365.55	415.685	193.803	0	98.5064	129.152	347.062	270.527	66.5596	0	63.8059	102.628	443.421	211.621	280.709	451.945	329.526	0	240.369	187.548	169.048	116.662	600.418	0	59.5833	62.5872	114.082	241.445	328.737
		296	1544	0	327.578	0	146.263	294.294	179.175	0	286.85	365.046	88.0483	407.699	86.7262	175.671	108.549	0	374.498	239.208	360.023	326.043	197.132	0	119.214	152.3	288.516	173.232	149.616	0	65.6536	31.7271	484.948	131.575	334.943	437.678	396.462	0	258.833	100.103	232.038	127.332	491.751	24.7955	66.3901	137.038	240.229	206.149	322.134
		297	1547.86	55.931	218.499	0	138.732	223.1	175.891	0	283.275	423.43	88.0613	257.082	110.839	126.966	82.6268	31.2553	402.828	300.71	245.14	305.946	181.002	0	112.457	115.345	275.079	282.878	118.755	0	69.9236	36.1929	523.789	122.83	149.763	520.071	400.406	0	299.319	138.458	183.194	124.178	535.435	0	59.8594	62.7032	218.005	231.649	362.093
		298	1551.72	0	174.406	0	232.307	200.828	210.061	0	185.073	454.831	36.7166	289.564	90.6957	144.574	70.1707	0	459.86	390.24	360.422	333.814	189.046	0	124.913	92.0967	398.05	254.376	159.021	0	149.156	43.5323	486.199	120.081	212.146	319.799	358.109	0	229.885	143.049	183.556	28.9141	454.934	0	58.2991	35.6793	198.079	133.074	406.287
		299	1555.58	55.8082	274.933	0	136.028	295.551	239.619	0	280.196	494.444	99.33	416.394	161.883	180.409	165.405	0	428.826	229.967	316.598	344.703	212.463	18.913	139.947	151.992	319.316	200.75	192.45	0	115.662	63.6746	501.616	186.409	313.607	428.227	317.084	0	161.625	145.398	299.894	171.129	452.405	0	81.1712	150.145	261.3	188.322	280.358
		300	1559.44	37.1169	247.495	0	206.969	286.352	192.718	0	285.532	530.423	78.1406	375.436	126.662	169.158	210.497	0	446.535	390.921	311.562	336.908	175.312	0	41.6658	136.935	256.271	198.842	246.966	0	65.0079	44.1229	572.745	111.161	224.504	578.079	340.891	0	210.341	128.73	285.743	138.771	343.541	0	50.0268	209.204	208.631	146.498	284.129
		301	1563.3	0	240.262	0	210.374	282.945	155.902	0	240.897	367.133	105.117	246.2	194.22	183.41	174.165	63.473	475.029	224.323	376.14	458.703	154.055	0	104.389	119.308	264.404	217.943	165.285	0	132.352	31.3543	443.778	207.684	119.253	344.111	294.109	0	308.11	177.3	282.781	141.022	521.196	0	80.3604	184.952	183.518	97.2021	283.455
		302	1567.16	24.3639	183.289	0	267.342	364.243	196.165	0	223.637	422.11	121.59	391.478	66.4905	104.211	246.509	53.7861	591.293	233.961	429.47	352.954	165.81	0	0	118.495	319.505	285.072	151.941	0	139.798	0	406.494	137.211	239.256	429.724	418.482	0	348.459	158.156	253.599	83.3195	423.861	0	119.258	141.764	237.838	110.396	318.638
		303	1571.02	0	151.037	0	245.213	362.63	170.718	0	246.138	369.808	49.9744	279.974	110.732	262.888	235.015	22.3275	428.323	362.342	324.755	261.473	189.869	0	101.738	119.697	292.05	148.991	178.239	0	165.8	0	404.524	90.9172	258.27	532.628	533.053	0	361.869	165.69	416.01	68.3382	452.813	0	92.7128	71.6868	75.3281	104.198	299.34
		304	1574.88	40.033	203.449	0	190.954	328.636	201.907	0	160.928	382.165	74.8885	316.711	86.4791	162.657	135.07	29.8215	516.342	331.925	342.994	388.24	329.299	0	148.018	115.546	236.864	298.143	171.558	0	151.926	0	450.798	161.223	245.632	428.302	450.607	0	317.639	126.421	295.72	108.38	386.184	0	116.606	141.876	165.651	104.333	330.112
		305	1578.74	55.0103	188.547	0	54.6568	257.245	250.279	0	136.967	354.389	112.738	384.782	102.499	140.799	241.296	42.7578	462.5	275.366	360.085	490.772	209.098	0	156.411	106.386	318.286	206.207	207.943	0	128.04	0	242.126	122.487	301.221	427.504	410.588	0	446.796	91.1332	283.778	146.209	423.995	0	72.2359	137.813	150.004	161.688	324.934
		306	1582.6	22.9587	141.158	0	249.557	321.164	304.993	0	255.206	411.459	114.806	291.981	73.6478	104.779	291.959	77.3249	451.646	380.415	338.605	347.029	230.806	0	118.059	51.7871	333.346	199.85	118.246	36.7327	105.437	0	318.277	108.091	218.182	390.44	440.62	0	221.993	141.041	333.529	134.281	433.581	0	79.1413	117.119	186.579	120.451	294.108
		307	1586.46	0	206.677	0	278.163	344.403	223.527	0	196.625	385.023	119.85	350.214	131.745	155.718	300.344	49.3291	345.049	414.027	414.745	316.948	280.485	0	59.5818	134.906	360.612	266.673	189.107	0	160.108	39.8854	395.098	130.562	163.208	416.449	476.617	0	172.993	122.502	232.893	237.148	485.518	0	93.9266	103.81	226.376	142.842	260.711
		308	1590.32	0	182.391	0	468.411	384.092	224.197	0	162.429	435.809	159.112	414.018	162.704	155.146	172.324	0	354.909	284.378	325.269	328.39	154.509	0	115.026	163.809	308.336	359.38	238.009	22.8616	156.004	0	463.676	95.6907	363.128	381.955	406.941	0	362.356	121.775	223.502	133.266	455.471	0	0	84.2942	277.894	208.401	284.964
		309	1594.18	92.7181	198.119	0	305.76	330.415	167.699	0	185.144	491.613	91.2763	329.932	105.583	190.468	196.892	32.7526	403.642	440.2	410.911	319.755	253.894	0	167.897	176.944	380.768	220.722	215.635	0	127.135	0	309.287	141.543	304.653	387.699	361.152	0	358.342	98.8131	267.109	100.645	469.971	0	38.4147	79.6461	214.119	104.818	354.865
		310	1598.04	81.032	189.581	0	391.426	362.679	204.426	0	217.911	493.224	121.919	298.235	140.108	177.511	153.123	0	514.896	366.01	449.982	436.506	303.013	0	92.0839	126.524	248.372	268.455	163.541	56.0812	106.471	0	369.661	139.027	244.803	489.174	509.843	0	266.307	168.388	291.545	135.796	476.926	0	49.6006	180.422	108.265	112.225	267.657
		311	1601.9	102.177	199.221	0	390.408	325.816	213.092	0	201.293	519.487	173.354	189.111	177.361	178.002	284.907	91.2625	528.81	321.339	380.106	272.551	263.32	0	171.644	122.311	346.565	339.122	137.98	71.5248	135.253	21.4365	223.407	133.67	287.034	418.235	446.727	0	307.935	108.967	306.038	162.217	454.598	0	175.021	85.4206	192.453	155.214	281.939
		312	1605.76	117.427	164.318	0	383.517	340.944	285.516	0	138.979	470.08	106.348	275.026	156.817	171.766	249.033	66.6905	458.92	333.773	394.882	407.402	282.262	0	84.6072	127.748	245.481	348.715	239.489	51.6854	144.578	0	310.191	151.848	277.96	458.495	475.94	0	235.756	147.965	319.107	86.951	400.557	0	100.81	123.575	166.931	0	200.77
		313	1609.62	69.5397	221.99	0	417.711	276.505	204.902	0	127.442	367.687	193.016	366.573	129.328	146.199	278.103	45.8765	400.165	313.76	435.621	341.97	179.771	0	117.595	183.818	216.727	198.174	207.466	81.6247	92.7435	0	361.932	137.419	220.823	338.034	434.38	0	311.995	164.429	383.379	137.44	398.222	0	128.479	118.402	120.536	53.0397	260.668
		314	1613.48	32.5169	246.638	0	425.853	254.432	162.848	0	159.924	517.227	140.762	265.693	131.114	160.688	327.026	129.388	423.862	351.328	439.178	487.498	321.626	0	121.835	128.106	413.689	265.765	260.073	62.3358	159.706	0	339.264	149.832	242.507	503.029	412.905	0	226.568	134.711	296.768	132.85	340.632	0	97.377	137.232	93.6403	67.0083	295.803
		315	1617.34	72.4832	229.167	0	387.771	300.42	240.342	0	113.764	489.931	135.074	323.677	152.015	191.439	263.239	100.262	424.067	401.298	413.367	367.722	287.244	0	77.0657	121.262	231.602	319.487	212.83	23.7224	101.909	0	358.19	189.015	264.4	511.38	531.79	0	276.662	213.373	277.436	71.6392	375.922	40.9202	80.2135	74.2243	109.828	56.1956	263.203
		316	1621.2	54.4171	272.188	0	429.853	423.632	225.269	0	85.0212	489.036	147.503	275.163	141.37	198.973	335.212	100.904	468.681	222.161	416.231	504.886	193.487	0	90.2094	165.247	277.585	342.888	255.461	26.0458	77.2403	0	447.672	111.664	297.1	433.216	376.504	0	232.264	221.692	300.609	141.933	319.543	0	56.0867	172.605	199.822	97.2061	260.328
		317	1625.06	77.8515	234.023	0	397.642	471.447	0	0	98.3858	432.626	95.8726	444.286	63.6294	176.836	353.978	129.074	478.427	345.868	436.881	452.318	216.45	0	71.6296	165.635	203.307	389.628	179.2	0	0	0	334.651	148.43	352.744	416.397	425.405	0	283.86	242.093	276.867	124.773	411.704	0	107.539	140.348	189.076	88.0935	276.707
		318	1628.92	43.9239	213.777	0	436.293	388.304	217.758	0	93.3869	330.807	198.69	309.862	208.087	174.238	179.089	122.797	420.375	347.699	425.978	331.022	261.023	0	99.4763	86.3486	349.258	358.228	257.706	96.5598	45.1308	0	397.028	104.836	315.771	310.125	438.611	0	96.406	225.293	305.956	92.641	308.771	39.7434	50.6249	80.6939	101.035	143.548	314.141
		319	1632.78	66.346	173.463	0	501.875	388.53	172.888	0	134.907	353.812	181.245	311.81	101.772	176.942	293.26	150.442	407.865	305.519	423.205	465.766	343.438	0	85.8573	128.545	218.365	354.152	166.706	71.7249	71.4187	0	309.045	184.301	369.454	360.51	385.403	0	133.191	109.28	290.88	116.943	446.075	0	114.185	72.1781	90.0323	74.7003	234.043
		320	1636.64	52.4625	193.604	0	460.123	400.076	149.714	0	111.757	451.201	109.567	370.448	160.497	153.192	281.524	131.346	382.805	298.053	378.693	414.522	344.228	0	119.789	108.685	191.357	266.493	241.56	72.5232	57.1275	0	277.335	248.931	232.14	383.953	482.106	0	263.586	238.959	306.078	99.5225	382.686	27.7849	76.4385	157.024	124.651	24.9451	352.629
		321	1640.5	85.4447	173.352	34.0193	502.051	382.188	154.533	0	175.062	409.42	209.806	269.88	209.484	230.405	330.897	92.4938	469.73	280.076	458.743	484.479	382.803	0	38.1737	82.1463	220.339	235.274	223.22	55.2337	46.8809	63.0445	312.927	114.168	235.295	305.435	353.935	0	197.63	178.226	212.61	81.7037	380.397	0	115.425	141.152	147.699	25.7245	189.682
		322	1644.36	0	225.629	28.3836	468.28	356.599	117.438	0	66.4412	293.637	215.729	324.526	0	217.283	221.637	96.9132	499.343	280.047	439.227	452.137	356.834	0	127.849	121.802	187.799	231.191	282.939	89.4729	88.3471	50.509	286.895	153.405	310.483	315.945	413.152	0	254.125	271.432	255.734	55.6047	315.614	0	181.008	158.924	85.0753	45.0273	183.088
		323	1648.22	57.6847	185.696	0	435.127	304.446	202.819	0	156.851	354.269	78.825	389.397	132.676	177.49	229.63	140.205	378.354	237.196	503.141	479.867	296.367	0	79.8909	72.7004	237.936	193.751	276.819	75.377	83.4405	0	321.681	88.0034	313.003	376.389	336.413	0	169.037	135.376	334.36	93.3925	342.721	0	92.1088	149.354	164.796	104.534	186.421
		324	1652.08	43.1113	207.227	58.6114	343.419	309.111	0	0	87.3417	340.017	209.405	319.92	156	126.398	328.556	0	468.897	310.231	359.161	410.706	388.307	0	82.9897	102.34	255.268	304.582	206.774	69.1746	0	0	416.751	206.94	220.048	273.165	424.632	0	182.05	222.514	246.58	163.754	427.955	72.6848	54.624	149.784	195.392	59.0207	263.892
		325	1655.94	0	159.034	0	370.12	432.362	196.421	0	158.008	326.75	147.715	303.293	100.703	212.707	292.574	151.475	478.971	236.434	451.228	391.384	367.231	0	48.2026	157.901	158.288	309.532	196.148	86.4194	65.8463	82.4623	238.779	131.573	304.147	328.769	543.935	0	210.783	144.482	317.589	104.438	378.487	0	96.0688	114.554	154.575	32.6241	248.574
		326	1659.8	36.6598	192.512	46.1476	495.355	378.416	268.375	0	76.4197	324.824	97.2926	259.563	161.625	124.882	299.231	109.059	526.04	259.819	355.833	406.321	444.269	0	38.6483	150.401	278.707	460.234	209.849	128.139	108.749	75.6167	325.389	180.052	232.47	348.253	431.323	0	266.604	159.114	304.842	134.589	440.407	50.1562	132.535	292.733	104.376	108.892	276.474
		327	1663.66	0	195.222	66.8971	322.104	520.136	172.757	0	108.024	362.578	103.425	308.568	160.344	182.935	329.868	141.242	552.363	287.942	365.114	408.166	443.928	0	75.4684	169.005	207.268	364.021	124.876	186.101	165.923	90.978	242.521	155.904	268.264	329.507	387.282	0	280.065	111.807	265.114	145.371	292.496	47.5567	118.995	163.499	101.668	117.826	328.517
		328	1667.52	34.1541	259.401	81.9725	452.256	346.38	204.838	0	77.2627	288.817	57.3246	246.087	85.8563	261.108	351.686	167.773	444.498	282.474	433.993	418.903	432.477	0	100.136	100.755	319.743	339.236	142.686	193.354	82.7968	51.2676	278.472	173.126	226.143	384.443	458.897	0	236.176	141.602	390.791	112.325	294.381	30.1714	94.0628	189.076	91.5989	90.8466	328.685
		329	1671.38	50.4187	235.207	50.4559	444.659	215.985	0	0	48.4885	458.1	126.263	445.341	128.681	203.491	368.493	102.189	443.655	252.101	384.704	463.425	367.737	0	121.093	131.515	285.173	277.544	235.585	102.778	100.824	127.095	191.595	166.487	244.776	322.756	538.031	0	369.68	89.2237	319.496	114.958	314.34	43.5295	118.346	147.635	107.057	109.338	345.869
		330	1675.24	36.8765	286.235	86.792	411.79	344.515	210.42	0	137.426	380.438	208.442	327.228	97.6621	223.322	379.501	65.6089	451.323	289.823	366.147	452.157	410.805	0	126.806	109.604	176.798	291.257	156.94	79.6713	85.9184	140.291	364.789	174.459	275.526	251.548	414.762	0	272.648	206.702	361.785	50.8871	455.831	175.552	133.998	149.91	115.266	115.917	203.583
		331	1679.1	0	248.38	119.552	265.703	292.307	254.384	0	187.516	376.57	212.826	289.712	153.883	166.976	312.401	142.123	542.193	306.612	406.239	379	446.653	0	71.1279	36.8816	243.411	280.362	151.971	126.202	100.101	118.157	206.037	150	347.347	276.072	528.946	0	255.324	240.029	274.699	118.216	315.373	191.835	210.17	119.735	62.5272	89.0452	213.402
		332	1682.96	24.4114	292.114	172.265	335.728	271.998	222.059	0	196.563	377.969	196.348	427.357	125.18	262.066	332.985	106.941	549.984	335.202	403.588	477.725	349.115	0	133.391	85.1729	236.436	397.82	180.697	98.2677	88.2315	110.848	400.441	152.177	288.017	335.677	354.9	0	218.326	192.57	230.915	70.6243	386.103	95.9061	171.527	177.605	83.6521	56.6981	258.351
		333	1686.82	58.7958	266.498	108.972	265.548	271.46	261.16	0	95.7078	288.152	115.129	368.091	159.443	253.558	361.897	103.672	494.293	217.354	411.866	489.584	423.239	0	82.9314	109.888	122.906	466.845	118.105	181.17	57.7748	83.4361	471.018	119.897	257.091	345.764	234.513	0	225.07	233.904	338.755	112.41	171.246	92.708	114.962	147.014	86.3745	112.374	152.322
		334	1690.68	43.899	216.76	163.846	326.43	389.517	0	20.4906	124.352	361.866	113.407	506.286	169.213	239.554	458.557	172.824	561.236	286.816	296.827	375.865	425.994	0	81.5744	94.311	327.489	443.407	197.332	151.988	99.4729	153.073	434.296	163.313	263.861	249.35	373.009	0	204.607	215.876	433.756	74.3658	369.938	99.034	175.483	135.58	136.885	71.9409	135.094
		335	1694.54	0	193.76	163.464	455.52	360.651	146.256	0	33.645	287.125	126.142	519.112	97.5401	326.758	500.071	170.361	498.473	250.328	313.326	278.428	422.272	0	38.4514	166.601	274.489	408.099	161.135	160.859	99.151	195.07	370.052	157.134	154.606	231.35	392.52	0	268.942	171.882	305.503	68.9794	363.435	120.76	96.3994	70.8951	86.7472	75.4192	185.056
		336	1698.4	76.1757	203.352	145.103	427.545	376.429	227.564	0	97.5034	211.758	113.227	450.41	0	268.983	301.458	180.789	584.661	202.942	293.164	313.453	315.569	0	113.416	105.462	241.999	246.996	111.842	144.39	165.013	199.354	426.743	174.852	312.624	199.214	375.062	0	214.341	159.463	176.065	113.803	358.725	135.735	128.818	72.8269	82.0384	126.552	155.626
		337	1702.26	0	210.716	136.189	470.672	424.347	162.686	0	142.155	295.103	147.185	491.728	201.509	312.839	497.942	226.522	624.319	238.461	284.421	240.428	401.496	0	27.2807	171.89	277.4	264.227	158.203	126.211	83.6219	234.093	352.062	176.818	286.815	235.663	316.846	0	230.536	79.0431	260.238	79.7289	410.081	126.519	70.4667	231.612	136.229	116.496	187.799
		338	1706.12	20.8582	318.693	159.394	585.989	597.748	200.305	35.3101	145.626	193.952	84.9049	449.073	127.117	335.856	431.691	151.224	684.621	217.954	396.665	265.309	418.611	0	83.2235	54.8709	232.106	309.7	192.387	171.277	126.256	143.693	507.573	127.428	322.929	192.441	298.903	0	268.034	251.579	268.384	86.6899	419.043	209.782	185.725	236.95	132.91	106.983	347.385
		339	1709.98	34.6942	271.369	156.117	423.393	427.236	202.057	0	40.4561	323.012	124.58	401.402	184.761	304.486	361.171	187.103	421.009	326.35	408.035	267.769	393.811	0	65.8934	0	225.34	319.557	143.924	154.114	142.957	185.047	520.827	107.602	342.038	236.644	307.778	0	209.807	235.542	424.613	90.0077	302.275	261.356	111.509	0	120.213	153.079	351.049
		340	1713.84	73.9023	245.27	204.28	448.517	388.982	173.932	70.8202	48.0207	389.984	96.979	376.365	181.258	383.697	385.143	140.484	466.161	137.541	469.013	223.888	345.05	0	141.083	65.8599	371.023	330.811	137.809	129.926	121.056	231.528	461.531	115.007	257.924	167.841	251.033	0	360.521	249.463	472.606	44.4493	319.892	266.099	117.935	92.7027	94.8235	123.619	376.275
		341	1717.7	67.1783	261.679	159.199	502.93	452.728	164.025	73.3971	122.564	221.818	100.575	289.072	120.345	419.191	419.843	185.656	565.62	326.401	517.46	287.52	287.905	0	161.264	43.6511	288.11	248.03	190.524	215.286	115.585	100.138	535.116	180.638	385.506	317.171	291.988	0	199.953	282.607	491.11	69.7858	244.949	176.706	161.614	106.942	23.9409	105.05	326.546
		342	1721.56	100.994	258.482	334.577	444.994	386.625	0	115.543	66.3456	226.218	89.2948	384.737	135.467	344.137	452.513	183.467	398.817	261.345	421.402	379.349	447.094	0	115.986	55.4331	310.084	161.813	227.39	152.858	149.568	168.353	487.939	118.001	321.113	312.149	256.65	0	159.801	232.413	405.601	104.326	319.02	213.178	126.945	119.05	156.713	44.0365	332.943
		343	1725.42	127.841	212.273	310.3	424.882	575.882	0	94.5422	81.1363	299.755	75.1807	469.781	0	350.021	411.114	207.177	440.218	272.895	308.9	278.027	525.889	0	151.957	0	303.095	329.51	150.142	224.212	71.3514	207.37	559.157	136.175	341.505	218.129	278.152	0	270.029	177.681	372.475	62.9733	216.001	224.612	121.51	103.718	109.699	118.309	309.481
		344	1729.28	51.5687	297.17	158.756	427.126	440.846	0	71.2682	115.765	309.148	197.516	494.815	0	215.064	439.077	245.724	450.585	213.154	340.441	267.088	454.276	0	208.004	28.6518	371.19	407.596	155.398	233.838	127.475	216.901	527.938	230.748	329.466	236.269	345.686	0	307.47	183.381	320.011	52.4606	262.95	290.445	173.936	107.307	239.193	175.486	413.429
		345	1733.14	64.6611	345.001	237.238	439.667	415.62	0	76.2471	0	169.648	122.152	246.45	0	451.104	487.238	210.183	439.203	290.294	317.303	202.577	373.56	0	168.561	47.3135	396.486	472.155	179.794	171.443	164.902	254.433	466.17	149.684	227.56	206.949	324.016	0	269.38	203.324	320.477	101.938	288.969	183.76	141.218	86.0921	214.422	105.314	544.786
		346	1737	44.9144	370.852	236.533	432.325	333.917	216.488	98.2428	47.861	264.775	125.822	356.278	76.4593	349.933	485.976	263.157	532.087	266.474	395.694	300.738	295.174	0	180.339	48.3926	234.943	380.668	149.89	233.475	87.5172	221.043	491.858	189.186	270.4	130.43	308.259	0	208.577	225.769	375.101	108.311	267.607	280.351	48.0601	128.093	185.486	143.732	495.519
		347	1740.86	63.903	241.348	178.353	298.554	291.228	0	102.376	35.4222	338.203	86.0496	362.251	0	285.763	607.427	164.474	248.483	286.052	363.332	369.536	383.59	18.0795	110.354	83.6195	430.715	437.498	167.741	131.029	92.8724	142.662	462.288	144.953	388.628	140.371	370.36	0	288.538	305.466	453.553	28.5115	343.312	438.549	193.394	71.9217	110.78	112.194	525.131
		348	1744.72	83.434	352.779	374.227	510.946	311.63	0	136.485	115.238	425.247	138.988	287.529	110.963	261.934	515.657	189.461	625.859	238.383	380.239	216.999	276.171	0	120.75	36.4787	480.358	509.062	253.126	169.516	155.94	363.2	466.732	216.352	318.352	140.742	467.541	0	289.656	266.076	386.125	21.715	344.396	213.069	102.707	98.0177	0	43.1028	353.62
		349	1748.58	81.7383	337.452	305.211	499.246	394.123	203.463	111.675	38.2346	251.262	48.2563	475.122	96.1128	279.22	511.396	179.024	562.962	316.898	350.607	206.967	406.961	0	164.31	76.9468	378.262	338.86	203.022	236.37	138.451	237.117	447.809	199.859	174.07	105.873	393.304	0	282.97	206.145	418.616	0	273.77	238.953	141.549	99.8876	102.678	45.9282	385.041
		350	1752.44	97.0317	318.371	292.329	314.849	387.604	181.038	69.1906	51.3307	298.28	164.561	302.812	107.316	449.166	525.047	131.046	361.587	257.723	341.295	318.549	420.095	0	94.4275	39.3724	365.345	421.866	269.44	296.469	199.001	162.168	502.64	189.394	277.443	135.953	343.138	0	377.017	317.246	328.302	0	336.46	203.87	86.0122	132.261	201.004	101.21	447.647
		351	1756.3	119.311	370.795	384.737	344.303	385.066	138.836	80.1151	71.6536	309.704	138.096	366.507	165.909	406.176	555.817	166.189	408.52	291.443	509.004	427.614	496.75	0	205.598	43.0512	339.529	310.175	204.296	123.273	173.763	298.412	453.242	173.089	306.359	178.888	391.436	0	267.42	246.06	297.38	22.7089	362.298	212.618	140.065	98.1308	165.47	150.073	279.066
		352	1760.16	88.3024	313.492	402.199	396.509	258.972	0	107.096	116.935	292.302	112.637	380.43	0	307.083	487.456	162.763	478.17	331.223	550.539	327.125	321.444	0	139.283	65.2101	472.27	402.384	198.347	158.679	96.1341	244.513	322.001	253.128	288.595	225.179	343.065	0	427.01	276.251	266.594	51.7482	362.372	300.052	118.305	68.597	180.911	94.4548	259.574
		353	1764.02	139.07	428.344	364.487	375.703	264.241	0	127.439	115.71	302.741	82.3226	407.557	73.559	350.46	570.452	167.345	423.54	292.556	527.39	322.023	401.76	0	180.594	116.222	390.552	329.236	200.711	254.369	118.016	300.518	398.28	212.624	330.934	0	434.287	0	376.964	283.413	207.658	42.1281	346.409	452.16	48.7412	63.3241	126.032	98.4025	343.406
		354	1767.88	133.879	403.068	416.365	326.838	347.242	0	98.8812	65.0119	344.069	188.785	363.54	50.5286	415.304	498.981	131.227	363.075	298.89	437.377	326.112	472.645	0	245.414	0	321.464	316.639	233.862	290.9	109.534	345.748	496.298	133.489	327.755	291.453	455.718	0	308.358	338.229	179.95	46.225	330.669	303.474	154.446	47.8667	156.961	122.371	285.354
		355	1771.74	117.641	381.024	377.659	373.229	229.031	104.173	138.837	119.81	212.503	237.529	245.803	76.5652	317.159	556.784	165.666	420.788	352.902	422.933	236.753	392.122	0	191.201	0	374.044	377.452	228.316	251.4	94.6447	329.998	327.553	278.292	266.727	225.394	507.238	0	273.909	310.696	354.119	41.0537	296.241	401.503	88.5393	40.0364	267.289	131.628	381.766
		356	1775.6	130.265	454.089	513.196	405.397	256.24	0	161.119	114.571	373.56	193.583	315.23	87.3759	324.192	631.521	234.992	591.865	389.378	350.036	404.95	344.278	0	209.257	123.517	368.759	319.966	193.955	267.551	124.238	350.039	367.252	147.476	206.457	224.396	582.892	0	249.957	348.114	298.769	0	352.156	397.77	79.5137	108.783	253.417	145.461	293.439
		357	1779.46	126.283	317.322	396.833	455.94	266.703	152.523	99.8091	135.101	448.118	153.532	433.58	100.577	279.051	577.44	152.257	436.133	302.131	412.758	383.563	366.44	0	175.44	106.653	359.274	351.732	194.877	290.124	154.228	337.967	399.348	274.304	392.853	209.079	492.861	0	236.914	275.955	256.569	0	216.214	292.715	90.1785	105.638	218.98	110.614	273.761
		358	1783.32	154.221	330.857	327.61	342.792	320.689	113.092	176.821	118.338	384.707	215.726	303.143	56.7733	294.646	534.126	124.773	493.671	301.833	349.833	468.118	331.283	0	124.892	47.1807	397.419	316.809	242.606	259.255	102.464	434.042	364.872	239.496	394.999	0	455.271	0	301.063	291.716	301.177	0	292.339	414.998	55.5362	115.055	175.464	83.9419	352.528
		359	1787.18	140.811	569.139	275.174	370.086	228.829	149.187	166.439	124.624	333.272	146.818	281.726	89.7572	312.945	601.515	101.937	266.832	376.632	324.812	489.414	240.642	0	142.301	43.4998	406.66	284.999	200.912	146.232	145.386	357.154	338.221	210.53	362.23	346.635	427.945	0	228.825	260.88	347.435	0	323.055	272.748	95.6866	114.282	253.957	65.3513	257.558
		360	1791.04	245.389	355.123	456.905	373.223	358.783	38.6032	169.88	113.297	397.622	272.982	281.062	151.667	317.031	377.37	121.777	203.839	307.777	348.435	444.686	419.042	0	176.295	140.992	427.831	259.454	179.538	341.283	54.7937	479.937	398.515	318.394	376.4	298.763	474.941	0	300.129	256.003	268.548	71.7976	463.996	304.649	66.852	139.619	303.825	77.4499	261.883
		361	1794.9	157.097	300.542	435.147	421.637	263.716	168.829	142.264	107.421	520.891	193.528	319.439	29.0707	406.171	573.326	181.102	323.797	348.149	387.468	450.75	420.789	0	112.668	125.52	330.324	233.37	197.331	281.212	192.196	345.225	353.723	235.377	368.236	233.012	340.394	0	416.278	363.607	196.262	0	407.223	426.814	26.0482	206.462	270.801	153.436	411.756
		362	1798.76	287.747	323.56	425.744	414.344	239.9	115.448	144.449	152.124	443.989	215.736	255.829	62.4911	396.365	634.543	112.039	373.922	342.55	345.331	409.674	416.012	0	214.179	194.246	287.521	344.951	190.586	282.697	90.0523	362.712	415.031	215.851	303.841	325.441	369.048	25.4978	359.683	394.173	215.722	0	338.676	423.837	38.3834	126.562	0	104.133	442.292
		363	1802.62	174.978	471.516	278.688	379.196	259.14	0	175.714	126.069	422.246	166.14	219.719	70.1444	327.018	599.026	76.9	494.489	384.77	228.575	427.826	423.622	0	141.958	235.198	309.502	293.662	185.867	298.713	162.48	219.057	429.941	278.613	364.877	397.724	309.537	0	295.471	264.545	246.357	0	342.241	378.325	86.2698	139.374	266.58	138.678	352.626
		364	1806.48	200.573	471.318	375.182	372.603	210.168	66.454	193.547	155.603	475.769	227.168	305.073	62.3544	315.5	494.084	153.298	306.183	469.14	212.882	383.352	347.249	0	234.001	86.506	277.476	261.776	193.859	298.886	106.72	243.245	284.34	256.644	369.586	239.773	436.024	0	295.413	290.955	260.767	0	418.385	353.402	42.1263	108.092	0	71.3163	328.931
		365	1810.34	219.88	552.109	386.081	361.446	187.735	183.905	145.857	149.608	368.151	233.212	242.542	26.9639	270.874	533.916	140.951	334.606	516.81	300.956	468.917	378.531	0	118.721	186.517	328.366	197.282	200.005	233.424	162.492	170.952	392.599	291.008	377.67	308.202	359.948	32.1258	346.606	331.4	156.09	0	355.936	440.396	87.1074	134.87	272.718	91.7234	451.376
		366	1814.2	256.562	448.932	441.184	369.079	205.835	199.852	180.803	206.349	536.906	155.826	189.11	57.9302	294.531	386.733	117.464	318.267	324.651	416.238	556.522	370.328	0	205.869	204.606	299.636	343.893	175.817	489.454	161.932	287.004	316.743	189.325	424.014	277.442	373.636	0	260.572	232.181	259.616	0	339.061	459.055	0	105.543	237.14	110.161	100.043
		367	1818.06	249.707	486.112	480.079	413.961	124.577	201.193	231.763	168.929	229.143	265.972	279.822	71.2209	286.057	455.159	97.8569	350.669	331.337	363.834	517.271	406.397	0	244.132	269.318	255.433	336.973	175.541	399.168	125.192	229.003	355.64	349.666	300.151	284.3	398.467	0	186.263	266.18	302.578	0	424.489	393.693	27.8339	101.083	372.321	197.598	234.1
		368	1821.92	197.927	414.743	481.36	331.604	294.503	110.623	216.348	182.796	315.13	127.128	277.888	80.9952	254.879	513.137	160.072	392.661	369.732	386.614	570.102	408.702	0	178.234	197.796	302.139	210.054	241.063	430.3	154.017	296.918	473.525	347.949	272.269	312.447	223.367	0	230.526	273.965	308.046	0	325.394	306.598	56.5648	100.042	302.743	73.3547	237.506
		369	1825.78	143.931	640.194	481.992	431.36	237.519	0	221.558	149.182	334.097	275.93	266.11	49.8115	247.203	512.496	143.536	289.298	381.438	429.409	491.408	332.604	0	158.694	202.324	369.948	316.96	159.568	397.371	140.412	293.886	405.486	384.395	492.709	184.067	318.118	31.7822	153.993	322.03	283.745	0	304.936	236.08	66.2817	180.258	260.228	130.08	316.92
		370	1829.64	299.384	478.23	458.667	400.543	179.755	0	263.438	198.993	228.486	168.684	289.378	62.9224	152.256	539.418	162.233	367.285	348.898	428.111	522.209	363.406	0	197.449	169.591	132.133	284.915	185.034	426.655	149.464	250.227	463.045	410.046	369.072	307.219	431.045	32.5631	298.337	241.854	219.36	0	296.82	330.254	40.0833	117.84	59.4883	81.8621	286.865
		371	1833.5	225.387	333.818	330.997	324.155	207.139	170.297	172.53	56.3353	313.415	379.22	298.221	94.02	229.961	475.835	153.686	326.311	251.95	349.513	486.455	416.622	0	160.214	212.8	306.205	263.818	200.392	332.654	104.332	287.941	373.352	204.52	407.092	413.814	381.656	60.5281	183.896	231.422	298.921	0	336.032	432.618	124.318	82.9083	159.677	146.055	379.798
		372	1837.36	174.723	373.541	472.721	349.776	242.561	0	233.999	38.5436	420.816	221.65	333.777	91.5869	239.402	509.606	140.49	332.598	302.582	408.076	398.721	398.799	0	184.842	203.816	204.864	238.085	179.797	299.668	202.16	217.721	278.642	342.365	493.625	418.382	488.052	32.9407	285.646	243.666	291.869	30.2675	382.76	350.194	170.031	164.001	250.349	97.0329	183.314
		373	1841.22	183.555	444.611	276.867	231.978	126.578	160.365	241.079	84.7398	279.167	177.009	247.827	49.9936	358.541	509.291	180.099	444.559	418.197	358.004	519.404	425.855	0	261.48	247.189	148.273	212.661	208.38	434.245	204.021	238.448	231.566	300.567	357.235	426.058	485.087	82.2857	267.82	232.627	280.402	0	384.411	397.262	95.2491	179.823	243.565	136.645	335.881
		374	1845.08	216.288	385.952	518.177	436.615	138.736	177.398	221.221	153.547	267.091	141.858	359.261	53.0029	182.838	481.879	163.577	547.453	296.883	253.647	546.927	465.511	0	233.607	185.165	208.239	195.753	250.212	471.076	111.428	296.721	325.718	380.857	356.183	292.464	388.015	0	283.186	287.467	303.923	0	473.446	282.073	160.068	184.194	279.63	47.4534	250.635
		375	1848.94	164.562	573.914	448.754	401.662	207.588	240.504	216.188	94.6815	344.126	207.089	311.979	80.2382	221.731	476.084	129.403	431.326	313.601	383.089	395.293	318.728	0	226.777	210.027	251.24	114.773	193.317	441.001	145.199	214.513	357.289	399.346	289.235	400.236	529.725	0	234.176	243.919	330.45	0	229.104	449.945	90.7584	165.285	0	112.88	357.362
		376	1852.8	208.103	428.652	506.302	430.483	173.768	194.729	206.48	93.19	264.912	183.162	336.882	69.9028	237.712	495.138	188.952	391.139	164.596	320.376	434.007	389.473	0	199.853	233.097	271.763	289.739	179.907	510.235	107.174	187.603	359.858	367.646	452.066	385.548	361.021	0	370.275	249.22	346.54	0	331.222	479.917	144.304	187.529	271.312	180.045	298.243
		377	1856.66	190.794	444.201	530.795	418.24	199.144	226.639	342.944	120.529	274.414	178.804	441.496	29.6568	275.72	584.532	153.39	259.049	354.683	437.296	485.273	373.192	0	169.799	312.295	336.463	231.959	138.4	446.686	247.105	210.63	452.126	213.687	324.07	307.03	469.187	55.6063	305.754	208.861	268.979	0	308.765	421.956	117.77	109.264	361.723	164.15	283.566
		378	1860.52	174.429	491.565	406.842	455.482	138.829	232.553	167.591	125.126	328.704	239.346	306.618	24.7556	269.525	600.905	150.613	311.464	276.258	289.531	486.435	428.876	40.3186	255.83	316.965	290.993	104.854	167.086	489.226	118.04	251.661	256.866	221.331	460.751	450.536	476.537	102.694	244.471	186.284	190.253	0	377.966	427.008	153.867	156.351	451.322	99.2743	359.934
		379	1864.38	226.953	380.551	474.554	342.431	161.632	184.023	174.833	140.416	329.539	326.417	452.239	87.211	149.512	629.165	156.935	486.746	280.728	312.755	421.506	415.367	23.7466	323.036	294.968	213.813	220.833	178.779	418.082	144.089	271.984	263.797	196.808	372.395	420.738	506.147	34.4858	263.282	196.821	317.948	0	343.456	433.73	83.6545	96.1526	345.794	95.2881	337.183
		380	1868.24	230.155	315.469	300.062	361.377	163.72	244.231	117.355	101.348	323.9	261.835	311.802	73.4184	168.348	624.303	155.439	411.303	158.224	289.454	425.034	232.527	0	256.59	364.07	274.266	132.552	201.111	428.415	165.545	203.931	328.93	293.933	408.597	457.58	278.071	29.9545	202.854	250.928	261.751	0	320.013	489.262	97.7721	136.451	372.637	149.097	438.482
		381	1872.1	288.056	404.461	337.439	486.543	200.135	246.782	283.304	170.405	243.5	209.097	404.305	90.4483	144.13	489.406	122.525	480.387	298.885	452.097	476.787	488.191	0	384.395	319.413	354.5	103.056	195.234	386.073	138.665	211.923	452.923	352.885	420.62	358.571	349.482	67.9046	244.445	281.755	267.182	0	368.238	348.408	138.928	150.087	384.45	164.032	459.55
		382	1875.96	216.525	374.798	400.256	488.265	202.665	209.926	184.725	100.983	216.185	181.572	294.587	114.078	174.037	602.063	129.177	391.463	294.187	355.886	437.603	373.922	0	267.492	404.411	328.152	122.181	140.929	413.359	263.344	165.795	462.047	307.002	388.523	392.884	348.931	23.6921	377.116	239.662	381.899	0	281.413	445.873	52.2549	178.23	463.424	209.502	300.101
		383	1879.82	204.051	240.133	437.49	346.685	191.265	0	226.254	148.462	280.187	283.378	439.584	56.4585	226.601	550.685	221.093	435.397	253.715	486.795	382.765	409.206	0	300.468	365.335	439.61	232.827	218.492	304.96	187.942	363.463	306.386	375.698	333.703	535.566	337.943	35.8307	353.753	374.608	414.283	32.8597	338.65	414.894	163.56	120.189	416.277	51.5876	477.803
		384	1883.68	81.4197	389.568	330.128	359.415	158.88	260.827	177.104	114.716	209.201	213.731	555.068	82.1183	40.807	545.494	161.935	292.607	272.698	398.724	361.997	378.401	0	341.276	271.686	360.723	204.375	198.229	305.539	177.093	302.072	338.903	412.697	243.075	441.144	345.883	56.2548	426.618	282.287	308.718	0	274.387	472.487	158.487	70.9551	316.281	135.324	285.532
		385	1887.54	153.311	368.842	457.85	271.909	214.338	189.422	250.666	244.2	309.584	259.106	327.239	70.4267	107.429	664.398	141.171	391.424	372.249	286.707	430.826	384.287	45.8038	154.576	345.616	444.754	171.058	160.208	551.897	233.32	299.795	357.006	267.351	354.975	455.846	344.825	49.3033	335.212	213.756	335.988	0	440.034	377.747	135.453	170.013	370.371	213.425	356.725
		386	1891.4	184.935	318.294	405.326	359.872	153.635	0	269.703	168.719	226.886	190.468	312.719	70.078	82.5598	556.63	259.544	336.69	324.567	462.033	463.717	307.524	46.6657	309.575	351.499	348.74	139.154	183.242	386.103	231.968	362.822	345.945	355.431	394.142	556.738	424.306	77.103	266.533	254.076	221.019	0	322.531	337.368	137.39	87.1185	347.58	218.337	407.879
		387	1895.26	133.033	433.669	528.925	246.475	185.542	0	247.938	218.334	274.143	245.822	376.168	70.1841	67.2858	513.246	201.811	322.584	311.025	488.751	466.558	470.163	72.1877	316.003	434.197	222.282	186.006	149.775	548.607	152.495	310.907	506.83	310.329	371.755	503.303	456.831	0	354.45	258.424	273.147	0	277.564	399.86	98.9004	164.911	418.525	205.754	397.232
		388	1899.12	309.112	272.96	320.047	292.629	200.426	0	288.368	210.925	206.59	409.01	405.068	75.155	69.7072	418.706	203.473	411.002	386.803	408.283	414.988	313.014	28.9388	273.324	357.884	330.85	186.298	203.072	300.468	145.696	344.657	319.634	391.389	393.592	582.811	271.648	71.4363	434.064	440.679	325.777	0	326.104	444.887	99.2166	80.7454	488.833	161.852	242.872
		389	1902.98	262.24	373.028	348.639	386.458	207.389	270.236	246.863	256.752	332.121	218.257	432.274	69.0243	76.9053	379.946	155.953	298.98	364.17	474.36	438.915	443.069	98.5461	171.46	463.378	413.893	189.584	156.526	434.082	223.159	309.216	374.343	447.42	324.485	453.502	307.362	42.5385	334.4	259.207	250.466	0	386.929	439.626	86.7736	69.2873	458.228	178.176	461.423
		390	1906.84	326.526	441.363	371.497	378.895	249.004	0	177.627	186.951	326.05	271.142	346.233	125.178	109.373	524.155	175.415	393.295	156.157	404.254	381.434	331.625	116.974	259.479	449.051	303.25	127.215	144.348	627.284	199.206	384.49	312.159	219.811	462.397	381.788	454.755	119.32	331.034	370.731	198.58	0	363.117	437.464	169.755	151.162	580.374	270.328	366.806
		391	1910.7	294.939	336.746	384.224	347.833	198.719	0	187.741	236.995	445.163	324.79	336.198	111.035	74.251	415.226	208.892	398.832	242.124	241.484	554.813	317.473	84.831	239.643	400.418	264.638	89.8046	208.073	547.747	189.467	311.747	365.395	271.374	357.181	410.598	459.528	31.4186	354.833	326.905	182.433	31.9842	373.519	408.028	110.612	107.674	392.38	181.093	464.633
		392	1914.56	346.789	556.413	329.718	315.93	250.833	0	214.72	219.413	422.952	186.95	313.649	92.4918	82.5733	443.597	167.242	433.548	338.557	246.841	485.24	341.15	54.9307	268.318	403.536	304.296	149.608	169.311	376.127	214.689	396.686	372.973	246.846	472.577	383.245	387.818	59.7851	371.802	337.128	55.3158	0	400.456	304.245	153.072	111.541	392.6	176.986	521.975
		393	1918.42	214.033	450.195	373.057	310.583	248.376	0	233.064	264.405	480.05	197.126	465.15	83.4707	47.7326	489.069	124.515	364.293	440.74	299.099	499.48	322.866	115.041	228.344	447.718	385.175	145.183	81.3047	311.67	193.313	341.69	389.629	278.225	377.382	331.929	608.924	151.754	398.499	276.722	272.358	0	355.704	332.975	150.03	87.8265	452.211	97.7797	429.662
		394	1922.28	283.016	443.548	361.373	335.901	250.542	138.281	230.797	232.108	392.787	392.812	472.464	144.901	119.397	505.183	204.78	476.47	222.552	307.547	482.827	280.15	138.911	236.277	348.717	224.051	116.251	234.527	321.448	177.198	247.333	403.828	418.232	403.591	306.466	398.072	133.633	276.276	374.272	223.241	0	475.248	370.078	109.95	165.553	357.622	151.783	399.544
		395	1926.14	213.028	472.613	478.033	402.077	170.577	0	343.189	205.651	415.015	395.224	564.596	165.803	104.462	452.457	305.247	490.564	353.866	234.261	496.561	266.729	84.027	307.808	455.288	248.145	196.239	142.966	252.244	198.321	346.634	495.085	294.181	344.847	385.887	368.325	111.102	209.242	310.332	210.295	74.7042	478.976	200.109	129.782	142.106	396.574	136.375	454.215
		396	1930	200.773	428.486	342.629	340.681	165.527	320.709	249.948	237.124	394.957	265.498	397.123	95.6953	120.488	449.335	270.237	305.414	314.975	270.194	519.339	285.958	111.03	183.676	493.532	273.846	241.876	158.632	193.362	240.765	290.457	334.487	271.891	314.062	374.008	563.893	169.154	277.683	210.077	179.232	0	472.567	232.29	67.8489	113.402	444.932	153.078	360.532
		397	1933.86	199.834	440.223	252.088	377.206	165.373	0	269.342	184.893	228.521	293.623	558.628	91.4719	101.981	369.181	253.933	424.912	471.004	207.801	471.635	254.923	156.433	262.898	424.995	223.496	240.045	165.111	461.003	237.782	353.836	410.438	344.489	278.588	493.039	483.102	157.191	377.176	367.139	162.793	0	453.856	209.022	136.481	110.07	466.59	156.589	373.456
		398	1937.72	211.944	456.498	353.032	362.197	227.601	0	206.259	263.82	448.057	331.211	467.165	201.203	43.267	562.042	238.294	302.166	409.939	184.167	404.536	330.274	119.302	133.437	382.673	247.384	159.815	151.334	381.64	236.338	253.067	420.719	399.218	261.649	396.459	452.85	113.112	390.09	252.593	294.614	0	382.029	263.986	75.8581	168.354	507.926	175.349	409.994
		399	1941.58	413.569	441.396	266.765	357.174	178.224	139.774	265.007	281.824	387.024	383.847	448.829	258.804	75.6246	507.054	160.981	201.236	411.212	174.53	420.839	251.064	150.696	157.764	431.274	262.975	94.6367	162.152	489.552	234.281	434.479	345.507	212.449	392.564	372.103	477.145	51.1629	396.886	331.042	267.855	0	366.372	163.484	105.21	76.7057	446.84	135.43	266.809
		400	1945.44	371.768	473.394	341.169	427.976	238.262	0	395.137	167.259	465.269	334.551	515.18	181.295	177.731	484.236	236.034	278.289	364.457	204.249	571.874	228.688	176.44	206.129	383.112	245.392	206.872	253.306	488.859	231.286	533.521	284.899	235.342	319.13	359.266	473.925	112.497	356.548	247.296	322.439	63.3085	259.929	179.277	129.029	97.9063	493.282	152.279	319.688
		401	1949.3	273.255	559.598	332.539	386.548	175.727	0	303.859	196.897	409.831	384.36	329.3	143.662	0	525.156	249.178	443.64	357.505	244.897	432.211	184.557	74.1638	246.721	334.718	330.394	155.391	248.707	571.686	208.87	546.073	362.334	191.579	358.956	362.964	402.465	106.397	409.938	261.706	303.73	0	391.03	185.626	61.6755	127.813	435.503	166.294	350.561
		402	1953.16	292.52	412.33	386.839	368.242	147.044	239.705	167.901	162.112	540.414	229.591	358.086	183.696	40.8674	482.01	285.597	256.04	293.996	206.086	645.127	110.426	155.274	180.554	380.764	164.027	207.712	226.885	635.885	223.176	475.132	338.958	248.415	420.88	452.4	539.961	209.562	326.357	252.375	350.932	90.2783	414.794	169.446	134.805	108.068	486.223	145.321	351.128
		403	1957.02	225.11	494.258	322.355	414.483	194.518	171.205	302.86	218.092	455.388	250.739	437.153	241.427	0	403.352	306.329	453.396	252.819	275.467	448.783	151.772	112.02	272.079	450.581	299.221	196.35	239.864	560.182	245.563	475.526	339.713	395.702	385.805	396.827	526.606	238.98	369.165	265.573	243.359	0	406.267	187.579	93.6245	192.193	497.947	133.287	372.521
		404	1960.88	295.994	470.611	295.451	341.11	86.3197	100.727	217.415	227.877	348.428	324.456	705.77	169.415	0	450.31	193.519	296.66	300.212	217.789	589.135	221.218	228.479	214.795	478.871	361.6	279.324	191.793	529.526	143.4	445.031	293.495	351.505	433.292	569.454	505.906	172.492	485.091	350.396	276.546	46.7443	463.458	177.745	155.358	100.713	395.496	181.84	225.696
		405	1964.74	250.084	458.58	259.332	441.751	267.077	167.41	201.415	255.799	385.257	264.076	481.081	197.759	79.2153	406.064	232.421	355.277	413.781	304.219	468.025	267.941	157.398	172.32	404.895	320.8	258.324	222.115	465.194	138.215	434.39	245.407	349.711	324.156	409.025	463.063	361.083	220.784	422.314	268.881	66.5897	483.611	301.313	122.672	109.698	429.086	129.095	315.285
		406	1968.6	261.054	440.064	335.208	378.486	249.36	187.867	203.291	168.816	475.247	303.27	504.127	193.665	159.014	407.647	202.683	389.89	371.809	188.908	436.817	166.593	204.592	210.91	615.961	210.307	220.73	128.251	551.105	99.4577	387.473	383.088	150.886	419.593	426.483	436.839	230.294	289.641	339.245	299.777	150.321	503.457	272.48	142.361	77.9764	594.923	134.566	312.168
		407	1972.46	216.887	534.23	315.103	331.396	106.602	145.771	209.353	224.684	574.602	325.67	355.239	191.906	264.985	462.972	360.405	328.33	398.142	322.678	364.005	190.367	241.017	92.6839	379.886	321.124	261.559	184.2	538.427	185.265	432.132	316.024	227.125	444.892	375.146	364.224	252.162	293.186	390.08	242.013	42.3808	510.421	264.149	137.872	135.898	340.332	93.8912	291.097
		408	1976.32	235.788	492.014	341.709	342.41	166.769	0	241.514	196.266	552.152	366.818	383.532	261.76	201.682	430.158	267.064	350.558	372.593	176.25	420.661	238.475	205.432	84.8161	520.811	274.499	169.349	188.128	568.91	287.828	364.531	437.721	226.483	299.299	464.146	355.899	256.466	360.802	374.258	270.445	162.745	505.025	187.349	187.893	144.184	492.379	131.739	379.48
		409	1980.18	148.321	448.805	322.565	321.483	155.458	151.27	199.232	202.602	428.252	267.767	438.345	215.861	298.938	458.496	303.914	362.174	440.17	181.224	497.363	213.001	253.613	180.844	509.101	313.873	186.819	126.832	387.997	227.913	356.22	449.723	175.114	248.743	402.001	351.546	268.245	338.751	255.908	382.557	149.114	449.486	305.913	53.7426	121.792	430.992	77.5594	227.585
		410	1984.04	163.769	476.228	397.144	255.78	171.462	204.789	247.959	274.123	499.312	246.631	409.758	195.569	140.799	445.106	276.641	372.687	328.645	257.436	546.383	218.398	169.131	139.868	481.875	291.683	217.239	193.378	367.48	254.367	522.607	412.786	158.807	335.274	383.034	360.592	208.407	402.664	394.949	242.51	53.4889	444.73	272.816	166.742	118.325	396.38	95.0206	365.184
		411	1987.9	130.455	470.429	267.385	256.873	177.788	0	233.748	188.288	400.865	266.742	360.998	206.013	150.327	484.066	251.332	246.499	309.714	157.613	412.73	174.135	123.961	206.149	443.127	265.902	267.425	149.087	348.983	46.4194	430.73	440.982	183.319	384.424	372.091	259.646	232.187	408.236	321.525	307.291	59.6827	409.659	208.744	96.8419	98.3353	511.151	112.106	281.878
		412	1991.76	201.884	556.289	273.579	324.571	267.943	0	161.224	229.105	315.862	287.792	382.549	331.43	170.394	527.394	209.097	321.148	426.741	248.519	487.57	191.754	175.061	79.596	426.764	196.822	207.587	237.563	432.496	230.797	478.556	433.798	232.695	233.563	430.274	304.771	381.604	308.19	333.816	233.393	69.5407	580.271	353.285	110.355	77.6545	380.11	86.5786	331.119
		413	1995.62	154.802	428.409	283.821	334.828	209.178	0	141.539	264.321	457.758	275.36	488.843	373.35	209.771	501.919	306.633	303.241	312.845	91.6788	366.516	170.174	188.668	136.388	510.478	183.14	121.476	284.561	327.639	152.767	405.993	282.079	157.14	434.791	447.224	215.508	249.572	396.974	344.888	231.811	137.392	532.685	154.818	35.7064	123.987	452.389	57.6749	457.874
		414	1999.48	218.462	505.479	301.393	455.6	261.73	0	272.387	205.362	488.974	222.203	443.776	244.713	203.683	313.089	207.164	337.968	309.884	163.53	521.601	150.832	156.699	145.822	439.541	250.026	148.033	230.764	350.251	248.908	400.678	379.007	240.378	462.16	372.527	409.532	345.116	266.869	337.501	420.32	44.0577	495.94	258.543	61.9927	170.977	415.632	201.089	412.163
		415	2003.34	336.364	364.908	290.657	485.003	146.18	0	219.996	146.653	629.837	275.614	453.081	226.325	241.398	333.283	301.896	425.611	413.689	130.697	484.443	163.716	222.728	106.704	471.703	244.981	209.293	167.679	373.897	200.234	361.381	272.516	279.633	402.751	415.824	345.639	97.1406	312.619	325.797	284.706	56.1595	510.935	349.045	0	194.488	411.448	152.901	525.86
		416	2007.2	349.996	514.812	395.503	270.966	135.908	0	220.959	154.23	447.034	218.71	349.426	262.549	212.888	304.666	285.625	441.117	330.468	245.879	389.629	195.214	213.891	187.045	333.728	198.382	234.162	223.624	328.615	250.056	355.93	337.323	236.137	444.524	365.646	395.999	161.904	378.683	325.713	178.275	35.8694	569.269	376.482	172.039	223.127	467.29	138.649	471.919
		417	2011.06	191.756	402.536	322.21	377.251	222.87	0	168.648	241.75	362.805	315.1	473.737	225.003	146.176	324.186	177.04	380.385	286.925	39.2579	521.058	178.321	223.728	187.069	509.686	253.982	256.582	285.308	404.841	184.889	442.695	384.999	268.556	307.897	595.554	343.971	152.973	327.717	461.854	265.443	164.177	563.725	307.293	121.886	146.875	228.388	102.866	416.175
		418	2014.92	334.803	423.777	313.883	301.801	177.577	0	280.301	177.665	442.699	216.459	407.355	320.538	131.702	344.672	225.321	367.206	251.991	391.577	657.377	112.065	188.371	191.115	514.866	262.924	99.9791	206.028	402.311	227.315	406.166	348.772	210.561	393.846	319.167	321.571	257.865	431.684	295.062	223.837	64.4039	544.744	401.546	146.637	136.7	225.063	101.692	418.04
		419	2018.78	282.183	326.813	281.567	395.629	213.684	0	270.78	203.258	283.556	294.011	520.564	260.331	129.158	402.37	225.504	295.382	418.127	326.938	523.61	118.739	121.936	161.087	504.983	374.971	186.506	171.378	460.238	190.901	325.386	545.566	47.3169	418.049	246.684	338.904	242.495	286.296	261.644	320.706	124.066	480.267	393.669	183.18	190.601	309.512	143.206	491.6
		420	2022.64	300.973	609.206	313.468	403.907	145.044	0	195.417	200.185	348.017	453.089	612.14	237.239	157.363	362.471	255.196	359.972	332.384	334.639	403.582	209.977	159.91	187.024	610.535	375.217	137.389	264.848	377.92	246.222	439.532	359.143	139.337	473.816	293.382	305.398	196.02	340.908	265.921	275.187	182.289	485.173	320.537	124.752	210.381	343.725	58.8511	527.352
		421	2026.5	250.938	426.604	433.595	396.097	129.561	0	251.927	176.787	473.226	257.46	449.969	263.998	141.447	507.13	211.16	397.408	356.677	324.408	565.477	198.405	136.918	176.384	510.773	383.837	184.595	219.74	415.117	265.878	372.541	385.426	199.072	385.329	427.778	359.059	274.974	385.032	232.736	236.683	134.224	459.134	393.266	147.473	153.994	432.129	116.804	363.389
		422	2030.36	211.375	504.997	324.523	430.681	167.922	0	328.528	139.854	369.098	403.005	449.059	223.49	44.0815	438.955	282.688	434.11	300.009	259.762	463.098	274.438	210.574	209.326	514.188	334.456	226.529	198.228	413.535	260.386	432.328	371.393	180.356	403.37	387.844	254.647	324.306	367.314	373.16	266.343	100.935	288.443	286.886	217.038	167.834	444.348	51.4065	496.729
		423	2034.22	333.046	600.016	358.866	409.622	237.943	179.36	259.159	183.215	400.847	415.561	424.463	138.523	184.667	314.732	368.257	365.103	239.428	402.675	595.188	178.445	240.044	165.233	536.518	440.301	269.021	232.549	253.62	171.029	341.128	490.154	113.575	523.987	333.773	336.211	209.663	388.532	307.009	287.56	57.7548	328.969	248.474	210.701	142.87	353.067	28.358	494.612
		424	2038.08	237.285	584.203	392.676	337.085	258.997	144.553	187.355	237.602	406.611	335.229	419.356	233.005	224	393.954	283.947	282.327	391.271	308.41	525.784	193.85	173.655	202.257	362.23	339.411	192.956	225.971	262.114	183.219	360.471	234.309	185.97	446.059	384.753	327.926	198.337	406.445	350.819	153.571	100.622	481.497	337.112	156.184	131.13	299.711	42.1407	331.331
		425	2041.94	320.443	537.283	397.073	343.771	109.437	103.152	261.975	181.679	466.238	333.993	481.514	156.52	275.405	316.171	327.572	303.988	363.298	253.374	260.702	298.487	183.746	241.01	457.227	343.952	321.289	134.916	253.749	245.265	295.006	310.262	234.608	337.636	283.307	394.42	206.216	378.326	317.406	266.863	256.522	515.076	288.051	169.117	155.058	360.966	128.662	316.571
		426	2045.8	242.129	543.507	375.02	414.304	217.661	142.371	371.611	193.861	385.01	247.249	468.799	300.125	182.722	365.971	235.648	317.521	297.241	377.635	443.116	198.421	187.664	238.808	448.795	262.386	280.859	205.859	266.987	197.469	218.851	288.005	102.243	360.785	311.138	366.829	336.366	349.097	288.121	185.406	109.857	372.756	400.938	140.609	201.589	563.612	71.3481	259.66
		427	2049.66	301.353	553.727	403.069	331.817	170.217	119.729	283.487	187.829	327.88	280.279	458.943	272.422	264.852	420.87	318.02	281.153	272.7	394.323	547.283	264.333	240.088	250.067	377.314	362.63	235.109	193.121	260.744	210.178	395.517	295.335	193.175	457.625	424.041	267.679	214.742	280.016	310.094	277.275	131.455	422.73	453.161	133.204	226.676	455.166	34.0603	280.571
		428	2053.52	289.059	461.691	340.233	305.894	114.43	116.741	283.849	168.289	429.265	281.983	468.027	208.154	309.078	293.488	324.272	357.349	350.693	266.554	525.294	265.24	115.805	172.684	483.924	430.168	230.143	140.236	369.103	225.876	312.847	350.73	240.545	347.265	364.582	299.46	258.588	334.9	242.513	283.367	279.679	459.279	345.109	146.142	165.03	519.953	98.5314	299.408
		429	2057.38	224.39	514.203	335.325	341.646	210.693	122.761	335.269	161.058	428.565	310.462	353.939	227.32	238.727	345.599	281.712	367.967	298.3	241.077	587.459	317.201	106.802	180.597	536.315	367.938	246.936	183.066	293.314	197.941	334.612	296.821	149.005	297.675	388.277	247.415	304.537	397.768	302.991	176.837	214.506	330.031	260.06	181.183	132.85	424.429	24.4029	464.924
		430	2061.24	182.78	562.264	434.871	331.283	143.97	185.555	254.986	354.375	381.743	325.481	392.863	277.495	218.612	332.094	297.581	427.916	354.945	377.004	439.739	237.818	122.165	149.673	412.018	355.422	243.156	170.302	232.691	213.137	545.004	340.432	137.509	401.188	322.392	275.204	209.571	280.8	397.609	209.104	194.65	325.06	262.491	282.731	151.192	524.701	68.2494	199.947
		431	2065.1	249.037	536.561	355.957	294.437	117.335	64.4135	277.574	258.113	482.194	224.877	317.582	300.323	282.185	266.254	266.201	278.475	376.624	170.619	364.274	265.509	83.8363	217.293	615.981	322.718	215.637	213.093	396.623	133.152	339.661	217.452	177.806	334.498	226.749	284.287	458.187	399.667	334.981	164.483	30.0337	265.533	336.611	172.819	265.553	509.126	144.752	329.031
		432	2068.96	192.48	442.851	322.523	235.419	71.6257	205.796	278.5	199.018	400.991	329.434	362.78	317.733	242.745	229.988	364.061	313.262	321.014	373.734	462.493	322.325	110.134	183.853	506.15	405.24	221.835	170.641	217.69	124.913	316.701	172.877	112.573	404.624	298.731	169.247	213.841	427.396	211.338	218.543	242.735	394.993	392.03	179.458	232.812	468.862	114.93	312.313
		433	2072.82	242.215	394.109	288.036	433.881	143.237	169.682	358.113	241.07	342.606	189.815	506.13	312.349	199.89	262.781	226.814	466.87	358.716	380.159	366.519	245.732	131.567	212.377	594.597	305.906	350.641	95.4671	335.326	248.126	342.212	322.576	124.539	378.675	184.845	163.774	231.014	278.656	303.564	139.072	253.252	493.622	491.293	174.208	209.461	443.815	78.261	276.906
		434	2076.68	255.906	525.434	206.925	335.435	127.819	175.073	349.577	182.499	447.547	394.687	202.546	173.843	193.358	222.806	347.255	235.941	349.47	268.168	423.881	386.916	146.325	125.154	479.579	363.234	375.893	148.49	372.288	213.342	302.419	230.577	239.079	447.484	271.894	221.31	294.467	244.206	225.63	234.022	250.319	384.467	326.434	197.92	181.239	413.04	88.7237	207.602
		435	2080.54	237.088	602.278	394.994	211.779	129.154	111.294	422.11	178.413	406.312	314.483	381.508	420.027	269.456	251.248	274.374	318.48	273.103	403.538	428.905	300.018	109.845	130.714	602.149	370.891	237.185	195.086	446.855	126.8	302.942	402.285	104.249	389.476	248.047	226.405	287.443	331.346	330.449	137.497	223.927	468.106	493.277	210.103	256.018	411.654	108.701	377.905
		436	2084.4	170.884	475.272	480.671	300.206	139.577	173.587	462.684	99.9524	378.708	247.022	327.542	319.674	264.046	274.269	273.341	237.995	236.583	289.582	358.923	342.18	53.5168	171.816	518.325	362.206	381.492	150.223	246.14	165.915	317.866	424.265	168.565	326.536	243.947	240.986	262.179	252.77	350.712	221.209	331.04	502.391	371.017	311.629	250.128	469.651	92.0222	251.656
		437	2088.26	306.284	523.892	460.265	350.407	195.495	159.168	391.605	107.503	406.41	266.089	462.72	230.407	144.833	240.918	358.276	371.077	276.491	356.106	548.901	293.834	130.561	195.955	451.609	385.346	367.999	141.013	247.929	141.723	287.226	340.228	159.103	445.776	360.132	243.537	307.11	250.267	249.676	280.974	327.287	397.936	397.802	219.928	208.118	295.111	70.1343	177.084
		438	2092.12	176.886	548.167	516.466	343.354	143.143	16.7002	364.043	105.918	406.376	304.715	509.198	319.736	234.318	252.129	194.906	316.833	295.438	214.934	494.603	266.382	102.536	89.0865	431.252	448.849	396.528	118.884	247.2	108.206	262.419	451.488	142.35	398.408	372.417	231.511	345.91	255.501	333.706	227.27	318.36	515.905	363.782	182.798	102.521	277.527	75.1999	285.341
		439	2095.98	124.508	487.671	439.231	464.132	148.927	158.686	427.527	121.783	417.821	354.271	485.19	189.703	164.656	233.43	218.218	323.676	208.82	272.028	474.053	311.601	96.7629	120.515	355.223	347.394	354.943	84.4207	300.502	140.346	261.369	193.026	178.881	438.599	281.361	188.024	303.132	228.455	249.728	476.506	348.686	473.074	420.742	234.493	227.977	376.945	169.512	355.412
		440	2099.84	221.559	438.592	471.023	374.26	171.469	285.494	228.721	155.011	464.934	131.761	506.911	213.159	162.023	138.312	161.577	464.913	253.18	454.693	581.995	283.612	127.336	154.454	384.881	434.212	358.263	152.96	276.497	131.77	374.602	255.102	176.492	326.302	238.223	286.513	349.639	277.464	411.698	343.569	279.274	492.315	305.296	244.514	98.6503	296.895	117.382	128.124
		441	2103.7	202.901	359.394	448.391	423.745	168.992	127.528	331.796	66.8475	565.672	350.355	420.334	248.675	416.721	232.887	275.336	425.081	261.972	339.537	548.803	416.746	93.7758	90.2497	340.629	292.825	393.275	131.113	262.986	126.022	361.507	285.364	256.926	378.421	297.555	238.857	322.431	227.59	268.505	366.626	361.778	441.738	310.307	161.466	224.206	419.167	65.6138	172.403
		442	2107.56	337.196	568.031	389.793	442.546	166.218	215.327	288.513	169.329	510.284	210.22	366.003	288.075	192.832	220.763	320.767	326.092	218.13	0	510.931	445.602	67.6323	148.904	444.018	436.507	467.764	169.324	343.347	158.728	259.298	257.417	24.7754	507.423	372.868	279.725	210.682	232.05	327.97	276.75	323.252	464.683	278.638	261.028	220.75	312.296	60.9682	339.299
		443	2111.42	272.781	506.923	428.079	336.908	140.296	135.605	199.205	133.259	491.74	234.438	322.044	289.081	289.766	186.621	279.155	217.511	250.599	397.084	609.354	455.775	68.6158	173.084	354.156	576.573	269.518	189.14	247.744	128.744	260.754	362.165	128.626	410.295	281.314	199.312	225.111	336.478	403.547	216.157	298.897	526.886	348.484	339.188	204.908	422.917	98.4156	173.314
		444	2115.28	343.586	462.763	431.524	350.493	105.845	214.092	259.019	120.371	465.501	175.016	315.578	284.97	166.189	252.627	296.99	409.87	297.868	333.421	502.439	436.771	167.98	95.9859	267.649	540.871	335.524	218.832	386.872	86.2024	323.449	276.194	163.612	324.531	404.573	296.408	329.027	132.58	364.88	229.87	364.782	504.013	313.867	313.322	175.677	391.165	86.6171	236.959
		445	2119.14	351.793	531.692	555.999	323.578	145.018	164.064	318.349	174.386	469.221	342.665	445.872	286.524	206.126	173.174	352.754	386.786	301.006	402.577	410.105	399.972	143.646	125.782	330.031	364.357	373.772	141.881	425.848	130.486	312.769	232.237	142.762	349.76	302.982	220.829	378.868	230.797	214.387	327.448	223.176	463.658	435.8	258.541	284.432	335.259	100.74	337.172
		446	2123	354.924	478.497	554.048	332.748	159.817	133.708	447.681	227.473	430.268	306.717	253.225	218.737	202.252	171.984	203.593	235.935	344.001	390.517	491.519	346.55	152.69	179.973	458.063	485.854	469.582	212.301	388.747	183.847	299.379	349.822	146.528	318.643	258.803	335.797	414.138	210.039	271.875	233.662	302.856	567.517	402.046	264.888	212.285	313.973	130.83	295.882
		447	2126.86	267.13	401.62	529.516	328.308	279.814	156.022	387.743	125.787	376.366	243.835	579.347	237.596	203.099	192.04	196.038	341.857	244.788	376.707	503.071	298.491	108.112	156.059	194.359	410.593	415.374	155.933	306.637	120.278	376.128	231.891	132.12	469.969	240.639	248.251	400.95	207.885	392.521	310.25	220.662	506.043	448.724	268.67	157.222	353.905	103.183	188.798
		448	2130.72	291.546	539.577	633.654	356.471	193.203	160.27	327.847	196.187	413.195	258.413	441.482	279.819	266.401	180.854	261.283	327.941	287.925	390.39	557.551	374.79	117.361	171.662	324.003	455.664	391.011	111.971	248.685	118.131	290.331	181.81	140.083	403.612	121.853	219.98	360.879	188.476	263.083	321.937	231.888	426.276	404.822	178.91	255.908	402.539	94.0803	96.5346
		449	2134.58	287.887	420.031	454.908	501.01	221.3	98.115	352.721	156.415	355.091	281.677	310.924	287.861	173.223	198.332	430.136	126.748	334.639	357.366	387.316	371.035	144.94	50.3352	420.188	368.091	425.08	107.057	331.395	140.321	201.235	176.05	191.661	406.214	260.546	246.648	462.142	267.092	361.697	299.808	303.959	583.023	389.445	242.228	229.063	218.154	170.274	263.183
		450	2138.44	285.568	464.706	449.18	430.466	176.401	230.584	283.911	202.869	426.279	305.163	475.554	275.632	56.3754	164.771	369.082	434.358	310.798	311.489	494.044	325.637	125.948	200.703	332.101	446.145	466.362	209.017	397.14	36.7289	300.99	249.251	276.939	516.843	178.854	357.216	446.814	288.942	400.692	299.201	274.262	547.494	336.938	166.495	178.611	519.072	23.2982	464.943
		451	2142.3	271.096	561.484	572.655	525.536	223.907	206.374	480.896	140.214	442.198	273.556	358.114	190.028	195.547	218.234	197.462	285.892	357.585	384.411	501.932	362.555	116.964	143.44	417.073	501.163	403.692	198.779	305.877	105.247	327.995	348.925	186.837	437.302	202.504	181.832	385.319	277.441	353.404	223.034	347.282	432.267	383.647	314.336	169.206	169.053	46.9929	304.72
		452	2146.16	386.952	499.895	459.066	561.504	220.305	120.657	481.772	158.312	363.603	289.824	361.304	176.274	93.6203	165.186	228.955	447.03	340.052	392.771	526.307	373.867	117.491	118.904	316.275	362.3	450.79	142.732	356.001	74.9982	249.836	305.876	177.638	390.482	207.859	322.605	387.469	183.826	447.972	267.85	255.53	405.602	262.224	272.678	294.44	500.75	142.619	359.823
		453	2150.02	379.38	391.19	433.489	279.25	282.854	199.176	432.798	113.752	506.038	257.299	377.531	207.472	90.837	198.767	126.702	342.241	294.242	324.84	474.855	416.658	133.27	151.223	274.267	345.798	434.354	167.609	368.5	114.58	255.323	182.165	174.315	373.922	208.073	350.08	438.895	201.752	374.045	310.543	293.953	423.837	396.276	249.552	228.739	411.148	132.538	230.285
		454	2153.88	257.305	351.045	475.436	353.235	215.425	29.0478	457.609	68.8213	358.354	466.734	314.65	58.4251	268.555	204.586	180.735	296.685	283.067	0	474.634	347.881	82.5515	201.567	345.594	481.331	343.158	205.682	461.854	67.8904	326.844	172.233	142.437	447.142	183.085	325.901	317.588	321.842	470.612	318.437	306.001	375.035	315.012	288.783	193.88	557.484	111.17	257.771
		455	2157.74	352.486	402.773	409.933	503.535	275.241	74.3832	311.677	169.399	408.006	290.23	310.07	263.66	159.595	195.775	311.236	343.457	302.313	271.932	604.931	392.647	167.814	158.415	299.978	424.459	393.129	214.639	430.267	170.712	218.266	120.369	123.304	453.603	248.309	292.733	379.382	148.065	330.221	257.803	312.178	358.171	175.789	375.773	255.87	503.383	62.0597	278.648
		456	2161.6	310.373	436.747	427.836	408.945	338.234	157.331	394.016	122.35	367.639	377.682	280.322	264.962	85.5253	278.373	268.746	279.455	247.253	222.416	474.853	254.716	171.997	173.03	338.097	325.51	470.883	245.17	375.482	173.408	187.401	169.943	259.07	500.531	95.8503	272.61	392.752	199.844	322.227	268.34	161.045	436.178	336.441	350.156	193.553	505.26	146.067	427.706
		457	2165.46	295.737	451.418	324.051	357.7	257.3	44.4773	443.349	142.766	459.793	360.067	473.186	168.859	63.5557	212.034	310.805	253.186	343.784	234.77	629.679	300.046	220.094	129.898	274.081	384.313	503.036	150.884	341.686	155.557	304.143	330.011	246.297	391.64	207.875	329.011	483.362	243.357	402.373	271.087	330.5	354.371	284.708	314.298	145.198	262.89	112.179	311.106
		458	2169.32	227.268	485.245	649.748	252.6	154.928	204.337	430.24	111.403	389.91	406.498	508.605	226.511	141.405	264.803	335.916	348.704	307.549	0	515.721	362.124	146.928	182.553	327.088	342.256	498.763	118.108	454.696	144.183	208.91	239.525	98.8959	442.987	202.161	207.02	509.259	288.89	368.218	220.209	298.066	422.589	287.743	277.414	194.555	384.952	52.6641	425.366
		459	2173.18	262.541	383.894	485.026	380.022	274.382	283.218	532.967	158.58	448.445	340.519	455.587	290.644	172.621	227.691	343.169	298.675	262.459	239.91	466.747	437.417	142.452	172.724	225.063	416.435	436.816	188.118	350.87	166.233	279.219	304.13	227.582	532.042	146.381	277.085	431.28	262.096	354.074	251.026	246.989	273.851	304.616	336.178	211.482	365.84	141.208	412.822
		460	2177.04	367.653	389.694	484.198	448.062	285.303	120.157	554.949	88.0537	527.138	491.094	452.717	255.409	248.55	284.621	263.021	520.147	351.674	165.323	583.734	386.281	94.8759	167.3	312.586	280.71	512.294	76.5218	403.348	134.788	208.931	286.656	217.618	483.416	124.385	317.16	358.878	200.858	374.673	241.576	160.308	415.384	360.658	309.717	150.884	309.598	118.854	400.067
		461	2180.9	251.057	231.383	545.803	373.546	250.075	223.835	656.17	90.2929	386.298	371.783	384.482	253.612	254.687	320.043	301.873	300.445	365.272	319.163	668.328	403.773	179.685	163.253	283.021	381.01	449.878	194.571	310.63	186.251	256.619	454.881	231.908	444.928	143.453	420.475	451.033	290.113	458.375	209.528	331.619	540.576	349.861	314.472	155.027	488.91	89.0064	304.284
		462	2184.76	298.424	356.125	550.137	291.542	356.133	0	452.152	35.7689	393.36	362.127	402.885	210.326	218.101	283.868	355.622	369.567	432.726	214.045	506.698	340.076	190.031	142.929	311.967	541.908	476.894	247.429	443.167	203.416	323.172	342.366	166.914	350.313	112.87	419.17	442.564	292.894	477.221	93.5433	343.933	426.869	350.824	356.494	130.271	400.729	169.224	410.779
		463	2188.62	292.749	314.555	524.541	307.847	234.698	0	605.299	0	465.377	418.645	441.66	352.768	268.646	358.845	334.697	390.373	386.115	441.916	448.371	360.287	247.543	130.527	349.559	478.957	513.336	100.189	383.941	218.66	333.541	286.653	220.39	437.397	49.6424	399.083	366.44	329.351	464.115	190.158	452.166	393.932	375.601	470.194	171.363	423.908	91.3118	501.337
		464	2192.48	258.484	430.071	403.794	270.638	359.987	167.884	602.973	68.5674	458.97	490.646	443.474	314.422	192.189	476.46	293.517	318.62	214.593	387.131	442.336	443.86	128.926	180.61	382.81	443.316	481.57	234.925	512.865	211.944	364.401	338.16	213.352	435.676	80.1985	414.885	498.429	251.93	339.977	282.603	205.514	413.635	431.607	388.335	131.9	429.921	88.9795	310.207
		465	2196.34	240.569	246.52	450.353	254.929	363.399	166.264	558.646	23.7131	450.395	449.831	307.346	371.94	297.994	539.518	288.131	412.747	257.417	323.282	561.386	321.628	100.694	210.888	470.435	450.515	582.134	197.832	465.086	140.339	334.015	369.339	156.555	460.405	162.926	297.766	392.573	353.93	418.834	280.262	226.883	516.184	393.617	397.178	141.129	377.759	97.8358	324.46
		466	2200.2	312.346	203.532	322.97	208.996	328.812	192.144	568.449	81.6762	325.29	407.392	389.06	394.954	279.1	446.645	306.708	393.409	303.435	255.889	400.244	344.428	153.312	149.977	372.389	420.295	449.023	187.608	483.245	99.3851	378.388	300.903	84.1863	481.391	54.0986	436.786	341.174	285.949	431.938	281.876	321.389	477.979	428.535	610.791	96.2812	456.722	152.201	366.328
		467	2204.06	290.12	244.469	470.392	408.992	411.174	241.065	481.109	67.132	358.881	417.355	415.754	340.726	279.234	452.802	242.256	382.962	372.697	366.194	348.941	453.812	161.027	173.736	260.425	420.16	526.348	143.585	473.62	131.696	285.607	155.279	258.204	375.703	58.6186	426.343	332.434	273.089	465.91	270.965	327.133	346.153	340.068	427.084	62.7654	446.087	133.776	456.576
		468	2207.92	271.539	382.556	445.976	146.526	364.897	0	620.967	89.4575	306.34	450.623	390.362	295.173	192.284	499.926	315.865	455.277	300.702	329.449	473.666	474.011	199.488	143.288	368.018	474.937	541.944	224.687	211.319	57.9751	426.932	286.771	166.731	398.762	154.982	458.605	476.443	140.71	395.994	112.51	250.155	513.34	278.122	487.585	152.847	412.674	157.099	347.044
		469	2211.78	263.74	372.293	483.026	202.96	292.498	142.178	566.379	35.6158	356.507	462.156	514.934	280.135	234.921	467.066	341.357	361.2	221.75	363.861	511.452	369.782	131.741	172.214	401.674	458.535	521.926	178.019	188.985	126.082	421.061	277.246	179.215	338.474	169.255	531.443	389.775	183.614	388.767	271.794	196.787	452.921	204.476	513.752	61.7483	420.243	229.856	327.583
		470	2215.64	396.679	313.139	477.001	311.28	278.771	176.22	565.608	108.858	335.533	489.074	447.683	404.827	260.514	426.445	235.536	315.978	278.514	306.159	442.377	357.251	156.054	136.946	328.982	465.203	447.09	173.517	141.755	73.5772	288.935	337.787	89.0285	401.779	81.6019	528.986	386.788	169.88	429.788	229.341	187.015	535.333	344.864	452.601	151.179	285.739	167.409	304.727
		471	2219.5	336.421	342.523	590.646	336.248	342.045	25.8803	494.483	84.5622	367.354	420.252	392.521	324.217	286.37	479.829	351.247	452.192	305.643	251.004	597.529	295.066	134.754	154.208	439.463	467.369	369.8	257.694	224.65	124.544	260.371	315.29	136.522	456.605	74.1822	431.57	360.336	226.788	291.561	218.39	204.62	533.739	378.226	423.798	207.035	462.132	226.487	233.8
		472	2223.36	397.164	289.48	414.938	242.6	357.22	165.462	560.583	37.1547	192.728	414.065	323.424	393.545	311.624	408.489	326.796	439.144	246.72	310.908	539.01	314.04	225.18	131.307	388.231	457.193	505.636	193.142	199.432	77.6155	370.277	265.173	265.628	412.604	0	382.75	485.531	342.437	245.28	197.634	177.181	459.237	295.595	419.726	166.723	355.649	207.012	214.315
		473	2227.22	335.857	281.198	520.775	307.034	326.924	130.188	554.254	91.5454	265.154	357.032	428.37	440.452	0	565.392	208.189	279.597	318.464	291.342	511.139	364.078	128.157	124.146	492.813	296.757	303.391	187.651	324.446	88.0015	463.219	202.384	112.165	461.619	168.248	380.968	468.234	320.81	314.38	228.974	108.115	349.31	330.837	464.808	116.138	294.95	137.32	135.14
		474	2231.08	298.168	292.679	342.669	339.105	311.842	218.664	523.558	82.4375	248.54	383.058	432.597	380.485	0	419.61	164.584	409.68	253.31	290.077	587.625	270.37	151.53	207.265	269.627	309.021	370.124	196.691	174.012	71.3233	401.92	204.337	76.7235	448.921	0	384.506	450.118	183.764	280.486	173.295	79.019	411.548	330.942	454.687	178.305	256.323	165.366	169.215
		475	2234.94	323.886	253.342	400.95	269.067	410.522	0	737.35	0	157.403	390.901	449.061	346.08	256.454	563.679	159.408	366.416	243.087	295.588	531.318	381.72	104.7	167.342	422.101	397.994	431.575	210.027	143.446	116.452	308.233	136.8	73.7629	355.558	118.73	476.839	462.232	142.902	248.918	254.987	187.816	386.418	454.48	467.868	181.398	283.984	175.484	284.06
		476	2238.8	324.542	355.292	308.219	261.244	508.985	232.807	608.449	22.5067	421.215	493.659	372.813	295.54	0	514.824	222.881	460.466	206.355	274.831	464.292	326.466	103.542	197.025	247.989	398.634	459.982	254.101	195.561	75.4388	237.163	115.22	112.168	369.431	0	474.45	486.289	203.341	187.874	175.431	255.214	435.261	219.631	508.712	178.667	341.397	111.231	234.212
		477	2242.66	246.885	391.436	291.624	289.34	233.662	131.227	707.24	0	395.518	373.712	419.854	273.554	205.279	490.978	176.215	278.611	183.76	251.629	563.121	236.11	294.171	67.723	375.528	336.522	554.599	222.917	124.281	60.4144	293.725	153.848	109.427	390.425	56.3115	454.843	444.074	323.649	172.883	313.624	85.4018	434.647	420.948	321.807	196.9	177.052	175.382	158.585
		478	2246.52	245.442	336.961	288.613	230.024	374.311	325.531	704.161	53.4853	263.822	326.243	321.344	357.604	338.029	600.526	55.0033	359.837	77.3511	355.961	483.674	242.017	155.865	146.965	367.301	411.745	443.905	204.936	261.796	32.4527	239.954	251.025	147.594	452.451	106.568	530.79	332.077	260.712	459.587	380.427	72.5207	523.382	323.644	489.461	208.305	172.56	188.925	232.485
		479	2250.38	219.3	382.078	219.795	393.458	289.486	383.053	555.562	78.3602	349.001	366.259	460.36	439.271	212.315	581.838	54.2137	379.027	188.2	232.542	574.11	372.126	185.349	223.061	157.981	345.043	385.077	199.23	97.5808	30.0891	267.154	211.281	45.7964	564.063	73.8749	456.817	416.43	294.492	337.754	209.469	184.715	318.133	336.83	421.711	231.701	300.249	111.539	254.217
		480	2254.24	46.0554	427.682	230.256	304.82	343.858	238.744	500.155	42.0945	379.438	266.612	408.499	421.133	275.042	452.941	123.998	394.987	195.337	267.992	584.762	386.906	181.419	177.105	201.802	342.486	511.842	244.598	156.38	77.0722	391.101	201.325	81.6683	482.374	173.658	484.365	369.363	272.437	199.153	255.837	54.583	333.101	315.406	477.306	182.85	298.178	207.18	241.041
		481	2258.1	183.588	415.82	261.929	325.151	420.573	338.998	607.65	0	349.482	272.481	479.813	474.929	328.583	313.222	92.8986	341.642	233.924	234.416	455.871	415.92	134.697	158.836	343.983	341.271	325.474	261.637	149.671	0	284.401	254.104	132.735	430.278	77.4833	396.565	446.543	334.078	254.552	202.131	74.0698	374.315	460.527	481.041	258.89	256.859	254.855	276.958
		482	2261.96	192.459	364.465	226.61	418.764	329.44	222.61	497.977	23.1629	287.401	330.699	456.367	339.573	379.294	413.605	84.5005	348.104	203.424	306.769	564.938	305.353	163.094	139.841	266.599	327.242	386.894	175.348	148.56	71.1911	255.198	211.739	109.815	431.748	114.121	355.986	463.371	303.298	394.451	343.246	178.831	318.389	508.861	582.482	222.394	232.755	140.078	56.638
		483	2265.82	198.795	300.376	306.598	438.856	445.814	240.698	344.375	58.8752	330.481	250.489	436.813	407.124	210.524	490.311	224.852	307.319	182.731	158.608	404.255	439.608	195.072	211.35	296.376	266.698	357.56	235.076	206.258	70.8917	337.361	425.801	113.476	483.006	155.775	602.557	462.649	371.184	442.117	293.304	90.4751	496.44	307.112	523.905	231.54	257.816	188.499	163.198
		484	2269.68	248.543	367.911	252.3	291.675	327.84	320.185	484.127	27.9227	268.716	253.901	375.736	366.154	324.963	420.074	194.658	404.907	203.356	316.181	503.137	388.33	154.987	203.633	223.091	398.257	281.33	199.962	191.255	23.2452	424.939	226.864	119.973	471.674	205.732	493.7	450.714	384.58	284.527	332.028	110.194	483.642	477.548	375.322	232.735	247.048	132.91	195.452
		485	2273.54	284.248	365.612	255.783	426.951	340.669	288.386	498.455	66.5506	252.279	329.352	533.065	480.516	305.566	493.564	70.3544	243.828	207.011	197.926	434.003	425.977	238.457	114.124	315.689	378.463	427.654	259.631	126.688	106.565	467.727	355.019	50.7092	341.998	70.2127	595.901	391.487	264.532	280.598	251.406	105.266	403.198	278.755	184.638	211.614	227.869	209.774	135.726
		486	2277.4	199.301	367.408	269.167	340.081	338.122	302.6	504.127	74.4614	414.803	258.334	479.646	406.123	221.97	444.149	160.373	268.288	245.457	211.721	601.705	451.007	232.554	196.095	361.703	396.932	343.89	214.471	158.294	20.2714	409.385	161.072	134.825	421.273	220.161	426.677	456.58	357.866	301.28	315.289	147.34	316.507	332.062	283.245	173.292	169.734	205.463	61.6129
		487	2281.26	179.877	373.093	291.228	387.136	240.57	204.747	354.986	63.4745	445.696	291.659	460.96	344.324	226.043	449.173	244.71	393.907	218.075	234.25	533.443	408.492	139.594	190.403	374.707	403.9	387.911	217.923	167.41	52.5555	490.476	278.547	75.0317	476.258	76.2459	630.542	401.854	276.431	345.84	323.766	101.474	442.992	355.758	360.362	122.784	197.072	171.466	259.396
		488	2285.12	331.436	369.483	303.926	121.139	333.674	241.554	275.338	79.1646	303.816	217.317	494.049	508.149	197.011	626.003	166.695	249.104	167.529	246.617	406.005	190.297	201.429	200.757	420.502	438.146	436.154	231.392	216.254	27.1795	506.99	202.069	117.235	356.147	122.235	536.808	517.186	206.43	394.21	333.963	61.653	385.704	361.979	401.681	161.54	207.89	301.476	175.722
		489	2288.98	156.379	361.982	328.978	300.692	279.484	190.284	384.402	34.4378	374.08	266.716	526.348	432.52	217.298	390.876	123.18	367.204	194.081	224.871	510.8	371.485	143.232	215.118	359.728	426.093	520.584	199.052	245.094	78.5951	424.875	196.171	90.9637	461.254	101.379	424.285	405.063	214.673	392.675	272	171.036	468.252	280.195	255.118	186.772	298.764	218.701	274.831
		490	2292.84	134.784	379.542	320.35	131.295	346.083	233.614	298.485	110.526	367.048	227.751	472.997	437.927	0	429.48	76.4155	241.181	315.106	269.934	588.545	374.685	71.3501	218.98	425.008	434.451	545.315	196.112	228.984	123.734	412.49	275.158	101.053	341.661	164.187	542.62	411.413	232.187	333.359	359.444	21.8764	418.851	427.751	376.935	248.733	258.098	224.729	84.9331
		491	2296.7	212.025	262.585	341.475	244.761	396.143	206.793	426.842	72.811	332.456	279.891	335.232	415.474	392.434	498.243	239.144	461.699	208.865	303.368	506.378	359.26	145.868	177.186	334.179	300.546	467.455	231.539	149.063	81.2705	354.328	171.82	116.016	388.755	218.536	400.242	419.103	69.2345	356.505	256.442	116.725	412.195	363.419	350.468	231.611	159.69	253.829	146.137
		492	2300.56	330.587	478.28	198.06	162.201	440.849	213.79	368.281	97.515	353.004	255.407	429.179	391.162	80.1659	449.081	145.424	257.803	261.085	151.585	377.139	416.673	105.012	215.727	490.91	413.712	374.745	225.983	208.134	96.5667	392.416	223.636	47.7778	388.056	208.86	402.363	245.824	168.755	337.063	206.438	123.917	337.004	207.899	461.858	264.165	149.927	235.907	118.518
		493	2304.42	191.536	385.131	303.494	323.601	336.978	417.979	467.727	94.7486	341.763	268.218	489.06	407.899	364.972	446.897	199.047	281.223	198.682	318.469	347.97	370.876	197.706	337.627	347.465	393.827	452.047	239.028	159.974	170.552	432.592	470.426	141.406	493.578	165.47	507.545	445.921	285.114	398.777	243.768	128.674	271.21	263	402.282	285.65	190.984	187.988	261.17
		494	2308.28	239.891	373.739	209.518	364.88	346.841	498.113	317.251	76.9833	370.892	318.979	479.561	358.34	179.611	397.124	126.526	329.487	180.34	198.247	427.647	412.045	98.0254	181.773	446.585	323.361	518.687	238.164	274.138	102.05	390.142	511.713	62.2371	287.212	232.095	509.663	401.463	304.142	319.904	267.213	66.9254	402.482	246.569	368.36	198.731	225.955	196.709	156.052
		495	2312.14	253.257	309.076	244.749	206.344	380.717	445.269	253.397	0	366.326	299.769	341.195	243.179	379.685	367.807	194.962	360.424	302.35	199.392	510.098	427.027	50.8102	225.506	358.606	296.209	490.486	301.22	209.439	53.1055	340.229	356.754	127.386	454.545	182.997	626.353	279.052	249.213	453.814	276.579	92.6801	312.503	276.048	348.649	193.13	244.076	166.598	74.1463
		496	2316	344.288	425.973	283.414	286.897	396.387	399.674	344.202	131.806	298.628	294.555	505.953	327.826	191.011	415.02	64.6656	320.363	307.821	173.897	426.788	416.876	97.5907	98.9155	381.253	272.732	469.666	235.633	182.966	151.559	411.822	372.731	21.7646	374.824	282.319	527.468	272.394	334.504	385.481	313.643	197.533	350.347	319.196	323.205	187.152	238.337	274.311	212.981
		497	2319.86	223.813	420.15	241.035	168.754	244.526	494.405	191.032	60.0972	419.045	310.419	313.358	343.27	293.077	512.943	116.828	272.88	178.155	216.385	518.113	519.462	126.892	203.139	415.089	286.412	279.438	197.522	178.357	39.1298	399.835	396.456	108.942	414.536	222.634	539.139	243.644	394.044	385.859	292.62	210.238	168.447	221.433	394.753	229.848	310.734	211.597	235.63
[truncated: 9 more columns]

## Sheet: Average Background
				SptId_13	SptId_15	SptId_19	SptId_20	SptId_22	SptId_24	SptId_25	SptId_27	SptId_28	SptId_31	SptId_33	SptId_34	SptId_35	SptId_37	SptId_41	SptId_42	SptId_43	SptId_44	SptId_47	SptId_49	SptId_50	SptId_52	SptId_53	SptId_55	SptId_56	SptId_58	SptId_59	SptId_61	SptId_63	SptId_65	SptId_66	SptId_67	SptId_69	SptId_71	SptId_74	SptId_76	SptId_78	SptId_81	SptId_83	SptId_84	SptId_87	SptId_88	SptId_89	SptId_92	SptId_96	SptId_97
		0	401.44	0	0	0	0	0	0	0	0	0	0	0	0	143.482	0	0	0	0	0	0	0	0	0	0	0	0	0	0	0	0	0	0	0	0	0	0	0	0	0	164.956	0	0	0	0	0	130.215	0
		1	405.3	0	0	0	0	0	0	0	0	0	0	0	0	0	0	0	0	0	0	0	0	0	0	0	0	0	0	0	0	0	0	0	0	0	0	0	0	0	0	0	0	0	0	0	0	0	0
		2	409.16	0	0	0	0	0	0	0	0	0	0	0	0	0	0	0	0	0	0	0	0	0	0	0	0	0	0	0	0	0	0	0	0	0	0	0	0	0	0	0	0	0	0	0	0	0	0
		3	413.02	0	0	0	0	0	0	0	0	0	0	0	0	0	0	0	0	0	0	0	0	0	0	0	0	0	0	0	0	0	0	0	0	0	0	0	0	0	0	0	0	0	0	0	0	0	0
		4	416.88	0	0	0	0	0	151.857	0	0	0	0	0	0	172.89	0	0	0	0	0	0	0	0	0	0	0	0	0	0	0	0	0	0	0	0	0	0	0	0	0	0	0	0	0	0	0	0	0
		5	420.74	0	0	0	0	0	0	0	0	0	0	0	0	0	0	0	0	0	0	0	0	0	0	0	0	159.263	0	0	0	0	0	0	0	0	0	0	0	0	0	0	0	0	0	0	0	0	0
		6	424.6	0	0	0	0	0	0	161.509	0	0	0	0	0	0	0	0	0	0	0	0	0	0	0	0	0	0	0	0	0	0	0	0	0	0	0	0	0	0	0	0	0	0	0	0	0	0	0
		7	428.46	0	0	0	0	0	0	0	0	0	0	0	0	0	0	0	0	0	0	0	0	0	0	0	0	0	0	0	0	0	0	0	0	0	0	0	0	170.042	0	0	0	0	0	0	0	0	0
		8	432.32	0	0	0	0	0	0	0	0	0	0	0	0	0	0	0	0	0	0	0	0	0	0	0	0	0	0	0	0	0	0	0	0	0	0	0	0	0	0	0	0	0	0	0	0	0	0
		9	436.18	0	0	0	0	0	0	0	0	0	0	0	0	0	0	0	0	0	0	0	0	0	0	0	0	0	0	0	0	0	0	0	0	0	0	0	0	0	0	0	0	0	0	0	0	0	0
		10	440.04	0	0	0	0	0	0	0	0	0	0	0	0	0	0	0	0	0	0	169.547	166.48	0	0	0	0	0	0	0	177.352	0	0	0	0	0	0	0	0	0	0	0	0	0	0	0	0	0	0
		11	443.9	0	0	0	0	0	0	0	0	0	0	0	0	0	0	0	0	0	0	0	0	0	0	0	0	0	0	0	0	0	0	0	0	0	0	0	0	0	0	0	0	0	0	0	0	0	0
		12	447.76	0	0	0	0	0	0	0	0	0	0	0	0	0	0	0	0	0	163.354	0	0	0	0	0	0	0	0	0	0	0	0	0	0	0	0	0	0	0	0	0	0	0	0	0	0	0	0
		13	451.62	0	0	0	0	167.831	0	0	0	0	0	0	0	0	0	0	169.309	0	0	0	0	0	0	0	0	0	0	0	0	0	0	0	0	0	0	0	0	0	0	0	0	166.549	0	0	0	0	0
		14	455.48	0	0	0	0	0	0	0	0	0	0	0	0	0	0	0	0	0	0	0	0	0	0	0	0	0	0	0	0	0	0	0	164.74	159.902	0	0	157.152	0	0	0	0	0	0	0	0	0	0
		15	459.34	0	0	0	0	0	0	0	170.114	0	0	0	0	0	0	0	0	0	0	0	0	0	0	0	0	0	0	0	0	0	0	0	0	0	0	164.616	0	0	0	0	0	0	0	0	0	0	0
		16	463.2	0	0	0	0	0	0	0	0	0	0	0	0	0	0	0	0	0	0	0	0	0	0	0	0	0	0	0	0	0	0	0	0	0	0	0	0	0	0	0	0	0	0	0	0	0	0
		17	467.06	0	0	0	0	0	0	0	0	0	0	0	0	0	0	0	0	0	0	0	0	0	0	0	0	0	0	0	0	0	0	0	0	0	0	0	161.795	0	0	0	0	0	0	0	0	0	0
		18	470.92	0	0	0	0	0	0	0	0	0	0	0	0	139.583	0	0	0	0	0	177.329	0	0	0	0	0	0	0	0	0	0	0	0	0	0	0	0	0	0	0	0	0	0	0	0	161.932	0	0
		19	474.78	0	0	0	0	0	0	0	0	0	0	0	0	0	0	0	0	0	0	0	0	0	0	0	0	0	0	0	0	0	0	0	0	0	0	0	0	0	0	0	0	0	0	0	0	0	0
		20	478.64	0	0	0	174.346	0	0	0	0	0	0	0	0	0	0	0	0	0	0	0	0	0	0	0	0	157.039	0	0	0	0	0	0	0	0	0	0	166.124	0	0	0	0	0	0	0	0	0	0
		21	482.5	0	0	0	0	0	0	0	0	0	0	0	0	0	0	0	0	0	0	0	0	0	0	0	0	0	0	0	0	0	0	0	0	0	0	0	171.782	0	0	0	0	0	0	0	0	0	0
		22	486.36	0	0	0	0	0	0	0	0	0	0	0	0	0	0	0	0	167.777	0	0	0	0	0	0	0	0	0	0	0	0	0	0	0	0	0	0	170.823	0	0	0	0	0	0	0	0	0	0
		23	490.22	0	0	0	0	0	0	0	0	0	0	0	0	0	168.088	0	0	0	0	0	0	0	0	0	0	0	0	0	0	0	0	0	0	0	0	0	0	0	0	0	0	0	0	0	0	0	0
		24	494.08	0	0	0	0	0	0	0	0	0	0	0	0	0	0	0	0	0	0	0	0	0	0	0	0	0	0	0	0	0	0	174.417	0	0	0	0	175.444	0	0	0	0	167.806	0	0	0	0	0
		25	497.94	0	0	0	0	0	0	0	0	0	0	0	0	0	0	0	0	0	0	0	0	0	0	0	0	0	0	0	0	0	0	0	0	0	0	0	168.598	0	0	0	0	0	0	0	0	0	0
		26	501.8	0	0	0	0	0	0	0	0	0	0	0	0	0	0	0	0	0	0	0	0	0	0	0	0	0	0	0	0	0	0	0	0	0	0	0	167.102	0	0	0	0	0	0	0	0	0	0
		27	505.66	0	0	0	0	0	0	0	0	0	0	0	0	0	0	0	0	0	0	0	0	0	0	0	164.876	0	0	0	0	0	0	0	0	0	0	0	163.705	0	0	0	0	0	0	0	0	0	0
		28	509.52	0	0	0	0	0	0	0	0	170.955	0	0	0	0	0	0	0	0	0	0	0	166.241	0	0	0	0	0	0	0	0	0	0	0	0	0	0	167.25	0	0	0	0	0	0	0	0	0	0
		29	513.38	0	0	0	0	0	0	0	0	0	0	0	152.179	0	0	0	0	0	0	0	0	0	0	0	0	0	0	0	0	0	0	0	0	0	0	0	161.004	0	0	0	0	0	0	0	0	0	0
		30	517.24	0	0	0	0	0	0	0	0	0	0	0	0	0	0	0	0	0	0	0	0	0	0	0	0	0	0	0	0	0	0	0	0	0	0	0	177.315	0	0	0	0	0	0	0	0	0	0
		31	521.1	0	174.295	0	0	0	0	0	0	0	0	0	0	0	0	172.772	0	0	0	0	0	0	0	0	0	0	0	0	0	0	0	0	0	0	0	0	170.535	0	0	0	0	0	0	0	0	0	0
		32	524.96	0	0	0	0	0	0	0	0	0	0	0	0	0	0	0	0	0	0	0	0	0	0	0	0	0	0	0	0	0	0	0	0	0	0	0	167.106	0	0	0	163.316	0	0	0	0	0	0
		33	528.82	0	0	0	0	0	0	0	0	0	0	0	0	0	0	0	0	0	0	0	0	0	0	0	0	0	0	0	0	0	0	0	0	0	0	0	170.027	0	0	0	0	0	0	0	0	0	0
		34	532.68	0	0	0	0	0	0	0	0	0	0	0	0	0	0	0	0	0	0	0	0	0	0	0	0	0	0	0	0	0	0	0	0	0	0	0	172.923	0	0	0	0	0	168.524	0	0	0	0
		35	536.54	0	0	0	0	0	0	0	0	157.119	0	161	0	0	0	0	0	0	0	0	0	0	0	0	0	0	0	0	0	0	0	0	0	0	0	0	170.348	0	0	0	0	0	0	0	0	0	0
		36	540.4	0	0	0	0	0	0	0	0	0	0	0	0	0	0	0	0	0	0	0	0	0	0	0	0	0	0	0	0	0	0	0	0	0	0	0	167.477	0	0	0	0	0	0	0	0	0	0
		37	544.26	0	0	0	0	0	0	0	0	0	0	0	0	0	0	0	0	0	0	0	0	0	0	0	0	0	0	0	0	0	0	0	0	0	0	0	167.159	0	0	0	0	0	0	0	0	0	0
		38	548.12	0	0	0	0	0	0	0	0	0	0	0	0	0	0	0	0	0	0	0	0	0	0	0	0	0	0	163.926	0	0	0	0	0	0	0	0	169.172	0	0	0	0	0	0	0	0	0	0
		39	551.98	0	0	0	0	0	0	0	0	0	0	0	0	0	0	0	0	0	0	0	0	0	0	0	0	0	0	0	0	0	0	0	0	0	0	0	166.391	0	0	0	0	0	0	0	0	0	0
		40	555.84	176.821	0	0	0	0	0	0	0	0	0	0	0	0	0	0	0	0	0	0	0	0	0	0	0	0	0	0	0	0	0	0	0	165.011	0	0	161.608	0	0	0	0	0	0	0	0	0	0
		41	559.7	0	0	0	0	0	0	0	0	0	0	0	0	0	0	0	0	0	0	0	0	0	0	0	0	0	0	0	0	0	0	0	0	0	0	0	166.854	0	0	0	0	0	157.55	0	0	0	0
		42	563.56	0	0	0	0	0	0	0	0	0	0	0	0	0	0	0	0	0	0	0	0	0	0	0	0	0	0	0	0	0	0	0	0	0	0	0	169.505	0	0	0	0	0	0	0	0	0	0
		43	567.42	0	0	0	0	0	0	0	0	0	0	0	0	173.859	0	0	0	0	0	0	0	0	0	0	0	0	0	0	0	0	0	0	0	0	0	0	175.664	0	0	0	0	0	0	0	0	0	0
		44	571.28	0	0	0	0	0	0	0	0	0	0	0	0	0	0	0	167.627	0	167.752	0	0	0	0	0	0	0	0	0	0	0	0	0	0	0	0	0	173.016	0	0	0	0	0	0	0	0	0	0
		45	575.14	0	0	0	0	0	0	0	0	0	0	0	0	0	0	0	0	170.82	0	0	0	0	0	0	0	0	0	0	0	0	0	0	0	0	0	0	182.776	0	0	0	0	0	0	0	0	0	0
		46	579	0	0	0	0	0	0	0	0	0	0	0	0	164.331	0	0	0	0	0	0	0	0	0	0	0	0	0	0	0	0	0	0	0	0	0	0	175.499	0	0	0	0	0	0	0	0	0	0
		47	582.86	0	0	0	0	0	0	0	0	0	0	0	0	0	0	0	0	0	0	0	0	0	0	0	0	0	0	0	0	0	0	0	0	0	0	0	180.808	0	0	0	0	0	0	0	0	0	0
		48	586.72	0	0	0	0	0	0	0	0	0	0	0	0	0	0	0	0	0	0	0	0	0	0	0	0	0	0	0	0	0	0	0	0	0	0	0	173.996	0	0	0	0	0	0	0	0	0	0
		49	590.58	0	0	0	0	0	0	0	166.772	0	0	0	0	0	0	0	0	0	0	0	0	0	0	0	158.035	0	171.748	0	0	0	0	0	0	0	0	0	180.116	0	0	0	0	166.442	0	0	0	0	0
		50	594.44	0	0	0	0	0	0	0	0	0	0	0	0	0	0	0	0	0	0	0	0	0	0	0	0	0	0	0	0	0	0	0	0	0	0	0	176.866	0	0	0	0	0	0	0	0	0	0
		51	598.3	0	0	0	0	0	0	0	0	0	0	0	0	0	0	0	0	0	0	0	0	0	0	0	0	0	0	0	0	0	0	0	0	0	0	0	175.531	0	0	0	0	0	0	0	0	0	0
		52	602.16	0	0	0	0	0	0	0	0	0	0	0	0	0	0	0	0	0	0	174.922	0	0	0	0	0	0	0	0	0	0	0	0	0	0	0	0	178.117	0	0	0	0	0	0	0	0	0	160.783
		53	606.02	0	0	0	0	0	0	0	0	0	0	0	0	0	0	0	0	0	0	166.011	0	0	0	0	0	0	0	0	0	0	0	0	0	0	0	0	178.806	0	0	0	0	0	0	0	0	0	0
		54	609.88	0	0	0	0	0	0	0	0	0	0	0	0	0	169.238	0	0	0	0	147.957	0	0	0	162.57	0	0	0	0	0	0	0	0	0	0	0	0	181.285	0	0	170.449	0	0	0	0	0	0	0
		55	613.74	0	0	0	0	0	0	0	0	0	0	0	0	0	0	0	0	0	0	0	0	0	0	0	0	0	0	0	0	0	0	0	0	0	0	0	180.192	0	0	0	0	0	0	0	0	0	0
		56	617.6	0	0	0	0	0	0	0	0	0	0	0	143.85	0	0	0	0	0	0	180.653	0	0	0	0	0	0	0	0	0	0	0	0	0	0	0	0	179.004	0	0	0	0	0	0	0	170.7	0	0
		57	621.46	0	0	0	0	0	0	0	0	0	0	0	0	0	0	0	0	0	0	167.19	0	0	0	0	0	0	0	0	0	0	0	0	0	0	0	0	180.713	0	0	0	0	0	0	0	0	0	0
		58	625.32	0	0	0	0	0	0	0	0	0	0	0	0	0	0	0	0	0	0	0	0	0	0	0	0	0	0	0	0	0	0	0	0	0	0	0	178.74	0	0	0	0	0	0	0	161.389	0	0
		59	629.18	0	0	0	0	0	0	0	0	0	0	0	0	0	0	0	0	0	0	162.973	0	0	0	0	0	0	0	0	0	0	0	0	0	0	0	0	175.912	0	0	0	0	0	0	0	0	0	0
		60	633.04	0	0	0	0	0	0	0	0	0	0	0	0	0	0	0	0	0	0	171.27	0	0	0	0	0	0	0	0	0	0	0	0	0	0	0	0	174.851	0	0	0	0	0	0	0	0	0	0
		61	636.9	0	0	0	0	0	0	0	0	0	0	0	167.271	0	0	187.251	0	0	0	167.149	0	0	0	0	0	0	0	0	0	0	0	0	0	0	0	0	178.264	0	0	0	0	0	0	0	0	0	0
		62	640.76	0	0	0	0	0	0	0	0	0	0	0	0	0	0	0	0	167.381	0	169.248	0	0	0	0	0	0	0	0	0	0	0	0	0	0	0	0	183.085	0	0	0	0	0	0	0	0	0	0
		63	644.62	0	0	0	0	0	0	0	0	0	0	0	0	0	0	0	0	161.272	0	169.405	0	0	0	0	0	0	0	0	0	0	0	0	0	0	172.53	0	177.01	0	0	0	0	0	0	0	0	0	0
		64	648.48	0	0	0	0	0	0	0	0	0	0	0	0	0	0	0	0	0	0	161.162	0	0	0	0	0	0	0	0	0	0	0	0	0	0	0	0	172.983	0	0	0	0	0	0	0	0	0	0
		65	652.34	0	0	0	0	0	0	0	0	0	0	0	0	0	0	0	0	157.333	0	176.902	0	0	0	0	0	0	0	0	0	0	0	0	0	0	0	161.619	169.348	0	0	0	0	0	0	0	0	0	0
		66	656.2	0	0	0	0	0	0	0	0	0	0	0	0	0	0	0	0	157.014	0	166.945	0	0	0	0	0	0	0	0	0	0	168.235	0	0	0	0	0	174.069	0	0	0	0	0	0	0	0	0	0
		67	660.06	0	0	0	0	0	0	0	0	0	0	0	0	0	0	0	0	162.71	0	171.95	0	0	0	0	0	0	0	0	0	0	0	0	0	0	0	0	173.059	0	0	0	0	0	0	0	0	0	0
		68	663.92	0	0	0	0	0	0	0	0	0	0	0	0	0	0	0	0	169.343	0	166.468	0	0	0	0	0	0	0	0	0	0	0	0	0	0	0	0	175.712	0	0	0	0	0	0	0	0	0	0
		69	667.78	162.897	0	0	0	0	0	0	0	0	0	0	0	0	0	0	0	159.251	0	162.108	0	0	0	0	0	0	154.326	0	0	0	0	0	0	0	0	0	178.28	0	0	0	0	0	0	0	0	0	0
		70	671.64	0	0	0	0	0	0	0	0	0	0	0	0	0	0	0	0	169.33	0	162.286	0	0	0	0	0	0	0	0	0	0	0	0	0	0	169.106	0	170.351	0	0	0	0	0	0	0	0	0	0
		71	675.5	0	0	0	0	0	0	0	0	0	0	0	0	0	0	0	0	170.202	0	172.385	0	0	0	0	0	0	0	0	0	0	0	0	0	0	172.152	150.181	173.812	0	0	0	0	0	0	0	0	0	0
		72	679.36	0	0	0	0	0	0	0	0	0	0	0	0	0	0	0	0	156.574	0	164.291	0	0	0	0	0	0	0	0	0	0	161.754	0	0	0	169.677	0	186.606	0	0	0	0	0	0	0	0	0	0
		73	683.22	0	0	0	0	0	0	0	0	0	0	167.601	0	0	0	0	0	161.299	169.031	172.108	0	0	0	0	0	0	0	0	0	0	0	0	0	0	175.009	0	167.798	0	0	0	0	0	0	0	0	0	0
		74	687.08	0	0	0	0	0	0	0	0	0	0	0	0	0	0	0	0	174.812	0	169.363	0	0	0	0	0	0	0	0	0	0	0	0	0	0	170.14	0	176.023	0	0	0	0	0	0	0	0	0	0
		75	690.94	0	0	0	0	0	0	0	0	0	0	0	0	0	0	0	0	167.995	0	168.258	0	0	0	0	0	0	0	0	0	0	0	0	0	0	173.492	0	174.188	0	0	0	0	0	0	0	0	0	0
		76	694.8	148.69	0	0	0	0	0	0	0	0	0	0	0	0	0	0	0	167.336	0	168.564	0	0	0	0	0	0	0	0	0	0	0	0	0	0	170.055	0	167.352	0	0	0	0	0	0	0	0	0	0
		77	698.66	0	0	0	0	0	0	0	0	0	0	0	0	0	0	0	0	162.34	159.829	0	0	0	0	0	0	0	0	0	0	0	0	0	0	0	170.091	0	175.392	0	0	0	0	0	0	0	0	0	0
		78	702.52	0	0	0	0	0	0	0	0	0	0	0	0	0	0	0	0	176.53	167.643	166.669	0	0	0	0	0	0	0	0	0	162.568	0	0	0	0	163.376	0	171.579	0	0	0	0	0	0	0	0	0	0
		79	706.38	0	0	0	0	0	0	0	0	0	0	0	0	0	0	0	0	168.217	166.415	174.553	0	0	0	0	0	0	0	0	0	0	0	0	0	0	0	0	174.657	0	0	0	0	0	0	0	0	0	0
		80	710.24	0	0	0	0	0	0	0	0	0	0	171.003	0	0	0	0	0	163.494	170.399	168.111	0	0	0	0	0	0	0	0	0	0	0	0	0	0	172.636	0	177.035	0	0	0	0	0	0	0	0	0	0
		81	714.1	0	0	0	0	0	0	0	0	169.868	0	160.789	0	0	0	0	0	172.494	159.891	174.826	0	0	0	0	0	0	0	0	0	0	0	0	0	0	170.909	0	176.111	0	0	0	0	0	0	0	0	0	0
		82	717.96	0	0	172.786	0	0	0	0	0	166.837	0	165.331	0	0	0	0	0	167.264	162.806	164.952	0	0	0	0	0	0	0	0	0	0	0	0	0	0	176.867	0	171.18	0	0	174.886	0	0	0	0	0	0	0
		83	721.82	0	159.747	0	0	0	0	0	0	161.734	0	0	0	0	0	0	0	168.563	177.149	160.413	0	0	0	0	0	0	0	0	0	0	0	0	0	0	169.973	0	180.029	0	0	0	160.693	0	0	0	0	0	0
		84	725.68	0	0	0	0	0	0	0	0	163.251	0	164.657	0	0	0	0	0	172.787	167.585	165.39	0	0	0	0	0	156.791	0	0	0	0	0	0	171.41	0	183.561	0	175.263	0	0	0	0	0	154.052	0	0	0	0
		85	729.54	0	0	0	0	0	0	0	0	155.417	0	0	0	0	0	0	0	157.997	163.265	167.86	0	0	0	0	0	0	0	0	0	0	0	0	0	0	168.355	0	182.583	0	0	0	158.896	0	0	0	0	0	0
		86	733.4	0	0	0	0	0	0	0	0	165.112	0	0	0	0	0	0	178.588	168.336	165.573	0	0	0	0	0	0	0	0	0	0	0	0	0	0	0	175.333	0	171.109	0	0	0	0	0	0	0	0	0	0
		87	737.26	0	0	0	0	0	0	156.092	0	157.699	0	162.84	0	0	0	0	0	172.688	178.189	171.722	0	0	0	0	0	0	0	0	0	0	0	0	0	0	170.268	0	180.453	0	0	0	0	0	0	0	0	0	0
		88	741.12	0	0	0	0	0	0	0	0	160.902	0	153.353	0	0	0	0	0	170.237	170.188	167.925	0	0	0	0	0	0	169.702	0	0	0	0	0	0	0	170.352	0	178.29	0	0	0	165.207	0	0	0	0	0	0
		89	744.98	0	0	0	0	0	0	0	0	166.553	0	170.136	0	0	0	0	0	168.959	174.293	0	0	0	0	0	0	0	0	0	0	0	0	0	0	0	174.244	0	179.687	0	0	0	171.627	0	0	0	0	0	0
		90	748.84	0	0	0	0	0	0	0	0	168.314	0	169.945	0	0	0	0	0	169.219	172.099	171.547	0	0	0	0	0	0	0	0	0	0	0	0	0	0	175.294	0	168.416	0	0	0	162.625	0	0	0	0	0	0
		91	752.7	0	0	0	0	0	0	0	0	167.619	0	170.95	0	0	0	0	0	171.042	174.55	172.478	0	0	0	0	0	0	0	0	0	0	0	0	0	0	168.833	0	171.571	0	0	0	166.21	0	0	0	0	0	0
		92	756.56	0	0	0	0	0	0	0	0	166.289	0	172.652	0	0	0	0	0	164.764	172.826	170.774	0	0	0	0	0	0	0	0	0	0	0	0	0	0	169.101	0	170.406	0	0	0	159.603	0	0	0	0	0	0
		93	760.42	0	0	0	0	0	0	0	0	172.988	0	160.27	0	0	0	0	0	176.477	174.326	163.399	0	0	0	0	0	0	0	0	0	0	0	0	0	0	173.337	0	174.347	0	0	0	159.762	0	0	0	0	0	0
		94	764.28	0	0	0	0	0	0	0	0	174.376	0	170.667	0	0	0	173.354	0	171.03	173.574	170.388	0	0	0	0	0	0	167.729	0	0	0	0	0	172.579	0	165.706	0	175.366	0	0	0	169.149	0	0	0	0	0	0
		95	768.14	0	0	0	0	0	0	0	0	166.902	0	171.178	0	0	0	168.347	0	175.91	172.616	168.379	0	0	0	0	0	157.807	170.796	164.71	0	0	0	0	0	0	175.581	0	166.737	0	0	0	163.324	0	0	0	0	0	0
		96	772	0	0	0	0	0	0	0	0	174.328	0	168.401	0	0	0	173.534	0	172.366	169.841	163.854	0	0	0	0	0	0	171.211	0	0	0	0	0	0	0	168.386	0	178.618	0	0	0	169.923	0	0	0	0	0	154.718
		97	775.86	0	0	0	0	0	0	0	0	168.175	0	171.321	0	0	0	163.055	0	174.097	172.236	0	0	0	0	0	0	0	172.925	0	0	0	0	0	0	0	165.705	0	167.088	0	0	0	163.984	0	0	0	0	0	0
		98	779.72	0	0	0	0	0	179.932	0	0	171.221	0	169.896	0	0	0	168.468	0	185.573	165.767	171.558	0	0	0	0	0	0	177.162	0	0	0	0	0	176.728	0	176.308	0	173.844	0	0	0	160.534	0	0	0	0	0	159.025
		99	783.58	0	0	0	0	0	0	0	0	173.79	0	176.145	0	0	0	166.366	0	185.006	171.22	172.934	0	0	0	0	0	0	156.264	0	0	0	0	0	171.765	0	182.001	0	175.039	0	0	0	169.995	0	0	0	0	0	157.126
		100	787.44	0	0	0	0	0	0	0	0	170.25	0	180.058	0	0	0	172.393	0	181.623	180.732	168.305	0	0	0	0	0	0	177.262	0	0	0	0	0	171.968	0	163.298	0	169.003	0	0	0	174.952	0	0	0	0	0	0
		101	791.3	0	0	0	0	0	0	0	0	165.609	0	166.621	0	0	0	170.964	0	176.646	175.157	0	0	0	0	0	0	0	168.595	0	0	0	0	0	176.045	0	171.417	0	168.753	0	0	0	157.185	0	0	0	0	0	0
		102	795.16	0	0	0	0	0	0	0	0	168.53	0	161.194	0	0	0	169.011	0	184.866	166.129	0	0	0	0	0	0	0	169.503	0	0	0	0	0	162.198	0	166.349	0	169.639	0	0	0	167.512	0	0	0	0	0	164.936
		103	799.02	0	0	0	0	0	0	0	0	173.774	0	158.336	0	0	0	170.429	0	161.686	176.452	174.855	0	0	0	0	0	0	172.579	0	0	0	0	0	178.54	0	168.497	0	183.508	0	0	0	169.979	0	0	0	0	0	166.526
		104	802.88	0	0	0	0	0	0	0	0	171.882	0	164.149	0	0	0	173.591	0	180.12	179.862	0	0	0	0	0	0	0	179.129	0	0	0	0	0	172.887	0	168.139	144.292	169.874	0	155.381	0	172.33	0	0	0	0	0	0
		105	806.74	0	0	0	0	0	0	0	0	171.345	0	168.134	0	0	0	170.938	0	174.149	181.233	0	0	0	0	0	0	0	168.459	0	0	0	0	0	172.702	0	168.434	0	172.606	0	0	0	163.731	0	0	0	0	0	166.168
		106	810.6	0	0	0	0	167.488	0	0	0	166.842	0	170.017	0	0	0	161.282	0	183.132	179.708	0	0	0	0	0	0	167.528	174.598	0	0	172.636	0	0	156.95	0	174.979	0	175.734	0	0	0	169.698	174.462	0	0	0	0	0
		107	814.46	0	0	0	0	175.909	0	0	0	167.017	0	164.595	161.621	0	0	172.511	0	169.354	176.928	0	0	0	0	0	0	0	181.178	0	0	0	0	0	176.997	0	174.239	0	184.177	0	0	0	163.369	162.213	0	0	0	0	159.53
		108	818.32	0	0	0	0	173.398	0	0	0	179.204	0	163.522	0	0	0	175.6	0	182.552	170.789	165.512	0	0	169.899	0	0	0	177.937	0	0	0	0	0	182.473	0	173.194	0	169.403	0	0	0	170.454	0	0	0	0	0	163.871
		109	822.18	0	0	0	0	0	0	0	0	173.997	0	164.578	0	0	0	179.306	0	174.947	178.364	0	0	0	169.817	0	0	0	174.434	0	0	0	0	0	168.643	0	170.771	0	168.54	0	0	0	167.299	159.427	0	0	0	0	166.129
		110	826.04	0	0	0	0	171.378	0	0	0	175.87	0	176.449	184.453	0	0	163.415	0	173.486	169.836	175.229	0	0	182.359	0	174.283	0	175.699	0	0	0	0	0	175.183	0	173.489	0	171.879	0	0	0	167.703	162.968	0	0	0	163.563	158.93
		111	829.9	0	163.152	0	0	166.094	0	0	0	173.805	0	172.922	0	0	0	176.401	0	177.882	171.017	0	0	0	186.475	0	168.679	0	167.831	0	0	172.221	0	0	167.046	0	169.417	160.498	182.9	0	0	0	169.349	154.709	0	0	0	0	157.083
		112	833.76	0	0	0	0	164.27	0	0	0	178.771	0	171.463	0	0	0	169.374	0	172.848	174.846	0	0	0	177.178	0	175.139	0	168.618	0	0	159.609	0	0	168.55	0	169.184	0	174.472	0	0	0	166.649	161.506	0	0	0	164.912	156.298
		113	837.62	0	0	0	0	162.298	0	0	0	174.435	0	166.739	0	0	0	163.709	0	174.336	169.092	0	0	0	177.931	0	171.51	0	175.691	0	0	0	0	0	169.674	0	166.256	0	168.025	0	0	0	174.807	162.965	0	0	0	163.691	159.592
		114	841.48	0	0	0	0	173.29	0	0	0	174.535	156.723	165.134	0	0	0	172.636	0	159.568	177.204	0	0	0	189.623	0	178.533	0	174.22	0	0	170.95	166.895	0	167.79	0	173.431	0	166.871	0	0	0	163.473	160.533	0	0	0	159.258	156.239
		115	845.34	0	160.762	0	0	166.897	0	0	0	169.72	0	160.933	0	0	0	177.477	172.071	168.54	176.854	0	0	0	177.102	0	168.957	0	179.941	0	0	167.236	0	0	169.659	0	0	0	172.713	0	0	0	173.022	158.885	0	0	0	160.411	164.36
		116	849.2	0	160.799	0	0	170.037	0	0	0	180.641	0	180.021	0	0	0	173.636	0	181.287	174.421	0	0	0	174.167	0	164.982	172.078	173.101	0	0	169.096	0	0	172.27	0	0	0	181.069	0	0	0	164.907	161.548	0	0	0	166.888	155.426
		117	853.06	0	0	0	0	167.069	0	0	0	172.313	0	168.846	0	0	0	168.041	0	171.833	175.932	0	0	0	181.27	0	173.033	0	171.469	0	0	166.182	0	0	168.894	0	0	0	174.809	0	0	0	166.323	156.018	0	0	0	171.081	159.979
		118	856.92	0	174.593	0	0	164.544	0	0	0	181.004	169.615	171.423	0	0	0	172.235	0	170.67	168.573	0	0	0	171.778	0	173.368	0	182.175	0	0	169.217	0	0	172.158	0	172.905	0	181.798	0	0	0	166.742	154.351	0	0	0	162.598	157.082
		119	860.78	0	171.455	0	0	168.27	0	0	0	175.771	0	165.993	0	0	0	163.6	0	170.737	171.296	0	0	0	177.421	0	166.73	0	170.656	0	0	171.726	0	0	175.389	0	0	0	172.848	0	0	0	167.293	152.589	0	0	0	165.252	0
		120	864.64	0	166.816	0	0	169.102	0	0	0	177.593	173.232	174.643	0	0	0	175.042	0	168.458	176.569	0	0	0	180.859	0	168.186	0	181.339	0	0	172.355	0	0	177.02	0	0	0	170.023	0	0	0	162.642	167.315	0	0	0	173.835	0
		121	868.5	0	158.588	0	0	170.397	0	0	0	180.117	163.399	173.476	0	0	0	176.413	0	177.48	177.194	0	0	0	183.475	0	182.914	0	174.566	0	0	0	0	0	170.293	0	167.48	0	173.87	0	0	0	168.974	171.422	0	0	0	165.341	160.182
		122	872.36	0	169.938	0	0	173.752	0	0	167.071	174.407	166.582	172.479	0	0	0	166.763	0	169.487	176.592	0	0	0	179.433	0	181.058	0	170.759	0	0	165.322	0	0	158.115	0	0	0	166.313	0	0	0	167.654	167.742	0	0	0	165.608	0
		123	876.22	0	176.393	0	0	177.304	0	0	0	175.62	162.317	170.735	0	0	0	167.269	0	170.255	173.435	0	0	0	174.314	0	176.238	0	175.159	0	0	163.121	0	0	176.67	0	162.668	0	163.645	0	0	0	157.353	157.913	0	0	0	168.884	0
		124	880.08	0	177.419	0	0	172.452	0	0	0	175.895	168.018	169.704	0	0	0	183.641	0	172.119	174.61	0	0	0	181.425	0	169.657	0	174.968	0	0	172.708	0	0	172.445	0	163.722	0	178.237	0	0	0	165.212	167.765	0	0	0	164.153	0
		125	883.94	0	169.648	0	0	175.066	0	0	0	182.945	164.774	171.523	0	0	0	163.216	0	168.222	182.007	0	0	0	190.304	0	177.645	171.603	175.659	0	0	167.5	0	0	169.923	0	176.834	0	165.815	0	0	0	170.953	156.803	0	0	0	160.335	166.446
		126	887.8	0	170.873	0	0	166.908	0	0	0	169.939	162.397	172.164	0	0	0	177.503	0	173.518	172.266	0	0	0	180.546	0	175.449	167.096	169.248	0	0	172.297	0	0	168.345	0	165.884	0	173.396	0	0	0	164.913	157.196	0	0	0	167.303	0
		127	891.66	0	158.746	0	0	168.204	0	0	0	173.265	168.675	176.727	0	0	0	174.26	0	167.808	173.235	0	0	0	177.177	0	170.888	160.098	175.768	0	0	160.609	0	0	170.731	0	165.697	0	174.071	0	0	0	168.715	165.352	0	0	0	163.731	165.967
		128	895.52	0	171.955	0	0	177.847	0	0	0	180.191	169.138	166.296	0	0	0	165.428	0	167.886	173.521	0	0	0	179.854	0	173.209	0	173.099	0	0	0	0	0	162.839	0	0	0	171.116	0	0	0	169.513	163.728	0	0	168.312	175.025	0
		129	899.38	0	181.166	0	0	172.478	0	0	0	191.568	164.531	168.541	0	0	0	170.89	0	171.932	169.693	0	0	0	174.46	0	174.839	0	169.78	0	0	167.693	0	0	167.517	0	171.312	0	181.713	0	0	0	162.012	169.859	0	0	0	167.515	0
		130	903.24	0	169.238	0	0	177.147	0	0	0	174.246	168.328	165.632	0	0	0	174.277	0	185.059	175.081	0	0	0	171.051	0	176.38	167.567	177.605	0	0	176.428	0	0	165.701	0	0	0	178.81	0	0	0	168.512	164.091	0	0	0	159.968	157.737
		131	907.1	0	171.725	0	0	174.861	0	0	0	178.152	173.18	168.11	0	0	0	174.288	0	179.636	175.471	0	0	0	181.092	0	168.769	160.01	173.611	0	0	165.635	0	0	168.007	0	0	0	181.437	0	0	0	156.639	154.439	0	0	0	160.295	0
		132	910.96	0	172.483	0	0	172.417	0	0	163.267	182.185	170.343	177.593	0	0	0	169.34	0	173.251	172.47	0	0	0	179.204	0	168.411	0	176.186	0	0	180.773	0	0	179.595	0	0	0	179.578	0	0	0	171.626	157.894	0	0	0	167.967	162.22
		133	914.82	0	167.735	0	0	182.141	0	0	0	179.452	165.74	168.358	0	0	0	174.226	0	177.402	162.22	0	0	0	172.235	0	182.005	171.076	181.61	0	0	171.2	0	0	173.704	0	0	0	182.449	0	0	0	160.502	160.88	0	0	0	165.523	0
		134	918.68	0	166.591	0	0	173.11	0	0	0	174.915	169.402	166.724	0	0	0	170.543	0	176.902	177.554	0	0	0	178.327	0	166.984	0	168.168	0	0	174.03	0	0	173.058	0	173.521	155.94	173.502	0	0	0	165.843	161.191	0	0	0	156.66	0
		135	922.54	0	176.997	0	0	165.29	0	0	0	178.12	164.446	170.357	0	171.371	0	174.331	0	176.118	185.343	0	0	0	168.489	0	165.332	169.009	176.549	0	0	167.926	0	0	163.654	0	0	0	179.044	0	0	0	166.072	158.99	0	0	0	158.371	0
		136	926.4	0	167.102	0	0	168.116	0	0	0	186.806	170.452	167.752	0	0	0	170.791	0	172.143	178.7	0	0	0	180.796	0	178.115	174.091	164.325	0	0	171.606	0	0	177.278	0	0	0	178.253	0	0	0	170.019	166.452	0	0	0	161.949	0
		137	930.26	0	174.669	0	0	163.563	0	0	0	185.02	169.785	169.384	0	0	0	167.133	180.164	180.336	174.412	160.06	0	0	190.046	0	173.593	161.384	174.816	0	0	179.716	0	0	183.301	0	170.976	0	174.26	0	0	0	165.992	173.059	0	0	0	169.63	0
		138	934.12	0	170.854	0	0	169.298	0	0	0	176.725	165.293	164.759	0	0	0	168.689	0	176.015	177.956	0	175.432	0	176.496	0	177.086	165.596	168.153	0	0	0	0	0	180.743	0	163.729	0	175.981	0	0	0	164.164	161.518	0	0	165.223	174.542	0
		139	937.98	0	165.972	0	0	172.945	0	0	0	184.585	173.356	168.154	0	0	0	165.084	0	172.369	169.52	164.553	0	0	176.233	0	182.583	167.457	173.048	0	0	178.358	0	0	179.217	0	172.321	0	171.075	0	0	0	165.535	162.255	0	0	163.994	161.209	0
		140	941.84	0	174.641	0	0	172.145	0	0	0	181.264	165.003	161.869	0	0	0	164.421	0	174.908	170.369	0	0	0	178.136	0	176.49	171.003	174.447	0	0	169.474	0	0	169.332	0	0	0	172.478	0	0	0	168.589	156.388	0	0	168.122	166.172	155.968
		141	945.7	0	175.622	0	0	165.841	0	0	0	186.156	167.855	173.619	0	0	0	175.296	0	177.604	169.437	0	0	0	180.528	0	171.641	170.824	172.651	0	0	181.979	0	0	169.304	0	168.218	0	177.467	0	0	0	156.762	162.514	0	0	160.668	166.477	0
		142	949.56	0	171.593	0	0	166.308	0	0	0	184.03	158.801	166.724	0	0	0	169.458	0	169.961	179.213	171.976	0	0	178.785	0	177.33	0	186.063	0	0	164.836	0	0	180.889	0	176.275	0	182.513	161.635	0	0	170.437	176.894	0	0	160.858	160.309	0
		143	953.42	0	170.878	0	0	170.982	0	0	0	188.945	158.133	170.237	0	0	0	174.256	0	173.798	175.074	0	0	0	176.046	0	171.072	170.859	174.624	0	0	171.79	0	0	164.49	0	173.772	0	164.856	0	0	0	165.883	166.261	0	0	167.041	167.928	0
		144	957.28	0	169.963	0	0	173.016	0	0	0	179.629	164.511	169.485	0	0	0	181.164	0	174.414	185.31	171.851	0	0	185.333	0	172.811	164.802	180.707	0	0	171.622	0	0	166.593	0	169.939	0	168.798	165.367	0	0	173.032	167.859	0	0	164.487	169.056	0
		145	961.14	0	171.396	0	0	176.34	0	0	0	196.071	170.091	165.42	0	0	0	172.285	0	179.261	166.097	0	0	0	180.273	0	181.22	164.252	173.838	0	0	175.496	0	0	174.28	0	183.269	0	179.5	0	0	0	161.98	166.293	0	0	160.876	166.726	164.565
		146	965	157.316	171.653	0	0	176.2	0	0	0	189.745	164.732	172.821	0	0	0	169.513	0	173.381	180.635	166.788	0	0	182.144	0	172.813	168.509	176.121	0	0	171.664	0	0	173.22	0	171.922	0	174.57	0	0	0	172.523	170.739	0	0	167.429	166.647	0
		147	968.86	0	169.86	0	0	166.094	0	0	0	189.409	169.805	169.16	0	0	0	177.341	0	174.357	179.634	165.841	0	0	180.695	0	182.098	162.191	174.223	0	0	172.891	0	0	172.687	0	181.271	0	178.811	167.262	0	0	164.778	162.47	0	0	161.932	168.495	0
		148	972.72	0	167.347	0	0	174.193	0	0	0	182.106	162.53	172.975	0	0	0	175.061	0	171.768	173.574	0	0	0	187.96	0	174.514	177.029	172.761	0	0	182.714	0	0	177.066	0	175.835	0	172.935	169.053	0	0	164.646	158.384	0	0	167.623	168.708	165.46
		149	976.58	0	179.323	0	0	170.03	0	0	0	180.382	168.121	164.813	0	0	0	170.21	0	175.098	174.976	163.261	0	0	182.343	0	175.842	166.568	184.43	0	0	181.154	0	0	163.331	0	168.389	171.374	177.246	169.5	0	0	166.731	159.772	0	0	167.229	160.829	0
		150	980.44	163.677	176.171	0	0	185.306	0	0	0	185.221	164.487	171.44	0	0	0	175.136	0	193.898	183.263	0	0	0	177.56	0	181.328	163.353	175.278	0	0	165.873	0	0	179.841	0	179.149	0	173.484	171.644	0	0	155.255	169.413	0	0	163.212	163.696	0
		151	984.3	0	170.759	0	0	166.322	0	0	0	170.4	178.977	171.209	0	0	0	172.206	0	176.586	168.828	0	0	0	188.124	0	182.543	164.704	174.616	0	0	178.102	0	0	178.74	0	169.666	0	181.152	178.81	0	0	166.444	171.796	0	0	163.385	172.612	0
		152	988.16	0	173.419	0	0	160.593	0	0	0	169.797	164.77	167.813	0	0	0	177.332	0	173.442	179.587	165.339	0	0	183.337	0	175.3	163.04	179.712	0	0	182.843	0	0	178.882	0	181.007	0	188.517	0	0	0	165.095	170.119	0	0	166.675	167.463	160.644
		153	992.02	0	174.056	0	0	167.537	0	0	0	173.608	164.03	167.995	0	0	0	183.798	0	176.19	177.666	173.619	0	0	176.937	0	179.006	166.815	168.684	0	0	168.681	0	0	188.22	0	176.784	0	173.991	170.08	0	0	163.759	160.379	0	0	158.57	165.142	0
		154	995.88	165.73	175.878	0	0	183.909	0	0	0	178.744	165.036	163.951	0	0	0	177.978	0	185.52	180.817	164.342	0	0	183.164	0	176.491	171.671	176.355	0	0	170.709	0	0	175.154	0	171.993	0	174.785	178.105	0	0	172.123	165.88	0	0	162.644	173.419	0
		155	999.74	0	178.025	0	0	182.639	0	0	0	167.994	162.59	169.411	0	0	0	180.292	0	176.051	168.055	171.298	0	0	180.07	0	176.747	171.365	174.355	0	0	169.388	0	0	179.344	0	179.97	0	179.644	179.747	0	0	167.093	166.787	0	0	169.685	167.046	0
		156	1003.6	157.891	174.631	0	0	170.898	0	0	0	179.994	164.885	167.625	0	0	0	176.909	0	187.207	177.278	165.571	0	0	181.326	0	177.988	167.703	179.22	0	0	175.291	0	0	165.125	0	179.068	0	179.916	176.707	0	0	161.111	168.777	0	0	167.905	162.305	162.685
		157	1007.46	163.919	173.259	0	0	179.205	0	0	0	180.46	165.659	170.58	0	0	0	175.305	162.795	182.902	175.162	0	0	0	181.61	0	178.895	173.944	171.913	0	0	173.773	0	0	183.651	0	187.095	0	171.296	172.14	0	0	173.167	167.123	0	0	171.453	175.478	0
		158	1011.32	171.657	179.419	0	0	174.919	0	0	0	176.697	168.566	168.448	0	0	0	182.313	0	185.031	170.139	169.723	0	0	187.997	0	172.342	173.358	174.541	0	0	185.387	0	0	188.93	0	182.856	0	172.116	169.609	0	0	169.289	172.841	0	0	163.114	171.056	0
		159	1015.18	160.949	173.577	0	0	176.436	0	0	0	172.427	169.52	172.193	0	0	0	179.454	0	195.078	173.655	170.073	0	0	178.897	0	178.592	173.286	166.699	0	0	168.147	0	0	171.394	0	180.248	0	175.367	174.825	0	0	165.136	165.181	0	0	158.126	174.28	0
		160	1019.04	162.442	174.801	0	0	178.636	0	0	0	180.63	179.605	168.817	0	0	0	174.27	0	176.68	175.977	170.73	0	0	183.258	0	181.024	177.346	188.712	0	0	187.207	0	0	167.231	0	183.765	0	181.982	170.712	0	149.944	168.035	171.014	0	0	157.772	172.95	0
		161	1022.9	165.131	173.799	0	0	171.232	0	0	0	168.182	168.955	178.821	0	0	0	174.134	0	182.604	169.728	169.569	0	0	182.032	164.341	182.37	169.306	178.741	0	0	178.063	0	0	178.112	0	178.95	0	173.472	176.909	0	0	168.079	165.984	0	0	157.84	172.958	0
		162	1026.76	161.924	179.131	0	0	177.787	0	0	0	173.86	164.57	171.232	0	0	0	177.865	0	179.612	178.586	169.091	0	0	188.921	170.676	178.452	167.687	170.727	0	0	183.348	0	0	178.787	0	173.823	0	171.755	175.899	0	0	172.228	157.281	0	0	162.752	161.94	0
		163	1030.62	159.49	182.541	0	0	183.308	0	0	0	170.725	159.534	181.363	0	0	0	180.283	0	177.593	176.45	168.056	0	0	183.484	0	186.133	174.213	174.251	0	0	172.357	0	159.994	175.868	0	177.676	0	171.275	167.836	0	0	162.987	171.033	0	0	158.961	164.906	160.344
		164	1034.48	163.529	179.619	0	0	175.516	0	0	0	174.53	161.709	175.188	0	0	0	186.751	0	181.086	179.232	0	0	0	187.352	175.87	191.546	173.714	179.929	0	0	174.561	0	0	183.117	0	177.162	0	172.797	165.66	0	0	169.396	163.317	0	0	161.415	167.437	167.576
		165	1038.34	165.465	181.149	0	0	167.591	0	0	0	175.734	173.449	166.038	0	0	167.346	185.967	0	180.941	171.635	163.314	0	0	179.795	167.072	179.454	163.624	173.601	0	0	166.835	0	0	177.267	0	189.597	0	173.056	177.18	0	0	166.806	168.881	0	0	164.088	156.627	157.565
		166	1042.2	163.631	175.588	0	0	172.088	0	0	0	183.298	162.639	176.896	0	0	0	173.698	0	185.919	174.71	167.25	0	0	179.702	0	181.361	168.961	176.461	0	0	174.05	0	161.819	186.46	0	172.694	0	194.545	173.721	0	0	161.591	172.243	0	0	162.721	167.137	0
		167	1046.06	169.5	180.879	0	0	173.657	0	0	175.257	175.209	157.8	171.209	0	0	0	177.139	0	182.741	174.109	167.465	0	0	182.962	160.401	187.45	159.851	173.52	0	0	157.96	0	0	185.766	0	174.7	0	174.455	180.227	0	0	169.998	163.951	0	0	155.198	162.807	0
		168	1049.92	166.844	178.996	0	0	165.088	0	0	164.793	187.697	171.947	173.761	0	0	0	174.696	0	177.831	177.622	0	0	0	182.538	167.776	183.242	166.996	181.178	0	0	173.489	0	0	174.794	0	183.982	0	173.613	165.173	0	0	173.047	164.884	0	0	165.095	163.17	0
		169	1053.78	166.212	188.085	0	0	176.025	0	0	0	183.139	171.312	177.166	0	0	0	176.699	0	183.038	180.692	175.496	0	0	178.547	165.49	183.638	166.359	173.651	0	0	174.149	0	171.775	177.47	0	184.413	0	178.552	169.725	0	0	175.553	162.162	0	0	159.282	165.695	0
		170	1057.64	157.47	177.46	0	0	171.482	0	0	171.655	181.49	176.07	167.474	0	0	0	175.454	0	187.16	179.374	167.055	0	0	178.927	174.247	182.824	0	177.285	0	0	172.625	0	0	179.497	0	177.329	0	173.124	177.169	0	0	169.677	173.424	0	153.338	167.866	163.452	0
		171	1061.5	172.111	182.035	0	0	168.913	0	0	170.47	174.988	178.642	166.497	0	0	0	178.127	0	179.173	182.648	166.571	0	0	178.346	174.176	181.068	166.24	169.927	0	0	172.555	0	167.692	182.961	0	183.543	0	175.492	172.224	0	0	169.843	167.59	0	0	161.225	164.846	163.53
		172	1065.36	163.856	178.019	0	0	173.062	0	0	163.63	178.225	166.339	173.887	0	0	161.116	186.203	0	187.442	175.785	161.377	0	0	170.556	173.587	180.09	172.149	171.906	0	0	169.617	0	0	186.821	0	183.543	0	173.43	169.518	162.164	0	166.575	166.597	0	0	168.949	163.792	161.629
		173	1069.22	166.252	180.109	0	0	181.091	0	0	168.805	183.153	174.215	173.334	0	0	0	176.371	0	181.493	179.757	160.214	0	0	169.849	174.709	180.573	168.055	175.323	0	0	170.164	0	0	171.511	0	175.645	0	174.595	168.824	0	0	165.316	168.707	0	0	161.677	176.411	166.525
		174	1073.08	154.493	179.843	0	0	175.112	0	0	175.881	175.227	177.438	177.581	0	0	0	179.115	0	171.887	175.591	165.144	0	0	176.514	170.404	175.374	0	185.453	0	0	181.828	0	0	180.955	0	182.71	0	181.28	168.565	0	0	169.715	172.422	0	0	163.359	156.836	161.706
		175	1076.94	158.66	179.258	0	0	170.576	0	0	152.106	172.693	177.532	159.677	0	0	0	171.683	0	181.478	179.379	165.576	0	0	183.152	160.908	187.695	176.364	176.877	0	0	171.82	0	0	182.177	0	183.307	0	168.133	0	0	0	169.581	166.881	0	0	150.805	166.501	0
		176	1080.8	165.818	173.39	0	0	172.794	0	0	173.065	179.018	175.973	169.938	0	0	0	181.752	0	174.993	184.269	169.271	0	0	173.21	173.318	184.198	163.943	170.595	0	0	180.375	0	176.417	190.162	0	176.308	0	183.238	0	174.656	0	175.491	172.712	0	0	166.044	170.804	160.709
		177	1084.66	162.093	170.602	0	0	162.583	0	0	167.416	185.686	180.342	166.535	0	0	162.283	182.971	0	170.181	172.702	164.729	0	0	182.934	176.411	181.152	168.333	163.023	0	0	176.01	0	169.348	181.954	0	177.043	0	177.866	0	0	0	171.897	167.543	0	0	169.268	162.39	162.71
		178	1088.52	165.261	179.52	0	0	174.784	0	0	167.224	186.056	174.102	173.909	0	0	0	174.841	0	173.305	174.549	170.468	0	0	179.671	167.748	177.747	0	172.844	0	0	171.718	0	166.805	175.811	0	176.732	0	174.621	171.782	177.028	0	165.692	164.734	0	0	169.73	173.027	0
		179	1092.38	161.413	178.293	0	0	174.145	0	0	161.906	180.963	168.686	175.367	0	0	158.306	180.679	0	194.258	185.337	176.047	0	0	170.974	174.624	177.332	167.248	172.731	0	0	177.025	0	163.657	176.743	0	184.985	0	175.888	166.596	173.842	0	168.103	169.05	0	0	163.476	167.217	160.075
		180	1096.24	169.123	182.483	0	0	186.985	0	0	172.748	170.245	170.778	167.517	0	0	160.87	175.722	0	172.839	177.535	163.657	0	0	182.987	166.77	183.352	165.548	187.247	0	0	180.099	0	168.599	176.579	0	184.51	0	180.083	170.035	170.572	0	175.193	166.944	0	159.835	164.188	159.079	165.842
		181	1100.1	172.198	183.387	0	0	173.143	0	0	166.357	179.986	173.142	172.053	0	0	0	181.763	0	181.925	186.591	166.726	0	0	186.704	171.053	183.876	0	174.881	0	0	168.601	0	0	182.725	0	192.369	0	184.365	0	172.053	0	177.631	168.879	0	0	169.699	160.377	163.34
		182	1103.96	168.044	176.501	0	0	173.667	0	0	170.025	186.364	173.944	167.266	0	0	166.326	173.825	0	174.665	178.646	172.05	0	0	175.137	178.182	184.06	0	172.623	0	0	166.763	0	166.104	185.704	0	178.181	0	180.036	174.515	173.328	0	176.822	170.953	0	161.864	171.477	166.003	162.637
		183	1107.82	172.947	185.614	0	0	181.845	0	0	168.801	178.621	164.205	176.527	0	0	171.109	175.364	0	170.581	181.893	172.5	0	0	182.462	173.493	168.871	0	176.627	0	0	182.616	0	169.874	174.371	0	179.389	0	178.239	0	172.864	0	169.72	180.768	0	156.322	171.001	167.518	161.225
		184	1111.68	164.234	185.761	0	0	184.808	0	0	175.573	179.665	178.212	167.345	0	0	171.799	169.662	0	182.289	172.265	169.532	0	0	178.405	174.849	183.277	0	170.824	0	0	173.63	0	0	177.564	0	183.272	0	183.431	168.496	173.019	0	176.932	166.114	0	0	171.825	158.112	167.717
		185	1115.54	166.118	183.604	0	0	187.739	0	0	171.945	177.474	178.419	182.722	0	0	171.381	183.259	0	187.222	182.212	167.352	0	0	184.914	180.27	183.045	0	179.134	0	0	182.745	0	166.247	178.884	0	181.59	178.544	179.664	172.911	169.354	0	166.684	174.691	0	157.552	165.429	164.666	163.636
		186	1119.4	175.084	175.586	0	173.349	176.505	0	0	168.452	175.141	169.933	176.957	0	0	171.808	182.164	0	172.44	180.169	177.72	0	0	174.513	172.535	183.038	0	177.936	0	0	182.261	0	172.044	191.66	0	191.921	0	187.326	0	169.111	0	174.462	169.748	0	169.511	160.548	164.147	157.081
		187	1123.26	159.896	173.202	0	173.142	177.828	0	0	171.733	188.029	176.857	178.116	0	0	160.989	185.977	0	183.553	186.361	166.924	0	0	186.663	175.56	182.667	0	174.427	0	0	177.346	0	172.908	172.167	0	176.459	0	184.274	173.353	166.532	0	169.095	0	0	165.488	161.513	165.778	165.057
		188	1127.12	168.658	178.01	0	171.616	176.528	0	0	171.519	170.992	173.391	170.747	0	0	163.258	177.99	0	187.464	180.064	171.671	0	0	186.735	170.634	183.439	0	174.82	0	0	188.445	0	0	183.783	0	181.905	0	175.875	173.124	167.179	0	179.146	166.707	0	164.387	166.538	162.093	170.619
		189	1130.98	162.672	177.742	0	0	177.715	0	0	167.957	178.989	174.437	172.833	0	0	167.678	180.364	0	179.513	178.441	164.017	0	0	188.859	173.392	177.222	0	180.072	0	0	182.718	0	168.72	178.422	165.402	177.205	0	178.029	179.565	171.315	0	171.694	0	0	164.338	167.792	161.51	159.409
		190	1134.84	164.868	180.23	0	172.311	181.171	0	0	172.465	182.721	171.564	176.443	0	0	157.33	189.446	0	190.275	184.485	170.272	0	0	183.775	174.526	177.406	170.075	167.505	0	0	175.291	0	172.583	179.258	163.714	177.553	0	181.095	172.253	171.906	0	173.566	168.968	0	169.996	159.008	174.69	164.166
		191	1138.7	165.082	182.636	0	168.309	180.905	164.086	0	161.557	177.707	172.993	164.245	0	0	164.91	183.489	0	191.781	186.023	169.716	0	0	181.435	173.423	182.771	0	175.96	0	0	177.841	0	160.732	191.961	170.053	186.456	0	192.936	168.427	173.595	0	171.632	168.525	0	167.854	184.36	166.357	162.323
		192	1142.56	162.642	185.217	0	0	185.181	0	0	162.261	186.792	172.819	173.591	0	0	169.243	173.608	0	181.801	180.416	175.74	0	0	164.374	171.026	181.732	0	180.056	0	0	174.102	0	174.638	182.866	175.657	183.61	0	181.332	168.868	171.939	0	163.843	0	0	165.423	175.111	165.139	165.256
		193	1146.42	166.189	184.422	0	171.48	189.624	0	0	169.983	185.924	172.248	169.938	0	0	169.039	181.936	0	181.994	177.601	177.48	0	0	191.449	180.4	180.609	0	172.874	0	0	175.272	0	0	199.078	0	183.301	0	178.495	176.701	168.392	0	173.247	173.821	0	171.397	161.965	172.517	169.422
		194	1150.28	173.797	187.77	0	174.397	175.778	0	0	169.088	182.348	175.516	175.744	0	0	171.306	192.841	0	186.346	168.887	172.51	0	0	185.21	177.728	185.077	0	173.554	0	0	173.909	0	0	183.921	165.408	187.147	0	178.109	164.514	173.629	0	180.905	166.169	0	165.407	170.505	175.131	157.262
		195	1154.14	178.41	178.765	0	160.891	185.11	0	0	177.421	191.455	170.565	172.032	0	0	170.05	188.506	0	182.66	184.943	176.18	0	0	179.924	179.609	178.818	0	174.477	0	0	174.442	0	170.271	177.406	168.336	190.917	0	171.666	175.088	180.258	0	172.717	0	0	164.541	175.037	174.981	157.106
		196	1158	173.582	183.715	0	162.255	179.63	0	0	175.192	190.581	178.159	168.312	0	0	173.654	189.014	0	178.881	170.142	167.174	0	0	175.774	183.881	183.23	0	177.887	0	0	181.009	0	0	182.987	166.642	176.88	0	180.537	185.244	169.111	0	173.099	163.811	0	168.748	165.901	161.662	169.227
		197	1161.86	164.641	185.174	0	173.148	168.737	0	0	166.869	183.961	174.437	171.045	0	0	166.53	185.439	0	184.287	166.394	176.069	0	0	178.61	180.081	178.034	0	172.541	0	0	177.232	168.448	0	184.492	168.681	186.505	0	184.327	175.078	171.434	0	169.465	169.365	0	157.099	169.423	160.082	171.881
		198	1165.72	168.503	181.957	0	167.667	180.463	178.057	0	173.712	191.655	167.415	174.348	0	0	170.305	187.895	0	189.053	181.15	169.103	0	173.225	187.012	174.648	180.71	0	183.218	0	0	174.227	0	175.672	188.776	167.314	190.645	0	180.301	167.369	176.252	0	167.458	168.611	0	157.621	169.691	172.002	166.864
		199	1169.58	172.434	183.523	0	164.268	183.04	0	0	166.592	185.336	176.315	182.918	0	0	168.75	173.543	0	185.048	180.781	172.523	0	0	176.309	184.46	185.856	0	181.611	0	0	174.59	0	170.718	187.887	163.164	187.155	0	181.427	163.875	180.618	0	173.871	174.334	0	167.558	177.56	165.454	170.826
		200	1173.44	159.672	186.704	0	181.672	184.753	0	0	166.902	196.047	180.676	185.062	0	0	174.574	184.606	0	180.851	177.046	184.282	0	0	181.68	177.207	193.442	0	188.447	0	0	0	180.357	0	193.608	170.126	185.798	0	181.769	178.033	190.99	0	168.734	171.485	0	166.389	172.129	171.053	167.853
		201	1177.3	156.068	184.633	0	171.297	162.039	0	0	170.121	183.953	181.692	177.208	0	0	177.975	177.092	0	191.841	179.97	166.957	0	0	182.472	170.086	186.906	0	180.853	0	0	0	0	168.022	178.54	169.528	178.726	0	182.225	173.036	181.027	0	171.684	177.281	0	161.054	172.28	159.853	165.459
		202	1181.16	164.497	184.662	0	168.239	184.626	0	0	171.074	189.967	175.276	186.879	0	0	170.27	184.904	0	181.519	175.121	170.675	0	0	177.859	185.818	180.828	0	189.483	0	0	176.821	170.21	173.006	189.806	165.645	187.487	0	188.018	173.303	184.563	0	169.414	177.218	0	174.45	175.202	171.364	161.591
		203	1185.02	158.939	175.876	0	170.422	178.935	0	0	168.975	190.606	175.995	179.213	0	0	175.177	176	0	184.334	177.958	167.703	0	0	180.647	185.868	180.602	0	173.117	0	0	0	175.284	164.331	187.571	168.323	179.808	0	170.916	172.314	184.915	0	170.996	176.04	0	173.985	166.336	174.792	166.699
		204	1188.88	168.596	169.916	0	170.911	177.477	0	0	163.99	199.619	169.652	177.753	0	0	174.038	177.773	0	180.146	175.86	175.143	0	0	177.196	171.839	177.668	0	178.503	0	0	181.664	178.75	176.645	179.242	174.787	186.357	0	188.839	169.431	180.958	0	177.427	170.172	0	162.393	154.472	172.284	169.11
		205	1192.74	165.419	182.608	0	161.139	181.058	0	0	172.247	182.137	174.076	179.51	0	0	169.366	185.762	0	171.035	172.516	168.361	0	0	182.316	181.917	185.699	0	176.175	0	0	174.943	168.567	176.451	189.876	168.209	174.665	0	194.45	170.866	182.055	0	173.303	175.23	0	156.471	168.968	167.11	165.434
		206	1196.6	167.651	187.485	0	169.18	190.977	0	0	175.218	196.11	176.586	165.098	0	0	175.384	185.999	0	177.041	175.092	172.257	0	0	189.769	180.333	186.311	0	180.847	0	0	176.717	0	172.704	180.452	176.15	176.899	0	180.158	180.54	181.967	0	170.313	191.131	0	164.491	164.594	170.402	167.563
		207	1200.46	162.816	185.003	0	177.48	178.097	0	0	174.321	190.799	177.808	176.653	0	0	178.381	183.293	0	187.094	175.766	167.054	0	0	179.245	168.031	182.227	0	191.302	0	0	169.019	181.636	176.182	192.268	166.945	183.279	0	186.985	176.057	180.761	0	173.643	178.994	0	159.462	162.665	170.291	154.035
		208	1204.32	172.951	180.788	0	166.01	179.378	0	0	183.23	183.003	172.303	0	0	0	162.952	177.388	0	178.227	180.031	180.406	0	0	172.801	193.625	189.11	0	176.644	0	0	168.033	0	183.096	186.029	164.621	181.474	0	185.293	171.652	171.653	0	171.64	177.806	0	167.26	178.207	173.927	168.13
		209	1208.18	175.313	183.429	0	171.537	178.267	0	0	183.917	192.531	172.811	163.665	0	0	158.189	170.597	0	171.957	182.749	168.379	175.748	0	181.744	180.378	180.692	0	183.478	0	0	178.071	182.492	180.486	186.152	162.707	174.577	0	187.574	173.956	169.103	0	171.718	177.649	0	166.313	167.533	169.008	158.886
		210	1212.04	168.114	184.313	0	174.555	186.371	0	0	169.196	186.033	173.392	164.707	0	0	164.612	180.514	0	184.877	185.328	177.921	171.742	0	178.279	183.944	189.175	0	177.492	0	0	171.21	166.603	167.175	186.923	165.714	182.901	0	190.356	171.557	179.875	0	167.073	168.852	0	167.091	171.14	172.476	168.303
		211	1215.9	169.685	179.618	0	167.823	180.022	0	0	173.656	185.445	178.848	178.694	0	0	166.253	179.542	0	182.975	193.118	174.55	0	0	180.342	178.922	182.768	0	174.906	0	0	168.793	173.656	166.799	178.634	170.037	191.15	0	188.848	171.104	174.208	0	170.737	167.236	0	166.407	170.666	164.389	166.203
		212	1219.76	173.284	173.973	0	179.834	176.205	0	0	171.429	191.082	170.66	175.672	172.263	0	167.687	170.113	0	188.573	178.22	165.925	0	0	181.722	175.351	198.179	0	173.699	0	0	167.578	0	173.543	193.917	160.163	187.726	0	182.149	172.172	175.708	0	172.561	172.634	0	162.503	164.707	167.232	160.638
		213	1223.62	169.957	182.852	0	168.515	179.237	0	0	174.472	186.243	168.056	180.556	0	0	168.999	169.977	0	188.39	182.409	175.581	167.626	0	171.919	174.855	179.585	0	176.621	0	0	170.074	180.972	168.818	177.285	166.167	184.977	0	189.987	167.213	179.303	0	169.266	170.014	0	162.977	162.426	160.166	157.133
		214	1227.48	168.718	181.125	0	171.045	178.478	0	0	170.629	185.811	168.222	174.56	0	0	168.5	178.427	0	185.691	191.328	165.077	171.748	0	179.356	179.639	195.447	0	176.011	0	0	168.354	167.92	173.49	176.391	173.492	189.586	0	178.861	175.574	182.255	0	179.907	174.455	0	164.773	162.097	168.674	153.332
		215	1231.34	158.351	182.68	0	170.795	174.675	0	0	167.104	188.096	169.982	175.557	0	0	162.808	183.828	0	178.663	181.751	163.628	174.599	0	170.514	177.671	191.655	0	180.995	0	0	174.501	174.315	172.247	176.174	168.432	186.26	0	184.599	169.983	183.299	0	170.843	162.779	0	164.405	0	164.549	167.019
		216	1235.2	166.232	178.193	0	166.041	180.423	0	0	170.971	180.825	167.111	175.281	0	0	183.07	179.848	0	180.621	182.548	173.135	175.414	0	177.792	181.043	189.111	0	184.396	0	0	171.368	175.419	172.441	176.568	168.525	188.422	0	191.874	174.563	172.107	0	172.369	176.848	0	162.833	160.346	159.651	162.252
		217	1239.06	175.414	178.12	0	169.107	185.068	167.018	0	166.229	188.981	173.179	177.071	0	0	169.772	174.997	0	188.688	181.355	170.854	171.331	0	176.037	174.699	190.811	0	176.589	0	0	172.506	176.556	172.144	184.325	174.98	191.292	0	182.372	177.045	186.148	0	177.8	178.06	0	164.894	163.799	177.47	171.598
		218	1242.92	164.607	191.568	0	174.675	175.364	0	0	175.205	199.324	0	181.183	0	0	171.912	177.728	0	185.841	177.877	165.669	178.107	0	181.535	175.88	190.557	0	184.665	0	0	171.404	172.508	170.702	189.247	174.22	192.066	0	191.982	177.722	175.593	0	168.657	170.302	0	168.329	167.676	171.275	169.778
		219	1246.78	161.263	183.053	0	170.967	182.15	0	0	185.764	195.582	0	189.621	0	0	170.533	169.238	0	182.247	174.646	165.537	175.715	0	184.787	177.141	191.871	0	175.602	0	0	174.056	161.879	177.027	181.271	174.788	179.628	0	181.044	170.496	174.639	0	175.005	179.093	0	165.691	173.278	178.01	158.206
		220	1250.64	170.887	177.376	0	170.985	180.953	0	0	174.082	189.876	173.295	187.341	0	0	172.575	173.563	0	178.464	178.794	167.105	170.135	0	177.308	174.655	183.406	0	186.35	0	0	163.626	172.773	177.572	185.012	175.536	180.967	0	181.671	177.869	174.441	0	178.997	171.817	0	161.452	171.588	178.722	167.817
		221	1254.5	169.738	180.703	0	171.233	176.022	0	0	171.019	189.423	168.594	172.583	0	0	169.654	181.038	0	174.513	180.808	164.083	179.171	0	187.03	177.078	188.129	0	178.107	0	0	175.71	177.237	179.316	179.261	175.758	184.193	0	179.291	176.077	178.992	0	178.561	173.411	0	170.182	177.237	166.071	169.3
		222	1258.36	162.554	187.496	0	172.285	178.24	0	0	168.028	194.279	162.756	169.429	0	0	173.948	176.886	0	192.26	185.925	171.265	171.369	0	179.61	175.742	183.308	0	183.635	0	0	172.335	161.952	173.768	184.131	179.095	196.11	0	182.997	173.627	171.341	0	0	172.627	0	155.577	161.548	165.038	172.786
		223	1262.22	159.912	181.727	0	165.497	182.756	0	0	173.823	197.807	175.857	179.846	0	0	173.754	184.32	177.145	186.725	191.619	168.914	173.876	0	189.088	183.241	186.246	0	189.407	0	0	169.713	175.232	180.41	182.681	178.283	178.945	0	185.673	178.833	178.2	0	172.652	172.652	0	167.136	169.752	171.4	169.734
		224	1266.08	168.005	178.93	0	168.484	177.905	181.649	0	177.226	190.939	165.413	174.606	160.903	0	184.084	177.526	171.013	190.119	188.244	175.03	175.901	0	0	176.735	189.928	0	182.383	0	0	176.479	168.71	185.421	180.131	172.297	183.333	0	184.199	174.955	173.946	0	175.788	169.169	0	168.189	168.125	168.409	164.742
		225	1269.94	164.705	187.288	0	169.972	173.556	0	0	171.729	185.234	162.361	175.173	160.154	0	170.216	185.211	169.357	183.418	182.849	170.208	178.781	0	175.669	173.874	186.477	0	186.12	0	0	180.054	171.4	176.663	195.222	176.903	187.913	0	186.824	173.323	172.131	0	179.225	159.052	0	169.859	161.239	170.746	157.611
		226	1273.8	155.799	181.726	0	175.061	181.083	0	0	174.125	189.15	169.386	187.784	162	0	167.684	174.073	172.47	200.168	189.903	170.508	176.813	0	177.138	177.665	196.449	0	187.574	0	0	166.71	172.463	176.99	183.833	173.423	190.25	0	182.194	177.311	170.468	0	169.354	172.353	0	168.437	171.569	170.21	163.901
		227	1277.66	157.581	176.578	0	169.795	189.534	0	0	171.738	194.48	162.574	178.011	166.607	0	175.07	182.808	164.826	186.405	191.545	168.957	175.356	0	182.109	174.515	196.869	0	186.476	0	0	171.803	172.953	173.491	193.372	180.504	181.948	0	184.382	175.637	175.986	0	179.812	163.188	168.753	172.161	164.882	167.315	162.975
		228	1281.52	162.212	172.136	0	164.352	186.399	0	0	176.872	176.12	168.42	180.939	165.303	0	171.361	185.571	166.182	185.293	187.644	175.862	176.328	0	184.795	170.714	190.724	0	175.058	0	0	178.475	172.808	172.314	190.071	177.793	189.025	0	187.463	177.082	179.72	0	170.229	170.83	0	171.403	161.889	179.292	169.964
		229	1285.38	164.837	178.569	0	171.972	198.804	0	0	170.133	189.543	175.034	180.03	163.045	0	171.573	177.124	176.385	188.543	184.291	176.136	172.442	0	180.918	182.435	191.492	0	185.027	0	0	176.941	181.109	182.982	186.2	181.611	177.834	0	182.176	174.253	172.338	167.976	180.916	180.889	166.348	169.737	164.981	167.722	161.177
		230	1289.24	161.073	181.081	0	162.453	182.573	0	0	166.08	183.935	170.526	185.608	168.108	0	173.296	185.929	174.386	183.791	173.998	168.758	178.377	0	175.148	184.853	197.155	0	184.445	0	0	178.851	173.004	174.442	189.044	178.747	176.989	0	192.251	173.702	173.873	0	175.615	170.765	0	168.588	162.531	174.616	169.985
		231	1293.1	162.94	184.021	0	158.742	189.098	0	0	167.304	185.892	179.263	177.532	166.399	0	176.134	181.169	171.339	185.841	184.776	170.692	174.942	0	179.288	176.557	194.536	0	178.987	0	0	182.882	173.225	178.207	188.195	172.522	178.279	0	183.461	173.661	179.421	0	175.317	171.422	0	168.361	172.689	169.019	166.037
		232	1296.96	161.608	192.34	0	166.664	193.515	0	0	175.618	196.727	171.286	195.93	169.595	0	180.452	177.757	173.625	188.712	178.557	175.68	185.866	0	180.867	180.036	188.268	0	185.209	0	0	167.903	174.412	175.855	180.571	179.472	176.884	0	179.794	178.098	180.9	0	179.188	0	165.929	163.674	169.325	169.338	164.471
		233	1300.82	163.492	188.3	0	166.674	186.798	0	0	176.79	187.955	171.895	186.764	174.63	0	175.878	177.805	170.72	183.358	194.458	171.99	171.931	0	179.13	173.537	184.993	0	180.19	0	0	183.763	183.384	189.226	184.862	175.844	187.15	0	184.227	171.405	182.023	0	168.19	176.039	167.065	176.467	173.269	166.711	165.77
		234	1304.68	167.535	188.109	0	170.901	188.075	0	0	175.404	193.067	170.746	184.192	177.697	0	162.179	179.795	169.732	183.256	182.92	181.069	172.045	0	170.743	182.169	188.891	168.264	183.146	0	0	177.474	172.788	184.614	194.34	167.467	188.096	0	179.256	181.545	174.109	0	167.71	176.285	0	169.765	161.492	168.131	174.924
		235	1308.54	163.116	186.229	0	169.675	183.462	0	0	185.418	190.068	162.699	186.793	169.049	0	181.751	184.108	185.594	190.636	188.215	162.352	174.394	0	169.952	169.097	181.297	174.081	180.947	0	0	171.117	172.195	184.978	193.355	178.583	182.773	0	184.096	175.326	193.946	164.856	173.523	172.553	161.906	167.404	170.26	173.53	170.438
		236	1312.4	0	188.732	0	169.808	185.665	0	0	169.706	187.889	176.795	181.359	167.283	0	174.453	171.739	171.426	186.553	196.476	167.669	180.246	0	166.893	180.715	188.811	0	183.583	0	0	168.511	177.22	182.666	186.54	171.692	188.03	0	180.07	169.516	177.477	0	168.916	175.655	163.83	165.98	174.265	164.105	170.214
		237	1316.26	164.023	188.116	0	179.516	171.161	0	0	173.266	177.743	177.236	181.699	165.773	0	172.593	177.71	181.351	182.378	181.277	177.712	170.093	0	176.847	173.705	190.302	161.191	175.836	0	0	166.909	174.849	171.337	189.029	172.005	180.783	0	176.694	176.652	177.109	0	159.38	170.293	158.483	171.497	167.815	172.467	162.568
		238	1320.12	162.611	186.176	0	171.263	177.954	0	0	176.797	202.814	175.785	186.614	166.947	0	173.504	181.563	168.957	186.991	188.633	161.071	182.914	0	0	176.257	185.105	172.355	183.77	0	0	177.061	180.929	180.569	184.278	171.464	181.255	0	184.047	178.167	176.334	0	172.461	173.587	164.656	160.367	170.182	172.978	165.362
		239	1323.98	161.173	181.27	0	181.171	184.854	0	0	167.438	191.058	177.566	188.277	168.572	0	178.209	182.65	175.963	187.149	186.781	173.145	176.597	0	181.341	178.143	189.253	174.505	185.011	0	0	170.732	177.222	173.808	200.039	181.532	178.783	0	179.467	166.376	183.333	0	177.816	180.643	166.286	168.177	170.962	156.106	161.051
		240	1327.84	168.402	186.17	0	169.397	191.069	0	0	169.414	190.683	181.487	189.076	172.96	0	171.746	189.559	176.614	182.03	181.22	180.041	182.746	0	175.91	174.632	180.933	170.917	188.63	0	0	176.226	176.093	170.192	185.035	176.875	185.97	0	178.954	185.028	174.808	164.929	176.093	166.371	163.76	164.818	172.449	169.424	171.585
		241	1331.7	165.367	184.211	0	176.856	182.949	0	0	170.324	197.006	187.119	181.565	169.103	0	173.503	183.371	172.662	186.087	187.939	182.015	174.793	0	183.888	185.877	186.985	168.888	183.697	0	0	188.425	169.017	176.629	186.404	170.821	185.337	0	179.843	175.682	176.839	163.689	175.557	170.035	154.651	173.054	172.884	170.658	167.744
		242	1335.56	165.008	189.203	0	172.063	181.945	0	0	175.126	199.315	165.123	188.205	163.758	0	172.373	182.247	176.424	197.095	190.119	177.334	176.848	0	176.993	185.405	180.306	171.279	181.929	0	0	184.432	176.153	178.295	186.061	182.076	188.881	0	172.826	166.734	179.22	173.987	185.492	172.101	160.499	171.199	173.918	170.898	168.049
		243	1339.42	172.906	192.591	0	176.893	188.494	0	0	180.04	189.847	179.232	199.933	164.374	0	170.266	186.357	170.514	192.296	193.563	184.788	176.78	0	179.359	178.192	179.534	166.417	184.683	0	0	174.798	175.02	179.794	181.864	172.302	184.275	0	183.113	179.275	183.875	164.028	179.015	178.113	165.085	166.972	183.48	184.644	159.282
		244	1343.28	172.823	193.203	0	173.394	187.869	0	0	178.33	181.981	178.194	188.207	167.992	0	177.76	178.547	177.005	190.206	184.093	164.218	186.393	0	182.266	177.596	185.59	175.914	184.801	0	0	178.092	178.217	170.513	190.306	170.831	181.256	0	178.289	179.526	180.625	160.719	180.932	172.545	176.505	173.166	173.447	170.563	172.557
		245	1347.14	172.01	179.054	0	173.687	183.129	0	0	175.67	198.748	180.156	189.15	169.679	0	174.572	181.767	173.759	193.146	190.275	176.858	186.983	0	175.017	173.513	184.326	169.618	191.121	0	0	178.907	188.025	169.907	185.265	174.947	196.967	0	189.469	168.558	174.876	167.238	176.878	170.692	164.735	170.281	167.242	164.566	171.475
		246	1351	160.929	193.033	0	170.878	193.487	0	0	179.957	198.796	177.154	194.594	168.424	0	161.016	188.853	177.301	198.178	204.942	169.201	181.373	0	0	177.773	182.62	175.652	186.212	0	0	175.574	176.246	177.36	181.905	171.475	189.97	0	194.519	172.274	171.641	165.616	164.273	172.485	166.04	183.967	172.467	170.96	161.202
		247	1354.86	171.191	187.976	0	174.83	196.321	0	0	173.28	183.856	174.676	190.338	174.85	0	174.385	188.268	169.697	193.582	193.636	169.651	184.675	0	186.173	172.356	193.433	163.744	171.84	0	0	175.127	176.333	172.126	188.519	183.396	195.806	0	183.033	167.519	177.292	167.306	182.233	171.8	168.001	168.101	172.344	179.341	172.33
		248	1358.72	173.019	186.291	0	175.941	187.944	0	0	170.167	195.351	183.222	185.945	167.876	0	168.018	187.197	183.404	199.759	197.68	177.662	179.711	0	172.652	178.422	182.14	179.96	178.376	0	0	172.901	184.817	183.903	190.371	174.228	193.308	0	180.372	164.629	183.065	159.409	183.481	174.005	163.777	167.473	168.257	160.604	166.634
		249	1362.58	170.561	176.122	0	175.695	180.241	0	0	170.576	189.593	167.957	188.562	156.952	0	177.336	186.743	174.601	182.752	181.528	168.116	171.495	0	179.12	182.239	177.394	168.985	186.652	0	0	174.037	179.152	184.202	193.55	186.165	194.244	0	180.972	170.109	180.201	157.757	172.932	169.258	175.005	161.154	176.342	173.754	163.947
		250	1366.44	179.405	176.977	0	163.524	185.503	0	0	165.686	194.377	168.692	188.914	165.858	0	181.279	184.792	171.612	187.118	197.149	174.236	180.659	0	179.11	174.206	186.381	166.336	186.508	0	0	181.499	178.515	167.197	195.886	188.959	194.912	0	178.439	170.432	183.037	166.348	174.386	180.513	165.503	170.675	180.569	170.674	171.611
		251	1370.3	170.058	199.133	0	169.467	198.006	0	0	176.68	185.772	167.951	189.264	175.043	170.693	179.791	180.572	170.998	186.334	179.812	187.23	183.589	0	190.063	181.957	180.034	175.827	176.451	0	0	176.891	179.728	183.117	193.279	184.056	188.28	0	182.516	172.973	179.33	158.804	173.534	170.845	172.188	166.855	165.606	168.9	173.23
		252	1374.16	157.168	188.167	0	181.362	187.04	0	0	171.232	181.551	171.652	187.263	177.766	176.084	176.591	180.886	174.269	175.447	192.9	176.307	165.481	0	180.859	182.887	179.974	174.836	185.624	0	0	179.273	177.785	183.242	192.796	177.376	195.216	0	189.598	175.772	181.176	161.897	179.137	170.551	169.916	167.949	183.583	174.603	163.005
		253	1378.02	155.907	190.261	0	177.616	194.823	167.101	0	175.389	179.441	173.773	182.594	170.652	182.356	193.088	192.697	176.558	178.174	189.765	174.525	190.129	0	173.127	175.07	182.447	175.999	183.668	0	0	180.048	183.565	192.282	188.323	182.106	198.378	0	173.905	170.876	173.117	156.935	178.113	172.83	180.012	174.553	177.879	174.105	164.833
		254	1381.88	157.081	197.083	0	171.376	181.489	0	0	168.065	187.932	179.099	197.084	163.329	174.128	180.307	189.656	178.856	183.516	188.541	181.486	190.293	0	176.953	175.497	175.735	176.521	176.136	0	0	180.749	176.4	177.912	183.223	172.033	207.584	0	172.571	171.71	189.258	155.291	177.512	179.736	165.993	168.96	172.994	175.029	165.979
		255	1385.74	160.709	191.189	0	176.808	187.873	0	0	171.727	188.491	171.515	181.823	168.917	175.438	173.169	179.331	175.709	192.409	195.941	174.225	174.21	0	181.014	175.884	185.115	174.146	182.455	0	0	178.181	174.096	173.042	183.561	184.867	189.527	0	171.223	173.861	181.733	163.225	165.32	174.765	158.35	177.947	168.684	163.464	161.791
		256	1389.6	163.989	178.883	0	161.001	180.66	0	0	169.768	187.819	181.105	182.844	167.854	162.448	186.443	176.144	186.783	183.995	189.578	176.76	184.639	0	178.732	181.981	174.742	174.747	177.342	0	0	175.793	173.525	180.136	184.582	178.849	197.86	0	182.98	181.934	183.585	160.393	180.282	175.465	154.151	174.322	175.428	166.39	170.621
		257	1393.46	161.582	186.133	0	170.868	187.001	0	0	166.751	187.903	174.371	185.924	174.631	162.957	178.925	0	182.831	183.595	185.314	174.468	181.169	0	177.598	177.735	166	177.812	187.05	0	0	174.489	180.289	173.767	182.117	181.71	189.01	0	188.5	175.907	178.95	162.178	175.503	171.298	165.663	163.73	166.019	162.779	165.194
		258	1397.32	156.784	187.47	0	165.677	186.918	0	0	173.008	183.702	179.436	186.021	170.683	167.908	184.593	180.096	174.482	183.008	195.279	172.107	181.32	0	178.114	177.492	180.074	170.533	182.376	0	0	173.261	174.242	179.358	179.108	185.267	183.284	0	181.655	169.929	181.386	168.332	177.325	177.344	162.134	172.886	168.553	165.765	163.56
		259	1401.18	165.139	180.903	0	175.079	195.664	0	0	169.854	193.513	176.514	196.386	177.441	169.195	172.513	179.766	175.753	191.847	196.786	175.874	185.084	0	180.884	185.766	173.002	164.09	180.649	0	0	181.018	185.574	177.291	189.419	174.245	189.473	0	171.262	179.885	188.591	162.066	184.253	179.187	166.419	171.846	160.99	172.705	164.954
		260	1405.04	168.446	174.904	0	173.983	178.43	0	0	167.95	199.321	175.974	197.056	170.462	163.301	180.198	187.625	181.24	185.294	202.515	179.851	180.086	0	183.899	180.08	178.492	169.302	179.035	0	0	171.789	174.064	179.762	189.477	186.51	188.761	0	161.666	175.946	179.932	164.697	178.984	166.012	167.308	165.904	166.401	178.788	167.318
		261	1408.9	167.177	186.906	0	171.214	186.553	0	0	173.452	195.846	177.988	197.35	166.379	178.526	190.482	180.661	183.214	176.606	191.095	175.747	187.966	0	179.136	187.502	201.304	173.893	182.045	0	0	174.012	181.766	177.821	195.558	183.501	194.525	0	183.424	168.03	179.116	159.06	166.763	161.793	173.26	167.518	168.717	168.793	176.89
		262	1412.76	167.811	181.583	0	179.875	179.727	0	0	184.104	199.875	185.477	201.402	166.65	167.353	168.244	179.914	175.763	177.023	192.915	172.919	187.042	0	182.95	188.841	173.795	178.404	177.74	0	0	173.376	184.682	170.389	188.621	186.425	189.52	0	204.131	174.287	185.572	155.158	178.714	169.217	160.333	174.497	171.162	166.332	165.996
		263	1416.62	168.085	176.684	0	177.676	187.164	0	0	169.54	187.901	176.492	193.521	170.538	171.83	170.367	170.401	179.925	192.011	199.222	178.834	185.999	0	181.716	168.323	187.001	166.086	183.04	0	0	187.405	180.716	177.125	194.84	182.424	183.09	0	176.249	178.786	181.215	163.305	172.401	174.048	176.642	162.892	174.94	173.999	169.73
		264	1420.48	171.756	180.443	0	179.973	177.575	0	0	177.777	196.391	181.263	184.035	161.138	168.666	176.864	194.424	176.914	176.313	186.013	172.134	184.967	0	183.758	184.798	180.739	168.679	184.72	0	0	176.412	178.979	170.502	192.015	185.548	192.523	0	170.773	172.531	184.306	165.419	179.216	0	166.323	169.507	177.16	175.551	164.89
		265	1424.34	169.152	180.783	0	169.859	176.308	0	0	175.058	194.177	187.667	205.526	171.306	168.26	182.962	183.014	175.443	172.47	194.823	167.207	179.832	0	177.184	175.797	184.922	175.068	185.439	0	0	170.71	180.152	171.063	180.524	187.735	185.135	0	190.741	178.164	182.896	158.138	184.999	177.663	152.829	168.134	173.379	174.078	173.502
		266	1428.2	162.279	182.828	0	168.435	194.627	0	0	182.77	187.573	180.639	197.215	173.343	166.343	185.016	174.974	176.957	187.894	190.835	183.724	183.794	0	181.437	175.491	186.106	170.04	178.172	0	0	177.819	176.028	182.709	189.513	179.377	182.185	0	179.406	174.446	185.993	174.713	179.851	154.83	164.196	166.923	0	177.71	178.465
		267	1432.06	169.125	185.143	0	173.294	184.749	0	0	174.98	197.684	187.105	202.286	172.417	178.46	176.225	174.194	186.391	198.874	193.27	179.904	176.294	0	167.525	181.354	189.559	176.327	176.254	0	0	168.753	174.694	167.537	188.358	181.307	188.071	0	188.067	168.511	181.712	160.889	188.457	156.876	170.523	171.77	175.204	182.131	178.679
		268	1435.92	154.863	185.207	0	164.735	190.982	0	0	171.437	193.78	185.045	192.107	167.141	169.427	186.995	0	176.376	184.751	189.587	178.935	189.732	0	177.381	174.529	188.791	162.957	185.979	0	0	167.154	168.077	179.515	186.056	188.209	198.684	0	182.846	172.449	189.734	160.755	183.619	160.974	179.118	170.726	177.104	175.538	181.225
		269	1439.78	154.897	191.734	0	173.729	182.174	0	0	176.484	197.56	180.331	188.223	172.194	171.745	187.566	171.027	172.326	184.206	195.939	175.769	179.574	0	185.077	180.461	181.795	182.081	194.386	0	0	174.114	174.965	167.451	184.407	191.285	198.137	0	177.993	175.19	188.383	167.423	174.721	0	168.988	167.996	164.897	166.267	173.855
		270	1443.64	166.752	170.928	165.895	173.196	188.109	0	0	168.081	195.017	186.912	196.558	174.751	177.868	180.508	0	176.866	184.673	188.952	182.328	184.689	0	184.018	177.433	184.79	170.696	184.738	0	0	175.855	175.916	0	180.596	191.197	193.013	0	178.838	174.864	186.864	168.823	170.621	163.831	166.158	167.607	166.838	175.945	175.131
		271	1447.5	164.431	182.211	0	170.331	190.688	0	0	170.499	190.295	0	195.498	174.955	177.671	183.098	0	175.129	195.061	193.283	180.758	185.391	0	0	169.361	182.042	170.415	181.157	0	166.684	171.96	179.684	170.382	188.005	186.601	204.346	0	174.563	173.674	192.847	174.351	176.132	173.336	172.5	161.84	156.902	171.827	161.417
		272	1451.36	166.43	185.133	0	174.503	191.527	0	0	173.997	181.606	195.191	195.838	180.545	171.693	0	176.711	175.93	181.511	192.821	174.038	176.044	0	0	179.984	173.237	181.254	191.02	0	0	175.527	169.306	172.621	187.653	184.523	191.753	0	183.026	171.206	179.846	161.355	180.585	162.996	171.968	166.515	165.445	173.748	170.566
		273	1455.22	166.821	183.962	0	170.527	195.705	176.427	0	170.021	190.585	172.129	201.108	169.067	177.512	177.614	0	178.375	187.981	189.573	180.74	188.804	0	180.012	175.018	181.076	166.874	176.188	0	0	170.456	181.498	175.926	185.82	179.081	196.989	0	187.702	175.482	178.934	164.487	178.43	0	165.439	160.438	172.788	167.663	172.954
		274	1459.08	174.265	181.093	0	168.2	215.748	174.047	0	173.117	182.735	191.395	192.968	176.133	178.23	173.527	180.018	169.67	179.321	191.315	171.784	184.128	0	178.119	176.407	185.45	172.182	177.626	0	0	171.776	179.619	182.59	179.27	185.285	187.412	0	183.595	174.082	178.331	151.597	180.155	0	174.495	168.137	163.444	175.303	169.515
		275	1462.94	170.23	187.664	0	170.912	224.96	0	0	183.343	188.232	175.114	189.285	178.365	174.662	174.124	179.11	181.481	184.821	182.316	191.149	188.017	0	177.447	169.967	183.871	178.902	183.057	0	0	175.213	177.724	175.525	181.64	177.96	207.275	0	182.371	172.298	184.81	162.872	182.589	171.315	177.749	169.229	167.855	170.08	161.616
		276	1466.8	170.385	179.525	0	175.369	189.055	175.671	0	173.715	199.429	181.769	187.773	175.071	182.68	172.473	0	170.285	192.449	180.608	190.279	183.534	0	173.076	171.256	188.576	180.689	173.366	0	0	176.917	177.583	178.378	184.001	181.227	194.646	0	197.633	169.902	193.956	161.89	180.71	0	162.748	168.942	167.315	176.718	181.982
		277	1470.66	173.257	184.532	0	172.206	194.747	0	0	172.154	189.937	178.673	196.343	177.503	177.169	178.739	0	179.34	186.386	181.662	169.467	187.781	0	172.438	171.778	181.825	175.26	174.939	0	0	177.26	189.788	176.949	189.951	180.133	199.133	0	193.6	167.257	179.26	166.846	182.152	173.376	176.491	162.608	175.027	178.888	175.365
		278	1474.52	172.251	181.833	0	177.704	202.922	161.681	0	179.854	186.568	180.97	188.407	178.098	172.298	183.033	173.822	167.091	183.234	193.598	169.48	177.086	0	184.496	170.38	184.824	171.439	184.429	0	0	179.249	192.46	176.639	186.586	178.189	189.908	0	181.933	164.324	181.169	163.535	176.623	0	170.355	169.007	173.276	178.053	172.081
		279	1478.38	171.262	181.879	0	179.284	191.073	0	0	181.025	182.522	181.237	198.332	171.662	170.962	174.245	0	186.424	197.447	190.929	171.832	192.034	0	184.531	175.463	190.432	173.573	186.424	0	166.432	171.419	179.038	170.205	184.836	179.672	200.269	0	191.938	178.561	183.773	161.435	179.402	169.734	170.237	177.001	171.667	168.955	171.106
		280	1482.24	175.699	181.043	0	172.01	189.978	172.476	0	181.404	184.846	174.085	197.747	178.202	181.38	186.616	0	175.377	184.529	197.208	194.073	177.08	0	186.131	179.39	181.399	175.194	182.627	0	175.761	176.834	186.369	181.803	192.345	178.076	201.677	0	197.301	170.673	183.569	0	180.567	0	175.632	167.019	169.268	169.859	171.162
		281	1486.1	169.017	180.091	0	169.569	185.664	167.776	0	179.109	180.999	177.495	197.307	174.997	176.909	182.991	0	181.984	183.005	189.099	180.063	188.925	0	177.15	173.3	195.94	176.552	183.679	0	0	170.639	183.171	175.109	192.164	183.919	202.4	0	183.606	177.778	193.949	162.084	178.482	0	167.218	172.884	178.256	180.164	170.937
		282	1489.96	171.543	176.621	0	178.37	187.616	170.022	0	172.678	175.929	184.03	194.778	175.891	172.354	184.681	0	167.569	193.47	198.599	177.968	191.175	0	186.744	170.394	182.207	182.225	180.787	0	0	171.805	185.666	175.567	195.5	181.535	206.353	0	172.931	172.504	189.247	0	181.685	0	176.27	183.528	176.084	172.132	176.218
		283	1493.82	174.502	187.184	0	175.963	181.805	168.691	0	173.98	178.879	178.392	198.588	165.665	183.091	172.586	0	176.756	183.867	181.308	177.697	181.047	0	181.655	174.376	185.242	170.75	178.337	0	175.012	0	184.374	177.28	196.965	176.314	202.306	0	179.862	175.331	179.708	161.904	180.569	0	180.976	173.813	170.522	174.104	170.275
		284	1497.68	0	182.182	0	176.384	183.531	160.792	0	186.213	182.215	182.29	196.929	164.854	171.848	180.012	0	181.717	188.346	189.042	181.375	182.352	0	178.847	174.351	191.167	176.58	184.147	0	171.475	181.626	189.174	183.958	195.441	177.253	200.386	0	186.589	190.674	191.754	163.843	176.922	0	172.695	182.531	165.643	175.571	173.177
		285	1501.54	167.682	189.036	0	173.485	189.218	177.673	0	182.19	179.71	180.884	207.196	181.559	175.39	176.9	0	178.174	179.77	193.123	173.58	182.584	0	183.441	167.285	188.649	184.078	192.523	0	167.985	172.833	187.143	182.359	183.087	187.109	191.653	0	179.359	176.256	190.483	163.01	188.188	0	174.071	171.717	176.46	184.115	171.08
		286	1505.4	169.641	187.403	0	170.054	182.349	173.529	0	182.429	186.621	172.918	198.361	172.801	169.548	187.495	0	188.403	188.691	200.663	181.221	188.208	0	178.969	173.451	188.034	167.887	189.896	0	165.477	174.316	185.474	174.599	198.131	177.775	213.155	0	193.646	173.177	188.798	169.9	183.852	0	0	173.116	167.806	172.764	169.918
		287	1509.26	162.193	199.689	0	171.544	188.962	162.379	0	179.016	189.175	182.684	190.395	168.434	177.315	188.967	0	190.884	195.061	200.829	174.94	193.869	0	0	166.752	183.27	167.001	179.805	0	174.365	171.658	180.458	183.328	195.198	185.649	196.302	0	175.407	175.119	185.159	171.621	184.715	0	165.622	176.145	171.422	175.735	169.727
		288	1513.12	171.539	194.756	0	171.567	188.205	176.95	0	176.76	185.018	181.669	200.338	182.009	180.867	179.294	0	172.328	202.074	202.416	180.937	188.377	0	177.716	170.345	191.513	170.691	179.969	0	182.442	165.392	183.169	182.942	190.119	181.325	201.196	0	182.848	176.056	185.829	168.785	174.929	0	177.619	166.277	175.223	171.137	177.903
		289	1516.98	162.922	187.213	0	170.11	197.812	172.87	0	187.785	187.456	182.115	196.437	175.08	169.877	178.4	0	183.093	190.169	198.565	184.162	197.428	0	188.319	189.605	185.398	182.016	191.107	0	160.847	166.591	194.103	181.316	182.94	182.467	196.382	0	188.437	171.845	182.675	164.273	187.481	0	155.976	170.492	169.977	179.114	179.611
		290	1520.84	164.692	184.919	0	164.512	193.321	0	0	179.1	184.864	187.585	190.658	169.079	171.715	183.144	0	172.966	186.109	190.295	173.129	187.493	0	0	177.427	191.381	169.979	184.521	0	177.24	166.963	183.992	188.895	179.871	184.792	185.092	0	184.242	175.767	200.073	176.894	179.938	0	160.479	163.213	174.935	185.657	179.774
		291	1524.7	174.328	185.578	0	173.973	183.101	178.986	0	178.138	193.434	184.515	196.807	170.023	181.026	189.627	0	175.364	198.221	189.782	185.581	180.624	0	180.487	169.329	192.172	173.053	184.59	0	169.652	168.343	181.116	178.864	179.487	184.716	192.662	0	186.167	169.824	186.42	168.831	187.526	0	171.083	173.353	171.274	180.532	175.159
		292	1528.56	168.803	191.525	0	176.426	191.956	181.224	160.232	187.198	190.313	182.101	209.484	170.302	175.276	181.091	0	183.816	205.328	184.847	181.691	186.514	0	194.445	174.101	186.977	170.044	193.263	0	173.535	164.102	189.469	177.462	191.971	179.615	190.793	0	180.451	182.307	197.883	168.576	184.555	0	0	173.015	176.139	163.221	173.644
		293	1532.42	158.003	202.505	0	181.048	188.945	177.893	0	185.365	188.327	176.309	191.844	168.113	180.769	185.983	0	181.225	191.513	195.592	180.665	190.118	0	184.694	184.532	188.38	173.652	190.833	0	168.534	169.972	187.693	183.1	201.268	179.151	184.963	0	187.669	173.948	183.389	174.599	179.48	0	0	171.159	180.116	172.151	185.854
		294	1536.28	169.593	180.73	0	175.787	188.081	175.204	0	186.478	186.949	176.413	191.433	167.265	173.619	184.429	0	186.3	190.204	202.048	181.882	189.598	0	182.343	178.185	187.234	173.579	189.851	0	166.365	165.672	184.891	180.643	190.637	189.647	190.329	0	180.265	175.806	170.147	159.831	180.472	0	166.607	168.782	171.407	168.715	179.434
		295	1540.14	182.074	182.954	0	170.211	189.831	179.811	0	187.268	184.764	172.372	198.152	182.99	170.435	182.742	0	181.452	194.727	194.258	166.138	184.228	0	188.404	167.546	191.268	178.566	198.469	0	165.314	170.343	188.11	181.697	195.815	192.712	196.98	0	192.233	177.491	190.401	167.063	185.656	0	166.674	173.119	178.503	170.01	176.272
		296	1544	0	187.693	0	185.105	182.104	181.287	0	190.082	211.192	181.366	198.102	175.702	181.646	175.275	0	184.941	192.393	194.085	181.725	190.279	0	182.461	172.495	196.558	179.932	193.288	0	168.932	165.631	176.543	179.13	183.019	182.696	195.093	0	178.246	185.239	188.715	166.705	182.133	167.571	165.401	164.02	170.446	169.523	177.709
		297	1547.86	165.025	188.481	0	176.801	185.33	174.983	0	181.975	199.027	173.777	201.897	173.937	183.207	173.939	169.379	177.287	200.412	199.918	173.896	185.816	0	184.008	176.098	191.465	178.427	181.972	0	171.215	170.945	186.554	177.653	182.509	186.171	205.636	0	174.129	174.536	187.533	167.792	179.053	0	171.669	175.238	166.469	168.298	173.013
		298	1551.72	0	181.484	0	166.103	185.069	167.19	0	179.902	192.412	178.639	202.84	175.642	181.948	192.231	0	172.368	198.432	195.785	182.266	184.749	0	190.941	162.97	194.36	170.487	188.403	0	167.851	166.175	186.627	180.495	180.296	182.24	199.28	0	179.172	173.577	190.335	178.736	181.558	0	164.239	171.612	176.965	167.832	172.464
		299	1555.58	163.614	176.566	0	177.257	187.876	170.808	0	185.641	180.817	183.449	197.808	177.097	174.654	182.933	0	179.912	198.889	195.902	188.179	189.581	174.219	178.254	167.68	186.856	184.832	193.271	0	171.897	172.785	179.767	179.133	179.489	186.48	195.273	0	186.141	184.652	189.04	161.808	177.847	0	170.184	171.474	174.179	172.476	176.656
		300	1559.44	160.493	181.172	0	174.654	187.629	174.649	0	175.392	189.33	175.888	202.466	169.538	170.533	181.76	0	179.305	202.371	211.406	176.867	184.191	0	178.948	171.519	191.196	178.096	193.015	0	176.179	164.994	178.35	180.549	193.689	186.085	195.5	0	193.885	172.345	181.289	173.811	191.756	0	169.03	176.278	174.25	163.627	178.662
		301	1563.3	0	180.994	0	180.559	181.926	176.2	0	187.225	190.882	177.24	190.938	174.256	184.406	184.033	173.601	178.56	195.298	196.9	177.435	181.74	0	179.071	169.821	191.06	175.555	194.912	0	178.229	172.257	182.598	179.287	189.89	184.58	198.957	0	190.727	169.289	183.035	166.427	185.331	0	172.884	173.932	175.144	164.184	172.091
		302	1567.16	165.942	179.705	0	173.429	188.212	175.735	0	174.229	184.281	177.753	197.202	165.362	178.176	181.864	187.744	176.199	188.839	186.092	186.866	183.602	0	0	176.658	192.898	180.884	198.656	0	167.248	0	178.29	189.067	196.376	172.927	198.056	0	177.077	157.433	181.247	168.568	186.332	0	163.285	167.334	177.339	174.119	175.456
		303	1571.02	0	181.975	0	171.1	184.449	167.265	0	164.55	191.418	167.526	203.476	182.459	178.597	182.065	181.839	181.391	190.439	191.015	179.162	187.634	0	196.013	172.36	192.611	174.239	195.204	0	160.525	0	179.08	179.394	194.39	182.167	200.605	0	182.168	169.388	177.616	160.481	175.673	0	172.22	177.787	177.397	182.778	168.761
		304	1574.88	168.961	187.516	0	182.824	190.131	171.465	0	177.775	204.872	190.043	206.317	176.598	172.025	175.931	195.161	180.078	189.745	191.767	177.682	178.85	0	183.87	178.465	195.585	173.216	193.223	0	170.201	0	186.529	173.629	194.193	191.405	196.981	0	179.417	178.301	181.695	168.97	183.397	0	166.956	171.269	166.79	180.614	176.616
		305	1578.74	157.68	188.086	0	175.898	181.193	171.924	0	174.436	195.299	182.734	195.828	167.017	171.684	183.592	168.835	179.267	181.148	186.85	171.599	189.16	0	178.734	179.525	184.193	174.388	188.6	0	176.562	0	186.713	187.326	189.963	195.215	196.511	0	188.686	177.147	179.63	164.074	191.939	0	170.705	167.808	169.308	172.654	164.747
		306	1582.6	156.193	194.597	0	173.639	186.989	164.853	0	162.861	189.156	186.479	194.026	169.238	168.126	179.593	182.981	173.782	193.029	195.124	175.81	183.396	0	186.068	177.322	188.6	180.025	195.153	156.128	163.188	0	189.298	183.596	190.529	189.458	208.645	0	174.483	164.626	189.54	163.5	177.63	0	171.529	173.985	173.133	178.786	169.89
		307	1586.46	0	187.452	0	177.748	195.939	174.843	0	173.833	195.402	179.692	198.807	169.797	184.886	182.833	169.555	178.079	197.977	190.045	180.929	183.49	0	187.994	174.989	184.123	176.389	198.729	0	174.507	164.998	178.593	186.394	190.475	184.527	194.63	0	178.273	168.119	192.427	163.965	181.273	0	168.504	172.489	172.827	174.283	175.581
		308	1590.32	0	191.753	0	179.37	183.966	170.667	0	184.591	181.352	173.186	191.146	170.162	169.421	185.819	0	179.874	186.787	194.872	188.124	183.025	0	183.15	167.647	181.335	166.659	194.366	154.976	168.284	0	189.106	172.295	182.09	185.786	191.251	0	181.973	170.691	181.529	167.319	184.157	0	0	168.695	172.375	170.33	182.739
		309	1594.18	157.887	183.097	0	172.733	197.346	167.198	0	175.55	191.455	175.752	208.119	179.158	181.989	186.234	187.649	176.748	187.631	185.006	194.721	177.838	0	180.444	171.484	186.058	171.886	195.381	0	171.133	0	189.52	179.126	191.227	191.571	207.126	0	191.144	169.077	185.523	169.655	182.096	0	169.935	170.19	171.241	170.821	174.044
		310	1598.04	163.417	181.553	0	183.555	195.983	169.924	0	177.017	183.097	181.874	202.599	176.328	196.112	192.792	0	177.595	199.642	189.354	179.933	177.57	0	178.207	183.127	196.024	177.758	183.929	160.214	165.266	0	189.468	174.671	185.859	176.747	201.572	0	180.551	178.177	191.006	169.084	167.827	0	164.192	174.236	175.902	165.935	173.689
		311	1601.9	165.85	187.832	0	179.646	188.914	158.139	0	174.671	183.008	177.815	194.902	168.013	174.346	184.794	181.268	176.439	202.702	200.983	186.593	185.797	0	181.719	169.952	187.212	168.179	193.687	160.727	167.086	156.649	186.503	173.247	192.782	177.685	205.349	0	170.25	160.6	188.219	156.186	177.245	0	175.276	171.235	174.048	175.783	165.504
		312	1605.76	165.89	184.082	0	186.975	193.841	169.29	0	175.811	179.818	179.598	198.035	173.999	183.761	191.441	180.88	181.162	189.422	184.263	182.927	180.935	0	173.425	177.231	187.534	176.869	194.878	168.326	173.041	0	188.129	186.114	191.323	180.166	204.055	0	175.694	169.061	184.227	168.739	184.074	0	176.996	168.829	175.138	0	172.018
		313	1609.62	161.39	186.409	0	176.299	191.317	167.724	0	177.335	176.925	175.317	195.328	174.378	192.86	180.527	171.373	185.604	198.919	201.804	178.425	184.006	0	175.917	166.202	198.697	180.256	187.173	157.501	166.049	0	189.025	170.152	185.366	187.91	203.859	0	183.096	164.016	181.656	159.313	182.82	0	170.572	171.729	169.211	166.913	176.124
		314	1613.48	166.344	178.334	0	174.255	187.929	163.956	0	177.634	189.938	176.02	201.172	168.609	180.293	189.514	175.488	187.358	191.892	195.406	173.459	181.558	0	188.04	178.789	191.028	175.674	189.354	169.79	169.862	0	191.302	178.573	193.446	183.689	197.133	0	173.224	173.512	188.629	157.162	179.161	0	175.699	173.247	173.718	170.8	166.432
		315	1617.34	161.789	179.777	0	180.111	187.028	163.829	0	174.044	178.137	180.516	198.046	177.871	181.661	177.204	186.831	182.978	200.928	188.619	182.108	182.402	0	189.591	171.389	191.419	178.336	184.439	165.835	165.942	0	195.477	175.521	189.5	186.231	197.679	0	183.56	165.344	187.056	152.947	182.732	163	163.8	181.046	172.761	165.173	176.62
		316	1621.2	165.518	192.055	0	179.919	193.017	170.591	0	176.674	185.042	183.419	205.755	184.205	172.828	185.969	190.279	184.129	209.69	192.568	182.651	202.918	0	190.013	161.371	184.876	176.002	189.685	152.616	168.099	0	183.259	177.47	195.917	193.772	201.073	0	173.686	171.486	178.238	170.496	170.306	0	164.424	167.127	167.855	167.191	170.681
		317	1625.06	163.76	185.388	0	194.471	190.089	0	0	173.257	182.025	175.493	205.039	177.308	179.715	191.212	174.97	186.371	189.992	185.684	167.199	186.113	0	172.429	169.952	202.891	177.177	187.795	0	0	0	188.507	173.065	187.294	182.376	192.09	0	186.282	169.707	193.302	159.81	176.34	0	174.02	172.151	165.336	164.802	177.101
		318	1628.92	164.216	181.769	0	183.872	190.796	168.71	0	172.026	186.922	181.474	205.14	176.273	169.062	184.238	176.764	179.828	200.259	188.477	197.839	192.857	0	180.666	162.076	192.342	175.682	200.147	163.432	173.983	0	181.848	166.937	201.583	194.699	193.78	0	184.667	164.843	199.068	164.215	178.352	163.675	166.578	183.62	162.993	167.108	165.773
		319	1632.78	157.628	196.428	0	180.939	185.36	173.199	0	172.8	193.735	184.386	202.684	171.413	175.114	186.841	177.729	184.284	204.013	193.438	180.172	196.566	0	174.254	177.51	186.477	172.773	189.987	162.914	168.443	0	182.866	183.667	192.054	178.486	207.409	0	177.737	172.621	193.949	171.083	180.961	0	169.348	166.768	170.539	164.189	180.612
		320	1636.64	163.622	178.488	0	188.882	192.601	168.335	0	167.739	190.445	173.866	202.379	170.813	171.843	187.881	178.779	188.995	203.45	196.212	180.292	185.464	0	176.694	170.521	191.913	175.794	190.669	159.425	174.662	0	190.315	171.067	191.363	182.067	196.15	0	188.644	172.565	189.364	170.102	182.089	168.617	167.834	163.357	175.298	169.733	175.774
		321	1640.5	165.686	181.463	169.345	180.487	186.097	171.911	0	172.259	191.068	183.432	209.378	173.441	168.36	184.462	191.505	197.264	194.098	193.056	182.902	182.174	0	185.206	173.13	184.683	180.457	192.093	157.422	169.579	172.275	179.071	178.29	193.855	186.606	207.109	0	190.775	170.861	194.892	173.236	185.412	0	164.401	172.212	160.103	177.03	173.327
		322	1644.36	0	184.652	171.719	187.823	185.006	173.351	0	166.328	173.428	181.506	196.295	0	174.749	190.117	183.154	183.942	207.212	186.694	190.867	188.141	0	181.464	180.235	184.063	175.535	192.095	166.486	171.098	169.514	190.286	184.753	206.588	186.111	195.812	0	190.39	171.402	194.167	180.434	175.933	0	176.915	162.99	167.44	169.431	180.798
		323	1648.22	179.233	187.473	0	184.691	179.9	176.063	0	173.202	186.576	179.296	192.395	169.962	180.439	183.596	182.191	176.364	195.143	195.263	182.58	190.058	0	178.631	175.075	191.287	175.117	191.985	158.735	172.195	0	189.691	181.436	194.289	181.631	205.171	0	171.311	177.159	190.773	180.839	186.429	0	174.164	168.171	174.943	173.255	177.303
		324	1652.08	166.499	194.343	170.957	181.536	202.018	0	0	174.407	182.379	178.869	183.336	181.763	181.166	191.176	0	174.403	200.396	184.249	186.209	189.556	0	169.792	174.858	191.438	175.339	189.951	162.878	0	0	186.205	180.202	192.717	187.026	191.596	0	167.174	168.03	190.972	173.748	191.672	165.949	169.559	157.888	185.836	172.075	172.089
		325	1655.94	0	190.746	0	178.22	196.106	164.636	0	172.921	189.356	178.215	194.409	166.142	179.702	185.419	180.492	190.861	202.136	195.617	188.937	187.618	0	177.625	170.619	198.404	173.594	183.826	166.525	166.22	176.093	195.264	169.198	186.857	181.24	199.11	0	178.222	179.6	190.948	175.329	177.412	0	171.721	170.689	167.563	175.944	175.747
		326	1659.8	164.376	189.364	173.032	183.127	192.032	174.696	0	179.221	181.8	178.606	202.706	173.698	175.55	193.139	182.277	187.408	200.243	201.33	185.604	194.891	0	186.528	177.519	185.105	176.05	195.559	164.992	168.967	166.921	189.896	177.305	192.606	182.566	212.984	0	179.423	175.704	198.687	169.768	184.913	168.932	171.321	173.185	168.295	173.217	191.32
		327	1663.66	0	184.876	169.484	188.253	191.836	167.629	0	176.711	176.85	186.222	198.29	172.454	176.369	189.37	179.804	174.197	185.298	197.924	186.77	183.217	0	180.99	177.669	181.176	181.926	201.56	165.281	167.355	166.139	194.272	178.366	197.705	176.47	196.144	0	177.587	175.346	191.537	178.013	188.269	163.931	173.167	169.701	166.247	169.123	179.589
		328	1667.52	160.683	185.955	158.37	189.709	195.372	170.877	0	177.408	180.606	186.552	189.063	174.99	176.099	188.603	180.756	183.328	195.448	189.505	192.916	190.244	0	186.067	170.364	184.624	179.942	201.247	170.01	175.007	171.024	184.335	172.891	200.523	171.669	205.955	0	180.154	176.261	185.869	170.016	190.654	168.305	169.695	174.629	162.524	171.322	173.175
		329	1671.38	164.344	186.38	165.768	183.136	190.43	0	0	174.289	183.222	185.486	204.228	175.729	182.794	181.091	177.407	190.788	201.197	198.667	192.301	198.723	0	187.955	173.494	183.832	185.243	200.564	168.412	170.139	168.016	179.509	170.176	203.68	185.091	195.251	0	175.801	169.551	185.962	178.778	178.332	173.675	171.826	180.283	173.244	165.669	180.861
		330	1675.24	169.24	188.254	177.205	189.861	191.765	172.878	0	178.649	178.983	185.289	206.541	178.739	178.299	196.036	173.513	190.639	200.46	189.137	171.503	193.131	0	174.361	178.086	186.127	185.379	199.363	172.132	178.472	162.399	189.208	173.525	200.871	178.563	195.227	0	179.748	173.438	189.408	169.277	180.909	171.146	166.958	173.064	159.049	158.992	190.91
		331	1679.1	0	190.442	172.486	188.022	201.121	168.961	0	181.713	182.532	176.891	200.482	168.296	181.457	187.134	184.671	184.185	200.569	196.601	192.164	185.316	0	170.482	174.26	188.541	191.157	203.506	176.677	172.386	167.878	184.452	175.587	194.414	165.866	194.746	0	169.828	176.87	189.731	172.363	185.006	169.177	175.729	166.426	168.982	176.495	172.515
		332	1682.96	161.81	193.698	171.8	185.9	197.101	163.75	0	174.046	186.224	177.328	207.92	178.391	170.915	197.504	184.195	175.278	206.296	194.641	187.497	189.121	0	174.54	167.952	184.143	180.318	201.697	171.094	169.849	177.315	189.641	178.595	200.974	185.407	205.027	0	170.278	181.238	200.706	169.871	185.404	165.745	158.995	167.963	175.764	164.309	176.434
		333	1686.82	161.287	195.548	182.248	202.419	186.62	172.477	0	181.542	183.66	187.451	208.419	173.19	190.24	188.692	180.839	187.456	199.799	189.717	187.29	195.507	0	172.118	179.291	200.316	184.477	198.492	163.51	168.309	174.193	192.396	172.832	201.182	172.878	206.104	0	183.69	171.848	188.641	169.665	192.442	165.8	175.44	171.874	162.502	169.835	183.269
		334	1690.68	166.04	187.729	168.847	189.198	192.841	0	168.956	171.601	190.982	179.23	195.846	173.799	181.634	187.244	172.476	184.448	195.84	205.214	191.811	189.958	0	176.551	177.943	184.904	183.452	197.393	166.006	176.943	181.822	204.513	179.881	199.977	176.371	206.899	0	177.848	176.314	198.752	166.38	176.303	170.871	171.458	176.701	177.989	174.907	174.042
		335	1694.54	0	198.349	165.578	179.74	190.583	173.532	0	189.568	176.338	168.01	202.018	176.133	187.221	190.703	178.586	186.05	198.967	200.762	184.177	189.423	0	186.703	178.51	188.725	187.011	191.95	175.128	170.931	170.226	190.452	177.383	202.488	175.25	213.016	0	186.72	173.171	192.015	172.124	195.587	176.698	173.725	169.476	161.561	167.398	178.341
		336	1698.4	174.045	187.837	177.412	185.18	190.918	181.329	0	170.035	198.874	181.442	218.889	0	177.111	185.346	173.728	185.711	204.152	202.58	194.495	180.763	0	175.822	170.469	190.463	172.865	200.086	170.053	173.847	174.84	187.267	177.762	204.056	167.177	203.233	0	179.569	177.84	193.861	161.639	186.07	169.964	161.717	176.446	167.007	173.265	175.89
		337	1702.26	0	186.957	166.503	183.546	186.352	171.182	0	183.046	183.448	169.045	209.514	173.977	179.508	184.399	180.168	183.083	200.066	200.639	183.78	187.098	0	195.303	175.822	195.166	185.072	192.841	170.944	173.495	169.121	195.17	179.105	201.771	169.742	205.106	0	186.682	166.378	192.528	176.448	186.166	170.449	165.369	173.562	169.626	169.56	168.925
		338	1706.12	164.588	184.833	179.894	179.862	189.245	174.169	165.845	177.338	186.33	176.81	212.043	176.192	181.658	182.698	181.585	186.405	196.037	191.245	186.767	189.23	0	178.351	182.483	195.695	184.308	197.945	177.864	173.735	173.279	182.949	180.391	217.104	174.412	202.584	0	176.605	179.391	206.074	162.568	185.793	159.956	174.037	168.719	173.75	174.411	173.566
		339	1709.98	171.037	186.97	181.626	186.285	185.993	168.765	0	180.912	184.043	177.838	213.066	171.843	177.23	189.426	165.412	201.891	183.858	190.619	193.458	189.695	0	179.29	0	192.398	179.37	190.982	169.225	173.836	166.515	199.214	177.674	198.77	179.117	212.617	0	203.239	173.68	203.597	167.619	170.024	167.584	169.395	0	169.757	176.798	167.88
		340	1713.84	158.52	191.201	178.544	179.244	193.878	166.284	152.372	183.442	182.328	180.369	204.82	174.674	175.414	186.64	175.123	197.535	210.017	196.606	201.891	196.357	0	175.479	183.071	184.953	189.903	186.295	168.666	186.302	176.505	197.679	183.397	213.633	183.561	207.085	0	187.434	181.145	205.488	167.517	181.042	170.38	162.055	164.526	158.505	168.38	168.215
		341	1717.7	164.86	191.109	180.17	180.681	185.902	166.121	155.374	179.898	186.783	178.593	200.442	172.603	180.276	189.654	178.055	192.628	195.398	184.565	180.941	188.242	0	178.403	171.176	193.902	180.656	197.692	160.949	174.01	179.562	192.538	181.844	199.203	184.919	200.947	0	184.453	168.23	191.741	178.919	169.615	177.758	159.566	178.227	171.422	176.402	183.555
		342	1721.56	169.97	190.164	177.445	183.178	176.696	0	165.021	174.782	193.221	172.586	204.896	177.725	182.372	183.237	172.543	193.036	197.869	195.02	191.668	183.662	0	185.669	174.336	198.23	187.167	202.691	164.905	170.417	173.309	195.397	176.185	202.209	184.271	215.145	0	190.374	174.525	197.366	172.037	176.688	171.871	172.649	171.465	166.33	173.72	175.346
		343	1725.42	167.856	194.909	173.816	181.606	205.336	0	161.684	186.452	194.422	174.101	202.561	0	185.349	183.604	173.827	194.704	203.056	198.414	178.008	188.778	0	182.584	0	182.982	181.545	199.264	168.421	174.068	177.277	195.521	176.713	214.492	179.114	213.556	0	182.388	183.222	197.712	173.486	178.509	162.199	165.691	162.306	165.462	175.912	172.159
		344	1729.28	168.959	188.3	179.553	176.641	194.027	0	156.718	174.111	195.34	175.216	204.351	0	186.716	186.243	171.167	182.558	202.08	186.141	202.787	193.085	0	184.194	179.919	180.689	186.697	194.674	165.243	167.194	173.323	188.117	173.722	208.817	177.59	194.023	0	196.54	183.051	194.374	164.352	181.365	172.962	181.596	168.983	158.537	162.024	170.622
		345	1733.14	167.581	202.208	179.199	183.198	195.626	0	156.006	0	195.457	175.789	203.295	0	181.362	186.04	172.864	189.086	192.157	198.646	188.378	188.851	0	180.023	184.556	195.71	172.115	198.538	170.436	172.151	174.718	186.142	172.042	211.113	181.33	217.856	0	186.253	180.146	198.691	169.907	189.723	168.377	169.369	167.356	173.923	169.076	171.565
		346	1737	159.882	193.668	173.654	181.623	189.712	172.532	167.096	183.343	184.081	172.697	204.683	172.314	180.632	189.542	169.055	188.898	197.581	198.365	198.751	200.891	0	182.024	171.679	189.369	183.236	185.122	164.352	166.31	180.558	187.886	173.321	209.715	180.296	202.2	0	193.737	180.641	194.702	166.742	180.107	175.216	163.545	186.865	166.939	155.38	173.959
		347	1740.86	173.2	202.165	172.265	179.81	192.001	0	157.097	182.117	181.303	175.445	201.932	0	175.992	186.416	177.171	184.955	196.73	206.505	193.386	178.211	193.921	182.513	181.561	185.728	174.533	191.807	163.811	173.668	169.078	196.86	170.414	205.407	183.2	197.84	0	191.413	184.639	199.128	162.11	177.661	181.341	162.854	177.554	161.609	163.11	181.227
		348	1744.72	163.399	189.569	181.307	175.755	196.175	0	162.948	161.527	191.634	174.217	202.244	167.272	178.904	188.654	176.828	190.802	207.233	187.237	195.153	187.594	0	184.563	166.864	193.247	177.636	186.528	167.713	164.602	181.035	199.436	182.069	196.814	177.971	197.615	0	187.492	182.174	187.136	170.896	175.388	181.659	172.404	169.755	0	163.145	167.691
		349	1748.58	167.143	195.518	182.716	180.881	190.856	174.209	161.36	164.851	182.857	173.78	197.928	175.502	180.674	189.908	178.545	172.886	185.069	202.038	192.055	200.204	0	180.403	172.223	187.449	176.548	191.93	180.256	171.534	177.242	185.985	167.808	206.889	182.729	198.211	0	191.826	173.97	191.849	0	180.078	170.511	162.651	165.997	168.761	180.499	174.104
		350	1752.44	168.089	183.135	177.078	181.544	191.685	174.637	165.398	164.288	189.55	167.105	203.136	166.667	180.136	192.463	168.902	184.31	197.204	203.53	183.363	194.432	0	183.082	183.581	187.02	176.018	199.778	164.078	178.29	178.771	195.466	178.358	199.825	183.401	196.049	0	193.92	176.557	202.588	0	185.948	172.129	169.592	170.254	164.753	177.809	167.974
		351	1756.3	165.484	196.362	175.899	186.504	188.16	164.986	165.325	189.007	186.859	176.117	206.062	168.538	176.618	195.14	173.676	176.797	195.201	191.513	186.107	188.078	0	185.158	181.691	182.317	180.237	193.366	163.799	166.589	178.73	195.71	170.427	196.293	179.699	204.925	0	193.288	177.7	197.448	169.537	180.409	172.078	172.242	176.356	171.602	171.983	175.102
		352	1760.16	172.215	209.001	174.851	185.189	195.187	0	161.145	171.839	186.04	174.223	199.482	0	182.241	194.74	176.809	182.586	203.639	200.017	176.116	183.805	0	186.469	184.941	184.682	175.949	182.937	167.149	170.886	180.506	199.729	163.838	197.394	171.535	201.743	0	188.3	169.19	200.92	164.025	173.581	169.711	168.657	172.879	163.29	174.094	177.51
		353	1764.02	171.72	199.118	180.887	197.736	191.984	0	168.842	170.253	193.743	179.623	193.068	168.382	177.903	191.855	160.662	188.258	204.97	182.345	190.692	191.039	0	185.056	186.522	199.779	172.928	187.08	175.965	169.892	170.918	194.185	160.96	209.577	0	190.047	0	187.644	174.971	203.079	162.718	175.887	161.73	173.365	176.11	160.038	180.402	168.422
		354	1767.88	173.598	192.015	184.381	179.239	192.045	0	153.639	174.26	198.937	166.072	202.841	167.806	181.173	189.947	171.284	185.793	217.23	188.448	186.963	192.717	0	183.881	0	184.182	181.244	189.061	165.249	168.898	170.555	195.737	171.617	209.245	171.465	191.858	0	186.177	173.359	196.182	166.75	182.497	166.018	167.89	167.507	170.323	178.261	177.022
		355	1771.74	182.088	201.869	180.491	183.276	179.652	174.757	166.454	166.647	191.447	167.558	193.72	174.57	168.824	187.541	193.957	181.346	200.497	207.671	184.403	195.559	0	179.424	0	195.303	174.51	195.072	166.854	158.044	179.64	196.802	171.701	197.505	167.484	196.935	0	192.374	179.867	197.038	172.725	183.017	169.76	167.666	175.24	158.626	174.894	169.929
		356	1775.6	175.941	190.326	182.055	178.006	195.684	0	169.645	172.226	179.532	180.439	194.052	174.053	179.767	186.778	175.972	176.763	195.109	189.129	184.754	193.872	0	191.258	183.278	196.434	188.632	197.762	166.678	167.284	172.264	205.012	172.869	203.965	174.887	190.198	0	189.7	180.685	188.48	0	178.912	177.462	163.469	164.548	165.609	181.031	169.514
		357	1779.46	171.669	208.482	187.915	182.739	188.997	168.86	159.254	172.441	185.753	177.826	202.011	172.703	187.131	187.488	177.588	187.993	204.806	195.466	194.448	187.867	0	185.99	183.642	199.449	169.845	195.107	168.325	168.601	174.343	190.545	167.529	197.86	166.922	190.674	0	187.076	167.915	189.142	0	189.433	172.721	167.545	170.137	169.047	170.005	173.629
		358	1783.32	176.785	201.555	182.491	186.25	181.238	169.031	164.285	167.934	195.941	172.89	189.076	173.691	181.485	192.788	171.118	180.379	201.823	196.982	180.435	196.349	0	189.579	189.039	187.391	188.179	190.654	161.382	163.726	173.161	202.265	176.149	199.401	0	189.109	0	191.84	180.645	200.201	0	179.422	166.039	173.545	174.69	168.678	162.601	186.524
		359	1787.18	176.84	202.604	177.004	194.419	183.307	168.902	179.789	165.21	202.852	171.743	199.03	165.892	177.616	191.56	183.839	179.038	206.475	196.477	187.338	193.291	0	181.222	177.656	178.574	181.19	194.852	172.466	166.192	180.043	191.904	169.572	206.929	167.554	197.719	0	185.622	175.234	183.211	0	178.66	173.845	165.3	177.841	168.43	182.292	171.658
		360	1791.04	170.04	200.612	183.031	184.916	175.572	167.939	159.142	178.937	194.922	175.503	193.683	168.23	187.915	188.094	184.19	192.176	200.187	195.847	196.849	197.398	0	182.524	182.024	185.968	185.32	189.904	169.036	173.067	177.996	196.532	173.763	189.654	171.038	195.677	0	185.301	183.732	196.721	166.162	180.415	177.04	169.688	169.533	164.914	163.357	179.927
		361	1794.9	176.763	194.109	182.761	201.394	180.732	168.366	180.804	211.654	178.208	179.824	189.965	176.122	183.164	191.701	168.331	185.304	201.914	205.689	186.742	195.965	0	191.376	177.797	197.887	180.897	194.268	158.983	165.258	181.195	188.616	166.775	190.937	176.485	201.114	0	178.614	181.154	193.013	0	188.121	173	174.945	162.015	162.728	180.74	179.033
		362	1798.76	168.276	196.437	180.902	197.218	178.983	168.976	167.388	188.149	177.482	181.648	203.382	162.759	182.554	189.596	180.071	185.405	212.631	199.907	198.023	188.67	0	183.678	177.362	203.602	177.33	186.241	162.223	161.451	177.788	200.807	175.075	188	185.336	190.027	162.406	187.331	175.017	195.215	0	184.601	173.722	173.799	158.429	0	179.78	180.132
		363	1802.62	172.93	194.381	179.434	194.786	184.29	0	170.908	171.945	192.99	173.992	199.832	174.184	187.934	190.481	186.762	174.871	194.181	202.096	202.722	192.927	0	179.975	169.134	192.179	186.997	200.649	172.343	166.746	186.249	196.499	171.664	195.715	180.487	190.051	0	182.143	176.998	198.228	0	187.313	169.434	168.263	167.629	167.619	179.083	175.395
		364	1806.48	171.773	201.136	180.619	182.087	179.128	161.586	156.334	178.667	183.978	182.244	190.548	172.963	178.894	192.251	175.971	184.596	206.576	192.919	183.755	189.467	0	183.401	185.189	190.936	184.619	185.042	166.766	181.466	178.705	200.471	182.459	197.088	177.343	190.788	0	182.331	186.355	193.042	0	189.591	174.682	175.567	166.876	0	164.254	197.573
		365	1810.34	173.704	189.347	182.348	185.585	182.385	170.061	169.968	183.579	182.974	177.418	205.28	177.497	181.405	200.588	176.884	191.344	193.535	185.475	197.069	199.955	0	181.864	180.814	192.773	184.553	198.19	163.899	168.267	180.279	198.467	168.253	205.081	173.298	191.353	170.486	185.687	178.392	194.741	0	173.843	171.523	177.804	173.337	182.228	170.491	179.376
		366	1814.2	168.813	195.841	179.952	193.311	188.841	163.001	162.917	183.063	171.129	179.611	200.593	173.105	166.709	201.984	165.165	179.959	204.164	200.484	195.241	200.768	0	185.565	166.285	184.267	183.493	199.332	175.475	167.836	187.126	202.887	182.992	199.668	182.143	191.138	0	194.108	173.916	200.611	0	183.554	176.72	0	167.515	188.627	178.957	192.997
		367	1818.06	172.662	189.088	183.101	208.742	189.369	167.958	166.597	177.341	178.556	181.023	204.24	177.602	191.993	195.975	177.402	185.106	204.363	209.008	192.01	190.232	0	188.628	183.01	196.126	176.418	201.856	167.411	164.467	183.46	198.336	175.885	203.184	176.148	192.771	0	186.522	184.935	196.865	0	185.465	177.768	175.541	169.198	174.1	171.161	187.416
		368	1821.92	168.895	205.612	177.958	187.091	171.828	162	171.783	198.757	181.36	177.262	214.828	170.689	179.121	195.178	174.816	180.588	200.296	188.539	199.692	193.64	0	184.947	182.719	176.078	189.646	193.63	165.984	168.267	173.014	195.555	179.124	204.401	183.647	189.16	0	198.602	178.778	196.178	0	187.33	169.013	175.71	169.259	178.511	176.88	176.349
		369	1825.78	166.268	190.367	188.949	186.941	182.419	0	171.463	192.255	185.024	181.985	204.111	176.867	174.484	190.078	170.201	184.54	209.261	198.987	202.61	191.624	0	180.114	189.478	192.095	188.654	200.541	170.106	169.109	182.972	201.035	182.232	194.701	181.32	200.41	168.616	171.43	179.229	197.885	0	193.634	176.606	170.952	167.46	174.259	175.3	179.831
		370	1829.64	163.95	202.001	186.726	192.579	189.163	0	169.266	178.508	189.525	175.334	196.189	169.383	186.291	188.342	172.702	179.585	206.292	191.981	184.811	184.856	0	185.764	190.387	199.352	186.196	193.667	165.543	165.23	179.829	195.907	172.759	200.787	186.782	200.42	166.876	167.861	178.459	194.721	0	188.845	165.881	170.794	167.43	186.726	178.153	182.445
		371	1833.5	167.396	197.955	188.842	190.847	180.985	165.94	169.918	182.141	175.043	179.819	208.436	170.921	174.947	195.927	177.205	194.014	206.378	202.582	191.999	197.383	0	182.481	185.813	196.679	180.674	199.564	177.593	167.092	163.676	202.46	177.362	196.14	183.998	191.248	170.318	184.914	184.019	193.479	0	189.476	176.595	173.869	172.781	185.343	179.734	174.817
		372	1837.36	162.108	204.636	172.992	187.8	192.257	0	165.052	172.273	182.139	184.363	200.691	172.863	191.523	192.25	171.243	195.305	192.886	203.22	197.677	194.865	0	181.095	176.213	196.072	190.928	201.533	169.387	171.083	180.125	205.206	178.383	199.53	179.152	192.018	176.043	186.91	175.277	198.034	177.947	186.801	178.056	175.404	169.395	167.035	166.686	189.833
		373	1841.22	166.969	202.611	180.939	185.901	191.565	160.783	169.533	179.373	187.905	176.296	211.668	172.242	178.44	200.789	174.226	185.24	202.175	202.847	193.749	185.894	0	184.293	186.824	189.326	189.603	197.754	165.296	165.179	176.475	203.454	183.58	202.808	171.315	203.011	165.74	193.697	184.274	194.36	0	180.793	177.795	167.708	175.517	170.521	172.813	178.694
		374	1845.08	171.442	203.86	175.257	189.806	199.018	170.283	158.981	182.452	185.487	181.519	196.587	174.179	178.737	210.055	187.611	177.847	213.815	198.741	194.073	194.668	0	178.312	192.159	214.422	184.508	191.19	174.322	176.132	179.785	197.21	170.479	188.897	178.802	200.595	0	199.24	179.263	202.225	0	174.204	174.54	165.023	171.135	187.004	177.374	180.473
		375	1848.94	157.157	196.092	179.785	192.764	192.81	165.482	174.867	177.754	194.74	187.548	208.783	171.116	176.985	205.703	176.108	178.123	207.755	193.775	190.848	184.443	0	174.841	183.067	192.394	181.812	195.063	169.854	170.856	174.018	208.884	179.08	187.498	175.249	190.884	0	184.204	175.612	193.803	0	179.709	171.65	192.765	160.202	0	168.108	187.502
		376	1852.8	167.768	192.536	183.187	182.662	188.349	164.978	175.145	176.017	197.428	171.089	207.337	160.78	172.242	195.753	174.256	195.943	201.141	205.328	206.197	183.332	0	181.228	191.568	185.327	189.981	196.363	164.066	173.213	174.891	192.565	174.924	193.5	180.061	186.839	0	184.593	180.937	195.077	0	178.88	164.685	171.333	165.884	173.627	173.867	192.994
		377	1856.66	170.294	196.524	171.882	182.862	198.756	170.315	167.751	181.914	198.004	185.728	198.969	166.134	182.036	197.916	174.737	175.72	200.08	182.49	188.545	194.674	0	194.736	182.315	186.582	178.911	181.987	169.952	165.092	168.414	198.635	176.249	197.988	183.875	201.348	158.471	183.432	181.053	200.626	0	184.548	163.389	173.584	174.917	187.182	174.78	177.455
		378	1860.52	167.73	195.541	173.053	187.033	183.304	163.933	172.318	181.569	199.055	167.652	211.442	168.931	178.97	193.929	177.714	185.065	191.484	195.247	185.396	197.717	168.061	184.001	179.992	188.293	189.283	202.117	166.825	173.789	172.033	200.404	174.476	194.248	177.473	205.883	164.157	186.558	180.128	203.035	0	181.556	168.798	169.25	167.482	174.281	175.675	182.008
		379	1864.38	165.206	197.125	174.558	184.224	191.428	166.506	175.093	179.317	206.054	179.148	199.501	175.46	179.243	203.778	171.453	176.776	201.718	201.078	195.812	190.321	170.466	182.361	190.967	193.207	185.796	188.45	165.712	167.493	175.646	203.725	161.909	194.498	175.539	200.181	169.229	186.5	174.209	202.376	0	183.409	179.72	165.789	167.993	177.38	171.333	190.561
		380	1868.24	169.777	190.7	182.285	187.582	189.079	170.916	168.923	187.621	189.867	168.209	205.284	170.434	176.414	201.694	178.539	182.303	209.184	202.716	197.746	195.637	0	178.588	189.831	179.049	184.984	199.864	172.106	164.728	176.452	209.811	182.753	181.311	176.548	201.438	161.311	176.167	186.444	203.391	0	186.261	168.433	179.202	169.651	168.529	167.112	183.72
		381	1872.1	178.406	193.915	186.914	181.429	185.14	164.116	163.824	188.023	195.413	171.341	199.332	166.648	174.253	195.239	180.796	180.629	197.698	200.309	191.125	191.962	0	177.546	193.048	181.899	175.419	197.077	173.356	181.293	177.173	201.878	179.344	180.358	172.543	205.747	162.257	190.194	179.688	194.871	0	183.007	178.572	167.151	170.122	176.46	177.466	178.575
		382	1875.96	173.758	186.386	185.581	187.701	194.987	167.24	175.142	194.745	188.639	174.184	212.986	167.727	175.302	191.101	170.069	178.126	210.043	201.745	191.221	195.258	0	182.428	184.011	182.22	181.191	203.72	169.502	166.565	176.616	194.846	191.38	186.789	174.616	207.256	165.287	188.234	183.379	187.646	0	184.288	167.184	175.122	170.498	166.452	161.082	186.007
		383	1879.82	168.134	196.217	185.03	204.252	182.658	0	172.192	180.025	189.73	178.31	209.234	163.837	169.95	195.758	172.453	182.388	199.294	204.014	193.385	205.64	0	182.668	180.374	182.28	181.478	208.058	165.124	170.893	177.107	194.793	187.494	192.839	184.338	202.52	166.003	173.904	184.988	192.361	172.034	189.683	171.996	162.253	173.277	174.29	179.016	172.715
		384	1883.68	165.93	184.389	189.072	185.749	181.885	166.846	161.527	181.936	186.165	172.858	192.212	166.297	163.771	192.132	180.455	186.865	196.202	205.014	201.388	193.29	0	184.956	186.392	195.285	185.101	200.631	170.662	164.027	177.775	194.654	186.214	178.554	177.507	202.331	159.098	175.429	186.158	195.554	0	186.31	166.989	159.565	174.575	165.302	182.067	183.798
		385	1887.54	176.518	187.105	183.523	196.176	187.111	169.874	160.676	178.731	186.909	165.558	193.314	174.068	167.618	188.73	183.04	181.364	201.489	205.394	203.59	191.607	174.745	180.727	184.048	173.802	192.531	197.849	169.287	173.809	177.742	193.353	182.722	184.684	182.428	204.356	174.978	176.136	183.466	187.322	0	179.393	169.523	173.824	174.04	182.9	173.495	179.149
		386	1891.4	170.93	190.899	184.197	186.055	189.475	0	167.432	182.22	181.827	180.723	204.743	168.27	169.756	190.748	178.097	209.094	215.863	199.341	198.168	199.025	178.697	186.381	194.427	184.066	195.202	199.424	165.896	175.895	178.542	200.954	182.868	191.794	178.15	213.61	165.804	180.091	179.954	192.743	0	185.003	165.54	168.069	173.855	171.091	180.185	177.168
		387	1895.26	177.069	199.207	174.813	183.293	185.343	0	168.316	183.774	183.751	178.67	209.284	164.995	180.335	191.131	173.301	183.834	216.391	194.659	201.42	182.205	169.849	180.343	177.47	186.821	190.816	196.861	168.975	179.206	174.444	191.184	178.372	176.232	178.394	210.923	0	190.075	175.963	185.318	0	187.016	156.147	165.399	165.671	179.198	173.348	170.832
		388	1899.12	160.003	200.202	181.726	188.04	183.709	0	165.362	184.838	186.708	179.206	192.353	169.53	174.501	184.604	177.154	192.442	207.553	198.279	201.685	195.681	166.8	177.16	184.205	185.114	192.578	204.592	169.226	170.101	172.015	204.309	185.46	187.224	176.519	199.504	167.394	172.419	182.058	185.593	0	179.507	155.487	171.433	170.164	169.383	182.525	181.17
		389	1902.98	170.389	185.509	183	179.091	182.893	168.638	168.693	178.472	189.205	174.693	208.458	163.058	162.212	199.189	178.246	198.726	200.61	191.96	194.354	186.549	170.489	183.367	187.124	185.188	185.301	202.561	168.828	164.43	181.022	198.142	181.215	190.32	186.076	222.2	159.761	179.576	190.662	193.979	0	178.648	164.146	173.739	167.275	180.716	175.31	182.509
		390	1906.84	168.379	183.341	184.139	179.651	189.459	0	160.837	176.437	180.902	182.417	199.906	157.616	159.838	204.936	179.996	175.929	200.523	201.534	202.976	184.425	168.482	179.687	179.383	183.265	200.087	212.924	177.795	175.853	181.864	215.55	175.464	193.528	188.917	207.991	176.76	187.951	187.22	199.623	0	177.819	172.183	175.983	178.748	166.863	176.782	177.402
		391	1910.7	171.168	201.157	184.949	179.707	177.884	0	163.694	178.738	176.49	170.332	197.422	163.562	166.866	190.98	169.739	186.943	206.601	198.8	202.021	187.014	163.278	178.558	186.807	175.16	185.97	203.005	172.775	178.532	181.859	210.627	188.039	186.525	185.157	205.459	165.03	180.412	179.572	194.657	162.705	171.225	171.966	161.728	171.415	166.917	178.45	182.692
		392	1914.56	160.916	182.287	183.66	182.863	180.953	0	164.228	183.011	188.974	186.895	195.196	172.869	165.986	192.783	172.128	186.526	212.221	193.992	193.675	194.278	167.866	184.184	196.242	174.488	184.168	198.611	178.203	166.222	174.838	209.139	193.768	180.713	184.952	209.518	163.603	177.03	187.193	202.329	0	188.487	168.17	166.171	169.139	165.42	174.341	172.246
		393	1918.42	179.454	194.72	180.774	181.468	184.712	0	170.507	184.237	176.732	172.215	196.53	161.542	160.917	190.472	171.265	194.192	194.922	192.823	197.577	190.091	164.924	178.914	192.612	181.341	192.433	204.859	166.628	175.141	178.805	193.135	188.657	183.766	177.122	204.572	162.803	182.914	186.212	202.774	0	181.215	167.475	170.252	169.174	179.096	172.541	188.066
		394	1922.28	166.235	193.449	170.292	186.031	191.824	164.657	160.782	189.886	182.328	166.255	196.18	165.947	159.928	196.854	172.927	188.99	203.467	184.7	195.068	183.987	165.02	180.606	188.975	191.091	188.48	199.009	172.274	170.832	184.525	203.109	183.81	184.073	177.834	210.912	162.527	183.563	188.441	197.168	0	179.472	172.194	164.893	164.129	178.498	161.981	187.929
		395	1926.14	168.551	184.648	179.467	188.446	195.225	0	158.295	184.395	190.186	166.237	199.273	177.041	179.94	202.777	161.122	188.636	203.8	194.492	204.784	195.341	159.377	182.711	193.974	189.297	191.445	207.721	172.619	169.069	182.305	198.877	183.01	187.182	198.737	198.683	169.061	223.316	198.977	193.053	169.562	185.304	176.968	166.503	166.327	173.521	167.23	180.133
		396	1930	165.072	198.088	185.956	186.013	196.851	165.642	168.199	178.982	180.478	167.629	197.5	173.645	167.312	198.99	168.593	187.424	199.155	194.686	200.776	187.643	172.899	188.266	196.109	191.881	187.451	207.285	168.699	174.556	178.691	202.519	185.023	179.742	190.555	191.123	164.005	202.836	183.424	184.872	0	184.687	170.58	164.999	168.313	167.396	169.038	181.637
		397	1933.86	173.309	205.97	185.602	176.185	191.167	0	172.045	184.712	191.409	172.303	206.261	172.304	166.021	193.225	171.116	189.936	212.567	195.774	191.059	192.976	173.832	191.572	188.365	178.907	185.198	206.57	174.04	173.529	181.982	201.214	183.669	191.318	174.01	216.509	169.297	184.177	192.464	192.508	0	183.204	168.667	170.647	173.889	165.167	167.636	184.803
		398	1937.72	155.164	183.133	179.785	183.166	184.235	0	163.692	181.961	181.571	165.248	204.741	174.739	163.427	195.247	176.455	201.869	206.738	187.189	195.073	198.096	167.156	190.179	188.346	185.4	196.984	207.309	168.657	181.232	174.148	201.617	192.321	192.017	185.336	212.49	158.684	190.661	175.511	191.735	0	184.101	168.217	174.26	169.333	177.24	158.073	186.081
		399	1941.58	162.036	198.434	184.556	182.457	188.083	167.635	158.581	186.73	181.462	178.821	214.494	173.228	171.928	201.373	163.578	191.407	203.104	193.227	198.342	199.75	172.328	186.634	180.813	177.557	186.46	205.295	163.004	168.584	181.194	200.381	192.903	192.967	183.229	210.745	173.524	199.601	186.423	198.719	0	182.058	173.956	168.539	170.105	167.749	176.534	182.037
		400	1945.44	170.383	190.63	190.419	176.884	178.639	0	158.267	181.873	191.472	167.807	205.742	175.008	168.384	193.891	168.077	192.092	198.353	190.13	182.004	193.783	179.909	173.741	185.491	200.149	184.293	212.944	170.687	175.194	180.199	204.725	185.131	180.766	188.629	205.288	171.694	194.002	185.935	197.138	165.87	181.915	171.417	169.722	168.202	174.965	160.922	189.579
		401	1949.3	161.944	189.002	188.538	182.694	187.775	0	151.695	188.139	185.047	172.848	207.671	178.997	0	188.611	168.679	178.21	196.347	184.094	197.265	197.386	172.78	179.887	185.658	174.462	183.704	203.778	165.124	166.046	183.726	212.02	182.051	179.081	184.396	220.633	172.402	206.548	191.96	201.399	0	164.348	170.44	172.905	167.526	172.348	168.773	188.192
		402	1953.16	168.077	200.611	176.665	189.006	181.307	155.95	154.597	181.813	188.322	179.275	201.636	182.802	162.501	180.528	161.858	194.571	200.033	186.082	195.329	203.667	176.508	182.626	180.708	176.258	184.197	210.732	177.296	178.666	184.088	214.363	188.076	188.512	195.813	205.391	170.709	193.028	188.002	189.951	173.674	173.503	164.778	168.324	164.054	177.848	167.394	185.18
		403	1957.02	162.52	190.075	187.086	195.065	179.31	159.821	157.796	171.125	182.532	173.73	208.552	177.606	0	200.138	166.834	183.989	208.995	179.009	179.361	199.247	168.139	186.516	189.919	193.88	189.315	200.447	169.882	181.974	179.652	211.803	185.736	183.352	197.03	198.173	169.629	197.649	185.441	199.73	0	165.864	175.398	166.943	160.692	174.545	161.757	183.997
		404	1960.88	174.848	185.58	168.833	181.197	182.658	157.376	153.844	177.267	182.927	172.22	198.325	179.276	0	201.088	162.113	196.875	205.192	184.844	181.325	187.123	173.071	172.48	179.76	181.333	183.654	211.248	166.925	175.725	182.67	204.733	176.663	190.756	181.182	209.46	170.959	205.104	181.275	203.948	165.24	176.215	175.476	160.784	176.085	167.296	157.099	190.925
		405	1964.74	159.503	190.048	175.227	181.295	181.015	161.747	152.809	170.001	189.45	173.685	211.214	177.717	173.237	196.257	164.96	189.193	199.896	175.324	198.682	185.515	166.12	172.07	188.412	186.15	193.706	206.263	178.968	176.312	178.853	215.739	182.259	192.352	186.79	212.537	169.31	197.46	183.108	203.703	165.746	178.263	163.425	174.996	166.658	178.279	166.258	192.362
		406	1968.6	152.126	189.175	185.363	182.173	168.511	152.832	158.836	180.114	185.198	185.046	208.344	173.919	170.079	184.753	165.179	195.95	214.554	170.591	196.345	188.711	168.53	174.335	181.317	191.339	194.35	207.562	174.6	176.165	178.567	191.475	195.558	194.834	195.009	202.175	164.624	188.979	178.699	197.25	161.201	175.489	161.535	163.563	166.858	170.973	166.944	182.629
		407	1972.46	158.64	186.839	186.593	186.216	181.028	160.313	157.485	179.937	176.743	163.171	216.074	176.712	170.881	181.169	166.48	186.486	212.035	168.902	198.244	191.446	175.764	177.194	182.234	189.316	200.119	204.804	175.795	169.265	185.142	203.949	178.848	206.907	187.788	205.818	174.198	192.236	179.091	196.787	165.948	180.449	172.175	177.672	164.601	179.877	158.684	193.093
		408	1976.32	165.64	192.427	182.515	183.342	181.347	0	158.869	174.941	180.68	165.867	202.914	177.644	161.79	194.387	164.515	184.617	209.328	179.915	196.995	193.236	168.674	181.086	174.052	184.307	184.749	194.665	162.28	181.806	177.28	199.115	175.611	197.919	182.716	196.713	169.219	187.399	180.578	202.437	169.142	184.52	168.84	173.62	165.22	172.455	174.033	178.932
		409	1980.18	162.499	196.032	191.375	176.88	176.511	161.823	158.042	179.682	185.832	170.342	203.376	178.064	171.303	187.568	166.675	197.85	203.949	187.839	190.213	194.515	172.949	184.623	180.011	180.777	195.408	194.651	170.138	175.8	179.763	203.99	181.374	207.295	180.271	189.873	172.902	181.455	188.141	197.247	167.777	183.452	178.299	173.14	166.645	176.066	169.032	188.87
		410	1984.04	160.568	196.948	185.948	192.931	179.982	159.74	163.35	174.305	183.058	166.058	205.892	173.407	173.652	188.948	165.807	190.2	232.668	172.319	184.314	187.649	166.244	181.915	177.836	181.025	184.424	193.693	179.471	171.437	181.423	205.331	172.763	202.142	194.57	206.654	163.258	195.434	182.894	196.586	167.156	174.499	163.278	162.137	174.012	176.215	166.606	182.388
		411	1987.9	157.22	192.258	176.678	188.65	187.194	0	159.009	173.352	188.537	173.677	214.774	166.227	166.331	198.789	171.387	197.169	225.408	176.781	192.096	191.937	180.919	180.205	179.967	184.313	194.503	190.137	183.631	179.192	173.361	200.822	183.697	208.881	191.913	208.121	166.275	192.749	187.037	196.452	159.694	180.904	171.344	182.307	175.369	166.966	168.804	188.412
		412	1991.76	167.245	186.114	186.765	199.318	173.126	0	155.461	175.09	204.241	180.481	215.389	172.842	175.323	194.293	179.189	190.915	218.674	180.147	181.945	191.865	172.294	184.268	182.204	182.338	190.47	197.775	178.249	176.662	185.322	199.823	194.108	202.605	176.706	208.793	155.093	196.463	183.452	189.727	160.582	183.912	167.018	174.989	177.594	172.653	187.575	186.67
		413	1995.62	168.486	202.925	187.745	193.042	174.258	0	157.073	175.336	197.043	172.015	209.603	182.614	165.347	192.8	170.784	204.356	219.345	174.162	190.229	188.048	173.813	187.487	179.285	179.011	190.376	193.835	184.23	181.891	170.298	195.927	189.773	199.153	181.164	195.96	166.225	199.051	186.846	193.261	174.449	188.374	161.777	169.158	165.485	170.157	180.46	190.199
		414	1999.48	166.977	198.465	186.703	188.163	178.019	0	155.411	167.811	189.699	172.54	217.073	177.395	176.377	204.833	179.268	190.873	223.125	183.587	185.956	194.773	178.272	175.968	177.76	177.273	189.897	194.303	176.747	177.672	179.169	202.812	178.843	193.524	188.955	184.098	163.42	197.775	182.337	189.168	164.716	184.742	179.281	177.214	167.525	168.741	170.392	186.645
		415	2003.34	160.582	186.321	180.446	184.529	183.226	0	150.003	184.306	187.406	170.899	215.111	172.416	177.918	194.321	164.778	198.7	213.578	188.704	183.32	194.997	166.777	189.008	185.106	186.957	181.057	192.326	185.923	183.605	186.609	207.379	184.12	197.335	184.496	207.619	173.553	191.179	184.78	196.835	169.784	187.092	174.711	0	174.124	177.663	160.849	181.624
		416	2007.2	168.591	185.172	174.32	194.415	179.349	0	150.716	168.379	190.507	171.245	205.998	171.435	174.209	209.905	179.312	188.929	225.889	184.046	187.348	200.672	169.811	175.578	183.667	171.154	189.283	195.265	190.573	174.161	180.479	197.209	179.713	203.109	185.201	196.341	161.312	193.167	174.445	202.765	166.632	185.283	171.291	170.909	173.525	167.457	163.427	183.828
		417	2011.06	170.143	187.449	186.5	182.197	180.177	0	162.848	168.902	181.398	166.404	210.623	180.856	164.821	198.105	178.62	199.684	201.171	175.404	182.258	194.773	179.177	179.34	180.319	182.903	179.927	200.776	181.943	179.324	173.675	216.224	190.173	210.944	185.768	196.581	182.817	197.491	174.154	206.372	164.444	182.447	166.258	168.83	171.806	176.393	166.819	181.448
		418	2014.92	164.601	191.995	173.526	185.394	178.891	0	161.155	182.382	191.812	170.415	196.475	169.97	169.747	194.535	173.92	191.07	213.389	180.141	174.868	191.523	164.187	177.977	186.147	184.494	175.457	205.734	173.918	184.92	178.535	201.338	184.706	211.933	195.571	196.152	171.942	194.29	178.549	194.343	173.406	180.819	173.599	172.228	170.987	181.882	168.627	188.384
		419	2018.78	162.915	195.491	177.986	177.624	176.737	0	155.034	178.168	193.683	171.351	207.369	172.738	172.557	189.609	169.584	182.293	222.031	181.239	184.043	194.536	176.732	173.428	184.111	177.872	182.316	194.891	165.71	174.745	170.997	203.658	185.135	199.869	185.561	194.639	168.164	193.897	182.832	194.633	167.991	180.523	177.438	182.717	177.701	170.53	169.595	186.164
		420	2022.64	164.334	189.45	176.812	192.846	186.22	0	164.249	177.806	205.332	166.601	193.323	169.201	164.995	199.599	169.94	184.028	221.581	177.795	193.14	188.949	169.733	189.211	176.85	186.844	190.765	196.286	172.534	172.389	174.677	199.079	188.722	206.306	189.814	197.166	164.565	193.879	186.428	197.393	172.666	174.824	166.823	179.917	170.995	177.281	161.152	178.691
		421	2026.5	173.457	194.14	184.063	198.007	180.348	0	161.769	171.788	185.195	173.895	206.987	166.941	183.051	193.388	175.28	193.199	216.692	169.256	190.913	179.26	172.724	193.271	187.77	194.627	184.122	196.733	174.447	180.308	174.121	212.235	187.505	201.563	184.21	205.977	159.412	187.54	181.575	201.481	161.455	191.108	170.561	168.424	158.188	176.949	158.821	188.11
		422	2030.36	168.634	196.837	172.614	187.519	189.981	0	153.604	173.253	190.977	176.201	199.321	179.874	170.797	196.793	179.654	192.974	222.953	190.486	203.81	190.815	175.663	186.766	173.859	181.576	185.526	197.661	170.078	180.502	172.876	201.134	184.485	204.413	189.726	198.832	175.356	187.665	188.375	201.26	163.135	187.874	183.773	172.053	162.989	160.624	162.859	192.719
		423	2034.22	163.605	204.188	183.689	186.662	183.796	167.646	158.509	174.505	188.062	167.352	201.101	164.16	181.077	196.577	175.277	185.677	213.768	191.783	189.695	183.682	171.443	194.181	180.329	184.508	189.216	198.152	179.954	169.305	170.663	198.03	195.052	206.725	186.935	199.577	157.328	193.101	193.604	197.399	170.497	187.252	190.197	162.652	175.635	163.292	158.967	179.99
		424	2038.08	165.459	202.033	180.406	188.647	190.493	169.619	160.785	169.203	192.031	178.693	199.153	170.867	176.157	198.513	178.917	196.078	214.059	190.243	197.157	190.24	170.027	180.251	180.833	188.276	198.631	207.278	171.944	178.104	175.74	211.495	175.77	197.117	187.26	187.856	170.679	186.458	186.498	193.455	173.004	178.323	170.202	169.249	166.468	190.844	158.944	188.34
		425	2041.94	161.445	202.277	172.857	181.932	194.057	166.986	151.702	172.717	192.492	173.767	205.527	181.792	178.806	189.005	169.227	191.935	220.004	190.201	195.407	199.885	175.236	193.34	185.934	189.396	185.901	195.892	171.216	167.003	172.03	200.086	193.16	208.781	187.256	192.477	162.645	193.936	186.776	188.7	164.754	182.546	178.232	159.943	174.076	173.282	158.601	183.055
		426	2045.8	171.215	196.713	177.455	186.187	198.79	173.525	158.453	176.725	193.99	177.4	216.208	177.289	168.08	192.286	181.351	192.687	213.05	184.265	188.212	190.539	169.132	191.275	189.915	185.524	186.585	196.061	174.128	169.505	176.248	207.729	191.387	211.326	179.695	191.53	174.726	214.997	197.823	199.174	176.802	189.344	172.937	174.868	161.814	175.188	161.392	190.268
		427	2049.66	158.028	204.245	176.918	177.986	191.926	162.926	161.771	170.613	188.374	179.849	205.799	181.307	175.589	189.624	188.252	191.813	210.598	171.958	196.913	186.265	172.637	185.486	185.607	188.2	202.833	199.098	176.625	165.874	181.337	201.449	179.909	202.688	171.196	184.908	167.652	188.521	192.971	193.072	175.482	174.785	174.823	161.407	173.958	160.242	161.537	177.958
		428	2053.52	168.457	198.598	174.339	188.386	184.034	151.9	163.185	184.808	198.125	176.812	204.597	185.781	168.996	197.368	179.951	198.54	206.768	191.616	192.523	191.611	167.541	174.909	179.332	183.786	186.38	212.157	169.44	169.017	181.22	195.843	169.569	201.045	185.421	188.088	159.868	201.445	187.919	201.343	169.122	186.619	169.066	163.143	165.461	175.152	158.132	190.75
		429	2057.38	156.91	195.882	169.286	187.785	179.265	168.523	157.327	170.553	185.745	176.55	209.917	184.77	159.458	197.556	181.774	194.936	210.785	186.331	208.411	183.726	172.479	194.626	182.223	182.591	186.643	204.566	173.21	166.463	174.513	196.644	181.605	202.882	168.197	196.197	169.592	178.727	193.686	190.724	170.689	182.974	169.722	163.078	170.937	178.609	163.301	178.827
		430	2061.24	155.919	198.921	182.843	178.606	185.004	150.052	172.013	159.213	192.064	174.403	201.694	175.491	171.253	189.235	177.659	198.747	219.763	173.937	207.841	180.92	179.201	195.179	186.897	178.582	190.828	197.391	171.266	168.065	181.694	200.748	187.239	181.838	194.955	198.82	177.467	177.297	194.616	197.863	158.335	181.754	162.28	171.198	160.558	176.638	170.229	178.833
		431	2065.1	156.053	195.288	200.403	185.7	180.397	151.816	159.655	172.82	186.099	170.871	222.692	176.243	159.208	201.364	164.331	187.424	216.776	177.149	199.471	190.517	174.089	185.943	177.653	181.419	189.972	198.627	169.44	171.203	184.101	198.011	169.629	199.308	188.102	194.033	176.834	176.679	190.802	199.558	167.478	181.013	164.317	170.797	165.783	169.363	168.066	185.63
		432	2068.96	154.837	201.636	180.8	198.196	177.618	157.092	161.494	167.02	191.303	181.287	212.724	177.02	170.961	196.884	177.734	190.112	217.838	178.014	191.359	195.101	178.019	184.751	186.636	184.806	179.336	202.22	167.908	164.09	180.492	199.529	184.645	188.229	180.001	190.55	176.332	181.174	196.68	193.316	174.462	187.221	173.578	170.252	167.869	168.613	150.944	174.293
		433	2072.82	156.184	202.132	173.027	184.442	164.238	151.088	163.231	172.539	195.63	177.125	211.102	174.737	173.59	199.973	176.268	195.549	220.166	179.404	192.08	200.535	181.375	179.506	179.52	175.181	190.588	191.563	173.017	168.765	173.646	205.859	173.553	192.075	182.055	209.71	171.964	184.105	191.202	198.624	166.404	198.21	173.361	167.667	172.49	173.46	160.885	190.259
		434	2076.68	162.157	183.022	178.442	197.01	186.162	155.695	169.479	167.946	189.792	176.332	222.123	166.748	171.076	197.369	164.196	196.333	207.288	170.606	197.319	185.066	174.058	191.525	181.695	188.295	196.699	195.387	171.472	166.128	171.239	207.319	189.912	200.443	180.659	203.073	162.718	186.494	191.738	191.926	169.704	185.01	177.662	173.307	170.703	173.973	167.126	175.249
		435	2080.54	162.354	200.932	189.96	184.371	171.648	151.895	171.908	165.856	194.469	173.609	208.507	173.306	164.561	202.565	175.151	205.972	208.061	161.078	192.024	199.164	170.968	189.688	181.96	185.734	189.194	193.381	172.447	175.182	186.808	203.428	182.783	204.487	180.333	203.268	176.073	184.282	187.233	205.095	163.634	181.786	192.377	172.72	172.347	181.939	169.317	185.592
		436	2084.4	162.917	191.812	184.355	189.313	178.804	164.085	166.235	159.546	191.623	183.457	212.193	168.084	168.872	193.201	172.869	199.861	201.379	175.874	198.115	191.528	174.88	187.607	178.693	191.681	181.126	196.827	188.872	166.483	178.714	195.925	187.535	197.951	178.637	199.215	179.629	199.394	179.723	187.356	161.05	175.889	190.636	164.365	171.664	175.528	170.35	186.966
		437	2088.26	168.024	191.503	184.709	199.679	182.741	160.428	164.53	169.483	203.049	168.929	204.731	183.288	173.627	196.806	177.447	196.086	208.072	172.994	189.484	186.657	179.977	189.793	183.342	204.788	196.3	182.309	187.323	176.308	175.151	188.585	185.044	208.861	186.01	208.913	176.549	193.373	180.919	186.555	163.181	185.666	176.945	166.841	166.098	179.245	175.62	177.696
		438	2092.12	163.247	207.306	174.217	188.994	184.005	177.723	170.252	168.725	199.173	168.197	205.657	174	173.055	198.323	179.825	189.687	216.878	183.023	192.393	181.548	181.185	195.282	182.415	185.987	189.427	193.5	185.801	172.92	178.402	191.141	200.928	198.028	185.153	219.143	161.282	194.168	182.934	193.22	164.992	176.343	191.838	172.223	168.424	188.641	169.375	174.016
		439	2095.98	157.612	194.941	187.694	183.252	179.907	159.951	165.707	166.271	182.815	180.749	204.256	173.571	175.566	200.428	176.983	196.937	206.24	173.519	196.119	190.879	172.969	187.827	185.106	183.463	180.195	192.015	170.488	177.639	180.35	203.428	174.418	212.317	179.577	218.818	168.138	184.571	185.91	193.867	167.067	179.012	177.734	173.459	169.828	177.859	167.227	176.606
		440	2099.84	160.63	186.78	184.8	177.679	183.246	164.861	166.898	162.091	187.412	174.573	206.259	177.787	176.654	192.615	171.231	179.818	213.927	170.658	197.07	193.246	173.251	187.131	184.616	190.61	189.327	192.619	181.89	192.525	186.686	184.087	180.003	198.555	179.529	205.934	173.573	186.994	173.712	186.257	163.678	177.837	183.065	167.479	173.735	169.302	152.46	179.444
		441	2103.7	164.292	203.214	184.121	182.546	173.907	151.59	169.098	168.578	182.783	167.376	218.583	182.942	171.719	190.474	163.585	196.803	219.367	177.215	196.544	185.984	170.14	196.067	197.406	180.937	183.416	202.71	170.454	170.922	180.218	191.078	181.893	196.952	177.096	207.53	172.161	183.826	180.422	179.859	172.078	173.745	190.266	173.442	169.126	178.95	160.835	188.738
		442	2107.56	162.481	190.322	178.277	187.962	181.371	156.631	165.767	175.847	190.806	181.134	219.482	171.251	181.318	196.971	181.144	191.866	211.64	0	198.348	182.445	166.888	197.55	190.391	189.385	178.376	194.78	170.041	177.643	184.876	199.975	178.605	202.689	182.37	201.555	165.121	182.982	168.543	187.667	173.83	183.895	193.965	166.181	168.644	180.46	170.712	182.205
		443	2111.42	165.151	196.209	186.412	183.477	184.431	162.191	162.672	163.899	196.417	168.723	213.766	160.557	172.494	194.914	171.45	198.275	221.106	173.832	203.552	187.263	165.88	195.021	182.225	184.703	201.118	199.038	187.338	179.573	178.475	194.867	188.524	204.111	184.797	199.757	164.586	178.662	180.299	191.596	170.266	181.43	172.866	166.769	165.006	177.364	160.94	186.217
		444	2115.28	164.107	204.245	182.799	182.155	183.324	155.518	167.266	161.982	199.697	176.201	222.861	177.222	190.247	200.248	183.097	202.069	206.494	171.183	197.339	185.278	174.223	193.518	179.399	188.699	176.938	192.499	184.847	170.587	194.071	186.593	176.087	203.364	181.332	207.721	164.749	192.042	185.612	200.283	161.017	187.767	184.986	163.496	173.671	183.813	163.051	187.201
		445	2119.14	168.375	192.704	175.504	189.157	180.378	174.737	157.337	178.592	191.778	166.308	206.974	182.697	179.856	197.31	175.34	194.079	217.361	175.462	199.659	190.548	183.924	191.228	176.677	199.189	186.678	190.99	172.949	164.699	178.368	192.149	203.479	195.823	175.116	201.844	174.388	181.475	169.026	176.135	172.366	170.054	179.289	172.661	170.466	189.576	171.084	182.503
		446	2123	170.904	182.477	190.743	179.784	187.008	162.667	156.774	174.68	188.292	168.602	213.32	178.305	172.087	184.814	171.455	205.133	201.723	172.054	189.136	187.673	183.096	198.38	192.389	186.756	186.07	199.448	166.164	163.505	178.53	194.747	182.361	212.04	166.095	215.341	173.677	175.539	182.952	197.909	165.739	185.829	182.875	172.363	167.252	178.828	167.721	186.717
		447	2126.86	167.903	188.208	177.868	191.177	179.698	152.806	165.336	170.447	194.77	171.378	217.574	172.835	170.548	205.863	173.502	198.718	207.763	170.536	195.909	192.18	170.61	194.522	177.259	185.758	186.514	200.868	173.802	168.035	174.856	200.689	184.333	198.013	188.332	215.616	174.628	174.467	174.564	182.492	171.466	188.184	177.768	166.65	164.869	181.959	164.785	214.605
		448	2130.72	171.434	181.904	177.193	197.02	175.991	151.494	169.39	171.275	201.689	171.953	219.664	171.872	175.468	206.15	181.699	203.354	206.71	174.162	199.112	198.212	179.071	191.749	183.727	194.512	186.222	196.659	186.444	165.715	192.949	193.13	185.654	203.896	187.866	212.001	172.615	176.404	177.803	182.43	164.006	178.769	178.572	164.988	165.634	177.245	153.709	194.013
		449	2134.58	161.244	187.543	180.872	177.635	178.152	152.107	172.323	174.408	206.612	165.949	210.669	181.657	172.765	202.695	174.673	200.99	198.758	174.877	199.803	191.907	176.997	190.801	180.024	181.71	185.937	196.41	175.048	175.49	179.924	192.065	176.567	200.495	183.404	201.473	176.946	177.564	186.286	188.544	168.69	189.08	180.899	172.123	164.16	187.295	160.606	199.302
		450	2138.44	170.096	195.657	176.974	177.022	203.917	146.415	171.177	167.601	197.289	164.741	208.538	179.972	175.857	203.136	169.493	192.583	213.042	180.045	200	187.5	179.439	184.566	193.884	186.309	191.965	193.152	181.566	166.354	195.541	186.286	190.096	203.22	187.701	218.87	175.462	186.944	186.617	197.579	172.729	181.839	183.28	166.449	168.265	174.97	161.772	191.23
		451	2142.3	171.294	196.538	178.656	183.923	182.893	155.359	164.992	158.329	189.32	163.894	208.528	181.752	165.382	204.67	174.55	189.673	201.303	177.563	212.455	196.458	175.583	196.145	179.384	179.889	191.257	201.646	183.538	169.857	194.012	186.605	182.357	197.312	183.858	207.763	175.322	175.039	184.24	189.455	165.451	183.618	184.409	162.26	171.058	174.525	164.067	186.575
		452	2146.16	168.941	195.619	180.667	177.571	177.032	152.564	163.146	163.02	189.831	165.787	223.67	176.164	191.881	205.205	168.605	189.531	194.659	177.141	205.089	193.146	169.664	192.769	177.855	184.366	176.594	203.017	179.46	178.084	190.477	197.207	192.487	198.924	192.298	205.824	179.326	174.589	183.389	183.663	184.092	179.785	180.052	171.551	163.785	176.521	170.524	184.382
		453	2150.02	160.069	195.222	184.787	183.019	187.22	155.44	169.869	169.501	192.383	163.961	204.317	182.912	176.448	202.106	170.707	194.036	208.437	175.098	214.518	194.891	177.654	182.664	174.268	176.198	181.067	200.055	190.952	164.061	192.243	188.62	177.656	205.671	178.169	225.82	170.246	177.59	187.525	178.51	174.763	190.691	179.95	166.815	161.691	169.927	168.344	181.479
		454	2153.88	162.076	208.529	179.694	176.879	190.763	149.65	168.34	175.222	194.422	174.705	223.893	189.405	180.626	200.571	174.316	193.222	212.723	0	202.594	190.993	179.028	191.812	180.796	181.69	184.006	195.695	189.995	176.505	182.105	186.404	186.559	203.716	180.507	213.12	180.095	174.881	180.51	178.999	182.588	185.004	188.491	168.5	163.617	178.866	160.475	183.287
		455	2157.74	169.547	197.307	182.649	178.951	186.386	157.065	177.43	167.893	193.723	158.767	214.313	177.987	164.636	199.53	173.309	189.703	210.431	163.666	198.315	180.172	174.437	197.356	182.69	180.171	194.018	199.633	180.158	165.981	180.298	196.321	184.098	191.119	172.495	218.202	182.692	176.774	189.379	184.284	162.644	185.18	184.88	171.42	166.862	183.387	166.114	181.222
		456	2161.6	163.78	209.859	186.434	184.516	186.732	157.693	166.24	164.512	203.667	171.909	216.258	179.72	164.98	206.015	176.382	197.76	220.018	172.362	198.257	193.525	181.927	194.325	176.716	206.018	178.422	197.871	186.696	155.195	181.648	184.556	179.225	202.01	187.177	216.081	180.534	187.291	187.172	185.958	177.646	197.669	189.275	163.561	171.369	180.139	170.298	178.146
		457	2165.46	160.068	200.038	187.653	176.131	185.515	149.155	166.79	169.844	190.98	174.226	215.412	179.422	182.202	196.275	173.183	189.031	205.719	170.907	183.065	188.184	169.764	198.132	186.404	189.4	182.448	196.953	183.484	177.312	187.227	184.385	184.245	207.116	182.028	209.109	183.149	174.373	185.743	183.738	169.328	198.258	179.114	162.028	167.619	188.311	158.007	182.163
		458	2169.32	165.817	203.244	181.717	191.207	193.916	149.983	166.591	161.889	195.627	167.339	213.684	172.628	178.926	197.332	167.187	191.937	212.714	0	193.308	197.264	172.52	187.37	165.5	189.633	184.452	199.124	186.577	165.131	175.033	178.411	175.306	202.672	184.611	215.254	177.277	171	189.76	190.659	168.58	189.219	181.2	162.869	173.082	179.113	160.052	185.885
		459	2173.18	168.888	198.268	190.728	178.437	179.45	159.111	168.211	167.563	189.392	167.618	220.232	171.574	175.332	185.783	172.693	192.979	222.93	167.442	199.594	187.313	177.049	190.309	176.422	200.29	183.455	186.144	182.7	167.722	188.644	187.371	174.583	210.427	177.974	207.799	180.56	173.497	178.92	183.467	167.623	216.348	182.111	167.438	167.48	178.247	162.336	188.016
		460	2177.04	175.295	202.028	188.258	166.464	191.684	153.133	169.735	175.859	194.184	169.434	215.324	170.155	183.025	194.743	175.614	202.435	211.98	169.353	195.935	198.001	187.329	193.402	171.278	179.68	185.71	187.999	185.629	166.885	187.617	184.221	174.149	213.497	183.88	215.803	178.088	183.035	179.861	189.311	162.194	197.001	183.201	165.645	163.715	182.905	162.78	182.699
		461	2180.9	184.328	204.99	192.139	180.302	195.601	153.198	182.241	167.776	203.563	169.561	213.734	187.156	164.005	194.889	163.135	204.104	220.009	176.756	201.744	193.351	182.063	198.802	196.113	183.166	206.242	213.028	189.824	171.462	198.002	181.815	173.047	206.652	192.355	217.407	182.794	199.257	185.174	203.505	171.764	189.433	179.208	176.547	169.719	182.533	165.505	206.15
		462	2184.76	166.766	189.919	189.151	171.564	178.121	0	177.564	161.649	194.702	182.961	230.15	186.948	177.001	192.642	177.534	190.761	201.601	173.992	212.122	192.833	195.321	194.271	183.846	184.786	193.383	197.616	183.863	170.586	196.778	196.658	180.003	218.065	189.811	207.24	185.015	186.368	171.573	196.786	173.537	186.146	182.345	182.586	165.655	186.989	166.72	189.299
		463	2188.62	173.128	204.009	193.651	199.499	184.305	0	181.264	0	197.105	179.04	218.276	172.337	177.356	192.111	169.801	195.141	204.716	168.414	198.873	190.973	181.031	203.445	192.145	187.449	182.253	209.783	196.293	167.227	193.107	193.209	188.606	213.017	187.4	206.368	172.817	181.144	189.841	193.865	167.08	189.101	189.52	181.289	170.346	186.573	159.957	196.082
		464	2192.48	181.157	203.178	192.809	195.379	190.221	164.637	175.764	154.913	186.98	174.223	233.231	181.6	179.849	203.102	174.542	201.353	219.411	179.244	200.187	190.637	179.917	194.956	197.837	197.25	199.965	195.267	185.029	167.53	185.433	191.9	188.337	213.498	189.143	202.454	188.258	187.933	182.265	196.866	170.908	182.035	191.053	170.556	163.328	178.288	168.308	191.914
		465	2196.34	180.979	201.89	188.778	187.488	181.778	170.662	170.119	168.472	203.484	175.819	220.602	173.673	172.03	192.528	177.662	195.076	209.198	178.337	196.25	194.355	186.734	187.384	178.216	183.53	185.792	209.278	178.904	175.817	190.536	189.685	185.705	211.047	185.341	198.656	183.464	187.625	180.563	202.079	181.573	184.543	183.641	175.294	170.177	185.055	161.577	191.891
		466	2200.2	159.899	207.525	178.205	183.793	186.119	167.254	170.462	153.19	212.106	174.232	231.227	176.643	167.907	192.401	171.215	193.371	214.715	159.331	198.866	186.149	190.572	200.644	172.449	190.262	184.527	208.979	182.442	172.893	198.346	179.533	188.712	207.783	194.663	198.962	185.366	185.834	188.508	196.2	168.926	186.552	183.674	173.883	172.162	189.862	172.285	186.726
		467	2204.06	169.137	201.928	181.27	182.478	187.052	159.081	170.219	164.646	195.237	178.932	212.934	184.559	163.96	194.882	179.145	203.952	203.645	167.005	203.505	191.147	179.473	190.122	188.3	166.603	197.666	199.109	184.475	170.78	191.711	189.518	183.894	208.521	190.247	196.839	177.819	186.152	167.629	194.202	161.063	198.554	193.335	169.269	170.938	173.901	169.432	191.67
		468	2207.92	169.898	200.266	187.916	192.833	188.557	0	171.813	164.995	210.789	172.99	213.566	193.087	183.988	196.031	179.564	196.202	214.515	180.863	197.682	187.331	183.946	199.863	186.083	179.028	190.042	215.531	191.175	168.452	199.957	174.854	187.596	218.11	186.222	199.241	178.951	175.9	190.437	192.605	164.426	190.975	182.819	171.265	176.085	198.539	168.498	183.152
		469	2211.78	176.973	201.054	190.901	174.305	183.96	143.103	176.274	170.121	195.654	170.54	205.805	183.704	156.01	201.612	169.342	204.967	214.137	167.437	202.525	187.768	190.867	197.394	179.33	185.29	188.291	198.356	193.1	172.102	190.611	180.23	190.509	206.181	189.702	203.932	181.62	183.428	190.566	196.778	167.597	193.568	184.638	166.347	168.426	187.23	168.583	186.899
		470	2215.64	175.969	205.995	182.019	180.22	179.882	153.53	178.157	169.983	203.655	168.843	222.03	183.782	173.649	197.083	162.91	190.441	213.073	174.086	204.631	190.866	191.907	201.204	176.715	177.581	204.279	204.021	183.069	173.682	191.801	186.979	198.06	214.103	181.013	193.241	175.039	178.35	168.176	193.276	159.474	179.774	191.801	176.52	175.335	189.263	169.214	173.887
		471	2219.5	189.649	203.18	191.092	176.908	178.348	161.049	185.919	161.337	198.253	169.701	216.246	176.024	157.192	205.604	163.273	199.24	213.785	173.188	193.403	191.018	180.477	204.283	184.985	189.818	204.111	202.989	186.891	157.085	193.42	183.447	193.434	208.795	196.341	198.03	184.206	184.992	184.034	198.691	170.487	192.652	187.507	165.114	180.453	189.463	169.542	191.505
		472	2223.36	182.65	203.43	183.512	196.373	173.369	159.457	186.499	164.501	199.4	164.496	220.466	179.502	165.883	208.094	156.293	207.356	217.708	167.731	193.444	187.737	184.914	185.184	176.653	176.387	190.277	216.763	191.278	163.588	178.534	183.163	189.453	203.612	0	191.95	184.816	173.296	189.265	195.305	162.213	183.369	186.884	172.193	175.116	194.267	177.125	182.652
		473	2227.22	177.221	202.843	190.892	192.832	172.563	143.785	187.167	170.615	204.534	172.825	224.047	181.856	0	196.63	165.849	216.726	198.6	161.655	197.662	195.884	193.381	190.461	178.021	180.147	182.234	204.763	186.019	178.611	189.511	176.921	180.948	210.318	185.381	203.151	182.247	181.865	181.399	196.974	167.266	194.054	187.349	171.245	167.912	185.283	163.931	174.908
		474	2231.08	179.651	199.359	195.086	184.854	176.548	158.846	185.076	165.071	198.338	162.132	230.468	177.573	0	196.356	159.123	197.61	208.33	167.8	185.509	186.112	184.808	191.822	186.383	188.366	182.293	213.924	178.252	165.346	187.4	184.803	188.156	198.835	0	221.755	175.921	192.323	184.248	191.615	170.984	184.246	187.704	171.454	168.01	182.164	165.766	186.657
		475	2234.94	180.159	204.329	189.956	171.217	179.639	0	183.991	0	198.358	162.432	226.234	177.447	158.11	198.466	166.171	202.794	203.532	168.251	202.325	183.283	178.005	193.669	173.52	170.379	194.397	208.487	196.171	167.529	202	176.235	183.412	213.383	185.682	192.283	182.35	188.297	205.008	190.202	162.047	193.751	188.226	161.349	173.007	183.299	161.143	179.74
		476	2238.8	175.321	194.08	186.793	189.126	179.282	157.092	182.459	161.196	194.245	165.78	229.058	178.392	0	198.94	163.038	200.486	209.92	162.136	195.683	192.422	184.669	192.621	173.334	170.856	190.805	214.946	185.702	160.249	178.848	173.243	191.988	223.111	0	202.877	181.306	171.008	172.893	208.372	169.642	181.854	180.516	161.799	168.677	204.814	169.503	182.429
		477	2242.66	170.848	196.867	182.221	189.407	187.262	151.165	184.37	0	181.797	170.92	224.94	180.531	169.939	189.546	164.781	192.397	217.158	177.972	186.646	186.641	170.938	194.735	178.759	183.462	192.979	204.179	179.029	167.328	183.27	174.009	197.639	206.126	185.308	204.631	181.859	178.845	185.912	197.96	168.053	184.902	192.055	169.356	160.447	189.77	159.458	192.906
		478	2246.52	170.195	192.369	175.505	177.869	182.527	152.124	178.674	157.557	196.026	169.079	212.561	170.784	165.929	198.891	171.099	193.585	211.322	167.833	198.365	199.503	178.616	187.848	183.04	181.715	199.202	196.486	183.311	172.867	187.965	180.982	192.101	199.078	189.429	193.606	186.354	171.139	190.691	202.559	158.3	185.215	190.366	166.512	180.572	189.639	154.389	185.956
		479	2250.38	165.627	199.58	196.26	172.951	182.472	154.443	182.944	159.379	201.974	163.273	219.806	178.118	166.827	205.457	157.432	211.061	204.235	171.608	184.775	189.53	181.058	190.445	180.445	189.472	203.338	214.239	190.878	176.543	186.533	184.186	201.959	200.644	178.802	194.22	180.042	172.711	184.64	201.424	160.063	198.26	196.321	172.438	178.636	182.738	165.745	187.21
		480	2254.24	168.818	188.629	176.842	175.32	180.127	162.035	183.145	162.373	198.593	164.464	214.85	184.35	164.444	192.831	163.64	193.404	208.701	167.822	193.429	183.003	186.595	188.329	176.55	185.99	195.25	209.188	188.674	160.473	192.329	177.618	199.6	208.925	188.106	195.896	180.982	172.326	190.858	202.132	161.864	197.865	186.075	171.41	189.954	187.194	168.704	183.122
		481	2258.1	162.767	195.546	194.908	189.942	190.088	152.308	195.683	0	191.93	161.057	234.037	174.793	162.821	204.66	166.493	200.754	197.684	167.318	199.504	194.357	184.199	191.852	186.739	185.184	200.778	214.312	186.409	0	187.499	178.71	195.036	212.07	183.162	205.86	171.712	178.012	180.427	202.586	159.782	186.172	203.734	172.611	190.95	189.077	170.815	173.225
		482	2261.96	165.962	197.254	190.155	185.205	186.893	150.73	176.121	175.108	201.002	177.037	233.202	177.134	160.287	199.434	159.396	197.872	192.126	175.445	194.356	180.676	188.768	177.794	172.638	185.41	190.484	214.037	194.083	166.552	182.764	172.084	179.165	199.705	181.124	198.519	169.586	172.5	183.944	203.891	171.257	192.871	181.179	174.496	192.937	198.866	174.552	187.86
		483	2265.82	163.832	206.534	189.91	180.303	182.396	154.879	179.964	162.598	195.524	166.758	216.61	172.765	167.088	191.264	157.072	198.215	194.953	170.483	203.25	185.922	180.174	187.556	174.191	176.218	185.267	203.134	193.51	159.948	190.505	167.313	191.706	210.649	175.073	193.746	187.95	160.22	187.706	194.753	161.249	183.621	198.524	178.41	191.099	195.872	158.797	182.251
		484	2269.68	162.978	208.869	189.648	189.43	186.368	154.91	184.379	164.705	195.627	176.261	219.178	188.453	154.968	202.195	158.411	196.087	206.47	168.714	199.564	184.809	183.415	204.029	182.629	183.52	196.435	212.541	183.745	172.896	181.01	179.592	194.727	207.393	181.523	203.006	178.095	163.924	179.427	205.63	167.877	183.7	186.522	177.866	188.481	196.864	163.156	180.285
		485	2273.54	177.152	208.934	173.827	187.836	176.867	157.972	174.924	167.091	192.077	162.033	214.985	187.134	163.585	190.229	157.048	179.856	211.714	166.613	203.591	195.33	173.025	183.94	180.621	175.193	189.125	215.174	185.321	164.942	180.533	171.278	179.928	206.837	182.674	193.641	177.518	175.639	191.028	204.983	167.395	190.559	196.448	176.042	181.013	191.246	177.333	194.708
		486	2277.4	166.613	208.207	185.171	186.638	200.333	173.367	170.82	161.977	191.566	168.793	222.187	179.076	159.463	203.614	174.774	174.283	205.234	160.107	203.51	191.221	175.838	188.623	186.678	174.765	202.309	201.333	183.039	176.9	183.26	189.58	195.736	210.548	164.739	198.386	180.122	167.94	180.659	203.299	168.061	189.974	191.985	180.833	169.639	197.939	155.42	178.81
		487	2281.26	159.154	204.148	184.769	189.078	195.186	155.641	178.435	163.987	196.775	164.408	217.692	185.125	157.523	205.602	151.951	186.894	206.631	164.692	208.011	200.403	189.836	184.934	170.747	173.86	187.576	208.954	183.131	170.201	177.984	182.763	194.025	201.343	176.259	202.435	185.851	162.785	176.804	203.576	163.766	176.935	190.79	176.245	175.055	183.41	166.674	177.574
		488	2285.12	170.712	197.801	167.906	194.85	179.702	152.964	172.976	149.221	186.389	168.8	223.399	182.149	163.184	187.768	154.9	207.913	220.23	166.149	211.955	186.886	179.954	185.184	179.172	174.661	178.508	199.354	179.71	161.666	185.787	183.194	178.291	203.618	171.203	208.439	174.361	170.363	180.369	195.21	164.728	193.021	187.879	168.193	184.809	196.869	166.414	184.752
		489	2288.98	175.644	200.106	177.1	185.063	183.101	170.981	173.714	164.587	196.45	169.596	222.268	180.813	164.714	202.497	167.235	183.691	206.48	164.45	200.227	199.437	186.146	181.477	180.748	183.314	195.492	211.975	180.4	168.738	190.557	186.567	199.299	192.007	172.738	215.641	189.104	169.318	179.907	197.415	163.731	183.739	183.894	167.569	179.218	211.026	161.938	185.351
		490	2292.84	180.844	201.037	178.171	187.289	177.085	154.82	183.798	161.183	189.444	172.504	220.128	191.105	0	200.889	156.853	190.401	206.035	176.143	197.212	189.626	182.621	185.766	165.121	176.71	193.558	200.437	209.547	159.051	188.572	175.623	182.152	207.641	173.016	203.301	186.11	177.676	177.934	198.626	168.538	189.337	188.988	170.332	171.304	199.583	158.774	180.283
		491	2296.7	167.693	204.589	182.096	184.58	176.79	150.914	175.21	159.687	197.307	162.27	225.197	168.992	164.494	204.047	161.271	188.318	209.848	168.594	191.053	185.136	179.128	181.053	182.16	171.168	198.659	206.613	180.199	173.482	191.503	192.58	184.095	202.884	172.85	217.333	186.925	183.651	176.194	190.581	173.194	179.634	196.564	167.662	171.796	196.575	163.055	183.061
		492	2300.56	164.958	186.04	193.689	189.043	161.439	148.604	185.146	158.499	204.822	154.033	222.788	170.704	174.663	204.916	162.037	192.383	206.864	165.235	197.654	183.376	172.828	181.002	179.397	171.801	192.856	207.428	185.458	169.634	187.793	181.679	190.298	191.568	164.326	199.402	178.189	191.425	177.035	193.201	170.533	175.799	199.761	162.636	160.013	202.252	155.332	178.412
		493	2304.42	166.648	201.783	172.593	183.059	179.166	147.919	183.47	162.725	198.114	162.048	226.199	180.314	169.262	197.607	150.944	191.912	215.002	160.917	197.534	186.909	183.641	176.111	177.215	182.461	210.23	208.749	195.982	160.795	191.18	185.923	192.035	199.002	172.799	195.53	168.176	177.178	183.155	192.364	167.982	179.854	187.152	167.465	165.85	190.042	172.192	175.64
		494	2308.28	177.222	206.406	196.165	186.308	179.128	163.931	181.645	166.932	196.429	158.546	226.007	175.861	170.619	207.52	158.505	178.417	203.621	165.42	198.732	180.614	185.013	179.003	179.296	172.794	189.851	205.959	188.959	181.588	191.148	188.407	193.968	200.462	177.393	208.962	184.859	180.333	180.06	204.639	173.208	174.313	190.446	175.437	172.168	221.013	159.357	185.06
		495	2312.14	177.306	206.014	188.928	182.685	176.141	148.607	178.211	0	202.833	164.493	217.263	171.199	163.143	205.023	148.67	182.823	201.733	170.062	197.323	174.963	174.65	183.303	177.566	184.799	184.535	205.806	189.091	165.105	181.795	186.639	189.856	198.031	171.205	199.949	180.851	170.328	190.038	211.382	165.537	185.534	176.85	174.387	168.389	195.157	159.21	178.525
		496	2316	155.652	199.442	171.925	184.648	161.332	145.831	180.472	162.663	191.63	163.165	219.619	180.745	154.902	206.39	157.796	197.619	208.54	159.422	203.162	181.284	189.137	180.366	182.582	166.607	187.748	214.032	190.489	168.271	186.197	185.633	187.093	203.076	168.515	213.551	174.189	183.352	179.21	189.407	166.919	171.29	182.437	171.006	167.634	201.001	167.915	179.645
		497	2319.86	167.72	201.357	191.69	193.642	172.403	147.211	181.975	163.269	200.46	170.357	217.949	184.155	173.982	202.463	148.183	195.364	208.268	163.135	209.508	188.312	186.261	195.128	177.159	186.033	198.971	222.593	195.77	166.855	202.934	187.363	183.299	221.006	164.027	205.997	191.583	171.638	185.856	198.162	160.823	178.519	178.108	169.22	172.91	204.918	161.184	187.57
[truncated: 9 more columns]

## Sheet: Background Std
				SptId_13	SptId_15	SptId_19	SptId_20	SptId_22	SptId_24	SptId_25	SptId_27	SptId_28	SptId_31	SptId_33	SptId_34	SptId_35	SptId_37	SptId_41	SptId_42	SptId_43	SptId_44	SptId_47	SptId_49	SptId_50	SptId_52	SptId_53	SptId_55	SptId_56	SptId_58	SptId_59	SptId_61	SptId_63	SptId_65	SptId_66	SptId_67	SptId_69	SptId_71	SptId_74	SptId_76	SptId_78	SptId_81	SptId_83	SptId_84	SptId_87	SptId_88	SptId_89	SptId_92	SptId_96	SptId_97
		0	401.44	0	0	0	0	0	0	0	0	0	0	0	0	66.5305	0	0	0	0	0	0	0	0	0	0	0	0	0	0	0	0	0	0	0	0	0	0	0	0	0	67.833	0	0	0	0	0	68.1452	0
		1	405.3	0	0	0	0	0	0	0	0	0	0	0	0	0	0	0	0	0	0	0	0	0	0	0	0	0	0	0	0	0	0	0	0	0	0	0	0	0	0	0	0	0	0	0	0	0	0
		2	409.16	0	0	0	0	0	0	0	0	0	0	0	0	0	0	0	0	0	0	0	0	0	0	0	0	0	0	0	0	0	0	0	0	0	0	0	0	0	0	0	0	0	0	0	0	0	0
		3	413.02	0	0	0	0	0	0	0	0	0	0	0	0	0	0	0	0	0	0	0	0	0	0	0	0	0	0	0	0	0	0	0	0	0	0	0	0	0	0	0	0	0	0	0	0	0	0
		4	416.88	0	0	0	0	0	70.0411	0	0	0	0	0	0	72.9851	0	0	0	0	0	0	0	0	0	0	0	0	0	0	0	0	0	0	0	0	0	0	0	0	0	0	0	0	0	0	0	0	0
		5	420.74	0	0	0	0	0	0	0	0	0	0	0	0	0	0	0	0	0	0	0	0	0	0	0	0	68.8468	0	0	0	0	0	0	0	0	0	0	0	0	0	0	0	0	0	0	0	0	0
		6	424.6	0	0	0	0	0	0	67.5161	0	0	0	0	0	0	0	0	0	0	0	0	0	0	0	0	0	0	0	0	0	0	0	0	0	0	0	0	0	0	0	0	0	0	0	0	0	0	0
		7	428.46	0	0	0	0	0	0	0	0	0	0	0	0	0	0	0	0	0	0	0	0	0	0	0	0	0	0	0	0	0	0	0	0	0	0	0	0	68.4352	0	0	0	0	0	0	0	0	0
		8	432.32	0	0	0	0	0	0	0	0	0	0	0	0	0	0	0	0	0	0	0	0	0	0	0	0	0	0	0	0	0	0	0	0	0	0	0	0	0	0	0	0	0	0	0	0	0	0
		9	436.18	0	0	0	0	0	0	0	0	0	0	0	0	0	0	0	0	0	0	0	0	0	0	0	0	0	0	0	0	0	0	0	0	0	0	0	0	0	0	0	0	0	0	0	0	0	0
		10	440.04	0	0	0	0	0	0	0	0	0	0	0	0	0	0	0	0	0	0	68.3739	67.5575	0	0	0	0	0	0	0	71.2416	0	0	0	0	0	0	0	0	0	0	0	0	0	0	0	0	0	0
		11	443.9	0	0	0	0	0	0	0	0	0	0	0	0	0	0	0	0	0	0	0	0	0	0	0	0	0	0	0	0	0	0	0	0	0	0	0	0	0	0	0	0	0	0	0	0	0	0
		12	447.76	0	0	0	0	0	0	0	0	0	0	0	0	0	0	0	0	0	70.7215	0	0	0	0	0	0	0	0	0	0	0	0	0	0	0	0	0	0	0	0	0	0	0	0	0	0	0	0
		13	451.62	0	0	0	0	71.6662	0	0	0	0	0	0	0	0	0	0	72.7845	0	0	0	0	0	0	0	0	0	0	0	0	0	0	0	0	0	0	0	0	0	0	0	0	68.4966	0	0	0	0	0
		14	455.48	0	0	0	0	0	0	0	0	0	0	0	0	0	0	0	0	0	0	0	0	0	0	0	0	0	0	0	0	0	0	0	66.4445	68.3425	0	0	66.8961	0	0	0	0	0	0	0	0	0	0
		15	459.34	0	0	0	0	0	0	0	71.8602	0	0	0	0	0	0	0	0	0	0	0	0	0	0	0	0	0	0	0	0	0	0	0	0	0	0	68.0625	0	0	0	0	0	0	0	0	0	0	0
		16	463.2	0	0	0	0	0	0	0	0	0	0	0	0	0	0	0	0	0	0	0	0	0	0	0	0	0	0	0	0	0	0	0	0	0	0	0	0	0	0	0	0	0	0	0	0	0	0
		17	467.06	0	0	0	0	0	0	0	0	0	0	0	0	0	0	0	0	0	0	0	0	0	0	0	0	0	0	0	0	0	0	0	0	0	0	0	64.97	0	0	0	0	0	0	0	0	0	0
		18	470.92	0	0	0	0	0	0	0	0	0	0	0	0	68.8021	0	0	0	0	0	69.5504	0	0	0	0	0	0	0	0	0	0	0	0	0	0	0	0	0	0	0	0	0	0	0	0	68.3102	0	0
		19	474.78	0	0	0	0	0	0	0	0	0	0	0	0	0	0	0	0	0	0	0	0	0	0	0	0	0	0	0	0	0	0	0	0	0	0	0	0	0	0	0	0	0	0	0	0	0	0
		20	478.64	0	0	0	69.4277	0	0	0	0	0	0	0	0	0	0	0	0	0	0	0	0	0	0	0	0	71.8678	0	0	0	0	0	0	0	0	0	0	71.82	0	0	0	0	0	0	0	0	0	0
		21	482.5	0	0	0	0	0	0	0	0	0	0	0	0	0	0	0	0	0	0	0	0	0	0	0	0	0	0	0	0	0	0	0	0	0	0	0	74.2784	0	0	0	0	0	0	0	0	0	0
		22	486.36	0	0	0	0	0	0	0	0	0	0	0	0	0	0	0	0	66.4712	0	0	0	0	0	0	0	0	0	0	0	0	0	0	0	0	0	0	71.4052	0	0	0	0	0	0	0	0	0	0
		23	490.22	0	0	0	0	0	0	0	0	0	0	0	0	0	71.0218	0	0	0	0	0	0	0	0	0	0	0	0	0	0	0	0	0	0	0	0	0	0	0	0	0	0	0	0	0	0	0	0
		24	494.08	0	0	0	0	0	0	0	0	0	0	0	0	0	0	0	0	0	0	0	0	0	0	0	0	0	0	0	0	0	0	69.1009	0	0	0	0	69.3146	0	0	0	0	68.7547	0	0	0	0	0
		25	497.94	0	0	0	0	0	0	0	0	0	0	0	0	0	0	0	0	0	0	0	0	0	0	0	0	0	0	0	0	0	0	0	0	0	0	0	69.4598	0	0	0	0	0	0	0	0	0	0
		26	501.8	0	0	0	0	0	0	0	0	0	0	0	0	0	0	0	0	0	0	0	0	0	0	0	0	0	0	0	0	0	0	0	0	0	0	0	69.6654	0	0	0	0	0	0	0	0	0	0
		27	505.66	0	0	0	0	0	0	0	0	0	0	0	0	0	0	0	0	0	0	0	0	0	0	0	67.5572	0	0	0	0	0	0	0	0	0	0	0	69.8848	0	0	0	0	0	0	0	0	0	0
		28	509.52	0	0	0	0	0	0	0	0	72.4608	0	0	0	0	0	0	0	0	0	0	0	68.3873	0	0	0	0	0	0	0	0	0	0	0	0	0	0	67.4986	0	0	0	0	0	0	0	0	0	0
		29	513.38	0	0	0	0	0	0	0	0	0	0	0	73.3067	0	0	0	0	0	0	0	0	0	0	0	0	0	0	0	0	0	0	0	0	0	0	0	68.7001	0	0	0	0	0	0	0	0	0	0
		30	517.24	0	0	0	0	0	0	0	0	0	0	0	0	0	0	0	0	0	0	0	0	0	0	0	0	0	0	0	0	0	0	0	0	0	0	0	70.7663	0	0	0	0	0	0	0	0	0	0
		31	521.1	0	69.5076	0	0	0	0	0	0	0	0	0	0	0	0	70.2463	0	0	0	0	0	0	0	0	0	0	0	0	0	0	0	0	0	0	0	0	67.2062	0	0	0	0	0	0	0	0	0	0
		32	524.96	0	0	0	0	0	0	0	0	0	0	0	0	0	0	0	0	0	0	0	0	0	0	0	0	0	0	0	0	0	0	0	0	0	0	0	67.8951	0	0	0	71.0131	0	0	0	0	0	0
		33	528.82	0	0	0	0	0	0	0	0	0	0	0	0	0	0	0	0	0	0	0	0	0	0	0	0	0	0	0	0	0	0	0	0	0	0	0	68.8126	0	0	0	0	0	0	0	0	0	0
		34	532.68	0	0	0	0	0	0	0	0	0	0	0	0	0	0	0	0	0	0	0	0	0	0	0	0	0	0	0	0	0	0	0	0	0	0	0	73.149	0	0	0	0	0	71.3498	0	0	0	0
		35	536.54	0	0	0	0	0	0	0	0	68.8752	0	71.5597	0	0	0	0	0	0	0	0	0	0	0	0	0	0	0	0	0	0	0	0	0	0	0	0	70.3944	0	0	0	0	0	0	0	0	0	0
		36	540.4	0	0	0	0	0	0	0	0	0	0	0	0	0	0	0	0	0	0	0	0	0	0	0	0	0	0	0	0	0	0	0	0	0	0	0	67.9952	0	0	0	0	0	0	0	0	0	0
		37	544.26	0	0	0	0	0	0	0	0	0	0	0	0	0	0	0	0	0	0	0	0	0	0	0	0	0	0	0	0	0	0	0	0	0	0	0	68.3242	0	0	0	0	0	0	0	0	0	0
		38	548.12	0	0	0	0	0	0	0	0	0	0	0	0	0	0	0	0	0	0	0	0	0	0	0	0	0	0	68.3582	0	0	0	0	0	0	0	0	70.9512	0	0	0	0	0	0	0	0	0	0
		39	551.98	0	0	0	0	0	0	0	0	0	0	0	0	0	0	0	0	0	0	0	0	0	0	0	0	0	0	0	0	0	0	0	0	0	0	0	69.4765	0	0	0	0	0	0	0	0	0	0
		40	555.84	71.7352	0	0	0	0	0	0	0	0	0	0	0	0	0	0	0	0	0	0	0	0	0	0	0	0	0	0	0	0	0	0	0	67.6028	0	0	63.8126	0	0	0	0	0	0	0	0	0	0
		41	559.7	0	0	0	0	0	0	0	0	0	0	0	0	0	0	0	0	0	0	0	0	0	0	0	0	0	0	0	0	0	0	0	0	0	0	0	69.8881	0	0	0	0	0	68.9257	0	0	0	0
		42	563.56	0	0	0	0	0	0	0	0	0	0	0	0	0	0	0	0	0	0	0	0	0	0	0	0	0	0	0	0	0	0	0	0	0	0	0	68.3451	0	0	0	0	0	0	0	0	0	0
		43	567.42	0	0	0	0	0	0	0	0	0	0	0	0	73.9096	0	0	0	0	0	0	0	0	0	0	0	0	0	0	0	0	0	0	0	0	0	0	73.0112	0	0	0	0	0	0	0	0	0	0
		44	571.28	0	0	0	0	0	0	0	0	0	0	0	0	0	0	0	71.428	0	70.1984	0	0	0	0	0	0	0	0	0	0	0	0	0	0	0	0	0	70.1439	0	0	0	0	0	0	0	0	0	0
		45	575.14	0	0	0	0	0	0	0	0	0	0	0	0	0	0	0	0	68.7196	0	0	0	0	0	0	0	0	0	0	0	0	0	0	0	0	0	0	72.1629	0	0	0	0	0	0	0	0	0	0
		46	579	0	0	0	0	0	0	0	0	0	0	0	0	69.6426	0	0	0	0	0	0	0	0	0	0	0	0	0	0	0	0	0	0	0	0	0	0	71.497	0	0	0	0	0	0	0	0	0	0
		47	582.86	0	0	0	0	0	0	0	0	0	0	0	0	0	0	0	0	0	0	0	0	0	0	0	0	0	0	0	0	0	0	0	0	0	0	0	75.4953	0	0	0	0	0	0	0	0	0	0
		48	586.72	0	0	0	0	0	0	0	0	0	0	0	0	0	0	0	0	0	0	0	0	0	0	0	0	0	0	0	0	0	0	0	0	0	0	0	72.9586	0	0	0	0	0	0	0	0	0	0
		49	590.58	0	0	0	0	0	0	0	70.3953	0	0	0	0	0	0	0	0	0	0	0	0	0	0	0	67.8999	0	70.3945	0	0	0	0	0	0	0	0	0	74.1711	0	0	0	0	72.8848	0	0	0	0	0
		50	594.44	0	0	0	0	0	0	0	0	0	0	0	0	0	0	0	0	0	0	0	0	0	0	0	0	0	0	0	0	0	0	0	0	0	0	0	69.9877	0	0	0	0	0	0	0	0	0	0
		51	598.3	0	0	0	0	0	0	0	0	0	0	0	0	0	0	0	0	0	0	0	0	0	0	0	0	0	0	0	0	0	0	0	0	0	0	0	70.6715	0	0	0	0	0	0	0	0	0	0
		52	602.16	0	0	0	0	0	0	0	0	0	0	0	0	0	0	0	0	0	0	66.1547	0	0	0	0	0	0	0	0	0	0	0	0	0	0	0	0	70.5972	0	0	0	0	0	0	0	0	0	68.9656
		53	606.02	0	0	0	0	0	0	0	0	0	0	0	0	0	0	0	0	0	0	69.1823	0	0	0	0	0	0	0	0	0	0	0	0	0	0	0	0	73.7529	0	0	0	0	0	0	0	0	0	0
		54	609.88	0	0	0	0	0	0	0	0	0	0	0	0	0	70.8581	0	0	0	0	74.0852	0	0	0	68.3161	0	0	0	0	0	0	0	0	0	0	0	0	75.3964	0	0	71.1686	0	0	0	0	0	0	0
		55	613.74	0	0	0	0	0	0	0	0	0	0	0	0	0	0	0	0	0	0	0	0	0	0	0	0	0	0	0	0	0	0	0	0	0	0	0	71.6906	0	0	0	0	0	0	0	0	0	0
		56	617.6	0	0	0	0	0	0	0	0	0	0	0	74.2209	0	0	0	0	0	0	74.2447	0	0	0	0	0	0	0	0	0	0	0	0	0	0	0	0	72.3966	0	0	0	0	0	0	0	68.5083	0	0
		57	621.46	0	0	0	0	0	0	0	0	0	0	0	0	0	0	0	0	0	0	69.2307	0	0	0	0	0	0	0	0	0	0	0	0	0	0	0	0	76.6598	0	0	0	0	0	0	0	0	0	0
		58	625.32	0	0	0	0	0	0	0	0	0	0	0	0	0	0	0	0	0	0	0	0	0	0	0	0	0	0	0	0	0	0	0	0	0	0	0	73.6727	0	0	0	0	0	0	0	66.5254	0	0
		59	629.18	0	0	0	0	0	0	0	0	0	0	0	0	0	0	0	0	0	0	65.8907	0	0	0	0	0	0	0	0	0	0	0	0	0	0	0	0	69.2122	0	0	0	0	0	0	0	0	0	0
		60	633.04	0	0	0	0	0	0	0	0	0	0	0	0	0	0	0	0	0	0	69.691	0	0	0	0	0	0	0	0	0	0	0	0	0	0	0	0	71.7302	0	0	0	0	0	0	0	0	0	0
		61	636.9	0	0	0	0	0	0	0	0	0	0	0	72.4131	0	0	74.7249	0	0	0	71.0112	0	0	0	0	0	0	0	0	0	0	0	0	0	0	0	0	71.3079	0	0	0	0	0	0	0	0	0	0
		62	640.76	0	0	0	0	0	0	0	0	0	0	0	0	0	0	0	0	70.127	0	70.737	0	0	0	0	0	0	0	0	0	0	0	0	0	0	0	0	73.2184	0	0	0	0	0	0	0	0	0	0
		63	644.62	0	0	0	0	0	0	0	0	0	0	0	0	0	0	0	0	69.3157	0	69.1029	0	0	0	0	0	0	0	0	0	0	0	0	0	0	70.0798	0	69.9823	0	0	0	0	0	0	0	0	0	0
		64	648.48	0	0	0	0	0	0	0	0	0	0	0	0	0	0	0	0	0	0	66.0856	0	0	0	0	0	0	0	0	0	0	0	0	0	0	0	0	70.8841	0	0	0	0	0	0	0	0	0	0
		65	652.34	0	0	0	0	0	0	0	0	0	0	0	0	0	0	0	0	63.2984	0	71.8426	0	0	0	0	0	0	0	0	0	0	0	0	0	0	0	72.0964	72.5711	0	0	0	0	0	0	0	0	0	0
		66	656.2	0	0	0	0	0	0	0	0	0	0	0	0	0	0	0	0	68.1472	0	69.8993	0	0	0	0	0	0	0	0	0	0	71.5555	0	0	0	0	0	70.9366	0	0	0	0	0	0	0	0	0	0
		67	660.06	0	0	0	0	0	0	0	0	0	0	0	0	0	0	0	0	73.1892	0	69.0036	0	0	0	0	0	0	0	0	0	0	0	0	0	0	0	0	71.6433	0	0	0	0	0	0	0	0	0	0
		68	663.92	0	0	0	0	0	0	0	0	0	0	0	0	0	0	0	0	69.4967	0	67.2182	0	0	0	0	0	0	0	0	0	0	0	0	0	0	0	0	75.2926	0	0	0	0	0	0	0	0	0	0
		69	667.78	67.5818	0	0	0	0	0	0	0	0	0	0	0	0	0	0	0	69.8303	0	69.9945	0	0	0	0	0	0	68.8796	0	0	0	0	0	0	0	0	0	69.8025	0	0	0	0	0	0	0	0	0	0
		70	671.64	0	0	0	0	0	0	0	0	0	0	0	0	0	0	0	0	63.2238	0	67.836	0	0	0	0	0	0	0	0	0	0	0	0	0	0	65.6511	0	68.7014	0	0	0	0	0	0	0	0	0	0
		71	675.5	0	0	0	0	0	0	0	0	0	0	0	0	0	0	0	0	71.9717	0	69.3309	0	0	0	0	0	0	0	0	0	0	0	0	0	0	70.0923	73.7189	72.0114	0	0	0	0	0	0	0	0	0	0
		72	679.36	0	0	0	0	0	0	0	0	0	0	0	0	0	0	0	0	69.3959	0	66.7957	0	0	0	0	0	0	0	0	0	0	64.3904	0	0	0	72.7795	0	72.1673	0	0	0	0	0	0	0	0	0	0
		73	683.22	0	0	0	0	0	0	0	0	0	0	68.5108	0	0	0	0	0	69.7156	70.4126	73.1284	0	0	0	0	0	0	0	0	0	0	0	0	0	0	73.249	0	70.7226	0	0	0	0	0	0	0	0	0	0
		74	687.08	0	0	0	0	0	0	0	0	0	0	0	0	0	0	0	0	90.0378	0	70.5373	0	0	0	0	0	0	0	0	0	0	0	0	0	0	73.4363	0	71.233	0	0	0	0	0	0	0	0	0	0
		75	690.94	0	0	0	0	0	0	0	0	0	0	0	0	0	0	0	0	69.196	0	68.0417	0	0	0	0	0	0	0	0	0	0	0	0	0	0	72.5647	0	72.7401	0	0	0	0	0	0	0	0	0	0
		76	694.8	67.676	0	0	0	0	0	0	0	0	0	0	0	0	0	0	0	64.4456	0	71.7006	0	0	0	0	0	0	0	0	0	0	0	0	0	0	71.9265	0	70.7579	0	0	0	0	0	0	0	0	0	0
		77	698.66	0	0	0	0	0	0	0	0	0	0	0	0	0	0	0	0	64.9485	66.4973	0	0	0	0	0	0	0	0	0	0	0	0	0	0	0	71.6825	0	73.7795	0	0	0	0	0	0	0	0	0	0
		78	702.52	0	0	0	0	0	0	0	0	0	0	0	0	0	0	0	0	71.0034	69.5239	67.7404	0	0	0	0	0	0	0	0	0	66.9923	0	0	0	0	67.6944	0	74.1684	0	0	0	0	0	0	0	0	0	0
		79	706.38	0	0	0	0	0	0	0	0	0	0	0	0	0	0	0	0	74.5531	69.2387	68.6023	0	0	0	0	0	0	0	0	0	0	0	0	0	0	0	0	71.1823	0	0	0	0	0	0	0	0	0	0
		80	710.24	0	0	0	0	0	0	0	0	0	0	69.5348	0	0	0	0	0	72.5868	72.8369	71.1273	0	0	0	0	0	0	0	0	0	0	0	0	0	0	73.1581	0	72.2664	0	0	0	0	0	0	0	0	0	0
		81	714.1	0	0	0	0	0	0	0	0	68.7695	0	68.4815	0	0	0	0	0	73.7451	65.5081	72.7153	0	0	0	0	0	0	0	0	0	0	0	0	0	0	71.4879	0	71.9445	0	0	0	0	0	0	0	0	0	0
		82	717.96	0	0	73.0263	0	0	0	0	0	69.2758	0	66.2854	0	0	0	0	0	67.7761	65.5192	68.2818	0	0	0	0	0	0	0	0	0	0	0	0	0	0	69.0265	0	67.717	0	0	74.0261	0	0	0	0	0	0	0
		83	721.82	0	68.5189	0	0	0	0	0	0	69.8045	0	0	0	0	0	0	0	69.6268	70.8408	66.3362	0	0	0	0	0	0	0	0	0	0	0	0	0	0	70.9738	0	72.4101	0	0	0	67.5758	0	0	0	0	0	0
		84	725.68	0	0	0	0	0	0	0	0	69.3687	0	68.7433	0	0	0	0	0	73.7448	71.0806	71.1366	0	0	0	0	0	69.4075	0	0	0	0	0	0	69.1273	0	73.8945	0	69.6102	0	0	0	0	0	63.2152	0	0	0	0
		85	729.54	0	0	0	0	0	0	0	0	65.1585	0	0	0	0	0	0	0	67.2242	64.0048	72.0429	0	0	0	0	0	0	0	0	0	0	0	0	0	0	65.9124	0	76.1662	0	0	0	67.4539	0	0	0	0	0	0
		86	733.4	0	0	0	0	0	0	0	0	67.6803	0	0	0	0	0	0	71.7726	68.3167	67.4197	0	0	0	0	0	0	0	0	0	0	0	0	0	0	0	67.5985	0	69.9559	0	0	0	0	0	0	0	0	0	0
		87	737.26	0	0	0	0	0	0	66.266	0	66.4445	0	69.1705	0	0	0	0	0	69.3684	70.419	71.6793	0	0	0	0	0	0	0	0	0	0	0	0	0	0	64.033	0	71.2765	0	0	0	0	0	0	0	0	0	0
		88	741.12	0	0	0	0	0	0	0	0	72.9185	0	65.3895	0	0	0	0	0	74.2306	70.9298	68.9323	0	0	0	0	0	0	69.0789	0	0	0	0	0	0	0	68.4896	0	74.5824	0	0	0	73.0354	0	0	0	0	0	0
		89	744.98	0	0	0	0	0	0	0	0	65.0067	0	64.6737	0	0	0	0	0	71.3599	72.3878	0	0	0	0	0	0	0	0	0	0	0	0	0	0	0	72.7245	0	73.5215	0	0	0	68.6871	0	0	0	0	0	0
		90	748.84	0	0	0	0	0	0	0	0	70.2523	0	68.9443	0	0	0	0	0	65.3543	70.1105	72.5559	0	0	0	0	0	0	0	0	0	0	0	0	0	0	75.2482	0	66.2597	0	0	0	69.0574	0	0	0	0	0	0
		91	752.7	0	0	0	0	0	0	0	0	71.0399	0	69.7313	0	0	0	0	0	71.1729	71.161	70.3141	0	0	0	0	0	0	0	0	0	0	0	0	0	0	71.1767	0	71.8853	0	0	0	70.1547	0	0	0	0	0	0
		92	756.56	0	0	0	0	0	0	0	0	69.6107	0	71.1973	0	0	0	0	0	70.1744	67.4784	70.5816	0	0	0	0	0	0	0	0	0	0	0	0	0	0	68.9515	0	69.5328	0	0	0	65.8918	0	0	0	0	0	0
		93	760.42	0	0	0	0	0	0	0	0	68.1525	0	63.8764	0	0	0	0	0	71.5027	77.5929	69.7988	0	0	0	0	0	0	0	0	0	0	0	0	0	0	71.6677	0	71.1939	0	0	0	68.3856	0	0	0	0	0	0
		94	764.28	0	0	0	0	0	0	0	0	73.2383	0	68.6146	0	0	0	70.9299	0	73.1098	74.9064	70.3665	0	0	0	0	0	0	70.6648	0	0	0	0	0	68.2459	0	70.4379	0	66.263	0	0	0	70.9174	0	0	0	0	0	0
		95	768.14	0	0	0	0	0	0	0	0	68.1093	0	70.3558	0	0	0	68.2538	0	71.8452	72.9355	70.8167	0	0	0	0	0	68.3654	71.1712	70.8569	0	0	0	0	0	0	71.0485	0	69.3528	0	0	0	66.114	0	0	0	0	0	0
		96	772	0	0	0	0	0	0	0	0	69.365	0	71.5182	0	0	0	70.1136	0	71.78	69.8833	67.3786	0	0	0	0	0	0	67.1374	0	0	0	0	0	0	0	66.7693	0	72.6174	0	0	0	72.8652	0	0	0	0	0	65.7931
		97	775.86	0	0	0	0	0	0	0	0	69.9691	0	69.584	0	0	0	68.6869	0	70.9884	68.6318	0	0	0	0	0	0	0	70.0509	0	0	0	0	0	0	0	67.3771	0	67.4363	0	0	0	66.9225	0	0	0	0	0	0
		98	779.72	0	0	0	0	0	71.047	0	0	68.9866	0	68.1033	0	0	0	70.99	0	78.0556	70.1184	72.3945	0	0	0	0	0	0	72.299	0	0	0	0	0	70.7177	0	67.4521	0	68.7654	0	0	0	69.0646	0	0	0	0	0	68.131
		99	783.58	0	0	0	0	0	0	0	0	75.783	0	72.3018	0	0	0	68.9101	0	77.9498	72.5609	72.058	0	0	0	0	0	0	66.2372	0	0	0	0	0	72.1366	0	70.768	0	75.6786	0	0	0	70.5941	0	0	0	0	0	67.2309
		100	787.44	0	0	0	0	0	0	0	0	69.8102	0	74.3927	0	0	0	70.1932	0	68.1566	73.8432	70.3948	0	0	0	0	0	0	68.7444	0	0	0	0	0	68.6435	0	67.0089	0	66.4713	0	0	0	71.2674	0	0	0	0	0	0
		101	791.3	0	0	0	0	0	0	0	0	67.0394	0	69.2829	0	0	0	70.7568	0	75.7254	72.952	0	0	0	0	0	0	0	68.7593	0	0	0	0	0	67.4023	0	67.5714	0	69.742	0	0	0	66.5479	0	0	0	0	0	0
		102	795.16	0	0	0	0	0	0	0	0	73.2748	0	65.1923	0	0	0	71.7832	0	75.7896	67.0369	0	0	0	0	0	0	0	70.6178	0	0	0	0	0	66.0571	0	70.6966	0	69.6669	0	0	0	71.572	0	0	0	0	0	72.9986
		103	799.02	0	0	0	0	0	0	0	0	70.0018	0	69.9447	0	0	0	73.9258	0	65.5446	71.0347	71.2524	0	0	0	0	0	0	70.672	0	0	0	0	0	70.1703	0	66.6407	0	77.2666	0	0	0	65.5287	0	0	0	0	0	71.5176
		104	802.88	0	0	0	0	0	0	0	0	71.3224	0	72.5566	0	0	0	72.9019	0	73.4371	70.3951	0	0	0	0	0	0	0	71.2333	0	0	0	0	0	66.527	0	68.8722	64.2953	65.2813	0	66.3504	0	71.8551	0	0	0	0	0	0
		105	806.74	0	0	0	0	0	0	0	0	72.5334	0	68.083	0	0	0	68.654	0	75.1644	73.995	0	0	0	0	0	0	0	66.3034	0	0	0	0	0	73.0394	0	69.6961	0	72.2534	0	0	0	65.8512	0	0	0	0	0	69.0389
		106	810.6	0	0	0	0	65.7045	0	0	0	70.5748	0	71.2693	0	0	0	70.8637	0	82.0072	76.1343	0	0	0	0	0	0	71.5692	74.916	0	0	73.8852	0	0	67.3559	0	68.075	0	66.0006	0	0	0	69.9393	73.6703	0	0	0	0	0
		107	814.46	0	0	0	0	68.0277	0	0	0	68.3819	0	69.1991	69.8664	0	0	74.8426	0	65.071	68.1069	0	0	0	0	0	0	0	69.4452	0	0	0	0	0	72.29	0	71.7663	0	76.2659	0	0	0	65.7773	71.7942	0	0	0	0	67.3339
		108	818.32	0	0	0	0	69.6478	0	0	0	73.5898	0	68.1007	0	0	0	71.6548	0	84.4579	73.0841	69.5499	0	0	69.9061	0	0	0	73.0812	0	0	0	0	0	68.9177	0	66.7206	0	73.3676	0	0	0	77.0149	0	0	0	0	0	71.6492
		109	822.18	0	0	0	0	0	0	0	0	70.2024	0	69.3422	0	0	0	72.0248	0	74.7447	69.6055	0	0	0	66.7121	0	0	0	72.4569	0	0	0	0	0	71.091	0	67.4918	0	67.6059	0	0	0	71.972	68.2052	0	0	0	0	73.363
		110	826.04	0	0	0	0	69.2322	0	0	0	74.4067	0	72.972	70.6707	0	0	68.3001	0	72.3422	68.4795	70.4108	0	0	73.5766	0	70.666	0	70.9735	0	0	0	0	0	68.5167	0	66.1306	0	70.5113	0	0	0	66.7796	69.4775	0	0	0	71.046	67.4438
		111	829.9	0	66.827	0	0	72.7988	0	0	0	70.5789	0	72.7147	0	0	0	71.545	0	74.2963	75.3806	0	0	0	72.3727	0	71.7062	0	70.0175	0	0	68.0475	0	0	67.4617	0	68.5201	69.0005	77.1789	0	0	0	70.1958	63.3375	0	0	0	0	67.5666
		112	833.76	0	0	0	0	65.9974	0	0	0	79.0942	0	71.5549	0	0	0	71.7657	0	71.5741	72.6434	0	0	0	77.0422	0	71.2143	0	67.9313	0	0	64.5524	0	0	69.6452	0	69.8986	0	72.3316	0	0	0	69.3032	65.4512	0	0	0	71.044	65.5408
		113	837.62	0	0	0	0	67.1425	0	0	0	71.2946	0	84.5935	0	0	0	71.5422	0	70.9649	69.8037	0	0	0	70.6267	0	72.9008	0	69.8923	0	0	0	0	0	69.0674	0	69.9019	0	71.4742	0	0	0	74.5032	66.4077	0	0	0	68.147	69.875
		114	841.48	0	0	0	0	69.6974	0	0	0	71.9904	63.2005	65.1783	0	0	0	72.1081	0	67.7556	67.0438	0	0	0	76.8872	0	69.5909	0	68.6633	0	0	70.9317	67.7877	0	68.9122	0	69.3035	0	70.6111	0	0	0	69.737	71.3125	0	0	0	67.3145	68.7708
		115	845.34	0	65.0687	0	0	68.7874	0	0	0	73.3955	0	67.3697	0	0	0	71.7589	68.7852	69.614	70.8751	0	0	0	66.5838	0	69.5543	0	72.3596	0	0	69.1451	0	0	72.9836	0	0	0	70.1307	0	0	0	75.5449	70.9781	0	0	0	68.8369	69.8721
		116	849.2	0	65.9579	0	0	70.3019	0	0	0	76.622	0	76.929	0	0	0	70.8734	0	76.3426	66.3466	0	0	0	69.0737	0	67.8273	67.3644	69.0161	0	0	65.3639	0	0	71.3398	0	0	0	75.6744	0	0	0	70.0049	68.1627	0	0	0	70.3451	72.6116
		117	853.06	0	0	0	0	65.7371	0	0	0	77.7753	0	68.9092	0	0	0	68.3307	0	74.327	71.1062	0	0	0	69.4365	0	67.7809	0	67.5489	0	0	66.4989	0	0	63.7468	0	0	0	69.8566	0	0	0	71.3173	62.4696	0	0	0	68.1715	69.8342
		118	856.92	0	71.6557	0	0	68.8403	0	0	0	76.0812	67.2807	69.8023	0	0	0	70.7346	0	69.5927	69.3677	0	0	0	64.2178	0	67.2699	0	71.6335	0	0	70.5504	0	0	71.7199	0	69.8356	0	74.2352	0	0	0	68.0462	68.6096	0	0	0	69.6894	65.0755
		119	860.78	0	71.6287	0	0	70.081	0	0	0	70.0536	0	66.3131	0	0	0	70.298	0	74.3682	68.9466	0	0	0	71.1995	0	69.5866	0	71.6224	0	0	69.669	0	0	68.9188	0	0	0	75.1858	0	0	0	74.0075	69.5909	0	0	0	72.8307	0
		120	864.64	0	66.1154	0	0	69.0339	0	0	0	72.2973	66.9847	75.1864	0	0	0	75.1253	0	73.1023	73.4224	0	0	0	71.4185	0	69.8755	0	70.9657	0	0	71.6311	0	0	70.4733	0	0	0	69.7058	0	0	0	67.1835	69.2133	0	0	0	70.1772	0
		121	868.5	0	67.9944	0	0	70.4894	0	0	0	75.6041	64.6151	74.8837	0	0	0	75.0639	0	81.7581	69.644	0	0	0	77.0129	0	76.2026	0	67.0379	0	0	0	0	0	69.7198	0	64.1968	0	72.4152	0	0	0	74.7343	75.2686	0	0	0	67.6107	66.4052
		122	872.36	0	68.705	0	0	72.9358	0	0	70.5638	74.3136	68.7263	73.1195	0	0	0	71.6118	0	72.3159	68.8702	0	0	0	73.9258	0	72.101	0	69.0825	0	0	66.78	0	0	66.7123	0	0	0	67.7324	0	0	0	67.9239	69.4893	0	0	0	71.1425	0
		123	876.22	0	69.1053	0	0	71.7506	0	0	0	77.5483	67.1014	68.0917	0	0	0	69.4891	0	71.4533	69.1368	0	0	0	70.6236	0	72.5518	0	73.4354	0	0	68.0719	0	0	77.2568	0	66.9958	0	66.5437	0	0	0	68.5999	65.5878	0	0	0	69.3494	0
		124	880.08	0	71.3751	0	0	70.4685	0	0	0	75.8448	66.8171	68.7866	0	0	0	72.6846	0	69.4795	67.4941	0	0	0	75.6463	0	67.6452	0	64.2531	0	0	72.3175	0	0	69.002	0	62.1112	0	73.1722	0	0	0	68.3838	72.5839	0	0	0	72.687	0
		125	883.94	0	67.8297	0	0	69.9491	0	0	0	76.8826	68.8033	72.8754	0	0	0	67.5657	0	74.0508	75.1257	0	0	0	74.2328	0	73.3019	71.6163	71.2972	0	0	67.5667	0	0	72.4506	0	68.6839	0	70.2254	0	0	0	74.3835	63.5472	0	0	0	66.9057	72.6007
		126	887.8	0	70.0923	0	0	67.8514	0	0	0	72.8673	65.2141	70.2077	0	0	0	71.3844	0	75.3341	70.4841	0	0	0	71.3806	0	75.4139	67.7653	67.2875	0	0	71.3013	0	0	69.5415	0	70.2717	0	70.6118	0	0	0	70.7624	66.6227	0	0	0	70.0528	0
		127	891.66	0	66.821	0	0	67.2243	0	0	0	71.5113	73.5724	74.7144	0	0	0	71.9272	0	71.5009	71.6525	0	0	0	69.2965	0	68.5832	64.7971	69.0532	0	0	67.3003	0	0	70.1046	0	65.1753	0	72.5973	0	0	0	70.5772	72.1956	0	0	0	69.9549	77.7585
		128	895.52	0	71.0465	0	0	72.2473	0	0	0	74.5545	71.0281	72.8799	0	0	0	72.0477	0	74.1477	66.7506	0	0	0	69.4337	0	74.8157	0	66.9781	0	0	0	0	0	72.288	0	0	0	71.3058	0	0	0	72.3831	69.9875	0	0	69.1222	71.5945	0
		129	899.38	0	69.1717	0	0	70.1444	0	0	0	81.8772	68.4031	69.8049	0	0	0	71.1363	0	74.4127	66.2197	0	0	0	70.6067	0	73.6507	0	69.6311	0	0	67.733	0	0	70.0986	0	69.796	0	72.3059	0	0	0	65.9677	69.5615	0	0	0	70.1496	0
		130	903.24	0	72.4663	0	0	70.6747	0	0	0	73.6374	70.5008	68.3883	0	0	0	72.8255	0	75.1742	72.7548	0	0	0	66.5351	0	72.1663	65.7975	69.1539	0	0	69.9552	0	0	65.7598	0	0	0	75.4814	0	0	0	70.8283	66.9846	0	0	0	66.6504	66.9946
		131	907.1	0	70.8592	0	0	68.3826	0	0	0	76.7388	72.4517	70.2326	0	0	0	68.7144	0	73.2881	70.4891	0	0	0	69.1737	0	71.5846	66.5654	68.5789	0	0	71.8807	0	0	72.3443	0	0	0	76.8105	0	0	0	67.7462	69.6059	0	0	0	65.0085	0
		132	910.96	0	69.7897	0	0	69.8329	0	0	71.5151	73.818	70.7292	70.6447	0	0	0	71.3635	0	87.7317	68.7893	0	0	0	73.9008	0	66.8874	0	72.5132	0	0	73.4453	0	0	76.8762	0	0	0	76.6634	0	0	0	72.7214	65.1737	0	0	0	69.3144	67.8125
		133	914.82	0	69.1835	0	0	74.8845	0	0	0	71.155	71.4729	72.6418	0	0	0	75.9465	0	71.1499	67.9569	0	0	0	70.2819	0	75.4259	66.9053	67.2842	0	0	69.9752	0	0	77.7069	0	0	0	73.7605	0	0	0	63.9952	65.611	0	0	0	73.7643	0
		134	918.68	0	71.8347	0	0	71.7311	0	0	0	70.9959	68.987	72.2786	0	0	0	70.3328	0	72.0174	74.3682	0	0	0	74.1693	0	67.0743	0	67.2354	0	0	74.7376	0	0	71.0675	0	70.0075	67.4609	73.0882	0	0	0	71.1369	65.3452	0	0	0	64.145	0
		135	922.54	0	69.6063	0	0	68.2724	0	0	0	74.3526	63.5389	89.4826	0	73.1672	0	72.1494	0	73.6184	73.8267	0	0	0	73.0841	0	71.3222	72.7038	76.8049	0	0	70.6048	0	0	67.3093	0	0	0	75.6637	0	0	0	72.9661	65.0429	0	0	0	68.8627	0
		136	926.4	0	67.9301	0	0	72.486	0	0	0	85.9279	71.5134	69.7171	0	0	0	73.9369	0	73.7171	73.4459	0	0	0	67.0891	0	74.4719	72.6082	69.4884	0	0	73.208	0	0	74.3934	0	0	0	76.1482	0	0	0	72.8231	71.5429	0	0	0	69.6907	0
		137	930.26	0	69.0605	0	0	69.2149	0	0	0	77.9926	73.3597	70.8454	0	0	0	73.7178	72.0483	74.5599	70.8441	68.5388	0	0	75.8502	0	74.5069	68.5778	69.4559	0	0	69.9605	0	0	70.3626	0	69.2221	0	72.0733	0	0	0	70.219	74.3146	0	0	0	69.0028	0
		138	934.12	0	69.8965	0	0	67.0846	0	0	0	75.4253	71.1191	70.2674	0	0	0	70.5273	0	73.2621	71.4464	0	73.6177	0	70.1547	0	71.3073	71.6407	72.2441	0	0	0	0	0	70.569	0	71.2617	0	69.4616	0	0	0	69.9762	66.2125	0	0	70.5829	75.9852	0
		139	937.98	0	66.2882	0	0	74.3002	0	0	0	73.5955	68.5512	74.9206	0	0	0	67.8976	0	69.1349	72.3941	67.223	0	0	70.77	0	80.1298	68.973	70.4535	0	0	75.1364	0	0	70.4607	0	69.831	0	70.6327	0	0	0	70.0809	66.1149	0	0	65.2457	70.2765	0
		140	941.84	0	73.8387	0	0	68.6983	0	0	0	71.6912	71.325	65.7457	0	0	0	69.3137	0	71.0737	66.2349	0	0	0	71.6602	0	69.8941	69.3951	74.4942	0	0	69.8251	0	0	68.6411	0	0	0	70.1156	0	0	0	70.8672	63.0926	0	0	65.4725	72.4661	65.3809
		141	945.7	0	75.5823	0	0	65.6526	0	0	0	78.2202	72.3752	69.2732	0	0	0	77.7363	0	77.0665	70.7118	0	0	0	72.9615	0	71.9683	66.7649	68.1324	0	0	77.0723	0	0	68.9153	0	70.5545	0	72.7376	0	0	0	66.5886	68.167	0	0	67.5697	71.5341	0
		142	949.56	0	67.2546	0	0	65.9735	0	0	0	73.5031	67.4774	73.6904	0	0	0	68.8256	0	70.9343	75.5724	70.6431	0	0	72.2974	0	75.9831	0	75.2878	0	0	71.3719	0	0	73.1105	0	69.2739	0	76.604	65.5964	0	0	70.1152	74.5904	0	0	65.6607	65.7779	0
		143	953.42	0	73.3553	0	0	70.1517	0	0	0	79.5816	64.6413	69.229	0	0	0	69.7272	0	72.4257	74.8461	0	0	0	72.6518	0	71.6245	72.252	76.8188	0	0	72.1941	0	0	67.1064	0	71.4277	0	70.4357	0	0	0	70.7052	71.8289	0	0	69.3607	66.1082	0
		144	957.28	0	70.8105	0	0	70.6683	0	0	0	71.63	65.0677	67.5077	0	0	0	70.1146	0	73.5708	75.2886	72.0839	0	0	71.7339	0	73.1239	66.5806	71.5794	0	0	67.3463	0	0	68.1472	0	68.539	0	69.4867	70.117	0	0	70.0855	67.7971	0	0	73.2998	70.8078	0
		145	961.14	0	71.0421	0	0	75.1096	0	0	0	86.7712	72.6312	70.067	0	0	0	71.0315	0	70.8482	70.6195	0	0	0	74.9655	0	71.6461	72.4206	68.2288	0	0	71.7066	0	0	71.7027	0	73.6003	0	74.8759	0	0	0	65.1781	70.3191	0	0	67.5348	65.8931	68.3883
		146	965	65.7857	74.5623	0	0	74.2908	0	0	0	77.6228	70.9695	70.5296	0	0	0	67.4734	0	72.1961	73.1263	70.3001	0	0	76.6137	0	70.4817	70.8307	68.8433	0	0	70.1031	0	0	70.219	0	66.9601	0	71.2487	0	0	0	66.9288	73.344	0	0	68.0973	71.2481	0
		147	968.86	0	71.887	0	0	68.8696	0	0	0	75.1203	70.1346	77.0191	0	0	0	66.3421	0	76.1089	69.1497	70.8751	0	0	69.7994	0	79.1126	66.5705	67.5453	0	0	73.8404	0	0	70.6437	0	73.2473	0	74.0272	69.5071	0	0	69.9955	69.0046	0	0	66.7801	70.4919	0
		148	972.72	0	68.198	0	0	68.6685	0	0	0	75.3103	68.5581	66.8982	0	0	0	66.9904	0	75.4422	71.3243	0	0	0	73.4453	0	74.7885	69.9215	71.3007	0	0	73.5526	0	0	70.6226	0	73.899	0	70.069	66.1073	0	0	67.5585	66.756	0	0	64.8724	69.1861	69.4917
		149	976.58	0	77.4935	0	0	67.0118	0	0	0	75.857	72.4078	68.0755	0	0	0	67.7553	0	74.3583	75.3099	69.5109	0	0	70.6699	0	73.433	69.1835	74.2588	0	0	74.5155	0	0	69.9737	0	64.8855	68.6249	70.6792	69.1407	0	0	67.4886	67.3288	0	0	68.4384	69.5223	0
		150	980.44	65.9386	70.0228	0	0	73.7676	0	0	0	75.6356	69.0408	71.0931	0	0	0	70.5831	0	74.4523	74.9441	0	0	0	72.6836	0	71.9048	71.0197	70.4478	0	0	70.5575	0	0	73.1938	0	69.6887	0	72.7437	66.012	0	0	63.8161	75.1622	0	0	68.6393	69.806	0
		151	984.3	0	72.6136	0	0	65.9996	0	0	0	74.2344	74.9675	76.2552	0	0	0	71.3422	0	69.4899	70.5699	0	0	0	75.6407	0	77.0039	70.5674	73.15	0	0	72.0886	0	0	70.5075	0	67.7951	0	72.7933	70.606	0	0	69.5151	72.0831	0	0	70.0139	69.63	0
		152	988.16	0	69.3371	0	0	66.6746	0	0	0	86.7615	69.9872	72.3794	0	0	0	71.8708	0	73.7817	74.5757	72.033	0	0	72.7363	0	74.3578	65.6306	72.7711	0	0	71.5364	0	0	74.578	0	76.1559	0	78.0721	0	0	0	66.0553	71.5325	0	0	72.3327	66.7559	67.5252
		153	992.02	0	71.6912	0	0	69.1546	0	0	0	72.6255	72.0643	72.3467	0	0	0	69.5184	0	74.5705	77.2182	72.5626	0	0	73.501	0	76.1381	70.0173	65.3379	0	0	67.6729	0	0	68.7377	0	71.5209	0	73.7078	72.0292	0	0	69.8789	68.0209	0	0	69.6946	68.884	0
		154	995.88	70.4011	73.7218	0	0	75.6026	0	0	0	76.5161	71.2671	68.7157	0	0	0	69.9451	0	72.0705	72.0996	68.5962	0	0	72.699	0	70.7187	70.9512	67.2107	0	0	68.7865	0	0	68.8585	0	68.0568	0	70.1796	72.556	0	0	69.1385	65.2444	0	0	70.6564	70.8965	0
		155	999.74	0	75.2088	0	0	74.0648	0	0	0	69.1955	69.9381	68.5619	0	0	0	73.9544	0	71.2291	69.3724	69.3965	0	0	71.0562	0	78.3498	67.9264	72.9001	0	0	68.8992	0	0	70.6448	0	72.4545	0	70.9203	68.6508	0	0	68.3947	67.6924	0	0	71.5115	68.7622	0
		156	1003.6	64.0087	71.4064	0	0	68.0279	0	0	0	76.4258	66.1135	73.6011	0	0	0	70.3359	0	79.6154	67.972	69.6743	0	0	74.3263	0	74.8411	69.4761	71.1096	0	0	71.9219	0	0	66.9771	0	75.9045	0	74.3545	72.3695	0	0	69.5895	67.0495	0	0	69.628	68.2578	66.9794
		157	1007.46	66.6145	71.389	0	0	73.4141	0	0	0	74.484	68.1213	73.5443	0	0	0	68.0697	73.3196	75.3194	74.2979	0	0	0	71.1191	0	71.0438	71.635	67.3675	0	0	70.1584	0	0	75.5496	0	75.4972	0	74.0195	70.6351	0	0	69.4174	69.573	0	0	71.2465	75.7091	0
		158	1011.32	71.1575	74.1297	0	0	70.18	0	0	0	76.803	72.7907	68.6014	0	0	0	72.5354	0	81.5194	69.4852	67.8519	0	0	76.397	0	73.2025	67.8334	68.0637	0	0	77.1016	0	0	82.4317	0	73.6519	0	69.2469	68.975	0	0	69.972	77.8795	0	0	67.3379	72.0278	0
		159	1015.18	65.6181	74.8856	0	0	73.9735	0	0	0	69.3408	67.5532	69.0296	0	0	0	74.9073	0	110.022	67.4023	71.927	0	0	74.8189	0	78.9095	71.9509	72.83	0	0	70.0117	0	0	70.2704	0	68.367	0	71.6113	66.4362	0	0	64.2556	65.5737	0	0	68.7881	70.139	0
		160	1019.04	66.4914	66.7644	0	0	76.037	0	0	0	75.0043	76.8816	71.3495	0	0	0	68.0214	0	74.6365	75.9187	69.6413	0	0	71.7948	0	71.1227	76.2425	77.0583	0	0	73.3526	0	0	69.6478	0	77.3697	0	76.4265	70.599	0	65.6566	69.7625	71.3195	0	0	65.6994	71.0805	0
		161	1022.9	67.6611	67.4069	0	0	68.9101	0	0	0	69.8173	69.773	72.2532	0	0	0	70.3538	0	82.2314	71.325	68.0761	0	0	73.1782	66.6658	81.8958	69.8682	72.1507	0	0	68.69	0	0	73.0605	0	75.221	0	75.8791	74.3204	0	0	71.349	72.2597	0	0	69.4027	75.4666	0
		162	1026.76	68.8877	74.8622	0	0	73.4363	0	0	0	68.9657	70.258	68.3167	0	0	0	77.8994	0	71.8291	73.1563	68.5016	0	0	79.2346	66.8235	73.3764	70.8088	70.6166	0	0	72.5606	0	0	67.9068	0	72.6518	0	70.3639	72.0351	0	0	68.5314	66.2285	0	0	69.179	66.3144	0
		163	1030.62	66.5277	73.6508	0	0	70.7844	0	0	0	78.859	66.7597	72.0177	0	0	0	75.9214	0	72.4966	75.3205	65.1989	0	0	73.1002	0	79.535	69.2642	71.7993	0	0	70.1757	0	66.1067	75.077	0	72.4454	0	73.9952	68.5998	0	0	68.4834	69.4318	0	0	62.9154	70.201	67.417
		164	1034.48	70.5846	75.9862	0	0	71.6948	0	0	0	70.6155	67.6155	70.6625	0	0	0	72.4475	0	71.8875	68.2016	0	0	0	71.3166	70.9858	76.977	73.3199	72.3538	0	0	74.1027	0	0	74.6999	0	71.3946	0	71.1861	70.5918	0	0	67.973	69.2977	0	0	68.9636	74.593	71.5437
		165	1038.34	71.7341	71.7744	0	0	69.3557	0	0	0	71.9296	67.6441	69.5957	0	0	74.1581	73.0269	0	73.127	76.0809	72.9743	0	0	70.9406	70.2352	72.4151	65.8729	69.9698	0	0	66.88	0	0	70.9729	0	79.2106	0	74.2339	69.9708	0	0	69.0001	70.936	0	0	68.1727	66.4997	68.7552
		166	1042.2	67.2252	75.5683	0	0	75.7532	0	0	0	68.299	65.8544	76.2598	0	0	0	71.6701	0	75.2109	70.1488	67.4333	0	0	75.4834	0	78.7526	67.6417	74.9948	0	0	71.4511	0	69.5718	74.4371	0	66.245	0	101.086	69.3342	0	0	68.2409	74.5097	0	0	65.9406	68.3569	0
		167	1046.06	70.0426	72.1731	0	0	67.9602	0	0	70.3754	76.1503	67.1843	71.7406	0	0	0	71.4143	0	77.8383	72.7229	71.1594	0	0	71.5718	67.6361	77.9044	68.5614	70.4751	0	0	69.2576	0	0	74.9348	0	71.4218	0	74.3803	74.4321	0	0	68.2548	69.854	0	0	64.913	76.6581	0
		168	1049.92	68.2638	71.4253	0	0	67.2595	0	0	68.0154	77.5699	68.6157	71.9492	0	0	0	73.6572	0	81.3902	71.794	0	0	0	75.2531	66.7037	73.2907	68.6785	75.1388	0	0	70.2293	0	0	70.1813	0	71.6807	0	72.415	67.9941	0	0	69.8819	67.3593	0	0	67.2102	69.6982	0
		169	1053.78	70.8936	78.4357	0	0	72.7893	0	0	0	71.129	69.9969	73.2508	0	0	0	74.0599	0	70.0949	75.2956	72.9251	0	0	76.5721	65.8471	74.3297	68.7709	68.949	0	0	70.9227	0	70.0661	71.364	0	76.745	0	69.2964	68.3028	0	0	74.1015	67.6623	0	0	64.4669	72.7548	0
		170	1057.64	70.0353	71.1925	0	0	69.5715	0	0	70.8183	73.4885	74.3097	73.445	0	0	0	70.887	0	76.7874	73.596	70.4679	0	0	70.8931	70.7779	75.392	0	71.8336	0	0	69.1905	0	0	72.3772	0	69.3761	0	69.1929	69.8941	0	0	69.492	69.5093	0	67.3724	69.5325	69.103	0
		171	1061.5	73.6424	73.4692	0	0	65.1258	0	0	70.3898	72.4135	71.7915	69.9406	0	0	0	72.7653	0	78.5768	79.3102	69.9111	0	0	70.5274	68.5916	73.5091	68.8264	70.3718	0	0	66.9337	0	68.5221	73.4161	0	72.0033	0	67.3545	71.5698	0	0	66.2409	72.294	0	0	69.2821	70.4202	66.5542
		172	1065.36	71.6799	75.6774	0	0	71.3691	0	0	64.4119	73.8762	71.3314	67.8047	0	0	67.7781	75.5463	0	74.7472	72.2252	67.1781	0	0	65.0706	70.7261	77.4976	70.6354	73.3131	0	0	70.7781	0	0	72.665	0	72.3526	0	73.2925	69.9545	65.2151	0	71.4396	69.9678	0	0	70.4787	70.1936	63.7742
		173	1069.22	71.9913	73.1272	0	0	72.1114	0	0	66.7109	79.5439	69.7232	75.6444	0	0	0	75.119	0	73.1584	78.8258	70.2881	0	0	64.7277	70.0363	74.4297	69.6338	72.1723	0	0	69.7852	0	0	70.8796	0	72.7383	0	66.0051	70.3574	0	0	68.2275	69.793	0	0	66.4097	74.6434	72.4411
		174	1073.08	65.4726	75.9262	0	0	72.9922	0	0	75.4125	74.2609	77.8054	72.4971	0	0	0	77.3052	0	78.6993	69.7209	68.0677	0	0	70.0821	72.5059	76.2991	0	78.1858	0	0	72.5591	0	0	72.9713	0	74.3351	0	76.2751	73.4036	0	0	71.5625	68.7133	0	0	66.6408	65.8015	65.9044
		175	1076.94	65.9657	77.4768	0	0	73.0423	0	0	68.1796	72.9207	70.5351	69.0713	0	0	0	68.9496	0	73.3341	74.8161	68.7352	0	0	72.543	63.9864	75.9384	74.7014	73.0685	0	0	70.6264	0	0	75.8366	0	76.5737	0	71.119	0	0	0	71.3219	71.5248	0	0	64.9151	71.8731	0
		176	1080.8	69.5451	70.5991	0	0	68.9843	0	0	67.5778	68.7909	72.1187	67.61	0	0	0	69.7314	0	73.5196	72.4825	71.714	0	0	69.24	69.3667	80.8412	66.5622	69.358	0	0	75.528	0	66.0421	76.8812	0	74.3745	0	74.9501	0	72.8884	0	68.6755	67.6285	0	0	65.9229	69.4977	70.8708
		177	1084.66	71.0383	75.1064	0	0	66.6577	0	0	70.5865	74.393	73.561	69.6488	0	0	68.2451	75.0406	0	67.1057	68.8039	67.6631	0	0	72.4527	69.0773	75.6376	64.2007	70.5617	0	0	72.5373	0	70.8501	75.1905	0	72.5995	0	75.4781	0	0	0	66.3354	68.4173	0	0	72.4884	68.9151	66.5255
		178	1088.52	71.1579	72.6972	0	0	72.7714	0	0	66.9858	72.0731	67.7527	68.8472	0	0	0	71.3399	0	73.8536	69.6905	68.7884	0	0	72.3719	68.5524	74.9479	0	71.1185	0	0	70.5957	0	70.7584	71.8954	0	74.0101	0	72.9891	67.0411	87.8721	0	70.6402	70.7257	0	0	69.9446	71.6905	0
		179	1092.38	68.3274	67.3314	0	0	71.025	0	0	64.7326	71.7544	73.7538	70.3931	0	0	64.4423	71.7977	0	82.125	76.6436	73.874	0	0	67.5914	69.6229	71.771	70.0296	69.0872	0	0	74.4187	0	71.9658	73.3122	0	77.4796	0	75.6323	69.9205	70.5029	0	64.7851	73.3081	0	0	65.0097	71.2688	65.943
		180	1096.24	70.5256	75.2678	0	0	73.9696	0	0	69.4593	71.2838	69.1135	73.4414	0	0	64.898	72.5698	0	68.7725	71.0969	66.5497	0	0	71.3038	65.1224	71.2136	66.0303	75.9101	0	0	70.8013	0	71.8611	70.149	0	73.4088	0	73.7632	70.9849	67.1347	0	75.8575	71.3275	0	67.6815	69.2206	68.2382	66.1065
		181	1100.1	72.9457	70.7373	0	0	67.7493	0	0	69.2108	77.8156	71.7816	73.0472	0	0	0	74.7956	0	72.5457	71.1886	68.1134	0	0	69.0942	67.4303	77.2662	0	71.3916	0	0	67.0214	0	0	74.3261	0	79.589	0	77.9722	0	68.1867	0	68.8039	73.5473	0	0	70.0431	67.541	66.3339
		182	1103.96	69.7892	73.3279	0	0	71.2751	0	0	71.0288	76.5513	70.9402	69.857	0	0	69.6619	68.2928	0	69.9164	73.0737	67.5629	0	0	73.6134	71.4609	74.7538	0	71.6077	0	0	66.5204	0	67.5222	79.5126	0	73.0288	0	72.07	71.1885	71.8972	0	74.7413	74.0891	0	68.9181	73.7852	69.6319	68.5989
		183	1107.82	72.7011	74.6324	0	0	74.0305	0	0	69.5957	75.3497	71.2063	70.9601	0	0	73.3516	74.2633	0	75.6073	72.9823	72.7194	0	0	70.7293	70.807	75.1082	0	74.5555	0	0	72.3082	0	73.7132	71.2787	0	72.6084	0	74.3347	0	70.7476	0	69.8618	72.783	0	69.0733	68.9046	71.9551	71.6705
		184	1111.68	72.2988	72.1364	0	0	70.9796	0	0	71.9707	72.7686	73.2259	67.8679	0	0	69.8536	72.2624	0	76.2008	82.7289	72.0224	0	0	69.3218	69.9276	73.0396	0	72.1492	0	0	68.937	0	0	69.378	0	76.1598	0	72.3369	67.1392	69.1382	0	74.9614	69.1014	0	0	73.1617	65.7331	68.883
		185	1115.54	70.7678	73.4165	0	0	78.5616	0	0	66.623	71.5592	74.4131	76.2177	0	0	74.7098	74.0338	0	78.4261	74.1243	71.2714	0	0	72.1444	72.6657	73.4848	0	80.5466	0	0	67.9545	0	65.4363	73.1721	0	76.2363	68.9568	75.4701	72.3714	71.0772	0	67.6328	70.7065	0	63.7674	69.9427	67.5648	67.2798
		186	1119.4	71.9176	72.0965	0	70.6757	78.1613	0	0	68.3911	78.5964	65.6661	72.7772	0	0	67.1614	80.6851	0	71.7155	73.1506	72.2158	0	0	71.4382	74.593	78.6589	0	74.3321	0	0	74.0385	0	69.1349	78.1241	0	77.3366	0	74.1963	0	70.0184	0	73.4605	73.6311	0	68.7333	71.0021	69.9629	66.0636
		187	1123.26	69.1319	73.8164	0	69.9608	72.6324	0	0	71.2265	81.3686	71.7429	71.3288	0	0	68.5575	74.8204	0	73.6563	83.7311	70.079	0	0	75.4814	66.0933	75.3202	0	70.055	0	0	74.3885	0	72.3367	66.2724	0	73.8154	0	75.986	69.4706	66.298	0	73.5178	0	0	67.9994	64.8974	70.6567	68.9236
		188	1127.12	72.7616	71.5279	0	67.3404	79.7431	0	0	73.5008	70.3144	69.0725	69.5554	0	0	67.0359	72.2993	0	72.5058	75.7906	67.1362	0	0	74.6777	68.7503	75.1192	0	71.8847	0	0	73.7269	0	0	72.2106	0	75.0806	0	68.6537	69.4237	68.7559	0	79.5005	70.8619	0	72.4607	67.4665	71.434	72.3065
		189	1130.98	67.407	74.6705	0	0	71.7142	0	0	68.29	73.5917	71.3185	73.6842	0	0	66.4173	69.9921	0	73.622	82.4794	65.8267	0	0	75.134	67.3407	69.5429	0	72.5737	0	0	72.4505	0	72.0697	70.1425	68.1085	72.9014	0	72.6817	69.9429	68.3132	0	70.6672	0	0	68.7195	66.7735	73.3848	66.8829
		190	1134.84	69.5796	74.2252	0	68.9568	77.1763	0	0	68.822	80.3919	70.0889	74.1865	0	0	65.1016	72.0939	0	76.7601	77.2043	67.2276	0	0	78.8054	73.0387	81.0105	69.4757	65.3933	0	0	72.1227	0	70.4727	72.6701	76.8431	75.4253	0	76.8284	72.3278	69.9635	0	73.4132	71.029	0	67.975	64.4283	80.0136	70.294
		191	1138.7	72.2749	70.8215	0	71.8303	73.6921	68.3766	0	67.758	72.5542	67.6577	71.2157	0	0	65.3733	72.3697	0	74.6707	83.2766	71.6151	0	0	75.0991	70.9348	67.2672	0	71.5349	0	0	72.8941	0	64.7763	74.8978	66.083	76.2781	0	75.2188	67.0343	73.8	0	69.5404	67.9819	0	70.3142	76.7105	66.3377	68.2304
		192	1142.56	71.1383	72.8552	0	0	70.922	0	0	68.3452	73.9376	69.4398	70.367	0	0	71.388	69.5989	0	79.0059	83.5944	69.0071	0	0	67.5952	69.5632	73.0063	0	73.2659	0	0	70.935	0	72.2479	73.6436	76.7022	78.0297	0	70.6449	65.6694	68.4359	0	69.2943	0	0	67.3839	70.4833	68.5268	69.5976
		193	1146.42	68.9577	77.3539	0	69.8283	77.2287	0	0	68.2342	76.5264	71.8496	66.8261	0	0	68.9081	71.0193	0	80.3153	76.8537	73.2795	0	0	76.8205	71.6797	77.5989	0	71.6116	0	0	74.1775	0	0	77.5104	0	82.2844	0	71.683	68.3816	67.9421	0	69.9698	73.3239	0	74.8713	66.1732	71.6915	72.7398
		194	1150.28	74.8292	70.7607	0	69.8865	72.7182	0	0	67.8796	79.3022	71.9718	80.972	0	0	68.5024	73.6006	0	76.7031	75.9575	73.6667	0	0	75.6407	71.6839	77.6807	0	70.0903	0	0	67.8908	0	0	77.3721	69.7673	77.4092	0	69.7858	68.7695	68.9256	0	73.8295	65.6499	0	68.1947	69.0519	75.2276	67.9608
		195	1154.14	72.3991	70.0379	0	65.7227	74.272	0	0	71.8774	77.0957	68.5686	72.415	0	0	67.0214	76.2348	0	76.4273	78.3962	71.356	0	0	70.8309	71.3323	72.0494	0	71.409	0	0	69.4434	0	72.7192	71.1588	68.5024	73.2158	0	71.6524	70.578	71.1481	0	67.6178	0	0	65.5931	72.0143	69.1007	64.66
		196	1158	74.7357	70.497	0	68.2755	75.5144	0	0	72.256	75.5558	71.1444	65.8445	0	0	68.7969	75.687	0	75.3442	76.3209	69.1792	0	0	72.7323	71.7346	77.5406	0	71.8487	0	0	76.5937	0	0	69.8079	66.3213	73.4114	0	74.4922	74.6782	67.4449	0	69.0931	69.6666	0	69.9846	65.8897	73.2814	68.4933
		197	1161.86	72.918	71.8493	0	72.6935	69.5588	0	0	68.8672	78.1379	71.1486	71.5863	0	0	68.5438	69.5427	0	78.8074	72.2893	72.6233	0	0	75.0836	74.0825	73.3945	0	67.8474	0	0	71.5657	70.0763	0	72.7727	71.9101	73.1211	0	70.5408	71.1344	70.9325	0	66.8111	70.8517	0	69.637	68.3755	66.0436	69.4259
		198	1165.72	71.0447	73.3974	0	66.8243	73.695	70.0659	0	66.2901	77.8161	67.1392	69.3065	0	0	66.2183	76.5146	0	76.7265	73.6986	68.9808	0	72.6481	74.4506	70.9381	76.7599	0	71.8427	0	0	73.4395	0	71.9247	77.4059	67.7213	78.7325	0	72.0395	67.4045	72.4577	0	68.2881	74.8475	0	72.0896	72.2552	70.8145	71.9259
		199	1169.58	72.5432	80.0867	0	67.1134	73.3703	0	0	63.5178	77.0878	71.8757	74.8637	0	0	67.4877	67.4339	0	73.2095	74.935	69.1124	0	0	70.4763	74.5685	77.5939	0	73.5773	0	0	70.1491	0	67.6208	78.3046	68.614	76.5371	0	73.8791	68.4178	72.0642	0	73.7158	80.5577	0	70.3541	74.6719	71.9699	71.5682
		200	1173.44	70.9181	80.383	0	73.8243	72.5969	0	0	67.4861	77.6127	71.276	73.7982	0	0	74.502	72.5087	0	83.5968	73.2663	75.5701	0	0	73.4264	72.2256	80.2377	0	73.379	0	0	0	69.7682	0	73.4621	68.3592	74.5804	0	74.7336	69.004	75.5046	0	70.2857	70.7921	0	69.3206	69.6653	73.2571	68.3091
		201	1177.3	69.1088	74.869	0	70.9351	64.3597	0	0	67.7794	75.4601	74.5042	73.7641	0	0	73.1879	70.6427	0	77.474	74.2379	72.9838	0	0	73.1041	67.8053	74.2185	0	77.2208	0	0	0	0	74.3719	73.0876	69.3618	71.4026	0	72.964	71.675	71.2192	0	71.5438	77.2366	0	70.2017	72.8833	66.3628	69.1793
		202	1181.16	67.7782	78.3222	0	68.7971	71.6145	0	0	64.2541	71.7644	72.9189	75.5403	0	0	70.8757	80.7143	0	73.0013	70.8944	70.9064	0	0	71.5817	80.4293	73.9878	0	75.1412	0	0	72.9267	72.2498	65.7421	79.442	67.432	77.1012	0	77.0006	76.007	72.6129	0	68.1403	69.8335	0	72.5939	73.9066	72.8849	68.9812
		203	1185.02	62.4644	71.7033	0	70.0517	72.5861	0	0	66.8045	80.0607	71.1983	73.1159	0	0	70.8096	71.8165	0	77.2791	73.9875	73.1491	0	0	77.1357	74.1834	73.2274	0	67.538	0	0	0	72.3507	67.0616	77.9854	72.7502	73.4022	0	71.5148	72.0678	77.2419	0	65.5867	75.6995	0	72.8947	67.4557	71.6129	70.3153
		204	1188.88	74.7135	67.7521	0	71.3359	70.9299	0	0	62.4008	81.8703	70.8219	71.614	0	0	77.7981	73.4791	0	74.4018	78.0881	67.3873	0	0	71.4938	67.0253	73.3406	0	73.1566	0	0	70.1889	74.305	70.4603	73.2742	72.4683	74.7501	0	78.8464	70.7359	71.9454	0	73.6203	71.5229	0	67.0689	66.2255	72.5303	70.1907
		205	1192.74	68.0321	77.523	0	65.2483	72.8505	0	0	67.9245	73.6563	75.1952	76.1579	0	0	67.9049	74.3146	0	70.7543	75.7284	69.0737	0	0	75.5119	69.7683	78.6864	0	69.9823	0	0	75.5077	68.9109	71.929	81.7711	70.3991	73.0877	0	78.3194	68.8086	77.0586	0	70.2983	76.6019	0	65.5529	73.6339	69.4568	69.9677
		206	1196.6	67.2691	75.7856	0	70.2488	76.6887	0	0	73.2964	78.2082	75.5014	68.396	0	0	73.551	70.8895	0	75.4142	70.2116	75.4179	0	0	75.7433	69.0953	76.2848	0	70.9795	0	0	68.111	0	67.3292	74.4606	68.4529	71.2019	0	68.7838	75.0407	78.9029	0	69.1113	74.3448	0	69.4656	70.6155	71.911	69.2448
		207	1200.46	65.6699	73.7869	0	78.0766	75.311	0	0	72.7079	69.8597	70.7704	72.6035	0	0	70.638	72.443	0	82.1588	76.3329	70.7484	0	0	75.8008	64.5855	74.8626	0	72.9932	0	0	70.5392	70.7162	73.1221	77.7694	74.8461	75.2537	0	75.6216	72.5283	75.1484	0	69.6786	73.5855	0	67.6689	71.2496	76.7806	65.3284
		208	1204.32	72.8667	71.637	0	69.2685	71.838	0	0	72.4697	72.4467	70.293	0	0	0	71.1049	76.7766	0	73.9018	74.3724	78.5944	0	0	68.0442	78.5413	80.058	0	69.823	0	0	64.1351	0	73.2402	75.8128	66.8276	85.0713	0	78.1578	71.9467	72.2158	0	74.1905	75.872	0	72.2789	72.8332	74.9798	72.4107
		209	1208.18	75.2014	70.7943	0	70.3632	70.9304	0	0	73.5594	75.6877	71.6583	69.6893	0	0	69.9312	73.1962	0	67.5772	75.5395	73.3474	70.9398	0	72.0645	70.4543	68.3379	0	71.8712	0	0	71.5147	77.1636	72.0892	74.1555	64.9754	75.8664	0	78.9146	71.536	69.021	0	71.4034	74.5329	0	69.0709	71.0307	69.269	77.6779
		210	1212.04	71.959	78.2343	0	68.837	70.374	0	0	70.8546	74.4747	72.4337	69.8409	0	0	67.9165	69.3899	0	79.1306	75.3399	71.2532	70.1199	0	74.4703	76.0979	75.652	0	71.9907	0	0	65.9097	70.4345	68.7773	74.9225	69.9296	75.2411	0	82.6372	68.854	76.6655	0	75.2938	69.6187	0	73.0368	71.5224	73.0761	73.7985
		211	1215.9	71.7478	72.1025	0	65.9429	70.5131	0	0	73.3086	75.7092	76.3457	73.0213	0	0	67.9672	74.0654	0	79.6363	75.6829	67.168	0	0	73.0849	72.1342	69.9103	0	69.5662	0	0	69.3623	66.0707	67.267	78.2182	69.1709	80.5018	0	80.8999	69.2732	74.1121	0	67.7708	71.2068	0	68.8219	70.299	64.6163	72.9158
		212	1219.76	72.071	72.8492	0	79.1922	73.1908	0	0	68.3222	79.5961	69.0999	73.5453	72.685	0	66.7322	70.0878	0	78.3171	79.5641	67.4548	0	0	71.6189	68.346	76.3961	0	68.2786	0	0	67.6069	0	70.6027	78.487	65.6803	78.0447	0	78.6684	73.1237	71.4374	0	67.7867	70.2504	0	65.5629	70.8201	71.3802	69.5893
		213	1223.62	68.6104	73.5211	0	68.581	75.9881	0	0	71.4367	73.006	67.4962	73.638	0	0	69.3741	69.1696	0	81.6226	75.7468	70.6329	67.9058	0	70.145	67.5472	77.7983	0	72.854	0	0	67.6131	77.574	70.2015	70.5544	73.1386	74.0899	0	73.9672	68.2374	74.2595	0	69.0269	66.9818	0	68.644	65.5579	68.6281	68.6132
		214	1227.48	68.9386	72.397	0	70.1202	72.5169	0	0	65.0926	76.4771	69.5587	71.335	0	0	68.7481	72.4046	0	78.2906	76.3701	70.5022	72.3787	0	73.3617	71.3708	74.4829	0	67.6614	0	0	69.5801	69.2168	70.8058	72.2798	71.8555	86.5895	0	75.0869	72.1501	76.3787	0	74.5157	71.3609	0	70.8356	67.5593	70.973	64.9832
		215	1231.34	67.6	76.9454	0	72.6553	69.5735	0	0	71.55	74.8319	73.4398	70.9556	0	0	67.1013	69.9746	0	71.5696	74.6118	65.3757	67.8509	0	67.1106	77.1815	73.3895	0	72.1577	0	0	74.7277	68.2089	69.7895	67.6845	67.2557	75.2669	0	77.1629	69.6785	74.1967	0	67.8454	67.319	0	68.6301	0	69.1566	72.1774
		216	1235.2	71.269	71.7545	0	70.2222	70.6395	0	0	70.4721	71.8946	74.0937	72.782	0	0	74.3532	71.907	0	73.1751	75.2857	70.4168	69.1173	0	71.9997	70.4143	72.5672	0	79.185	0	0	71.4862	71.9576	75.5627	70.768	70.2755	77.7872	0	80.6742	72.1768	70.7138	0	70.6222	75.6491	0	68.8412	70.6219	67.7395	65.427
		217	1239.06	73.7597	72.525	0	70.6404	72.0099	71.7234	0	69.5524	74.1565	65.633	72.1894	0	0	66.239	73.7466	0	73.9563	74.4122	76.3374	70.8403	0	70.4096	70.6333	78.1486	0	71.1434	0	0	71.798	70.1181	70.9687	73.9981	70.2745	80.9088	0	71.1949	69.9325	76.4957	0	72.4129	74.5428	0	71.9158	71.147	78.8807	69.9485
		218	1242.92	71.8207	74.5812	0	73.1831	68.7309	0	0	72.6411	80.4543	0	74.3754	0	0	66.3918	68.8747	0	75.7647	72.7452	64.6216	68.8018	0	73.0431	71.0494	78.5308	0	70.5557	0	0	70.1044	70.76	70.6726	76.6858	71.1641	79.6698	0	76.1979	71.3696	67.8654	0	70.8539	71.1761	0	68.4406	69.7434	71.8298	72.4894
		219	1246.78	64.8396	77.9403	0	68.7603	71.1835	0	0	74.4524	79.3525	0	77.7918	0	0	69.8158	71.7793	0	77.774	70.1965	67.7068	68.6768	0	77.9041	71.7204	75.9277	0	69.8595	0	0	69.3404	68.2158	74.2831	75.9934	73.9798	74.4149	0	72.7644	67.4265	69.4457	0	69.0125	75.4253	0	68.3298	68.7471	77.0258	66.4395
		220	1250.64	72.8482	74.0321	0	69.3686	68.2598	0	0	73.427	71.8739	74.4035	77.5486	0	0	71.8766	70.1947	0	74.1944	76.6669	67.821	68.0733	0	72.8683	72.8323	74.2086	0	75.4264	0	0	62.8881	70.6473	72.9967	73.214	72.7261	78.6757	0	76.9182	72.1136	70.632	0	73.2255	70.5803	0	65.4111	69.8252	74.6353	72.1789
		221	1254.5	70.6659	71.7232	0	73.9267	72.0201	0	0	70.5733	74.7556	72.0739	70.5199	0	0	69.4605	74.461	0	76.7705	76.2057	69.6682	70.6904	0	76.0832	69.1218	78.0742	0	74.4193	0	0	73.2255	69.3704	69.7385	71.1484	71.1785	76.1586	0	76.3035	69.0036	72.6283	0	69.1195	70.4872	0	68.8419	66.1844	68.5452	71.9605
		222	1258.36	70.7967	81.4679	0	69.2269	72.3437	0	0	67.831	82.215	65.4556	70.475	0	0	69.5255	72.6447	0	78.0781	75.1593	72.0747	70.6348	0	70.9747	71.5337	73.4376	0	76.812	0	0	70.5198	64.2559	66.9353	73.9426	70.8019	80.3614	0	76.1566	70.4387	71.3539	0	0	77.8497	0	67.966	64.999	70.4878	67.8369
		223	1262.22	74.1282	73.0204	0	75.3669	71.9506	0	0	72.323	84.7815	75.6942	72.7307	0	0	68.0947	74.2687	73.5699	75.3806	77.6561	74.4995	70.6262	0	76.0307	73.6052	72.8433	0	79.296	0	0	69.6392	68.3611	71.3604	71.2046	75.9748	73.8506	0	73.0356	74.0468	78.2733	0	70.6014	70.3387	0	70.6727	69.6453	75.132	74.9405
		224	1266.08	67.5428	70.2296	0	69.4446	70.7845	75.1131	0	73.4067	74.3351	69.1722	71.2526	68.8243	0	72.5259	71.9608	73.5235	76.9348	78.7845	71.8418	70.2998	0	0	70.9865	72.1636	0	73.7393	0	0	72.5325	69.622	75.1299	73.6866	69.6384	75.4938	0	77.009	73.1141	69.9926	0	70.7451	71.565	0	68.5944	68.5563	67.5358	70.4672
		225	1269.94	73.7029	73.4243	0	70.9765	71.3779	0	0	69.6646	77.6223	65.2174	66.8289	63.801	0	68.9282	74.7512	69.3209	75.4118	72.9239	69.9759	68.1932	0	72.9461	65.9275	72.9384	0	73.1777	0	0	75.7399	71.905	68.5355	79.8033	72.5293	78.4888	0	81.5594	71.7397	73.3368	0	72.4985	68.8119	0	76.2778	66.784	77.7413	66.6589
		226	1273.8	65.4689	70.0852	0	69.7103	69.9711	0	0	70.1563	74.6543	70.0741	79.9697	72.5673	0	68.2725	72.1021	70.3427	74.9533	78.8027	71.1486	73.05	0	67.6412	72.4539	81.0321	0	74.8778	0	0	70.7333	73.6068	73.6101	73.1122	68.4012	78.8778	0	80.5456	76.168	69.3157	0	68.9262	74.0099	0	68.5274	70.8706	71.7457	76.2435
		227	1277.66	67.768	72.8451	0	69.7999	76.3321	0	0	72.7347	76.9628	67.8704	74.0851	69.3918	0	75.6772	72.5788	67.9237	78.0937	80.483	71.4345	69.7256	0	75.7529	70.4683	73.8459	0	70.8298	0	0	68.9901	68.9734	69.6739	81.0046	73.5385	76.2376	0	78.4181	70.2308	71.8092	0	74.0184	69.6831	68.7933	70.3523	69.056	64.4637	72.2506
		228	1281.52	70.0951	74.8854	0	66.9354	74.8985	0	0	72.0495	69.7843	71.6549	72.0739	66.1811	0	68.6571	71.574	66.8148	86.9785	83.1747	72.0113	71.1334	0	71.6714	70.8045	76.0452	0	72.1406	0	0	71.9543	69.4611	71.8703	72.0887	75.8148	73.3268	0	78.5683	71.4995	71.0362	0	72.2372	68.2408	0	74.4766	68.8963	77.4794	77.4142
		229	1285.38	72.4685	72.0472	0	75.8449	81.1836	0	0	70.3976	78.5583	73.5859	73.6868	67.7764	0	67.2973	70.8903	73.2722	78.9335	82.1473	70.3691	71.8112	0	70.4712	68.6431	78.3668	0	74.5595	0	0	70.8977	73.4687	74.2254	79.2046	78.9702	73.1821	0	75.5601	65.8708	74.1409	66.4063	72.1169	75.4239	66.1045	70.5739	75.5196	67.1845	72.6116
		230	1289.24	71.9462	72.8948	0	65.9957	71.019	0	0	65.2886	72.7781	68.199	75.2071	71.7508	0	72.8837	76.6416	70.5309	79.2694	73.3955	65.2907	72.4056	0	70.4573	71.3496	75.9765	0	73.3462	0	0	71.8137	66.6776	70.4985	78.689	68.9615	72.1583	0	84.8149	70.5695	71.8821	0	72.2857	72.7297	0	66.5003	66.0359	75.4374	70.267
		231	1293.1	70.7692	74.798	0	67.4807	73.6337	0	0	70.5995	70.2209	71.0602	72.0803	69.5603	0	71.7606	69.2998	71.9458	73.4412	76.0244	71.4706	73.5735	0	71.8614	73.5346	71.4788	0	72.2127	0	0	75.6514	70.1685	66.8976	74.3213	69.7075	73.6808	0	70.3052	67.8946	71.5655	0	70.617	66.8362	0	69.9857	72.7906	71.3529	71.2395
		232	1296.96	71.2458	77.4304	0	68.8672	75.1329	0	0	70.7049	79.9139	70.6407	76.2785	69.1537	0	72.3712	74.2766	70.7556	77.0538	77.2972	71.8283	75.9147	0	72.6085	71.8353	72.2265	0	75.8259	0	0	70.5493	69.0653	70.3878	75.6389	72.6707	73.1755	0	79.8501	73.7673	73.7909	0	76.4345	0	69.166	66.3958	69.7068	69.4284	71.4735
		233	1300.82	69.7177	80.6748	0	70.7417	75.0194	0	0	76.2372	80.3532	70.182	74.237	74.8797	0	69.3615	70.5846	72.042	79.6096	79.2248	69.3008	71.3751	0	72.0179	69.9492	69.8263	0	70.7816	0	0	70.4962	70.5227	72.787	71.4819	71.4641	77.4229	0	76.4576	68.5333	74.6773	0	66.8702	76.2645	68.9896	67.7663	72.0701	73.9542	70.0408
		234	1304.68	69.2244	70.4275	0	71.5927	72.5017	0	0	74.6816	76.8645	70.8038	74.818	75.7548	0	64.4887	67.1124	65.3768	79.2141	79.3904	79.4984	69.6349	0	69.6159	75.4136	77.6022	74.1574	70.9835	0	0	72.1564	72.361	72.3262	77.2321	75.4478	76.0171	0	72.363	71.6364	72.4673	0	67.7373	72.2796	0	68.3635	64.6507	71.5285	71.1138
		235	1308.54	66.2638	76.6676	0	71.3596	72.0079	0	0	77.1339	76.756	67.7237	76.6117	69.2493	0	74.376	71.1773	73.1692	77.9254	75.0051	67.1395	70.0622	0	73.8053	70.2247	71.758	70.953	71.376	0	0	67.8234	69.9265	74.4576	75.7898	72.729	78.8404	0	76.7191	68.3269	78.1491	71.3268	70.8724	73.6771	68.1303	65.6744	72.3631	70.6406	73.2324
		236	1312.4	0	75.3157	0	72.7983	74.9149	0	0	67.2444	75.1505	72.4698	76.4073	68.0283	0	71.7262	70.6617	69.1221	73.8615	76.9688	68.5862	72.7142	0	65.7123	79.693	73.8676	0	74.5095	0	0	70.4173	71.2957	74.7089	77.6743	69.2875	71.7402	0	75.157	66.6241	66.7484	0	69.8831	71.3196	67.7868	67.8072	69.9106	69.0508	77.7202
		237	1316.26	65.9947	73.6304	0	73.3715	69.0192	0	0	67.6515	73.9163	72.393	76.1015	66.8308	0	70.9008	72.3853	69.8144	73.6184	73.9922	75.4125	67.3224	0	72.7895	70.0282	74.8165	67.5709	71.8385	0	0	67.5779	70.7669	71.694	77.0517	68.4803	70.9048	0	74.4619	71.012	71.4841	0	65.1316	72.2568	67.6141	67.8938	65.9053	70.7174	72.4073
		238	1320.12	67.4854	72.3493	0	71.134	72.2908	0	0	71.6029	78.896	69.9463	75.2458	66.5342	0	66.7309	73.3826	71.4088	73.6521	74.5548	69.8801	73.6776	0	0	70.5422	76.3146	71.2254	75.8005	0	0	68.7451	73.7449	71.427	75.2418	69.7819	73.6862	0	74.9829	70.88	67.8682	0	74.8212	69.3421	70.2244	66.3702	71.5049	73.0463	72.5938
		239	1323.98	67.6285	76.7264	0	74.3585	70.8331	0	0	70.4521	73.6119	73.043	71.0322	69.1489	0	69.5761	75.2496	74.7475	76.2769	76.9197	69.4563	71.132	0	75.5057	67.7379	74.5174	68.2041	74.4227	0	0	70.3309	69.8642	68.4297	78.6171	72.5788	73.2221	0	78.7791	66.1629	73.2321	0	70.7153	74.4794	69.8831	71.1638	69.5665	66.8005	65.1724
		240	1327.84	67.5397	75.3924	0	65.8076	75.4498	0	0	72.3878	74.6924	70.6358	74.6001	71.81	0	73.8115	73.4851	70.5773	82.1141	75.2876	74.9524	74.3793	0	69.548	69.7102	71.838	73.3335	74.3202	0	0	71.1943	73.6422	69.2842	76.3499	70.4548	73.8633	0	78.4792	74.1109	70.4389	71.2299	71.672	69.4344	67.4626	64.2796	68.6832	65.8765	85.3489
		241	1331.7	65.9205	72.3205	0	75.9173	74.603	0	0	68.3747	79.9455	72.6309	70.0974	67.3385	0	68.7084	75.9703	71.6265	76.6216	74.7208	68.9904	70.3296	0	70.9692	75.9263	72.7894	67.2833	71.52	0	0	75.2479	68.5825	69.8823	76.3377	73.2365	75.2586	0	72.9279	74.2349	68.9079	67.6083	71.2362	71.9255	69.0518	69.3975	72.2987	69.7281	71.4218
		242	1335.56	70.1665	74.0057	0	68.8652	68.004	0	0	73.4751	77.8743	70.7239	74.6102	67.2448	0	71.3997	81.9601	71.1837	82.8852	75.2349	72.3665	69.0082	0	76.7035	78.6665	73.5737	68.6336	71.8127	0	0	74.8363	72.2707	70.4685	79.6119	70.9719	73.7589	0	71.6789	65.8335	71.0159	73.023	76.9807	72.9621	67.6974	69.2987	70.7907	71.244	71.692
		243	1339.42	72.1718	78.3089	0	72.9368	73.1598	0	0	73.4617	75.8605	75.1366	79.1839	68.6144	0	66.9857	79.3938	73.327	77.91	78.6589	76.2368	71.787	0	75.1943	73.5799	73.7148	67.4352	69.7443	0	0	71.7138	72.5299	75.7327	78.9787	71.6893	71.7008	0	79.5551	68.5703	73.1319	64.0561	71.2771	70.6889	70.5855	66.6933	72.3198	78.6428	69.9819
		244	1343.28	70.6366	75.3495	0	71.9743	72.5093	0	0	74.8956	73.1945	74.7628	74.3989	70.7549	0	75.1687	73.2772	78.8165	78.6831	72.934	67.2611	77.211	0	73.0423	73.956	75.7221	73.5073	74.0156	0	0	70.6982	69.3463	71.7867	72.6779	72.7898	68.0624	0	74.7273	73.5681	73.4289	67.2933	70.7978	74.0648	70.5846	69.5744	69.6761	69.5148	73.8204
		245	1347.14	70.9917	76.8234	0	70.4494	71.418	0	0	70.3967	81.9354	73.5816	74.2483	69.5496	0	71.8754	71.0828	69.598	79.1267	75.7645	72.6989	75.1113	0	70.9397	70.2814	71.5623	72.9122	75.0963	0	0	74.1721	101.781	68.3827	70.9016	75.8418	90.7318	0	73.2819	69.883	71.0613	69.5931	69.8745	71.1113	71.2291	69.1694	69.2819	72.4364	73.8081
		246	1351	67.9762	77.2915	0	90.8227	76.966	0	0	76.7721	76.6124	68.8285	74.6464	72.5362	0	65.8035	76.6553	70.4109	78.9192	80.0346	75.6165	70.7898	0	0	69.9541	77.1946	65.9245	72.0668	0	0	72.1315	72.2978	75.1476	79.2643	67.6201	76.798	0	77.0118	69.2561	73.3622	66.6789	64.1268	79.8249	65.6584	72.8872	65.9269	71.1781	67.8253
		247	1354.86	68.2597	74.7748	0	67.7243	74.6249	0	0	71.4203	76.4994	74.3284	73.5342	70.8362	0	66.0475	71.3048	70.2694	76.0932	76.5896	70.9441	75.2329	0	73.0183	71.5465	81.4023	68.2869	70.7732	0	0	70.2312	71.401	74.9937	74.1277	75.5705	80.6362	0	72.6574	69.9199	71.4932	69.1178	74.5462	75.0153	70.8285	66.7739	74.881	75.6944	78.5228
		248	1358.72	73.1924	77.181	0	73.3958	72.7266	0	0	71.004	73.1781	72.5335	74.4276	70.2072	0	66.1783	74.9062	76.4226	76.8648	78.8618	73.9948	72.2902	0	69.077	69.823	73.846	75.0869	67.4766	0	0	72.0393	76.532	72.6341	73.8651	67.2142	80.6203	0	74.1056	72.4447	74.7625	67.7634	73.392	69.6856	68.9339	71.2343	68.3626	66.8	70.6394
		249	1362.58	70.6889	76.4571	0	72.2703	76.5111	0	0	68.9277	76.7883	69.0966	72.7552	65.1035	0	72.137	75.5687	72.1187	74.2895	71.5809	65.4369	65.7139	0	72.2753	75.3669	70.4425	72.2332	75.0631	0	0	69.686	69.6873	70.6304	80.0198	74.4132	75.1435	0	70.3082	72.0219	70.5789	69.0936	70.3026	66.8285	69.7799	65.992	67.0355	75.8417	68.8921
		250	1366.44	76.2227	72.1869	0	72.4195	71.9985	0	0	71.6322	75.0498	70.8506	75.6163	70.7539	0	74.7236	72.7423	71.5652	73.1112	80.7839	71.0339	74.5176	0	71.3283	67.6815	73.3707	70.5634	76.266	0	0	73.2963	70.7196	68.5427	77.1539	76.1439	75.8281	0	77.1447	71.7455	72.6838	67.3069	72.2344	80.7356	71.278	67.478	77.8737	70.2179	77.0341
		251	1370.3	67.5518	74.7124	0	68.7618	76.8135	0	0	75.2742	72.0189	67.4161	70.2272	70.9326	71.0067	71.2357	76.3951	67.4816	74.7947	71.1238	78.0589	72.0267	0	75.7262	74.8058	79.896	70.7602	70.2886	0	0	72.8872	118.152	72.7178	73.1567	74.6366	72.3324	0	79.565	72.2135	67.5375	64.36	72.5061	72.6619	72.7356	66.6167	67.4503	71.1855	72.6643
		252	1374.16	66.7592	72.6687	0	71.5634	77.1876	0	0	70.7246	72.3185	69.5602	80.2613	75.5871	71.6916	70.1591	74.7037	75.4137	75.2285	75.7184	71.6669	68.9712	0	75.0079	73.9219	71.0895	71.6201	77.2703	0	0	73.9549	71.8657	72.4006	80.4181	73.9839	74.4959	0	74.9367	70.5697	71.9712	69.0238	74.7079	69.112	73.4334	67.7039	73.4735	71.0594	69.754
		253	1378.02	64.9121	76.7533	0	71.9871	75.998	72.5639	0	76.2296	71.7954	74.2555	74.9341	69.5985	73.6583	71.0147	77.6045	72.04	75.5593	79.6447	72.6906	75.3641	0	70.1057	70.374	78.1414	72.9452	79.2345	0	0	70.2367	72.5313	73.7581	75.3756	73.2777	76.0677	0	69.386	68.2549	70.3672	66.1993	75.3667	69.2302	71.2372	68.5771	71.3618	69.5348	71.4717
		254	1381.88	66.2836	77.8675	0	66.9209	74.4463	0	0	70.2299	74.5657	75.0739	75.9064	67.2139	71.0178	78.9529	71.7648	73.3324	77.3751	70.7281	75.5167	76.6806	0	65.9453	71.937	69.4419	71.5996	74.2266	0	0	73.8334	69.6938	69.6641	76.1393	70.72	138.867	0	72.9104	69.1366	74.9659	65.9939	73.8451	73.536	70.6069	68.4955	69.9625	72.8097	69.2765
		255	1385.74	68.9479	79.8084	0	71.5878	77.6784	0	0	70.0694	74.6409	74.8604	69.2662	69.1417	70.972	68.6389	69.2534	70.8205	77.083	79.3445	68.3389	66.955	0	73.1297	69.8114	77.2577	73.4834	76.7266	0	0	76.322	69.6826	72.1619	75.2935	74.5014	74.6475	0	71.8674	72.6945	72.0693	66.6129	72.4343	72.1095	67.046	79.8364	66.2924	71.5438	70.5663
		256	1389.6	67.5771	71.7536	0	68.3164	71.8768	0	0	72.3441	79.1762	72.4634	69.3666	72.1988	67.0386	77.6932	71.9428	75.5237	77.672	78.365	67.5366	73.9376	0	72.7866	71.4373	72.9934	72.623	71.6816	0	0	69.7675	69.2863	70.2686	74.3859	74.9534	74.3391	0	74.6704	74.3427	76.0328	70.9951	76.9491	72.9184	67.0634	74.5388	74.6014	69.9905	71.8875
		257	1393.46	69.5456	71.4996	0	71.4244	76.3899	0	0	72.2379	77.2718	71.7377	71.5135	69.9601	65.1293	74.2805	0	73.5558	81.2858	73.0629	71.6899	70.8983	0	74.323	68.5582	67.9427	71.5882	75.7983	0	0	73.9621	74.7209	70.1829	78.8687	75.9978	70.5763	0	68.3629	69.4687	71.9491	69.2969	70.0965	72.0314	69.1859	67.9404	70.0768	67.3994	74.438
		258	1397.32	67.8096	79.6618	0	64.984	75.8124	0	0	74.8626	74.3598	74.0279	72.5972	69.7198	69.3951	69.1764	72.4684	79.1009	73.9218	76.1416	72.1353	76.1696	0	70.2338	71.993	74.9343	69.9974	73.4674	0	0	71.422	69.9813	70.7937	75.1926	72.4731	72.6325	0	74.1599	69.1949	73.6691	74.9624	71.7726	72.2862	70.2768	67.8554	75.1015	71.1981	69.8703
		259	1401.18	69.4237	72.1525	0	72.5741	81.3614	0	0	71.9811	80.9541	67.799	81.1432	68.7498	70.5683	73.5655	72.4921	75.001	80.4376	74.5297	70.3761	73.1805	0	75.0018	76.7817	72.1258	71.125	74.7093	0	0	74.1965	72.6337	71.1898	73.9016	69.0425	71.9622	0	70.2683	74.6715	76.9936	69.7461	72.2609	72.3092	69.7521	70.3136	69.8482	71.9871	70.4947
		260	1405.04	72.2423	73.64	0	70.9273	69.8412	0	0	67.9203	74.887	68.2279	76.7373	71.4829	66.8314	74.6015	77.4326	70.5405	74.9444	83.7995	70.9923	73.4221	0	70.7352	71.2015	73.1491	69.7886	76.2177	0	0	72.4803	71.8881	71.4731	74.6104	71.8754	74.7888	0	70.3874	68.4458	70.5689	70.1699	72.4864	69.3286	67.4976	64.4127	67.0471	71.6422	68.4099
		261	1408.9	73.7331	75.5136	0	65.3014	75.3974	0	0	72.8638	77.4899	67.7888	76.244	68.7187	70.0307	74.9802	76.1686	83.7204	78.3895	75.5945	68.6225	78.4062	0	76.102	69.9121	76.7945	72.5099	78.2584	0	0	70.8112	77.9045	76.1884	78.312	73.0498	77.8255	0	75.4226	71.1866	73.2935	66.998	71.215	72.4338	70.7378	70.0869	71.9109	72.1282	75.6435
		262	1412.76	72.0517	76.19	0	71.1431	74.6848	0	0	79.8607	77.5572	74.0132	78.5311	67.442	65.4286	67.2615	73.9165	72.2195	74.1131	72.3819	72.5275	75.4807	0	75.0545	75.3571	75.2675	78.1688	70.9636	0	0	72.4353	72.5212	68.55	78.8308	78.3655	78.4474	0	107.884	74.3265	75.106	69.3919	77.1746	70.0806	65.0795	71.614	69.1235	70.7247	69.6944
		263	1416.62	69.2463	72.7512	0	74.1264	74.4886	0	0	72.0645	78.3582	72.414	74.1445	71.0665	70.7761	68.7115	69.6415	85.004	79.825	78.4159	69.941	74.1912	0	71.6518	71.8787	74.9283	69.048	71.1881	0	0	73.4833	71.1189	71.9302	80.597	76.8081	75.6779	0	75.7704	72.0412	72.6005	67.7677	69.7917	74.0635	75.3693	69.8689	71.268	71.5235	69.0944
		264	1420.48	71.4727	75.1718	0	76.0086	70.5716	0	0	71.476	81.2234	69.8951	73.6721	66.7397	69.435	68.9485	75.5218	72.259	72.2199	71.2864	70.7587	74.6463	0	73.4763	78.0651	72.2781	71.6945	71.2835	0	0	67.8293	73.0654	66.5736	74.0654	82.7725	77.8682	0	69.8989	69.6852	79.369	69.6526	73.9085	0	67.2711	71.3887	72.9704	70.8887	66.0694
		265	1424.34	68.6653	70.0357	0	69.4553	72.6224	0	0	74.7267	77.4993	77.4793	78.8344	66.949	67.1256	72.1421	73.2724	77.6697	73.4155	75.8394	67.1547	74.4314	0	70.109	72.535	70.9394	70.6933	78.3842	0	0	69.2626	71.9812	73.067	69.2508	77.1148	78.2595	0	85.2265	74.6799	74.3203	63.8622	71.5505	70.2817	64.0462	72.6594	76.6392	72.1449	73.1404
		266	1428.2	71.0603	69.5632	0	71.5859	91.7354	0	0	72.2796	75.1312	74.1632	77.9212	72.3302	66.5632	74.0837	70.4722	73.4428	77.8508	76.9791	80.1219	76.9876	0	74.2003	71.8041	74.7152	70.7564	74.1629	0	0	69.0415	72.9054	72.4662	79.2954	75.3544	73.1757	0	76.2244	68.4589	74.2372	71.5013	70.126	67.0573	69.3936	71.4817	0	71.3425	77.0179
		267	1432.06	70.9685	75.2254	0	71.5745	74.5158	0	0	69.7345	81.3495	71.0967	74.5062	70.1524	72.5781	71.0369	69.8716	83.3265	81.1156	72.2073	77.6861	74.665	0	69.7728	70.1295	76.5638	69.8832	73.3013	0	0	70.5987	71.1288	69.0144	74.4527	77.0344	76.4761	0	77.892	70.1218	73.3028	69.0407	75.3158	69.4075	68.0704	70.5547	70.9525	75.0827	76.5725
		268	1435.92	71.6186	77.5557	0	71.8187	81.2013	0	0	67.2194	80.773	73.4695	76.5761	68.7316	68.3523	75.5621	0	74.6979	77.1405	78.9728	71.144	77.8949	0	75.6986	71.091	74.3163	67.3818	73.1667	0	0	65.6122	67.0778	75.3642	75.5424	79.8202	84.3955	0	77.4641	70.9126	72.9881	68.4943	72.5743	69.5827	70.0186	68.9908	74.9072	75.3649	79.3679
		269	1439.78	67.2498	76.9716	0	72.4472	76.1831	0	0	72.1855	76.7402	69.4004	76.5872	72.0091	71.0786	72.5963	71.8043	73.1434	76.0814	73.925	70.7152	74.9456	0	75.4135	71.5092	74.6175	74.8332	76.6719	0	0	68.7345	71.2445	68.0134	73.9631	78.7776	78.9963	0	71.6842	68.9512	70.3974	69.9244	77.5071	0	72.5305	67.256	67.3336	66.8209	70.6749
		270	1443.64	69.7131	76.6444	68.0137	74.1131	83.1279	0	0	72.4584	82.0451	75.356	77.1513	73.4542	71.2207	71.4872	0	73.3484	77.9641	73.4087	74.4595	77.8943	0	73.9401	72.0404	75.0681	67.3981	68.6255	0	0	70.0926	72.7483	0	78.2509	78.8636	78.3757	0	75.2859	71.033	74.3699	70.5658	67.2072	70.8615	68.7483	72.5592	72.7784	72.5153	73.4658
		271	1447.5	65.8101	72.9854	0	71.573	82.8513	0	0	66.229	76.4612	0	73.9976	73.0916	73.6454	72.7709	0	70.7238	80.8603	78.1185	74.413	74.5491	0	0	71.6633	75.6646	73.1156	72.3702	0	66.8973	66.688	76.2393	70.7331	74.0459	77.1628	81.6273	0	73.7462	68.0087	77.168	70.0318	75.4206	74.8067	71.7847	68.8351	66.67	71.4958	68.0732
		272	1451.36	71.9172	81.2996	0	72.007	82.3879	0	0	74.8849	70.7392	77.0138	74.9247	74.7207	71.0416	0	75.7486	74.1813	78.8294	82.2832	71.15	74.8711	0	0	68.7777	73.6749	77.3145	73.0179	0	0	75.8617	69.4763	69.8785	77.4785	73.8197	79.6442	0	71.1063	72.0636	72.0169	65.0158	73.1655	68.1857	75.1789	70.8677	67.5707	67.0967	71.1367
		273	1455.22	72.2497	71.1293	0	69.1085	120.855	71.3382	0	71.9278	72.4704	72.6733	82.7922	72.4754	70.4389	71.5617	0	79.0725	72.3115	84.1309	75.5662	76.4626	0	75.7545	70.1393	80.6367	68.6514	72.27	0	0	69.6094	72.6318	70.9053	77.8012	72.3748	79.9808	0	76.8043	73.8613	72.1941	71.334	74.4979	0	71.332	69.0902	70.0086	69.4774	70.139
		274	1459.08	71.3016	74.474	0	68.1777	116.959	69.3262	0	71.4479	76.4575	77.3207	74.0606	70.0924	72.7484	74.2541	71.3432	69.9348	83.8304	74.7026	70.7185	74.5549	0	71.1932	70.6379	76.2463	67.0594	74.5073	0	0	70.7025	72.1601	71.101	76.203	76.7875	74.5699	0	74.0501	69.3619	71.5619	65.8301	73.2288	0	69.2699	70.7493	67.3968	72.683	69.6517
		275	1462.94	73.564	79.3713	0	69.1916	124.616	0	0	71.8678	73.9692	71.9652	78.6548	71.0795	71.7695	73.6609	74.0294	80.0997	75.1271	71.5397	77.0653	76.212	0	71.3403	73.0309	76.9672	75.9107	74.6455	0	0	72.917	76.7842	70.5378	75.6017	73.1119	89.1599	0	72.4739	71.1278	72.4371	67.2105	77.3043	71.186	73.86	69.5371	69.4303	72.5515	76.1308
		276	1466.8	76.3349	73.6621	0	74.2525	76.1291	70.9632	0	68.1073	78.2202	72.1111	71.7643	75.0267	71.4597	70.4776	0	73.8804	78.4016	73.6638	78.7126	75.0019	0	69.972	68.2714	80.0419	74.3132	70.1731	0	0	72.7446	73.1163	77.8181	72.0065	72.7606	76.2375	0	78.2093	70.672	78.4247	70.1102	80.3504	0	66.5069	69.7832	67.8467	74.8458	73.9415
		277	1470.66	71.174	77.8182	0	74.0365	75.8265	0	0	77.3058	73.8621	73.3822	76.1933	73.8408	70.4514	70.2135	0	75.1771	76.5413	72.3658	69.1242	77.2048	0	70.1949	69.1846	68.6678	74.138	68.8548	0	0	69.3351	77.2373	74.603	75.2683	74.4328	81.2649	0	75.4291	69.3057	71.9894	67.721	70.8536	70.0172	71.4524	68.7499	71.8797	74.4763	70.9621
		278	1474.52	70.7034	67.7254	0	71.8638	79.4295	68.0297	0	70.8203	72.3181	73.048	73.0169	72.9097	69.7695	73.2925	70.4136	68.9207	75.2394	76.163	69.9505	73.5014	0	74.8471	70.9629	75.9621	66.1078	79.1344	0	0	76.998	87.8878	71.9125	73.7624	72.1464	77.1503	0	71.2209	68.7509	71.4286	65.4238	71.937	0	70.8125	65.0499	69.4348	71.2625	75.4773
		279	1478.38	71.8307	73.2447	0	72.6135	74.3738	0	0	74.1201	73.4633	73.2355	79.0345	66.6287	70.1012	71.8079	0	78.8494	79.0565	77.2235	71.5221	74.2839	0	73.7085	71.2256	79.9026	70.0539	75.1872	0	67.4254	68.4995	72.9618	66.9965	73.7909	71.749	79.1049	0	76.2412	74.8162	75.7567	66.7065	82.6392	70.8825	72.697	72.4758	66.4953	69.9102	70.1939
		280	1482.24	73.0036	71.582	0	68.7203	72.0092	67.9296	0	75.4354	76.2439	70.4594	82.9533	71.6401	73.841	71.5216	0	69.8695	77.8875	84.7099	77.7077	76.5562	0	76.9839	71.3913	77.7311	70.7184	70.4999	0	72.7225	72.6723	86.8322	70.5109	75.8158	76.5398	90.2353	0	82.1653	67.489	71.8368	0	76.4373	0	71.6713	70.8989	70.3984	73.424	70.8078
		281	1486.1	72.485	73.5885	0	67.7923	78.8537	68.7475	0	72.3195	72.8592	70.8348	82.2305	69.7366	73.0501	72.4341	0	73.9954	76.9992	72.5377	72.87	76.3069	0	68.9605	72.4613	75.3508	72.4772	71.828	0	0	68.1517	79.4329	73.127	76.022	74.5299	83.6942	0	72.098	71.9574	82.7928	74.5726	76.9044	0	70.8608	72.3192	74.3943	75.9916	71.7286
		282	1489.96	75.5963	69.2328	0	72.8978	73.4037	72.2235	0	71.4257	67.908	72.3689	79.2899	72.5363	71.5199	76.2553	0	69.42	79.977	82.3055	74.0736	77.1337	0	75.3156	74.8292	79.9191	72.5417	69.1844	0	0	70.8012	73.7619	73.1483	75.823	78.0107	87.5488	0	81.1717	68.8009	77.7659	0	76.3719	0	69.7318	73.472	67.8182	70.3731	78.5654
		283	1493.82	76.4796	75.8802	0	67.7754	71.2479	72.0437	0	72.9176	70.9828	67.9085	76.0665	65.1472	72.6448	70.8566	0	71.2931	73.8985	73.2518	74.0792	78.916	0	71.8119	73.9446	73.9612	70.2	77.1454	0	71.6872	0	79.9049	69.6338	80.4607	72.8547	80.585	0	76.5155	74.9349	69.0055	66.6434	78.3476	0	69.8931	72.9561	70.1921	70.4719	71.0584
		284	1497.68	0	73.4639	0	74.7426	72.8644	63.8855	0	71.3729	76.4876	73.638	78.2725	65.627	68.6521	74.7772	0	77.0696	81.6567	78.7388	72.625	73.8628	0	70.8756	74.7019	77.4202	82.194	71.678	0	71.8221	71.241	78.3397	76.2084	80.1723	72.8563	81.0595	0	77.6515	76.2538	78.8396	73.2303	75.1425	0	64.8741	75.3512	70.2818	72.0461	69.8928
		285	1501.54	70.0032	74.7062	0	74.2412	74.2196	72.5883	0	74.7992	72.1015	75.9817	75.2321	72.6041	67.1036	72.0231	0	73.6549	79.74	75.3997	72.6517	74.5685	0	71.9729	71.8499	75.4184	71.6691	74.2373	0	71.1879	69.9962	80.6483	74.6374	74.4702	73.995	74.7507	0	73.4082	68.971	76.7562	65.8031	77.7025	0	70.3828	70.1201	73.5196	74.3549	67.9821
		286	1505.4	72.3011	77.1382	0	72.6085	76.6171	68.5234	0	73.7271	76.5397	74.0441	80.6011	69.5752	66.0643	72.5068	0	77.8348	78.3563	82.8739	71.3267	75.1648	0	71.4662	68.8533	77.4151	68.1178	78.448	0	68.9029	71.1622	74.868	69.9816	75.1584	76.3565	81.9886	0	77.3334	69.9222	75.6276	70.6539	74.1016	0	0	71.245	66.4486	69.5099	73.1663
		287	1509.26	64.8763	80.8436	0	69.8419	78.2693	66.8005	0	73.0247	74.6367	74.4008	76.4713	68.5936	69.055	77.1816	0	76.0718	78.411	74.3991	80.3084	73.5186	0	0	66.9319	71.8807	68.0191	71.0657	0	73.9084	71.4605	77.13	73.238	75.3953	73.392	78.8662	0	71.8772	73.5041	78.934	68.3929	76.8351	0	75.1223	74.2221	70.2617	75.6503	74.6728
		288	1513.12	75.5582	79.3714	0	66.8416	74.3448	72.5368	0	70.8452	94.6982	75.0057	78.9763	75.6944	72.8265	69.8645	0	72.3669	80.8777	85.8056	74.2805	74.5502	0	69.6898	68.2431	73.5956	73.1774	72.8894	0	73.6563	69.986	73.954	72.94	75.6812	77.7124	82.7485	0	84.2617	66.3232	72.4988	67.4507	74.8871	0	72.6697	67.6099	75.7227	67.6554	78.1725
		289	1516.98	72.5663	76.4287	0	71.7616	88.343	67.0689	0	74.3554	77.1306	68.7496	81.9293	71.4857	68.2168	72.0216	0	75.3784	79.4966	78.5759	73.6501	78.8536	0	76.1719	83.4479	67.056	74.0768	75.4607	0	66.8761	68.3989	79.4946	72.2158	72.3577	76.8883	76.466	0	77.0751	68.4677	70.4045	70.7157	76.7257	0	66.872	71.0269	71.3377	75.7497	83.0223
		290	1520.84	68.7578	72.4128	0	72.6212	77.7894	0	0	73.7335	75.9715	72.4197	81.7566	66.6232	69.4537	73.7046	0	71.2551	74.8202	75.5804	69.8535	77.8804	0	0	69.8721	80.3871	68.6159	74.4596	0	74.1036	69.4968	75.7326	80.0699	71.3504	82.7464	75.8481	0	80.3897	71.7308	81.8665	72.6365	74.7298	0	62.3765	67.5351	72.1053	78.9087	78.5485
		291	1524.7	73.031	73.5464	0	72.3353	72.5666	70.3501	0	69.9492	78.8783	71.2131	75.1556	69.3041	74.3809	73.9928	0	71.9931	73.4145	77.8762	74.4454	71.8301	0	70.5529	70.9871	79.7866	70.681	70.0704	0	70.7766	71.9625	74.8515	72.7585	70.0304	73.737	78.1595	0	76.512	72.961	72.3425	71.5706	75.3558	0	72.1477	68.2969	74.9704	72.7725	70.7133
		292	1528.56	71.2874	78.5176	0	70.6432	77.225	74.3682	66.8168	73.3746	80.5141	73.152	95.754	70.3132	70.5132	76.948	0	75.9011	76.4157	76.9495	77.4788	76.8684	0	73.7456	73.2349	79.9289	66.9011	76.634	0	71.1291	68.163	78.6648	71.5508	78.16	76.5842	76.248	0	75.1091	76.7298	76.6594	71.147	89.3943	0	0	70.4886	72.6464	68.6602	71.4522
		293	1532.42	65.6737	80.5566	0	73.5943	71.7523	72.5341	0	73.5107	72.8857	71.6321	79.2143	67.5611	74.9206	76.0441	0	72.9223	80.4533	79.4778	74.0445	76.3596	0	74.6872	75.8538	72.9481	69.1716	76.6271	0	67.0268	73.0317	77.4034	74.8994	78.8233	74.8349	78.8414	0	83.0706	74.2483	74.0231	74.1841	70.0182	0	0	69.9402	70.5828	74.6327	78.3126
		294	1536.28	70.4178	67.977	0	74.1387	72.5952	71.322	0	74.3781	75.8757	68.4215	75.0936	68.0572	70.3742	74.2665	0	73.0666	78.4872	82.9002	74.7667	79.9261	0	75.5796	76.9321	74.3088	71.1573	72.1795	0	68.5263	71.8064	73.0835	72.1634	76.4337	78.2449	81.203	0	77.5911	73.4149	66.5592	67.0903	72.2769	0	66.6403	68.7935	73.9824	71.2367	82.5056
		295	1540.14	71.2457	74.0091	0	69.2612	76.5623	71.3648	0	75.6543	75.388	71.7027	85.9085	75.8585	68.0068	71.8123	0	77.533	80.7602	81.5122	70.0165	73.3432	0	72.8144	70.1107	75.6842	71.2595	74.1297	0	67.3562	68.0425	75.463	69.8412	83.3324	81.338	83.0685	0	80.5044	71.877	72.5992	71.1931	75.5798	0	69.0793	73.9779	72.3935	70.117	71.9482
		296	1544	0	77.9294	0	77.0387	71.8167	69.6718	0	75.8916	98.5178	71.641	77.7914	72.6466	72.37	71.8607	0	80.6865	73.6636	74.5438	74.767	75.9967	0	69.643	68.9669	78.3092	74.7644	74.64	0	67.9982	73.6046	72.9795	75.8057	72.5561	74.0428	75.3815	0	74.1771	73.4337	72.2638	69.0348	74.0735	68.3279	66.3357	67.7986	70.4722	71.0295	73.3479
		297	1547.86	66.0624	75.6057	0	72.7054	70.4186	69.5438	0	75.7116	88.9421	67.3495	82.9243	69.1312	69.391	70.1842	72.7252	69.2867	82.9149	79.7061	74.9773	74.3095	0	74.8819	74.4249	93.6431	76.591	72.1369	0	70.7266	72.1959	74.8107	70.231	71.1942	78.0641	95.7159	0	71.6832	71.5539	74.703	70.5146	75.7719	0	73.9663	69.8914	73.5725	69.2455	73.3077
		298	1551.72	0	73.4431	0	68.9676	78.382	64.4536	0	71.7877	80.229	75.5519	71.8665	73.135	69.7783	76.5687	0	72.842	75.4421	74.9635	71.6236	71.9738	0	82.098	65.8947	80.4917	67.919	72.321	0	67.3673	73.1713	74.4916	74.1181	72.298	69.6677	93.9163	0	73.0745	71.6232	78.1764	75.6647	72.7225	0	66.7952	71.1685	70.4421	70.4091	71.8227
		299	1555.58	68.0603	75.196	0	71.6915	76.0417	67.8276	0	73.8145	73.106	72.792	77.6263	72.2256	70.2459	73.6618	0	74.698	82.0858	78.9519	74.2568	79.0791	69.9735	74.5195	70.8424	83.9106	72.8006	75.4812	0	72.3831	71.4599	72.4967	68.5366	70.896	74.0809	77.8535	0	77.0205	78.0304	74.5241	67.5611	73.8176	0	74.9713	71.4416	72.6659	69.2349	75.9085
		300	1559.44	65.0497	72.1944	0	76.1131	79.7157	72.7375	0	75.1872	76.551	73.6723	80.7811	71.2176	72.634	69.1615	0	78.3897	79.654	81.2189	70.6237	77.4891	0	71.3491	69.7057	75.0858	69.5436	75.1769	0	73.6799	71.812	72.9171	72.4844	75.5714	77.3083	77.6526	0	77.4944	68.9428	71.0303	73.1776	94.9983	0	69.5775	73.2906	70.6076	70.6639	79.7657
		301	1563.3	0	74.877	0	72.5385	77.4191	71.6668	0	73.39	79.9352	74.9257	75.7604	72.4576	73.7396	76.0864	71.3277	74.6892	74.3956	80.4794	74.5831	69.9999	0	69.046	63.2745	76.8731	71.2041	74.4547	0	73.6496	70.1595	76.9636	74.1642	73.2171	81.6219	84.806	0	76.6825	70.1169	72.476	71.2698	81.0046	0	69.3402	73.4909	75.0828	69.423	71.0118
		302	1567.16	71.6339	68.7615	0	70.1091	70.5692	72.676	0	73.0708	76.9976	72.185	73.0596	66.1492	72.9801	71.6669	74.3591	73.5001	82.2313	73.8123	77.7358	75.9575	0	0	69.9481	74.7111	79.5316	71.8153	0	69.5426	0	68.6702	72.5742	80.0615	71.6697	86.3699	0	73.6226	63.5125	72.8004	71.3216	74.7785	0	64.9538	66.8055	67.3373	77.0369	77.0725
		303	1571.02	0	74.2555	0	72.2736	73.5824	69.4624	0	68.2324	85.0863	67.9704	84.9842	75.1632	74.7349	71.6011	69.3878	73.0782	83.9469	75.4271	75.7061	73.2747	0	78.2528	70.0863	77.8143	68.8646	75.3772	0	66.3784	0	74.2081	72.651	76.7945	73.9136	79.1951	0	78.0768	71.2064	77.5821	68.289	72.2582	0	72.5936	75.9012	70.6499	80.2988	74.3226
		304	1574.88	69.3277	74.9056	0	75.2961	75.4225	74.2069	0	71.4498	80.6544	79.3768	81.5786	70.6435	69.0107	71.0348	78.8674	81.0791	80.8903	79.9623	81.871	71.9489	0	70.4832	77.0625	82.9529	69.8634	76.355	0	67.7865	0	83.3653	68.9065	79.3934	75.321	89.4709	0	82.3375	68.2407	75.8521	71.8901	75.4551	0	66.7651	73.0418	69.3349	72.3807	73.7375
		305	1578.74	66.908	74.7459	0	70.5249	74.4091	72.0423	0	74.9934	78.9858	71.5644	82.4443	71.2233	70.2239	74.8541	71.6204	75.2263	75.7599	76.3743	73.8245	73.5663	0	72.5944	75.4773	72.9861	72.598	72.5045	0	71.6775	0	74.5396	78.0296	79.5747	86.4681	79.9572	0	78.394	73.3137	71.4927	71.8214	77.1469	0	69.5301	71.9698	70.3062	73.2825	75.767
		306	1582.6	65.8497	78.4559	0	71.694	74.1352	71.0586	0	71.8182	73.3983	76.8051	79.4611	68.3485	67.5876	73.7986	73.927	77.0313	81.4239	83.1938	70.2714	71.2464	0	73.5108	70.6699	78.0493	78.0402	73.1316	64.2422	67.1756	0	73.8615	71.8114	71.9425	82.5952	86.3065	0	85.6414	71.6965	69.7535	72.4619	73.2632	0	77.2155	72.3313	73.8925	78.122	68.4588
		307	1586.46	0	72.1675	0	70.763	80.3482	69.9735	0	71.0372	85.7781	70.6793	79.8599	71.4701	85.5123	76.8432	71.0716	70.9194	82.7885	83.4694	74.4549	69.9037	0	74.9485	71.6508	73.6707	71.0739	77.7151	0	70.0238	67.9091	76.19	71.9287	76.3891	73.9826	78.1052	0	77.4675	66.515	78.2228	67.2533	76.8075	0	69.0506	70.8051	70.5572	71.7385	76.2341
		308	1590.32	0	73.4591	0	73.4778	69.4917	69.6669	0	75.9485	76.8523	70.9587	78.6968	68.1644	70.829	71.9368	0	74.2613	76.5295	81.6128	74.1845	69.478	0	76.7836	67.3894	81.2523	71.0671	77.8273	64.7956	69.482	0	80.0301	67.731	75.7846	75.3687	84.4923	0	77.2001	67.1753	72.2896	68.1205	74.604	0	0	67.9456	72.0855	70.6711	74.5082
		309	1594.18	64.8835	75.1669	0	70.8672	79.3216	74.5769	0	68.1579	82.7181	73.9883	81.8128	71.8449	73.5805	74.6502	74.1294	75.5643	72.2808	75.3873	80.592	71.8545	0	71.3914	74.8265	77.8671	69.941	76.7004	0	69.6205	0	76.1522	71.2299	81.2312	86.0558	90.0611	0	79.9189	68.2775	75.2087	71.2858	76.9939	0	66.7522	69.102	76.5036	74.1482	71.1349
		310	1598.04	71.7966	71.1931	0	80.2836	80.1365	82.4893	0	74.1308	73.8796	71.752	78.4625	70.8817	81.7371	87.806	0	74.9682	82.358	75.0503	74.9307	68.405	0	76.3469	77.7693	82.4981	73.4894	77.4556	65.7503	66.6768	0	75.7862	72.5765	71.7736	69.2788	87.8572	0	75.4981	72.2503	71.0047	70.2508	76.9221	0	65.1807	66.7739	71.1877	66.9209	74.1556
		311	1601.9	70.0631	74.0843	0	71.7235	72.7947	65.0137	0	77.5832	75.4689	70.608	78.2816	68.843	71.0758	74.4632	74.6528	72.2487	71.9714	79.7782	76.1454	74.6112	0	74.5338	73.2251	73.0468	67.823	75.7941	68.1289	70.0364	66.3164	73.5962	72.4289	73.1699	76.4967	90.9322	0	70.8864	67.4997	74.7138	63.0796	70.487	0	68.2049	68.0332	72.9554	69.4172	70.1986
		312	1605.76	69.1588	78.1385	0	78.6466	77.4795	72.6446	0	73.385	77.2753	68.4578	84.5432	67.2522	75.0364	72.697	76.359	71.603	82.4587	73.9544	75.7147	72.3566	0	73.6413	75.3919	82.7779	70.8546	77.482	67.824	73.5324	0	75.1463	74.752	76.2215	77.4433	97.1073	0	77.1693	70.3872	79.3045	68.5741	77.8579	0	75.0384	67.3382	70.8455	0	73.7307
		313	1609.62	70.7988	74.3029	0	73.8504	75.9126	71.7903	0	72.0662	72.9648	69.4362	72.5059	71.6421	73.3755	72.3673	70.1592	75.1479	80.0523	85.6431	75.0577	69.8064	0	68.7606	71.3564	82.8858	75.0976	73.2021	65.3586	69.1317	0	76.4101	74.0385	76.4484	82.1103	89.763	0	78.3872	72.9718	73.0574	67.3168	71.5116	0	70.3819	68.905	69.4962	72.1044	76.6061
		314	1613.48	66.08	73.9178	0	71.5924	76.1188	67.8555	0	75.2238	80.1946	72.3423	79.7039	69.0309	71.7184	74.8067	76.6238	77.128	77.1578	85.6375	69.3829	73.1538	0	77.9676	74.854	84.4402	76.4551	77.3264	71.3649	69.334	0	78.2796	73.22	78.7633	80.8076	79.621	0	78.501	68.9548	74.542	65.1374	82.0736	0	71.8485	69.4998	73.6518	65.3428	76.5502
		315	1617.34	67.4535	66.2174	0	70.44	78.3006	66.0371	0	72.6479	72.9758	70.3196	81.4186	72.9572	72.037	69.772	72.5369	74.0219	78.9638	74.5957	78.5836	74.1789	0	73.5372	69.2898	74.6683	71.6231	74.4945	71.686	64.9309	0	77.477	67.0711	72.4632	75.7008	84.3539	0	80.6624	68.9271	74.7448	66.5558	73.7869	69.662	67.2021	72.9338	72.7272	70.5763	74.4415
		316	1621.2	66.5715	75.0528	0	67.8276	77.9405	72.5528	0	74.651	78.1898	72.0366	78.9636	74.8003	71.7108	75.4394	75.5638	74.8421	82.3437	82.3267	74.768	82.4345	0	70.6187	73.9204	74.6678	70.3723	73.0982	63.9766	70.8308	0	69.5015	76.579	79.7812	81.4139	81.7418	0	79.5866	73.3458	71.2517	70.7701	67.9098	0	66.5414	73.4686	73.1262	68.8729	76.0185
		317	1625.06	68.0457	74.2282	0	75.2773	79.4682	0	0	69.6848	74.3318	72.4953	78.4974	68.987	72.5223	74.0415	72.2123	75.532	76.0905	81.679	66.6906	74.5587	0	72.898	65.6897	87.8348	71.5579	71.8253	0	0	0	78.7245	70.3924	79.9785	78.123	75.8993	0	76.4527	68.3355	76.9932	66.3615	72.2482	0	73.2897	69.7578	70.0031	69.1482	74.0379
		318	1628.92	71.7279	75.2364	0	71.6059	71.6587	73.7375	0	72.2384	82.0876	71.7339	76.7642	70.2602	72.4485	73.2708	74.3373	76.5176	79.2421	77.9549	89.5258	74.2135	0	73.8663	66.3364	77.5556	72.8306	80.3164	68.2174	66.3169	0	70.5993	68.1006	76.0241	78.783	80.8941	0	77.7969	74.7014	73.4956	69.4878	75.743	69.5698	74.1128	77.6685	69.337	67.5011	67.9089
		319	1632.78	66.1094	78.8402	0	69.2351	72.6229	71.7905	0	67.4841	84.3106	74.9702	80.6054	68.6396	75.0946	72.6089	72.3928	72.5112	81.6152	76.9944	69.2389	77.6544	0	69.1849	72.4557	79.7672	72.0348	72.6054	69.4948	67.9191	0	72.6934	78.8781	75.3713	82.2475	80.9932	0	76.7367	69.8538	77.0478	67.9038	79.9962	0	70.5449	67.7526	75.7595	69.9398	90.9514
		320	1636.64	64.761	72.7308	0	78.7059	79.487	68.3757	0	72.9305	75.7025	68.2667	76.9015	68.209	65.8753	74.0148	74.2532	74.5964	88.3865	80.6812	69.2708	74.9066	0	74.0561	74.3108	75.2579	79.549	69.6009	67.6686	67.9666	0	78.262	71.243	73.0673	71.6533	78.0808	0	73.4769	70.7616	70.8604	69.2982	75.3358	73.4471	68.3879	67.7446	73.3427	67.2712	75.8405
		321	1640.5	65.7109	71.9186	68.5963	72.5991	72.5684	68.1712	0	71.8612	82.4383	72.367	81.3181	70.9068	68.9409	67.6991	76.582	85.8948	75.8684	79.6898	72.0944	69.8401	0	75.8533	73.6178	75.5668	73.255	74.0258	66.8559	70.037	69.2057	74.0718	73.8303	73.2907	71.0548	83.0456	0	81.7321	74.3422	77.3649	68.4298	77.3429	0	66.533	71.4874	70.1819	72.2619	72.612
		322	1644.36	0	77.0168	72.937	69.9132	74.6683	70.0609	0	71.0244	85.9083	76.2461	71.7602	0	72.9102	72.7481	72.8068	75.1691	81.6649	73.0821	78.0272	79.4299	0	69.9769	75.1173	75.9591	74.7852	79.0975	70.5982	73.3042	69.4418	77.2965	76.2845	79.9707	71.8038	75.2927	0	78.3868	67.9162	75.8252	72.324	72.254	0	71.5131	68.9055	67.8542	76.1244	73.0087
		323	1648.22	72.3354	75.0138	0	75.3173	71.7612	71.5055	0	72.2662	74.6452	73.3367	77.1364	69.2135	74.3629	68.5102	72.5806	69.8794	75.8084	82.8598	77.3279	72.865	0	72.0952	73.5006	74.855	71.7436	76.598	68.7144	64.669	0	74.4011	70.9764	82.9383	72.4358	78.4011	0	72.227	72.2508	76.6637	71.2091	79.5096	0	69.8207	70.3326	76.1057	70.068	73.6105
		324	1652.08	71.81	78.814	71.8065	75.3164	82.8077	0	0	75.7584	77.3505	73.9479	76.6663	71.6469	73.9651	75.1298	0	72.9009	78.2375	78.237	77.2101	79.3681	0	66.6309	72.8429	77.0475	73.7924	74.5754	67.4143	0	0	76.4036	75.894	69.437	79.0781	74.8599	0	72.0085	72.7197	72.1392	70.7238	83.7555	68.1326	68.861	65.2678	98.3617	76.5853	71.5798
		325	1655.94	0	75.7703	0	77.5061	81.4048	67.6158	0	72.5658	80.0856	75.7247	80.5863	70.2732	82.1041	73.8197	73.3369	81.0127	81.4123	88.9866	78.6191	71.2429	0	72.3969	72.687	75.0616	73.8974	70.4162	66.1194	70.9175	74.606	83.7539	67.7705	71.9978	74.2351	76.9046	0	78.6334	75.2617	71.623	73.2199	71.494	0	74.1706	67.2356	71.596	77.1285	82.2157
		326	1659.8	68.8832	79.8007	72.7531	79.9643	73.2618	82.1694	0	74.7656	72.8085	72.9625	88.7358	69.5209	69.2088	75.8808	75.1844	76.7522	77.3428	80.6714	75.1002	78.3709	0	73.502	72.5465	73.8684	74.1121	73.4427	68.5138	70.0406	67.8162	76.41	76.4536	79.7024	74.7052	81.1002	0	77.6082	73.4502	75.271	67.6328	76.3183	71.1417	68.9219	72.6533	69.3298	72.3878	78.9628
		327	1663.66	0	71.5607	71.8362	77.4158	76.7167	70.1243	0	74.3783	72.4377	74.4785	74.483	67.8948	73.1603	81.5743	76.3543	66.4479	77.7396	79.7403	71.5596	75.8209	0	77.5594	78.3748	76.8698	73.5011	75.8049	70.1456	72.9748	69.6008	74.256	71.296	80.8538	69.8976	77.6314	0	75.6716	70.9157	73.0475	72.1822	75.957	70.3161	72.6547	67.6982	71.0235	73.6446	77.3831
		328	1667.52	69.9697	77.3948	69.0365	79.0754	74.614	73.0091	0	71.3251	81.0857	73.4485	77.0681	66.59	75.4046	72.491	74.9976	80.0297	75.832	74.9687	78.3742	78.9316	0	77.7917	68.9591	72.9141	71.1359	75.5224	73.9329	71.7801	76.0783	71.9166	71.8373	80.0431	74.4057	82.1586	0	77.8037	70.5224	71.5846	69.5559	77.3636	68.423	73.5475	66.746	69.0371	70.9767	73.7955
		329	1671.38	70.7024	76.1227	67.4839	75.4109	71.1799	0	0	73.6408	75.127	74.7283	85.2185	69.6824	76.8879	71.4407	79.6029	79.795	78.0344	83.4243	79.6818	75.6184	0	77.9727	73.429	79.4165	76.2239	75.9171	71.0236	69.2544	66.4595	72.9376	73.8664	85.1402	77.9406	80.4564	0	78.2451	66.0256	72.0396	70.0569	71.0906	73.622	71.3837	75.1785	72.6286	68.9638	74.5742
		330	1675.24	71.4733	76.5991	73.6779	76.5684	73.8133	69.6549	0	70.564	77.267	74.4646	78.7216	71.5942	70.2284	77.1731	71.8669	79.655	81.7392	81.9631	80.3251	74.9293	0	73.3854	74.7123	78.1829	72.0507	78.9413	70.7126	71.5674	65.9453	76.0027	72.1733	82.9937	72.5756	84.5821	0	82.0019	73.1149	74.2693	67.0679	72.9067	73.8827	66.9476	72.382	64.9467	67.3266	83.5821
		331	1679.1	0	73.0005	72.9568	73.4429	79.1121	70.0555	0	75.3122	79.3108	68.5829	82.0424	67.7997	76.1824	77.2514	75.7783	70.3134	75.5118	80.5858	80.2586	74.4532	0	67.7205	70.2319	75.0506	75.8697	77.6746	70.1498	75.444	66.6146	79.4148	73.8784	76.856	70.0301	77.2379	0	77.3536	75.6735	78.9886	67.9804	76.0912	70.9358	68.9898	76.2124	72.2017	71.7277	69.4675
		332	1682.96	69.1892	72.9839	69.616	70.7792	80.3112	65.6354	0	68.8889	85.2761	71.8327	83.9329	75.1311	71.1151	77.0139	77.1966	75.677	78.3944	73.8325	77.783	77.1774	0	70.3478	70.1659	78.0832	72.2071	80.4593	67.435	64.8621	70.5246	80.4469	69.6633	75.7171	82.1121	87.8451	0	71.0164	76.4149	81.5182	70.9915	76.5627	67.8957	67.8966	67.9475	73.208	68.5434	77.761
		333	1686.82	70.7324	75.7712	74.9131	125.416	78.6716	70.6711	0	75.3336	80.3611	76.2413	82.6135	69.7912	76.5502	74.3977	76.2542	78.353	79.7915	76.4246	81.9827	80.458	0	69.4706	72.4927	81.6479	72.0641	75.6808	66.551	66.5932	69.2114	79.9699	75.1767	74.9123	74.1987	84.6494	0	78.709	68.3237	71.7492	69.3484	80.3683	71.2045	70.1598	72.3235	68.7523	74.4507	71.0177
		334	1690.68	73.1529	75.0976	73.4211	80.6705	75.8257	0	68.7203	69.4017	79.212	77.5501	78.5714	71.0538	74.939	74.6296	68.1195	75.6137	82.6997	80.9094	90.187	77.6045	0	70.2755	73.7739	76.7276	73.633	75.3762	65.4683	73.1901	73.7952	79.7104	76.9156	74.3573	72.3093	81.3325	0	74.5682	73.8834	78.0507	70.7907	74.4678	70.2497	71.6172	74.1995	74.3035	69.8485	73.9508
		335	1694.54	0	78.0216	73.6075	72.9354	72.0921	73.2439	0	76.826	71.1368	67.6773	83.0754	72.7321	72.9337	79.4748	74.6822	73.6307	78.6163	77.983	74.5858	79.0841	0	75.4393	70.0871	76.0739	77.6757	75.2211	71.5915	69.2618	67.6213	77.8431	69.198	83.6057	69.5716	91.3162	0	79.8233	70.4124	75.2711	70.3143	77.6306	73.3191	73.6993	74.989	68.8268	68.1343	74.5806
		336	1698.4	73.2827	74.7369	71.6804	78.1873	76.5971	75.0938	0	65.1014	85.9731	72.6882	108.253	0	69.1139	72.2203	72.8949	78.7365	81.7476	87.1667	94.2414	71.9155	0	67.3955	69.3329	78.2801	70.8727	72.7582	69.3596	69.8991	74.1418	76.8725	74.7942	81.0677	69.9642	95.0408	0	71.998	77.3171	78.1316	69.4564	75.8452	74.297	68.3533	75.3069	74.8988	71.9008	72.8567
		337	1702.26	0	74.6317	66.7286	77.6521	74.0353	68.2058	0	76.4269	85.157	71.4848	83.966	65.9151	75.3641	70.7623	75.3289	78.4911	78.2792	88.2485	80.5011	74.6333	0	81.3729	68.8458	78.5269	78.7109	73.4347	74.3513	71.3059	69.7006	75.5091	74.2656	79.7232	67.081	92.743	0	80.9396	69.7673	70.975	76.9318	72.2466	69.4509	70.1824	70.6317	72.8899	72.1729	78.8869
		338	1706.12	67.2375	73.1222	70.9524	81.1266	76.9865	71.0415	72.131	72.6563	84.0188	72.0233	88.7882	71.2467	78.9783	76.0173	76.7687	73.322	75.093	79.8129	91.3704	72.7861	0	74.4455	72.032	77.2816	80.7693	76.5204	72.6138	72.5643	71.1892	73.9267	73.9553	85.6023	72.3846	90.0053	0	75.8403	73.3907	76.971	66.615	80.2528	67.4452	70.6338	68.4394	75.2639	73.688	71.3176
		339	1709.98	69.6267	73.565	73.5314	76.4776	75.8908	69.4974	0	74.4825	77.6312	72.7631	81.393	70.9541	74.7353	71.8446	70.1381	80.3304	71.8228	82.3347	77.0529	75.6593	0	76.3359	0	82.6293	74.4251	71.7418	69.9231	67.3679	67.787	79.1802	73.4444	75.9616	74.6698	100.96	0	84.8115	75.395	82.5639	72.0547	69.4866	68.6537	71.2537	0	72.182	71.3452	73.1082
		340	1713.84	67.1103	79.1066	73.2515	75.1184	78.1207	67.1937	62.0914	75.4948	77.6489	75.4141	76.7731	68.9496	73.6902	74.3488	77.0659	78.7346	88.2671	81.7739	81.1606	78.0467	0	71.4727	74.3094	72.4539	75.6021	73.2074	69.2297	73.6983	73.2719	78.9236	77.3903	82.0523	73.1091	95.3631	0	74.4728	75.8228	79.1308	73.3534	79.8346	73.9689	67.562	69.1042	66.5254	71.4531	71.1674
		341	1717.7	72.57	77.8202	67.8248	74.7187	75.075	68.209	65.7551	70.2675	80.792	72.2124	91.1432	72.1957	73.3682	79.3843	73.5075	82.5709	81.5935	77.4954	72.7638	77.9141	0	74.9086	70.2474	84.2815	71.6456	76.4325	66.2931	69.0736	76.8706	90.9904	73.2146	75.6073	77.413	87.0393	0	77.0364	68.7454	79.8051	77.6499	69.6365	72.5719	68.8138	75.9067	69.9935	76.8135	75.2537
		342	1721.56	72.825	76.2488	72.2064	79.1397	73.4517	0	70.5682	71.6089	78.8007	74.9024	82.1611	74.1873	75.8734	72.3433	67.8547	82.1692	87.4085	83.2551	78.1714	72.7391	0	71.1137	68.8797	82.8887	74.3067	79.8797	69.5739	69.6149	68.8334	78.0023	79.2734	75.5103	75.8098	101.899	0	78.4784	71.9791	79.6582	72.1422	71.6221	74.2523	70.3835	69.8331	68.8374	70.061	72.1569
		343	1725.42	67.1841	77.1654	68.9634	75.6794	142.029	0	65.7684	69.1516	80.983	75.7896	74.3534	0	78.3464	72.5423	68.1769	81.0822	84.5898	77.1248	79.3515	77.3025	0	75.1385	0	81.2963	75.7964	74.8103	67.0524	68.3971	75.7469	87.413	73.0375	83.3395	71.1023	85.7932	0	78.0264	80.8103	84.4443	73.0225	76.024	70.3169	70.5035	66.0868	69.4371	69.0437	79.7028
		344	1729.28	73.317	75.0507	75.3765	75.0224	78.6545	0	66.6761	70.9023	86.1682	69.9111	77.3259	0	75.0661	76.3537	70.1539	78.5219	78.6552	69.722	81.8639	77.34	0	71.4076	73.2719	80.9653	75.7534	75.1782	70.6673	72.2895	68.5045	83.4532	72.9537	85.624	74.1648	90.8226	0	76.0951	75.6409	74.0657	71.3006	74.3558	73.7468	71.3747	68.2597	68.0592	65.8625	74.66
		345	1733.14	72.3705	80.9975	72.9874	78.0702	79.3752	0	65.979	0	83.6491	71.8185	83.0306	0	75.404	73.4539	73.4006	82.1352	78.4546	77.5669	76.958	79.1609	0	70.022	73.7865	84.5577	73.6084	79.0132	69.073	70.0307	74.6156	77.2329	76.0739	80.232	71.6994	90.8488	0	77.8811	76.7278	73.0648	67.6626	88.9388	70.8669	68.3963	71.4139	73.6541	71.897	75.3194
		346	1737	69.7231	75.717	70.9272	71.8177	75.2096	70.2748	66.0899	73.4326	78.2321	69.8543	82.4312	71.375	75.3886	79.1827	76.3616	78.4857	93.544	82.5928	79.8464	83.51	0	71.109	67.882	80.989	74.3575	73.8472	67.6005	71.3775	75.5426	75.3492	69.3381	78.5834	71.9568	84.736	0	78.5384	71.7646	76.6724	66.9264	75.5995	78.4083	69.5149	78.5653	67.2569	64.8453	70.1384
		347	1740.86	75.3955	81.6733	73.3417	73.6691	78.7746	0	67.356	74.1634	78.168	67.884	86.9286	0	71.6195	74.1777	71.0752	76.7725	76.2579	85.0968	74.944	73.6836	75.3722	72.1841	71.1765	76.5299	72.731	83.1633	65.0288	71.1422	70.5926	86.1909	67.9228	81.4853	74.4881	80.0153	0	74.8046	69.1629	75.9313	67.8706	73.6225	74.1701	65.9925	71.7325	64.2237	67.0143	79.2545
		348	1744.72	68.1313	74.6346	73.7287	67.482	81.5379	0	70.9171	66.6314	85.6415	70.121	81.1409	70.3115	69.0267	76.2117	78.5368	77.0105	81.0181	76.9932	84.0462	71.5733	0	74.5465	71.393	80.821	71.787	75.5638	73.3058	70.2836	77.7513	76.4497	78.3563	74.0772	73.2398	84.0947	0	78.7356	70.5754	71.6968	69.5092	74.7653	75.3697	69.1894	70.2271	0	68.5854	76.5682
		349	1748.58	68.0999	77.6721	75.8188	76.4435	79.009	71.2493	66.235	66.4415	82.9323	72.6883	81.7453	71.7591	73.2562	73.5598	74.3408	80.5058	75.7348	80.755	92.1828	86.0901	0	75.0498	66.6572	72.0451	76.1276	74.5922	76.2363	73.9529	73.2202	78.7815	72.2746	80.47	72.9759	83.9314	0	78.1157	69.897	73.6108	0	76.3985	72.6718	66.0957	67.2419	70.5474	74.0319	69.9699
		350	1752.44	67.2903	76.5301	69.1365	74.8543	78.6654	71.4262	67.9795	69.426	92.5521	72.1365	78.713	71.82	74.5761	75.3103	67.2325	83.1611	78.563	80.8045	76.4022	82.0902	0	72.269	74.3464	75.6467	73.7161	78.7982	70.6929	71.2091	72.4321	79.8993	71.0473	77.7578	73.9252	74.4481	0	72.233	71.3477	79.9946	0	72.0365	76.6589	73.9993	80.9792	70.1375	74.9326	75.4237
		351	1756.3	67.9261	81.4892	73.0773	79.0794	76.9326	67.03	70.2382	79.9235	74.3793	71.6323	83.1613	71.3101	69.4613	76.692	69.3281	74.1753	79.8674	75.1733	79.6294	69.945	0	70.7171	74.4836	74.7719	74.6865	76.9934	66.7688	67.1457	75.2656	77.3872	71.77	77.2632	76.7053	90.1968	0	85.2946	72.7261	79.1783	68.6339	76.3646	73.1518	70.758	71.6721	75.1918	71.1165	76.9529
		352	1760.16	73.0218	83.17	74.2722	76.1768	75.4155	0	68.5877	80.0812	76.1042	71.0848	82.7665	0	74.4226	80.4064	73.6924	78.2014	81.5191	80.9206	74.2284	77.9228	0	77.0672	75.3827	75.7678	76.0843	71.2095	69.8924	69.4174	70.5617	86.0494	67.7705	78.819	73.9644	86.9996	0	93.3869	67.8683	76.489	66.7656	74.4715	72.6863	69.1051	74.2844	69.5103	73.431	75.9269
		353	1764.02	73.0542	80.2518	77.6714	78.2948	75.9713	0	69.2805	71.3459	85.8226	71.3438	76.8488	70.4282	74.9915	77.8794	69.9592	77.6409	84.8684	71.0723	95.1623	76.2677	0	71.5863	74.1398	81.4392	71.6711	73.2985	71.1875	63.9716	72.5292	85.0637	74.2158	79.9845	0	74.5041	0	79.9415	76.4157	77.2192	68.1441	72.9175	76.6993	68.3053	75.0722	68.8961	75.4429	75.9161
		354	1767.88	70.4508	78.3473	76.0613	73.3007	76.8747	0	62.267	72.9153	86.6569	66.3285	81.3749	67.5971	72.9284	74.9997	72.2747	74.8751	84.6406	71.4278	72.3357	74.4339	0	72.2391	0	72.296	80.5097	76.9224	66.8429	72.2972	68.0915	79.929	78.7235	82.4463	68.2246	76.3169	0	73.7985	76.8711	74.3378	73.33	76.1403	73.9872	71.7724	71.9131	72.3278	77.8416	73.9281
		355	1771.74	75.6371	80.1864	77.5293	74.8603	75.0471	71.5487	67.644	70.6985	77.5267	69.4741	73.8583	75.6446	72.0121	77.2302	84.7429	78.7399	80.8935	78.1383	84.1418	75.0071	0	72.971	0	78.8204	86.7107	81.7783	69.1276	68.7757	76.5651	75.3188	73.583	74.9444	70.7231	79.9315	0	78.5125	74.6275	76.8457	72.7176	76.0294	66.9526	67.8524	71.3702	65.3408	70.5539	77.4631
		356	1775.6	72.3308	75.0502	75.0957	73.3967	78.1905	0	71.3183	74.1379	73.6252	73.8586	72.3735	69.9398	75.2258	72.1913	73.7439	70.5208	77.3863	82.7309	78.4031	76.8853	0	77.2358	71.5809	77.5104	81.3339	77.2977	72.1378	73.5981	68.0211	77.2766	71.4047	82.305	72.761	76.8718	0	75.5332	77.4377	80.7904	0	72.4233	71.5817	73.9914	70.0949	72.3477	70.6123	72.1922
		357	1779.46	72.0191	82.8897	74.7896	74.1591	76.7414	70.2232	67.4147	72.8867	72.2445	75.0615	79.0744	66.4811	73.6004	75.4803	75.3136	74.7837	75.4054	93.1915	81.9981	82.8168	0	74.3439	72.1875	83.2383	69.5916	76.1199	70.7315	67.4704	71.4728	73.6231	72.6101	82.2301	66.8448	82.6354	0	78.407	69.854	72.6293	0	75.9329	74.9629	70.281	69.5747	70.8637	72.1454	77.2712
		358	1783.32	73.9797	80.3506	73.542	72.4285	75.7541	69.1575	65.806	71.1645	82.2499	70.5589	76.4915	72.8139	71.9794	75.7276	68.8307	72.7374	79.7173	81.5743	75.3175	77.8172	0	79.9717	73.4109	76.3655	81.2371	75.3232	69.6042	72.4017	69.9301	77.0381	73.9791	76.9349	0	81.4577	0	81.3499	74.6001	80.0406	0	75.4953	71.5417	74.9098	69.6849	72.3181	71.4416	88.028
		359	1787.18	72.0963	81.4803	69.9538	83.9335	73.123	67.4717	73.0715	72.0006	84.8772	68.6869	78.5905	68.9478	72.9401	77.8975	77.5172	76.2591	76.3996	87.0049	74.3462	81.3949	0	69.012	68.3657	80.835	82.0113	78.2384	69.4706	72.582	73.5545	75.8632	72.8364	81.1338	66.817	84.7136	0	74.4071	72.1485	68.8428	0	77.9089	73.3234	65.7782	71.7393	71.0687	73.3802	79.2665
		360	1791.04	74.0556	81.0546	71.0066	71.5985	72.0361	70.6895	65.8368	122.849	84.1761	67.4654	78.1617	71.416	75.8624	75.6911	77.1577	75.1127	80.461	87.5188	80.9952	74.2414	0	69.2705	68.3973	77.6612	75.4578	76.7573	70.4355	72.6112	72.8152	82.0437	70.1414	80.6334	68.6844	78.4529	0	75.7439	77.7799	77.1871	66.1625	74.4693	77.0464	71.1356	73.3084	68.8801	67.1633	76.6774
		361	1794.9	69.8471	75.8087	73.5508	80.2963	77.9427	70.0315	74.3228	167.849	75.9894	70.4417	78.7985	73.1342	77.9019	75.9052	71.1055	74.4236	74.5831	82.5982	76.6312	78.1669	0	81.4473	70.0379	78.1249	74.1246	77.7814	67.0898	66.6833	73.4654	72.4758	73.738	76.6735	70.9454	77.4391	0	80.2393	72.3921	79.2572	0	87.4243	72.2687	73.7278	69.9214	68.0474	76.1915	71.2425
		362	1798.76	69.9327	79.5327	77.2219	73.9424	78.0397	71.1559	68.033	107.606	73.3287	72.061	83.1772	67.4722	74.2114	77.011	73.5259	72.7918	79.2054	80.5192	78.322	76.2245	0	77.1858	70.7964	77.7597	76.0626	71.5267	67.948	64.5415	74.918	80.2447	72.0532	75.8891	77.6719	79.0667	66.4366	76.7148	70.7421	74.7369	0	76.5141	74.8177	73.9102	70.1602	0	74.1905	75.2204
		363	1802.62	77.3501	76.3716	74.7988	74.6018	71.2544	0	72.2629	70.1504	78.9722	75.1837	82.7339	72.4342	81.3465	77.4461	76.6005	75.6606	73.9717	91.1919	77.2389	76.945	0	69.9691	70.4245	78.466	74.5094	82.8453	68.6597	69.1925	75.6218	79.8217	73.7956	78.0755	73.8277	77.2103	0	74.3431	70.2993	78.6228	0	79.2525	76.7632	68.9864	71.0914	71.5881	74.5058	74.6928
		364	1806.48	68.9101	80.2549	74.4362	75.4557	76.3813	65.7969	68.5983	77.5759	73.5511	81.9531	74.6045	68.2279	73.3523	79.6989	73.036	80.8007	83.8308	85.2266	77.6481	76.8661	0	72.5133	71.7254	84.7964	76.993	71.2407	70.5455	76.5685	75.9703	78.4786	74.8472	83.7535	74.7705	90.9422	0	83.0905	74.1351	74.2585	0	75.827	79.6908	89.9835	71.319	0	67.0447	78.1665
		365	1810.34	75.6881	74.516	74.729	78.1394	77.5825	72.9517	69.4795	80.9505	75.0149	74.9473	79.1635	74.7988	77.873	82.9062	73.2351	79.2445	82.6347	78.3449	77.0055	84.8228	0	73.5148	75.865	78.1257	78.7371	83.5218	72.8288	69.0198	75.9153	79.0956	75.3021	76.2608	73.6401	74.5568	70.7479	72.0289	75.6799	76.1833	0	74.7963	78.6467	72.1991	74.7595	74.5746	74.2026	72.1197
		366	1814.2	68.1179	82.1511	76.6473	75.2641	75.9691	72.63	69.025	74.712	72.712	72.1754	86.4919	70.5797	69.8634	82.7084	69.179	76.0295	83.7995	88.4861	87.3277	83.5018	0	78.4606	70.3322	77.3153	74.4831	79.4317	73.2021	72.6774	78.1793	86.3381	78.3782	80.1133	78.1692	79.2243	0	74.4487	72.6704	82.5124	0	78.4928	78.8558	0	67.8849	75.2353	75.0794	87.6005
		367	1818.06	71.5866	73.126	74.6154	89.1979	77.9184	75.9481	74.0491	69.7941	78.0396	72.6122	78.6904	72.969	74.7004	79.8733	76.5064	77.8066	79.8154	82.9023	75.6521	78.6247	0	73.5797	71.8953	82.003	71.6448	75.8351	74.4131	71.0112	75.9654	76.0384	77.111	80.9735	72.2685	80.6475	0	77.6075	74.4222	81.1632	0	85.9331	73.9436	72.6312	67.3975	74.4548	69.3458	77.2801
		368	1821.92	74.1262	86.3294	78.3417	77.2882	74.3785	71.6777	71.0011	118.307	76.1657	71.3914	87.7766	70.1811	76.9152	78.0784	72.287	76.8664	75.4115	76.0484	82.5938	77.148	0	76.6487	70.3956	72.0189	75.3411	73.7901	71.2803	68.9988	74.1596	77.2171	73.5781	76.3961	79.6415	81.369	0	83.3013	72.1474	78.0681	0	78.4051	72.9801	74.6285	68.2068	67.6679	77.7102	74.7293
		369	1825.78	72.3691	75.8341	79.9532	74.6356	72.7539	0	70.7849	96.9104	74.4458	76.9784	81.0411	71.9501	72.239	73.5852	69.7599	80.9093	83.0996	85.3708	84.5849	76.0423	0	74.002	75.4655	79.7943	82.1444	79.8581	68.3486	73.061	75.3175	79.0644	74.7405	80.8113	74.218	85.0099	71.219	82.9541	76.8289	74.4087	0	85.7671	78.0316	68.1165	68.7628	72.5039	71.4497	74.6896
		370	1829.64	69.5489	77.6056	85.1532	81.4264	73.4573	0	70.8893	76.8775	81.2332	72.2986	75.1413	71.9517	75.3726	78.7219	73.5654	79.2927	82.3263	79.2493	78.1011	72.4226	0	75.3023	80.6476	84.1498	73.0906	73.3711	73.1617	70.049	72.6322	88.6398	70.6469	85.3658	77.349	81.1856	70.5517	70.1964	74.0612	74.5934	0	75.1093	76.1338	71.5126	70.9354	80.2364	69.9325	73.5311
		371	1833.5	69.7962	76.0854	75.3976	78.7333	74.4865	66.795	71.3351	71.7934	77.6348	74.4139	81.4348	65.6291	75.235	83.5185	78.9337	80.3068	75.4354	80.3449	78.7856	77.1714	0	77.1081	70.8044	80.8812	71.3449	76.9122	79.0443	70.3231	70.3097	78.8022	71.2591	78.2317	76.1541	81.0959	68.2761	79.1752	74.7087	75.0848	0	80.4328	73.1555	71.0037	74.1545	87.6241	75.1478	78.8941
		372	1837.36	64.4336	83.0412	75.0841	78.0829	78.1784	0	73.9922	73.2981	79.3068	78.5101	81.4876	69.5281	80.9123	75.1285	76.0884	81.5509	82.1104	79.5656	79.3582	73.9977	0	73.1861	70.6807	71.811	76.8997	80.5583	73.2482	71.3812	72.7823	89.1411	76.4481	82.448	76.4615	79.0579	68.537	76.3396	71.3504	76.4276	69.6879	78.7914	74.1325	67.4461	74.0531	69.5191	74.3926	81.7948
		373	1841.22	71.7144	76.0239	78.8596	73.1934	75.4809	72.3843	70.152	74.1986	76.1188	77.7749	80.6425	71.0706	72.8605	78.9896	72.9822	77.5728	78.1654	84.6365	77.1469	72.3239	0	73.9456	71.9399	79.7794	78.3349	81.9713	70.5246	70.8378	74.9444	80.2491	73.428	93.4106	76.3614	77.3845	64.5772	81.584	78.1572	79.1847	0	76.3984	73.4528	72.0988	70.989	69.7181	70.6189	80.0081
		374	1845.08	72.6814	80.972	77.0034	78.8235	79.5477	69.1146	65.5169	73.4524	74.319	73.7157	73.6415	74.2642	71.7187	81.8408	75.529	77.4264	84.1449	82.323	80.9173	76.0656	0	71.3278	76.1658	119.628	73.3589	78.6173	74.4612	70.689	73.043	76.1628	69.2094	73.6407	71.2424	81.7814	0	100.923	82.1242	78.3041	0	76.7725	73.5749	68.2702	71.0581	77.7413	73.8199	75.8126
		375	1848.94	73.7205	80.388	76.766	76.1152	75.9053	69.761	70.0029	75.3502	85.7095	76.9896	78.8249	71.0595	77.3051	76.5197	80.0882	78.7354	85.9686	77.043	78.9404	70.6997	0	71.6641	75.0215	83.1454	72.199	72.4824	73.6477	65.8463	77.1628	84.1886	74.6593	71.7966	74.46	76.0267	0	80.3932	75.4173	78.8534	0	76.1688	71.8073	105.861	68.0987	0	67.0265	78.7855
		376	1852.8	71.6256	81.8666	78.676	74.0924	72.4907	66.0369	74.4101	69.7483	77.2345	76.1078	81.2702	68.5586	70.333	78.1735	73.1678	78.9772	77.2286	83.4435	89.8937	74.6845	0	70.394	77.2155	78.2712	79.4555	76.9546	72.1719	70.992	75.0907	73.1842	77.757	79.9228	75.285	74.6273	0	78.5045	76.2803	75.4852	0	79.652	75.1453	74.3345	72.6384	75.8941	73.3435	83.9042
		377	1856.66	67.3372	85.8313	74.1692	74.3501	73.8572	70.5744	69.5682	77.617	81.1107	77.0317	71.6423	73.4089	75.4825	78.3363	74.2073	76.109	80.306	77.7234	78.2368	81.2092	0	79.0355	73.9454	83.0786	72.0049	77.427	71.7847	69.279	72.0663	77.0924	73.4049	79.9946	76.774	77.5433	65.8101	76.0595	76.2461	79.4529	0	78.2951	74.9736	72.6029	69.0844	94.7636	73.6729	74.683
		378	1860.52	71.1476	78.9132	71.8282	82.671	72.7258	66.831	74.375	72.5147	77.6042	75.4344	79.8514	69.4613	72.3257	79.2425	74.2439	75.1932	85.3543	82.1989	79.6932	82.5147	68.7102	79.0814	73.4919	77.2396	76.2724	78.6453	72.8156	71.7817	69.2399	81.3433	74.4605	77.871	76.6091	81.3347	67.8696	78.8403	78.3419	76.3004	0	76.3413	72.1625	74.1053	68.8111	79.9685	75.2348	72.5593
		379	1864.38	69.8115	81.6337	71.7387	78.7013	76.832	71.6636	74.4273	73.9859	89.8636	72.9307	77.8572	72.503	74.7547	79.4324	70.3494	71.2859	83.6607	76.5872	78.1931	78.9156	67.4537	75.8794	77.194	77.0293	74.6383	75.0021	66.0381	67.9279	72.2297	76.5774	66.5592	79.7696	71.1216	75.2039	72.8624	76.3384	72.373	80.8652	0	73.1824	79.5539	66.0195	72.7458	77.7436	65.7617	79.4182
		380	1868.24	68.2186	78.4549	77.4422	78.3029	79.0773	70.9541	71.7673	76.8896	77.9965	68.7959	84.3902	72.1987	69.3146	78.347	76.8293	74.5604	80.54	79.6055	78.3876	77.9205	0	74.1756	77.8632	75.9312	75.8347	73.725	73.8779	65.5012	73.807	91.6816	76.2016	69.2928	67.0244	94.2349	66.7702	74.2759	73.6975	79.3568	0	83.9013	79.5078	74.6303	74.6478	69.6836	69.4057	73.6914
		381	1872.1	73.8262	76.6937	78.7567	80.7561	74.9376	70.6323	66.1492	70.1768	87.5317	69.7016	76.0302	70.8506	71.0285	77.0544	74.2419	74.3354	75.7239	85.9965	79.7835	78.0786	0	74.8314	77.278	71.5165	72.2769	78.409	71.243	75.883	70.8371	83.0968	72.0523	81.2076	76.7756	85.9967	67.4053	81.3598	71.0801	77.37	0	75.9913	79.4489	72.1987	76.363	83.9464	75.9625	76.2791
		382	1875.96	70.0542	75.7626	73.0421	75.5951	80.0094	74.2	69.3148	79.9305	88.2203	71.1876	80.1936	69.2829	71.9186	76.6748	73.2747	74.6738	83.5552	83.4817	76.2758	79.2643	0	78.4822	75.5807	78.1883	81.0167	78.0385	72.4078	68.02	72.8725	80.7678	74.9323	79.0419	68.9273	97.67	63.2226	81.4398	73.2036	77.2222	0	76.6546	76.0528	72.6623	76.415	69.0098	71.2802	70.339
		383	1879.82	69.3844	80.1045	78.9914	77.5009	73.0295	0	71.9311	77.4666	73.789	75.8138	81.2633	67.982	69.3009	74.3534	73.7141	72.7705	84.9921	79.6582	76.8921	80.3934	0	74.7356	68.7393	78.3619	72.1114	77.1354	70.4848	74.9991	78.0099	74.5693	78.9722	77.5276	77.9328	79.9042	68.3589	70.7578	76.2342	73.4042	70.1886	77.1252	76.8221	72.1963	73.7863	71.4716	73.1416	71.7944
		384	1883.68	73.5043	76.6979	77.0782	79.8424	78.5951	70.3016	69.0507	73.7555	78.5667	70.9179	75.9808	76.0647	66.6558	75.973	73.038	76.2045	81.1638	83.6761	116.708	76.7146	0	75.8869	76.0192	80.6152	74.7419	78.2576	71.7246	66.9117	69.3388	73.7567	78.6532	78.4987	79.8338	101.191	65.92	72.6469	75.658	78.811	0	79.4887	73.5337	65.7824	72.3033	69.5159	70.2872	79.2594
		385	1887.54	67.4213	73.7404	73.2084	77.1926	77.4345	71.7702	70.139	71.2311	74.302	70.0947	89.601	70.4576	68.2248	78.2087	75.2822	80.5119	87.6069	85.5647	83.9422	73.3098	71.9576	74.6343	72.9706	75.8408	85.4213	74.54	72.6583	73.4699	76.2457	80.956	71.6837	86.5978	86.6158	95.0686	70.6448	77.8344	76.3447	73.3047	0	73.7571	71.7194	66.968	79.2496	70.0646	69.757	74.9133
		386	1891.4	74.1395	77.8885	76.4217	75.0171	75.7537	0	66.0935	72.7212	71.4331	78.8799	81.3832	72.8155	69.6567	73.6849	76.3964	120.485	88.636	75.6711	80.8228	78.7618	73.3763	78.7029	80.3732	76.3528	79.2908	77.4256	74.3428	74.9041	71.7307	80.6066	78.339	82.8879	81.4091	86.8707	66.9191	76.2722	71.7327	79.9875	0	70.0797	76.0645	70.9128	69.3524	71.7993	74.8975	74.0591
		387	1895.26	71.7657	87.2213	71.5289	72.9994	74.5578	0	68.8288	75.6234	82.6617	73.4743	82.3843	69.57	74.5088	73.9321	71.4964	76.3392	84.896	79.0719	78.6794	74.361	72.9104	78.6476	72.3256	77.4448	77.7949	77.0608	71.0408	74.517	75.2781	78.5829	78.4564	75.2939	72.1016	78.0062	0	82.6825	69.9623	74.1223	0	82.361	69.7545	67.4454	72.6536	72.0837	70.4423	68.975
		388	1899.12	66.7557	84.7744	76.3203	77.9308	72.106	0	68.7237	74.096	90.4286	86.3139	76.5189	71.2536	66.8793	75.5635	71.0268	76.2078	79.1404	80.4275	81.2249	77.8551	68.3339	75.233	73.8579	83.5611	82.4308	81.7515	70.2155	67.8692	72.1041	76.4011	79.4161	86.0322	75.3343	78.0095	68.5127	75.7455	77.8889	73.5422	0	73.2634	65.9469	73.8576	68.6025	69.7556	76.932	72.4027
		389	1902.98	71.042	75.4315	75.4296	74.9278	72.5527	71.9467	70.3508	73.0618	79.4007	74.3519	79.0952	67.4983	67.5071	80.218	75.4766	83.6308	88.8406	79.3063	83.109	78.2778	73.882	68.4934	76.6824	76.2307	74.1242	79.3349	73.2791	64.6988	71.9889	78.3777	76.4072	77.3457	84.7827	108.973	65.8784	77.0212	79.1361	79.6267	0	74.0527	67.6026	68.0569	71.2764	77.7867	70.3776	75.8806
		390	1906.84	71.069	74.8163	76.5066	75.7586	76.5024	0	68.8582	73.5685	69.6306	77.4027	77.4397	69.3342	67.6029	85.5195	72.6792	75.0283	76.8179	81.7912	85.6623	72.3336	69.2383	73.8207	70.7721	80.1423	137.052	76.4308	76.7312	74.0374	74.034	87.8431	77.8508	80.8655	80.5565	103.143	75.0881	79.6395	79.3171	74.9713	0	74.2267	77.1889	71.6107	70.5142	68.3353	72.4529	80.8404
		391	1910.7	74.892	85.7958	74.5919	74.1813	74.0383	0	70.011	76.3203	75.2871	72.8898	77.067	68.6573	69.2989	80.6185	81.9216	78.908	78.812	81.731	86.3216	74.7859	69.6594	72.308	78.6488	81.4844	78.5019	81.0502	72.7193	74.9785	77.5244	86.0747	76.3547	78.2678	79.4186	84.5653	68.9718	81.6645	74.4157	77.4956	67.8114	70.5834	73.992	66.0616	71.1271	79.084	71.2567	78.4034
		392	1914.56	70.6793	77.4477	78.442	77.4272	74.4302	0	70.3522	73.063	82.7358	80.7119	75.7868	69.6162	71.6407	74.86	76.2455	74.6273	80.1554	79.2753	84.4956	82.2007	69.9709	74.8112	78.7336	74.9809	78.7722	75.0965	73.4647	69.2779	73.1949	82.1369	76.8349	72.3146	75.5974	82.2159	68.6316	76.3588	79.3328	85.1987	0	80.7258	71.065	73.4835	71.7303	68.3141	76.6567	80.5833
		393	1918.42	78.2576	84.0406	71.1274	71.6259	73.8903	0	71.0808	70.4303	80.1562	77.6424	80.782	68.173	67.8332	83.985	69.8652	83.2542	77.8946	80.4741	81.5994	72.3428	69.3016	69.0008	76.4638	79.3628	74.9146	78.387	73.3249	74.6796	71.4481	79.6478	76.9176	79.018	72.7312	83.2332	69.3239	74.2537	76.6451	77.9796	0	72.2278	75.2097	69.2643	69.9286	77.5818	72.2761	84.2204
		394	1922.28	74.5121	82.7654	73.3408	69.2457	77.4025	68.6252	68.5188	72.8271	79.3473	73.0193	77.7126	70.6501	72.5717	77.051	73.0169	74.1981	84.9294	76.8167	80.9347	72.6824	64.3423	71.4333	78.7213	81.0313	78.6909	75.2108	69.349	69.5996	80.9058	77.9809	69.9114	78.9407	72.685	82.425	69.582	79.0664	77.5914	74.9814	0	76.0852	74.9359	72.5306	72.1211	78.4129	70.3271	82.3484
		395	1926.14	78.7057	83.7332	72.8855	74.7807	74.3501	0	68.7438	75.8351	82.6381	71.07	80.0191	73.3835	74.7197	85.2855	71.7339	71.9383	81.0284	81.9343	82.4366	79.6144	68.6384	75.0235	79.8568	76.7669	91.8237	77.2003	74.6688	70.7065	74.186	79.6755	72.788	77.5057	86.9099	85.0859	72.685	122.178	81.1997	76.2623	70.8164	72.6782	74.632	82.8741	71.7614	70.5989	78.3757	77.2835
		396	1930	72.6541	75.0832	80.0359	79.2992	74.6937	72.4032	71.6138	75.2102	77.8462	73.0165	77.5513	74.5788	68.4988	78.2747	70.1537	97.7508	83.0043	82.9434	96.9755	73.6082	70.0359	70.3884	78.7528	86.4414	74.8674	78.9125	68.8039	71.698	72.0947	77.3299	73.7702	76.9862	82.5437	82.1894	69.9671	97.5756	73.4473	71.6927	0	78.7507	82.4806	72.4367	75.0141	73.255	72.6225	79.5639
		397	1933.86	79.5983	87.041	78.8034	76.5047	70.7629	0	73.0183	79.0875	81.5257	71.7814	88.8584	74.7067	70.3951	77.1892	67.8684	79.8735	79.1598	75.5809	76.0219	75.099	72.4222	77.8132	76.4677	74.2565	77.2408	78.3015	71.9516	70.8856	79.9715	78.6514	73.6929	75.6305	76.0045	94.819	67.1349	76.0693	76.744	77.6139	0	77.3859	70.3265	73.1082	74.3314	70.9793	69.068	75.1222
		398	1937.72	79.7831	76.2439	72.0995	68.8793	74.9121	0	69.0502	77.9358	78.299	69.6149	82.1367	69.5227	70.3058	89.0039	71.6568	81.2272	82.8679	75.8471	81.0039	79.8695	72.4054	77.9068	76.6855	76.4651	80.4216	77.9266	77.7933	68.5011	82.2197	78.621	76.9248	79.0445	82.3339	86.9755	65.799	86.9308	77.0639	75.828	0	82.0964	82.9565	74.5094	71.4858	73.5735	68.5304	75.2856
		399	1941.58	74.2679	83.5861	80.243	73.9407	72.9613	69.3515	68.4832	72.8735	79.7252	77.4081	82.844	74.4772	71.9561	78.9921	70.9354	82.4722	79.2144	85.6045	78.5545	82.0119	69.1142	76.8678	73.5805	76.6429	77.7835	76.1286	68.319	70.4148	71.508	80.8747	83.997	82.5553	75.4138	79.3252	70.1217	85.3122	76.453	81.7491	0	76.9248	73.4321	69.047	69.1342	71.2422	73.4044	80.5248
		400	1945.44	69.9211	79.7989	93.1163	72.1635	70.4699	0	66.5889	73.9726	78.7027	78.692	78.0706	70.3984	69.214	77.1252	71.1475	84.2065	83.7423	76.7659	73.8687	78.4488	75.025	70.7424	75.6696	82.5737	75.5242	77.2767	76.9852	70.6638	80.6996	135.638	81.6547	68.3336	77.0961	78.4307	69.7775	80.6593	74.2894	79.7578	69.7646	77.6881	83.09	71.5136	72.4604	68.4609	69.4519	76.7184
		401	1949.3	68.4504	79.6467	77.0452	69.2032	75.3384	0	66.3511	74.7332	84.6668	72.2117	81.3072	68.8135	0	79.3927	70.9855	73.1317	78.1371	73.5518	80.8381	76.8914	69.0728	72.0504	78.118	73.9344	69.1977	76.6254	71.2539	65.3338	77.3737	80.5077	73.1393	81.4307	79.7378	87.0623	72.2586	82.4231	76.1747	77.019	0	72.4239	70.0236	70.5938	72.6426	67.0264	69.3791	73.2473
		402	1953.16	69.1714	78.1961	72.7167	83.2868	70.9454	66.2172	64.8709	71.6243	81.8225	76.9165	82.5793	77.9396	65.9898	73.9978	76.9147	78.7403	75.9101	76.1096	85.5047	82.9089	72.0037	77.0358	73.7329	76.8567	80.2899	83.0973	76.173	71.6931	78.725	93.422	71.1038	77.3357	92.9453	85.4846	77.7506	80.777	79.3618	72.4497	73.2676	74.2433	79.4718	74.3911	68.7242	79.4022	69.8186	80.4875
		403	1957.02	73.7614	78.5136	82.2487	84.8529	73.4455	69.1803	70.8835	71.054	78.376	78.3434	90.9368	72.1716	0	81.3932	65.6574	79.9901	81.0687	78.1157	77.0175	77.4147	66.061	72.6714	80.156	83.716	81.2947	72.4417	69.5743	73.6626	71.2879	81.5934	75.1611	75.3877	88.2812	81.6604	70.239	82.4139	76.8139	74.8609	0	71.4078	71.6665	68.6575	69.673	72.5714	71.0114	74.3051
		404	1960.88	74.7626	73.0736	68.8874	79.0064	77.844	70.211	67.6019	75.1464	84.671	70.6364	86.0455	74.4848	0	75.912	71.9547	78.5227	82.2775	76.6304	83.0836	73.8146	72.2668	71.5664	73.8249	79.6452	72.9858	80.6362	77.6784	70.5549	76.9452	77.6667	73.3747	79.707	84.4699	100.635	70.8124	82.4585	74.9848	77.7244	68.3651	76.6521	78.5485	68.5634	73.9877	73.0186	68.7239	79.3418
		405	1964.74	72.6914	80.9317	71.6456	75.9702	75.9999	70.6681	65.3191	71.0492	80.3456	74.9846	81.9089	73.7417	73.906	79.2968	72.9543	80.6255	84.0957	76.3609	87.5723	75.1931	77.979	71.8073	80.1385	81.7741	79.7807	76.6996	80.2327	75.2348	76.0736	79.4598	79.2222	81.7323	76.9021	88.9053	72.5009	79.2177	73.6653	78.5659	67.8251	74.1979	69.1245	73.2228	71.1726	81.1418	71.1705	73.8979
		406	1968.6	70.7188	81.852	75.2931	74.8706	72.7351	65.2969	69.0943	74.7221	74.5888	86.3574	84.1999	72.8192	72.1367	73.9486	71.8395	78.7576	88.6814	76.417	83.079	75.426	77.4479	71.3534	77.3567	75.9516	81.0869	78.2358	73.6627	72.4184	70.3551	74.6586	75.7725	73.4712	78.0191	80.4183	68.7318	76.5387	74.5319	79.2175	67.1913	73.222	67.4846	70.4693	72.3997	75.0141	72.1491	74.3546
		407	1972.46	70.9767	78.1517	78.0559	78.1196	72.0194	66.6776	67.9918	77.4913	77.4874	72.7177	85.0781	69.333	74.8401	77.3726	73.1738	71.5379	80.5195	73.1178	83.2485	76.2781	72.677	75.1666	74.1228	74.2965	84.0377	81.5406	78.525	70.2055	81.0816	78.278	78.1718	81.4848	80.1751	82.1167	76.7182	82.8908	75.5779	75.5146	72.1195	85.817	72.0254	78.7936	70.664	76.6344	68.9463	82.3288
		408	1976.32	75.7221	86.2151	80.6897	73.2706	75.9234	0	69.2045	73.1589	78.5544	72.0213	84.0833	67.1556	70.8087	82.3975	68.3784	73.263	84.2552	74.9017	94.1822	77.2576	71.4767	73.8903	74.7122	77.1695	78.1852	74.1306	71.0223	75.5213	76.7562	81.1404	79.3221	84.124	75.0394	73.2154	68.7551	79.7339	76.6842	78.159	69.6722	82.3003	73.148	71.167	76.5537	76.9796	71.7441	72.3134
		409	1980.18	68.7116	73.7488	77.5552	76.4416	72.1228	66.9022	69.8732	74.7421	79.2946	70.7556	80.1472	75.2191	74.9281	75.9796	73.6511	77.5781	76.9898	81.5428	80.2534	79.0384	71.9427	72.3928	69.5626	76.6758	75.194	74.3509	67.8854	70.5373	78.7994	80.3223	79.9507	89.0323	78.5094	78.7316	69.6386	77.2017	78.2406	78.1536	70.9026	76.4863	77.295	70.1655	69.9466	75.1354	72.9727	82.3168
		410	1984.04	76.9656	90.4639	79.2161	79.3549	73.5596	72.9488	70.9172	79.0037	75.1482	71.5222	83.1382	70.0081	75.0899	75.7646	71.4015	74.8038	87.6543	72.9513	73.0144	80.1638	69.0103	74.2119	73.2556	74.8858	76.8516	79.2507	77.8972	69.454	81.4515	84.7344	78.2866	82.6588	78.8969	91.1448	66.4733	88.8101	79.0625	77.7791	76.9913	72.1402	69.8387	67.8825	76.6799	79.2204	74.5788	84.5525
		411	1987.9	72.4161	83.4714	76.0074	78.5409	78.2773	0	69.6521	75.9095	82.0005	78.2843	81.4316	67.8466	68.7409	80.4191	78.7805	82.4809	94.7269	72.4693	84.9796	77.6473	72.7433	75.8465	73.954	77.831	81.1851	72.7294	73.905	76.0979	72.7137	78.4795	72.8147	98.6691	78.1791	85.8638	77.7659	84.9922	76.2814	73.7474	68.2948	81.7484	73.0858	78.1913	76.8509	72.1935	81.6581	84.397
		412	1991.76	77.5039	74.48	79.3468	77.1912	73.5874	0	68.405	71.6306	90.8336	78.4407	89.2824	71.625	71.5745	81.9846	72.5514	78.9879	79.603	77.6691	81.4942	76.5569	70.0935	75.6517	78.7612	82.2103	80.6011	78.1491	76.6647	71.6433	77.9558	74.8888	80.2456	85.9133	71.2194	84.372	68.732	83.825	75.6446	74.3053	73.5025	81.0932	69.8433	74.9146	76.2299	82.3518	79.839	81.0899
		413	1995.62	74.8952	82.425	83.6681	81.379	69.195	0	70.9088	73.2238	79.1337	82.0184	78.3827	73.4468	71.0402	76.7931	74.9095	92.6136	88.6295	80.1806	77.9433	76.5801	75.9749	78.5704	75.539	77.5114	80.8396	80.6448	79.5946	76.0036	73.1349	85.6515	73.6932	79.4538	76.49	83.1532	67.032	83.6107	76.0366	75.6292	74.0708	84.8648	73.9184	69.2597	70.0796	71.0056	77.131	84.1866
		414	1999.48	76.8061	86.2823	74.166	77.9977	72.3181	0	71.9825	66.3142	80.4715	86.4386	86.8708	74.8389	72.8172	78.0406	74.8327	79.2115	90.9385	85.8171	82.1193	75.6623	74.0407	71.5174	71.6629	76.8825	81.342	77.7905	75.5012	72.9704	77.8823	82.6977	77.2452	82.6104	78.9224	83.2917	72.4741	82.9082	76.9345	75.8064	65.4265	86.5391	79.3843	76.7629	66.5825	71.7658	72.0457	79.4121
		415	2003.34	71.1415	76.9719	74.7519	79.4998	73.6884	0	64.6966	75.5354	79.9169	76.4206	83.2832	75.4872	74.5	80.7952	74.5957	87.8988	88.9887	93.7374	76.6117	80.2085	68.5183	77.0877	77.1925	75.5724	72.2206	73.035	95.5457	75.6822	80.9176	90.6689	71.6233	82.1687	80.5807	81.7136	73.4652	81.1108	78.7807	77.007	69.2303	74.1982	76.1297	0	71.89	74.8244	70.5955	72.3386
		416	2007.2	78.2254	74.4418	71.6772	79.6838	77.7267	0	72.1319	70.3209	82.2127	72.4307	77.3086	70.5711	71.2355	85.187	82.4271	69.2434	85.5164	86.988	76.8223	79.3797	72.7543	70.7964	77.5303	77.4744	75.6871	74.4785	80.162	71.8243	77.3749	89.0684	75.6898	84.165	79.9213	74.0523	68.2348	76.7134	75.0163	80.2668	66.0111	77.7991	73.1079	71.5966	75.5765	108.809	72.239	78.3392
		417	2011.06	72.5352	78.2715	81.3536	74.6921	80.2992	0	69.2643	73.9598	72.2373	77.5216	87.8777	72.1953	66.3764	80.5746	77.7299	81.7855	79.7713	80.6643	83.0597	79.6407	75.83	73.6399	78.3221	78.4326	78.4411	75.4156	78.61	78.3396	72.246	88.4205	71.0991	87.2727	87.6102	76.8464	81.9455	76.4683	71.155	84.3725	66.5384	70.8554	74.468	73.9101	75.9282	78.6305	71.7165	80.0131
		418	2014.92	76.656	79.0353	73.3086	74.7335	74.4934	0	71.8779	74.3006	80.1826	70.6346	80.5011	69.2489	71.1166	82.6474	80.6703	79.9923	82.8705	76.6062	73.2745	77.9733	66.4599	76.6981	80.1347	85.4219	78.6283	84.8614	80.494	71.7577	75.0484	79.3284	73.7828	82.7398	80.1378	78.2909	71.1205	80.6048	81.0124	75.2586	72.8576	85.6977	81.5553	71.3761	75.1217	81.4791	68.4188	74.3224
		419	2018.78	71.4098	81.6728	76.0494	73.505	69.4884	0	72.5386	76.6354	79.9052	72.1381	88.4809	68.993	72.2093	74.5711	68.9861	79.6473	81.8787	81.6224	86.0747	76.5645	72.5424	68.4914	82.3607	81.2508	73.1547	76.8975	73.932	74.5016	75.0396	79.0668	76.6	80.2113	78.0187	74.8111	70.0086	82.0445	79.0647	75.1118	73.7959	72.3646	78.5767	76.9724	74.2732	72.8626	73.1146	81.5758
		420	2022.64	73.8311	74.7981	84.2466	76.7672	82.7637	0	69.7377	76.8748	90.4684	70.1811	76.4449	72.1638	66.6257	78.67	70.9304	74.8155	82.7732	81.4378	83.5491	76.7008	70.8906	77.4477	78.6732	77.4825	78.2467	73.6176	76.0814	71.6137	77.5101	86.5237	75.894	84.6077	82.3534	77.127	72.9045	76.2113	79.4065	77.6387	73.086	76.1478	78.8916	72.1824	72.9329	79.9017	70.507	77.3257
		421	2026.5	74.1968	82.7613	90.9363	80.2128	77.1313	0	69.2872	70.9801	84.9167	78.855	83.3357	71.0588	78.3029	78.1356	86.1459	81.0218	80.9193	75.6594	95.1054	73.147	68.5636	78.9121	77.2175	81.4926	78.2599	74.4776	73.1265	79.386	80.4682	81.1349	77.0279	82.2037	83.2235	86.5903	69.6656	77.4629	80.1431	75.9753	66.584	75.9812	77.1559	73.5089	72.4334	74.7777	68.6769	78.882
		422	2030.36	78.2248	79.3199	72.0846	75.0039	80.9932	0	67.7515	73.0185	81.8568	76.3502	78.4947	72.7054	76.8406	77.9335	81.4077	84.257	85.2074	80.8895	80.931	76.8163	69.5842	76.4311	74.0321	78.2233	72.4523	77.7849	80.4657	69.5777	72.3458	80.3267	74.3424	82.3626	83.8314	78.5615	77.556	77.582	79.3651	80.4928	69.5204	77.1061	78.3114	76.6837	70.8585	71.7085	68.6508	82.4633
		423	2034.22	74.0007	81.8247	77.4933	75.5479	82.7045	69.7246	72.6627	71.116	86.2628	68.8141	80.5961	70.4866	76.8364	74.6935	77.088	84.4347	78.9641	75.3053	81.3125	76.5647	72.3928	77.5882	72.933	80.2143	79.5221	72.8189	80.5884	68.834	73.6476	76.5954	79.2938	80.5062	82.0674	82.4081	67.0682	76.1524	81.3119	75.0923	72.3852	77.4984	81.2996	71.2308	72.4727	71.1813	69.588	71.382
		424	2038.08	74.6894	75.2072	77.7825	79.7598	79.5678	77.8313	66.8415	72.9415	80.8494	75.4575	81.4582	75.5606	78.08	74.3193	75.8819	81.1182	82.1772	80.0499	84.0234	86.187	71.3743	71.066	74.6104	79.1811	78.1429	81.7608	72.159	72.2953	73.2984	81.1031	78.3712	78.8508	82.5152	76.3912	72.8524	77.2382	80.8588	78.3764	68.8853	75.5407	72.1312	71.0966	72.3375	118.509	66.7527	77.6107
		425	2041.94	71.5449	77.998	74.3847	78.9713	80.2648	70.2506	66.5916	72.8603	84.3091	79.0881	76.5273	77.2411	75.7257	75.2738	73.6678	85.2177	83.6934	104.712	85.0686	85.4397	71.1321	75.5815	75.3502	76.4766	76.2259	81.9599	72.0896	68.3492	74.5219	81.6074	73.0944	83.427	79.9919	81.8549	67.1011	77.1278	74.8069	76.0132	69.629	75.0561	75.1587	65.8721	71.5571	72.3663	67.7111	73.4519
		426	2045.8	77.0551	81.8958	76.8184	75.2574	81.3338	69.6653	67.6273	90.3541	81.3774	74.5797	79.9962	82.2043	75.6731	75.8446	75.5809	78.1367	85.7288	84.7402	76.9878	78.0718	66.4575	80.0645	74.9421	79.9027	79.5569	77.6611	73.7983	75.3768	71.788	85.3172	73.7538	80.918	78.3157	75.975	73.155	89.0339	79.134	75.5138	72.9881	82.3451	76.6252	71.9601	70.8272	80.7447	74.7951	77.8026
		427	2049.66	74.5363	82.1509	70.2838	72.3437	81.0999	69.6848	73.1034	72.9825	76.2379	83.4274	81.8307	82.1614	73.5009	76.9486	82.5294	77.794	84.8541	81.5159	81.0105	75.9038	68.0464	70.5536	78.1728	78.4298	80.087	82.7658	73.9466	69.7078	78.7248	78.9121	75.0849	86.926	76.1847	72.4693	70.8019	82.205	75.4247	76.9909	72.1475	77.4506	80.6492	70.1914	72.8294	70.831	70.7247	83.7831
[truncated: 70 more rows]
[truncated: 9 more columns]

## Sheet: Average Spots by Background
				SptId_13	SptId_15	SptId_19	SptId_20	SptId_22	SptId_24	SptId_25	SptId_27	SptId_28	SptId_31	SptId_33	SptId_34	SptId_35	SptId_37	SptId_41	SptId_42	SptId_43	SptId_44	SptId_47	SptId_49	SptId_50	SptId_52	SptId_53	SptId_55	SptId_56	SptId_58	SptId_59	SptId_61	SptId_63	SptId_65	SptId_66	SptId_67	SptId_69	SptId_71	SptId_74	SptId_76	SptId_78	SptId_81	SptId_83	SptId_84	SptId_87	SptId_88	SptId_89	SptId_92	SptId_96	SptId_97
[truncated: 498 more rows]
[truncated: 9 more columns]
