# Supplementary material for: Quantitative imaging of transcription in living Drosophila embryos reveals the impact of core promoter motifs on promoter state dynamics
Source: Nat Commun. 2021 Jul 23;12:4504. doi: 10.1038/s41467-021-24461-6 (PMC8302612; doi:10.1038/s41467-021-24461-6)
Supplement: Supplementary file 13 — Source Data [file 41467_2021_24461_MOESM13_ESM.zip › NatComm Source Data/snaE-KrPr RNAi NelfA/KrPr RNAi Nelf-A M2 - DividedByBackground_SpatialSelected.xls]

## Sheet: Spots by Background
		Frame	Time	SptId_6	SptId_10	SptId_11	SptId_12	SptId_13	SptId_14	SptId_17	SptId_18	SptId_20	SptId_21	SptId_22	SptId_23	SptId_25	SptId_26	SptId_27	SptId_30	SptId_31	SptId_33	SptId_34	SptId_36	SptId_37	SptId_38	SptId_40	SptId_41	SptId_44	SptId_45	SptId_47	SptId_48	SptId_49	SptId_51	SptId_53	SptId_54	SptId_55	SptId_57	SptId_58	SptId_59	SptId_61	SptId_63	SptId_65	SptId_66	SptId_67	SptId_68	SptId_70	SptId_71	SptId_72	SptId_73
		0	208.44	0	0	0	0	0	0	0	0	0	0	0	0	0	0	0	0	0	0	0	0	0	0	0	0	0	0	0	0	0	0	0	0	0	0	0	0	0	0	0	0	0	0	0	0	0	0
		1	212.3	0	0	0	0	0	0	0	0	0	0	0	0	0	0	0	0	0	0	0	0	0	0	0	0	0	0	0	0	0	0	0	0	0	0	0	0	0	0	0	0	0	0	0	0	0	0
		2	216.16	0	0	0	0	0	0	0	0	0	0	0	0	0	0	0	0	0	0	0	0	0	0	0	0	0	0	0	0	0	0	0	0	0	0	0	0	0	0	0	0	0	0	0	0	0	0
		3	220.02	0	0	0	0	0	0	0	0	0	0	0	0	0	0	0	0	0	0	0	0	0	0	0	0	0	0	0	0	0	0	0	0	0	0	0	0	0	0	0	0	0	0	0	0	0	0
		4	223.88	0	0	0	0	0	0	0	0	0	0	0	0	0	0	0	0	0	0	0	0	0	0	0	0	0	0	0	0	0	0	0	0	0	0	0	0	0	0	0	0	0	0	0	0	0	0
		5	227.74	0	0	0	0	0	0	0	0	0	0	0	0	0	0	0	0	0	0	0	0	0	0	0	0	0	0	0	0	0	0	0	0	0	0	0	0	0	0	0	0	0	0	0	0	0	0
		6	231.6	0	0	0	0	0	0	0	0	0	0	0	0	0	0	0	0	0	0	0	0	0	0	0	0	0	0	0	0	0	0	0	0	0	0	0	0	0	0	0	0	0	0	0	0	0	0
		7	235.46	0	0	0	0	0	0	0	0	0	0	0	0	0	0	0	0	0	0	0	0	0	0	0	0	0	0	0	0	0	0	0	0	0	0	0	0	0	0	0	0	0	0	0	0	0	0
		8	239.32	0	0	0	0	0	0	0	0	0	0	0	0	0	0	0	0	0	0	0	0	0	0	0	0	0	0	0	0	0	0	0	0	0	0	0	0	0	0	0	0	0	0	0	0	0	0
		9	243.18	0	0	0	0	0	0	0	0	0	0	0	0	0	0	0	0	0	0	0	0	0	0	0	0	0	0	0	0	0	0	0	0	0	0	0	0	0	0	0	0	0	0	0	0	0	0
		10	247.04	0	0	0	0	0	0	0	0	0	0	0	0	0	0	0	0	0	0	0	0	0	0	0	0	0	0	0	0	0	0	0	0	0	0	0	0	0	0	0	0	0	0	0	0	0	0
		11	250.9	0	0	0	0	0	0	0	0	0	0	0	0	0	0	0	0	0	0	0	0	0	0	0	0	0	0	0	0	0	0	0	0	0	0	0	0	0	0	0	0	0	0	0	0	0	0
		12	254.76	0	0	0	0	0	0	0	0	0	0	0	0	0	0	0	0	0	0	0	0	0	0	0	0	0	0	0	0	0	0	0	0	0	0	0	0	0	0	0	0	0	0	0	0	0	0
		13	258.62	0	0	0	0	0	0	0	0	0	0	0	0	0	0	0	0	0	0	0	0	0	0	0	0	0	0	0	0	0	0	0	0	0	0	0	0	0	0	0	0	0	0	0	0	0	0
		14	262.48	0	0	0	0	0	0	0	0	0	0	23.2067	0	0	0	0	0	0	0	0	0	0	0	0	0	0	0	0	0	0	0	0	0	0	0	0	0	0	0	0	0	0	0	0	0	0	0
		15	266.34	0	0	0	0	0	0	0	0	0	0	0	0	0	0	0	0	0	0	0	0	0	0	0	0	0	0	0	0	0	0	0	0	0	0	0	0	0	0	0	0	0	0	0	0	0	0
		16	270.2	0	0	0	0	0	0	0	0	0	0	0	0	0	0	0	0	0	0	0	0	0	0	0	0	0	0	0	0	0	0	0	0	0	0	0	0	0	0	0	0	0	0	0	0	0	0
		17	274.06	0	0	0	0	0	0	0	0	0	0	0	0	0	0	0	0	0	0	0	0	0	0	0	0	0	0	0	0	0	0	0	0	0	0	0	0	0	0	0	0	0	0	0	0	0	0
		18	277.92	0	0	0	0	0	0	0	0	0	0	0	0	0	0	0	0	0	0	0	0	0	0	0	0	0	0	0	0	0	0	0	0	0	0	0	0	0	0	0	0	0	0	0	0	0	0
		19	281.78	0	0	0	0	0	0	0	0	0	0	0	0	0	0	0	0	0	0	0	0	0	0	0	0	0	0	0	0	0	0	0	0	0	0	0	0	0	0	0	0	0	0	0	0	0	0
		20	285.64	0	0	0	0	0	0	0	0	0	0	0	0	0	0	0	0	0	0	0	0	0	0	0	0	0	0	0	0	0	0	0	0	0	0	0	0	0	0	0	0	0	0	0	0	0	0
		21	289.5	0	0	0	0	0	0	0	0	0	0	0	0	0	0	0	0	0	0	0	0	0	0	0	0	0	0	0	0	0	0	0	0	0	0	0	0	0	0	0	0	0	0	0	0	0	0
		22	293.36	0	0	0	0	0	0	0	0	0	0	0	0	0	0	0	0	0	0	0	0	0	0	0	0	0	0	0	0	0	0	0	0	0	0	0	0	0	0	0	0	0	0	0	0	0	0
		23	297.22	0	0	0	0	0	0	0	0	0	0	0	0	0	0	0	0	0	0	0	0	0	0	0	0	0	0	0	0	0	0	0	0	0	0	0	0	0	0	0	0	0	0	0	0	0	0
		24	301.08	0	0	0	0	0	0	0	0	0	0	0	0	0	0	0	0	0	0	0	0	0	0	0	0	0	0	0	0	0	0	0	0	0	0	0	0	0	0	0	0	0	0	0	0	0	0
		25	304.94	0	0	0	0	0	0	0	0	0	0	0	0	0	0	0	0	0	0	0	0	0	0	0	0	0	0	0	0	0	0	0	0	0	0	0	0	0	0	0	0	0	0	0	0	0	0
		26	308.8	0	0	0	0	0	0	0	0	0	0	0	0	0	0	0	0	0	0	0	0	0	0	0	0	0	0	0	0	0	0	0	0	0	0	0	0	0	0	0	0	0	0	0	0	0	0
		27	312.66	0	0	0	0	0	0	0	0	0	0	0	0	0	0	0	0	0	0	0	0	0	0	0	0	0	0	0	0	0	0	0	0	0	0	0	0	0	0	0	0	0	0	0	0	0	0
		28	316.52	0	0	0	0	0	0	0	0	0	0	26.6541	0	0	0	0	0	0	0	0	0	0	0	0	0	0	0	0	0	0	0	0	0	0	0	0	0	0	0	0	0	0	0	0	0	0	0
		29	320.38	0	0	0	0	0	0	0	0	0	0	0	0	0	0	0	0	0	0	0	0	0	0	0	0	0	0	0	0	0	0	0	0	0	0	0	0	0	0	0	0	0	0	0	0	0	0
		30	324.24	0	0	0	0	0	0	0	0	0	0	0	0	0	0	0	0	0	0	0	0	0	0	0	0	0	0	0	0	0	0	0	0	0	0	0	0	0	0	0	0	0	0	0	0	0	0
		31	328.1	0	0	0	0	0	0	0	0	0	0	0	0	0	0	0	0	0	0	0	0	0	0	0	0	0	0	0	0	0	0	0	0	0	0	0	0	0	0	0	0	0	0	0	0	0	0
		32	331.96	0	0	0	0	0	0	0	0	0	0	0	0	0	0	0	0	0	0	0	0	0	0	0	0	0	0	0	0	0	0	0	0	0	0	0	0	0	0	0	0	0	0	0	0	0	0
		33	335.82	0	0	0	0	0	0	0	20.7521	0	0	0	0	0	0	0	0	0	0	0	0	0	0	0	0	0	0	0	0	0	0	0	0	0	0	0	0	0	0	0	0	0	0	0	0	0	0
		34	339.68	0	0	0	0	0	0	0	0	0	0	0	0	0	0	0	0	0	0	0	0	0	0	0	0	0	0	0	0	0	0	0	0	0	0	0	0	0	0	0	0	0	0	0	0	0	0
		35	343.54	0	0	0	0	0	0	0	35.1897	0	0	0	0	0	0	0	0	0	0	0	0	0	0	0	0	0	0	0	0	0	0	0	0	0	0	0	0	0	0	0	0	0	0	0	0	0	0
		36	347.4	0	0	0	0	0	0	0	0	0	0	0	0	0	0	0	0	0	0	0	0	0	0	0	0	0	0	0	0	0	0	0	0	0	0	0	0	0	0	0	0	0	0	0	0	0	0
		37	351.26	0	0	0	0	0	0	0	69.6504	0	0	0	0	0	0	0	0	0	0	0	0	0	0	0	0	0	0	0	0	0	0	0	0	0	0	0	0	0	0	0	0	0	0	0	0	0	0
		38	355.12	0	0	0	0	0	0	0	60.0297	0	0	0	0	0	0	0	0	0	0	0	0	0	0	0	0	0	0	0	0	0	0	0	0	0	0	0	0	0	14.4546	0	0	0	0	0	0	0	0
		39	358.98	0	0	0	0	0	0	0	64.6529	0	0	0	0	0	0	0	0	0	0	0	0	0	0	0	0	0	0	0	0	0	0	0	0	0	0	0	0	0	0	0	0	0	0	0	0	0	0
		40	362.84	0	0	0	0	0	0	0	81.419	0	0	0	0	0	0	0	0	0	0	0	0	0	0	0	0	0	0	0	0	0	0	0	0	0	0	0	0	18.5495	0	0	0	0	0	0	0	0	0
		41	366.7	0	0	0	0	0	0	0	87.1703	0	0	0	0	0	0	0	0	0	0	0	0	0	0	0	0	0	0	0	0	0	0	0	0	0	0	0	0	25.417	0	0	0	0	0	0	0	0	0
		42	370.56	0	0	0	0	0	0	0	91.6839	0	0	0	0	0	0	0	0	0	0	0	0	0	0	0	0	0	0	0	0	0	0	0	0	0	0	0	0	28.5031	0	0	0	0	0	0	0	0	0
		43	374.42	0	0	0	0	0	0	0	63.0156	0	0	0	0	0	0	0	0	0	0	0	0	0	0	0	0	0	0	0	0	0	0	0	0	0	0	0	0	34.1148	0	0	0	0	0	0	0	0	0
		44	378.28	0	0	0	0	0	0	0	124.009	0	0	0	0	0	0	0	0	0	0	0	0	0	0	0	0	0	0	0	0	0	0	0	0	0	0	0	0	38.6543	0	0	0	0	0	0	0	0	0
		45	382.14	0	0	0	0	0	0	0	91.7147	0	0	0	0	0	0	0	0	0	0	0	0	0	0	0	0	0	0	0	0	0	0	0	0	0	0	0	19.2533	18.1481	0	0	0	0	0	0	0	0	0
		46	386	0	0	0	0	0	0	0	69.8118	0	0	0	0	0	0	0	0	0	0	0	0	0	0	0	0	0	0	0	0	0	0	0	0	0	0	0	0	77.2699	0	0	0	0	0	0	0	0	0
		47	389.86	0	0	0	0	0	0	0	147.283	0	0	0	0	0	0	0	0	0	0	0	0	0	0	0	0	0	0	0	0	0	0	0	0	0	0	0	0	73.0495	0	0	0	0	0	0	0	0	0
		48	393.72	0	0	0	0	0	0	0	135.397	0	0	0	0	0	0	0	0	0	0	0	0	0	0	0	0	0	0	0	0	0	0	0	0	0	0	0	33.8271	58.4459	0	0	0	0	0	0	0	0	0
		49	397.58	0	0	0	0	0	0	0	138.918	0	0	0	0	0	0	0	0	0	0	0	0	0	0	0	0	0	0	0	0	0	0	0	0	0	0	0	73.7793	108.639	0	0	0	0	0	0	0	0	0
		50	401.44	0	0	0	0	0	0	0	120.937	0	0	0	0	0	0	0	0	0	0	0	0	0	0	0	0	0	0	0	0	0	0	0	0	0	0	0	42.619	111.24	0	0	0	0	0	0	0	0	0
		51	405.3	0	0	0	0	0	0	0	143.91	0	0	0	0	0	0	15.4265	0	0	0	0	0	0	0	0	0	0	0	0	0	0	0	0	0	0	0	0	101.399	105.413	0	0	0	0	0	0	0	0	0
		52	409.16	0	0	0	0	0	0	0	130.089	0	0	0	0	0	0	0	0	0	0	0	0	0	0	0	0	0	0	0	0	0	0	0	0	0	0	0	77.7293	132.182	0	0	0	0	0	0	0	0	0
		53	413.02	0	0	0	0	0	0	0	186.471	0	0	0	0	0	0	0	0	0	0	0	0	0	0	0	0	0	0	0	0	0	0	0	0	0	0	0	58.6789	104.088	0	0	0	0	0	0	0	0	0
		54	416.88	0	0	0	0	0	0	0	147.013	0	0	0	0	0	0	0	0	0	0	0	0	0	0	0	0	0	0	0	0	0	0	0	0	0	19.4771	0	92.1124	141.044	0	0	0	0	0	0	0	0	0
		55	420.74	0	0	0	0	0	0	0	214.11	0	0	0	0	0	0	0	0	0	0	0	0	0	0	0	0	0	0	0	0	0	0	0	0	0	16.8952	0	117.454	153.399	0	0	0	0	0	0	0	0	0
		56	424.6	0	0	0	0	0	0	0	201.982	0	0	0	0	0	0	0	0	0	0	0	0	0	0	0	0	0	0	0	0	0	0	0	0	0	43.4926	0	95.9244	94.22	0	0	0	0	0	0	0	0	0
		57	428.46	0	0	0	0	0	0	0	188.179	0	0	0	0	0	0	0	0	0	0	0	0	0	0	0	0	0	0	0	0	0	0	0	0	0	45.8893	0	107.47	122.736	0	0	0	0	0	0	0	0	0
		58	432.32	0	0	0	0	0	0	0	165.353	0	0	0	0	0	0	0	0	0	0	0	0	0	0	0	0	0	0	0	0	0	0	0	0	0	103.634	0	104.999	150.24	0	0	0	0	0	0	0	0	0
		59	436.18	0	0	0	0	0	0	0	129.15	0	0	0	0	0	0	0	0	0	0	0	0	0	0	0	0	0	0	0	0	0	0	0	0	0	89.2704	17.1595	147.902	144.517	0	0	0	31.0112	0	0	0	0	0
		60	440.04	0	0	0	0	0	0	0	233.552	0	0	0	0	0	0	0	0	0	0	0	0	0	0	0	0	0	0	0	0	0	0	0	0	0	64.2618	0	184.376	148.613	0	0	0	19.5828	0	0	0	0	0
		61	443.9	0	0	0	0	0	17.8777	0	236.593	0	0	0	0	0	0	0	0	0	0	0	0	0	0	0	0	0	0	0	0	0	0	0	0	0	122.456	0	151.031	116.454	0	0	0	25.0799	0	0	0	0	0
		62	447.76	0	0	0	0	0	23.7528	0	209.324	0	0	0	0	0	0	0	0	0	0	0	0	0	0	0	0	0	0	0	0	0	0	0	0	0	220.691	0	175.274	87.7195	0	0	0	42.9938	0	0	0	0	0
		63	451.62	0	0	0	14.9007	0	49.8501	0	204.101	0	0	0	0	0	0	0	0	0	0	0	0	0	0	0	0	0	0	0	0	0	0	0	0	0	189.873	0	229.308	144.049	0	0	0	0	0	0	0	63.2599	0
		64	455.48	0	0	0	0	0	68.6395	0	245.007	0	0	0	0	0	0	0	0	0	0	0	0	0	0	0	0	0	0	0	0	0	0	0	0	0	163.631	0	186.423	89.9687	0	0	0	86.158	0	0	0	38.1369	0
		65	459.34	0	0	0	0	0	76.9021	0	201.809	0	0	0	0	0	0	0	0	0	0	0	0	0	0	0	0	0	0	0	0	0	0	0	0	0	256.042	0	226.085	69.875	0	0	0	34.0765	0	0	0	57.9672	0
		66	463.2	0	0	0	0	0	79.0254	0	261.615	0	0	0	0	0	0	0	0	0	0	0	0	0	0	0	0	0	0	0	0	0	0	0	0	0	250.164	0	228.956	62.7294	0	0	0	86.5855	0	0	0	74.8161	0
		67	467.06	0	0	0	0	0	108.953	0	283.436	0	0	0	0	0	0	0	0	0	0	0	0	0	0	0	0	0	0	0	0	0	0	0	0	0	240.835	0	284.482	82.9913	0	0	0	26.4804	0	0	0	109.308	0
		68	470.92	0	0	0	0	0	96.0542	0	293.292	0	0	0	0	0	0	0	0	0	0	0	0	0	0	0	0	0	0	0	0	0	0	0	0	0	287.091	0	241.388	63.5162	0	0	0	97.7557	0	0	0	69.1924	0
		69	474.78	0	0	0	0	0	128.8	0	336.598	0	0	0	0	0	0	0	0	0	0	0	0	0	0	0	0	0	0	0	0	0	0	0	0	0	366.334	0	321.934	69.944	0	0	0	87.3642	0	0	0	101.529	24.8998
		70	478.64	0	0	0	0	0	125.44	0	303.226	0	0	33.169	0	0	0	0	0	0	0	23.7039	0	0	0	0	0	0	0	14.8198	0	0	0	0	0	0	328.559	0	333.693	75.2702	0	0	0	112.046	0	0	0	114.85	0
		71	482.5	0	0	0	0	0	136.144	0	331.371	0	0	57.9209	0	0	0	0	0	0	0	31.4759	0	0	0	0	0	0	0	0	0	0	0	0	0	0	361.233	0	322.995	90.0022	0	0	0	69.178	0	0	0	143.95	15.6354
		72	486.36	0	0	0	0	0	139.228	0	446.017	0	0	47.0241	0	0	0	0	0	0	0	0	0	0	0	0	0	0	0	0	0	0	0	0	0	0	409.518	0	281.699	90.6928	0	0	0	88.8164	0	0	0	133.76	40.5758
		73	490.22	0	0	0	0	0	144.547	0	360.871	0	0	61.4178	0	0	0	0	0	0	0	0	0	0	0	0	0	0	0	0	0	0	0	0	0	0	331.771	0	375.526	48.7678	0	0	0	84.2833	0	0	0	145.212	18.6256
		74	494.08	0	0	0	0	0	134.019	0	407.231	0	0	115.123	0	0	0	0	0	0	0	0	0	0	0	0	0	0	0	0	0	0	0	0	0	0	386.788	0	344.386	64.4298	0	0	0	53.427	0	0	0	102.36	0
		75	497.94	0	0	0	0	0	179.435	0	439.518	0	0	139.21	0	0	0	0	0	0	0	0	0	0	0	0	0	0	0	0	0	0	0	0	0	0	436.418	0	306.511	47.2915	0	0	0	90.9615	0	0	0	131.854	55.2059
		76	501.8	0	0	0	0	0	207.297	0	452.058	0	0	100.151	0	0	0	0	0	0	0	0	0	0	0	0	0	0	0	0	0	0	0	0	0	0	381.735	0	353.9	65.1803	0	0	0	87.8971	0	0	0	56.8619	25.2801
		77	505.66	0	0	0	0	0	235.402	0	378.688	0	0	125.761	0	0	0	0	0	0	0	0	0	0	0	0	0	0	0	15.9067	0	0	0	0	0	0	413.284	0	346.912	22.2315	0	0	0	63.4419	0	0	0	136.101	28.6418
		78	509.52	0	0	0	0	0	156.669	0	462.776	0	0	112.121	0	0	0	0	0	0	0	54.7809	0	0	0	0	0	0	0	0	0	0	0	0	0	0	430.488	0	367.163	20.036	0	0	0	153.76	0	0	0	147.579	54.1325
		79	513.38	0	0	0	0	0	198.268	0	435.845	0	0	119.872	0	0	0	0	0	0	0	52.9229	0	0	0	0	0	0	0	0	0	15.9426	0	0	0	0	445.044	0	419.072	38.0636	0	0	0	128.375	0	0	0	120.12	77.9647
		80	517.24	0	0	0	0	0	205.127	0	447.083	0	0	154.032	0	0	0	0	0	0	0	0	0	0	0	0	0	0	0	30.4782	0	0	0	0	0	0	467.215	0	351.957	22.5949	0	0	0	114.719	0	0	0	82.7158	58.3866
		81	521.1	0	0	0	0	0	292.138	0	474.188	0	0	70.8027	0	0	0	0	0	0	0	31.068	0	0	0	0	0	0	0	0	20.1651	0	0	0	0	0	532.11	0	341.443	0	0	0	0	110.758	0	0	0	161.806	37.8754
		82	524.96	0	0	0	0	0	195.795	0	518.395	0	0	144.269	0	0	0	0	0	0	0	63.332	0	0	0	0	0	0	0	34.5528	0	0	0	0	0	0	447.986	0	328.984	0	0	0	0	147.743	0	0	0	133.508	102.211
		83	528.82	0	0	0	0	0	267.426	0	406.741	0	0	92.7243	0	0	0	0	0	0	0	94.0073	0	0	0	0	0	0	0	35.0601	22.0013	0	0	0	0	0	474.179	0	391.016	0	0	0	0	130.126	0	0	0	121.754	74.765
		84	532.68	0	0	0	0	0	230.662	0	490.489	0	0	121.312	0	0	0	0	0	0	0	78.1081	0	0	0	0	0	0	0	48.7652	29.9534	0	0	0	0	0	555.282	0	394.043	0	0	0	0	109.154	0	0	0	145.512	98.7245
		85	536.54	0	0	0	0	0	270.525	0	572.21	0	0	125.516	0	0	0	0	0	0	0	89.5746	0	0	21.1636	0	0	0	0	91.9037	64.8337	0	0	0	0	0	544.459	0	321.656	0	0	0	0	125.739	0	0	0	120.506	88.0978
		86	540.4	0	0	0	0	0	229.75	0	483.75	0	0	168.066	0	0	0	0	0	0	0	113.07	0	0	58.8106	0	0	0	0	74.0394	62.4928	0	0	0	0	0	614.802	0	292.921	0	0	0	0	186.312	0	0	0	72.3696	96.5353
		87	544.26	0	0	0	0	0	225.424	0	461.511	0	0	139.501	0	0	0	0	0	0	0	102.681	0	0	17.2246	0	0	0	0	171.006	83.9028	0	0	0	0	0	688.103	0	252.376	0	0	0	0	115.568	0	0	0	141.671	87.8205
		88	548.12	0	0	0	0	0	209.317	0	519.339	0	0	111.37	0	0	0	0	0	0	0	119.268	0	0	24.4839	0	0	0	0	89.5514	61.5087	0	0	0	0	0	555.675	0	339.911	16.1446	0	0	0	171.524	0	0	0	103.352	82.8727
		89	551.98	0	0	0	0	0	215.014	0	437.244	0	0	179.55	0	0	0	0	0	0	0	97.3677	0	0	67.0026	0	0	0	0	124.977	139.038	0	0	0	0	0	546.38	0	335.218	0	0	0	0	212.742	0	0	0	149.973	90.0459
		90	555.84	0	0	0	0	0	203.71	0	465.984	0	0	179.045	0	19.1863	0	0	0	0	26.9792	136.87	0	0	0	0	0	0	0	173.372	196.652	0	0	0	0	0	799.372	0	287.292	0	0	0	0	191.192	0	0	0	144.548	89.2072
		91	559.7	0	0	0	0	0	170.565	0	512.365	0	0	131.465	0	38.6986	0	0	0	0	0	148.281	0	0	79.3842	0	0	0	0	171.627	137.408	0	0	0	0	0	645.839	0	296.738	0	0	0	0	222.968	0	0	0	154.183	192.004
		92	563.56	0	16.6928	0	0	0	205.303	0	514.847	0	0	156.777	0	36.003	0	0	0	0	0	156.276	0	0	68.1092	0	0	0	0	128.96	280.462	0	0	0	0	0	664.621	0	337.339	0	0	0	0	174.977	0	0	0	135.586	130.521
		93	567.42	0	0	0	0	0	211.22	0	538.553	0	0	147.608	0	45.0164	0	0	0	0	42.125	147.016	0	0	84.2688	0	0	0	0	175.416	267.017	0	0	0	0	0	565.681	0	262.042	0	0	0	0	261.136	0	0	0	142.193	111.683
		94	571.28	0	0	0	0	0	275.69	0	585.932	0	0	127.614	0	52.7922	0	0	0	0	74.243	169.627	0	0	57.1882	0	0	0	0	140.794	250.262	0	0	0	0	0	634.161	0	349.687	24.8491	0	0	0	180.126	0	0	0	151.546	151.833
		95	575.14	0	16.952	0	0	0	219.583	0	569.25	0	0	137.246	0	66.3085	0	0	0	0	44.4909	191.023	0	0	52.7923	0	0	0	0	188.465	325.408	0	0	0	0	0	708.422	0	264.985	0	0	0	0	255.482	0	0	0	176.031	200.885
		96	579	0	0	16.1818	0	0	206.136	0	660.519	0	0	270.288	0	54.8974	0	0	0	0	53.6074	191.362	0	0	98.4989	0	0	0	0	203.735	249.331	0	0	0	0	0	769.985	0	323.932	0	0	0	0	214.488	0	0	0	100.56	258.579
		97	582.86	0	60.3446	0	0	0	244.279	0	500.755	0	0	229.382	0	49.1381	0	0	0	0	54.4509	255.66	0	0	81.9579	0	0	0	0	186.302	330.514	0	0	0	0	0	685.441	0	417.006	0	0	0	0	269.068	0	0	0	128.976	198.276
		98	586.72	0	66.9435	0	0	0	237.895	0	624.621	0	0	234.332	0	73.3001	0	0	0	0	95.78	222.847	0	0	85.5433	0	0	0	0	226.007	399.393	0	0	0	0	0	605.825	0	383.227	0	0	0	0	246.04	0	0	0	104.152	283.894
		99	590.58	0	59.3701	0	0	0	282.252	0	774.103	0	0	198.444	0	111.455	0	0	0	0	112.227	218.453	0	0	131.716	0	0	0	0	222.088	334.874	0	0	0	0	0	606.39	0	356.91	0	0	0	20.7532	252.397	0	0	0	182.387	221.294
		100	594.44	0	51.0552	0	0	0	248.258	0	665.28	0	0	239.653	0	78.7682	0	0	0	0	104.1	259.211	0	0	125.768	0	0	0	0	204.859	340.187	0	0	0	0	0	541.992	0	355.728	0	0	0	0	274.472	0	0	0	116.756	311.419
		101	598.3	0	89.5376	0	0	0	294.283	0	665.406	0	0	273.935	0	139.509	0	0	0	0	83.3851	310.451	0	0	112.531	0	0	0	0	199.86	392.925	0	0	0	0	0	620.393	0	389.17	0	0	0	17.0178	308.619	0	0	0	108.41	286.175
		102	602.16	0	105.369	0	0	0	232.645	0	699.479	0	0	280.807	0	144.771	0	0	0	0	120.185	229.831	0	0	102.357	0	0	0	0	251.196	443.238	0	0	0	0	0	622.717	0	448.429	0	0	0	0	352.75	0	0	0	178.519	290.893
		103	606.02	0	147.299	0	0	0	278.078	0	661.048	0	0	305.153	0	151.23	0	0	0	0	103.638	260.835	0	0	107.826	0	0	0	0	288.367	517.679	0	0	0	0	0	613.033	0	393.187	0	0	0	0	360.811	0	0	0	141.627	362.25
		104	609.88	0	78.2855	0	0	0	300.648	0	579.933	0	0	261.225	0	106.611	0	0	0	0	103.867	350.002	0	0	109.845	0	0	0	0	284.842	447.95	0	0	0	0	0	529.274	0	361.584	46.2886	0	0	25.3	336.781	0	0	0	171.7	302.676
		105	613.74	0	119.389	0	0	0	325.548	0	563.399	0	0	244.674	0	145.319	0	0	0	0	91.3481	308.173	0	0	115.072	0	0	0	0	262.021	483.632	0	0	0	0	0	624.019	0	379.294	35.7761	0	0	83.6872	368.146	0	0	0	127.042	324.383
		106	617.6	0	163.677	0	0	0	354.201	0	705.844	0	0	300.681	0	162.333	0	0	0	0	161.593	198.265	0	0	175.053	0	0	0	0	255.554	418.489	0	0	0	0	0	681.529	0	374.844	20.8647	0	0	40.5952	407.918	0	0	0	165.211	422.569
		107	621.46	0	173.818	0	0	0	410.108	0	708.846	0	0	286.716	0	123.389	0	0	0	0	74.9485	213.18	0	0	172.632	0	0	0	0	326.177	399.338	0	0	0	0	0	616.085	0	451.732	54.4547	0	0	37.629	309.027	0	0	0	130.718	367.67
		108	625.32	0	122.29	0	0	0	322.348	0	746.359	0	0	310.102	0	161.475	0	0	0	0	119.936	337.882	0	0	122.783	0	0	0	0	353.821	557.722	0	0	0	0	0	511.691	0	373.933	37.2537	0	0	85.7761	381.918	0	0	0	172.431	361.969
		109	629.18	0	149.314	0	0	0	374.806	0	808.085	0	0	287.187	0	116.7	0	0	0	0	98.5392	292.677	0	0	191.481	0	0	0	0	316.563	553.381	0	0	0	0	0	585.359	0	326.948	105.102	0	0	132.344	338.896	0	0	0	232.304	416.669
		110	633.04	0	155.091	0	0	0	443.503	0	694.008	0	0	254.043	0	175.595	0	0	0	0	76.2665	380.499	0	0	146.414	0	0	0	0	258.491	498.118	0	0	0	0	0	637.057	0	330.741	81.2189	0	0	96.9915	413.582	0	0	0	226.802	393.455
		111	636.9	0	150.745	0	0	0	471.286	0	704.766	0	0	194.545	0	167.783	0	0	0	0	89.9912	249.77	0	0	185.082	0	0	0	0	334.824	461.052	0	0	0	0	28.571	491.127	0	274.531	96.8807	0	0	136.813	411.863	0	0	0	217.955	394.777
		112	640.76	0	174.863	0	0	0	379.957	0	716.613	0	0	270.517	0	161.777	0	0	0	0	119.158	272.161	0	0	145.371	0	0	0	0	258.717	487.651	0	0	0	0	41.6739	586.756	0	358.182	85.0209	0	0	84.3235	475.134	0	0	0	220.153	474.201
		113	644.62	0	169.858	0	0	0	475.7	0	664.509	0	0	268.591	0	145.495	19.7285	0	0	0	146.058	277.834	0	0	195.671	0	0	0	0	313.375	497.976	0	0	0	0	24.1084	545.206	0	293.545	144.63	0	0	133.255	513.249	0	0	0	221.054	452.993
		114	648.48	0	203.036	0	0	0	483.198	0	753.656	0	0	398.409	0	200.313	17.235	0	0	0	100.611	371.11	0	0	190.856	0	0	0	0	262.07	465.298	0	0	0	0	61.7552	654.253	0	405.461	119.894	0	0	144.981	451.501	0	0	0	255.526	480.101
		115	652.34	0	155.719	0	0	0	502.83	0	915.591	0	0	382.531	0	218.167	0	0	0	0	87.1433	327.935	0	0	201.162	0	0	0	0	272.438	493.846	0	0	0	0	52.4956	581.29	0	310.393	120.934	0	0	143.397	427.139	0	0	0	310.846	471.387
		116	656.2	0	169.103	0	0	0	450.163	0	889.847	0	0	360.295	0	159.645	0	0	0	0	126.356	298.907	0	0	249.623	0	0	0	0	273.625	448.834	0	0	0	0	36.9864	653.815	0	307.076	144.972	0	0	145.579	522.767	0	0	0	218.978	425.429
		117	660.06	0	173.735	0	0	0	497.056	0	882.817	0	0	422.188	0	181.644	20.6359	0	0	0	132.644	315.51	0	0	218.828	0	0	0	0	236.191	624.932	0	0	0	0	130.383	622.334	0	376.906	204.238	0	0	181.781	535.655	0	0	0	207.287	430.989
		118	663.92	0	182.794	0	0	0	475.111	0	853.84	0	0	396.437	0	266.983	19.506	0	0	0	139.111	294.072	0	0	238.271	0	0	0	0	346.701	511.123	0	0	0	0	109.743	592.565	0	266.287	194.201	0	0	215.718	574.647	0	0	0	244.94	488.025
		119	667.78	0	139.867	0	0	0	573.075	0	813.122	0	0	395.081	0	228.59	39.3977	0	0	0	125.882	294.314	0	0	225.49	0	0	0	0	273.278	449.819	0	0	0	0	148.084	662.476	0	322.948	195.488	0	0	190.023	572.127	0	0	0	238.964	474.588
		120	671.64	0	182.055	0	0	0	519.99	0	720.594	0	0	362.736	0	197.714	83.1195	0	0	0	168.267	285.907	0	0	255.367	0	0	0	0	326.105	569.394	0	0	0	0	114.469	723.125	0	309.989	189.847	0	0	187.582	546.557	0	0	0	296.391	468.52
		121	675.5	0	141.043	0	0	0	540.12	0	622.594	0	0	315.054	0	216.399	64.0885	0	0	0	172.322	281.872	0	0	266.583	0	0	0	0	234.283	463.327	0	0	0	0	132.363	562.993	0	298.243	253.046	0	0	167.604	587.132	0	0	0	165.969	402.003
		122	679.36	0	121.087	0	0	0	597.586	0	687.715	0	0	399.452	0	245.851	87.27	0	0	0	150.296	335.598	0	0	303.427	0	0	0	0	268.465	540.374	0	0	0	0	180.809	676	0	278.746	208.675	0	0	130.383	514.48	0	0	0	274.877	447.431
		123	683.22	0	88.1793	0	0	0	775.211	0	730.516	0	0	411.643	30.4384	250.696	59.3396	0	0	0	146.26	242.41	0	0	409.632	0	0	0	0	301.927	586.42	0	0	0	0	152.94	602.959	0	369.925	206.698	0	0	233.733	547.521	0	0	0	268.35	365.864
		124	687.08	0	148.732	0	0	0	619.235	0	708.312	0	0	436.915	33.7921	211.591	100.583	0	0	0	146.542	247.992	0	0	283.402	0	0	0	0	319.772	519.703	0	0	0	0	172.864	717.988	0	345.614	215.755	0	0	190.099	495.972	0	0	0	262.578	376.11
		125	690.94	0	125.629	0	0	0	602.519	0	698.525	0	0	413.472	52.6794	211.329	93.4848	0	0	0	180.684	277.418	0	0	285.71	0	0	0	0	233.589	543.651	0	0	0	0	198.273	708.513	0	433.442	195.811	0	0	215.639	606.108	0	0	0	192.177	364.968
		126	694.8	0	123.546	0	0	0	628.089	0	696.073	0	0	446.613	102.755	271.454	75.0266	0	0	0	128.173	374.566	0	0	269.878	0	0	0	0	259.859	475.216	0	0	0	0	285.363	740.152	0	400.72	274.327	0	0	232.862	766.109	33.2842	0	0	331.977	348.205
		127	698.66	0	156.935	0	0	0	546.631	0	748.096	0	0	530.021	82.3214	276.488	146.833	0	0	0	182.62	284.415	0	0	289.043	0	0	0	0	276.359	520.078	0	0	0	0	189.18	760.463	0	369.172	295.067	0	0	264.212	533.124	27.9587	0	0	255.928	410.243
		128	702.52	0	176.168	0	0	0	554.888	0	785.556	0	0	554.578	97.6241	305.127	242.596	0	0	0	192.512	346.497	0	0	342.872	0	0	0	0	320.257	524.732	0	0	0	0	201.575	749.914	0	448.019	279.598	0	0	211.655	677.718	21.1671	0	0	365.927	352.233
		129	706.38	0	226.293	0	0	0	661.329	0	716.518	0	0	534.108	182.009	234.783	183.289	0	0	0	158.023	298.689	0	0	302.344	0	0	0	0	258.443	489.915	0	0	0	0	146.178	753.182	0	357.807	262.956	0	0	221.616	724.255	0	16.1279	0	285.798	307.586
		130	710.24	0	157.292	0	0	0	681.55	0	675.461	0	0	464.789	212.177	272.511	155.742	0	0	0	188.806	387.065	0	0	299.269	0	0	0	0	327.06	457.097	0	0	0	0	205.783	816.344	0	478.691	298.073	0	19.9915	198.965	541.205	35.5882	0	0	325.14	342.17
		131	714.1	0	191.532	0	0	0	553.815	0	695.826	0	0	477.324	256.336	304.542	199.137	0	0	0	149.093	476.062	0	0	307.307	0	0	0	0	226.792	449.492	0	0	0	0	209.054	993.723	0	381.259	311.828	0	52.3244	225.945	557.463	52.441	0	0	307.076	267.812
		132	717.96	0	230.487	0	0	0	546.046	0	643.745	0	0	432.173	199.592	311.224	259.316	0	0	0	169.054	303.159	0	0	395.344	0	0	0	0	283.682	415.495	0	0	0	0	168.96	800.54	0	412.51	285.61	0	35.0379	264.435	507.979	59.2046	0	0	350.286	403.089
		133	721.82	0	251.648	0	0	0	599.972	0	769.582	0	0	426.075	276.371	286.65	142.566	0	0	0	124.922	338.913	0	0	356.366	0	0	0	0	314.748	463.041	0	0	0	0	194.232	879.024	0	435.529	324.95	0	39.8825	186.532	633.186	58.3313	41.2103	0	345.666	359.645
		134	725.68	0	172.398	0	0	0	611.229	0	773.699	0	0	514.694	198.48	319.718	219.155	0	0	0	108.541	328.053	0	0	336.259	0	0	0	0	267.75	445.563	0	0	0	0	222.153	789.824	0	473.116	336.348	0	95.269	243.325	697.63	82.1115	0	0	320.904	335.886
		135	729.54	0	304.31	0	0	0	702.215	0	612.495	0	0	517.521	189.283	312.273	239.979	0	0	0	133.974	292.185	0	0	388.759	0	0	0	0	310.893	479.874	0	0	0	0	207.732	724.908	0	461.855	369.007	0	112.296	227.44	564.527	87.1232	0	0	391.907	288.714
		136	733.4	0	152.256	0	0	0	660.135	0	664.265	0	0	525.09	280.223	297.711	270.258	0	0	0	166.028	347.484	0	0	262.361	0	0	0	0	305.582	477.724	0	0	0	0	170.596	764.282	0	453.329	357.4	0	40.9504	176.059	593.168	88.9316	30.8569	0	259.01	246.673
		137	737.26	0	259.191	0	0	0	534.049	0	596.965	0	0	508.201	331.334	383.169	239.673	0	0	0	147.391	267.626	0	0	319.248	0	0	0	0	243.766	431.507	0	0	0	0	200.758	849.132	0	416.874	334.614	0	75.6323	228.404	565.829	79.461	0	0	333.657	312.033
		138	741.12	0	214.031	0	0	0	580.122	0	680.442	0	0	466.686	264.303	381.812	267.901	0	0	0	222.096	373.323	0	0	309.173	0	0	0	0	256.095	441.574	0	0	0	0	178.559	739.558	0	495.637	378.507	0	112.03	202.94	539.042	32.642	60.4894	0	200.832	302.289
		139	744.98	0	311.103	0	0	0	494.884	0	708.781	0	0	419.275	351.854	261.781	292.039	0	0	0	115.802	260.073	0	0	340.538	0	0	0	0	300.532	306.611	0	0	0	0	190.864	941.278	0	419.463	381.66	0	99.0432	132.933	621.398	146.678	26.348	0	250	254.204
		140	748.84	0	277.015	0	0	0	534.129	0	576.906	0	0	485.268	297.091	327.745	280.446	0	0	0	66.3178	309.282	0	0	274.524	0	0	0	0	267.478	375.275	0	0	0	0	184.28	756.428	0	506.648	327.362	0	93.0412	192.147	608.901	48.9829	37.9071	0	238.01	257.5
		141	752.7	0	294.152	0	0	0	564.594	0	672.177	0	0	390.761	330.612	307.486	209.644	0	0	0	152.545	411.006	0	0	300.534	0	0	0	0	290.268	387.769	0	0	0	0	179.492	900.669	0	437.249	345.341	0	137.372	136.131	524.078	118.815	40.7135	0	245.064	202.048
		142	756.56	0	347.013	0	0	0	500.667	0	680.679	0	0	501.614	355.924	282.109	210.561	0	0	0	91.8235	373.1	0	0	364.676	0	0	0	0	278.272	428.395	0	0	0	0	165.485	801.746	0	529.145	334.39	0	160.046	183.774	519.969	114.238	22.9953	0	269.091	262.924
		143	760.42	0	309.913	0	0	0	417	0	649.969	0	0	460.797	452.046	332.703	219.616	0	0	0	120.091	369.839	0	0	375.562	0	0	0	0	266.117	407.817	0	0	0	0	236.279	701.064	0	576.697	297.999	0	144.591	177.401	524.155	166.237	71.691	0	237.005	239.288
		144	764.28	0	271.403	0	0	0	466.26	0	603.606	0	0	443.533	451.377	345.872	279.371	0	0	0	126.245	314.804	0	0	251.341	0	0	0	0	359.022	368.125	0	0	0	0	182.616	773.039	0	547.051	345.744	0	105.11	185.297	559.082	140.551	48.9983	0	281.975	224.492
		145	768.14	37.6561	332.499	0	0	0	413.8	0	637.571	0	0	417.197	444.16	321.941	234.985	0	0	0	112.134	442.015	0	0	331.617	0	0	0	0	316.609	322.244	0	0	0	0	227.916	836.97	0	556.988	340.264	0	148.29	190.773	501.8	223.604	19.3921	0	310.702	200.974
		146	772	0	285.032	0	0	0	495.936	0	665.957	0	0	491.34	470.872	400.386	214.695	0	0	0	125.478	399.735	0	0	349.829	0	0	0	0	357.818	301.384	0	0	0	0	183.796	822.113	0	454.273	272.783	0	151.57	134.377	531.266	155.174	45.2853	0	360.91	235.706
		147	775.86	57.5268	282.055	0	0	0	396.791	0	590.091	0	0	488.873	473.511	389.739	247.036	0	0	0	141.74	374.897	0	0	325.194	0	0	0	0	403.453	288.829	0	0	0	0	276.784	698.07	0	687.563	350.061	0	131.133	211.22	557.116	140.853	0	0	299.65	232.239
		148	779.72	57.562	342.653	0	0	0	453.541	0	639.017	0	0	427.223	532.606	380.975	181.834	0	0	0	121.693	340.325	0	0	326.017	0	0	0	0	448.047	341.467	0	0	0	0	226.585	726.546	0	629.99	316.988	0	198.479	215.043	454.537	178.208	85.8979	0	359.561	181.497
		149	783.58	57.6225	308.788	0	0	0	457.414	0	766.283	0	0	377.161	508.792	294.646	262.774	0	0	0	204.415	470.682	0	0	333.372	0	0	0	0	395.666	356.284	0	0	0	0	195.974	870.837	0	471.498	330.338	0	172.301	200.287	485.12	154.615	88.0694	0	255.388	232.136
		150	787.44	32.4454	264.261	0	0	0	532.416	0	756.588	0	0	444.533	443.002	351.663	253.736	0	0	0	210.72	394.398	0	0	326.784	0	0	0	0	315.238	380.711	0	0	0	0	310.535	616.318	0	453.547	265.4	0	147.024	217.765	491.079	183.622	69.0823	0	309.06	226.667
		151	791.3	63.4329	233.477	0	0	0	524.648	0	741.892	0	0	428.693	567.092	294.214	252.5	0	0	0	240.226	363.619	0	0	300.065	0	0	0	0	380.973	352.144	0	0	0	0	273.122	636.368	0	484.002	349.703	0	155.818	213.727	529.233	206.953	114.753	0	364.527	208.111
		152	795.16	72.0627	289.272	0	0	0	377.893	0	682.879	0	0	401.205	514.081	298.462	167.577	0	0	0	236.457	571.28	0	0	309.402	0	0	0	0	354.679	323.017	0	0	0	0	193.648	663.488	0	501.12	294.207	0	161.285	226.951	532.927	197.248	84.9806	0	392.912	265.095
		153	799.02	68.5242	239.013	0	0	0	530.042	0	703.546	0	0	455.35	498.655	288.714	205.862	0	0	0	262.879	374.811	0	0	334.386	0	0	0	0	490.082	364.484	0	0	0	0	304.029	704.775	0	464.358	333.603	0	215.796	221.83	657.012	194.236	92.1919	0	340.282	214.11
		154	802.88	66.5539	274.619	0	0	0	420.231	0	647.591	0	0	442.729	544.15	282.689	263.556	0	0	0	202.972	464.521	0	0	319.061	0	0	0	0	429.036	423.699	0	0	0	0	276.948	686.15	0	579.904	435.689	0	182.978	180.271	562.841	209.831	96.2449	0	374.548	215.468
		155	806.74	79.5279	226.505	0	0	0	442.442	0	720.343	0	0	494.029	388.418	266.173	224.691	0	0	0	204.117	541.969	0	0	298.642	0	0	0	0	417.441	326.841	0	0	0	0	279.594	742.714	0	623.73	345.553	0	141.407	215.388	641.166	204.245	96.5502	0	427.613	229.49
		156	810.6	57.6317	189.891	0	0	0	387.031	0	595.67	0	0	402.197	365.697	250.685	233.795	0	0	0	171.19	609.811	0	0	298.991	0	0	0	0	412.782	368.52	0	0	0	0	291.331	678.437	0	579.786	427.919	0	107.827	248.582	597	224.068	97.5747	0	380.349	208.844
		157	814.46	43.7626	218.48	0	0	0	374.525	0	639.183	0	0	526.004	328.375	268.167	215.187	0	0	0	129.389	478.815	0	0	293.941	0	21.2198	0	0	577.287	404.417	0	0	0	0	322.507	688.396	0	603.804	387.016	0	81.9747	210.738	645.55	296.558	107.419	0	487.504	225.841
		158	818.32	104.907	179.834	0	0	0	375.953	0	686.204	0	0	401.732	371.574	267.277	251.374	0	0	0	178.015	648.082	0	0	360.186	0	30.975	0	0	376.218	398.133	0	0	0	0	299.363	901.2	0	510.217	375.848	0	145.845	219.025	587.642	384.609	80.5139	0	454.91	217.725
		159	822.18	137.249	180.721	0	0	0	313.795	0	653.114	0	0	444.528	309.789	302.164	190.139	0	0	0	187.157	497.694	0	0	405.663	0	0	0	0	461.075	437.764	0	0	0	0	334.166	725.586	0	522.119	451.638	0	135.301	213.091	604.602	338.649	87.0173	0	445.066	191.116
		160	826.04	89.773	194.699	0	0	0	358.234	0	617.951	0	0	416.97	441.232	225.816	217.451	0	0	0	163.963	493.677	0	0	305.498	0	51.827	0	0	520.712	472.077	0	0	0	0	253.206	660.037	0	582.414	418.32	0	161.95	222.614	692.064	240.329	139.228	0	457.995	169.96
		161	829.9	113.962	191.488	0	0	0	398.604	0	696.817	0	0	479.112	429.789	204.673	246.486	0	0	0	193.43	564.82	0	0	298.385	0	55.6758	0	0	534.951	355.017	0	0	0	0	271.006	608.568	0	540.167	410.994	0	152.639	251.179	741.92	314.298	137.817	0	459.345	181.75
		162	833.76	110.549	175.091	0	0	0	402.676	0	669.918	0	0	380.903	436.136	186.468	221.872	0	0	0	216.261	518.989	0	0	252.729	0	88.0229	0	0	449.623	433.125	0	0	0	0	318.168	789.989	0	517.982	434.823	0	102.14	306.923	637.103	204.635	149.339	0	399.872	225.791
		163	837.62	117.86	168.879	0	0	0	404.621	0	566.703	0	0	496.227	478.134	262.964	242.801	0	0	0	188.642	582.947	0	0	348.011	0	74.0313	0	0	489.525	346.118	0	0	0	0	207.997	770.118	0	533.234	427.563	0	147.573	299.728	611.072	379.417	114.614	0	423.547	168.067
		164	841.48	94.7092	111.984	0	0	0	382.196	0	620.326	0	0	463.906	402.304	311.88	255.64	0	0	0	190.365	638.583	0	0	274.441	0	94.323	0	0	507.663	435.414	0	0	0	0	259.519	632.831	0	439.224	410.12	0	145.335	328.996	457.07	315.424	114.947	0	454.292	139.773
		165	845.34	103.313	242.206	0	0	0	327.613	0	676.512	0	0	487.288	376.697	321.889	255.889	0	0	0	228.225	514.056	0	0	303.257	0	127.771	0	0	475.672	412.924	0	0	0	0	242.492	794.191	0	517.967	374.92	0	107.141	272.639	560.336	342.587	129.301	31.8624	447.628	176.795
		166	849.2	114.75	114.507	0	0	0	453.713	0	655.324	0	0	332.679	408.644	344.884	259.622	0	0	0	212.147	543.257	0	0	365.108	0	124.127	0	0	421.424	427.915	0	0	0	0	235.939	615.151	0	591.732	438.859	0	143.57	256.096	554.581	353.384	173.593	0	406.669	145.279
		167	853.06	192.802	202.683	0	0	0	318.351	0	669.538	0	0	445.569	275.361	314.622	202.377	0	0	0	155.609	453.794	0	0	332.976	0	115.123	0	0	373.016	486.918	0	0	0	0	217.688	748.972	0	588.192	414.019	0	117.88	344.531	622.751	384.381	209.298	0	420.451	155.893
		168	856.92	162.99	178.065	0	0	0	265.691	0	627.829	0	0	464.079	436.306	277.514	184.047	0	0	0	226.442	511.943	0	0	330.941	0	165.339	0	0	439.208	431.184	0	0	0	0	189.024	666.928	0	574.075	446.045	0	150.908	406.208	585.61	455.515	182.6	34.3679	373.929	177.775
		169	860.78	147.951	190.301	0	0	0	362.381	0	590.326	0	0	484.364	333.85	216.297	218.908	0	0	0	281.084	527.965	0	0	315.491	0	170.357	0	0	589.742	497.155	0	0	0	0	249.331	691.734	0	546.173	439.829	0	172.099	412.315	618.687	381.798	120.631	58.5077	423.293	198.387
		170	864.64	134.978	147.988	0	0	0	323.741	0	604.764	0	0	408.596	356.85	279.277	236.774	0	0	0	252.849	372.409	0	0	236.338	0	119.839	0	0	412.52	388.502	0	0	0	0	218.782	614.147	0	616.284	511.796	0	201.075	248.589	689.585	363.444	152.365	38.4945	408.991	189.095
		171	868.5	120.359	117.523	0	0	0	318.481	0	605.021	0	0	419.123	370.908	290.207	189.228	0	0	0	262.319	440.058	0	0	198.212	0	119	0	0	413.082	421.306	0	0	0	0	154.984	695.327	0	547.79	419.396	0	178.405	339.93	603.318	429.744	148.116	84.9577	404.883	188.327
		172	872.36	141.62	144.651	0	0	0	365.946	0	656.66	0	0	411.055	416.096	266.932	174.992	0	0	0	337.087	494.693	0	0	258.462	0	167.76	0	0	530.085	313.987	0	0	0	0	194.292	708.025	0	517.182	431.51	0	198.515	417.219	652.25	448.878	183.458	103.275	383.273	229.758
		173	876.22	162.417	169.028	0	0	0	340.782	0	558.348	0	0	404.426	393.04	253.051	253.185	0	0	0	353.2	435.793	0	0	272.837	0	222.495	0	0	416.851	359.129	0	0	0	0	217.818	605.513	0	493.846	480.579	0	143.663	346.643	507.13	348.081	189.334	85.2407	411.302	215.11
		174	880.08	130.573	213.744	0	0	0	433.18	0	477.278	0	0	385.869	430.29	321.866	287.843	0	0	0	321.417	444.461	0	0	280.776	0	193.763	0	0	415.202	461.344	0	0	0	0	210.62	639.808	0	513.429	602.845	0	135.943	331.503	501.012	551.279	224.352	115.65	368.124	220.824
		175	883.94	213.67	210.08	0	0	0	400.227	0	487.406	0	0	487.872	401.872	347.131	227.89	0	0	0	331.521	397.785	0	0	213.064	0	157.956	0	0	421.793	403.066	0	0	0	0	205.176	682.753	0	594.977	496.325	0	111.71	477.995	452.672	486.682	217.632	117.079	367.196	236.551
		176	887.8	229.027	199.862	0	0	0	357.858	0	477.134	0	0	354.623	435.852	339.419	209.374	0	0	0	397.563	287.936	0	0	273.29	0	63.2235	0	0	400.043	483.29	0	0	0	0	162.838	747.951	0	553.606	636.556	0	143.33	505.272	433.453	551.972	147.876	106.645	421.556	205.45
		177	891.66	162.069	205.218	0	0	0	417.154	0	537.609	0	0	420.44	497.12	310.44	269.814	0	0	0	429.792	436.086	0	0	257.607	0	152.136	0	0	449.653	523.273	0	0	42.8398	0	186.213	699.783	0	465.965	531.464	0	116.217	392.243	478.115	526.795	263.832	150.432	434.719	191.802
		178	895.52	149.527	181.103	0	0	0	433.903	0	456.558	0	0	372.943	509.025	310.042	178.121	0	0	0	428.82	428.966	0	0	274.672	0	152.22	0	0	462.932	493.365	0	0	0	0	226.547	640.099	0	476.394	552.689	0	96.5918	394.443	548.751	537.718	246.537	121.715	388.028	209.103
		179	899.38	180.181	210.723	0	0	0	329.699	0	440.794	0	0	413.004	473.016	234.45	171.005	0	0	0	482.148	425.261	0	0	239.244	0	215.483	0	0	434.414	511.455	25.7338	0	0	0	212.76	678.068	0	516.464	553.839	0	110.087	468.714	390.382	556.964	220.965	151.597	345.763	228.509
		180	903.24	135.422	171.149	0	0	0	455.34	0	462.395	0	0	385.477	460.466	379.454	165.007	0	0	0	405.191	499.32	0	0	216.718	0	185.073	0	0	441.836	470.766	68.986	0	31.8836	0	148.538	797.081	0	586.313	666.755	0	114.208	471.956	439.076	594.309	212.597	154.879	429.825	310.17
		181	907.1	120.572	166.164	0	0	0	303.242	0	316.218	0	0	333.582	463.682	322.665	218.092	0	0	0	437.664	495.387	0	0	270.723	0	166.606	0	0	461.561	492.939	0	0	0	0	219.809	627.283	0	453.726	609.378	0	52.5955	420.903	345.878	466.539	279.208	156.03	422.56	214.44
		182	910.96	173.198	163.391	0	0	0	280.667	0	404.735	0	0	445.323	502.326	344.492	174.49	0	0	16.6119	380.017	459.911	0	0	235.118	0	173.717	0	0	447.787	468.016	32.4663	0	22.4377	0	195.23	610.373	0	575.888	580.413	0	71.8522	326.061	410.098	562.442	227.872	193.728	532.798	273.331
		183	914.82	163.087	259.06	0	0	0	475.675	0	356.608	0	0	421.004	427.65	283.742	204.425	0	0	0	390.32	429.056	0	0	230.569	0	154.189	0	0	402.737	519.695	68.3979	0	31.8945	0	233.565	581.212	0	517.427	505.554	0	94.3458	464.794	358.149	616.337	223.717	211.19	446.737	247.72
		184	918.68	175.198	177.485	0	0	0	447.062	0	501.024	0	0	436.309	512.607	360.338	246.177	0	0	0	409.831	433.861	0	0	230.886	0	148.426	0	0	426.47	473.415	117.748	0	23.0509	0	232.648	679.086	0	442.39	655.277	0	107.131	396.48	285.8	610.263	290.527	243.848	412.661	230.61
		185	922.54	184.848	212.274	0	0	0	382.517	0	369.122	0	0	452.453	537.421	275.56	207.218	0	0	48.7665	402.42	433.83	0	0	222.206	0	134.684	0	0	387.201	464.589	148.733	0	28.1523	0	269.726	584.503	0	565.664	560.992	0	111.336	517.818	333.833	624.009	219.35	216.636	541.951	261.528
		186	926.4	159.799	190.178	0	0	0	419.21	0	440.833	0	0	446.745	552.842	300.19	203.404	0	0	44.9113	519.037	435.447	0	0	222.914	0	211.669	0	0	486.723	395.246	89.2209	0	38.4748	0	206.338	503.08	0	518.481	489.919	0	167.782	380.092	334.886	717.458	174.503	257.88	385.068	245.906
		187	930.26	182.449	201.156	0	0	0	475.145	0	379.013	0	0	358.332	501.244	332.359	225.259	0	0	24.2999	558.785	459.931	0	0	241.934	0	186.645	0	0	419.197	395.793	99.5124	0	72.5492	0	248.031	661.817	0	479.913	542.813	0	91.0489	469.427	287.096	547.469	230.379	216.848	521.326	243.356
		188	934.12	232.869	226.163	0	0	0	411.451	0	475.587	0	0	370.653	491.911	264.614	178.267	0	0	22.042	584.642	497.039	0	0	297.308	0	194.619	0	33.6722	454.145	395.965	142.623	0	47.7946	0	244.153	598.805	0	472.699	601.376	0	150.193	475.203	321.752	573.343	176.679	205.569	471.798	246.554
		189	937.98	298.2	264.236	0	0	0	344.592	0	353.97	0	0	477.944	567.085	285.437	217.637	0	0	19.053	595.677	471.636	0	0	295.474	0	153.069	0	0	507.332	438.903	125.114	0	110.012	0	260.544	650.671	0	448.198	536.989	0	107.973	423.942	339.479	559.798	192.614	146.207	447.435	267.019
		190	941.84	361.739	258.355	0	34.1772	0	505.933	0	419.517	0	0	348.066	665.094	303.378	259.962	0	0	57.4214	543.917	366.659	0	0	243.834	0	133.34	0	18.646	392.367	373.24	158.841	49.8174	115.674	0	204.902	551.874	0	557.213	429.326	0	132.518	473.097	397.89	503.758	115.651	274.36	573.13	305.819
		191	945.7	304.887	211.797	19.4449	27.3816	0	391.634	0	340.481	0	0	469.458	569.295	223.581	160.211	0	0	57.5071	463.244	484.687	0	0	239.152	0	186.082	0	28.131	420.442	351.498	134.024	0	126.09	0	227.819	524.4	0	554.512	499.774	0	144.725	504.562	336.179	741.301	150.808	208.258	542.862	253.503
		192	949.56	346.95	269.354	0	0	0	372.007	0	419.088	0	0	345.223	440.939	269.382	199.08	0	0	63.5225	506.115	379.701	0	0	276.918	0	189.379	0	14.9153	443.533	452.124	111.385	74.4893	127.575	0	193.769	637.872	0	564.791	529.001	0	163.485	492.035	319.575	595.531	201.368	220.045	582.466	227.336
		193	953.42	379.255	236.873	0	0	0	454.281	0	370.791	0	0	289.968	572.537	235.459	202.731	0	0	114.437	551.419	464.305	0	0	250.154	0	163.754	0	37.8898	526.092	375.993	146.517	74.8566	156.304	0	217.86	658.562	0	499.078	550.539	0	225.732	485.067	351.115	588.048	226.73	234.922	440.118	227.224
		194	957.28	314.463	285.928	0	18.9805	0	493.31	0	377.788	0	0	325.279	599.873	219.085	166.127	0	0	139.176	459.417	618.346	0	0	286.625	0	150.216	0	71.812	407.38	452.215	143.842	140.201	140.541	0	204.252	666.163	0	467.069	553.618	0	250.84	390.547	280.437	510.071	235.643	213.364	483.026	216.363
		195	961.14	367.475	318.904	0	0	0	385.521	0	401.294	0	0	351.151	650.497	220.202	194.249	0	0	89.4138	561.609	524.116	0	0	279.988	0	196.643	0	42.4906	379.979	416.524	131.092	163.042	143.863	0	239.475	617.282	0	547.452	442.166	0	238.723	456.084	339.928	596.391	206.886	326.827	457.557	300.867
		196	965	371.084	248.013	0	0	0	309.415	0	394.443	0	0	329.398	507.396	268.896	219.396	0	0	74.2431	552.517	527.161	0	0	304.39	0	159.724	0	51.5402	434.304	383.962	169.495	121.929	124.157	0	241.551	632.763	0	531.979	544.81	0	245.637	396.376	295.586	468.886	232.537	286.672	472.654	245.186
		197	968.86	490.703	267.586	0	0	0	487.619	0	402.216	0	0	375.385	491.95	253.988	215.201	0	0	108.505	502.652	490.662	0	0	308.721	0	147.735	0	62.5523	500.508	375.297	163.733	186.888	146.036	0	201.684	657.689	0	408.998	443.415	0	276.908	546.791	283.661	527.453	275.861	263.083	565.591	251.107
		198	972.72	355.628	304.229	0	26.7984	0	457.159	0	414.116	0	0	353.882	629.045	247.29	225.977	0	0	126.11	536.245	630.279	0	0	284.018	0	179.725	0	89.8831	447.678	284.933	154.289	166.952	97.6581	0	214.066	631.154	0	466.988	505.325	0	293.953	366.623	356.681	414.391	267.602	331.964	490.48	294.133
		199	976.58	440.561	344.371	0	0	0	450.238	0	376.047	0	0	289.968	507.475	197.024	257.006	0	0	139.527	497.507	441.005	0	0	334.621	0	199.466	0	59.1064	517.922	358.681	208.441	198.123	197.658	0	199.441	642.363	0	463.792	419.183	0	219.402	464.238	359.45	434.704	176.875	268.924	493.482	173.543
		200	980.44	489.352	270.18	0	0	0	488.721	0	356.036	0	0	283.917	524.274	253.511	327.885	0	0	95.5528	496.168	535.896	0	0	333.929	0	178.316	0	104.151	540.976	330.326	238.412	187.855	139.609	0	204.101	644.831	0	347.063	580.941	0	233.687	378.792	324.329	477.687	260.549	246.823	436.324	280.653
		201	984.3	439.788	272.483	0	48.6802	0	401.707	0	397.856	0	0	348.537	603.682	183.406	299.599	0	0	150.095	624.582	544.853	0	0	319.492	0	190.989	0	110.218	503.59	315.534	173.947	198.918	126.335	0	229.91	647.731	0	399.645	475.255	0	218.429	485.017	465.704	431.644	264.795	315.871	410.235	279.493
		202	988.16	521.995	249.441	0	0	0	519.821	0	387.974	0	0	264.32	558.115	233.422	292.061	0	0	158.831	550.85	482.306	0	0	303.841	0	226.14	0	90.2915	569.662	321.682	157.064	285.376	132.219	0	230.805	647.079	0	477.321	522.284	0	299.894	351.872	401.312	382.945	207.466	260.947	417.343	295.027
		203	992.02	494.232	300.58	0	0	0	562.622	0	286.162	0	0	304.636	512.405	280.825	245.793	0	0	98.519	585.18	478.867	0	0	281.49	0	198.679	0	101.631	498.972	334.065	207.605	264.722	186.362	0	215.5	747.494	0	387.977	464.127	0	351.572	343.551	363.371	394.66	221.811	286.706	365.446	290.025
		204	995.88	508.796	266.818	0	0	0	495.212	0	322.245	0	0	220.2	505.057	251.373	311.158	0	0	169.708	509.493	394.036	0	0	333.145	0	195.953	0	56.4873	613.617	333.289	182.961	314.428	225.424	0	200.549	577.477	0	468.418	469.066	0	293.39	432.668	308.772	399.131	200.541	231.086	267.469	239.554
		205	999.74	469.201	218.999	0	0	0	493.485	0	329.422	0	0	256.941	458.048	228.087	375.28	0	0	161.872	529.22	350.589	0	0	263.4	0	175.078	0	88.3165	577.666	398.125	220.054	389.128	215.796	0	222.277	618.002	0	431.216	599.071	0	292.575	438.366	459.807	424.778	239.201	299.586	306.759	258.932
		206	1003.6	457.635	200.282	0	0	0	491.826	0	376.124	0	0	287.218	478.019	237.372	296.019	0	0	137.941	536.192	457.78	0	0	234.51	0	234.913	0	107.602	495.318	434.324	287.756	320.1	204.361	0	197.321	680.498	0	419.35	554.001	0	315.144	395.978	425.182	464.73	214.321	289.407	386.901	287.69
		207	1007.46	520.599	231.545	0	0	0	498.259	0	368.375	0	0	260.081	474.895	192.402	356.948	0	0	117.426	541.423	429.83	0	0	290.965	0	160.254	0	138.559	575.71	356.408	240.428	305.882	276.37	0	166.312	690.932	0	390.863	569.154	0	272.856	442.697	420.126	395.789	261.029	338.082	293.457	209.722
		208	1011.32	491.384	233.434	0	0	0	435.487	0	348.155	0	0	285.63	469.587	209.893	335.37	0	0	167.81	446.284	486.284	0	0	212.657	0	169.337	0	131.134	481.511	466.503	239.174	365.571	250.433	0	149.417	680.003	0	394.576	500.048	0	312.412	493.278	331.61	419.731	226.077	363.762	293.495	202.114
		209	1015.18	558.44	279.461	0	0	0	483.879	0	232.07	0	0	202.16	475.607	206.463	383.15	0	0	151.176	445.314	399.193	0	0	246.407	0	204.735	0	129.492	525.862	485.306	214.605	430.513	170.205	0	191.489	684.067	0	465.668	450.641	0	357.687	378.019	492.094	387.364	213.905	225.421	404.352	185.679
		210	1019.04	569.393	290.347	0	0	0	450.416	0	281.249	0	0	297.788	539.304	208.534	367.558	0	0	150.505	536.116	461.3	0	0	195.051	0	171.088	0	115.258	573.804	305.955	223.068	372.1	241.742	0	197.788	615.739	0	353.229	468.939	0	334.656	423.476	428.874	459.088	236.228	346.506	327.568	157.333
		211	1022.9	536.598	333.819	0	0	0	496.634	0	232.949	0	0	247.533	532.329	157.144	431.976	0	0	203.953	442.184	532.245	0	0	274.545	0	244.399	0	122.322	595.797	365.928	273.523	425.055	267.915	0	165.745	769.022	0	372.664	409.849	0	294.637	484.513	507.378	356.043	233.629	236.526	283.178	150.215
		212	1026.76	690.418	250.465	0	0	0	428.016	0	328.3	0	0	267.706	402.356	173.837	439.993	0	0	125.824	472.894	388.871	0	0	317.779	0	241.821	0	122.979	533.827	380.706	234.575	512.161	226.214	0	139.627	583.742	0	377.325	393.098	0	376.651	438.251	493.665	471.777	227.992	303.504	301.062	125.535
		213	1030.62	652.342	237.7	0	0	0	408.259	0	341.077	0	0	267.844	399.02	186.851	452.114	0	0	162.002	443.477	423.125	0	0	281.635	0	210.611	0	211.599	633.03	440.051	278.23	504.83	148.576	0	114.66	561.846	0	331.909	435.14	0	318.663	361.586	437.576	417.937	181.716	278.83	223.177	175.319
		214	1034.48	499.903	305.344	0	0	0	460.633	0	317.155	0	0	301.857	446.139	203	416.469	0	0	153.471	518.115	400.03	0	0	266.631	0	245.625	0	178.029	614.536	380.652	297.272	463.924	135.989	0	219.423	513.769	0	322.944	474.837	0	276.948	420.143	438.595	500.384	179.479	220.171	271.88	166.06
		215	1038.34	557.242	343.779	0	0	0	534.977	0	276.411	0	0	235.381	440.465	264.618	441.081	0	0	193.9	424.251	415.475	0	0	287.142	0	208.943	0	188.611	554.303	372.612	354.633	437.468	170.916	0	152.965	532.839	0	291.204	456.58	0	270.204	451.342	346.838	454.191	270.381	169.389	361.369	166.917
		216	1042.2	570.271	234.171	0	0	0	463.302	0	343.794	0	0	217.806	454.666	278.261	462.678	0	0	82.347	529.103	472.484	0	0	214.284	0	236.269	0	201.984	608.837	391.283	253.952	482.579	207.509	0	159.726	656.467	0	305.332	425.615	0	297.438	497.058	436.616	607.317	259.861	188.603	309.645	141.632
		217	1046.06	535.885	311.171	0	0	0	457.167	0	226.064	0	0	270.231	409.476	239.26	326.542	0	0	147.712	467.365	462.109	0	0	271.722	0	167.025	0	174.939	489.094	381.25	258.954	505.161	204.698	0	116.595	592.111	0	377.326	386.152	0	257.152	444.149	456.882	488.685	244.752	201.327	252.482	175.096
		218	1049.92	471.482	276.919	0	0	0	355.115	0	287.024	0	0	282.658	449.984	226.403	409.42	0	0	127.864	575.711	479.928	0	0	260.494	0	303.892	0	208.081	524.418	365.21	264.864	452.271	183.633	0	121.932	681.946	0	448.119	403.216	0	381.999	533.014	410.406	378.536	274.075	214.601	194.397	120.466
		219	1053.78	458.144	366.991	0	0	0	339.727	0	313.697	0	0	295.301	474.249	196.025	422.783	0	0	156.225	451.644	431.461	0	0	240.132	0	251.469	0	173.382	533.763	313.197	296.767	434.911	195.373	0	81.9231	665.94	0	355.962	440.592	0	293.602	427.155	426.022	524.495	250.386	165.262	266.339	109.597
		220	1057.64	568.049	393.695	0	0	0	427.5	0	309.201	0	0	325.674	476.192	284.066	417.003	0	0	143.045	546.976	435.751	0	0	200.566	0	234.165	0	249.77	487.546	405.135	328.969	579.294	208.241	0	122.66	782.004	0	327.058	393.588	0	289.649	461.694	389.59	471.394	179.838	206.972	272.506	169.945
		221	1061.5	488.501	399.533	0	0	0	396.026	27.0559	339.221	0	0	320.678	511.006	207.761	441.611	0	0	139.104	429.491	400.309	0	0	278.802	0	248.95	0	262.869	406.574	402.216	348.586	429.995	205.97	0	99.346	617.939	0	422.633	353.192	0	329.384	443.106	370.527	454.573	209.96	195.582	261.677	180.691
		222	1065.36	576.573	317.648	0	0	0	395.05	67.3858	293.71	0	0	269.51	516.168	226.427	336.532	0	0	181.668	464.759	354.635	0	0	261.54	0	226.692	0	266.382	492.168	375.143	271.68	506.271	149.56	0	131.43	608.841	0	327.344	477.66	0	298.304	494.444	361.141	549.707	233.82	243.304	283.111	183.008
		223	1069.22	446	316.901	0	0	0	293.38	71.0284	386.972	0	0	294.491	513.412	162.112	430.634	0	0	195.076	550.179	413.787	0	0	293.543	0	180.68	0	265.388	402.773	370.641	195.282	409.535	207.057	0	106.57	660.431	0	387.701	415.35	0	360.523	478.562	398.329	527.063	200.645	264.006	375.984	235.576
		224	1073.08	500.428	410.747	0	0	0	262.304	73.1691	415.844	0	0	247.917	483.354	172.742	404.684	0	0	164.016	410.169	362.026	0	0	216.034	0	240.213	0	303.879	383.978	250.286	262.718	568.867	164.53	0	59.302	720.556	0	365.019	486.126	0	271.374	513.07	464.753	464.882	229.689	233.477	426.589	228.678
		225	1076.94	482.424	348.71	0	0	0	258.993	36.9371	312.9	0	0	220.72	462.707	131.515	332.588	0	0	221.747	385.547	514.392	0	0	226.35	0	262.708	0	291.662	430.075	288.154	256.052	491.486	157.958	0	97.9364	646.8	0	454.954	448.411	0	279.254	510.125	352.863	511.799	289.073	250.992	405.84	269.18
		226	1080.8	494.56	469.009	0	0	0	292.237	116.633	312.311	0	0	245.585	594.99	168.529	424.389	0	0	163.243	587.197	423.434	0	0	272.989	0	266.813	34.2667	233.552	314.737	264.709	315.579	534.244	168.773	0	90.8584	575.123	0	423.902	291.832	0	311.411	375.017	441.635	462.613	269.349	216.977	448.901	184.292
		227	1084.66	476.378	417.203	0	0	0	267.589	141.825	414.244	0	0	248.819	442.562	201.025	419.031	0	0	224.365	515.865	406.803	0	0	245.047	0	208.771	52.0827	309.444	415.754	235.626	257.884	518.697	162.468	0	96.5537	534.027	0	337.127	366.515	0	270.451	472.862	478.967	468.372	289.01	273.448	327.115	209.683
		228	1088.52	370.586	388.488	0	0	0	367.242	110.734	442.2	0	0	253.202	590.409	152.8	466.394	0	0	213.22	452.889	352.144	0	0	208.338	0	186.696	62.0223	297.275	452.763	309.991	254.766	525.527	152.122	0	118.132	651.08	0	421.809	387.063	0	346.424	631.081	490.027	490.123	353.321	238.323	340.659	313.535
		229	1092.38	475.854	451.319	0	0	0	292.352	123.238	329.515	0	0	251.532	472.009	157.134	479.528	0	0	210.137	514.874	414.076	0	0	241.277	0	246.159	59.3562	224.661	372.687	279.108	251.574	598.551	139.901	0	136.137	657.977	0	403.046	394.962	0	302.373	499.21	528.143	325.334	267.013	206.514	356.548	221.726
		230	1096.24	413.437	393.913	0	0	0	268.64	117.62	352.535	0	0	186.429	535.455	161.769	491.005	0	0	245.925	460.735	449.472	0	0	271.045	0	234.264	142.995	292.027	270.81	251.622	199.871	580.439	254.033	0	97.7633	772.786	0	376.441	384.69	0	339.189	586.905	529.428	488.033	268.735	282.286	291.872	256.882
		231	1100.1	497.189	372.456	0	0	0	315.124	138.636	359.554	0	0	210.637	532.559	167.655	379.32	0	0	254.779	495.202	478.958	0	0	240.006	40.0298	210.865	83.964	289.25	381.185	227.248	324.248	452.132	214.659	0	188.013	583.343	0	335.523	415.061	0	400.363	494.708	439.139	523.97	233.851	228.703	299.186	224.229
		232	1103.96	459.145	368.118	0	0	0	275.703	161.154	458.133	0	0	153.504	572.926	163.123	367.711	0	0	239.237	522.033	479.199	0	0	235.04	19.6869	218.3	129.771	300.976	379.171	200.798	253.92	455.947	191.359	0	78.8233	630.759	0	432.653	383.576	0	410.894	542.291	501.858	432.812	217.508	209.518	342.13	244.091
		233	1107.82	420.603	314.036	0	0	0	299.522	144.917	385.59	0	0	152.074	445.101	234.589	437.936	0	0	291.407	481.909	467.956	0	0	307.795	0	246.554	173.112	245.897	361.496	236.785	325.694	520.263	172.399	0	118.667	632.149	0	401.407	403.818	0	277.785	421.079	515.243	417.546	246.459	219.768	377.655	307.474
		234	1111.68	464.928	356.194	0	0	0	323.571	133.064	445.966	0	0	186.812	517.786	160.398	363.671	0	0	234.83	402.042	492.952	0	0	282.19	31.8779	210.392	196.624	331.039	446.143	128.472	220.333	597.506	207.065	0	162.551	535.968	0	415.558	523.745	0	363.892	419.11	438.711	506.911	330.434	270.122	287.535	262.354
		235	1115.54	428.3	464.918	0	0	0	297.821	156.116	409.695	0	0	175.065	589.91	205.264	454.874	0	0	234.645	525.957	519.708	0	0	245.017	26.9898	241.584	191.024	270.803	429.759	206.523	275.669	502.143	191.682	0	164.48	597.126	0	287.759	454.884	46.1548	335.442	528.969	376.639	426.821	258.181	229.15	382.286	289.149
		236	1119.4	434.78	397.585	0	0	0	298.903	178.254	493.833	0	0	177.684	522.268	191.038	429.444	0	0	256.481	409.346	414.83	0	0	305.771	59.9432	236.273	178.725	213.734	336.438	238.531	272.313	580.564	199.412	0	125.351	484.966	0	434.527	433.4	23.3758	311.46	459.591	468.995	355.725	249.907	192.224	323.743	312.635
		237	1123.26	388.661	448.782	0	0	0	313.991	190.15	513.538	0	0	187.833	433.787	244.434	435.882	0	0	218.282	452.232	464.536	0	0	181.908	56.0343	293.171	201.237	277.788	347.995	225.461	214.557	596.724	205.963	0	212.471	558.667	0	297.651	567.365	39.8203	307.206	406.865	382.76	475.888	217.823	187.295	385.413	334.827
		238	1127.12	433.029	368.325	0	0	0	309.339	227.793	482.528	0	0	220.166	493.564	189.715	411.565	0	0	189.099	466.669	379.97	0	0	218.717	51.5067	273.895	274.988	377.724	417.56	203.739	193.92	515.222	217.022	0	126.249	541.428	0	324.047	536.493	22.3018	282.502	481.366	489.707	398.862	207.331	209.082	347.706	348.313
		239	1130.98	328.299	287.985	0	0	0	227.38	150.327	599.206	0	0	185.53	510.884	205.146	492.87	0	0	175.835	533.232	387.175	0	0	276.52	86.9417	223.508	314.932	278.367	415.643	219.359	276.14	516.762	211.5	0	110.745	658.381	0	356.161	472.006	83.0564	361.641	369.344	419.506	398.568	178.783	112.201	425.865	353.244
		240	1134.84	487.77	346.712	0	0	26.053	344.753	165.96	466.466	0	0	222.612	413.122	187.919	476.589	0	0	215.194	434.49	384.309	0	0	233.494	76.5126	190.397	307.044	256.665	312.71	229.453	311.111	522.397	150.628	0	83.5546	575.903	0	300.626	516.107	76.2431	288.1	452.591	437.543	482.675	222.23	249.197	349.087	322.229
		241	1138.7	384.783	434.801	0	0	0	304.949	87.2286	519.224	0	0	178.504	483.836	182.42	444.677	0	0	210.986	560.439	447.158	0	0	381.031	112.378	263.767	395.149	280.876	267.87	261.719	235.838	539.351	178.575	0	155.571	572.638	0	382.033	449.546	76.0059	335.393	344.295	371.822	407.58	212.22	224.293	339.52	330.46
		242	1142.56	414.663	398.224	0	0	0	289.213	120.027	503.318	0	0	239.819	422.87	190.845	445.188	0	0	147.599	551.85	395.091	0	0	264.482	115.794	243.214	282.408	233.01	361.135	287.042	285.175	559.912	190.435	0	171.05	613.767	0	233.044	518.676	100.159	337.911	495.035	408.273	502.139	177.813	170.089	375.05	258.485
		243	1146.42	430.861	417.457	0	0	22.0258	299.075	64.7235	382.602	0	0	198.628	423.566	141.458	413.273	0	0	144.339	472.874	407.964	0	0	329.266	87.6729	257.489	371.048	246.47	293.52	308.864	249.11	690.824	157.47	0	158.897	635.544	0	357.369	539.705	104.143	445.368	503.402	390.825	467.037	178.59	234.413	408.773	380.456
		244	1150.28	408.124	408.072	0	0	25.6639	319.941	121.785	497.482	0	0	176.761	433.188	129.269	418.128	0	0	167.963	538.248	403.463	0	0	440.745	135.062	236.91	382.738	331.4	305.179	360.206	266.329	635.889	99.7675	0	169.6	614.07	0	367.668	467.951	73.015	182.967	435.851	380.252	490.533	174.735	232.186	314.263	296.108
		245	1154.14	359.61	389.489	0	0	0	372.275	56.7925	459.995	0	0	175.105	425.828	126.605	441.896	0	0	174.033	636.826	374.206	0	0	385.779	122.316	172.4	286.959	282.754	262.475	292.892	310.702	626.404	102.066	0	168.147	490.99	0	359.001	450.739	53.0457	273.07	507.73	318.702	429.011	164.244	195.01	396.162	374.738
		246	1158	431.153	397.472	0	0	40.3533	378.296	110.791	508.599	0	0	247.129	473.483	193.481	382.712	0	0	173.853	636.724	366.548	0	0	377.593	125.635	169.146	311.499	193.868	310.144	336.095	242.951	557.523	162.132	0	152.678	509.818	0	416.867	519.11	136.334	245.399	455.875	350.822	444.299	174.374	174.438	386.58	444.916
		247	1161.86	344.171	466.294	0	0	27.5113	334.29	99.0109	398.981	0	0	144.595	399.311	202.81	512.337	0	0	171.054	552.437	418.736	0	0	415.939	159.655	206.485	364.061	207.904	297.864	336.126	298.716	477.579	155.005	0	102.308	600.479	0	431.998	489.019	122.765	342.639	304.567	247.893	380.144	188.347	202.858	380.292	401.878
		248	1165.72	355.454	497.657	0	0	64.2246	379.312	113.789	464.029	0	0	226.532	412.335	174.892	498.081	0	0	125.346	605.503	271.259	0	0	436.315	162.798	140.169	445.523	340.96	332.121	414.995	280.749	516.031	152.243	0	152.432	591.229	0	403.699	534.25	136.709	323.051	384.972	180.074	380.046	222.2	174.894	359.084	392.52
		249	1169.58	385.273	413.96	0	58.7473	36.9579	438.03	110.111	432.195	0	0	226.439	360.769	157.721	431.263	0	40.0246	182.526	555.191	373.563	0	0	498.47	125.827	155.437	406.569	278.134	377.897	383.143	307.715	572.408	173.384	0	139.67	594.24	0	391.475	520.02	117.739	309.252	384.061	197.404	440.892	201.377	215.016	338.888	423.571
		250	1173.44	387.919	424.923	0	0	61.8575	411.782	90.6677	421.963	0	0	182.322	380.186	204.655	503.492	0	0	141.043	588.896	357.676	0	0	458.574	104.778	175.911	459.47	270.454	270.444	384.042	329.363	561.218	230.161	0	136.609	460.234	0	486.11	410.538	146.411	196.926	424.866	249.606	402.547	186.01	187.549	410.282	389.716
		251	1177.3	384.56	466.013	0	54.4957	58.5529	384.32	69.1588	387.48	0	0	184.37	397.913	152.864	434.122	0	62.3717	102.328	541.311	352.084	0	18.2155	409.891	194.972	151.058	404.538	225.443	342.624	326.2	363.045	565.122	289.847	0	140.73	576.6	0	474.613	426.763	123.781	277.475	418.557	237.147	493.113	205.537	262.014	388.378	448.957
		252	1181.16	266.697	336.175	0	58.4796	103.48	434.572	41.6306	509.224	0	0	248.69	373.118	151.192	392.085	0	33.9322	145.957	501.824	312.139	0	0	508.62	159.304	167.92	381.66	283.498	326.628	343.71	361.924	592.808	184.161	0	204.53	453.054	0	506.223	403.423	192.838	317.394	383.278	330.204	491.427	151.01	176.281	369.996	418.741
		253	1185.02	350.635	399.284	0	118.742	53.143	443.536	71.1405	383.583	0	0	175.066	361.61	205.028	431.579	0	46.1959	117.589	633.793	426.151	0	19.2307	599.021	180.501	212.87	431.827	246.95	359.463	364.697	285.1	561.825	250.548	0	152.78	552.517	0	347.423	297.739	121.247	330.291	404.026	353.556	424.582	128.98	197.892	432.545	457.144
		254	1188.88	274.395	342.901	0	94.8309	85.0689	319.446	47.9239	431.021	0	0	173.703	420.969	259.949	410.578	0	26.9055	99.9529	506.62	435.754	0	28.1581	537.543	217.146	146.145	512.393	295.286	426.298	352.877	318.77	625.055	324.296	0	180.136	547.893	0	363.08	452.426	155.16	420.189	280.164	306.105	498.417	151.989	253.62	396.054	463.643
		255	1192.74	272.304	454.52	0	29.8449	131.508	417.118	55.0941	409.608	0	0	173.016	305.652	235.585	381.181	0	66.5018	96.2111	567.183	300.53	0	39.8578	444.973	144.575	186.987	489.593	297.191	419.982	327.476	310.723	436.757	262.551	0	154.845	500.163	0	431.547	421.751	183.087	389.354	383.87	244.747	494.461	164.818	234.36	454.755	505.704
		256	1196.6	269.235	516.994	0	134.349	172.153	359.531	0	356.204	0	0	233.563	278.23	196.348	412.211	0	91.5275	54.7046	579.554	331.739	0	45.8416	545.911	126.187	165.662	373.989	301.208	442.181	402.631	316.414	473.332	355.945	0	186.578	457.254	0	325.027	547.043	132.282	431.049	472.164	241.456	435.414	189.961	247.781	335.229	453.546
		257	1200.46	276.026	463.718	0	124.899	175.577	421.145	63.3106	362.952	0	0	223.83	310.011	153.682	481.201	0	91.0063	66.393	496.992	266.885	0	49.7552	582.582	167.761	171.004	473.626	354.654	442.585	341.258	277.913	555.426	330.862	0	150.959	450.588	0	475.741	424.577	185.101	434.443	367.963	340.616	499.749	192.308	277.135	381.183	429.482
		258	1204.32	288.154	398.373	0	161.039	156.916	439.927	56.4221	469.941	0	0	149.381	428.393	163.105	526.779	0	91.7887	124.658	638.549	337.373	19.6091	76.8856	570.274	197.299	197.76	442.485	304.401	349.745	364.653	294.952	407.587	331.843	0	111.088	467.683	0	458.487	406.17	144.463	380.454	450.233	265.379	518.05	156.164	239.699	404.649	338.294
		259	1208.18	298.516	501.419	0	144.368	227.075	465.83	62.9651	455.784	0	0	215.289	363.346	145.048	376.995	0	79.7075	62.0417	623.834	326.37	0	82.1923	599.028	168.738	178.664	461.29	278.706	417.256	499.183	307.535	342.522	348.54	0	161.93	617.943	0	404.087	485.534	224.094	394.78	328.808	211	441.576	208.976	279.09	438.198	344.448
		260	1212.04	270.108	458.599	0	183.708	177.85	397.655	102.339	410.173	0	0	182.075	366.369	129.243	478.05	0	79.5395	40.8559	551	356.857	0	77.9796	526.884	181.195	95.1491	403.517	348.572	411.846	373.091	302.003	519.257	323.247	0	154.897	450.266	20.5229	511.554	439.338	155.73	455.799	427.172	278.33	510.297	207.026	252.721	407.111	376.803
		261	1215.9	312.742	392.705	0	280.459	236.859	379.387	121.261	424.865	0	0	232.985	396.316	128.288	451.192	0	121.217	127.416	506.095	297.057	0	59.1369	512.927	236.883	165.717	425.973	377.179	400.363	418.896	256.466	450.468	446.722	0	150.679	466.671	0	453.662	455.616	182.377	418.557	434.71	311.407	480.271	206.977	313.433	453.145	377.135
		262	1219.76	421.958	444.506	0	279.379	207.855	418.433	110.787	411.339	0	0	244.104	322.968	183.658	595.295	0	106.168	72.8826	512.755	358.484	48.8868	0	522.803	199.043	144.084	486.04	293.707	367.881	496.146	248.969	393.035	392.766	0	128.965	449.06	32.2044	463.876	437.607	98.5484	414.052	448.838	318.537	454.298	227.547	253.551	426.191	396.588
		263	1223.62	356.797	444.885	0	227.208	256.178	389.788	117.564	459.596	0	0	275.957	363.2	206.161	570.481	0	155.127	87.9967	588.325	332.159	0	104.222	474.399	171.733	204.022	325.849	335.489	455.842	466.951	170.872	490.588	435.432	0	165.856	378.274	0	368.526	473.605	161.769	449.14	427.73	400.571	461.307	195.46	240.036	447.674	389.746
		264	1227.48	353.298	350.073	0	311.708	245.725	418.484	147.788	349.264	0	0	221.352	444.876	142.323	451.662	0	103.52	113.513	564.455	340.927	24.1141	116.73	498.871	242.333	184.347	389.102	281.13	397.04	501.5	246.113	453.34	417.015	0	177.134	477.641	54.6608	375.211	442.308	156.413	538.139	393.735	303.717	515.27	207.93	299.828	427.555	375.431
		265	1231.34	350.126	386.757	0	212.469	282.281	419.267	187.564	388.663	0	0	208.901	463.079	189.48	504.941	0	116.892	48.323	544.592	287.151	101.633	138.367	412.007	187.121	136.56	337.369	306.31	350.882	448.54	274.524	494.279	356.072	18.2474	110.577	393.02	63.7126	410.119	521.736	192.331	464.76	391.592	378.399	465.115	217.185	319.675	445.076	425.615
		266	1235.2	392.177	334.734	0	272.932	294.185	449.179	177.207	384.078	0	24.0537	187.145	381.871	163.448	463.42	44.0622	142.709	106.895	619.096	346.025	95.2788	104.788	388.258	233.163	177.75	403.858	356.668	360.101	460.857	304.736	316.875	414.782	36.879	102.988	464.656	65.0081	356.548	469.026	256.82	421.065	409.157	401.445	490.293	287.674	310.643	366.534	445.069
		267	1239.06	339.428	311.133	0	266.663	249.685	404.028	158.688	425.683	0	0	219.197	503.493	147.292	536.309	51.517	110.866	90.82	467.571	309.605	112	102.176	362.073	244.629	168.662	455.854	409.118	380.719	411.965	234.243	432.237	435.287	0	125.491	401.663	45.1549	347.262	647.267	170.456	481.836	418.543	388.103	461.5	184.913	242.633	394.636	371.513
		268	1242.92	370.625	238.752	0	211.963	279.009	355.832	241.705	382.473	0	0	187.494	416.895	211.884	510.376	21.7619	133.213	78.7018	526.744	169.183	95.6658	164.715	331.195	207.799	201.104	440.947	365.657	330.642	436.984	292.894	467.969	432.821	0	140.557	454.425	95.0151	255.925	539.227	245.996	499.219	442.051	421.289	474.361	154.35	253.339	473.661	377.807
		269	1246.78	293.631	262.843	0	259.119	306.127	327.026	227.637	321.828	0	0	250.216	390.396	216.937	482.359	83.8283	96.7609	92.1281	435.126	373.212	85.7739	130.621	350.247	266.575	232.115	392.194	366.094	442.156	441.835	183.141	495.187	443.74	65.2817	169.212	373.879	85.372	393.425	577.947	208.034	407.207	489.28	406.921	458.03	170.804	246.799	373.823	432.054
		270	1250.64	362.026	399.382	0	238.873	297.993	340.273	259.72	465.976	0	0	292.3	448.128	173.047	445.154	79.6198	101.277	80.3992	441.772	353.126	75.7839	127.667	379.938	271.726	259.222	431.887	341.393	359.782	402.905	302.404	527.726	407.72	23.3495	152.733	354.799	88.8695	358.86	591.005	127.429	467.976	480.775	503.89	436.735	170.563	280.178	422.142	499.525
		271	1254.5	403.032	297.868	0	252.219	389.219	323.102	252.054	433.06	0	28.2243	276.295	368.585	177.987	546.972	139.71	85.0605	77.791	461.786	346.529	106.148	150.682	412.327	195.939	185.007	442.475	411.522	433.55	391.593	256.562	465.329	447.286	39.1375	173.851	392.38	64.4329	310.541	571.088	195.961	375.066	455.042	396.938	497.509	169.766	228.664	449.207	444.137
		272	1258.36	345.94	337.314	0	327.908	275.325	240.695	323.457	343.307	0	47.7532	260.009	412.026	126.002	470.158	123.722	123.76	0	449.604	337.605	106.261	194.606	378.315	238.991	246.276	385.762	461.92	478.389	365.322	203.389	468.875	497.103	66.0007	145.421	500.422	78.96	339.586	491.251	214.606	484.952	456.5	329.11	370.398	226.151	208.773	381.74	449.175
		273	1262.22	456.656	340.555	0	340.23	291.013	385.007	307.036	391.16	34.3863	37.3152	293.426	416.152	167.375	523.625	105.207	136.157	25.1239	568.117	407.507	124.101	173.946	426.222	234.459	192.992	468.869	424.887	521.787	455.206	233.805	499.367	402.238	47.0738	140.046	432.965	108.257	349.964	454.658	166.014	440.762	334.333	382.72	503.638	207.245	254.78	432.909	436.748
		274	1266.08	382.63	299.868	0	244.29	377.185	304.524	316.56	623.623	58.1753	58.2983	270.521	496.616	182.569	478.373	109.338	146.05	46.0414	495.761	429.447	128.085	176.186	406.719	236.516	187.213	446.739	442.646	410.963	403.872	161.844	491.113	513.074	58.2079	193.464	458.512	163.359	334.525	473.181	186.92	498.483	428.9	409.39	425.399	250.9	263.212	512.87	429.736
		275	1269.94	410.18	341.361	0	239.992	365.166	277.36	370.244	406.386	42.592	60.7269	247.899	531.93	179.257	451.883	173.847	105.187	0	439.487	348.299	89.8605	212.876	416.654	308.282	125.061	441.635	508.697	475.416	421.013	214.575	603.752	471.196	73.8186	97.693	362.238	138.139	424.13	408.063	237.695	333.852	409.596	332.265	432.271	236.514	266.042	433.02	422.936
		276	1273.8	432.079	297.897	45.0412	278.678	283.144	267.449	396.375	453.781	39.2727	36.5283	283.109	394.57	234.061	541.706	166.991	167.397	36.0826	429.104	401.456	112.65	144.422	346.942	275.609	136.406	431.209	499.548	500.619	417.006	259.59	450.839	451.518	142.022	185.45	391.351	166.944	383.229	464.515	209.307	395.514	437.765	449.54	470.482	206.076	274.922	357.473	480.363
		277	1277.66	386.023	409.835	52.4809	211.299	368.375	296.05	365.174	513.623	42.4012	0	295.702	421.204	213.526	489.51	177.154	123.118	53.0553	565.355	291.417	94.1117	140.102	324.112	256.139	187.852	488.905	511.552	458.772	439.623	246.659	647.828	470.874	145.86	157.682	411.316	166.997	348.599	425.533	182.73	469.259	380.533	347.906	574.839	237.6	237.11	387.273	484.04
		278	1281.52	431.048	298.883	29.6305	241.594	351.32	274.559	445.096	430.592	116.3	37.9074	227.344	449.634	224.43	590.321	185.907	140.584	52.408	472.65	400.075	51.0971	154.957	378.665	207.71	228.842	452.178	521.519	537.615	493.956	240.711	574.878	449.749	68.5482	190.11	289.591	201.568	417.068	546.864	254.477	456.01	371.06	426.285	512.052	205.826	240.759	403.885	437.149
		279	1285.38	474.807	345.181	27.5493	219.001	376.936	246.215	347.275	452.695	106.036	33.9899	319.026	376.47	244.889	547.988	187.092	188.278	70.7715	510.672	412.477	80.9866	198.899	384.317	236.586	191.217	527.764	473.764	474.069	442.22	171.149	483.085	560.705	148.981	201.888	360.425	153.308	406.36	537.284	193.719	410.039	368.144	336.649	505.689	263.308	311.82	269.187	343.302
		280	1289.24	499.789	313.521	43.4509	225.519	419.558	311.556	432.709	474.982	125.906	34.4151	254.014	372.797	185.192	443.358	141.445	164.141	89.5243	515.179	385.983	43.5363	146.958	326.005	222.933	122.905	590.676	401.86	495.335	482.869	251.747	473.264	599.068	171.019	126.721	459.594	221.082	326.151	549.382	219.439	456.93	469.201	373.263	385.393	197.801	216.618	229.767	372.119
		281	1293.1	455.432	287.311	100.071	217.341	419.709	269.945	450.047	504.647	73.3015	79.0379	234.965	381.691	198.549	555.39	164.343	125.665	72.824	582.236	350.346	65.2787	182.944	346.988	216.026	164.219	453.066	404.712	498.443	363.366	237.384	547.052	490.349	152.879	146.586	459.206	173.163	342.737	509.341	227.244	468.659	365.701	368.239	520.918	199.525	239.367	334.441	386.159
		282	1296.96	464.893	328.439	79.0957	189.298	326.474	278.232	477.375	586.119	110.996	51.6797	272.744	448.82	170.392	539.237	167.168	178.148	83.304	481.839	384.273	43.008	119.36	310.527	258.96	191.419	517.114	383.968	405.234	450.7	142.897	555.419	496.594	150.683	157.024	437.171	173.388	433.8	608.897	249.802	440.84	365.552	389.073	529.756	287.41	246.767	216.145	430.675
		283	1300.82	458.949	284.432	159.366	228.822	347.561	295.119	480.567	470.095	92.5287	51.026	226.882	422.166	197.094	474.398	171.079	141.516	59.9372	524.65	385.677	44.3964	99.6412	261.863	263.253	200.15	448.02	429.478	534.561	424.588	211.259	447.997	454.083	94.5748	184.837	475.716	223.529	406.786	514.851	232.827	370.63	374.453	378.557	418.366	210.637	211.515	249.102	431.99
		284	1304.68	490.211	317.429	125.974	249.865	321.653	355.829	483.655	568.801	156.973	143.16	186.697	338.413	174.548	524.512	217.101	212.197	0	629.311	313.203	0	159.812	287.418	231.975	162.468	364.826	412.998	558.594	457.518	242.592	562.932	499.869	192.564	150.997	512.955	207.954	447.162	560.727	213.576	531.171	452.111	320.144	455.341	296.075	221.833	223.266	430.648
		285	1308.54	503.562	329.679	110.003	263.317	441.173	275.814	413.195	491.366	103.451	159.471	239.68	375.688	191.561	501.157	217.852	168.89	89.0136	574.426	436.091	27.8311	162.705	304.133	239.46	148.256	418.381	443.215	449.645	449.205	279.601	443.893	502.706	131.643	198.861	422.207	210.98	425.876	517.169	298.589	432.391	426.796	383.22	536.798	223.346	260.893	234.908	447.744
		286	1312.4	475.468	318.167	185.127	291.131	437.528	166.549	457.945	563.743	136.584	160.968	208.33	430.018	179.159	519.598	203.478	184.628	102.572	489.015	399.623	59.1241	120.296	213.327	216.762	187.874	459.235	443.57	456.228	366.71	269.426	439.745	494.602	137.242	151.943	482.01	199.339	438.479	552.416	147.865	444.567	356.128	398.471	527.588	282.201	269.918	203.799	456.357
		287	1316.26	410.225	348.086	166.445	294.148	435.825	324.492	486.528	460.521	131.039	167.915	187.283	360.78	213.443	589.359	182.971	106.123	63.6468	568.349	344.876	0	169.881	312.187	224.241	149.97	332.954	349.605	429.487	356.765	259.994	426.024	565.65	214.67	187.839	413.162	300.661	432.657	561.239	253.149	438.755	334.585	386.819	464.099	242.687	252.298	214.211	490.132
		288	1320.12	426.399	334.087	106.432	248.278	392.974	235.348	519.835	495.933	128.499	132.532	207.68	364.383	126.906	418.229	191.379	184.599	118.055	508.909	377.279	0	226.051	231.344	283.543	171.895	354.093	447.588	547.637	327.904	283.496	470.101	497.64	162.061	198.39	480.702	315.527	522.781	484.795	200.371	458.45	418.718	369.579	468.462	287.611	231.664	152.307	494.92
		289	1323.98	386.549	374.782	141.597	284.485	454.495	237.627	523.625	530.215	139.402	94.0462	261.532	308.56	127.763	452.077	207.151	130.971	114.094	527.21	375.85	22.3542	152.113	187.74	318.795	135.724	537.403	471.221	491.187	446.626	252.652	519.443	497.883	157.844	172.97	507.046	272.935	468.032	469.935	216.48	405.67	420.433	389.249	487.63	209.145	201.715	254.836	426.976
		290	1327.84	488.9	296.616	139.935	310.275	370.772	295.054	428.174	587.338	138.518	169.13	270.271	323.606	136.582	508.512	179.457	200.439	85.9329	554.49	412.469	26.1628	112.351	199.997	320.31	172.146	364.99	423.249	493.255	502.576	310.553	372.015	599.419	181.744	191.988	529.087	184.846	363.915	459.256	143.08	413.462	409.623	383.983	580.709	268.493	244.387	188.089	452.278
		291	1331.7	449.565	362.831	145.428	277.957	513.333	207.326	506.637	507.455	137.408	184.191	230.4	359.297	233.757	518.429	183.627	241.291	106.792	434.897	292.958	32.779	98.5268	248.021	284.544	167.992	466.951	536.711	538.266	455.703	255.933	435.958	587.49	261.399	229.327	467.27	253.437	364.588	398.009	254.611	443.855	530.225	306.518	539.667	241.404	177.59	193.307	541.961
		292	1335.56	487.622	322.475	159.989	346.659	424.017	252.537	462.14	519.766	162.781	114.724	253.837	351.167	197.87	374.067	151.145	171.227	82.1704	434.577	426.483	30.4324	122.632	251.784	229.851	141.398	363.569	396.195	559.286	459.738	204.828	517.705	547.979	172.034	177.822	529.872	239.883	367.093	388.579	213.819	520.312	368.578	514.229	601.308	253.447	165.256	202.746	556.259
		293	1339.42	419.937	318.107	143.951	336.663	284.317	273.334	423.733	498.282	137.951	105.38	304.915	468.312	135.542	502.519	181.838	214.329	126.014	480.938	347.244	27.1912	205.333	276.38	307.103	197.989	420.041	504.544	446.274	409.949	315.623	350.587	490.048	147.251	266.658	570.133	175.258	367.199	380.7	180.432	483.341	454.077	429.153	526.362	288.124	278.023	207.88	423.049
		294	1343.28	365.651	305.677	254.049	315.038	390.816	293.321	403.075	543.586	75.4288	229.255	342.532	378.499	160.15	361.602	242.368	227.999	76.696	445.366	431.723	38.1251	117.992	248.54	304.235	196.736	379.038	441.705	568.091	445.269	295.697	449.921	496.161	258.079	203.408	489.061	266.642	419.919	423.57	231.471	405.907	428.725	427.777	565.62	262.669	246.759	321.381	379.238
		295	1347.14	352.078	306.993	236.615	340.223	435.61	223.261	469.012	454.384	104.439	205.261	302.339	317.886	159.945	477.386	253.336	221.168	99.3986	489.134	460.423	0	180.097	270.775	268.428	232.678	384.421	398.426	485.7	503.152	221.437	238.398	448.91	209.974	258.578	517.38	184.765	256.096	423.248	208.626	497.772	373.154	443.933	597.675	214.965	186.61	231.79	435.028
		296	1351	416.072	413.451	125.028	354.266	409.48	347.458	460.215	548.302	123.098	181.985	405.495	259.466	102.929	462.426	193.472	217.625	158.509	556.855	496.885	48.4445	178.877	299.249	258.119	164.051	442.354	394.183	463.018	402.381	273.951	324.47	530.59	300.158	243.937	680.616	167.328	392.919	450.455	204.551	453.212	370.222	459.542	546.768	317.451	173.679	227.594	557.116
		297	1354.86	355.781	360.328	186.603	309.165	299.018	282.895	487.841	354.207	101.645	225.783	371.909	317.39	107.416	543.795	166.874	223.753	108.715	598.239	534.314	56.5901	174.162	336.711	245.816	131.313	427.663	461.81	552.798	465.214	200.024	326.179	588.767	196.901	219.018	563.65	137.318	361.308	336.277	203.543	418.93	369.916	341.344	511.487	184.364	187.172	279.773	495.359
		298	1358.72	412.538	330.693	160.605	390.475	441.299	234.812	539.352	378.928	139.404	173.792	334.311	367.91	88.2273	401.506	149.701	204.376	79.994	599.104	448.409	121.066	261.78	289.773	203.535	145.335	370.278	608.529	543.951	484.628	278.484	347.642	443.387	168.714	251.859	563.678	207.086	270.076	385.556	192.247	495.062	474.863	345.246	480.013	154.403	183.606	257.991	371.04
		299	1362.58	434.382	305.377	154.112	280.722	451.767	293.008	476.637	362.952	165.942	163.952	411.243	344.384	133.156	431.627	90.2652	212.847	65.1372	560.515	460.573	102.803	188.224	294.401	282.725	255.373	305.5	434.367	441.75	371.563	270.184	326.836	478.98	202.776	230.18	542.266	125.234	262.097	304.512	209.989	371.754	488.982	387.411	490.024	177.995	225.045	233.653	468.94
		300	1366.44	417.309	304.646	211.709	409.019	477.657	357.84	521.588	443.791	115.7	214.669	316.044	410.937	115.552	573.385	141.776	172.767	53.3847	614.859	477.033	64.2127	234.898	273.375	205.243	120.903	400.172	444.101	558.104	435.597	227.085	321.392	489.27	233.788	205.746	420.616	80.2833	343.26	323.291	232.723	409.282	436.79	389.23	588.812	161.69	279.871	376.094	432.85
		301	1370.3	441.572	281.05	219.21	327.605	455.053	274.42	576.873	419.043	180.334	233.455	410.745	398.794	40.8079	549.954	141.128	144.849	91.529	604.246	368.47	72.3545	231.994	299.957	210.24	186.228	444.43	454.572	570.138	453.474	224.589	364.347	419.506	203.128	210.993	481.491	103.294	258.248	368.076	245.786	513.806	403.083	431.613	590.795	216.677	242.79	305.796	415.56
		302	1374.16	459.157	255.011	231.805	313.244	513.471	223.583	403.315	417.695	107.187	261.299	420.769	437.001	61.9362	580.526	114.571	210.571	63.2043	559.788	403.917	80.2252	163.828	311.467	230.947	147.29	336.285	462.133	550.845	503.085	234.391	354.88	530.936	209.433	192.929	392.384	129.696	325.337	375.778	161.297	387.342	438.461	408.415	562.744	212.117	292.754	268.565	445.14
		303	1378.02	442.094	312.275	164.28	393.477	529.13	214.733	523.796	320.016	88.4769	180.743	397.659	473.46	76.3024	564.018	153.261	185.498	81.7376	561.692	411.107	78.1924	216.251	399.593	205.536	117.791	395.857	428.26	618.433	441.681	365.739	277.787	411.837	234.824	249.009	493.082	71.887	213.803	383.028	243.159	402.878	343.539	465.999	485.765	199.451	293.683	230.241	488.495
		304	1381.88	368.418	256.941	254.824	388.275	547.678	283.262	506.766	397.541	159.227	260.121	440.142	415.929	94.1457	567.592	101.75	224.777	116.107	494.013	409.264	103.015	242.897	348.843	141.259	148.461	369.886	420.742	547.139	462.542	240.496	304.72	462.094	248.058	201.032	482.588	72.9674	304.958	313.777	218.533	413.659	400.152	448.321	540.682	229.781	260.978	285.594	523.487
		305	1385.74	360.672	256.182	205.519	373.941	515.291	281.747	464.052	325.016	111.328	249.303	389.876	461.277	64.0306	475.713	127.586	170.783	68.1986	468.468	607.417	165.897	252.989	280.502	253.054	112.683	302.222	475.985	664.781	409.007	262.227	391.828	449.32	215.737	232.009	445.81	148.578	281.707	287.32	199.284	550.859	346.784	481.956	688.983	222.942	316.356	375.395	565.439
		306	1389.6	358.298	263.848	212.522	426.454	487.469	235.245	413.799	364.371	88.3893	222.892	411.258	424.875	69.1048	462.504	181.647	171.696	88.9017	535.49	408.687	155.779	239.141	357.554	115.203	105.923	264.33	482.132	508.4	380.568	291.544	397.142	411.705	200.106	195.719	386.442	76.3224	443.085	393.624	198.554	409.927	373.172	455.541	577.593	196.982	307.499	264.178	493.201
		307	1393.46	344.974	236.531	208.815	421.772	496.508	329.916	484.042	401.766	157.905	251.109	394.116	476.132	46.0816	593.888	174.39	223.434	114.94	554.003	444.58	156.147	308.408	311.847	170.538	87.1537	277.721	473.025	519.86	304.007	265.979	385.838	473.431	190.003	169.961	403.571	79.8641	290.386	372.98	200.27	504.723	352.908	512.906	629.581	257.727	362.552	257.252	457.106
		308	1397.32	394.396	265.408	176.541	590.293	494.634	361.52	388.906	335.944	160.154	234.639	395.629	433.019	83.5873	491.246	270.407	232.119	87.5038	504.231	365.38	136.433	297.064	359.203	187.976	77.696	440.378	383.437	586.971	330.595	217.209	450.642	378.993	197.872	234.17	364.497	55.1163	322.418	478.205	265.142	361.21	381.029	481.733	587.946	240.821	425.772	239.891	500.773
		309	1401.18	370.162	288.413	178.938	332.747	457.839	301.893	412.724	347.041	144.024	235.886	458.699	451.04	57.2443	495.724	256.729	147.262	95.4307	542.359	473.064	180.821	290.377	352.485	181.889	85.8846	268.902	408.014	486.669	376.484	261.765	451.855	443.112	190.818	159.156	319.723	23.9934	225.13	344.543	210.491	445.72	317.106	551.89	557.154	176.922	333.41	301.179	488.647
		310	1405.04	363.448	226.867	193.214	410.667	531.33	315.46	440.711	303.288	122.997	241.346	511.143	370.201	38.8298	422.106	203.929	142.98	39.4126	548.266	391.258	238.093	223.442	438.484	216.679	101.708	215.198	379.692	457.992	339.126	245.594	362.635	342.398	232.341	234.901	452.543	22.3695	394.049	347.421	234.139	398.887	408.969	557.596	578.648	158.457	407.13	184.085	577.531
		311	1408.9	364.935	270.778	206.377	297.979	433.597	336.358	422.263	341.11	170.802	281.256	511.098	463.01	73.6723	507.766	188.569	161.278	111.624	662.215	443.341	265.618	282.603	338.313	203.209	114.746	182.006	363.402	519.499	235.568	219.016	368.412	413.197	252.452	269.041	485.324	81.3326	309.169	274.317	250.675	409.248	398.105	406.294	630.16	151.942	396.918	254.393	477.107
		312	1412.76	338.384	324.152	274.758	359.408	382.695	391.22	383.923	373.205	180.049	271.076	459.334	439.25	88.0885	457.214	215.78	157.544	107.979	634.36	377.58	260.209	287.637	321.683	241.338	83.2627	280.691	401.612	499.638	288.34	329.134	381.94	368.59	165.429	185.872	391.346	116.301	262.391	308.32	223.202	419.63	351.436	514.282	578.533	118.113	439.843	178.343	489.455
		313	1416.62	400.863	241.765	185.321	442.341	385.904	310.31	385.971	433.694	175.901	275.878	393.839	553.813	87.0771	485.683	257.772	192.152	86.0693	699.516	456.215	241.154	198.795	306.244	186.082	171.676	239.21	391.392	454.872	308.928	285.142	353.948	298.608	272.773	231.369	396.338	52.8202	206.653	396.639	309.727	469.858	318.591	414.601	558.713	136.641	420.739	246.503	527.872
		314	1420.48	440.023	282.824	178.558	477.332	476.57	316.125	444.079	357.168	229.233	205.682	528.771	457.48	96.5365	461.676	248.887	154.821	123.873	567.954	502.216	347.899	260.199	342.926	208.364	170.71	197.167	275.863	510.094	253.963	297.858	384.091	322.915	174.348	266.423	406.344	92.7751	278.812	395.443	241.514	468.573	264.435	489.194	513.245	145.245	389.53	148.508	510.712
		315	1424.34	423.768	299.735	137.6	465.196	455.037	354.348	595.529	329.545	194.93	236.982	446.22	321.631	94.6125	434.916	182.771	193.374	74.5695	672.132	512.376	274.723	274.59	355.17	172.752	133.978	165.913	320.669	496.112	240.958	223.289	383.628	335.27	321.277	243.312	392.555	118.835	232.911	393.197	288.905	440.958	320.346	510.901	499.497	153.43	414.435	206.633	619.054
		316	1428.2	428.247	277.08	141.311	445.206	442.309	370.61	555.327	264.496	168.916	242.82	402.529	480.581	94.6421	413.979	272.9	91.3768	66.5234	619.571	413.196	321.115	283.414	403.967	231.489	153.463	239.945	334.673	453.566	197.726	258.237	326.748	358.486	219.955	317.956	426.492	112.434	285.322	409.34	244.519	434.5	382.781	607.808	430.104	173.699	418.535	272.444	553.075
		317	1432.06	434.077	347.55	224.261	394.998	471.65	345.537	499.043	342.515	247.703	176.184	503.613	394.816	123.958	402.617	254.909	181.226	142.42	736.081	345.144	373.841	217.065	289.721	254.347	136.076	260.599	288.755	479.378	169.667	290.817	388.422	319.023	270.245	391.875	338.337	74.7747	270.707	483.351	275.551	621.835	310.606	462.539	524.647	126.589	503.382	296.969	471.531
		318	1435.92	399.355	326.338	162.024	502.858	419.244	311.517	402.819	273.67	227.961	294.744	525.712	456.855	136.877	447.412	242.409	172.597	108.474	737.345	358.838	366.03	247.108	404.931	215.558	200.497	224.316	294.646	480.949	283.376	238.262	400.022	345.672	194.024	351.43	545.561	0	292.462	331.952	295.04	498.161	305.517	536.884	422.15	155.749	486.737	269.279	544.349
		319	1439.78	387.6	238.665	190.014	522.75	488.854	381.518	460.477	235.565	189.978	313.221	435.388	405.314	157.117	399.304	225.72	156.057	144.93	568.898	290.97	403.602	205.512	410.662	190.727	167.951	342.262	315.93	451.096	275.19	201.59	424.826	451.88	194.809	356.419	431.946	87.8385	267.978	371.65	231.394	353.275	298.868	411.805	521.668	147.219	521.866	285.69	530.785
		320	1443.64	393.244	212.712	267.729	470.629	438.474	409.279	551.76	376.385	149.94	209.005	527.274	403.155	110.922	362.292	321.631	171.538	168.822	711.564	305.422	365.965	219.369	415.837	235.246	193.715	273.467	319.362	482.595	283.899	189.893	452.816	485.133	282.899	306.494	403.527	65.2064	261.197	413.801	233.886	481.978	261.075	534.084	439.083	119.601	407.458	246.677	517.174
		321	1447.5	401.956	285.668	209.248	416.364	352.848	401.477	452.472	317.297	108.414	322.646	470.593	353.033	125.475	380.825	303.711	168.327	156.943	449.072	271.465	330.688	218.489	384.898	207.371	192.893	220.637	321.965	443.398	297.189	278.105	396.585	455.511	254.069	276.129	419.242	54.9354	254.474	342.033	217.384	362.498	267.625	460.394	380.13	103.86	309.515	261.948	450.179
		322	1451.36	392.047	313.603	140.245	418.661	374.334	371.33	406.669	394.744	140.679	251.571	564.98	505.627	159.387	402.086	252.671	145.058	117.324	515.725	362.662	450.452	199.801	431.355	201.39	145.895	215.974	250.583	516.864	335.892	234.263	532.525	466.837	244.635	290.242	539.512	57.0794	261.858	447.963	170.289	458.597	268.689	426.627	400.042	136.247	423.162	348.72	431.967
		323	1455.22	372.925	266.281	196.698	473.547	375.803	447.361	477.454	391.734	140.483	272.408	444.727	417.324	150.974	369.419	233.104	208.108	146.458	490.796	382.366	467.838	172.392	388.725	214.018	121.486	259.044	223.554	442.791	304.964	212.616	491.916	447.132	163.863	328.731	466.039	81.9883	254.4	516.548	217.434	381.787	239.167	424.184	401.828	133.256	376.536	297.966	421.802
		324	1459.08	332.78	327.52	154.606	549.766	395.854	497.526	404.202	332.83	156.217	276.521	395.822	514.589	174.929	323.26	193.664	146.306	118.709	537.848	351.155	392.543	210.826	328.27	177.659	188.335	228.132	273.358	485.719	327.636	185.326	455.458	472.31	223.348	333.396	469.382	54.459	241.202	522.056	242.678	477.143	289.44	483.201	294.703	81.2499	452.07	301.666	534.21
		325	1462.94	323.897	343.921	217.082	463.426	516.944	380.514	472.21	345.783	189.718	267.528	407.993	509.871	154.103	362.624	245.702	168.545	138.55	648.232	270.889	377.903	192.36	448.28	248.065	182.001	230.962	245.786	539.756	368.262	277.013	384.415	406.038	206.796	346.01	441.284	57.1501	284.721	488.929	183.632	512.951	264.997	394.639	411.065	122.164	380.071	306.29	426.502
		326	1466.8	350.994	331.044	211.991	456.318	451.538	439.504	433.896	350.197	163.072	245.903	521.111	489.237	187.787	368.779	195.357	0	155.085	511.634	349.781	426.24	252.522	456.681	221.05	193.403	221.641	326.299	446.691	322.547	184.188	503.493	455.931	155.803	319.69	478.435	46.2856	216.773	403.122	226.756	456.885	254.471	368.701	373.826	128.998	420.969	372.342	550.742
		327	1470.66	349.195	299.311	178.045	469.379	351.704	459.915	471.593	244.3	189.145	223.967	410.654	531.559	140.147	396.903	237.742	165.158	120.862	507.539	359.298	311.092	159.306	425.172	249.141	188.687	177.688	220.989	543.879	386.573	301.412	501.608	490.443	208.925	438.221	505.67	42.0281	296.706	558.513	235.231	488.726	268.323	258.777	360.068	117.137	391.022	204.076	454.606
		328	1474.52	426.536	328.643	167.633	532.246	439.383	426.476	362.069	343.619	185.855	269.899	394.561	380.634	163.89	449.217	203.309	208.217	129.951	446.821	301.27	437.825	175.158	435.465	157.358	181.792	261.024	247.939	487.825	459.564	282.52	449.703	435.941	164.57	357.514	493.1	98.8258	163.919	451.577	255.527	473.128	262.818	231.51	400.649	161.024	375.697	265.11	432.351
		329	1478.38	382.058	370.08	164.206	516.91	470.531	348.64	367.358	305.91	237.627	234.727	488.193	393.65	154.337	502.523	213.158	159.687	115.859	505.976	394.581	373.741	168.329	448.116	262.663	186.359	198.236	210.794	443.367	375.7	275.855	439.678	367.88	136.493	340.429	533.618	24.3784	251.315	399.874	257.75	539.12	271.327	396.726	292.117	180.735	471.771	266.029	497.622
		330	1482.24	440.271	335.972	259.321	506.692	450.781	353.356	383.837	302.263	148.63	199.116	479.825	375.367	237.25	419.524	172.139	195.279	200.533	465.951	315.298	438.913	183.095	447.823	234.81	128.757	305.732	209.687	483.229	345.883	220.518	415.364	397.655	231.411	455.803	548.595	28.383	205.594	517.88	284.044	515.371	308.987	274.306	391.166	76.0367	542.451	367.707	506.481
		331	1486.1	408.635	334.973	143.683	508.572	534.315	338.221	390.446	296.658	166.293	176.932	468.234	476.378	228.827	485.424	170.899	225.986	182.875	489.902	286.58	426.087	181.977	429.826	184.215	80.9651	185.155	198.501	394.766	351.153	290.832	455.137	350.097	213.65	360.943	511.036	0	285.084	460.658	273.634	422.43	324.717	341.827	421.147	108.458	433.512	327.332	524.246
		332	1489.96	444.729	314.716	165.703	443.548	466.771	508.599	368.4	226.06	192.113	210.419	397.313	535.186	194.344	450.333	293.96	169.387	165.026	479.127	366.963	410.392	225.488	385.64	247.769	168.602	232.264	213.94	384.761	324.028	261.534	468.992	384.735	247.75	311.62	444.137	0	223.535	502.484	256.432	410.256	230.466	307.077	356.353	104.024	485.27	388.379	436.879
		333	1493.82	362.374	344.386	188.763	448.717	476.864	465.457	397.481	267.121	255.537	206.755	414.395	459.283	183.312	463.965	196.411	138.063	240.942	496.591	317.254	356.115	139.376	326.198	209.18	201.156	275.884	234.268	431.199	306.909	225.858	531.634	387.725	219.684	459.495	485.02	18.96	204.169	467.986	253.05	412.481	253.176	232.753	383.536	90.0849	457.46	343.383	446.583
		334	1497.68	396.869	355.768	200.961	466.829	445.564	506.74	424.82	368.11	188.685	156.034	414.595	486.544	251.081	479.035	246.321	189.729	129.998	466.06	274.685	339.195	157.308	419.238	153.209	115.114	135.494	253.543	493.041	289.417	213.429	438.483	344.564	137.788	322.421	462.766	67.795	284.979	469.311	178.514	470.493	293.768	238.572	411.717	187.823	478.866	382.571	562.597
		335	1501.54	437.616	356.194	195.168	621.748	448.962	383.248	442.565	194.261	126.794	210.714	434.298	544.35	202.378	461.973	178.373	149.528	79.4244	497.519	375.993	339.213	175.33	392.87	187.471	143.877	197.853	191.396	489.795	320.008	200.904	461.198	248.203	136.818	330.561	571.706	38.2647	277.825	445.299	188.86	480.796	205.691	402.657	404.951	92.9512	549.043	322.012	575.526
		336	1505.4	355.038	396.997	189.843	464.181	464.201	444.831	393.79	326.549	137.719	212.346	385.302	460.322	255.527	411.64	238.155	168.17	209.305	514.107	311.005	434.328	215.564	449.205	178.863	189.493	308.854	222.603	507.979	331.664	320.393	408.561	327.417	201.4	363.04	527.653	65.256	319.993	488.02	210.053	527.426	211.535	406.334	388.209	149.68	562.423	346.102	533.258
		337	1509.26	375.553	372.079	251.753	524.122	486.648	497.994	464.479	238.881	171.76	251.723	403.386	576.203	239.7	473.216	340.385	176.469	167.78	556.842	385.771	358.045	150.481	413.621	223.063	120.297	204.862	270.253	522.974	312.793	283.666	538.821	367.218	124.883	217.594	481.593	0	237.72	491.2	176.14	444.401	227.603	388.519	497.346	107.008	432.551	282.693	360.947
		338	1513.12	437.463	304.749	209.878	558.021	435.93	454.863	370.001	308.032	178.819	182.195	456.788	477.947	219.866	503.261	276.328	137.648	148.082	610.113	302.819	450.417	199.897	419.318	229.678	166.077	229.116	179.112	460.634	382.444	197.741	501.529	360.048	253.115	262.429	496.211	50.7042	354.119	443.212	194.898	490.157	127.245	410.898	460.302	99.0829	529.697	295.007	585.237
		339	1516.98	438.543	360.739	178.766	544.311	436.593	416.794	382.93	273.595	161.066	185.393	443.723	495.199	223.506	431.933	280.083	127.389	177.056	551.027	316.561	400.332	167.43	330.09	199.538	127.432	297.655	204.236	381.32	369.914	303.973	479.986	333.111	157.429	299.486	442.922	46.3725	267.663	425.565	158.148	534.721	209.551	375.784	447.604	120.75	568.621	357.658	530.328
		340	1520.84	333.033	405.147	163.834	446.023	453.407	382.138	344.118	277.427	172.78	122.139	437.856	443.364	276.519	454.201	255.574	202.206	158.111	521.84	306.582	443.875	116.693	461.687	221.757	162.071	214.241	192.326	401.355	341.343	271.094	468.584	390.026	168.806	235.434	477.652	22.7506	287.622	384.43	175.343	464.915	204.811	331.507	400.368	144.223	502.505	295.835	489.341
		341	1524.7	449.752	373.42	156.199	579.327	474.179	446.458	431.02	319.74	106.889	62.759	485.576	574.854	312.658	546.211	204.338	156.017	178.041	529.074	334.431	411.374	200.4	390.542	140.64	186.328	230.655	217.133	405.307	305.222	343.807	494.579	389.045	146.291	255.635	494.728	34.8545	325.227	540.885	199.459	533.244	211.964	285.801	507.115	131.343	497.182	416.194	510.753
		342	1528.56	390.688	395.313	197.193	568.241	461.76	430.337	559.911	288.752	181.483	133.739	467.658	487.055	306.796	450.676	196.003	120.073	187.536	543.646	376.394	394.815	130.089	378.217	194.17	128.801	247.011	182.296	349.788	348.664	265.59	466.243	320.141	183.822	245.24	482.651	0	334.751	508.291	205.429	469.119	214.406	369.655	445.212	175.619	479.944	318.549	502.115
		343	1532.42	531.457	373.908	179.483	562.606	441.02	449.36	432.74	302.464	198.445	162.298	491.039	472.259	408.103	525.062	186.41	114.29	232.719	581.138	364.956	325.486	165.5	330.473	159.889	193.44	310.384	310.649	431.882	298.583	332.483	483.735	379.992	196.848	209.924	434.201	70.419	358.191	518.229	249.262	430.693	277.756	279.813	425.68	140.236	587.976	292.27	489.516
		344	1536.28	427.833	393.673	204.084	466.407	432.931	447.62	396.509	310.323	205.07	155.789	455.385	479.66	339.345	413.329	179.716	91.2059	244.379	534.119	407.833	473.803	182.501	397.356	217.169	132.816	281.681	249.748	400.418	358.897	263.756	505.555	346.971	233.292	367.564	437.905	67.5561	350.463	373.259	198.361	469.675	263.194	356.515	420.199	181.121	535.595	380.724	511.432
		345	1540.14	334.042	400.478	225.022	605.831	487.891	366.053	392.692	279.773	187.958	138.389	448.239	494.102	298.161	365.607	210.805	89.4753	150.24	600.088	281.414	429.314	177.141	456.116	242.437	121.363	250.799	130.508	445.842	376.75	355.171	497.48	346.515	203.261	232.364	434.122	45.3885	339.422	452.596	120.904	386.93	277.823	432.137	399.721	165.348	360.602	434.801	514.355
		346	1544	412.979	421.983	184.595	481.534	551.566	498.817	343.128	326.636	110.872	201.506	429.61	451.085	403.285	422.249	173.418	110.274	253.773	541.127	388.661	338.71	134.144	330.051	272.898	146.086	343.567	201.273	369.661	344.239	316.57	543.523	369.749	258.857	277.188	434.576	69.4839	352.267	506.423	120.577	447.014	212.002	330.257	483.537	163.199	378.657	414.793	492.393
		347	1547.86	394.061	468.615	221.66	415.331	488.652	462.951	388.495	311.432	169.847	176.055	466.471	433.057	359.675	462.788	147.583	132.986	236.933	553.395	283.779	407.308	171.598	459.53	209.936	121.045	307.146	275.721	450.848	374.386	486.847	529.035	337.48	150.506	341.879	455.399	85.5433	420.98	478.051	139.454	477.195	288.663	438.912	484.943	180.59	400.77	476.761	436.642
		348	1551.72	404.309	419.724	212.731	440.726	427.537	408.246	459.991	335.007	240.108	141.871	547.665	413.511	360.416	426.757	260.269	106.907	248.489	502.666	387.767	427.266	217.884	496.317	219.628	109.928	279.663	196.05	417.949	414.362	375.214	547.785	407.227	159.663	380.787	453.672	57.5286	476.062	497.2	182.812	464.186	327.677	349.259	341.221	186.81	467.845	489.764	524.932
		349	1555.58	320.357	375.804	224.422	503.908	487.534	372.211	423.613	378.039	185.161	177.984	471.493	442.919	322.603	466.08	177.815	142.861	269.196	657.814	324.498	569.449	269.834	512.952	215.975	120.038	337.935	164.762	477.399	411.593	392.411	591.25	281.115	189.713	318.44	356.835	69.034	461.219	527.665	173.917	499.487	302.546	298.298	415.36	140.643	507.665	401.275	505.914
		350	1559.44	411.486	419.432	223.442	395.072	408.728	340.936	494.466	344.318	188.907	167.268	394.328	398.529	415.415	462.794	138.148	102.109	315.804	620.141	333.195	470.379	194.234	461.124	184.463	98.1925	359.228	237.048	455.955	372.317	367.517	544.193	335.062	215.152	346.784	472.058	59.3385	474.876	466.713	156.264	502.998	281.349	431.998	379.079	187.599	447.715	286.494	492.364
		351	1563.3	403.934	404.405	188.853	482.656	521.9	452.766	487.05	315.704	262.343	249.391	454.135	495.985	439.576	477.079	157.924	191.467	262.885	554.359	254.724	461.788	172.321	537.509	214.686	85.9816	306.335	202.611	521.956	410.808	378.932	405.068	359.177	157.462	345.059	452.634	61.6548	544.497	437.856	179.552	471.244	371.757	397.72	389.27	143.825	440.852	345.631	523.052
		352	1567.16	351.884	435.357	198.433	501.197	531.083	497.1	492.265	374.565	226.421	310.033	430.155	406.903	403.494	492.953	138.502	190.926	256.223	497.585	308.836	420.537	240.424	449.014	194.57	167.202	366.591	89.9025	448.065	491.242	432.712	458.173	372.71	170.349	292.859	477.789	86.925	438.115	443.26	163.578	445.389	270.851	380.492	387.243	155.906	419.069	395.474	581.356
		353	1571.02	427.05	359.721	221.941	541.916	452.114	441.055	452.475	417.212	175.487	280.813	405.303	407.681	423.544	407.955	140.138	129.13	244.183	560.61	410.024	406.91	197.936	381.327	239.315	140.712	266.224	176.832	373.899	482.964	397.113	507.918	485.884	166.427	396.063	386.338	80.3479	435.915	458.519	155.074	473.065	273.003	441.374	367.813	206.83	504.586	407.429	452.386
		354	1574.88	382.946	346.389	308.087	491.165	433.486	389.603	397.335	387.613	212.617	233.026	446.664	371.58	404.854	400.571	166.958	195.92	286.663	576.093	324.291	522.997	213.633	343.655	237.833	154.741	281.93	167.666	451.459	446.031	461.036	516.617	355.947	248.173	334.9	638.355	51.7763	530.483	485.783	101.424	442.73	294.989	391.197	421.564	153.892	506.081	290.826	385.997
		355	1578.74	496.124	359.239	310.718	538.233	563.415	457.474	447.972	420.996	176.742	300.888	368.703	342.369	595.007	370.079	140.666	113.96	265.268	634.136	257.448	380.103	142.065	313.369	243.145	180.334	376.168	155.928	348.084	461.709	537.194	523.372	338.77	185.185	341.119	553.902	66.7824	532.132	491.294	85.296	366.762	266.911	387.71	390.529	123.688	502.242	363.527	470.442
		356	1582.6	337.631	399.334	316.123	410.469	556.182	359.208	331.936	455.185	265.591	272.697	458.567	281.904	461.194	437.395	52.3097	118.405	328.183	544.592	343.29	437.536	177.337	484.312	264.303	167.632	344.29	181.627	433.335	399.086	499.135	453.41	334.95	132.701	390.891	552.841	57.6455	531.264	421.834	99.4001	324.507	212.48	440.081	354.942	191.465	523.904	328.618	512.391
		357	1586.46	499.143	365.13	192.993	423.044	454.715	407.602	431.584	411.038	209.702	238.466	376.674	413.664	444.937	409.221	79.3757	119.3	362.178	651.593	257.474	303.794	175.155	419.405	276.472	146.343	347.502	218.213	384.551	338.596	602.095	446.314	408.033	182.547	343.711	440.226	97.3997	504.695	435.809	73.118	349.475	211.09	343.762	401.727	187.281	593.028	309.612	491.938
		358	1590.32	568.831	514.374	267.205	349.383	464.15	469.399	430.2	474.61	201.447	292.815	327.852	327.707	517.146	306.735	111.089	98.228	343.673	700.011	273.35	373.797	186.567	353.188	264.076	127.552	274.836	204.631	354.772	441.981	474.616	388.013	319.335	193.801	363.68	412.542	0	501.491	402.375	36.5758	370.203	286.822	379.532	469.524	205.202	504.437	262.642	441.474
		359	1594.18	477.854	441.471	251.256	377.267	414.235	456.175	389.672	441.673	218.774	166.933	369.99	362.067	446.953	306.325	111.558	149.305	331.632	717.31	235.914	421.314	203.745	336.839	250.098	152.523	357.687	210.362	443.761	416.493	517.161	523.709	329.95	164.11	311.982	452.76	76.8116	557.827	525.731	82.9034	473.661	285.425	362.775	465.319	139.623	518.394	228.166	393.513
		360	1598.04	485.284	469.24	295.086	453.414	340.264	388.852	413.941	397.762	210.325	280.172	407.747	416.354	560.351	335.286	51.7961	242.431	354.412	614.336	238.882	346.616	188.113	346.072	272.75	180.217	368.253	202.129	338.37	420.384	533.464	423.394	361.699	172.376	340.04	436.439	37.7974	479.696	426.799	92.8424	447.399	338.002	417.682	448.69	228.087	443.415	239.648	382.965
		361	1601.9	400.657	489.738	280.255	384.526	454.513	403.467	343.655	421.337	210.967	275.776	410.389	436.289	648.363	389.594	95.7998	150.158	399.142	511.801	150.268	353.19	136.854	305.065	243.251	169.025	408.247	244.417	330.591	392.842	597.144	398.439	344.065	141.131	361.293	435.907	86.339	567.891	489.387	46.8219	359.117	337.991	393.158	417.124	204.317	492.392	331.627	376.725
		362	1605.76	388.771	355.223	277.729	337.364	411.254	465.657	366.193	459.919	159.932	337.25	446.35	435.468	586.692	264.497	86.9627	180.948	349.105	595.441	224.608	398.49	157.645	234.538	289.878	179.901	425.691	265.605	442.215	369.195	472.083	490.196	318.749	157.181	384.493	487.418	92.8473	507.223	428.254	66.6648	431.104	368.917	323.785	490.002	207.44	428.168	305.218	312.714
		363	1609.62	323.084	568.32	225.6	447.921	410.342	369.622	412.936	375.41	158.371	221.483	341.036	461.292	643.324	414.637	126.937	194.665	384.99	657.299	249.176	335.275	231.524	282.679	283.357	162.683	419.365	184.353	426.85	266.595	478.454	389.003	308.268	151.212	315.295	414.407	0	500.873	553.838	30.8944	434.352	263.531	341.854	480.304	252.733	446.979	237.048	321.187
		364	1613.48	373.061	432.972	162.41	442.102	449.913	467.336	482.88	392.639	244.407	254.097	316.865	338.619	540.021	429.236	157.676	175.982	289.092	615.59	182.387	385.896	186.691	275.182	234.888	238.733	425.019	238.049	424.122	281.66	566.846	510.044	276	168.485	255.42	536.459	35.9525	578.971	499.291	32.9554	422.183	265.92	397.05	484.28	278.69	467.179	263.842	316.941
		365	1617.34	325.028	463.182	248.363	444.698	412.408	367.684	364.807	390.104	145.394	252.414	360.56	413.859	555.265	463.807	105.858	93.3717	375.034	677.257	224.121	299.202	242.115	334.201	264.318	187.377	306.229	248.064	392.018	239.662	598.053	401.848	241.464	108.943	205.932	497.453	62.5807	445.099	411.649	28.802	339.112	292.546	440.396	482.704	190.564	371.288	418.238	375.223
		366	1621.2	384.128	383.383	247.768	442.685	349.331	426.123	348.127	331.792	207.101	206.919	465.793	382.605	500.069	403.138	128.547	109.197	286.829	558.873	225.009	372.46	195.475	317.972	212.591	214.378	389.952	214.039	341.263	254.354	497.665	401.253	223.09	107.754	351.098	497.619	95.9294	402.491	413.177	52.5033	367.919	298.503	456.287	508.1	172.188	431.55	319.984	350.514
		367	1625.06	229.804	523.572	222.944	392.318	334.222	283.273	436.842	350.203	220.651	202.968	385.714	388.432	538.321	455.209	119.216	157.324	310.756	623.802	229.458	309.218	202.176	313.118	239.93	243.082	318.319	253.901	340.62	314.935	544.012	413.865	369.157	98.6455	301.969	426.787	103.727	519.922	549.165	40.134	307.361	363.905	446.892	552.378	198.25	559.023	434.103	349.306
		368	1628.92	408.63	511.367	212.641	490.134	433.71	335.29	388.945	353.536	182.432	229.332	425.326	453.601	490.858	444.418	107.971	116.443	324.906	629.225	155.419	305.653	206.788	376.032	286.945	204.956	351.753	222.623	391.859	347.08	519.513	517.284	302.538	121.113	241.4	349.328	80.3665	492.383	419.155	39.6378	393.065	277.036	434.423	608.229	127.42	495.432	232.951	401.211
		369	1632.78	353.279	512.848	200.287	391.294	420.232	410.295	328.32	325.77	167.048	139.563	350.294	550.467	627.395	432.995	147.935	140.45	289.446	575.779	280.812	284.243	225.944	302.307	206.838	223.898	518.288	157.056	345.763	342.784	653.232	380.824	263.333	147.7	348.006	440.79	115.95	486.664	426.353	49.0537	446.755	280.432	439.539	574.368	170.788	494.489	346.326	289.443
		370	1636.64	329.527	413.47	197.858	445.665	318.671	423.835	396.339	308.905	208.378	224.46	358.371	353.563	530.784	345.52	98.902	124.76	403.705	533.106	240.698	457.032	182.609	374.665	217.515	209.018	399.629	231.218	424.084	318.934	394.88	354.068	289.572	166.761	338.14	404.705	0	475.376	396.18	70.5805	335.079	321.271	368.916	446.551	199.89	370.846	355.532	294.537
		371	1640.5	317.256	530.319	251.307	426.16	392.247	383.554	410.663	327.997	251.514	230.268	367.618	385.812	557.092	381.219	109.576	125.298	326.722	651.961	314.746	328.063	250.654	321.601	254.859	148.989	475.543	264.406	401.261	335.834	557.347	516.226	316.207	122.359	232	411.464	57.5433	486.95	415.986	48.0663	403.512	284.298	429.841	529.02	271.821	370.576	352.303	310.446
		372	1644.36	334.495	496.545	181.955	440.417	271.476	410.734	454.506	348.989	229.492	178.043	314.593	407.049	574.644	395.013	73.2731	171.553	394.213	628.407	263.748	385.173	217.274	323.693	262.534	182.255	450.542	142.744	473.648	323.377	454.37	394.188	325.446	234.555	302.762	427.152	76.9307	403.978	546.475	66.4935	415.715	378.075	403.207	419.302	215.053	485.733	380.15	243.507
		373	1648.22	265.906	589.691	259.152	392.793	411.551	327.361	417.797	328.109	174.913	157.457	373.953	431.167	668.222	519.966	88.9682	150.925	299.465	525.648	340.444	296.51	170.827	397.831	294.135	159.495	510.327	194.071	434.562	345.603	534.069	518.841	281.04	255.618	331.76	483.932	67.2453	505.793	453.282	52.8375	382.412	311.357	399.524	448.936	274.908	393.596	355.337	284.632
		374	1652.08	421.802	501.297	204.64	407.104	381.692	383.84	313.888	304.89	254.172	115.507	306.743	438.96	607.896	429.826	109.327	153.601	336.244	608.494	311.768	405.031	216.006	378.199	278.71	113.126	548.296	197.116	402.299	417.681	521.497	528.494	216.894	228.453	317.396	492.033	42.0136	414.834	452.137	79.4233	373.589	279.801	423.625	520.052	180.171	414.61	387.911	206.402
		375	1655.94	373.478	496.627	241.727	401.791	314.619	385.529	256.874	275.435	194.993	117.798	360.005	371.073	651.781	331.985	130.094	125.873	344.834	469.541	298.176	433.846	199.5	359.891	225.471	162.246	519.023	290.434	451.756	402.913	409.82	515.089	279.111	174.357	327.558	379.27	86.8548	634.588	568.202	85.0386	440.258	357.994	395.517	422.52	152.176	323.061	353.325	150.577
		376	1659.8	455.44	408.073	226.757	379.801	298.814	391.425	293.442	345.188	191.559	114.547	257.881	439.365	586.051	529.637	121.273	77.9972	357.386	554.71	284.269	349.381	217.196	373.42	181.458	105.779	505.163	170.998	458.403	393.915	363.095	451.737	307.58	202.351	411.418	419.599	65.9382	628.314	468.747	103.278	433.371	363.781	448.863	448.053	117.099	364.063	386.186	168.274
		377	1663.66	322.7	472.978	237.359	499.539	355.752	358.91	445.805	293.642	212.593	181.628	333.176	348.66	533.62	422.506	95.1029	91.0106	339.287	615.032	400.119	356.527	229.478	426.035	144.982	231.768	414.218	161.366	356.838	243.488	418.229	499.149	369.529	194.569	409.566	522.182	82.029	499.789	508.059	114.41	387.788	345.352	316.763	462.193	186.705	354.369	349.24	159.775
		378	1667.52	286.481	465.673	225.562	354.796	443.079	288.581	305.032	280.955	185.218	160.978	306.569	466.715	597.772	330.521	106.916	119.632	360.749	492.657	301.006	557.915	201.746	435.835	131.578	148.655	304.254	232.251	402.072	347.873	467.441	466.358	310.886	144.994	383.588	508.68	52.8728	561.459	391.084	126.74	541.676	352.481	425.393	497.96	180.849	433.484	387.116	215.787
		379	1671.38	361.62	418.724	230.89	505.814	352.449	372.159	347.553	267.921	213.463	183.069	337.11	469.162	532.198	361.845	153.745	173.861	463.69	487.88	308.033	479.478	203.577	424.967	183.25	190.804	377.02	198.331	446.896	432.853	361.821	429.765	307.148	190.133	400.111	473.778	100.18	485.246	416.216	162.161	404.865	409.498	421.129	445.36	221.951	356.218	351.466	94.8466
		380	1675.24	317.361	393.449	203.447	353.309	427.414	369.262	347.252	235.579	195.854	201.999	315.425	445.092	529.54	365.791	174.742	103.208	380.553	407.267	245.453	425.309	237.84	454.58	160.176	96.2722	415.938	181.063	384.818	340.934	347.695	469.666	385.089	148.525	364.65	392.052	104.98	497.815	523.763	174.785	447.608	399.957	398.747	539.824	179.396	464.639	318.765	146.678
		381	1679.1	321.306	493.153	220.776	377.886	347.375	287.879	253.799	280.927	250.682	156.185	242.714	555.498	596.28	533.27	119.863	99.3452	314.849	481.208	394.657	419.563	274.097	416.718	167.23	23.9473	364.441	155.168	520.065	392.603	443.514	424.892	281.835	167.902	402.167	364.828	104.691	520.815	468.959	176.76	334.294	322.874	347.489	489.618	165.491	401.503	325.897	124.58
		382	1682.96	340.871	489.555	228.411	515.22	360.246	322.798	306.426	308.295	200.663	166.953	269.921	327.054	513.769	452.334	186.961	107.345	372.659	394.427	273.176	473.39	268.029	600.801	116.775	75.1443	335.687	188.563	413.694	327.663	372.743	409.526	230.645	170.903	376.408	465.172	132.255	504.726	355.035	137.836	380.81	219.247	391.635	452.954	199.375	345.658	318.35	132.546
		383	1686.82	327.664	373.478	274.077	452.176	259.358	279.662	250.859	371.681	187.724	179.129	314.639	462.499	582.563	528.658	96.7767	76.4415	348.591	564.962	348.034	436.593	244.312	538.198	108.601	154.906	335.143	194.333	460.559	373.964	417.419	531.011	300.815	116.83	406.707	354.022	127.664	551.187	463.053	193.647	420.359	354.781	394.115	525.692	152.597	376.8	383.33	75.8227
		384	1690.68	379.279	585.598	283.178	451.044	295.329	250.938	224.206	279.836	192.99	172.209	336.977	535.983	543.936	363.076	163.223	119.347	407.125	496.902	354.701	477.943	256.552	548.422	142.147	183.918	298.599	218.882	417.276	383.229	373.75	445.061	436.484	155.77	440.891	559.9	122.801	604.466	327.969	145.608	361.897	284.642	435.416	593.89	154.755	414.672	437.994	86.8327
		385	1694.54	435.384	529.311	209.88	419.325	394.999	267.388	288.204	330.065	301.797	193.701	273.608	476.793	490.727	392.644	158.176	129.355	380.225	343.463	315.048	455.79	297.612	381.448	136.157	135.983	301.894	159.09	403.737	341.633	394.45	484.409	303.945	160.981	321.027	522.215	115.3	508.224	474.411	208.776	319.692	268.434	150.357	485.894	162.553	407.873	430.833	200.677
		386	1698.4	434.495	531.566	257.36	432.752	335.225	260.121	420.111	324.62	168.684	94.6543	169.448	439.449	509.858	466.593	149.69	93.3236	497.342	569.216	332.422	429.178	238.522	521.618	81.9589	107.482	256.019	176.103	511.647	385.599	303.412	391.074	333.038	125.878	404.082	561.523	138.739	498.668	510.445	168.862	416.109	304.568	328.132	517.246	219.505	493.53	382.414	81.5945
		387	1702.26	444.781	483.819	254.785	414.369	405.815	287.765	315.981	270.619	184.113	168.65	258.929	468.299	489.85	384.761	165.57	62.7369	410.168	519.63	214.84	383.34	295.046	481.197	69.4339	134.158	288.344	220.008	453.6	389.305	354.705	474.47	340.522	144.345	394.912	445.716	72.079	441.855	411.896	309.876	427.374	262.835	328.379	516.715	203.068	280.95	240.851	115.707
		388	1706.12	376.404	466.272	309.046	325.736	429.191	271.047	297.605	423.712	253.662	166.309	339.853	427.859	506.437	522.594	121.235	132.188	508.509	434.746	294.034	382.828	206.268	562.258	107.667	122.415	485.612	203.52	472.431	385.337	372.268	420.405	332.415	152.091	364.229	424.053	131.643	614.4	399.169	244.237	461.01	263.223	381.141	563.764	163.386	345.326	427.184	178.065
		389	1709.98	425.749	409.347	233.599	369.572	435.306	218.315	323.08	405.628	226.531	221.943	294.466	448.702	444.966	291.584	149.088	131.179	436.145	402.096	194.983	381.65	294.173	544.625	116.536	129.708	427.545	135.022	592.363	379.239	417.509	411.444	345.916	137.288	388.638	589.087	220.124	517.855	382.712	280.847	397.577	186.918	363.898	501.857	163.681	285.266	393.618	79.71
		390	1713.84	426.1	415.196	217.369	499.255	301.089	204.376	368.996	411.214	245.559	154.921	218.428	236.524	545.507	459.297	178.347	98.0693	414.792	512.465	235.588	439.503	342.111	729.729	129.992	122.593	370.163	161.087	580.989	383.169	414.725	479.564	362.799	75.9639	438.669	470.343	197.791	542.528	448.305	406.751	497.028	244.556	354.4	555.841	182.424	389.171	450.384	133.863
		391	1717.7	529.076	308.623	202.587	517.689	326.47	205.509	406.678	392.624	190.624	128.788	237.173	223.545	543.848	415.775	177.409	144.952	417.362	532.185	274.262	425.491	284.75	762.976	130.777	143.277	331.589	188.028	429.468	429.313	495.893	486.298	354.492	99.7131	487.282	422.395	160.612	553.955	515.547	394.676	530.253	205.513	377.152	567.252	135.533	382.145	400.876	136.052
		392	1721.56	343.252	515.426	172.862	466.711	336.178	334.683	399.475	343.694	235.645	189.524	312.276	394.327	511.768	447.195	219.358	123.356	485.762	558.266	318.644	406.45	250.811	551.079	79.3187	165.351	414.963	238.959	463.516	436.401	468.708	411.295	315.696	108.605	446.906	461.475	86.9397	469.214	459.429	421.386	459.518	182.049	409.199	462.741	90.5852	353.929	394.152	194.913
		393	1725.42	394.063	449.571	140.168	496.733	402.082	188.849	328.319	352.975	214.984	195.915	352.729	302.617	531.738	349.309	239.384	157.872	526.313	531.1	237.957	392.177	267.011	684.181	33.5947	172.609	284.906	221.452	576.721	375.015	520.182	522.315	382.55	80.6931	492.317	350.313	154.943	510.03	505.324	434.285	462.342	161.167	370.1	588.068	201.025	317.791	399.646	147.129
		394	1729.28	429.541	409.046	214.783	503.194	372.657	190.248	369.211	388.364	261.262	145.523	333.828	235.981	416.602	254.955	139.427	177.171	455.976	548.486	255.007	441.899	296.713	788.099	37.5951	186.5	321.877	194.98	533.912	339.847	464.495	410.817	391.962	126.28	478.319	402.04	150.098	447.383	497.528	367.469	322.192	117.986	223.081	518.225	226.592	309.93	381.671	146.052
		395	1733.14	381.219	395.994	186.305	426.613	313.821	216.503	359.379	379.298	247.018	139.341	289.853	299.522	470.059	367.485	182.775	157.2	507.292	540.972	291.309	271.016	330.218	728.607	91.557	195.437	330.112	178.473	489.121	377.855	515.58	389.117	257.381	129.75	435.937	459.038	110.816	463.73	443.801	292.586	433.064	282.204	293.39	585.4	153.299	248.584	435.142	207.246
		396	1737	268.724	342.544	201.546	523.739	289.525	218.604	290.974	425.558	231.623	147.747	233.093	269.985	539.492	418.506	229.001	150.088	402.686	523.111	323.166	408.466	305.86	729.763	36.7618	188.203	340.536	167.257	541.701	395.236	526.179	267.285	269.228	45.3796	433.883	420.527	80.6824	497.27	536.739	381.359	375.111	195.331	294.044	590.173	166.905	302.932	424.274	183.523
		397	1740.86	397.613	329.478	195.962	441.752	341.85	248.858	342.361	379.386	208.832	140.631	303.508	312.44	480.157	407.267	188.304	177.83	411.012	537.419	193.057	429.253	288.301	686.842	43.3377	133.676	479.43	292.419	531.376	452.254	523.82	453.064	278.093	77.5409	485.936	372.593	143.058	522.925	473.597	425.445	493.385	180.652	223.515	594.717	131.215	319.19	352.944	192.349
		398	1744.72	369.979	391.875	180.498	458.988	332.322	205.557	346.002	372.602	233.542	166.963	301.144	292.941	531.114	375.739	178.6	207.61	437.834	577.505	249.391	377.524	336.712	681.63	72.829	204.58	398.446	212.472	643.279	428.691	540.666	400.903	341.062	159.384	560.674	492.299	113.666	514.395	532.021	482.386	400.447	208.501	238.379	532.401	202.488	367.285	461.84	185.583
		399	1748.58	431.494	511.417	225.852	357.912	355.481	307.858	422.675	474.66	243.746	161.278	356.315	267.643	418.13	398.356	230.293	169.979	445.874	557.386	267.64	318.091	191.421	728.209	110.966	212.788	359.73	195.375	573.411	422.672	535.069	366.293	312.615	163.233	504.068	408.818	96.8003	518.553	438.18	396.715	317.035	174.323	235.354	553.34	183.898	328.024	317.122	160.49
		400	1752.44	343.628	342.688	220.588	376.288	290.144	402.982	260.895	354.688	260.38	129.059	347.673	285.581	514.936	290.805	151.837	164.029	448.822	415.929	286.381	321.292	231.241	708.254	68.5785	215.848	330.42	236.683	603.291	380.589	603.472	458.769	334.407	154.009	359.349	368.748	90.7746	459.771	465.719	421.038	408.31	236.555	256.697	556.036	188.276	398.512	380.503	195.973
		401	1756.3	375.896	353.24	201.517	404.171	395.334	313.558	353.89	374.778	218.379	218.718	385.049	323.93	404.64	364.534	190.019	121.807	476.762	537.547	294.445	359.57	310.974	726.526	54.4173	179.358	368.441	232.707	602.569	325.229	494.208	475.913	339.008	132.276	424.722	419.055	46.71	414.355	443.294	483.774	350.212	257.556	304.634	611.214	143.891	432.08	362.926	185.478
		402	1760.16	343.94	351.227	187.733	400.185	402.525	287.529	355.676	409.606	202.664	192.068	316.791	357.47	458.139	362.349	138.217	131.494	402.599	531.285	335.903	303.759	296.226	673.653	63.7319	239.627	311.363	222.106	563.104	329.874	561.54	425.2	343.199	163.097	523.661	362.92	58.242	494.051	488.605	355.679	382.078	249.585	178.955	410.877	228.016	464.036	374.507	211.412
		403	1764.02	280.002	403.125	148.027	473.688	388.588	302.518	422.995	369.192	188.264	196.905	425.605	312.978	457.868	308.317	204.531	109.259	414.614	467.166	202.032	294.048	373.783	601.928	55.9235	231.163	266.032	291.167	381.421	344.68	559.34	389.446	357.905	207.339	484.207	386.953	91.1484	444.712	463.877	368.167	428.427	283.274	309.019	536.338	232.881	433.821	429.577	208.26
		404	1767.88	369.752	413.224	150.314	476.014	313.038	222.409	396.072	341.96	177.193	133.497	411.268	359.008	381.488	311.475	205.001	118.736	527.516	462.914	268.849	448.644	291.625	655.623	86.2929	205.086	298.555	216.555	527.378	363.042	518.717	420.473	360.268	129.982	471.861	412.847	0	514.084	517.651	429.724	280.555	291.419	158.552	537.424	229.494	455.106	371.348	204.442
		405	1771.74	263.794	327.123	203.367	404.97	367.542	260.309	344.499	400.401	232.411	168.974	388.638	376.385	451.94	278.255	173.743	122.007	415.685	542.877	198.269	388.808	250.941	593.476	93.976	290.298	289.376	198.534	431.406	274.586	527.999	384.682	348.549	145.059	360.331	364.461	0	470.618	500.969	408.252	403.563	340.358	191.525	610.468	200.985	461.8	276.62	195.569
		406	1775.6	270.794	315.648	169.323	371.067	322.277	302.296	338.295	458.865	215.267	163.376	357.237	329.049	443.175	261.816	173.093	177.873	463.317	518.366	273.121	445.326	389.047	652.924	88.8356	187.688	264.365	249.504	523.631	376.991	526.849	353.204	380.772	189.792	348.202	375.531	0	439.323	551.801	369.305	390.317	226.786	195.895	554.085	261.552	512.014	357.841	195.436
		407	1779.46	262.473	366.068	185.234	411.167	418.138	310.92	438.362	488.218	251.326	165.743	374.68	351.21	467.621	219.403	220.208	131.1	479.978	487.575	275.919	430.177	331.341	632.235	104.272	165.43	368.639	239.046	450.29	409.317	655.151	396.342	314.303	191.024	352.741	387.532	0	523.165	508.215	413.644	348.233	264.13	188.122	652.437	187.619	416.969	280.254	255.231
		408	1783.32	278.249	326.431	245.663	284.123	367.198	313.038	353.053	505.147	194.116	271.873	372.976	369.969	413.452	300.844	179.895	106.646	442.16	524.97	256.703	434.155	234.54	605.347	135.047	269.328	327.02	242.782	554.726	310.071	566.515	397.586	421.012	218.031	309.126	422.363	0	450.43	464.707	323.509	375.28	296.688	133.59	383.439	203.02	357.086	354.063	272.721
		409	1787.18	363.729	277.169	230.657	395.245	394.485	260.429	441.323	420.117	203.551	286.317	384.387	381.375	487.752	233.184	175.711	140.541	443.341	391.84	229.123	370.538	299.664	609.805	118.918	256.138	318.893	283.163	474.183	261.774	630.911	452.538	395.324	246.598	282.988	344.353	22.7028	411.554	569.513	298.117	434.858	327.826	157.638	537.749	136.923	531.6	408.251	265.703
		410	1791.04	229.392	259.933	227.423	333.212	338.626	381.674	324.819	512.961	165.14	241.995	467.577	375.773	442.855	204.5	189.195	160.086	425.589	391.034	333.772	443.362	339.043	670.573	110.519	258.888	276.877	203.661	425.313	298.795	626.438	329.321	448.685	209.813	458.537	476.988	19.3936	500.419	565.51	434.027	352.78	278.113	117.715	415.612	219.463	481.158	335.163	256.122
		411	1794.9	228.277	309.133	152.329	384.041	371.846	407.925	350.225	550.078	233.044	229.027	501.694	358.918	364.331	261.845	214.822	157.119	378.607	419.732	277.861	327.853	288.766	625.866	155.182	343.384	369.076	172.841	471.748	389.056	710.928	403.027	401.687	268.801	366.185	359.8	34.9436	455.68	509.624	278.35	385.532	371.746	143.809	615.195	157.231	469.314	297.103	197.919
		412	1798.76	251.088	208.035	241.444	315.924	509.2	277.553	352.788	439.951	153.775	239.921	355.487	344.928	439	245.43	180.673	158.586	368.638	500.084	242.551	419.858	383.294	586.985	158.924	369.346	326.154	172.735	500.041	326.469	477.735	458.231	324.607	172.163	454.28	451.459	0	456.042	553.9	343.123	361.683	341.136	139.76	493.995	194.416	529.252	462.168	314.783
		413	1802.62	238.728	364.584	214.732	344.322	351.857	311.983	414.915	503.948	172.162	210.256	370.035	459.203	353.521	272.165	123.756	143.684	356.476	400.988	334.538	429.531	259.22	702.45	102.959	339.625	353.539	235.767	536.984	308.169	589.747	322.622	281.041	218.747	368.587	419.071	0	468.558	420.498	403.512	408.706	313.351	80.6107	601.726	164.382	472.185	438.745	182.19
		414	1806.48	256.845	252.43	194.541	425.901	479.529	378.476	418.179	449.522	197.779	305.713	485.91	308.434	340.622	208.436	216.039	153.828	336.939	421.464	296.402	371.313	330.327	620.968	191.475	290.572	255.554	264.611	521.494	382.373	492.311	416.557	306.641	183.479	370.663	438.67	0	490.453	584.187	416.532	402.973	324.11	159.546	438.734	175.624	377.022	388.831	292.241
[truncated: 15 more columns]

## Sheet: Average Background
		Frame	Time	SptId_6	SptId_10	SptId_11	SptId_12	SptId_13	SptId_14	SptId_17	SptId_18	SptId_20	SptId_21	SptId_22	SptId_23	SptId_25	SptId_26	SptId_27	SptId_30	SptId_31	SptId_33	SptId_34	SptId_36	SptId_37	SptId_38	SptId_40	SptId_41	SptId_44	SptId_45	SptId_47	SptId_48	SptId_49	SptId_51	SptId_53	SptId_54	SptId_55	SptId_57	SptId_58	SptId_59	SptId_61	SptId_63	SptId_65	SptId_66	SptId_67	SptId_68	SptId_70	SptId_71	SptId_72	SptId_73
		0	208.44	0	0	0	0	0	0	0	0	0	0	0	0	0	0	0	0	0	0	0	0	0	0	0	0	0	0	0	0	0	0	0	0	0	0	0	0	0	0	0	0	0	0	0	0	0	0
		1	212.3	0	0	0	0	0	0	0	0	0	0	0	0	0	0	0	0	0	0	0	0	0	0	0	0	0	0	0	0	0	0	0	0	0	0	0	0	0	0	0	0	0	0	0	0	0	0
		2	216.16	0	0	0	0	0	0	0	0	0	0	0	0	0	0	0	0	0	0	0	0	0	0	0	0	0	0	0	0	0	0	0	0	0	0	0	0	0	0	0	0	0	0	0	0	0	0
		3	220.02	0	0	0	0	0	0	0	0	0	0	0	0	0	0	0	0	0	0	0	0	0	0	0	0	0	0	0	0	0	0	0	0	0	0	0	0	0	0	0	0	0	0	0	0	0	0
		4	223.88	0	0	0	0	0	0	0	0	0	0	0	0	0	0	0	0	0	0	0	0	0	0	0	0	0	0	0	0	0	0	0	0	0	0	0	0	0	0	0	0	0	0	0	0	0	0
		5	227.74	0	0	0	0	0	0	0	0	0	0	0	0	0	0	0	0	0	0	0	0	0	0	0	0	0	0	0	0	0	0	0	0	0	0	0	0	0	0	0	0	0	0	0	0	0	0
		6	231.6	0	0	0	0	0	0	0	0	0	0	0	0	0	0	0	0	0	0	0	0	0	0	0	0	0	0	0	0	0	0	0	0	0	0	0	0	0	0	0	0	0	0	0	0	0	0
		7	235.46	0	0	0	0	0	0	0	0	0	0	0	0	0	0	0	0	0	0	0	0	0	0	0	0	0	0	0	0	0	0	0	0	0	0	0	0	0	0	0	0	0	0	0	0	0	0
		8	239.32	0	0	0	0	0	0	0	0	0	0	0	0	0	0	0	0	0	0	0	0	0	0	0	0	0	0	0	0	0	0	0	0	0	0	0	0	0	0	0	0	0	0	0	0	0	0
		9	243.18	0	0	0	0	0	0	0	0	0	0	215.67	0	0	0	0	0	0	0	0	0	0	0	0	0	0	0	0	0	0	0	0	0	0	0	0	0	0	0	0	0	0	0	0	0	0	0
		10	247.04	0	0	0	0	0	0	0	0	0	0	0	0	0	0	0	0	0	0	0	0	0	0	0	0	0	0	0	0	0	0	0	0	0	0	0	0	0	0	0	0	0	0	0	0	0	0
		11	250.9	0	0	0	0	0	0	0	0	0	0	0	0	0	0	0	0	0	0	0	0	0	0	0	0	0	0	0	0	0	0	0	0	0	0	0	0	0	0	0	0	0	0	0	0	0	0
		12	254.76	0	0	0	0	0	0	0	0	0	0	0	0	0	0	0	0	0	0	0	0	0	0	0	0	0	0	0	0	0	0	0	0	0	0	0	0	0	0	0	0	0	0	0	0	0	0
		13	258.62	0	0	0	0	0	0	0	0	0	0	0	0	0	0	0	0	0	0	0	0	0	0	0	0	0	0	0	0	0	0	0	0	0	0	0	0	0	0	0	0	0	0	0	0	0	0
		14	262.48	0	0	0	0	0	0	0	0	0	0	0	0	0	0	0	0	0	0	0	0	0	0	0	0	0	0	0	0	0	0	0	0	0	0	0	0	0	0	0	0	0	0	0	0	0	0
		15	266.34	0	0	0	0	0	0	0	0	0	0	0	0	0	0	0	0	0	0	0	0	0	0	0	0	0	0	0	0	0	0	0	0	0	0	0	0	0	0	0	0	0	0	0	0	0	0
		16	270.2	0	0	0	0	0	0	0	0	0	0	0	0	0	0	0	0	0	0	0	0	0	0	0	0	0	0	0	0	0	0	0	0	0	0	0	0	0	0	0	0	0	0	0	0	0	0
		17	274.06	0	0	0	0	0	0	0	0	0	0	0	0	0	0	0	0	0	0	0	0	0	0	0	0	0	0	0	0	0	0	0	0	0	0	0	0	0	0	0	0	0	0	0	0	0	0
		18	277.92	0	0	0	0	0	0	0	0	0	0	0	0	0	0	0	0	0	0	0	0	0	0	0	0	0	0	0	0	0	0	0	0	0	0	0	0	0	0	0	0	0	0	0	0	0	0
		19	281.78	0	0	0	0	0	0	0	0	0	0	0	0	0	0	0	0	0	0	0	0	0	0	0	0	0	0	0	0	0	0	0	0	0	0	0	0	0	0	0	0	0	0	0	0	0	0
		20	285.64	0	0	0	0	0	0	0	0	0	0	0	0	0	0	0	0	0	0	0	0	0	0	0	0	0	0	0	0	0	0	0	0	0	0	0	0	0	0	0	0	0	0	0	0	0	0
		21	289.5	0	0	0	0	0	0	0	0	0	0	0	0	0	0	0	0	0	0	0	0	0	0	0	0	0	0	0	0	0	0	0	0	0	0	0	0	0	0	0	0	0	0	0	0	0	0
		22	293.36	0	0	0	0	0	0	0	0	0	0	0	0	0	0	0	0	0	0	0	0	0	0	0	0	0	0	0	0	0	0	0	0	0	0	0	0	0	0	0	0	0	0	0	0	0	0
		23	297.22	0	0	0	0	0	0	0	0	0	0	237	0	0	0	0	0	0	0	0	0	0	0	0	0	0	0	0	0	0	0	0	0	0	0	0	0	0	0	0	0	0	0	0	0	0	0
		24	301.08	0	0	0	0	0	0	0	0	0	0	0	0	0	0	0	0	0	0	0	0	0	0	0	0	0	0	0	0	0	0	0	0	0	0	0	0	0	0	0	0	0	0	0	0	0	0
		25	304.94	0	0	0	0	0	0	0	0	0	0	0	0	0	0	0	0	0	0	0	0	0	0	0	0	0	0	0	0	0	0	0	0	0	0	0	0	0	0	0	0	0	0	0	0	0	0
		26	308.8	0	0	0	0	0	0	0	0	0	0	0	0	0	0	0	0	0	0	0	0	0	0	0	0	0	0	0	0	0	0	0	0	0	0	0	0	0	0	0	0	0	0	0	0	0	0
		27	312.66	0	0	0	0	0	0	0	0	0	0	0	0	0	0	0	0	0	0	0	0	0	0	0	0	0	0	0	0	0	0	0	0	0	0	0	0	0	0	0	0	0	0	0	0	0	0
		28	316.52	0	0	0	0	0	0	0	266.239	0	0	0	0	0	0	0	0	0	0	0	0	0	0	0	0	0	0	0	0	0	0	0	0	0	0	0	0	0	0	0	0	0	0	0	0	0	0
		29	320.38	0	0	0	0	0	0	0	0	0	0	0	0	0	0	0	0	0	0	0	0	0	0	0	0	0	0	0	0	0	0	0	0	0	0	0	0	0	0	0	0	0	0	0	0	0	0
		30	324.24	0	0	0	0	0	0	0	270.875	0	0	0	0	0	0	0	0	0	0	0	0	0	0	0	0	0	0	0	0	0	0	0	0	0	0	0	0	0	0	0	0	0	0	0	0	0	0
		31	328.1	0	0	0	0	0	0	0	0	0	0	0	0	0	0	0	0	0	0	0	0	0	0	0	0	0	0	0	0	0	0	0	0	0	0	0	0	0	0	0	0	0	0	0	0	0	0
		32	331.96	0	0	0	0	0	0	0	271.815	0	0	0	0	0	0	0	0	0	0	0	0	0	0	0	0	0	0	0	0	0	0	0	0	0	0	0	0	0	0	0	0	0	0	0	0	0	0
		33	335.82	0	0	0	0	0	0	0	265.652	0	0	0	0	0	0	0	0	0	0	0	0	0	0	0	0	0	0	0	0	0	0	0	0	0	0	0	0	0	232.382	0	0	0	0	0	0	0	0
		34	339.68	0	0	0	0	0	0	0	265.556	0	0	0	0	0	0	0	0	0	0	0	0	0	0	0	0	0	0	0	0	0	0	0	0	0	0	0	0	0	0	0	0	0	0	0	0	0	0
		35	343.54	0	0	0	0	0	0	0	274.125	0	0	0	0	0	0	0	0	0	0	0	0	0	0	0	0	0	0	0	0	0	0	0	0	0	0	0	0	277.797	0	0	0	0	0	0	0	0	0
		36	347.4	0	0	0	0	0	0	0	269.472	0	0	0	0	0	0	0	0	0	0	0	0	0	0	0	0	0	0	0	0	0	0	0	0	0	0	0	0	278.514	0	0	0	0	0	0	0	0	0
		37	351.26	0	0	0	0	0	0	0	267.354	0	0	0	0	0	0	0	0	0	0	0	0	0	0	0	0	0	0	0	0	0	0	0	0	0	0	0	0	271.9	0	0	0	0	0	0	0	0	0
		38	355.12	0	0	0	0	0	0	0	264.934	0	0	0	0	0	0	0	0	0	0	0	0	0	0	0	0	0	0	0	0	0	0	0	0	0	0	0	0	271.437	0	0	0	0	0	0	0	0	0
		39	358.98	0	0	0	0	0	0	0	258.038	0	0	0	0	0	0	0	0	0	0	0	0	0	0	0	0	0	0	0	0	0	0	0	0	0	0	0	0	269.646	0	0	0	0	0	0	0	0	0
		40	362.84	0	0	0	0	0	0	0	264.821	0	0	0	0	0	0	0	0	0	0	0	0	0	0	0	0	0	0	0	0	0	0	0	0	0	0	0	252.424	267.52	0	0	0	0	0	0	0	0	0
		41	366.7	0	0	0	0	0	0	0	259.913	0	0	0	0	0	0	0	0	0	0	0	0	0	0	0	0	0	0	0	0	0	0	0	0	0	0	0	0	261.719	0	0	0	0	0	0	0	0	0
		42	370.56	0	0	0	0	0	0	0	268.421	0	0	0	0	0	0	0	0	0	0	0	0	0	0	0	0	0	0	0	0	0	0	0	0	0	0	0	0	273.979	0	0	0	0	0	0	0	0	0
		43	374.42	0	0	0	0	0	0	0	267.318	0	0	0	0	0	0	0	0	0	0	0	0	0	0	0	0	0	0	0	0	0	0	0	0	0	0	0	256.51	275.109	0	0	0	0	0	0	0	0	0
		44	378.28	0	0	0	0	0	0	0	258.11	0	0	0	0	0	0	0	0	0	0	0	0	0	0	0	0	0	0	0	0	0	0	0	0	0	0	0	249.636	268.697	0	0	0	0	0	0	0	0	0
		45	382.14	0	0	0	0	0	0	0	271.157	0	0	0	0	0	0	0	0	0	0	0	0	0	0	0	0	0	0	0	0	0	0	0	0	0	0	0	256.646	281.373	0	0	0	0	0	0	0	0	0
		46	386	0	0	0	0	0	0	0	263.928	0	0	0	0	0	0	266.619	0	0	0	0	0	0	0	0	0	0	0	0	0	0	0	0	0	0	0	0	247.369	273.819	0	0	0	0	0	0	0	0	0
		47	389.86	0	0	0	0	0	0	0	270.869	0	0	0	0	0	0	0	0	0	0	0	0	0	0	0	0	0	0	0	0	0	0	0	0	0	0	0	246.175	275.333	0	0	0	0	0	0	0	0	0
		48	393.72	0	0	0	0	0	0	0	261.639	0	0	0	0	0	0	0	0	0	0	0	0	0	0	0	0	0	0	0	0	0	0	0	0	0	0	0	250.601	265.603	0	0	0	0	0	0	0	0	0
		49	397.58	0	0	0	0	0	0	0	260.106	0	0	0	0	0	0	0	0	0	0	0	0	0	0	0	0	0	0	0	0	0	0	0	0	0	247.829	0	248.066	261.727	0	0	0	0	0	0	0	0	0
		50	401.44	0	0	0	0	0	0	0	263.005	0	0	0	0	0	0	0	0	0	0	0	0	0	0	0	0	0	0	0	0	0	0	0	0	0	259.363	0	263.942	268.86	0	0	0	0	0	0	0	0	0
		51	405.3	0	0	0	0	0	0	0	259.231	0	0	0	0	0	0	0	0	0	0	0	0	0	0	0	0	0	0	0	0	0	0	0	0	0	252.227	0	252.689	271.726	0	0	0	0	0	0	0	0	0
		52	409.16	0	0	0	0	0	0	0	254.826	0	0	0	0	0	0	0	0	0	0	0	0	0	0	0	0	0	0	0	0	0	0	0	0	0	264.593	0	248.543	268.162	0	0	0	0	0	0	0	0	0
		53	413.02	0	0	0	0	0	0	0	265.124	0	0	0	0	0	0	0	0	0	0	0	0	0	0	0	0	0	0	0	0	0	0	0	0	0	266.301	0	258.478	275.386	0	0	0	0	0	0	0	0	0
		54	416.88	0	0	0	0	0	0	0	271.096	0	0	0	0	0	0	0	0	0	0	0	0	0	0	0	0	0	0	0	0	0	0	0	0	0	261.598	206.882	256.982	267.864	0	0	0	251.813	0	0	0	0	0
		55	420.74	0	0	0	0	0	0	0	256.166	0	0	0	0	0	0	0	0	0	0	0	0	0	0	0	0	0	0	0	0	0	0	0	0	0	262.224	0	257.089	263.435	0	0	0	248.79	0	0	0	0	0
		56	424.6	0	0	0	0	0	253.277	0	251.517	0	0	0	0	0	0	0	0	0	0	0	0	0	0	0	0	0	0	0	0	0	0	0	0	0	264.902	0	266.297	269.221	0	0	0	250.799	0	0	0	0	0
		57	428.46	0	0	0	0	0	263.338	0	257.811	0	0	0	0	0	0	0	0	0	0	0	0	0	0	0	0	0	0	0	0	0	0	0	0	0	252.82	0	254.287	272.87	0	0	0	254.827	0	0	0	0	0
		58	432.32	0	0	0	259.92	0	256.85	0	253.747	0	0	0	0	0	0	0	0	0	0	0	0	0	0	0	0	0	0	0	0	0	0	0	0	0	253.706	0	251.012	272.338	0	0	0	0	0	0	0	258.189	0
		59	436.18	0	0	0	0	0	251.677	0	256.001	0	0	0	0	0	0	0	0	0	0	0	0	0	0	0	0	0	0	0	0	0	0	0	0	0	262.511	0	244.299	279.742	0	0	0	251.283	0	0	0	265.386	0
		60	440.04	0	0	0	0	0	255.923	0	261.336	0	0	0	0	0	0	0	0	0	0	0	0	0	0	0	0	0	0	0	0	0	0	0	0	0	259.341	0	253.949	267.249	0	0	0	252.902	0	0	0	254.402	0
		61	443.9	0	0	0	0	0	249.439	0	249.848	0	0	0	0	0	0	0	0	0	0	0	0	0	0	0	0	0	0	0	0	0	0	0	0	0	267.985	0	262.902	265.553	0	0	0	258.866	0	0	0	248.917	0
		62	447.76	0	0	0	0	0	245.427	0	257.158	0	0	0	0	0	0	0	0	0	0	0	0	0	0	0	0	0	0	0	0	0	0	0	0	0	263.163	0	243.572	272.245	0	0	0	264.12	0	0	0	259.46	0
		63	451.62	0	0	0	0	0	254.856	0	253.43	0	0	0	0	0	0	0	0	0	0	0	0	0	0	0	0	0	0	0	0	0	0	0	0	0	268.567	0	267.328	271.616	0	0	0	253.775	0	0	0	265.998	0
		64	455.48	0	0	0	0	0	254.308	0	264.782	0	0	0	0	0	0	0	0	0	0	0	0	0	0	0	0	0	0	0	0	0	0	0	0	0	262.31	0	261.399	267.328	0	0	0	252.804	0	0	0	263.904	272.01
		65	459.34	0	0	0	0	0	256.466	0	259.909	0	0	266.484	0	0	0	0	0	0	0	259.282	0	0	0	0	0	0	0	263.701	0	0	0	0	0	0	264.576	0	250.541	258.124	0	0	0	264.856	0	0	0	254.357	0
		66	463.2	0	0	0	0	0	257.368	0	265.702	0	0	261.097	0	0	0	0	0	0	0	254.671	0	0	0	0	0	0	0	0	0	0	0	0	0	0	256.868	0	261.295	267.093	0	0	0	262.598	0	0	0	251.427	262.417
		67	467.06	0	0	0	0	0	253.533	0	255.387	0	0	263.121	0	0	0	0	0	0	0	0	0	0	0	0	0	0	0	0	0	0	0	0	0	0	264.753	0	267.636	273.252	0	0	0	260.875	0	0	0	258.746	254.437
		68	470.92	0	0	0	0	0	260.966	0	263.133	0	0	256.701	0	0	0	0	0	0	0	0	0	0	0	0	0	0	0	0	0	0	0	0	0	0	267.308	0	261.676	272.844	0	0	0	265.391	0	0	0	249.366	261.682
		69	474.78	0	0	0	0	0	260.449	0	267.927	0	0	271.093	0	0	0	0	0	0	0	0	0	0	0	0	0	0	0	0	0	0	0	0	0	0	262.441	0	258.178	272.421	0	0	0	257.791	0	0	0	247.45	0
		70	478.64	0	0	0	0	0	244.679	0	266.476	0	0	258.997	0	0	0	0	0	0	0	0	0	0	0	0	0	0	0	0	0	0	0	0	0	0	265.995	0	272.838	273.178	0	0	0	258.824	0	0	0	249.783	249.194
		71	482.5	0	0	0	0	0	250.67	0	261.457	0	0	263.733	0	0	0	0	0	0	0	0	0	0	0	0	0	0	0	0	0	0	0	0	0	0	264.314	0	265.397	274.669	0	0	0	265.833	0	0	0	256.235	256.328
		72	486.36	0	0	0	0	0	246.025	0	269.24	0	0	273.416	0	0	0	0	0	0	0	0	0	0	0	0	0	0	0	278.247	0	0	0	0	0	0	267.003	0	263.487	274.611	0	0	0	270.106	0	0	0	245.472	258.014
		73	490.22	0	0	0	0	0	248.377	0	262.365	0	0	266.632	0	0	0	0	0	0	0	251.438	0	0	0	0	0	0	0	0	0	0	0	0	0	0	276.052	0	259.247	280.995	0	0	0	256.062	0	0	0	252.955	253.064
		74	494.08	0	0	0	0	0	245.556	0	267.701	0	0	252.929	0	0	0	0	0	0	0	259.131	0	0	0	0	0	0	0	0	0	263.257	0	0	0	0	273.027	0	263.816	273.411	0	0	0	263.843	0	0	0	259.49	255.449
		75	497.94	0	0	0	0	0	247.798	0	272.238	0	0	258.869	0	0	0	0	0	0	0	0	0	0	0	0	0	0	0	270.619	0	0	0	0	0	0	262.605	0	266.456	261.697	0	0	0	260.838	0	0	0	258.016	260.693
		76	501.8	0	0	0	0	0	259.871	0	271.606	0	0	271.543	0	0	0	0	0	0	0	259.946	0	0	0	0	0	0	0	0	266.946	0	0	0	0	0	265.78	0	268.929	0	0	0	0	260.36	0	0	0	247.71	256.394
		77	505.66	0	0	0	0	0	249.654	0	265.823	0	0	257.921	0	0	0	0	0	0	0	254.848	0	0	0	0	0	0	0	278.502	0	0	0	0	0	0	267.35	0	262.45	0	0	0	0	255.897	0	0	0	254.749	257.683
		78	509.52	0	0	0	0	0	238.508	0	273.189	0	0	252.771	0	0	0	0	0	0	0	258.172	0	0	0	0	0	0	0	269.851	281.211	0	0	0	0	0	274.291	0	269.831	0	0	0	0	254.061	0	0	0	256.533	259.386
		79	513.38	0	0	0	0	0	248.389	0	280.917	0	0	265.028	0	0	0	0	0	0	0	260.178	0	0	0	0	0	0	0	262.646	271.622	0	0	0	0	0	276.324	0	266.816	0	0	0	0	264.004	0	0	0	241.224	249.249
		80	517.24	0	0	0	0	0	266.671	0	267.489	0	0	262.939	0	0	0	0	0	0	0	250.272	0	0	259.88	0	0	0	0	271.088	271.587	0	0	0	0	0	266.437	0	277.119	0	0	0	0	257.199	0	0	0	251.955	263.877
		81	521.1	0	0	0	0	0	260.957	0	275.047	0	0	255.495	0	0	0	0	0	0	0	252.587	0	0	252.914	0	0	0	0	274.165	266.319	0	0	0	0	0	267.955	0	261.03	0	0	0	0	251.068	0	0	0	253.615	257.046
		82	524.96	0	0	0	0	0	257.053	0	270.739	0	0	261.246	0	0	0	0	0	0	0	252.939	0	0	252.255	0	0	0	0	265.833	277.273	0	0	0	0	0	270.25	0	253.692	0	0	0	0	258.358	0	0	0	249.551	250.135
		83	528.82	0	0	0	0	0	256.74	0	267.242	0	0	250.364	0	0	0	0	0	0	0	246.737	0	0	254.29	0	0	0	0	266.997	276.432	0	0	0	0	0	267.763	0	261.521	266.838	0	0	0	252.496	0	0	0	252.022	258.203
		84	532.68	0	0	0	0	0	258.002	0	280.329	0	0	261.314	0	0	0	0	0	0	0	251.932	0	0	262.408	0	0	0	0	261.52	258.885	0	0	0	0	0	276.483	0	263.145	0	0	0	0	242.379	0	0	0	261.727	252.904
		85	536.54	0	0	0	0	0	258.829	0	264.554	0	0	256.912	0	254.244	0	0	0	0	239.592	255.607	0	0	0	0	0	0	0	266.889	270.747	0	0	0	0	0	266.429	0	274.626	0	0	0	0	250.241	0	0	0	260.004	257.748
		86	540.4	0	0	0	0	0	254.929	0	258.788	0	0	266.389	0	252.851	0	0	0	0	0	249.594	0	0	269.462	0	0	0	0	266.13	269.722	0	0	0	0	0	266.542	0	263.317	0	0	0	0	250.381	0	0	0	259.36	261.36
		87	544.26	0	253.582	0	0	0	247.984	0	263.366	0	0	252.422	0	257.423	0	0	0	0	0	254.204	0	0	272.371	0	0	0	0	272.681	252.277	0	0	0	0	0	288.313	0	256.804	0	0	0	0	262.354	0	0	0	251.885	259.185
		88	548.12	0	0	0	0	0	251.558	0	265.287	0	0	249.464	0	251.286	0	0	0	0	240.783	249.537	0	0	272.936	0	0	0	0	269.177	272.327	0	0	0	0	0	270.172	0	270.507	0	0	0	0	264.881	0	0	0	250.772	258.212
		89	551.98	0	0	0	0	0	252.776	0	273.856	0	0	263.826	0	253.75	0	0	0	0	236.965	248.699	0	0	265.072	0	0	0	0	272.903	272.386	0	0	0	0	0	269.597	0	252.086	279.769	0	0	0	258.502	0	0	0	261.531	256.803
		90	555.84	0	249.941	0	0	0	251.809	0	275.295	0	0	256.291	0	250.571	0	0	0	0	243.892	251.211	0	0	263.694	0	0	0	0	264.023	269.109	0	0	0	0	0	275.46	0	267.068	0	0	0	0	256.378	0	0	0	250.451	255.947
		91	559.7	0	0	242.433	0	0	253.415	0	260.697	0	0	262.309	0	258.774	0	0	0	0	233.997	246.26	0	0	259.536	0	0	0	0	274.793	275.654	0	0	0	0	0	273.922	0	267.513	0	0	0	0	262.644	0	0	0	249.841	265.246
		92	563.56	0	262.625	0	0	0	250.5	0	267.338	0	0	261.167	0	253.591	0	0	0	0	242.567	252.316	0	0	264.49	0	0	0	0	267.313	260.955	0	0	0	0	0	267.171	0	271.02	0	0	0	0	263.491	0	0	0	249.504	268.707
		93	567.42	0	245.237	0	0	0	243.566	0	270.787	0	0	263.605	0	266.684	0	0	0	0	252.14	247.708	0	0	261.248	0	0	0	0	281.425	255.686	0	0	0	0	0	276.177	0	260.253	0	0	0	0	258.288	0	0	0	258.218	268.086
		94	571.28	0	248.273	0	0	0	253.82	0	268.693	0	0	274.238	0	258.544	0	0	0	0	251.588	255.488	0	0	258.868	0	0	0	0	262.878	270.705	0	0	0	0	0	268.629	0	270.471	0	0	0	233.987	258.862	0	0	0	266.637	262.683
		95	575.14	0	249.671	0	0	0	249.76	0	270.252	0	0	257.552	0	264.752	0	0	0	0	242.045	244.144	0	0	271.429	0	0	0	0	268.595	274.472	0	0	0	0	0	268.386	0	273.673	0	0	0	0	253.056	0	0	0	260.595	265.543
		96	579	0	264.693	0	0	0	249.216	0	272.168	0	0	263.84	0	257.059	0	0	0	0	244.444	260.685	0	0	257.093	0	0	0	0	268.548	263.078	0	0	0	0	0	271.66	0	266.742	0	0	0	249.738	261.597	0	0	0	246.555	259.914
		97	582.86	0	251.639	0	0	0	252.294	0	261.199	0	0	253.178	0	264.922	0	0	0	0	241.919	262.254	0	0	262.669	0	0	0	0	265.653	271.005	0	0	0	0	0	273.702	0	263.279	0	0	0	0	263.864	0	0	0	254.853	266.833
		98	586.72	0	258.107	0	0	0	244.87	0	266.869	0	0	258.454	0	254.017	0	0	0	0	245.441	252.83	0	0	266.31	0	0	0	0	275.218	268.533	0	0	0	0	0	270.745	0	261.258	0	0	0	0	256.428	0	0	0	240.569	264.514
		99	590.58	0	256.753	0	0	0	256.253	0	272.321	0	0	256.897	0	261.417	0	0	0	0	240.577	259.578	0	0	250.263	0	0	0	0	266.611	269.724	0	0	0	0	0	280.18	0	267.924	265.422	0	0	246.285	258.637	0	0	0	249.487	264.96
		100	594.44	0	255.761	0	0	0	250.067	0	274.473	0	0	263.362	0	263.537	0	0	0	0	248.598	246.848	0	0	261.09	0	0	0	0	264.345	275.681	0	0	0	0	0	280.155	0	282.058	268.559	0	0	237.085	260.511	0	0	0	249.21	273.377
		101	598.3	0	260.348	0	0	0	254.376	0	269.119	0	0	257.136	0	250.787	0	0	0	0	236.719	253.187	0	0	261.904	0	0	0	0	277.511	273.761	0	0	0	0	0	276.695	0	282.08	263.364	0	0	233.919	256.409	0	0	0	255.008	265.343
		102	602.16	0	267.193	0	0	0	264.357	0	272.164	0	0	254.294	0	251.221	0	0	0	0	243.22	256.094	0	0	266.226	0	0	0	0	273.409	275.131	0	0	0	0	0	283.152	0	268.359	268.039	0	0	251.216	259.515	0	0	0	241.726	261.066
		103	606.02	0	259.523	0	0	0	256.111	0	277.345	0	0	261.518	0	253.34	0	0	0	0	243.388	245.408	0	0	266.852	0	0	0	0	274.449	267.743	0	0	0	0	0	280.787	0	266.764	269.718	0	0	243.121	261.873	0	0	0	241.744	263.578
		104	609.88	0	244.049	0	0	0	255.94	0	272.411	0	0	256.937	0	258.534	0	0	0	0	245.912	251.553	0	0	267.89	0	0	0	0	260.4	272.086	0	0	0	0	0	282.587	0	267.783	268.911	0	0	255.864	265.176	0	0	0	234.447	266.029
		105	613.74	0	266.437	0	0	0	259.344	0	286.038	0	0	269.337	0	268.06	0	0	0	0	246.806	263.709	0	0	258.015	0	0	0	0	268.362	268.553	0	0	0	0	0	274.867	0	263.959	266.995	0	0	250.218	256.051	0	0	0	244.543	268.473
		106	617.6	0	258.775	0	0	0	262.94	0	265.217	0	0	262.233	0	262.517	0	0	0	0	242.335	256.468	0	0	262.796	0	0	0	0	274.156	275.051	0	0	0	0	247.488	280.255	0	276.023	267.504	0	0	242.747	264.855	0	0	0	249.235	270.048
		107	621.46	0	260.832	0	0	0	262.645	0	264.299	0	0	262.867	0	263.512	0	0	0	0	244.5	267.29	0	0	253.889	0	0	0	0	266.886	275.886	0	0	0	0	251.5	270.939	0	257.774	269.604	0	0	246.29	271.711	0	0	0	255.654	265.352
		108	625.32	0	259.634	0	0	0	258.068	0	269.556	0	0	260.772	0	260.586	257.14	0	0	0	248.08	264.845	0	0	263.605	0	0	0	0	264.491	278.405	0	0	0	0	255.139	279.984	0	270.303	265.077	0	0	253.53	268.955	0	0	0	244.556	267.03
		109	629.18	0	258.841	0	0	0	264.103	0	273.077	0	0	263.513	0	257.652	250.246	0	0	0	230.958	253.558	0	0	258.724	0	0	0	0	271.199	274.82	0	0	0	0	254.359	281.301	0	255.275	273.735	0	0	235.817	273.377	0	0	0	245.768	262.986
		110	633.04	0	263.558	0	0	0	254.326	0	257.518	0	0	260.802	0	260.433	0	0	0	0	234.396	266.166	0	0	269.634	0	0	0	0	274.859	276.191	0	0	0	0	247.697	285.75	0	266.285	272.429	0	0	244.754	276.573	0	0	0	255.457	269.206
		111	636.9	0	255.034	0	0	0	260.303	0	271.847	0	0	272.29	0	254.927	0	0	0	0	237.836	265.497	0	0	257.028	0	0	0	0	264.891	273.23	0	0	0	0	252.688	283.886	0	261.922	275.687	0	0	245.462	256.357	0	0	0	251.756	270.809
		112	640.76	0	261.22	0	0	0	260.693	0	276.183	0	0	267.992	0	259.359	255.284	0	0	0	245.477	263.674	0	0	261.932	0	0	0	0	263.206	272.586	0	0	0	0	247.049	288.651	0	270.834	262.733	0	0	244.129	265.904	0	0	0	247.913	271.253
		113	644.62	0	263.176	0	0	0	265.721	0	266.948	0	0	262.995	0	247.698	255.46	0	0	0	239.406	257.893	0	0	257.19	0	0	0	0	269.835	273.545	0	0	0	0	256.262	282.484	0	264.44	270.034	0	0	255.505	258.045	0	0	0	251.596	266.027
		114	648.48	0	244.882	0	0	0	268.215	0	274.067	0	0	273.805	0	263.03	263.391	0	0	0	232.193	250.905	0	0	259.519	0	0	0	0	273.018	275.851	0	0	0	0	248.352	275.858	0	268.842	273.065	0	0	240.545	262.564	0	0	0	250.783	258.635
		115	652.34	0	266.177	0	0	0	263.821	0	271.708	0	0	274.302	0	261.306	260.54	0	0	0	243.493	253.625	0	0	258.264	0	0	0	0	268.5	273.83	0	0	0	0	256.235	271.369	0	265.093	271.545	0	0	246.841	273.788	0	0	0	244.08	268.287
		116	656.2	0	257.871	0	0	0	259.261	0	259.444	0	0	274.728	0	254.742	253.743	0	0	0	239.575	258.699	0	0	265.272	0	0	0	0	268.611	271.154	0	0	0	0	259.785	278.634	0	276.332	264.316	0	0	248.598	262.055	0	0	0	245.071	268.655
		117	660.06	0	254.892	0	0	0	269.605	0	256.676	0	0	268.585	0	271.099	266.575	0	0	0	243.865	260.111	0	0	254.048	0	0	0	0	266.753	271.305	0	0	0	0	251.011	290.824	0	280.122	271.053	0	0	229.548	271.33	0	0	0	253.834	266.969
		118	663.92	0	251.318	0	0	0	259.814	0	274.837	0	0	264.732	236.839	251.679	253.136	0	0	0	235.328	259.296	0	0	264.808	0	0	0	0	272.917	265.695	0	0	0	0	257.748	277.498	0	266.162	265.537	0	0	236.77	270.397	0	0	0	251.418	264.568
		119	667.78	0	251.741	0	0	0	265.108	0	270.666	0	0	264.193	246.863	254.49	260.273	0	0	0	236.539	263.827	0	0	263.605	0	0	0	0	269.523	275.305	0	0	0	0	253.743	281.545	0	275.188	264.018	0	0	234.81	265.202	0	0	0	245.42	267.313
		120	671.64	0	253.07	0	0	0	269.416	0	275.545	0	0	273.994	242.41	254.83	260.898	0	0	0	237.962	264.262	0	0	261.646	0	0	0	0	266.485	264.81	0	0	0	0	249.58	282.854	0	265.727	273.948	0	0	236.399	267.555	0	0	0	251.294	261.108
		121	675.5	0	257.499	0	0	0	265.628	0	270.592	0	0	277.712	243.375	255.653	255.816	0	0	0	242.094	264.301	0	0	276.14	0	0	0	0	284.992	280.681	0	0	0	0	262.785	292.063	0	271.975	266.802	0	0	250.449	270.548	253.784	0	0	253.135	277.078
		122	679.36	0	261.553	0	0	0	272.826	0	277.303	0	0	272.071	249.291	255.957	250.387	0	0	0	254.879	269.417	0	0	266.473	0	0	0	0	270.464	280.083	0	0	0	0	256.676	299.666	0	270.137	266.191	0	0	237.593	269.622	258.489	0	0	261.246	270.167
		123	683.22	0	262.233	0	0	0	268.253	0	273.773	0	0	262.783	245.728	266.083	256.921	0	0	0	249.117	257.485	0	0	260.561	0	0	0	0	277.84	279.131	0	0	0	0	256.773	296.215	0	271.272	272.717	0	0	237.575	270.987	258.231	0	0	254.841	272.828
		124	687.08	0	265.232	0	0	0	266.855	0	273.722	0	0	265.881	240.241	267.114	262.951	0	0	0	243.376	262.393	0	0	269.554	0	0	0	0	276.816	264.86	0	0	0	0	259.218	293.086	0	281.836	272.186	0	0	248.976	268.296	0	257.379	0	257.192	265.474
		125	690.94	0	265.493	0	0	0	265.336	0	267.773	0	0	262.36	250.192	268.375	266.094	0	0	0	243.811	260.819	0	0	267.98	0	0	0	0	273.06	284.391	0	0	0	0	255.774	289.687	0	282.679	260.668	0	239.601	245.34	276.461	252.668	0	0	255.155	262.428
		126	694.8	0	265.496	0	0	0	256.654	0	278.866	0	0	264.196	247.066	264.452	269.438	0	0	0	241.366	265.978	0	0	268.399	0	0	0	0	285.116	277.16	0	0	0	0	257.508	294.718	0	281.341	270.05	0	241.57	233.526	269.117	262.218	0	0	263.915	269.163
		127	698.66	0	256.357	0	0	0	264.644	0	285.812	0	0	254.949	244.709	264.34	258.195	0	0	0	241.627	265.231	0	0	269.209	0	0	0	0	276.447	267.975	0	0	0	0	256.93	278.218	0	278.088	269.868	0	239.655	245.217	275.194	254.913	0	0	258.312	267.34
		128	702.52	0	258.957	0	0	0	256.614	0	276.453	0	0	271.177	247.826	262.787	265.884	0	0	0	239.205	262.714	0	0	271.524	0	0	0	0	282.391	269.283	0	0	0	0	257.96	284.835	0	272.133	272.965	0	245.145	252.761	280.53	263.872	243.216	0	258.961	267.709
		129	706.38	0	257.753	0	0	0	261.349	0	277.865	0	0	265.156	252.161	262.563	266.962	0	0	0	236.4	264.18	0	0	259.603	0	0	0	0	286.596	273.234	0	0	0	0	255.261	289.837	0	275.86	271.192	0	249.105	237.128	279.22	258.709	0	0	252.851	268.014
		130	710.24	0	261.02	0	0	0	255.759	0	286.817	0	0	259.725	253.457	266.152	264.498	0	0	0	237.823	274.343	0	0	269.195	0	0	0	0	292.084	274.864	0	0	0	0	249.513	287.594	0	274.9	278.231	0	239.902	242.468	274.637	259.449	0	0	256.415	267.5
		131	714.1	0	264.114	0	0	0	262.586	0	281.126	0	0	256.992	251.921	270.276	251.311	0	0	0	232.376	268.816	0	0	265.196	0	0	0	0	283.407	271.634	0	0	0	0	256.079	300.542	0	269.541	275.048	0	241.878	243.441	283.055	253.622	258.127	0	252.462	282.816
		132	717.96	0	250.934	0	0	0	266.99	0	278.564	0	0	261.394	249.98	267.167	254.388	0	0	0	232.504	262.968	0	0	272.23	0	0	0	0	270.747	257.977	0	0	0	0	253.056	298.957	0	282.709	270.969	0	243.586	242.566	288.137	261.537	0	0	254.033	263.472
		133	721.82	0	255.599	0	0	0	267.003	0	277.317	0	0	269.892	246.387	258.014	250.268	0	0	0	231.116	270.069	0	0	259.399	0	0	0	0	288.482	270.714	0	0	0	0	249.172	288.525	0	273.194	281.467	0	243.309	243.486	279.232	253.63	252.242	0	250.129	262.596
		134	725.68	0	257.114	0	0	0	259.788	0	273.33	0	0	268.125	245.232	257.822	261.578	0	0	0	239.417	261.881	0	0	273.294	0	0	0	0	278.144	273.659	0	0	0	0	247.009	283.073	0	269.895	295.8	0	247.377	248.666	272.183	255.9	249.355	0	265.884	271.254
		135	729.54	0	252.311	0	0	0	248.805	0	276.104	0	0	270.529	257.399	255.073	253.692	0	0	0	235.442	271.674	0	0	262.618	0	0	0	0	282.374	270.05	0	0	0	0	244.606	293.152	0	278.101	276.211	0	244.924	248.201	280.1	254.803	247.975	0	263.094	267.965
		136	733.4	0	260.447	0	0	0	255.919	0	268.895	0	0	271.217	255.572	263.043	257.265	0	0	0	233.393	282.679	0	0	261.518	0	0	0	0	275.656	276.216	0	0	0	0	254.897	292.244	0	282.061	287.803	0	239.896	253.293	275.116	252.359	263.328	0	243.912	279.641
		137	737.26	0	250.596	0	0	0	262.576	0	269.443	0	0	266.406	246.614	271.001	264.214	0	0	0	225.999	268.373	0	0	259.34	0	0	0	0	283.37	264.783	0	0	0	0	257.051	277.793	0	286.97	281.097	0	243.098	246.439	265.979	254.512	241.658	0	249.235	269.66
		138	741.12	0	259.543	0	0	0	263.873	0	285.718	0	0	270.514	250.048	261.443	245.939	0	0	0	235.696	272.694	0	0	265.309	0	0	0	0	285.412	272.865	0	0	0	0	252.608	295.887	0	273.105	286.31	0	243.715	240.23	270.693	262.745	257.048	0	252.408	260.564
		139	744.98	0	253.719	0	0	0	257.455	0	278.717	0	0	269.159	250.531	270.238	256.451	0	0	0	245.99	272.227	0	0	271.137	0	0	0	0	274.696	268.425	0	0	0	0	263.755	281.739	0	274.922	293.76	0	242.109	257.484	273.159	255.025	251.07	0	251.817	274.157
		140	748.84	239.138	258.68	0	0	0	262.487	0	284.313	0	0	273.197	240.852	260.551	263.638	0	0	0	241.506	268.475	0	0	260.119	0	0	0	0	286.464	280.173	0	0	0	0	259.236	295.987	0	287.236	285.811	0	243.111	245.538	269.048	260.751	254.124	0	249.883	276.255
		141	752.7	0	260.276	0	0	0	253.771	0	284.545	0	0	267.47	250.493	271.103	262.74	0	0	0	238.567	271.36	0	0	263.818	0	0	0	0	281.353	278.081	0	0	0	0	250.326	302.817	0	280.793	275.039	0	245.457	245.809	269.69	263.93	256.485	0	247.172	263.744
		142	756.56	249.484	252.628	0	0	0	271.823	0	288.376	0	0	269.937	251.076	260.874	260.468	0	0	0	239.622	270.026	0	0	268.178	0	0	0	0	275.021	264.232	0	0	0	0	246.626	295.348	0	273.492	271.872	0	233.512	242.188	273.652	256.388	0	0	252.604	274.725
		143	760.42	250.287	265.604	0	0	0	269.376	0	281.429	0	0	268.408	247.104	261.377	262.25	0	0	0	238.551	269.237	0	0	265.112	0	0	0	0	281.582	282.197	0	0	0	0	252.581	286.356	0	277.825	269.843	0	249.397	246.667	272.066	259.933	259.506	0	254.493	274.098
		144	764.28	256.133	265.305	0	0	0	260.44	0	269.465	0	0	268.421	246.24	270.596	256.757	0	0	0	230.795	268.963	0	0	268.037	0	0	0	0	283.497	264.152	0	0	0	0	243.609	292.402	0	291.717	278.832	0	236.917	243.151	277.432	251.01	245.545	0	255.768	280.806
		145	768.14	258.003	259.085	0	0	0	262.415	0	284.472	0	0	280.159	247.423	261.048	262.576	0	0	0	240.181	258.465	0	0	267.516	0	0	0	0	276.756	275.849	0	0	0	0	255.939	298.781	0	279.799	277.151	0	234.921	252.134	268.669	260.644	255.145	0	261.545	277.592
		146	772	258.715	263.743	0	0	0	263.356	0	276.379	0	0	274.637	255.294	263.682	260.61	0	0	0	236.919	250.639	0	0	272.444	0	0	0	0	279.122	275.302	0	0	0	0	256.424	283.476	0	282.354	268.851	0	238.272	242.445	273.494	274.879	264.657	0	254.821	273.738
		147	775.86	262.23	267.534	0	0	0	256.607	0	277.225	0	0	283.788	249.997	278.421	266.726	0	0	0	235.425	262.39	0	0	267.177	0	0	0	0	276.199	269.091	0	0	0	0	271.348	294.325	0	288.079	276.237	0	244.976	247.38	277.256	264.652	259.33	0	246.253	271.001
		148	779.72	258.215	260.667	0	0	0	262.549	0	275.674	0	0	270.796	250.057	264.508	261.913	0	0	0	241.792	268.648	0	0	264.506	0	0	0	0	271.734	272.709	0	0	0	0	253.778	280.627	0	279.522	278.783	0	255.769	242.731	268.89	260.555	257.723	0	259.967	277.633
		149	783.58	256.033	266.853	0	0	0	265.727	0	268.494	0	0	272.467	253.761	267.008	260.347	0	0	0	248.728	271.178	0	0	281.617	0	0	0	0	283.421	269.46	0	0	0	0	256.485	306.216	0	277.982	273.716	0	253.303	250.478	271.982	260.453	266.051	0	258.287	275.187
		150	787.44	251.195	267.95	0	0	0	263.912	0	271.4	0	0	271.49	252.841	264.606	263.303	0	0	0	247.323	263.189	0	0	272.484	0	0	0	0	290.987	275.433	0	0	0	0	258.987	293.492	0	271.039	273.134	0	238.149	240.519	279.328	258.523	258.985	0	253.879	282.91
		151	791.3	257.879	260.317	0	0	0	260.842	0	282.994	0	0	277.953	254.9	267.834	265.108	0	0	0	236.071	267.771	0	0	272.219	0	0	0	0	275.751	261.172	0	0	0	0	263.299	283.091	0	278.374	284.584	0	244.224	249.411	273.141	260.149	255.589	0	261.242	273.515
		152	795.16	257.206	250.431	0	0	0	258.413	0	267.977	0	0	268.287	248.429	269.492	264.941	0	0	0	248.553	264.071	0	0	263.699	0	247.457	0	0	277.754	272.991	0	0	0	0	253.455	282.631	0	283.827	285.479	0	245.442	254.696	276.549	262.407	253.939	0	265.272	261.857
		153	799.02	247.533	274.476	0	0	0	268.294	0	274.456	0	0	259.74	250.723	260.77	256.61	0	0	0	250.271	280.287	0	0	274.156	0	255.464	0	0	281.002	270.787	0	0	0	0	266.125	278.912	0	280.463	268.377	0	250.985	244.351	273.167	264.726	269.73	0	262.947	270.369
		154	802.88	245.751	261.082	0	0	0	264.838	0	277.837	0	0	259.354	262.856	244.758	252.121	0	0	0	237.763	271.327	0	0	287.147	0	0	0	0	297.73	270.678	0	0	0	0	256.846	294.443	0	291.142	270.759	0	243.265	260.658	281.676	273.811	265.625	0	263.757	268.136
		155	806.74	258.519	250.854	0	0	0	256.723	0	272.157	0	0	263.036	258.515	259.955	251.735	0	0	0	232.693	266.859	0	0	270.447	0	235.09	0	0	285.511	269.174	0	0	0	0	260.681	282.322	0	298.813	273.984	0	243.285	262.827	288.933	261.591	264.832	0	265.431	267.292
		156	810.6	246.994	263.159	0	0	0	255.836	0	288.232	0	0	273.497	258.508	259.75	250.586	0	0	0	235.522	258.686	0	0	278.379	0	255.641	0	0	277.985	271.838	0	0	0	0	251.976	286.144	0	287.839	281.831	0	251.208	249.877	270.523	263.225	260.338	0	259.92	274.035
		157	814.46	244.479	260.008	0	0	0	257.212	0	275.081	0	0	265.299	242.952	272.802	252.641	0	0	0	241.167	269.582	0	0	276.763	0	246.765	0	0	280.373	271.132	0	0	0	0	250.28	299.509	0	287.873	281.144	0	238.261	241.201	275.995	262.214	272.434	0	246.749	271.384
		158	818.32	247.684	256.911	0	0	0	264.915	0	275.174	0	0	270.008	254.567	264.294	251.761	0	0	0	238.6	257.313	0	0	278.997	0	245.234	0	0	288.239	267.585	0	0	0	0	254.633	280.278	0	279.585	277.021	0	249.733	248.032	274.771	272.887	258.659	0	257.391	270.005
		159	822.18	250.24	262.367	0	0	0	265.293	0	273.571	0	0	266.569	248.213	258.776	268.561	0	0	0	238.7	269.263	0	0	277.505	0	256.989	0	0	280.997	277.359	0	0	0	0	254.933	271.703	0	287.598	267.297	0	246.259	245.565	277.026	267.167	258.919	0	254.537	269.443
		160	826.04	254.604	259.044	0	0	0	266.32	0	277.173	0	0	284.078	259.657	255.544	254.536	0	0	0	246.349	260.942	0	0	270.569	0	251.364	0	0	292.527	276.068	0	0	0	0	254.425	284.715	0	295.083	284.495	0	243.361	252.396	281.256	264.216	259.673	230.114	252.089	274.967
		161	829.9	248.349	262.971	0	0	0	260.702	0	269.403	0	0	276.789	256.049	260.247	254.959	0	0	0	238.91	267.249	0	0	267.096	0	251.42	0	0	282.257	276.77	0	0	0	0	257.889	283.765	0	293.18	275.371	0	239.061	252.034	283.836	274.548	250.914	0	253.356	277.83
		162	833.76	259.293	261.457	0	0	0	258.689	0	284.986	0	0	263.558	267.413	262.222	263.399	0	0	0	251.232	273.785	0	0	269.599	0	248.118	0	0	288.097	273.28	0	0	0	0	248.617	281.722	0	286.581	277.115	0	250.662	253.443	282.527	264.94	252.836	0	251.104	264.965
		163	837.62	245.39	252.155	0	0	0	266.498	0	283.341	0	0	269.181	252.059	259.017	260.846	0	0	0	241.25	283.702	0	0	271.069	0	245.393	0	0	283.346	268.651	0	0	0	0	252.947	287.089	0	295.189	273.457	0	240.71	249.476	281.518	259.263	257.383	242.319	253.396	272.114
		164	841.48	255.692	265.716	0	0	0	264.222	0	273.007	0	0	264.116	256.271	264.243	264.732	0	0	0	246.77	272.425	0	0	262.521	0	254.865	0	0	273.664	280.394	0	0	0	0	261.925	292.683	0	295.672	274.357	0	255.545	250.806	286.117	267.445	250.939	243.233	263.886	276.379
		165	845.34	254.427	255.743	0	0	0	280.684	0	286.426	0	0	261.583	258.052	269.306	258.99	0	0	0	236.833	271.79	0	0	266.974	0	255.26	0	0	289.552	284.66	0	0	0	0	255.199	285.951	0	288.366	277.27	0	244.545	253.101	280.377	264.134	251.363	251.283	270.512	271.033
		166	849.2	251.962	269.122	0	0	0	259.796	0	277.505	0	0	265.97	253.046	261.6	257.245	0	0	0	234.032	262.479	0	0	259.025	0	254.48	0	0	274.807	282.747	0	0	0	0	265.136	290.389	0	297.736	277.494	0	246.831	253.926	287.62	270.885	270.889	242.262	251.132	282.716
		167	853.06	254.519	250.078	0	0	0	264.75	0	280.664	0	0	279.848	263.458	266.876	266.412	0	0	0	248.188	272.711	0	0	252.768	0	246.471	0	0	274.346	279.25	0	0	0	0	258.544	291.87	0	291.093	272.181	0	249.17	255.859	279.991	269.49	266.699	252.288	264.279	271.734
		168	856.92	255.773	260.513	0	0	0	276.537	0	286.443	0	0	265.831	253.29	270.083	265.194	0	0	0	240.507	269.576	0	0	278.735	0	248.055	0	0	280.318	288.039	0	0	0	0	265.832	282.839	0	279.727	281.498	0	236.184	256.687	277.81	279.303	261.617	248.356	260.49	267.101
		169	860.78	254.54	269.725	0	0	0	270.492	0	283.975	0	0	266.93	249.148	260.223	245.95	0	0	0	241.416	273.662	0	0	271.786	0	253.846	0	0	274.941	283.968	0	0	0	0	266.333	284.899	0	278.089	272.314	0	241.858	249.663	283.947	272.147	260.577	251.777	264.215	280.871
		170	864.64	251.252	269.993	0	0	0	257.122	0	303.129	0	0	269.206	254.389	271.079	257.036	0	0	0	255.474	283.872	0	0	270.755	0	263.338	0	0	286.091	280.324	0	0	0	0	253.061	297.531	0	275.27	276.374	0	245.198	262.07	273.273	264.086	257.316	250.778	258.941	286.437
		171	868.5	245.923	273.319	0	0	0	262.713	0	283.367	0	0	277.529	263.045	264.402	257.845	0	0	0	251.749	272.48	0	0	263.241	0	250.904	0	0	279.935	269.861	0	0	0	0	267.37	277.843	0	275.14	265.621	0	254.092	249.452	278.134	275.5	254.314	238.895	245.085	275.059
		172	872.36	260.284	260.353	0	0	0	260.681	0	278.407	0	0	275.107	249.547	261.194	252.481	0	0	0	248.285	286.753	0	0	273.397	0	262.389	0	0	275.984	269.685	0	0	248.46	0	260.025	274.705	0	275.744	281.966	0	239.697	247.693	266.791	272.59	268.683	249.362	261.978	268.891
		173	876.22	249.567	265.854	0	0	0	262.708	0	283.758	0	0	269.296	249.399	268.709	266.235	0	0	0	254.195	270.723	0	0	256.957	0	254.992	0	0	282.981	265.258	0	0	0	0	254.248	291.598	0	288.664	288.294	0	238.105	254.057	274.082	279.5	255.961	249.197	257.115	272.479
		174	880.08	258.513	262.372	0	0	0	272.5	0	289.46	0	0	277.547	252.108	274.144	253.841	0	0	0	245.396	282.045	0	0	279.129	0	251.064	0	0	285.421	273.783	258.687	0	0	0	260.265	290.9	0	291.25	289.862	0	239.983	250.622	278.727	275.715	257.896	246.694	262.316	269.175
		175	883.94	251.303	277.442	0	0	0	268.981	0	289.413	0	0	279.669	257.474	270.907	259.068	0	0	0	254.611	271.511	0	0	263.25	0	256.121	0	0	289.234	289.932	254.892	0	256.684	0	265.454	286.552	0	293.42	290.735	0	248.563	247.792	274.196	271.625	250.841	251.267	250.581	277.393
		176	887.8	258.559	255.26	0	0	0	257.402	0	289.446	0	0	270.399	252.718	269.899	263.655	0	0	0	247.249	275.825	0	0	265.681	0	247.65	0	0	292.531	267.191	0	0	0	0	251.983	288.643	0	299.388	286.23	0	239.811	251.013	284.733	271.566	242.027	249.016	265.577	272.416
		177	891.66	250.949	253.845	0	0	0	264.816	0	287.517	0	0	275.672	252.559	260.842	267.409	0	0	245.005	248.357	268.982	0	0	254.987	0	251.719	0	0	287.976	284.542	260.763	0	259.251	0	255.114	297.207	0	294.649	296.229	0	235.358	251.285	272.608	267.932	255.784	244.931	259.012	266.449
		178	895.52	242.422	252.281	0	0	0	270.826	0	270.886	0	0	279.976	249.805	260.994	254.827	0	0	0	242.609	282.604	0	0	266.259	0	254.888	0	0	288.352	281.444	259.935	0	260.484	0	250.975	286.563	0	291.724	287.425	0	243.816	231.922	270.99	269.495	264.446	243.923	252.722	272.953
		179	899.38	253.508	258.308	0	0	0	260.299	0	288.379	0	0	267.817	246.167	259.332	264.083	0	0	0	254.649	284.957	0	0	261.896	0	259.321	0	0	286.592	290.403	265.244	0	259.252	0	259.25	270.976	0	285.214	291.701	0	244.672	258.515	291.599	277.633	259.146	246.281	269.221	263.765
		180	903.24	255.193	255.646	0	0	0	277.491	0	286.214	0	0	272.618	250.031	267.111	264.726	0	0	246.214	244.968	283.835	0	0	263.62	0	252.524	0	0	292.094	277.594	263.835	0	258.984	0	258.521	286.035	0	289.734	291.614	0	243.65	255.914	281.365	265.709	258.063	249.294	254.442	258.172
		181	907.1	255.922	270.715	0	0	0	252.182	0	282.105	0	0	280.65	245.701	260.911	260.52	0	0	246.931	249.073	275.797	0	0	260.688	0	260.289	0	0	284.412	284.061	262.663	0	253.126	0	256.787	280.12	0	287.114	293.573	0	244.949	254.436	278.151	266.326	256.85	244.21	268.436	260.86
		182	910.96	248.091	260.544	0	0	0	271.803	0	287.958	0	0	261.732	253.462	257.697	261.659	0	0	240.495	245.671	277.187	0	0	276.757	0	252.898	0	0	293.545	286.783	258.641	0	258.528	0	264.628	287.646	0	292.953	294.82	0	243.21	250.803	270.279	268.843	249.984	246.601	268.422	257.713
		183	914.82	258.944	275.528	0	0	0	272.89	0	270.586	0	0	261.935	261.828	258.463	265.18	0	0	245.349	243.231	278.383	0	0	268.173	0	262.595	0	242.752	286.153	282.497	261.247	0	259.025	0	255.5	275.998	0	288.448	283.531	0	252.116	252.361	272.841	270.791	264.734	244.389	266.264	271.917
		184	918.68	255.419	276.121	0	0	0	264.603	0	279.922	0	0	263.378	253.168	259.626	257.52	0	0	246.995	250.088	280.922	0	0	263.512	0	245.569	0	0	292.162	285.528	265.837	0	262.563	0	262.739	271.039	0	285.985	283.032	0	239.098	248.175	269.587	265.092	261.98	249.132	272.194	269.703
		185	922.54	254.526	273.345	0	225.209	0	260.708	0	280.754	0	0	279.714	254.519	259.6	247.444	0	0	258.771	259.025	283.91	0	0	259.323	0	261.631	0	247.935	290.152	274.41	257.264	246.962	259.03	0	241.789	278.672	0	282.558	296.285	0	246.857	245.345	277.162	279.533	258.304	240.742	264.587	267.805
		186	926.4	265.078	277.955	263.102	224.567	0	256.413	0	275.507	0	0	266.882	243.111	258.823	244.415	0	0	247.256	249.331	291.945	0	0	272.442	0	252.426	0	251.182	280.203	275.606	267.339	0	256.896	0	252.042	273.535	0	296.511	288.248	0	245.852	257.055	269.936	266.193	268.494	241.575	267.772	274.384
		187	930.26	251.5	269.928	0	0	0	256.931	0	277.34	0	0	276.575	249.563	266.874	256.746	0	0	242.89	245.758	285.97	0	0	261.991	0	255.456	0	258.326	298.573	282.814	274.876	243.323	252.447	0	260.016	274.593	0	293.441	291.325	0	248.983	262.837	269.639	278.247	255.369	243.596	260.451	279.283
		188	934.12	253.911	276.76	0	0	0	256.879	0	283.734	0	0	273.048	245.79	238.942	248.379	0	0	247.683	256.779	284.595	0	0	264.769	0	259.394	0	254.659	287.425	279.045	269.306	242.237	252.943	0	252.547	285.356	0	290.987	287.909	0	241.61	256.835	284.582	264.133	257.593	248.321	268.853	270.869
		189	937.98	252.208	265.144	0	223.124	0	255.977	0	283.182	0	0	277.085	256.331	251.177	260.169	0	0	250.51	249.993	277.866	0	0	263.951	0	254.74	0	250.237	280.856	288.734	267.043	237.366	257.413	0	254.353	279.031	0	286.487	290.124	0	246.181	259.208	278.401	276.838	261.977	246.808	266.166	282.835
		190	941.84	255.345	271.915	0	0	0	257.566	0	273.974	0	0	285.874	241.689	256.429	266.905	0	0	262.029	252.989	282.458	0	0	261.207	0	256.577	0	245.96	297.14	278.603	267.438	242.3	267.644	0	257.994	288.118	0	283.519	292.82	0	247.823	260.22	271.34	272.938	259.602	242.924	257.883	276.116
		191	945.7	260.327	265.833	0	0	0	257.822	0	285.367	0	0	271.753	250.914	256.166	268.532	0	0	244.804	242.901	278.274	0	0	265.823	0	250.87	0	241.636	285.265	276.439	266.746	261.349	261.226	0	249.545	284.808	0	281.447	284.013	0	241.303	256.418	286.8	275.189	259.047	253.167	267.534	281.305
		192	949.56	254.286	273.688	0	0	0	258.442	0	283.291	0	0	268.572	255.477	257.256	263.679	0	0	244.818	250.585	277.602	0	0	260.29	0	254.801	0	250.447	292.641	281.479	267.649	236.751	263.072	0	255.737	284.624	0	289.943	292.025	0	244.904	253.016	274.853	279.053	251.304	252.411	266.47	277.667
		193	953.42	258.081	266.652	0	228.036	0	259.359	0	289.808	0	0	261.197	256.314	263.84	255.566	0	0	253.119	252.038	273.308	0	0	269.251	0	245.786	0	246.242	290.941	285.499	261.807	236.025	251.674	0	247.433	266.792	0	283.62	294.937	0	240.712	254.144	278.509	279.132	255.253	239.159	257.248	271.945
		194	957.28	247.825	264.828	0	0	0	274.826	0	279.26	0	0	271.23	260.47	262.05	247.021	0	0	239.064	247.024	285.695	0	0	272.625	0	252.544	0	246.454	281.253	281.384	265.633	244.48	280.434	0	256.271	283.279	0	296.62	285.98	0	248.038	249.372	275.37	288.629	261.331	242.061	261.829	274.346
		195	961.14	251.455	273.122	0	0	0	257.374	0	287.305	0	0	287.196	248.38	262.072	262.15	0	0	244.315	255.442	282.249	0	0	269.871	0	252.081	0	249.197	276.994	275.398	254.781	246.914	261.143	0	268.186	287.452	0	297.517	281.614	0	250.275	249.432	288.365	270.394	255.261	245.322	249.411	279.548
		196	965	256.062	265.536	0	250.553	0	262.154	0	276.022	0	0	277.299	255.012	259.985	267.114	0	0	253.659	269.923	287.138	0	0	279.581	0	254.046	0	256.275	294.49	291.319	258.74	249.952	266.449	0	254.613	276.28	0	297.089	295.159	0	257.622	256.372	278.355	262.396	255.043	244.407	247.275	287.162
		197	968.86	253.119	270.441	0	0	0	259.701	0	285.269	0	0	276.759	252.659	254.372	250.51	0	0	247.465	244.324	286.777	0	0	269.575	0	250.81	0	247.476	277.159	281.912	274.862	244.548	264.341	0	255.276	284.582	0	288.912	289.009	0	253.836	256.286	291.073	269.041	264.154	246	271.619	278.816
		198	972.72	250.472	269.05	0	0	0	250.875	0	277.679	0	0	273.789	254.555	259.204	251.59	0	0	246.227	252.676	283.866	0	0	273.925	0	251.264	0	251.527	299.973	273.048	263.876	253.727	264.158	0	256.241	278.398	0	293.502	294.997	0	247.696	257.124	301.598	269.202	266.979	237.261	254.61	296.871
		199	976.58	246.04	278.051	0	0	0	263.735	0	289.078	0	0	267.212	243.798	255.875	254.061	0	0	247.684	269.538	287.522	0	0	276.444	0	254.128	0	251.826	280.705	279.331	274.294	246.387	265.677	0	272.522	299.157	0	283.29	290.417	0	246.181	243.822	278.341	269.976	264.19	236.293	258.509	282.742
		200	980.44	255.347	260.581	0	0	0	268.612	0	273.485	0	0	270.474	257.75	251.812	243.154	0	0	256.11	254.9	290.671	0	0	271.75	0	248.717	0	254.109	287.081	261.152	262.004	248.952	267.576	0	261.286	285.108	0	281.567	294.332	0	252.038	249.271	275.177	270.23	259.944	239.538	268.171	284.704
		201	984.3	255.271	278.383	0	0	0	267.887	0	279.501	0	0	258.267	249.124	253.893	265.064	0	0	262.874	277	292.014	0	0	277.485	0	252.856	0	254.325	279.2	284.182	272.898	251.115	259.096	0	249.923	290.929	0	279.53	287.27	0	243.914	251.059	279.53	276.197	258.808	243.315	258.2	288.936
		202	988.16	247.857	266.976	0	0	0	268.444	0	287.023	0	0	260.212	257.263	249.088	254.076	0	0	259.313	269.283	283.528	0	0	277.855	0	258.946	0	252.211	278.864	268.03	259.109	261.212	267.304	0	253.44	275.94	0	297.079	287.393	0	246.606	245.796	295.98	264.33	254.378	242.766	263.467	273.615
		203	992.02	254.032	272.449	0	0	0	258.483	0	282.093	0	0	257.27	245.597	249.38	264.407	0	0	250.104	266.019	271.36	0	0	278.255	0	243.532	0	259.368	294.455	267.546	265.552	249.714	260.592	0	247.334	278.356	0	286.191	291.118	0	245.301	248.14	292.961	263.616	251.463	239.33	256.543	276.785
		204	995.88	259.168	253.785	0	0	0	273.174	0	276.404	0	0	268.846	254.984	262.706	251.53	0	0	261.59	265.734	270.366	0	0	283.64	0	253.337	0	249.051	289.171	270.176	257.924	253.128	267.672	0	257.164	275.859	0	284.321	293.511	0	237.808	250.181	278.634	259.949	266.655	236.473	261.141	286.925
		205	999.74	260.428	267.187	0	0	0	275.685	0	277.149	0	0	268.731	253.753	262.955	246.843	0	0	261.806	256.418	277.659	0	0	276.81	0	243.74	0	254.23	279.73	270.393	275.683	249.793	261.688	0	242.583	283.242	0	283.533	307.501	0	235.364	254.432	286.187	281.833	259.795	239.073	259.906	274.647
		206	1003.6	269.313	264.386	0	0	0	268.793	0	276.301	0	0	266.445	257.69	261.059	250.079	0	0	258.805	266.409	294.836	0	0	275.907	0	253.602	0	255.784	285.794	274.653	263.181	249.203	263.666	0	254.409	279.446	0	286.48	289.846	0	235.323	250.456	281.122	261.769	261.294	244.113	263.556	280.198
		207	1007.46	264.582	272.757	0	0	0	266.987	0	289.501	0	0	270.778	251.243	254.687	252.902	0	0	252.107	257.709	308.601	0	0	268.404	0	269.919	0	262.581	294.2	282.297	272.919	259.911	269.957	0	247.294	279.942	0	284.346	290.035	0	241.465	260.853	283.02	255.14	257.131	238.32	259.196	285.442
		208	1011.32	249.541	268.409	0	0	0	265.574	0	283.988	0	0	277.121	257.01	252.896	250.592	0	0	253.583	265.326	284.795	0	0	257.362	0	249.408	0	252.232	279.096	290.43	261.679	259.351	278.061	0	245.821	288.091	0	286.313	306.582	0	232.321	255.742	275.938	279.688	256.614	236.976	265	263.199
		209	1015.18	264.329	272.201	0	0	0	263.589	0	279.125	0	0	263.857	253.8	253.645	255.001	0	0	260.687	252.519	275.742	0	0	275.928	0	259.424	0	253.397	290.701	285.484	261.02	259.075	262.765	0	239.009	292.677	0	301.291	296.851	0	238.536	244.715	278.264	275.285	262.103	238.156	262.421	273.16
		210	1019.04	261.793	265.229	0	0	0	257.893	0	280.532	0	0	259.736	245.311	250.134	253.301	0	0	254.26	266.687	272.673	0	0	260.053	0	257.084	0	259.412	299.811	288.788	271.529	254.009	267.945	0	240.002	295.481	0	291.338	298.99	0	237.798	255.808	273.255	272.284	259.134	240.978	265.958	287.525
		211	1022.9	260.939	259.985	0	0	0	271.876	0	282.018	0	0	265.719	248.965	262.409	264.067	0	0	252.395	253.92	286.31	0	0	272.596	0	253.415	0	245.871	294.634	301.293	270.653	249.634	265.16	0	249.616	289.996	0	289.177	303.892	0	240.343	243.927	273.9	273.042	255.298	246.041	251.931	273.921
		212	1026.76	269.347	268.447	0	0	0	264.691	0	275.595	0	0	272.911	254.361	269.188	267.371	0	0	254.035	250.331	294.22	0	0	267.443	0	253.105	0	246.555	290.169	282.702	270.832	258.328	269.06	0	258.073	297.263	0	286.675	299.947	0	244.964	247.714	270.26	265.652	259.716	245.422	260.925	271.182
		213	1030.62	259.859	269.248	0	0	0	276.885	0	274.099	0	0	261.514	249.947	266.53	261.987	0	0	257.156	253.81	279.76	0	0	267.798	0	245.373	0	253.329	307.573	284.915	276.428	245.463	260.705	0	245.694	280.373	0	288.172	288.942	0	245.595	251.913	270.069	265.663	261.283	245.819	276.157	271.347
		214	1034.48	262.411	274.124	0	0	0	272.198	0	266.825	0	0	269.227	246.033	257.044	263.667	0	0	253.366	253.512	284.501	0	0	273.254	0	244.874	0	253.942	308.035	301.727	275.708	256.995	270.232	0	257.473	284.429	0	295.619	297.65	0	242.168	258.302	284.368	273.962	253.062	248.249	266.476	278.465
		215	1038.34	257.464	281.266	0	0	0	276.685	0	265.219	0	0	268.858	251.23	261.298	257.147	0	0	251.285	258.192	303.627	0	0	269.662	0	238.785	0	253.109	300.485	294.843	253.346	259.633	282.827	0	246.804	273.447	0	299.702	303.243	0	250.603	247.85	273.654	264.282	263.164	233.51	267.605	270.67
		216	1042.2	257.217	266.506	0	0	0	274.777	251.701	277.073	0	0	268.432	251.247	259.64	254.611	0	0	249.038	247.861	290.321	0	0	266.214	0	256.076	0	249.166	299.583	285.033	262.988	252.891	273.764	0	255.874	287.119	0	298.694	304.229	0	228.038	242.586	277.141	272.26	258.597	246.48	278.626	291.022
		217	1046.06	265.944	271.76	0	0	0	271.768	256.983	263.917	0	0	278.709	254.13	255.68	264.908	0	0	254.536	240.215	294.505	0	0	272.57	0	254.954	0	242.535	303.713	296.276	273.255	251.502	286.981	0	272.671	297.925	0	300.457	303.324	0	242.719	255.139	274.809	273.686	257.733	254.394	266.425	277.382
		218	1049.92	270.655	277.683	0	0	0	262.748	247.746	268.856	0	0	277.159	256.722	268.864	247.714	0	0	258.889	257.351	288.26	0	0	272.222	0	256.674	0	256.029	285.302	292.849	275.049	252.442	268.65	0	263.33	283.527	0	297.735	307.835	0	243.951	255.641	272.373	263.927	249.051	244.498	272.023	271.174
		219	1053.78	260.829	262.31	0	0	0	272.631	245.91	265.073	0	0	268.876	260.521	258.495	255.066	0	0	262.627	255.953	278.864	0	0	266.5	0	255.003	0	246.391	291.457	304.232	267.518	262.24	267.994	0	262.386	278.678	0	291.256	293.556	0	244.777	253.808	280.127	278.01	251.339	248.826	254.531	278.558
		220	1057.64	261.011	254.32	0	0	0	262.246	245.553	272.614	0	0	270.8	259.709	260.107	253.879	0	0	254.001	252.187	268.677	0	0	277.654	0	255.855	0	243.203	297.825	299.024	254.909	261.037	265.052	0	270.696	294.78	0	290.053	301.494	0	243.334	245.552	284.955	274.041	265.684	245.048	277.205	270.395
		221	1061.5	269.146	270.929	0	0	0	253.746	243.962	270.26	0	0	272.423	250.986	255.125	268.466	0	0	265.31	259.393	278.086	0	0	270.043	0	259.207	248.871	247.949	292.32	293.432	260.591	266.959	266.707	0	263.267	290.178	0	288.975	298.449	0	235.146	245.469	276.172	285.638	254.8	234.31	266.134	272.957
		222	1065.36	274.313	266.705	0	0	0	260.485	240.649	258.162	0	0	267.005	243.46	258.401	263.472	0	0	256.038	256.208	290.29	0	0	261.774	0	241.394	242.614	242.519	287.603	301.711	257.806	264.397	264.482	0	261.078	298.861	0	295.974	306.686	0	244.255	246.22	277.982	263.4	251.846	242.697	258.322	258.428
		223	1069.22	278.591	276.832	0	0	0	267.79	251.467	264.122	0	0	270.195	250.139	263.802	264.555	0	0	259.174	250.659	279.911	0	0	263.116	0	250.374	240.655	244.82	279.886	287.463	272.914	260.696	264.341	0	274.345	284.618	0	291.284	298.662	0	247.855	251.018	258.719	279.422	257.774	244.681	271.242	270.276
		224	1073.08	272.773	273.935	0	0	0	261.503	246.061	271.56	0	0	260.886	257.838	275.892	258.567	0	0	253.278	249.859	295.071	0	0	272.281	0	268.92	247.826	253.591	287.233	288.419	268.895	258.884	257.404	0	257.8	295.808	0	294.162	308.098	0	238.89	252.02	276.881	276.952	259.1	246.937	251.506	267.903
		225	1076.94	267.395	274.5	0	0	0	270.161	247.705	285.875	0	0	270.725	254.074	269.941	257.136	0	0	253.175	252.59	284.035	0	0	264.568	0	251.785	246.456	249.977	291.042	300.861	282.287	260.332	265.544	0	247.966	276.289	0	289.214	303.281	0	245.052	247.758	269.232	274.125	262.508	252.662	250.75	267.925
		226	1080.8	256.528	260.227	0	0	0	258.289	247.115	273.094	0	0	270.465	244.2	267.627	253.327	0	0	255.622	253.276	280.816	0	0	275.859	268.775	263.329	235.399	253.742	290.208	295.053	253.124	266.371	260.753	0	260.923	276.114	0	286.591	290.198	0	245.577	253.723	282.018	275.124	259.452	242.874	260.326	280.566
		227	1084.66	253.619	265.192	0	0	0	257.056	243.556	279.389	0	0	277.941	246.695	269.41	266.484	0	0	262.054	254.857	287.993	0	0	264.759	271.602	247.504	239.268	255.669	293.396	291.671	262.086	270.894	269.477	0	258.35	287.065	0	293.826	303.765	0	229.351	246.663	274.438	276.393	272.979	237.431	272.549	272.681
		228	1088.52	252.259	267.877	0	0	0	266.598	253.056	277.356	0	0	271.447	253.23	274.829	270.131	0	0	256.274	262.471	293.763	0	0	276.204	0	250.947	242.64	245.022	297.937	297.65	269.741	261.816	277.351	0	256.018	281.948	0	290.125	303.02	0	240.323	263.385	287.396	268.409	262.693	244.216	257.11	274.918
		229	1092.38	257.982	265.763	0	0	0	257.548	249.578	275.99	0	0	266.637	257.5	266.768	266.714	0	0	266.414	240.201	302.962	0	0	263.34	270.909	247.808	244.98	246.355	288.833	301.272	261.644	264.757	271.263	0	254.758	279.718	0	291.829	302.758	0	251.399	263.038	270.88	267.313	251.612	249.791	255.479	276.958
		230	1096.24	275.471	267.669	0	0	0	263.222	255.361	289.859	0	0	255.803	253.791	269.673	275.192	0	0	259.869	244.739	291.175	0	0	283.201	271.51	246.502	244.211	248.421	285.679	286.492	274.978	276.869	265.241	0	255.801	286.015	0	286.508	297.577	246.497	240.188	257.703	289.301	271.793	261.041	242.911	257.349	290.712
		231	1100.1	270.316	270.641	0	0	0	265.407	245.111	277.873	0	0	262.189	258.212	259.487	261.834	0	0	266.004	255.537	288.255	0	0	267.9	267.803	250.782	243.62	249.235	294.545	285.95	280.196	266.763	263.209	0	263.509	286.766	0	284.836	307.845	231.735	253.368	254.295	279.679	282.538	265.77	239.819	263.113	289.91
		232	1103.96	267.719	276.43	0	0	0	260.475	247.015	277.197	0	0	260.146	261.679	256.024	257.645	0	0	257.864	258.621	289.747	0	0	273.451	271.12	250.895	245.517	253.945	294.648	290.698	274.5	255.157	262.882	0	261.174	283.127	0	299.596	296.966	245.754	246.206	258.319	270.971	267.052	265.661	235.591	273.071	272.624
		233	1107.82	263.463	269.135	0	0	0	260.944	239.437	270.434	0	0	255.376	253.098	264.781	261.171	0	0	262.741	251.335	286.773	0	0	267.606	269.965	259.417	243.767	252.505	294.971	286.347	274.598	261.893	276.4	0	262.188	285.368	0	284.638	293.503	243.164	249.818	247.288	264.527	280.985	256.363	242.259	260.248	278.873
		234	1111.68	264.671	270.907	0	0	0	261.298	244.115	270.77	0	0	262.901	244.768	264.861	247.235	0	0	256.086	255.229	290.732	0	0	272.031	273.022	259.226	240.855	244.174	289.294	285.354	272.821	268.154	259.9	0	263.724	280.098	0	292.652	302.129	256.199	248.75	260.229	279.414	263.037	263.46	248.091	251.502	277.432
		235	1115.54	260.496	279.361	0	0	233.486	269.863	247.692	278.146	0	0	258.912	246.942	276.544	264.546	0	0	249.134	252.112	296.876	0	0	270.937	274.634	251.843	240.773	254.222	301.858	278.376	271.761	261.807	275.812	0	269.081	287.948	0	283.396	304.439	243.589	243.644	259.113	274.01	266.832	258.345	233.369	260.837	282.662
		236	1119.4	268.762	275.94	0	0	0	253.964	236.792	278.851	0	0	283.003	249.465	266.117	266.371	0	0	249.955	256.208	285.259	0	0	279.533	275.926	251.025	252.194	245.528	286.307	302.206	269.134	262.015	272.288	0	253.851	286.333	0	294.758	304.269	251.02	243.658	249.176	266.012	273.438	254.171	244.76	262.429	272.65
		237	1123.26	274.977	262.724	0	0	0	266.793	239.412	277.624	0	0	273.978	252.356	270.947	265.674	0	0	247.19	260.694	287.354	0	0	264.336	261.663	245.709	248.137	247.796	295.865	289.233	272.965	278.267	265.024	0	256.375	280.356	0	301.351	298.329	250.053	243.667	258.842	289.924	271.697	257.062	232.726	260.52	269.172
		238	1127.12	261.421	284.46	0	0	232.409	263.974	247.221	304.134	0	0	267.434	265.321	277.355	264.566	0	0	247.175	246.679	292.276	0	0	264.497	278.273	242.119	239.635	250.395	288.665	301.69	267.046	256.821	263.301	0	249.576	281.235	0	287.599	291.704	244.146	240.585	244.693	268.32	269.259	264.063	235.862	263.506	278.403
		239	1130.98	261.45	282.783	0	0	233.051	257.854	229.067	277.578	0	0	272.803	252.507	257.834	253.731	0	0	251.436	263.488	290.316	0	0	278.791	263.404	254.94	243.979	244.988	284.738	300.24	259.931	267.709	264.755	0	267.199	295.593	0	300.526	297.26	242.32	251.351	240.635	278.444	262.484	266.369	235.186	256.139	272.921
		240	1134.84	262.078	273.122	0	0	0	273.406	245.543	291.038	0	0	269.787	249.967	265.234	247.185	0	0	245.706	258.231	284.271	0	0	266.93	265.934	249.553	237.515	249.489	289.025	294.412	265.547	265.461	258.706	0	254.795	289.629	0	297.308	310.845	243.696	243.223	249.818	281.087	266.837	258.012	228.747	260.871	263.872
		241	1138.7	264.855	278.98	0	0	238.568	272.02	242.9	296.831	0	0	270.09	251.766	265.897	258.359	0	0	246.76	240.789	299.601	0	0	273.811	261.902	245.12	235.885	251.754	288.733	295.931	268.865	275.366	257.383	0	258.819	293.273	0	288.972	300.967	253.51	245.633	262.473	282.727	263.847	270.339	238.159	257.897	272.8
		242	1142.56	262.416	272.442	0	0	237.612	257.073	241.499	277.946	0	0	259.608	252.971	274.69	264.058	0	0	248.664	257.293	286.952	0	0	270.884	270.602	264.125	251.708	255.449	292.16	304.219	267.12	282.339	260.03	0	268.983	288.488	0	299.49	302.606	244.997	248.121	248.964	280.125	273.268	258.051	236.954	258.528	279.271
		243	1146.42	260.281	262.942	0	0	247.74	274.661	232.122	279.834	0	0	257.893	257.182	268.932	269.127	0	0	250.284	251.224	286.759	0	0	265.441	261.453	248.158	233.108	248.278	293.411	302.488	280.878	264.655	255.342	0	246.189	279.181	0	294.39	299.465	246.048	242.698	238.236	274.948	294.567	267.952	240.986	282.831	270.802
		244	1150.28	267.296	277.742	0	226.342	243.845	270.272	249.231	275.378	0	0	264.349	251.097	269.164	263.412	0	250.321	266.182	264.217	291.849	0	0	275.654	274.083	249.163	241.393	259.253	302.871	308.475	264.04	270.255	268.445	0	251.572	287.15	0	294.512	306.927	250.894	238.139	243.235	265.561	274.035	263.769	241.019	265.864	276.447
		245	1154.14	257.061	273.24	0	0	231.678	269.727	248.699	275.801	0	0	269.386	252.013	257.316	268.232	0	0	256.674	270.611	284.662	0	0	275.328	265.553	242.106	238.76	252.742	309.18	303.269	271.048	271.629	259.818	0	240.262	282.478	0	287.587	307.435	239.901	253.511	240.191	280.811	267.432	264.179	242.561	266.931	270.12
		246	1158	272.615	274.029	0	219.669	235.428	267.064	244.972	282.799	0	0	269.718	277.209	268.069	256.863	0	258.082	250.947	258.323	269.174	0	260.438	278.24	266.51	248.619	249.047	251.048	285.777	311.83	266.099	273.843	264.878	0	250.785	276.732	0	294.583	300.434	242.032	254.682	238.935	280.337	268.03	266.361	246.067	274.045	275.63
		247	1161.86	260.663	272.927	0	223.018	239.245	264.465	239.247	278.753	0	0	267.562	262.758	256.951	268.238	0	252.444	253.485	256.749	271.648	0	0	277.085	269.177	233.599	247.636	259.907	285.698	309.781	271.684	265.646	264.904	0	247.353	274.155	0	293.414	301.242	241.912	252.081	253.289	279.04	259.447	265.129	250.498	274.741	271.846
		248	1165.72	265.321	272.267	0	235.501	242.177	271.568	234.929	284.22	0	0	263.809	259.542	257.267	268.333	0	262.101	253.765	262.919	286.814	0	249.913	279.859	266.764	248.795	246.553	259.518	294.273	307.003	268.064	265.268	268.424	0	253.986	289.421	0	292.111	310.201	244.542	249.071	245.053	267.706	266.142	263.436	235.897	269.852	271.404
		249	1169.58	269.182	277.914	0	219.833	231.471	273.943	244.805	284.016	0	0	256.121	255	261.394	263.736	0	258.497	256.771	275.165	278.785	0	256.906	288.187	265.222	245.057	237.63	247.689	292.596	290.778	270.816	270.788	274.286	0	246.93	279.768	0	295.808	302.14	239.288	243.728	256.422	271.537	263.695	269.572	237.927	265.337	284.952
		250	1173.44	272.728	265.179	0	224.628	235.492	280.971	233.582	274.372	0	0	262.253	260.62	267.967	272.852	0	262.459	264.928	267.538	296.482	0	264.917	284.638	271.949	245.109	240.549	254.769	296.639	294.62	273.063	263.627	264.154	0	248.119	272.361	0	296.535	294.199	246.691	243.765	241.654	281.47	273.372	277.689	255.291	270.581	272.715
		251	1177.3	255.98	273.655	0	228.502	232.897	269.12	0	279.098	0	0	262.957	270.223	265.442	281.875	0	257.977	258.863	279.23	289.257	0	256.404	277.749	274.822	242.005	248.614	258.794	299.086	299.157	271.929	274.871	263.996	0	250.694	277.447	0	292.85	294.763	248.568	239.984	253.81	288.79	272.662	267.692	230.724	270.29	272.887
		252	1181.16	274.195	261.2	0	228.465	249.27	280.73	236.343	286.561	0	0	261.614	262.343	265.626	270.195	0	255.334	255.343	275.785	294.16	0	258.827	270.695	273.884	246.147	255.205	259.23	296.212	302.185	276.871	269.726	269.901	0	246.385	280.278	0	293.933	293.438	251.29	251.692	256.645	299.883	279.825	266.853	240.129	260.111	286.389
		253	1185.02	276.078	267.558	0	223.623	240.402	264.217	250.93	297.052	0	0	263.722	264.561	271.702	269.595	0	263.464	251.776	256.149	293.432	250.037	263.118	267.941	260.25	254.804	244.555	268.76	304.788	298.758	271.621	273.505	264.17	0	242.043	276.384	0	295.005	308.585	247.364	227.636	245.662	267.414	271.37	273.5	243.456	255.837	284.268
		254	1188.88	265.711	278.296	0	231.325	235.574	269.24	252.298	306.801	0	0	263.925	273.461	274.317	265.139	0	252.398	261.518	262.706	275.752	0	260.049	290.75	266.639	238.672	245.379	270.525	295.957	306.916	282.374	274.473	263.573	0	251.51	273.482	0	299.446	307.381	250.989	238.262	244.687	279.114	275.42	264.379	247.465	253.151	288.743
		255	1192.74	265.735	283.598	0	236.92	250.431	272.752	249.611	306.997	0	0	261.249	261.638	273.331	267.671	0	255.332	258.934	262.04	278.829	0	258.773	276.266	273.71	247.202	245.987	256.048	302.382	307.045	268.543	272.836	265.389	0	262.884	284.943	232.472	293.336	305.066	245.476	242.089	249.501	277.178	273.795	269.831	259.721	264.048	290.751
		256	1196.6	264.78	267.109	0	219.543	236.871	285.06	249.512	312.866	0	0	268.309	246.003	264.452	276.419	0	254.84	256.561	264.162	281.067	0	252.431	289.38	265.882	230.465	245.485	264.58	293.634	310.531	270.507	270.265	266.154	0	258.975	276.584	0	288.907	306.278	244.652	243.116	247.135	285.019	277.346	277.76	262.237	247.587	289.618
		257	1200.46	267.06	273.348	0	226.434	236.872	272.5	256.086	298.625	0	0	265.468	248.591	273.852	269.51	0	261.104	263.616	256.224	285.535	241.517	0	279.015	267.636	245.197	238.935	259.561	302.837	303.864	267.64	271.383	264.504	0	250.247	274.542	236.8	302.119	306.256	252.607	240.733	247.481	272.653	275.852	274.836	250.999	262.293	288.209
		258	1204.32	255.03	275.813	0	233.949	235.047	265.085	252.544	293.301	0	0	261.364	264.223	267.17	274.544	0	253.283	265.271	260.66	293.552	0	256.626	288.629	265.773	239.773	246.485	252.071	298.97	308.696	258.831	266.167	269.548	0	247.812	279.078	0	298.093	297.78	250.314	238.768	255.871	273.235	270.048	262.474	254.558	270.451	275.467
		259	1208.18	276.928	274.351	0	228.609	235.018	277.856	246.929	296.031	0	0	261.624	255.215	263.085	267.804	0	260.095	256.614	251.386	280.764	235.588	258.94	280.192	266.142	239.944	253.044	255.102	298.28	311.402	270.806	273.029	266.314	0	248.038	274.778	233.202	290.77	307.899	244.641	247.302	253.836	300.013	276.851	271.649	245.621	270.279	270.106
		260	1212.04	265.268	284.248	0	224.249	243.729	273.704	251.679	292.302	0	0	261.76	258.96	265.996	281.144	0	247.391	244.293	252.709	290.62	245.659	245.029	278.376	270.322	244.311	257.685	252.753	297.257	311.254	281.094	281.531	269.71	255.708	239.291	277.569	235.291	300.145	299.912	241.453	253.518	236.185	283.727	270.694	272.924	243.319	257.232	272.988
		261	1215.9	261.254	267.424	0	235.418	234.366	269.351	237.569	295.581	0	230.402	271.811	268.336	267.205	276.775	244.132	250.306	238.907	262.759	288.427	247.663	249.188	277.952	265.424	241.553	240.302	260.898	297.086	304.279	268.669	267.689	261.981	252.203	248.417	280.963	227.925	292.07	299.286	243.816	237.476	258.532	269.84	262.769	258.734	244.947	268.021	265.765
		262	1219.76	262.535	264.106	0	233.073	238.853	275.862	258.703	290.146	0	0	278.147	256.063	264.97	262.725	235.398	250.455	247.556	255.32	285.347	253.813	260.61	276.768	264.858	235.352	250.694	257.407	287.682	305.427	282.382	273.674	263.64	0	247.118	280.713	231.093	295.745	297.026	255.562	246.472	247.513	274.795	270.581	268.531	258.889	276.658	273.923
		263	1223.62	264.513	267.177	0	229.228	239.996	273.199	239.635	266.212	0	0	274.185	268.034	259.142	277.558	219.926	250.667	238.444	263.942	279.053	243.912	250.955	274.376	271.657	234.853	240.187	251.578	305.597	308.103	272.494	262.139	260.396	0	257.078	272.078	219.281	304.624	301.014	252.756	239.795	246.171	271.73	268.346	267.761	246.184	263.351	279.854
		264	1227.48	269.293	283.58	0	224.673	245.882	271.942	253.245	287.474	0	0	260.735	252.546	267.59	268.201	234.491	245.378	238.755	267.791	277.295	250.775	264.298	255.591	276.751	247.631	250.868	260.471	289.303	304.824	270.256	264.066	256.348	246.47	250.396	282.083	227.651	295.716	300.059	247.566	248.033	244.005	283.111	274.373	271.937	246.309	271.452	287.517
		265	1231.34	267.495	270.48	0	233.392	233.371	286.693	257.223	294.97	0	0	264.975	255.251	263.657	269.379	245.504	258.34	242.241	258.233	279.243	251.096	262.872	278.414	276.29	250.23	240.417	262.873	295.696	317.209	274.517	265.873	265.442	259.02	257.39	282.518	225.522	299.245	299.693	258.984	252.438	245.664	271.293	274.068	266.048	253.078	269.755	277.726
		266	1235.2	260.907	278.513	0	231.553	244.251	278.061	249.514	299.24	0	236.782	276.816	254.433	269.081	262.004	251.335	251.139	248.075	273.187	282.204	244.781	264.623	258.695	269.058	234.396	238.129	265.123	291.941	313.616	262.354	268.199	274.306	236.244	260.648	278.421	227.834	297.419	304.559	243.962	248.439	262.402	283.213	264.797	262.078	258.694	266.57	280.355
		267	1239.06	273.99	277.67	0	222.203	240.462	269.889	256.226	293.973	0	225.451	290.598	255.069	262.352	267.199	233.968	245.862	0	274.446	289.237	253.799	270.263	271.821	274.671	258.84	235.441	266.685	307.317	307.293	278.825	282.796	269.624	236.194	258.409	280.343	222.91	314.848	307.034	249.732	255.133	272.872	276.953	278.668	272.027	250.32	275.093	286.185
		268	1242.92	270.238	276.528	0	220.181	247.772	265.421	253.602	290.199	249.431	239.259	283.751	255.933	260.05	273.188	243.473	256.321	253.663	251.768	284.817	256.871	266.91	275.222	269.242	251.705	231.736	255.186	301.52	300.348	266.889	260.566	271.899	245.593	243.841	271.327	234.95	304.246	309.606	255.407	254.548	258.975	277.263	274.219	272.214	258.066	281.738	283.134
		269	1246.78	271.445	285.392	0	220.513	244.769	273.082	245.638	281.937	254.146	227.571	262.364	258.749	252.398	274.823	241.462	242.109	259.592	266.005	284.098	239.262	258.619	272.832	265.703	239.711	241.598	266.649	304.619	306.657	275.203	275.525	266.278	247.956	258.126	266.13	228.594	305.914	313.005	249.524	259.74	268.841	284.184	266.663	268.904	253.085	266.875	291.5
		270	1250.64	274.518	278.752	0	218.465	244.1	273.053	255.194	286.56	252.066	233.883	277.169	257.492	263.141	277.143	252.446	244.184	0	272.06	289.823	254.917	269.35	272.677	276.137	247.279	251.751	270.387	307.659	306.905	273.271	272.693	268.109	239.398	263.059	267.984	222.212	296.134	304.397	258.42	262.341	254.649	281.829	276.285	258.035	254.75	267.835	279.061
		271	1254.5	264.544	276.73	244.731	223.914	254.525	267.786	246.726	298.924	264.458	230.068	277.851	276.988	253.75	284.606	235.856	255.584	257.936	260.734	292.465	248.61	267.874	271.993	266.475	245.516	250.755	256.856	304.745	303.993	265.491	270.389	273.619	239.646	249.912	269.592	234.858	299.875	304.234	258.998	246.358	269.199	264.297	279.634	271.725	242.698	260.369	281.758
		272	1258.36	260.21	276.387	242.641	226.528	235.928	257.521	247.534	286.617	261.667	0	275.666	272.555	254.877	287.634	234.451	242.726	260.917	261.513	279.517	261.02	262.687	275.333	262.303	244.495	244.886	260.486	291.711	308.257	269.785	274.23	262.801	239.1	257.15	273.68	223.298	304.181	323.211	255.672	250.955	265.601	272.433	274.174	256.001	246.851	252.434	274.176
		273	1262.22	262.795	287.624	238.369	223.359	239.793	262.064	246.776	274.376	253.602	238.133	292.636	261.886	271.724	266.042	233.634	245.099	244.867	259.272	278.9	247.92	269.359	277.623	269.886	248.936	253.75	257.937	290.654	301.713	261.5	269.073	266.331	246.761	251.67	274.456	224.599	302.123	307.801	260.967	257.126	268.647	275.201	270.725	265.263	251.002	255.209	277.933
		274	1266.08	257.745	280.183	238.082	232.784	244.145	256.654	251.772	280.442	255.848	235.511	277.25	263.325	277.6	273.884	234.414	247.623	242.033	258.551	279.945	257.586	255.412	271.429	275.714	244.052	248.979	258.734	299.937	305.843	271.518	266.375	275.091	249.045	246.295	277.528	229.525	303.625	299.35	260.609	262.316	271.049	282.847	269.399	266.551	256.575	270.184	276.736
		275	1269.94	268.225	281.889	234.747	219.303	239.018	258.05	237.94	279.248	262.205	234.403	286.016	257.813	262.285	284.19	237.704	251.844	241.208	259.948	273.507	250.32	264.117	280.689	259.019	240.356	245.657	261.517	283.741	310.473	256.949	275.899	262.329	237.482	264.645	274.638	224.13	304.736	301.421	254.773	253.888	255.012	289.563	262.114	269.078	247.467	275.518	277.788
		276	1273.8	266.543	282.046	235.732	225.755	241.746	266.076	232.1	283.43	259.176	227.777	279.889	257.855	275.917	269.625	251.102	246.64	256.976	263.137	277.206	249.944	249.968	276.249	277.388	252.767	239.98	264.897	289.383	312.228	263.13	267.092	267.674	233.682	263.641	293.565	228.854	312.455	316.318	250.493	254.14	267.896	286.498	269.854	261.967	259.318	260.378	278.367
		277	1277.66	267.715	282.211	238.736	219.369	251.493	262.619	235.073	280.259	251.73	227.188	285.847	264.398	255.734	275.018	228.878	241.333	253.013	252.265	285.438	255.023	256.225	271.767	264.095	240.802	242.235	263.53	285.09	312.037	262.434	274.476	276.006	243.618	254.331	283.818	233.089	292.847	298.312	252.336	252.436	274.932	280.621	273.224	275.231	249.073	264.785	275.742
		278	1281.52	272.111	282.398	252.839	224.489	245.793	269.098	244.255	287.191	251.273	228.04	287.105	251.737	255.806	277.535	234.763	256.634	261.474	261.428	284.046	254.728	257.223	278.011	273.072	245.181	246.136	256.328	292.619	313.826	270.938	267.341	270.847	244.886	264.049	290.402	234.627	310.165	312.865	258.351	262.645	268.212	277.913	278.589	263.53	263.083	265.594	289.148
		279	1285.38	267.554	262.865	248.242	222.288	247.705	267.493	232.93	281.044	248.679	235.317	280.502	272.679	258.742	267.432	232.109	255.578	0	263.806	288.334	0	253.429	267.273	271.293	257.565	252.153	254.667	290.709	298.362	289.131	258.204	261.157	247.985	263.747	275.085	218.929	310.74	304.125	268.803	254.065	273.895	273.155	283.151	267.26	270.65	255.351	283.389
		280	1289.24	262.543	283.5	248.502	217.79	241.862	264.439	252.118	275.927	254.449	231.008	284.642	267.488	264.291	280.609	233.429	249.073	259.264	253.26	286.463	264.165	248.714	277.914	264.599	246.573	250.69	252.936	312.442	317.024	275.532	273.636	269.058	244.852	249.641	285.412	225.4	313.347	306.279	245.179	250.937	267.149	264.686	266.066	272.264	254.913	262.617	266.061
		281	1293.1	267.694	283.093	233.563	225.806	247.175	257.06	251.799	279.92	253.389	232.879	285.12	258.292	266.076	273.332	238.513	249.274	256.318	253.853	272.079	252.232	246.31	269.183	263.903	246.532	243.732	267.906	297.437	315.172	281.829	278.532	272.114	243.934	259.834	286.266	228.706	307.794	311.74	249.742	250.081	271.354	268.529	276.621	255.417	261.627	253.088	274.875
		282	1296.96	277.174	271.597	243.035	224.829	248.131	259.775	250.424	290.616	251.292	229.539	281.184	279.148	251.435	256.928	240.655	257.408	255.095	262.747	288.622	0	254.691	274.586	278.731	249.309	258.705	258.718	299.586	321.52	276.379	285.951	267.943	243.406	256.438	281.406	222.523	301.682	306.285	251.634	248.982	269.259	277.838	260.005	273.554	258.424	260.659	267.24
		283	1300.82	277.857	273.171	241.121	228.361	247.103	260.546	248.306	299.476	255.955	233.83	280.301	258.755	258.962	264.819	242.613	260.489	241.007	259.302	266.964	0	261.998	276.735	260.93	252.451	256.054	265.568	302.219	311.984	282.417	280.548	260.397	245.525	253.516	283.015	243.713	290.25	314.054	246.603	240.458	264.378	265.018	262.038	270.723	263.883	263.363	271.319
		284	1304.68	283.182	266.288	247.71	230.758	249.257	268.467	242.465	280.758	257.851	233.789	289.517	265.229	250.511	274.23	236.556	259.156	252.292	252.814	283.866	255.925	258.617	265.767	262.215	250.309	246.889	256.958	295.765	308.305	276.649	276.373	265.165	243.322	253.847	284.067	230.403	293.933	304.372	253.058	248.068	264.389	282.341	264.713	271.716	270.079	267.204	263.792
		285	1308.54	275.682	274.708	239.997	232.172	239.57	265.056	250.368	282.977	248.705	230.698	270.036	255.598	263.833	273.087	244.616	246.03	244.039	245.431	279.958	247.221	245.275	278.319	273.844	250.16	263.47	261.288	289.38	299.978	281.128	273.465	270.427	239.446	260.402	276.968	238.16	293.11	305.538	254.536	241.485	270.91	290.995	254.73	268.089	257.141	260.207	278.952
		286	1312.4	268.593	281.793	250.756	227.028	251.564	259.018	248.063	286.772	256.462	223.116	277.205	253.987	262.512	263.799	225.583	258.062	254.718	253.531	282.061	250.649	258.884	270.731	263.963	250.643	254.774	270.455	288.359	308.35	276.361	277.33	263.354	250.058	254.384	282.259	222.071	300.413	311.739	249.133	255.489	277.529	283.504	280.675	257.423	270.027	261.455	271.27
		287	1316.26	275.162	281.101	250.136	232.967	248.613	273.576	255.624	281.469	256.363	223.442	284.497	271.691	257.311	280.992	222.866	250.568	244.492	243.994	276.083	252.823	260.952	276.9	271.324	246.595	250.888	278.873	289.585	310.429	271.77	265.346	261.203	256.88	259.929	285.848	215.701	305.204	297.911	258.546	258.603	272.781	287.18	270.944	261.538	257.298	268.084	266.491
		288	1320.12	283.642	278.318	245.82	228.398	236.493	264.57	239.771	281.806	250.343	225.955	275.647	271.889	268.891	272.83	245.686	258.733	253.6	256.224	296.172	245.447	252.434	279.532	263.27	253.438	244.078	274.767	292.708	308.697	270.589	271.519	272.498	253.139	258.177	280.316	239.669	308.078	317.008	252.788	241.734	283.029	276.123	272.881	262.561	260.5	251.636	278.689
		289	1323.98	280.205	284.761	232.982	214.66	243.353	265.589	245.714	288.6	249.202	237.107	263.841	273.346	265.532	282.703	234.569	247.177	248.801	255.453	291.954	248.655	255.194	272.949	270.307	241.985	252.576	268.582	286.908	314.059	265.495	269.063	273.488	241.53	260.339	282.785	231.179	297.733	308.346	245.715	248.87	262.929	278.273	270.607	253.254	249.186	262.899	280.328
		290	1327.84	267.003	284.492	241.477	219.268	238.879	258.433	239	281.508	258.313	225.581	269.978	271.368	258.171	261.581	229.506	257.976	255.114	277.646	298.382	0	246.495	282.641	269.488	241.893	251.419	260.41	282.141	320.706	276.738	287.02	268.183	252.397	250.304	286.018	219.203	306.26	307.472	248.602	252.471	270.572	282.646	265.474	254.948	260.211	262.228	272.849
		291	1331.7	279.12	287.751	241.482	236.317	239.55	263.724	245.164	280.382	256.512	243.482	269.577	262.724	256.799	276.243	242.035	258.601	244.895	264.031	279.354	243.351	263.517	278.825	271.34	242.858	252.117	274.433	286.14	314.374	275.02	269.865	265.893	246.544	260.785	280.982	220.358	304.516	310.722	266.725	248.239	269.022	262.735	272.359	253.796	261.045	259.603	275.178
		292	1335.56	277.103	290.185	244.595	235.577	241.584	284.869	235.103	290.737	255.064	225.584	275.675	255.648	272.538	254.455	225.529	255.379	234.935	265.162	278.288	248.93	265.879	280.801	280.588	252.581	249.275	275.239	284.701	321.431	280.976	268.969	266.759	246.083	254.691	266.632	219.956	293.534	319.005	263.973	241.873	280.091	270.062	280.158	260.566	261.876	269.29	272.114
		293	1339.42	278.813	284.851	245.004	222.404	249.5	260.795	253.869	293.19	261.808	230.793	276.838	266.106	264.295	270.202	229.798	251.258	244.056	263.231	281.807	249.475	260.479	275.478	290.225	236.798	253.507	266.137	290.094	328.357	271.84	277.797	270.173	249.629	257.632	281.732	221.101	295.121	314.029	261.887	256.427	271.127	261.996	278.259	263.616	261.637	258.06	266.082
		294	1343.28	270.557	271.611	246.542	227.506	246.366	269.716	237.363	302.059	250.25	232.183	271.815	266.397	251.133	269.07	236.968	260.112	247.785	250.282	281.879	265.828	256.918	281.704	276.364	253.28	243.571	269.491	295.337	322.767	277.285	268.502	277.308	258.674	261.078	275.557	219.949	292.217	310.391	258.009	259.236	273.417	276.26	274.246	264.019	256.878	264.225	263.516
		295	1347.14	268.065	277.831	246.192	236.943	240.401	262.827	245.487	283.323	254.252	231.17	272.038	258.692	263.094	274.89	235.738	254.788	236.659	253.352	282.63	257.69	254.493	274.886	274.421	239.631	239.225	265.417	290.526	319.13	278.464	263.781	279.75	249.782	263.091	278.214	215.96	287.616	315.953	256.778	257.866	267.921	262.015	275.764	273.512	257.347	271.778	265.861
		296	1351	271.077	291.692	243.479	232.771	240.524	271.657	245.494	304.308	253.22	233.141	263.495	255.573	270.193	272.548	234.631	248.715	242.513	253.74	294.472	257.386	250.83	279.414	267.874	239.733	250.458	271.618	290.559	307.725	278.962	263.491	270.93	258.428	265.739	288.209	210.748	299.1	307.247	251.576	244.705	276.316	260.15	273.073	266.83	277.153	264.637	283.861
		297	1354.86	271.31	279.463	238.023	230.699	255.099	270.083	235.183	294.061	250.45	220.636	273.392	249.738	269.649	263.704	231.848	245.314	242.911	257.469	278.478	256.702	247.675	279.477	270.153	237.111	255.051	262.217	291.554	310.341	276.073	261.141	264.038	245.983	262.827	291.826	224.81	294.123	334.399	265.002	261.72	279.455	281.006	272.717	273.604	262.616	268.479	281.085
		298	1358.72	273.892	275.536	243.804	234.827	243.449	263.513	239.715	294.914	241.148	234.112	281.699	249.66	268.969	270.656	233.556	252.487	240.428	260.511	294.295	250.869	249.621	275.388	272.755	264.841	244.874	263.693	295.497	315.196	273.704	252.225	265.153	254.561	248.071	288.376	209.189	293.181	314.366	261.331	250.155	270.185	278.623	275.901	280.124	254.747	254.247	279.004
		299	1362.58	283.358	284.988	257	225.183	248.475	274.523	241.258	303.951	251.376	240.607	280.412	249.218	263.209	265.539	241.945	251.106	240.037	254.576	294.978	257.76	254.877	277.28	274.63	251.184	255.246	267.27	293.43	308.854	271.646	267.259	265.149	259.927	258.207	268.629	219.276	302.55	310.587	260.702	246.819	272.509	286.957	275.99	265.909	258.076	258.818	292.816
		300	1366.44	273.686	277.591	247.788	237.545	249.913	269.852	237.506	303.487	247.278	232.071	278.648	260.132	275.321	281.235	225.894	248.42	236.618	253.972	279.628	254.609	262.427	274.056	276.111	245.849	247.51	266.653	302.288	312.21	282.027	248.918	275.556	248.752	260.374	279.018	217.563	290.139	302.872	258.009	246.471	276.065	286.914	279.972	271.931	262.362	269.111	282.018
		301	1370.3	267.828	269.944	238.041	231.312	256.045	279.951	234.906	310.648	253.266	231.529	290.404	261.682	270.517	296.865	229.808	246.954	248.724	261.648	279.627	256.454	253.566	276.562	273.03	250.36	242.875	260.4	307.964	307.69	279.937	260.388	278.291	254.161	258.687	272.217	226.002	288.342	309.958	255.704	269.653	287.902	276.054	286.298	265.146	253.559	252.954	289.014
		302	1374.16	277.694	274.188	246.788	242.669	253.114	272.13	243.97	304.267	250.758	236.359	304.641	263.059	261.775	268.563	227.611	243.678	238.264	255.807	297.422	257.406	254.987	273.647	277.464	242.583	252.66	262.758	289.709	321.782	278.692	267.804	270.149	269.706	270.633	271.949	212.799	275.251	311.218	262.096	265.56	281.354	283.711	288.169	269.083	252.689	251.419	280.519
		303	1378.02	283.342	274.66	255.187	223.936	252.373	264.45	256.697	306.227	257.165	238.319	290.217	263.127	265.686	280.487	230.985	250.406	258.035	247.864	284.873	262.876	263.055	284.717	278.323	248.957	242.86	263.516	310.124	305.005	280.03	259.49	277.496	260.856	256.42	276.208	226.993	294.388	305.75	246.502	257.952	277.798	288.78	269.722	274.594	251.106	251.71	278.026
		304	1381.88	280.788	276.104	253.741	237.998	250.741	267.717	236.538	295.282	248.973	222.277	287.91	262.593	267.642	280.273	225.639	246.696	238.477	251.302	268.632	260.412	255.568	267.938	274.684	243.152	256.864	258.565	306.142	312.85	271.098	275.863	267.492	256.867	261.819	280.753	218.06	286.226	313.543	260.263	240.747	278.321	284.874	281.093	271.775	261.51	260.925	296.885
		305	1385.74	279.465	283.475	244.972	235.042	255.137	269.568	239.44	317.619	259.306	235.235	295.471	259.351	265.929	285.516	231.688	254.82	245.378	267.925	289.055	258.848	259.647	271.973	269.029	234.71	244.752	264.538	310.412	302.53	286.604	265.732	276.792	256.563	257.061	282.512	220.255	282.668	311.605	253.379	260.507	272.759	280.404	270.484	269.278	250.998	287.378	284.492
		306	1389.6	273.372	293.14	244.441	236.251	263.726	263.612	250.742	316.021	252.831	229.936	288.385	262.485	267.495	261.611	240.766	253.947	237.574	268.121	277.371	272.937	266.48	286.241	277.911	240.016	251.58	265.934	302.503	304.494	271.506	270.496	262.037	243.595	260.827	279.333	238.023	286.355	312.409	253.902	250.697	280.054	287.991	279.684	271.235	243.265	255.667	279.003
		307	1393.46	279.478	285.647	250.806	231.676	260.396	264.524	240.585	307.544	256.875	232.78	284.49	262.26	260.795	275.807	238.159	251.948	252.679	257.102	270.798	264.998	253.396	275.402	277.764	229.779	242.331	270.435	300.6	295.73	282.523	260.871	264.429	255.487	259.162	272.483	234.4	283.184	305.767	262.283	244.303	266.856	277.103	285.192	286.828	240.727	274.528	288.606
		308	1397.32	274.707	280.173	234.502	231.333	256.639	272.676	242.321	313.626	249.896	228.326	289.778	258.322	258.001	284.35	225.677	251.957	243.978	262.768	298.787	268.878	269.317	279.601	273.234	238.688	246.683	256.939	313.149	316.653	289.049	261.951	257.334	249.456	267.772	274.523	221.998	288.604	303.985	257.479	252.097	273.712	277.621	284.285	281.562	248.902	271.631	289.076
		309	1401.18	289.112	283.929	242.733	238.067	245.083	291.72	239.498	310.361	257.349	232.091	282.987	248.645	264.646	278.745	223.145	243.843	241.336	260.317	290.1	260.553	257.134	270.189	275.513	237.654	250.361	268.154	303.856	296.555	275.534	261.774	265.689	250.487	265.232	274.782	222.269	285.3	311.046	262.345	247.308	280.292	271.479	281.144	274.708	245.026	273.487	285.633
		310	1405.04	277.522	285.823	245.975	239.434	246.562	268.233	237.041	322.812	251.131	239.613	279.179	256.004	272.025	264.952	236.038	249.402	243.075	261.047	270.71	259.37	257.016	269.648	277.745	241.599	243.531	253.433	314.679	305.862	277.99	273.298	291.305	248.458	254.122	275.72	223.899	286.955	330.544	259.178	261.884	273.76	278.48	287.822	284.083	244.079	261.681	287.904
		311	1408.9	278.993	274.011	246.676	238.211	255.122	263.263	246.495	306.077	256.797	236.286	296.684	259.32	269.447	265.214	224.537	255.645	244.365	269.452	284.945	252.359	266.465	286.853	269.157	245.277	241.11	254.203	313.095	303.936	282.244	267.73	270.013	255.721	257.746	286.106	217.079	281.048	313.126	260.933	254.957	273.997	281.89	292.667	264.043	245.103	261.386	295.271
		312	1412.76	269.717	262.57	243.975	252.784	252.299	277.678	241.015	308.959	265.165	236.786	276.02	253.265	267.696	273.25	232.13	245.318	249.242	263.438	286.173	245.096	260.641	279.034	276.362	247.876	242.364	264.909	315.388	293.999	282.312	246.889	278.04	249.847	261.783	291.29	225.491	279.575	316.576	254.581	261.838	270.606	285.656	289.164	280.174	244.141	274.739	299.033
		313	1416.62	274.44	275.19	236.46	238.876	246.654	269.43	255.8	306.325	263.256	235.866	275.6	251.981	265.443	273.307	222.776	244.06	245.507	269.022	281.497	255.378	258.636	273.812	275.322	242.462	252.684	253.022	307.066	318.309	273.901	264.693	262.005	262.256	261.29	272.23	0	276.658	310.307	263.659	260.944	279.628	287.671	286.535	265.767	246.472	261.74	289.179
		314	1420.48	262.087	269.918	245.64	230.889	248.203	265.605	260.626	314.928	267.637	229.576	286.62	254.245	265.725	280.874	236.657	248.75	248.741	253.678	275.069	259.994	257.089	279.797	280.947	244.023	257.679	251.1	309.371	297.333	279.056	260.078	258.225	254.203	271.835	282.387	223.968	283.803	326.538	252.5	264.227	277.283	274.246	284.06	265.848	239.209	272.611	282.919
		315	1424.34	279.455	270.54	229.673	235.177	254.873	275.77	244.021	305.931	257.223	234.253	292.254	262.202	257.766	282.333	230.662	255.57	243.28	267.509	280.664	259.839	261.131	277.755	279.164	248.587	245.828	260.817	316.304	287.757	277.129	266.152	257.018	248.428	258.792	291.257	208.875	273.066	319.323	264.629	263.464	266.9	278.209	288.189	261.127	238.069	274.501	277.783
		316	1428.2	267.885	268.116	245.15	233.25	266.052	272.407	249.792	326.111	258.582	237.691	279.728	263.743	267.033	277.76	234.792	255.889	227.943	268.385	279.852	263.469	258.846	275.323	279.687	245.805	246.654	265.088	321.641	307.542	281.814	258.678	260.889	258.642	260.53	271.351	215.653	292.336	307.906	268.672	256.437	281.368	278.157	277.032	268.045	225.578	261.139	280.786
		317	1432.06	272.159	265.374	236.707	239.972	271.29	279.945	255.439	324.587	259.114	241.248	297.453	252.965	262.751	271.166	239.323	246.164	240.156	271.139	274.322	256.989	263.762	264.01	283.748	248.282	249.285	266.008	309.252	302.124	285.158	268.985	249.472	265.523	258.794	290.452	219.028	287.889	316.361	266.982	249.55	266.319	282.12	284.475	264.3	232.854	270.162	286.522
		318	1435.92	279.246	279.464	238.859	236.131	269.162	272.833	246.69	313.152	268.738	239.266	276.079	276.356	267.583	275.311	234.402	251.86	244.078	270.269	275.155	263.187	271.481	275.77	276.327	234.561	245.109	259.821	312.601	308.03	280.232	264.47	266.154	257.899	271.283	280.125	216.47	289.591	309.855	275.255	257.932	269.757	273.126	282.297	267.079	234.445	267.265	271.583
		319	1439.78	277.718	279.592	242.417	243.504	255.321	261.892	249.123	306.694	253.314	235.638	277.845	258.575	258.739	290.484	234.22	253.845	236.04	268.362	287.372	256.474	264.208	271.408	277.948	246.901	250.917	252.98	301.19	291.399	263.012	269.72	258.679	249.53	270.582	274.687	231.991	298.277	304.189	264.119	262.259	264.843	271.048	280.289	273.44	234.636	256.598	283.194
		320	1443.64	277.03	279.311	248.773	239.324	251.557	263.896	254.806	295.171	263.223	230.574	281.858	266.644	271.124	274.846	230.087	252.437	243.248	267.978	285.951	266.878	271.844	271.31	283.47	249.993	242.442	254.282	305.366	313.997	285.727	273.865	263.451	261.093	260.238	282.879	223.989	284.229	327.536	260.135	265.552	271.336	272.986	308.121	267.1	244.36	270.195	282.081
		321	1447.5	279.443	283.975	252.317	240.021	268.797	270.252	252.673	316.436	260.591	235.268	267.369	262.179	268.746	281.23	235.59	0	244.737	256.646	272.53	259.621	264.638	271.828	279.172	250.839	243.389	244.711	294.66	307.323	286.561	273.392	254.317	255.06	260.806	280.389	219.615	285.054	301.479	265.652	269.56	269.63	282.503	288.56	271.539	241.26	264.687	282.836
		322	1451.36	299.091	288.981	241.203	250.433	264.737	276.947	268.295	307.777	264.009	239.437	287.052	261.837	255.025	276.972	233.451	258.849	247.141	259.952	287.981	257.001	259.977	270.307	280.447	240.902	231.872	259.768	322.143	311.126	279.876	258.756	266.431	235.405	264.006	296.431	219.615	291.939	310.433	278.73	256.854	266.045	294.114	275.509	269.188	237.473	269.081	284.103
		323	1455.22	276.537	270.82	246.52	230.207	252.909	263.513	249.033	307.413	269.791	239.212	283.097	267.669	268.955	266.894	232.243	256.617	242.953	258.399	275.361	253.014	258.041	275.118	271.731	242.155	233.105	256.196	318.342	286.545	274.483	276.249	255.388	247.342	263.688	283.703	212.06	284.903	322.446	271.521	253.659	262.235	274.485	276.958	278.816	242.611	274.448	281.144
		324	1459.08	275.283	268.126	245.728	242.114	247.378	263.909	248.096	307.257	267.504	246.849	284.797	259.172	266.3	264.873	230.181	260.121	253.704	258.089	265.122	257.51	245.252	272.063	274.393	251.177	235.916	253.504	305.225	302.209	286.654	265.733	270.648	253.046	252.558	273.906	213.427	297.384	314.859	270.806	253.383	261.047	277.302	277.615	267.983	230.801	264.72	282.59
		325	1462.94	276.925	268.141	239.325	240.543	258.25	261.575	245.902	314.928	273.37	244.053	275.288	260.286	268.215	285.607	246.331	246.832	233.717	259.875	298.676	275.253	264.798	266.835	270.624	254.146	248.247	252.858	299.314	302.426	278.961	268.328	261.259	248.683	255.608	277.336	230.948	299.658	305.646	273.947	254.84	259.991	282.334	283.56	269.922	241.537	268.573	284.986
		326	1466.8	273.011	279.563	244.176	237.838	250.859	270.134	251.402	314.965	250.143	235.717	279.307	264.54	266.145	286.451	236.935	246.02	238.923	275.861	273.065	264.474	260.412	272.392	271.09	236.954	251.325	265.746	305.674	306.78	286.12	271.632	258.354	257.192	255.42	282.833	0	298.193	293.146	264.207	268.038	270.929	276.157	283.381	266.592	231.479	261.853	281.368
		327	1470.66	274.115	273.186	234.118	240.876	256.136	262.755	258.553	304.464	256.725	239.052	277.268	261.907	264.634	280.826	230.116	243.962	244.053	257.483	279.249	265.755	253.375	273.631	274.449	247.879	241.471	268.604	315.97	298.273	273.957	265.608	264.772	262.051	260.246	288.172	0	302.4	297.434	262.393	267.772	264.273	292.526	294.747	275.101	252.274	264.229	266.232
		328	1474.52	275.547	276.06	244.995	251.444	262.966	276.707	252.892	329.503	255.263	236.638	278.375	270.937	260.386	282.92	237.929	252.638	241.021	265.613	272.513	267.812	262.671	277.451	277.751	245.556	239.938	258.93	317.313	290.758	289.279	266.315	269.281	256.404	254.743	291.524	228.006	287.384	315.584	277.052	261.648	266.81	276.641	299.711	278.049	258.106	267.433	280.136
		329	1478.38	276.736	266.362	252.069	235.667	263.295	272.696	263.328	307.506	266.836	237.159	281.815	265.781	270.944	273.301	248.237	252.656	241.343	255.115	275.334	250.263	257.724	260.831	279.48	257.129	246.136	261.336	303.052	294.53	291.306	279.949	266.061	270.568	263.146	287.178	226.742	291.948	318.209	262.506	270.367	278.778	268.087	289.777	276.558	256.095	263.162	279.154
		330	1482.24	280.874	287.972	235.29	247.8	259.568	281.45	249.272	310.798	253.648	238.536	284.429	255.839	259.263	267.119	238.344	250.061	233.644	261.011	284.484	252.287	264.268	274.332	278.64	251.263	251.379	256.724	304.396	296.321	285.564	259.309	267.858	258.314	258.134	292.29	222.294	292.497	313.045	277.983	276.425	259.219	271.735	306.642	274.746	242.557	273.996	277.159
		331	1486.1	284.397	274.891	231.787	244.172	262.6	278.445	252.617	312.557	260.145	234.043	277.204	259.568	266.524	285.648	229.741	246.24	237.61	260.169	283.6	264.669	267.312	272.508	275.987	237.255	236.649	246.354	307.652	302.252	285.371	273.746	258.475	252.1	256.537	287.554	226.677	292.307	307.551	272.807	270.201	265.64	285.091	287.621	267.911	250.881	275.136	277.359
		332	1489.96	276.992	266.43	242.818	235.25	251.51	272.518	260.649	327.268	257.907	239.573	282.937	259.346	254.965	287.602	234.293	247.721	247.753	257.649	283.64	266.187	261.76	263.442	286.296	252.682	244.404	252.412	307.212	283.581	286.96	257.893	265.913	252.988	252.705	281.725	0	293.307	305.617	267.293	259.034	266.116	281.53	287.146	272.971	252.567	264.634	283.138
		333	1493.82	288.5	266.403	245.599	240.384	250.673	259.467	262.016	335.543	255.678	230.659	258.118	267.76	255.124	274.148	237.989	249.324	248.098	260.683	297.184	257.433	250.654	277.656	282.887	251.949	235.549	257.392	324.982	292.803	289.494	257.692	271.533	260.28	254.804	279.282	216.235	280.965	305.174	260.361	262.206	259.24	271.493	300.99	270.894	255.323	268.756	273.033
		334	1497.68	267.716	289.722	239.129	252.126	249.729	266.045	259.719	326.04	259.253	235.618	265.517	264.548	269.353	290.559	230.425	243.106	246.328	251.002	300.467	265.237	258.383	271.423	273.362	251.945	225.133	255.298	295.87	294.771	285.084	272.006	249.869	266.278	258.666	269.881	225.155	295.749	315.825	270.784	253.751	282.093	270.626	292.299	277.706	244.108	260.304	275.064
		335	1501.54	279.237	277.657	250.399	240.983	252.98	273.48	248.891	316.606	268.429	234.421	262.817	268.238	264.267	279.795	234.351	253.365	253.505	257.123	293.19	270.797	256.699	279.832	279.649	246.978	235.87	264.602	296.082	283.132	290.582	265.735	261.131	251.419	274.684	275.65	217.005	299.754	312.954	268.553	260.503	273.604	270.857	282.133	276.482	262.499	268.112	274.972
		336	1505.4	278.249	270.939	247.768	246.943	254.313	285.922	256.095	310.321	250.766	244.762	279.73	268.618	261.896	274.052	242.549	245.826	260.659	243.654	292.186	266.505	252.724	286.84	272.106	239.223	227.808	264.216	307.663	297.358	283.488	262.793	271.141	254.835	257.836	277.591	220.717	307.954	300.136	261.03	260.768	268.268	270.439	278.986	275.835	261.691	257.113	281.426
		337	1509.26	287.705	277.239	244.547	243.173	257.714	283.796	248.604	313.411	269.375	241.762	278.25	251.074	252.826	278.082	231.945	247.042	246.412	253.058	289.515	276.947	264.848	276.846	273.682	243.616	234.901	253.725	302.22	287.999	286.26	263.077	254.038	260.66	252.056	285.059	0	298.846	311.906	267.913	259.397	271	269.443	281.769	276.9	252.5	257.722	285.297
		338	1513.12	276.707	279.371	257.5	248.261	249.943	269.922	253.12	299.573	256.736	238.659	272.844	255.508	259.055	282.317	241.57	246.906	246.899	254.02	286.311	261.035	250.23	280.159	269.825	238.797	221.493	260.419	304.947	291.621	283.016	268.974	279.459	249.111	261.466	291.955	219.33	293.491	315.594	262.266	272.452	265.903	283.646	288.858	273.525	253.786	262.227	286.444
		339	1516.98	292.556	280.634	246.614	240.873	240.77	267.301	248.995	312.551	263.427	233.444	268.735	257.899	259.544	264.968	236.006	247.045	253.859	248.444	288.613	251.761	248.563	283.78	270.421	232.117	238.255	251.918	297.297	283.123	277.803	273.788	253.333	247.493	252.179	284.575	219.432	289.266	319.762	272.074	263.506	287.066	277.414	290.42	271.393	233.247	260.152	282.387
		340	1520.84	282.453	276.889	245.887	236.363	260.515	281.274	250.469	316.328	259.744	237.547	279.034	258.876	255.271	290.577	227.371	236.266	245.813	249.634	305.99	265.475	258.975	269.309	269.991	245.684	234.506	257.709	305.209	297.189	286.834	272.083	263.556	247.981	259.214	290.071	223.912	297.954	309.225	270.182	254.695	269.16	272.136	294.545	266.68	256.363	257.134	283.559
		341	1524.7	268.66	276.44	242.694	236.592	248.755	271.709	246.048	309.604	259.227	232.911	282.47	260.22	262.673	275.755	231.083	243.321	249.55	255.511	291.825	263.863	243.216	276.361	266.455	248.696	227.207	272.341	305.78	304.51	294.283	255.658	267.233	245.796	255.646	289.662	226.124	297.379	318.25	268.56	256.629	288.177	282.852	278.378	271.313	243.402	270.87	290.447
		342	1528.56	278.898	273.517	250.812	242.975	257.713	275.096	247.398	306.664	260.975	240.164	280.018	256.315	270.8	264.722	231.442	237.101	246.369	255.02	287.745	268.467	248.948	270.853	272.517	242.851	239.495	266.7	310.348	303.849	285.311	255.149	272.117	256.841	250.557	281.039	229.72	301.23	322.177	259.677	248.791	277.168	276.06	278.825	271.842	249.799	267.463	289.569
		343	1532.42	267.182	278.395	250.217	240.267	262.478	279.606	253.703	306.274	260.266	243.172	283.279	259.952	277.942	268.917	242.614	240.348	246.245	265.266	289.872	258.017	246.245	261.484	274.733	247.679	247.223	251.13	299.58	307.193	292.412	260.792	247.577	262.66	256.962	268.767	229.747	305.242	322.848	266.656	248.932	270.904	273.436	290.779	273.149	241.022	255.901	285.622
		344	1536.28	281.483	276.043	243.912	249.541	261.867	264.497	248.328	316.727	259.828	236.263	282.577	264.897	268.46	266.714	235.227	245.827	265.23	247.362	301.984	249.896	252.188	264.725	277.083	243.572	239.439	268.987	294.096	311.961	282.319	270.035	253.75	257.515	256.105	290.375	229.669	292.302	326.842	265.116	267.422	268.742	284.011	279.613	271.987	236.13	267.622	299.96
		345	1540.14	267.647	271.904	237.623	249.967	264.643	283.13	231.634	319.96	268.566	237.255	281.527	267.323	255.877	276.175	225.374	241.38	250.133	253.855	295.107	270.48	244.025	268.531	274.153	235.14	238.022	264.883	319.374	289.21	294.128	272.014	258.418	260.542	254.429	295.404	216.723	290.084	309.565	264.118	259.005	284.831	276.207	290.554	266.121	235.42	271.029	289.649
		346	1544	262.085	268.557	248.653	238.806	257.555	283.078	250.535	305.308	260.899	244.163	285.254	262.476	265.929	278.44	237.203	247.927	264.963	260.568	297.749	255.227	258.425	268.334	269.306	252.077	241.366	272.576	292.619	300.885	291.596	272.522	251.734	263.436	243.02	289.051	227.152	283.72	316.615	265.227	267.851	268.609	272.604	295.391	265.566	226.763	281.002	289.162
		347	1547.86	278.217	271.26	252.115	237.866	257.909	291.418	248.38	310.873	258.536	238.681	274.838	269.757	265.863	273.529	226.207	242.843	257.682	254.419	281.774	268.005	251.206	274.613	270.407	239.369	236.995	269.28	302.179	318.464	278.328	264.086	258.837	253.087	248.993	286.344	227.196	305.061	315.447	259.515	263.379	276.1	269.049	279.037	259.926	229.463	270.67	291.642
		348	1551.72	270.235	270.296	243.601	242.792	262.954	292.009	250.801	301.707	263.136	234.263	276.588	273.932	264.362	269.042	230.851	250.237	255.71	252.6	270.07	258.33	252.097	271.058	285.816	245.808	235.494	259.947	308.207	310.963	291.726	265.956	263.141	260.156	253.308	274.824	226.552	287.646	311.891	261.837	268.187	270.763	278.27	280.343	266.615	233.268	253.593	281.764
		349	1555.58	287.111	287.065	240.461	248.485	269.478	288.039	248.546	301.837	273.449	246.513	260.084	262.934	274.383	279.581	230.472	249.795	258.042	254.176	285.678	258.952	260.054	280.325	287.887	259.653	236.499	268.773	283.323	301.044	299.76	260.183	263.505	251.558	263.744	268.285	220.564	301.463	320.728	260.768	262.955	270.939	268.384	284.448	258.916	237.179	270.818	289.562
		350	1559.44	274.163	293.81	236.672	235.194	258.611	285.278	254.578	309.297	261.397	226.377	269.01	253.601	276.39	279.508	230.261	249.922	256.157	254.223	277.566	264.804	258.093	273.946	276.806	255.764	228.393	263.672	285.753	311.785	296.329	259.836	254.864	258.326	263.867	274.773	211.388	294.968	308.306	264.737	263.994	264.058	291.86	293.996	277.91	249.629	266.36	274.574
		351	1563.3	269.797	286.725	241.267	240.125	260.679	295.386	255.034	306.921	269.301	240.157	271.396	262.519	263.941	286.677	220.169	244.338	268.338	252.699	274.211	260.559	246.593	272.322	273.799	245.592	242.882	268.942	298.155	307.39	296.176	276.397	254.608	258.823	256.325	282.481	206.972	298.801	321.146	257.354	273.159	284.196	277.647	289.278	260.303	239.91	261.699	273.504
		352	1567.16	278.956	289.376	246.61	246.974	266.079	285.165	229.814	304.135	266.464	243.134	268.768	257.891	256.679	284.887	231.444	248.508	258.39	252.527	290.779	266.253	257.303	269.606	270.284	250.473	235.27	266.303	284.277	311.094	291.341	265.71	246.017	254.532	251.386	290.514	214.457	292.244	332.708	255.081	260.015	274.694	277.756	297.399	261.864	238.319	257.009	281.613
		353	1571.02	258.841	287.19	255.728	243.469	267.689	288.918	250.137	331.691	265.201	235.603	254.618	262.249	260.004	277.735	233.066	250.876	260.07	263.38	291.677	268.616	256.493	272.229	278.269	255.12	237.035	283.251	288.535	309.19	307.014	272.28	263.563	256.541	253.764	277.923	0	299.922	324.725	245.682	262.364	261.706	274.069	281.425	264.627	241.957	241.972	280.014
		354	1574.88	270.781	275.461	247.345	242.319	257.182	294.012	243.094	305.894	266.357	238.808	263.572	268.221	263.477	290.009	229.369	246.803	264.106	268.894	286.333	264.15	274.053	276.105	276.603	241.82	233.816	281.13	287.671	311.856	302.384	261.937	270.135	244.805	251.418	269.706	214.434	290.619	314.48	266.431	253.363	268.508	278.029	291.477	261.582	242.563	274.831	288.27
		355	1578.74	259.374	267.068	249.707	248.517	254.041	300.723	247.132	319.696	258.058	222.97	271.151	250.702	254.74	272.553	234.979	247.811	259.297	254.683	295.925	267.798	266.616	279.309	277.482	253.794	235.167	270.832	283.598	313.325	293.163	277.803	263.136	253.875	252.95	271.348	216.788	309.45	332.857	259.892	272.146	267.687	266.416	289.873	255.767	252.522	253.739	288.899
		356	1582.6	263.849	268.705	256.313	236.835	249.331	289.243	254.601	307.576	263.695	231.043	264.822	253.947	260.588	284.201	226.086	245.281	259.84	268.632	290.8	257.689	268.089	281.104	281.771	264.174	227.191	277.845	289.321	314.676	295.22	268.766	257.835	254.437	246.766	269.154	221.893	291.192	315.611	251.57	259.3	267.889	269.146	299.386	260.692	250.235	266.326	288.927
		357	1586.46	263.662	291.82	253.448	236.958	254.536	293.188	244.459	306.045	265.156	231.342	262.133	264.235	266.978	286.785	228.489	248.751	279.323	266.702	292.234	258.187	266.611	280.786	284.744	254.028	239.075	277.152	275.461	317.58	288.858	256.983	252.563	254.7	244.769	277.234	209.107	308.08	336.399	253.777	258.376	259.063	265.339	283.405	250.757	250.757	248.806	278.36
		358	1590.32	263.551	263.61	246.228	242.956	261.438	300.439	248.281	303.876	268.382	223.801	261.397	252.953	259.755	293.683	230.973	247.76	263.238	264.891	278.349	262.319	250.912	278.033	276.422	243.406	241.68	279.334	284.838	319.616	288.742	262.677	270.242	246.886	251.714	283.677	0	301.901	314.924	266.682	255.597	270.769	276.483	273.504	258.838	235.539	254.337	280.671
		359	1594.18	260.815	270.103	248.728	241.7	253.912	300.09	250.607	301.916	272.41	237.02	264.258	262.688	260.334	277.605	231.558	245.48	256.285	269.071	296.084	263.719	261.115	282.621	279.626	247.314	246.119	265.807	277.807	312.483	298.684	270.487	249.34	238.989	251.758	282.374	210.528	292.887	333.515	244.027	266.041	265.185	281.861	279.952	266.432	250.024	264.719	273.512
		360	1598.04	263.226	280.246	243.409	242.459	248.336	306.255	250.774	292.968	258.436	235.383	267.479	260.137	264.656	288.551	235.664	250.536	250.849	261.856	290.491	252.1	254.388	274.916	275.316	253.574	250.032	270.531	283.13	323.23	294.917	276.542	260.432	242.98	248.888	288.747	211.056	297.485	321.125	257.517	267.469	255.136	285.107	282.043	264.714	252.607	265.057	285.992
		361	1601.9	265.633	288.993	254.379	237.333	248.097	282.189	234.273	299.986	265.17	232.482	263.77	257.03	268.295	290.042	228.539	237.03	259.499	259.655	299.414	253.633	254.288	287.173	290.76	262.881	242.189	271.217	294.07	309.825	302.931	282.201	256.556	245.781	256.783	278.41	214.647	304.633	315.439	245.965	253.099	273.81	279.916	279.789	271.204	234.949	263.741	281.056
		362	1605.76	275.404	286.459	247.202	236.813	241.175	286.215	238.706	303.438	262.795	250.587	271.46	252.17	268.763	282.503	249.808	258.893	263.065	252.216	289.574	254.293	256.673	276.816	280.116	248.393	251.493	266.864	281.225	299.751	284.915	263.857	243.406	257.579	251.278	290.456	214.37	301.564	319.798	260.129	272.647	251.459	283.512	272.835	270.713	239.08	261.949	276.897
		363	1609.62	259.682	283.82	252.425	233.216	239.582	298.326	244.832	304.436	261.253	237.28	270.513	273.397	269.28	271.528	233.989	242.652	259.604	258.871	304.049	255.646	265.596	271.562	291.038	263.935	230.929	270.813	289.262	303.08	297.861	262.018	256.027	254.697	254.652	283.868	219.519	311.847	323.944	256.22	262.051	253.057	282.607	289.325	269.589	237.146	249.649	269.33
		364	1613.48	275.465	266.518	243.221	239.096	247.213	289.916	247.645	308.036	273.167	235.391	277.795	250.409	265.41	283.398	247.799	251.919	259.319	255.245	286.712	255.426	255.033	288.022	282.739	256.421	236.095	266.014	278.135	303.704	291.863	271.485	253.105	251.74	246.674	291.096	220.414	300.957	326.368	266.871	258.356	266.09	286.577	293.451	267.413	234.949	257.183	279.81
		365	1617.34	267.954	285.649	245.378	239.788	234.879	293.515	255.448	298.538	264.601	236.109	267.494	260.763	263.987	283.824	248.842	248.324	250.735	255.609	293.932	256.129	248.52	288.565	289.098	255.591	236.49	271.108	268.371	302.558	294.664	263.768	255.339	253.357	254.835	272.616	0	302.161	330.521	260.44	260.888	262.999	297.672	282.778	257.507	232.069	254.967	275.901
		366	1621.2	271.907	281.706	249.782	233.663	236.338	307.977	237.394	303.24	275.018	233.576	271.937	259.106	277.365	269.294	239.661	241.887	250.414	259.601	284.944	260.925	243.834	300.559	286.04	258.361	249.079	275.603	282.091	303.374	285.913	266.122	256.124	258.665	242.953	281.692	220.912	309.247	308.47	258.018	261.288	269.39	287.155	288.01	268.078	238.199	255.604	272.821
		367	1625.06	272.53	276.948	248.094	232.434	243.178	305.92	241.266	298.218	268.318	235.735	269.904	265.985	267.999	278.684	235.27	233.414	255.428	257.564	288.343	257.804	257.532	291.943	286.691	272.288	255.548	279.857	265.657	303.419	292.253	268.504	247.116	251.574	237.457	280.516	221.992	309.108	324.167	265.906	272.165	260.313	288.554	288.086	265.549	227.405	244.935	263.836
		368	1628.92	275.116	282.322	254.696	250.254	240.51	296.742	237.735	305.721	259.215	224.435	258.508	263.366	263.174	281.459	240.783	245.982	260.21	253.78	279.84	258.227	245.845	275.899	288.789	262.578	244.308	273.972	281.534	305.727	280.556	265.69	261.354	247.326	251.363	290.491	227.376	324.502	324.004	253.835	255.98	275.424	286.566	289.25	258.992	249.227	241.658	265.74
		369	1632.78	257.64	285.467	246.365	245.161	239.843	288.73	248.419	296.083	264.459	232.082	255.409	260.773	261.767	278.622	238.769	249.308	261.435	244.742	288.214	263.76	245.007	280.025	290.467	262.354	250.299	288.181	273.192	301.249	290.134	256.285	263.16	241.2	254.335	298.068	215.192	309.996	315.488	258.879	263.024	265.55	282.226	284.76	264.593	237.139	253.149	270.452
		370	1636.64	266.779	286.958	247.316	243.771	235.831	295.2	237.233	295.061	268.415	243.917	265.91	263.695	257.827	278.32	230.41	241.029	255.836	262.414	282.961	264.133	249.343	281.124	277.876	249.405	230.144	266.831	274.093	301.274	292.721	265.226	253.154	241.819	247.312	286.224	216.764	308.641	310.17	255.907	267.041	250.99	285.927	279.963	266.245	245.328	254.343	282.447
		371	1640.5	254.473	273.728	246.335	240.811	242.777	289.189	231.845	310.463	269.504	236.864	260.003	245.877	264.868	264.915	235.031	253.689	264.098	257.48	282.781	276.002	266.004	284.896	278.902	254.889	250.291	268.166	272.911	320.752	299.811	256.125	254.11	247.041	245.101	289.128	221.95	305.081	317.615	246.743	259.45	258.766	281.955	294.987	272.12	243.048	265.406	265.746
		372	1644.36	268.763	276.558	252.213	233.81	234.768	294.152	237.907	299.845	265.131	234.908	255.156	250.273	263.14	271.05	237.627	251.553	264.307	248.937	295.565	269.188	244.821	272.123	281.553	259.423	245.052	259.621	271.49	303.838	287.139	254.916	252.86	260.884	252.492	289.669	221.385	314.887	316.333	263.185	249.213	257.986	289.554	300.009	256.576	242.143	246.014	271.144
		373	1648.22	259.742	275.404	244.07	242.339	231.381	293.144	234.667	312.665	270.449	234.821	262.786	248.402	265.713	286.632	242.022	257.74	265.387	258.622	283.646	260.066	250.523	253.091	285.807	254.239	244.93	264.417	271.27	313.473	292.242	268.613	263.453	248.982	249.974	284.831	216.255	302.086	328.377	266.128	245.748	262.945	294.062	300.54	258.741	230.297	242.707	281.255
		374	1652.08	252.428	267.702	242.683	248.58	244.83	284.983	237.158	305.224	269.718	233.836	274.824	253.68	265.52	272.268	233.867	248.296	267.448	250.148	295.718	263.478	252.592	271.548	279.624	256.295	232.816	281.136	269.282	315.668	284.752	250.12	246.38	253.622	256.019	286.554	229.816	308.095	309.611	260.698	266.815	252.463	289.93	290.931	259.467	239.342	254.768	284.006
		375	1655.94	258.784	274.03	245.131	232.864	243.071	286.926	247.506	305.405	269.813	250.526	256.02	248.283	259.246	281.005	236.846	253.866	254.217	253.136	278.428	259.672	249.747	264.781	284.611	251.433	241.897	276.655	272.181	309.136	294.344	264.154	253.479	256.119	263.765	285.057	207.869	314.657	315.988	254.261	270.878	254.242	288.554	305.381	250.663	251.434	242.336	280.13
		376	1659.8	247.67	282.827	246.947	233.412	246.025	299.817	243.102	300.412	257.17	242.936	273.952	252.854	264.939	255.754	236.545	255.654	263.38	244.206	291.119	263.772	259.747	278.344	273.551	248.379	233.069	264.114	274.937	325.726	281.477	258.124	258.311	255.637	263.741	293.977	215.473	313.576	332.246	247.714	247.019	258.448	286.576	282.42	265.929	241.923	249.898	281.763
		377	1663.66	256.402	273.227	252.247	249.82	236.886	299.925	246.585	301.566	262.989	249.226	277.807	264.295	263.813	273.592	244.303	270.512	259.304	246.54	299.829	270.217	259.767	273.292	280.138	253.645	239.628	263.858	277.705	322.883	274.374	254.197	277.335	255.332	253.326	290.125	215.991	299.065	320.782	255.23	255.403	244.665	270.903	291.063	259.536	255.423	250.331	267.937
		378	1667.52	255.389	274.185	241.513	237.607	253.453	294.377	244.097	292.084	281.205	243.399	281.424	254.991	272.556	266.993	220.766	259.702	260.434	240.032	288.705	266.447	253.185	280.332	287.114	251.353	247.023	269.923	273.7	323.555	278.061	252.492	260.29	249.114	267.199	286.443	217.328	293.211	323.902	259.364	254.364	250.52	271.408	288.696	269.742	243.782	262.335	274.72
		379	1671.38	257.779	281.022	255.902	246.566	257.466	298.396	247.692	303.968	267.967	237.008	270.396	246.463	274.762	280.377	222.97	257.769	248.378	250.687	281.643	264.096	246.847	272.998	284.861	254.303	258.778	272.046	285.595	317.747	290.063	253.815	257.836	234.743	265.973	290.268	216.742	309.807	328.177	238.331	261.812	248.351	283.554	286.329	265.878	238.97	263.572	281.046
		380	1675.24	264.518	268.589	242.954	243.424	260.843	299.744	234.955	316.526	278.528	233.974	261.922	257.378	265.475	270.232	215.558	260.461	260.29	245.525	278.51	270.072	255.87	275.702	286.096	257.268	240.826	270.702	274.116	326.742	286.442	257.584	260.553	241.184	263.111	274.176	221.908	295	311.544	246.667	253.372	253.444	283.213	277.709	258.568	232.44	254.04	278.073
		381	1679.1	250.424	281.897	246.942	236.72	245.238	285.956	226.6	296.886	268.525	233.217	287.498	249.323	260.116	273.384	220.516	251.694	269.732	250.195	300.067	280.054	260.295	268.037	281.568	256.294	240.158	255.356	277.191	317.927	299.721	254.906	262.934	242.41	253.624	283.694	213.653	295.154	297.29	250.4	267.661	253.704	280.165	272.855	257.178	229.609	255.432	283.291
		382	1682.96	266.841	284.232	248.896	239.654	253.088	284.684	236.04	319.612	268.921	234.101	272.58	237.944	278.622	259.78	221.961	255.336	271.73	252.485	308.816	266.49	263.261	275.841	281.059	265.821	236.717	270.313	285.54	315.804	271.121	259.953	269.824	258.07	258.665	271.453	230.025	303.011	315.65	240.861	259.164	244.549	281.781	282.25	242.48	238.676	248.369	273.648
		383	1686.82	258.114	259.01	244.313	236.904	247.902	298.299	233.252	307.581	266.15	230.559	267.051	245.415	278.836	270.482	221.9	249.834	266.88	250.206	274.608	253.08	256.409	271.23	262.689	248.99	243.116	270.818	272.692	322.543	284.934	244.543	255.9	250.639	253.167	268.863	223.444	285.641	308.749	253.053	256.778	268.225	280.734	269.274	256.576	238.551	264.451	282.437
		384	1690.68	261.043	275.265	242.929	241.043	239.496	283.851	244.546	302.861	267.689	234.434	267.107	243.375	293.995	279.655	226.342	243.026	265.811	257.386	280.131	273.227	262.761	282.135	277.254	257.41	239.537	271.356	266.396	318.817	293.613	264.634	252.819	233.042	260.224	271.753	222.12	296.137	316.797	245.725	254.265	257.836	281.417	269.059	253.005	230.904	265.278	282.11
		385	1694.54	256.867	286.313	237.481	250.487	265.141	268.412	238.314	310.999	285.121	238.961	257.957	256.097	298.225	254.258	239	257.797	279.427	257.186	280.502	251	261.631	280.832	278.118	252.38	231.841	275.529	283.076	303.54	288.572	258.846	257.906	238.482	256.72	280.04	210.086	303.866	312.742	256.889	246.954	257.969	288.225	291.866	266.292	228.324	262.447	276.991
		386	1698.4	244.424	284.503	248.753	244.641	253.249	272.913	236.123	298.285	281.04	233.368	280.77	247.15	288.516	264.879	239.909	255.119	271.745	258.393	275.959	268.325	263.322	280.144	280.431	252.176	253.781	279.867	268.751	312.325	286.261	251.924	246.048	239.738	249.231	287.43	214.972	289.157	299.071	251.743	250.354	241.586	288.833	299.421	255.348	214.264	245.216	280.076
		387	1702.26	250.583	286.515	240.591	237.575	248.532	280.806	248.806	303.083	265.026	244.075	258.214	249.333	287.112	259.462	238.149	247.908	272.487	249.209	276.515	259.648	260.323	284.101	289.478	238.244	237.267	261.706	278.662	304.839	288.664	257.937	251.188	236.739	256.22	280.602	210.249	293.48	303.011	250.78	253.448	240.375	275.492	293.402	252.525	236.511	250.756	278.421
		388	1706.12	257.251	287.592	253.119	241.613	254.719	277.989	238.244	300.753	267.825	227.012	266.221	267.464	285.774	283.58	236.49	245.902	255.884	251.832	267.683	260.964	264.48	282.161	284.539	259.112	242.455	267.995	283.593	322.731	293.73	263.136	252.372	251.162	258.273	282.836	206.714	291.146	310.128	247.321	256.778	253.215	283.018	289.288	242.258	224.255	250.729	290.119
		389	1709.98	252.181	276.524	236.923	253.491	249.356	288.024	246.271	302.889	261.725	240.635	258.483	243.706	281.715	274.111	234.531	270.089	262.01	236.418	268.672	265.509	260.787	285.08	296.395	262.847	239.588	265.248	281.765	309.18	292.188	256.932	259.219	237.044	257.978	266.471	206.179	301.183	320.963	247.474	272.651	247.488	279.679	296.367	247.003	233.969	250.464	280.284
		390	1713.84	261.141	292.669	245.56	274.539	248.942	294.938	237.051	310.951	268.705	231.109	268.436	236.988	284.886	266.892	241.429	265.777	260.548	235.195	258.138	269.021	269.773	284.38	289.776	259.061	223.785	264.191	282.159	311.411	290.696	249.578	259.428	234.374	252.897	272.361	212.532	299.375	308.976	239.773	267.399	248.306	269.396	281.015	261.488	236.926	246.554	288
		391	1717.7	265.711	293.121	239.836	262.805	243.893	270.361	244.118	309.255	273.626	223.301	270.377	251.717	284.345	261.915	244.515	254.664	266.426	245.151	261.942	261.907	264.285	278.693	276.673	257.143	238.192	267.008	286.756	297.665	291.437	256.598	262.287	231.844	251.967	278.317	215.598	306.669	310.79	248.857	260.515	245	284.896	276.075	269.734	230.821	255.837	274.957
		392	1721.56	254.539	283.427	241.292	249.746	245.458	285.822	241.821	320.233	259.879	242.6	261.427	236.24	272.211	265.541	245.682	252.629	251.766	243.65	304.972	265.377	257.175	287.765	287.763	248.497	234.224	278.898	277.698	298.639	287.03	245.416	258.015	241.872	247.997	273.386	216.004	295.335	297.244	257.403	258.291	239.433	274.85	276.646	248.843	236.871	244.682	298.852
		393	1725.42	269.85	286.053	239.664	236.891	254.256	293.169	249.51	299.373	268.114	235.376	264.992	254.928	273.864	256.558	248.623	251.674	266.985	263.878	268.903	272.488	269.904	269.542	284.708	258.398	239.217	264.289	266.867	301.803	294.411	249.335	262.779	227.287	239.811	265.455	213.644	307.161	299.939	244.226	242.284	256.311	271.614	279	259.359	220.962	246.802	271.625
		394	1729.28	253.716	272.952	233.374	238.145	248.457	283.816	236.311	303.324	268.107	246.611	248.424	236.319	293.915	254.074	243.356	261.245	267.013	244.742	265.484	264.55	271.679	293.829	274.481	263.398	235.938	276.77	281.561	322.037	287.959	251.916	262.368	225.156	250.456	276.593	225.134	297.854	305.813	248.546	256.505	252.371	277.051	284.814	252.639	225.554	254.407	285.557
		395	1733.14	261.25	285.271	238.702	247.295	247.481	293.715	247.272	297.312	278.455	236.768	243.93	245.005	268.247	264.283	238.308	249.388	251.22	255.426	276.604	257.137	264.893	292.854	281.881	254.308	243.765	264.62	290.185	313.627	283.755	243.624	261.17	231.753	252.749	270.596	210.709	305.917	312.085	234.423	246.558	253.13	261.495	282.101	254.589	227.032	250.852	265.96
		396	1737	263.187	302.919	241.235	244.25	247.987	282.854	240.459	295.076	276.29	236.245	253.279	248.591	276.396	270.899	241.633	255.356	259.093	247.249	283.384	254.059	259.893	283.786	282.392	256.509	224.896	255.737	285.966	303.392	290.734	257.982	267.587	232.363	242.239	281.338	223.164	298.061	323.268	242.181	243.912	250.551	268.286	272.983	254.652	241.361	267.391	256.256
		397	1740.86	258.179	295.227	249.823	243.75	255.232	293.174	248.502	305.306	272.16	252.234	256.153	236.798	272.31	264.173	252.457	256.803	260.914	248.968	283.38	282.135	260.139	307.471	287.25	258.569	237.768	246.355	282.424	306.132	281.198	245.456	256.006	247.748	234.549	267.775	207.685	290.597	311.446	252.699	251.268	238.973	260.585	299.048	242.172	231.478	257.581	271.054
		398	1744.72	253.087	276.296	242.247	233.658	243.047	284.797	249.145	298.1	274.088	233.661	257.267	241.5	282.728	267.209	248.114	257.783	265.114	245.242	278.728	263.862	262.96	287.152	287.053	255.218	245.264	259.532	275.879	302.957	285.789	267.685	259.683	240.929	241.698	263.919	224.732	283.082	314.622	247.966	245.302	241.843	273.145	282.745	265.002	223.615	241.275	270.028
		399	1748.58	257.473	280.073	253.21	238.739	245.778	285.263	252.27	311.519	266.902	242.882	272.423	262.172	290.884	261.832	232.867	270.625	255.816	248.798	285.442	274.811	262.354	299.033	282.7	242.654	224.746	278.88	274.845	310.48	284.533	248.701	260.157	234.086	247.53	264.137	0	300.159	320.915	243.279	249.748	249.754	265.56	282.51	258.97	221.577	249.009	262.651
		400	1752.44	260.643	275.951	236.081	243.694	239.646	291.139	237.354	295.679	252.239	247.174	279.582	246.16	280.508	253.242	239.601	261.313	260.336	256.295	283.192	272.546	263.711	295.016	286.967	242.823	224.103	271.419	278.422	300.434	287.949	246.013	264.869	248.505	264.038	264.143	0	303.254	306.586	240.841	265.726	237.847	278.047	271.975	257.611	233.467	250.47	257.858
		401	1756.3	248.307	289.154	244.716	241.072	240.303	270.569	241.978	293.367	269.586	233.572	284.727	246.741	289.391	264.549	244.718	263.306	258.074	235.341	290.893	276.626	257.863	299.434	277.096	244.885	245.429	260.689	279.775	308.543	293.99	246.24	275.892	243.92	251.319	269.807	0	285.687	310.347	245.215	252.256	240.57	269.16	277.531	248.1	220.881	236.963	258.417
		402	1760.16	242.745	277.342	243.719	243.609	245.184	270.539	234.354	307.039	260.459	241.175	277.576	247.322	286.783	261.952	249.542	273.334	265.968	230.438	269.688	268.308	254.91	283.83	289.35	242.483	230.534	277.411	282.556	294.811	291.627	256.657	259.508	239.2	265.319	274.199	0	302.509	300.831	236.078	261.629	259.763	260.64	269.674	259.361	218.426	242.905	267.158
		403	1764.02	249.751	281.594	236.535	235.884	253.346	277.755	237.851	313.022	259.165	242.974	264.845	256.876	274.919	254.391	243.52	257.872	258.232	237.225	285.311	264.65	259.414	274.111	287.027	238.401	230.689	269.267	279.336	320.72	288.437	246.795	268.066	233.375	258.577	268.887	0	288.582	310.923	238.535	277.907	258.386	281.796	281.901	252.876	208.361	243.793	271.182
		404	1767.88	250.819	271.517	239.134	230.457	245.107	278.387	247.123	308.143	265.167	241.432	274.218	251.747	287.148	253.696	242.819	268.939	268.144	243.206	296.255	264.008	252.193	286.177	283.641	245.344	234.201	271.515	287.6	311.701	292.223	253.437	255.568	239.686	259.947	277.413	212.177	284.828	313.429	245.014	269.75	245.38	271.102	278.104	252.712	219.274	240.558	272.609
		405	1771.74	236.499	290.302	254.157	227.023	263.725	255.925	239.647	301.216	267.385	249.146	271.923	250.72	281.616	269.701	240.63	264.102	253.639	247.142	280.356	268.902	255.534	286.673	290.52	241.846	239.583	276.195	293.165	325.303	280.222	253.024	252.801	252.106	260.819	264.025	224.404	282.977	300.504	235.55	277.683	251.884	264.851	286.563	249.952	221.915	240.465	274.288
		406	1775.6	240.125	274.593	246.146	247.331	260.135	281.113	236.428	312.357	251.558	243.614	283.486	241.206	281.288	246.757	242.82	263.272	268.03	255.039	286.2	270.374	259.985	286.545	291.547	238.194	226.98	258.786	302.074	290.76	310.832	259.677	270.412	263.891	260.953	280.503	229.914	284.041	301.593	249.765	274.973	246.141	273.043	276.454	248.221	232.846	244.319	272.4
		407	1779.46	237.721	284.515	238.291	244.913	254.517	266.569	233.404	302.12	254.418	236.182	274.592	237.568	284.558	254.557	228.839	252.38	259.965	237.438	290.145	276.986	258.507	293.35	297.702	245.921	219.292	273.934	282.659	308.559	285.175	250.079	270.12	238.071	253.775	265.293	0	288.951	307.483	241.657	255.677	239.248	274.707	285.355	252.583	226.136	250.407	273.252
		408	1783.32	242.669	275.067	244.639	242.265	255.126	247.468	226.046	314.366	271.093	240.355	282.93	235.671	287.247	268.664	240.295	259.228	267.892	239.87	289.982	273.273	258.715	295.987	281.801	246.098	224.708	274.589	272.816	303.716	277.507	253.21	260.083	233.635	254.971	276.173	0	290.122	305.928	241.604	264.023	243.088	281.129	277.227	239.765	221.113	232.921	283.144
		409	1787.18	249.804	282.423	250.944	249.124	263.817	259.345	238.857	324.283	268.411	234.204	273.096	249.317	283.986	257.84	239.832	268.833	268.241	237.27	289.462	276.976	261.362	296.787	282.293	247.136	224.97	261.743	286.328	294.532	301.783	239.374	263.84	246.736	258.329	260.1	0	287.318	296.455	238.388	273.673	252.423	286.274	282.308	264.491	229.708	237.61	277.179
		410	1791.04
		411	1794.9
		412	1798.76
		413	1802.62
		414	1806.48
[truncated: 15 more columns]

## Sheet: Background Std
		Frame	Time	SptId_6	SptId_10	SptId_11	SptId_12	SptId_13	SptId_14	SptId_17	SptId_18	SptId_20	SptId_21	SptId_22	SptId_23	SptId_25	SptId_26	SptId_27	SptId_30	SptId_31	SptId_33	SptId_34	SptId_36	SptId_37	SptId_38	SptId_40	SptId_41	SptId_44	SptId_45	SptId_47	SptId_48	SptId_49	SptId_51	SptId_53	SptId_54	SptId_55	SptId_57	SptId_58	SptId_59	SptId_61	SptId_63	SptId_65	SptId_66	SptId_67	SptId_68	SptId_70	SptId_71	SptId_72	SptId_73
		0	208.44	0	0	0	0	0	0	0	0	0	0	0	0	0	0	0	0	0	0	0	0	0	0	0	0	0	0	0	0	0	0	0	0	0	0	0	0	0	0	0	0	0	0	0	0	0	0
		1	212.3	0	0	0	0	0	0	0	0	0	0	0	0	0	0	0	0	0	0	0	0	0	0	0	0	0	0	0	0	0	0	0	0	0	0	0	0	0	0	0	0	0	0	0	0	0	0
		2	216.16	0	0	0	0	0	0	0	0	0	0	0	0	0	0	0	0	0	0	0	0	0	0	0	0	0	0	0	0	0	0	0	0	0	0	0	0	0	0	0	0	0	0	0	0	0	0
		3	220.02	0	0	0	0	0	0	0	0	0	0	0	0	0	0	0	0	0	0	0	0	0	0	0	0	0	0	0	0	0	0	0	0	0	0	0	0	0	0	0	0	0	0	0	0	0	0
		4	223.88	0	0	0	0	0	0	0	0	0	0	0	0	0	0	0	0	0	0	0	0	0	0	0	0	0	0	0	0	0	0	0	0	0	0	0	0	0	0	0	0	0	0	0	0	0	0
		5	227.74	0	0	0	0	0	0	0	0	0	0	0	0	0	0	0	0	0	0	0	0	0	0	0	0	0	0	0	0	0	0	0	0	0	0	0	0	0	0	0	0	0	0	0	0	0	0
		6	231.6	0	0	0	0	0	0	0	0	0	0	0	0	0	0	0	0	0	0	0	0	0	0	0	0	0	0	0	0	0	0	0	0	0	0	0	0	0	0	0	0	0	0	0	0	0	0
		7	235.46	0	0	0	0	0	0	0	0	0	0	0	0	0	0	0	0	0	0	0	0	0	0	0	0	0	0	0	0	0	0	0	0	0	0	0	0	0	0	0	0	0	0	0	0	0	0
		8	239.32	0	0	0	0	0	0	0	0	0	0	0	0	0	0	0	0	0	0	0	0	0	0	0	0	0	0	0	0	0	0	0	0	0	0	0	0	0	0	0	0	0	0	0	0	0	0
		9	243.18	0	0	0	0	0	0	0	0	0	0	93.545	0	0	0	0	0	0	0	0	0	0	0	0	0	0	0	0	0	0	0	0	0	0	0	0	0	0	0	0	0	0	0	0	0	0	0
		10	247.04	0	0	0	0	0	0	0	0	0	0	0	0	0	0	0	0	0	0	0	0	0	0	0	0	0	0	0	0	0	0	0	0	0	0	0	0	0	0	0	0	0	0	0	0	0	0
		11	250.9	0	0	0	0	0	0	0	0	0	0	0	0	0	0	0	0	0	0	0	0	0	0	0	0	0	0	0	0	0	0	0	0	0	0	0	0	0	0	0	0	0	0	0	0	0	0
		12	254.76	0	0	0	0	0	0	0	0	0	0	0	0	0	0	0	0	0	0	0	0	0	0	0	0	0	0	0	0	0	0	0	0	0	0	0	0	0	0	0	0	0	0	0	0	0	0
		13	258.62	0	0	0	0	0	0	0	0	0	0	0	0	0	0	0	0	0	0	0	0	0	0	0	0	0	0	0	0	0	0	0	0	0	0	0	0	0	0	0	0	0	0	0	0	0	0
		14	262.48	0	0	0	0	0	0	0	0	0	0	0	0	0	0	0	0	0	0	0	0	0	0	0	0	0	0	0	0	0	0	0	0	0	0	0	0	0	0	0	0	0	0	0	0	0	0
		15	266.34	0	0	0	0	0	0	0	0	0	0	0	0	0	0	0	0	0	0	0	0	0	0	0	0	0	0	0	0	0	0	0	0	0	0	0	0	0	0	0	0	0	0	0	0	0	0
		16	270.2	0	0	0	0	0	0	0	0	0	0	0	0	0	0	0	0	0	0	0	0	0	0	0	0	0	0	0	0	0	0	0	0	0	0	0	0	0	0	0	0	0	0	0	0	0	0
		17	274.06	0	0	0	0	0	0	0	0	0	0	0	0	0	0	0	0	0	0	0	0	0	0	0	0	0	0	0	0	0	0	0	0	0	0	0	0	0	0	0	0	0	0	0	0	0	0
		18	277.92	0	0	0	0	0	0	0	0	0	0	0	0	0	0	0	0	0	0	0	0	0	0	0	0	0	0	0	0	0	0	0	0	0	0	0	0	0	0	0	0	0	0	0	0	0	0
		19	281.78	0	0	0	0	0	0	0	0	0	0	0	0	0	0	0	0	0	0	0	0	0	0	0	0	0	0	0	0	0	0	0	0	0	0	0	0	0	0	0	0	0	0	0	0	0	0
		20	285.64	0	0	0	0	0	0	0	0	0	0	0	0	0	0	0	0	0	0	0	0	0	0	0	0	0	0	0	0	0	0	0	0	0	0	0	0	0	0	0	0	0	0	0	0	0	0
		21	289.5	0	0	0	0	0	0	0	0	0	0	0	0	0	0	0	0	0	0	0	0	0	0	0	0	0	0	0	0	0	0	0	0	0	0	0	0	0	0	0	0	0	0	0	0	0	0
		22	293.36	0	0	0	0	0	0	0	0	0	0	0	0	0	0	0	0	0	0	0	0	0	0	0	0	0	0	0	0	0	0	0	0	0	0	0	0	0	0	0	0	0	0	0	0	0	0
		23	297.22	0	0	0	0	0	0	0	0	0	0	74.57	0	0	0	0	0	0	0	0	0	0	0	0	0	0	0	0	0	0	0	0	0	0	0	0	0	0	0	0	0	0	0	0	0	0	0
		24	301.08	0	0	0	0	0	0	0	0	0	0	0	0	0	0	0	0	0	0	0	0	0	0	0	0	0	0	0	0	0	0	0	0	0	0	0	0	0	0	0	0	0	0	0	0	0	0
		25	304.94	0	0	0	0	0	0	0	0	0	0	0	0	0	0	0	0	0	0	0	0	0	0	0	0	0	0	0	0	0	0	0	0	0	0	0	0	0	0	0	0	0	0	0	0	0	0
		26	308.8	0	0	0	0	0	0	0	0	0	0	0	0	0	0	0	0	0	0	0	0	0	0	0	0	0	0	0	0	0	0	0	0	0	0	0	0	0	0	0	0	0	0	0	0	0	0
		27	312.66	0	0	0	0	0	0	0	0	0	0	0	0	0	0	0	0	0	0	0	0	0	0	0	0	0	0	0	0	0	0	0	0	0	0	0	0	0	0	0	0	0	0	0	0	0	0
		28	316.52	0	0	0	0	0	0	0	77.0125	0	0	0	0	0	0	0	0	0	0	0	0	0	0	0	0	0	0	0	0	0	0	0	0	0	0	0	0	0	0	0	0	0	0	0	0	0	0
		29	320.38	0	0	0	0	0	0	0	0	0	0	0	0	0	0	0	0	0	0	0	0	0	0	0	0	0	0	0	0	0	0	0	0	0	0	0	0	0	0	0	0	0	0	0	0	0	0
		30	324.24	0	0	0	0	0	0	0	85.4566	0	0	0	0	0	0	0	0	0	0	0	0	0	0	0	0	0	0	0	0	0	0	0	0	0	0	0	0	0	0	0	0	0	0	0	0	0	0
		31	328.1	0	0	0	0	0	0	0	0	0	0	0	0	0	0	0	0	0	0	0	0	0	0	0	0	0	0	0	0	0	0	0	0	0	0	0	0	0	0	0	0	0	0	0	0	0	0
		32	331.96	0	0	0	0	0	0	0	82.5808	0	0	0	0	0	0	0	0	0	0	0	0	0	0	0	0	0	0	0	0	0	0	0	0	0	0	0	0	0	0	0	0	0	0	0	0	0	0
		33	335.82	0	0	0	0	0	0	0	79.3963	0	0	0	0	0	0	0	0	0	0	0	0	0	0	0	0	0	0	0	0	0	0	0	0	0	0	0	0	0	72.2319	0	0	0	0	0	0	0	0
		34	339.68	0	0	0	0	0	0	0	79.964	0	0	0	0	0	0	0	0	0	0	0	0	0	0	0	0	0	0	0	0	0	0	0	0	0	0	0	0	0	0	0	0	0	0	0	0	0	0
		35	343.54	0	0	0	0	0	0	0	84.0818	0	0	0	0	0	0	0	0	0	0	0	0	0	0	0	0	0	0	0	0	0	0	0	0	0	0	0	0	83.1545	0	0	0	0	0	0	0	0	0
		36	347.4	0	0	0	0	0	0	0	77.0595	0	0	0	0	0	0	0	0	0	0	0	0	0	0	0	0	0	0	0	0	0	0	0	0	0	0	0	0	80.6705	0	0	0	0	0	0	0	0	0
		37	351.26	0	0	0	0	0	0	0	83.8018	0	0	0	0	0	0	0	0	0	0	0	0	0	0	0	0	0	0	0	0	0	0	0	0	0	0	0	0	87.1518	0	0	0	0	0	0	0	0	0
		38	355.12	0	0	0	0	0	0	0	80.4314	0	0	0	0	0	0	0	0	0	0	0	0	0	0	0	0	0	0	0	0	0	0	0	0	0	0	0	0	80.319	0	0	0	0	0	0	0	0	0
		39	358.98	0	0	0	0	0	0	0	77.408	0	0	0	0	0	0	0	0	0	0	0	0	0	0	0	0	0	0	0	0	0	0	0	0	0	0	0	0	85.1274	0	0	0	0	0	0	0	0	0
		40	362.84	0	0	0	0	0	0	0	78.7588	0	0	0	0	0	0	0	0	0	0	0	0	0	0	0	0	0	0	0	0	0	0	0	0	0	0	0	77.3535	82.3671	0	0	0	0	0	0	0	0	0
		41	366.7	0	0	0	0	0	0	0	79.5981	0	0	0	0	0	0	0	0	0	0	0	0	0	0	0	0	0	0	0	0	0	0	0	0	0	0	0	0	85.558	0	0	0	0	0	0	0	0	0
		42	370.56	0	0	0	0	0	0	0	80.5647	0	0	0	0	0	0	0	0	0	0	0	0	0	0	0	0	0	0	0	0	0	0	0	0	0	0	0	0	84.7991	0	0	0	0	0	0	0	0	0
		43	374.42	0	0	0	0	0	0	0	82.9404	0	0	0	0	0	0	0	0	0	0	0	0	0	0	0	0	0	0	0	0	0	0	0	0	0	0	0	78.5399	82.602	0	0	0	0	0	0	0	0	0
		44	378.28	0	0	0	0	0	0	0	75.6647	0	0	0	0	0	0	0	0	0	0	0	0	0	0	0	0	0	0	0	0	0	0	0	0	0	0	0	79.9988	82.3654	0	0	0	0	0	0	0	0	0
		45	382.14	0	0	0	0	0	0	0	81.8495	0	0	0	0	0	0	0	0	0	0	0	0	0	0	0	0	0	0	0	0	0	0	0	0	0	0	0	81.2425	82.1302	0	0	0	0	0	0	0	0	0
		46	386	0	0	0	0	0	0	0	81.8613	0	0	0	0	0	0	79.6139	0	0	0	0	0	0	0	0	0	0	0	0	0	0	0	0	0	0	0	0	76.1574	81.3042	0	0	0	0	0	0	0	0	0
		47	389.86	0	0	0	0	0	0	0	83.8395	0	0	0	0	0	0	0	0	0	0	0	0	0	0	0	0	0	0	0	0	0	0	0	0	0	0	0	83.4911	84.1402	0	0	0	0	0	0	0	0	0
		48	393.72	0	0	0	0	0	0	0	79.1192	0	0	0	0	0	0	0	0	0	0	0	0	0	0	0	0	0	0	0	0	0	0	0	0	0	0	0	81.1664	76.771	0	0	0	0	0	0	0	0	0
		49	397.58	0	0	0	0	0	0	0	78.3876	0	0	0	0	0	0	0	0	0	0	0	0	0	0	0	0	0	0	0	0	0	0	0	0	0	77.6539	0	76.3461	80.4877	0	0	0	0	0	0	0	0	0
		50	401.44	0	0	0	0	0	0	0	84.4582	0	0	0	0	0	0	0	0	0	0	0	0	0	0	0	0	0	0	0	0	0	0	0	0	0	81.2945	0	81.2758	79.4795	0	0	0	0	0	0	0	0	0
		51	405.3	0	0	0	0	0	0	0	81.9331	0	0	0	0	0	0	0	0	0	0	0	0	0	0	0	0	0	0	0	0	0	0	0	0	0	79.232	0	79.3401	87.2733	0	0	0	0	0	0	0	0	0
		52	409.16	0	0	0	0	0	0	0	80.3449	0	0	0	0	0	0	0	0	0	0	0	0	0	0	0	0	0	0	0	0	0	0	0	0	0	80.3277	0	77.9117	79.1211	0	0	0	0	0	0	0	0	0
		53	413.02	0	0	0	0	0	0	0	80.0139	0	0	0	0	0	0	0	0	0	0	0	0	0	0	0	0	0	0	0	0	0	0	0	0	0	81.2961	0	83.3148	86.411	0	0	0	0	0	0	0	0	0
		54	416.88	0	0	0	0	0	0	0	86.946	0	0	0	0	0	0	0	0	0	0	0	0	0	0	0	0	0	0	0	0	0	0	0	0	0	83.7913	96.8656	79.5413	83.0178	0	0	0	85.1318	0	0	0	0	0
		55	420.74	0	0	0	0	0	0	0	77.3931	0	0	0	0	0	0	0	0	0	0	0	0	0	0	0	0	0	0	0	0	0	0	0	0	0	81.7654	0	77.8201	82.4778	0	0	0	80.0322	0	0	0	0	0
		56	424.6	0	0	0	0	0	77.6896	0	73.9028	0	0	0	0	0	0	0	0	0	0	0	0	0	0	0	0	0	0	0	0	0	0	0	0	0	78.2631	0	84.0169	80.697	0	0	0	77.3555	0	0	0	0	0
		57	428.46	0	0	0	0	0	80.0259	0	78.4578	0	0	0	0	0	0	0	0	0	0	0	0	0	0	0	0	0	0	0	0	0	0	0	0	0	77.2472	0	77.4229	83.4592	0	0	0	76.519	0	0	0	0	0
		58	432.32	0	0	0	81.1869	0	79.0057	0	78.6636	0	0	0	0	0	0	0	0	0	0	0	0	0	0	0	0	0	0	0	0	0	0	0	0	0	76.8458	0	82.2368	83.8157	0	0	0	0	0	0	0	80.7436	0
		59	436.18	0	0	0	0	0	79.1946	0	79.4213	0	0	0	0	0	0	0	0	0	0	0	0	0	0	0	0	0	0	0	0	0	0	0	0	0	81.9931	0	75.9223	85.1268	0	0	0	75.8221	0	0	0	82.2705	0
		60	440.04	0	0	0	0	0	80.2597	0	82.0571	0	0	0	0	0	0	0	0	0	0	0	0	0	0	0	0	0	0	0	0	0	0	0	0	0	84.3246	0	78.7851	80.0722	0	0	0	75.5614	0	0	0	81.5933	0
		61	443.9	0	0	0	0	0	77.5406	0	78.9438	0	0	0	0	0	0	0	0	0	0	0	0	0	0	0	0	0	0	0	0	0	0	0	0	0	82.3721	0	79.2285	81.1727	0	0	0	77.9545	0	0	0	74.0887	0
		62	447.76	0	0	0	0	0	79.1402	0	84.5873	0	0	0	0	0	0	0	0	0	0	0	0	0	0	0	0	0	0	0	0	0	0	0	0	0	83.161	0	80.2196	83.6055	0	0	0	79.6805	0	0	0	80.7336	0
		63	451.62	0	0	0	0	0	74.2647	0	81.7294	0	0	0	0	0	0	0	0	0	0	0	0	0	0	0	0	0	0	0	0	0	0	0	0	0	78.8681	0	80.2894	82.072	0	0	0	76.8422	0	0	0	81.9826	0
		64	455.48	0	0	0	0	0	79.221	0	81.9891	0	0	0	0	0	0	0	0	0	0	0	0	0	0	0	0	0	0	0	0	0	0	0	0	0	83.0502	0	77.2673	80.8992	0	0	0	78.0068	0	0	0	79.7007	85.6162
		65	459.34	0	0	0	0	0	79.9175	0	79.8312	0	0	79.4352	0	0	0	0	0	0	0	80.2478	0	0	0	0	0	0	0	85.1985	0	0	0	0	0	0	83.0149	0	76.0823	84.8982	0	0	0	83.2109	0	0	0	78.0849	0
		66	463.2	0	0	0	0	0	81.715	0	82.8464	0	0	82.7163	0	0	0	0	0	0	0	77.6952	0	0	0	0	0	0	0	0	0	0	0	0	0	0	78.8483	0	84.345	80.0427	0	0	0	75.2139	0	0	0	74.3567	76.9904
		67	467.06	0	0	0	0	0	76.7726	0	82.6578	0	0	77.7944	0	0	0	0	0	0	0	0	0	0	0	0	0	0	0	0	0	0	0	0	0	0	81.2092	0	81.4519	84.3116	0	0	0	76.54	0	0	0	79.4708	80.5204
		68	470.92	0	0	0	0	0	81.7538	0	83.3516	0	0	79.0113	0	0	0	0	0	0	0	0	0	0	0	0	0	0	0	0	0	0	0	0	0	0	80.7834	0	83.4445	82.7254	0	0	0	81.6819	0	0	0	80.4514	85.2299
		69	474.78	0	0	0	0	0	79.1132	0	85.1519	0	0	82.2398	0	0	0	0	0	0	0	0	0	0	0	0	0	0	0	0	0	0	0	0	0	0	82.2861	0	85.9643	80.8193	0	0	0	78.9873	0	0	0	78.6909	0
		70	478.64	0	0	0	0	0	78.3936	0	83.9702	0	0	79.7446	0	0	0	0	0	0	0	0	0	0	0	0	0	0	0	0	0	0	0	0	0	0	87.1204	0	84.8154	80.3856	0	0	0	79.3526	0	0	0	78.7439	76.6438
		71	482.5	0	0	0	0	0	76.5127	0	81.6217	0	0	78.8319	0	0	0	0	0	0	0	0	0	0	0	0	0	0	0	0	0	0	0	0	0	0	84.4591	0	83.6288	78.6509	0	0	0	80.3811	0	0	0	80.392	76.4472
		72	486.36	0	0	0	0	0	77.5344	0	82.6387	0	0	87.7409	0	0	0	0	0	0	0	0	0	0	0	0	0	0	0	81.9213	0	0	0	0	0	0	81.0047	0	82.1191	83.656	0	0	0	84.7389	0	0	0	81.8549	80.7579
		73	490.22	0	0	0	0	0	80.8068	0	77.7591	0	0	77.4928	0	0	0	0	0	0	0	80.9289	0	0	0	0	0	0	0	0	0	0	0	0	0	0	86.4027	0	81.886	83.8331	0	0	0	75.3748	0	0	0	80.9866	79.5115
		74	494.08	0	0	0	0	0	79.6983	0	80.5484	0	0	75.0354	0	0	0	0	0	0	0	80.2372	0	0	0	0	0	0	0	0	0	82.1643	0	0	0	0	82.4986	0	83.3095	81.9233	0	0	0	76.4583	0	0	0	81.3057	80.725
		75	497.94	0	0	0	0	0	79.2688	0	87.5786	0	0	78.9035	0	0	0	0	0	0	0	0	0	0	0	0	0	0	0	80.9807	0	0	0	0	0	0	82.4146	0	82.5068	79.0214	0	0	0	80.2726	0	0	0	81.5334	78.7657
		76	501.8	0	0	0	0	0	83.2984	0	85.9374	0	0	82.793	0	0	0	0	0	0	0	82.2896	0	0	0	0	0	0	0	0	81.8987	0	0	0	0	0	78.5508	0	79.7661	0	0	0	0	81.0888	0	0	0	75.9797	80.1705
		77	505.66	0	0	0	0	0	75.9596	0	80.4184	0	0	79.2231	0	0	0	0	0	0	0	77.1634	0	0	0	0	0	0	0	83.5169	0	0	0	0	0	0	76.881	0	83.7775	0	0	0	0	78.5167	0	0	0	79.4764	79.2884
		78	509.52	0	0	0	0	0	76.8734	0	83.2519	0	0	77.5596	0	0	0	0	0	0	0	77.8096	0	0	0	0	0	0	0	78.7975	82.679	0	0	0	0	0	79.8191	0	81.7396	0	0	0	0	76.1507	0	0	0	80.2425	80.2258
		79	513.38	0	0	0	0	0	80.3126	0	81.667	0	0	84.3973	0	0	0	0	0	0	0	83.0164	0	0	0	0	0	0	0	76.1335	82.4867	0	0	0	0	0	84.0654	0	79.9737	0	0	0	0	85.099	0	0	0	75.5756	77.2622
		80	517.24	0	0	0	0	0	79.9351	0	82.2284	0	0	83.4561	0	0	0	0	0	0	0	78.3156	0	0	81.8741	0	0	0	0	79.0075	77.174	0	0	0	0	0	81.0561	0	83.3789	0	0	0	0	81.4864	0	0	0	79.6724	80.6229
		81	521.1	0	0	0	0	0	81.2967	0	87.4078	0	0	81.9292	0	0	0	0	0	0	0	81.7963	0	0	81.1699	0	0	0	0	83.7121	82.6712	0	0	0	0	0	82.6701	0	81.645	0	0	0	0	77.8607	0	0	0	82.5003	83.3557
		82	524.96	0	0	0	0	0	78.1136	0	80.5057	0	0	76.7166	0	0	0	0	0	0	0	78.8103	0	0	76.7294	0	0	0	0	79.3071	80.5449	0	0	0	0	0	91.7885	0	76.3579	0	0	0	0	75.5365	0	0	0	81.3039	76.0258
		83	528.82	0	0	0	0	0	77.3488	0	80.6085	0	0	78.1767	0	0	0	0	0	0	0	79.0952	0	0	77.1432	0	0	0	0	83.7961	84.7801	0	0	0	0	0	84.845	0	78.2266	78.7551	0	0	0	78.0932	0	0	0	77.8218	78.4328
		84	532.68	0	0	0	0	0	78.9462	0	86.722	0	0	81.143	0	0	0	0	0	0	0	78.2804	0	0	83.5012	0	0	0	0	82.7446	77.6024	0	0	0	0	0	87.6957	0	83.293	0	0	0	0	78.1828	0	0	0	77.4258	74.2366
		85	536.54	0	0	0	0	0	78.1458	0	78.9634	0	0	77.341	0	78.8807	0	0	0	0	78.3359	77.7811	0	0	0	0	0	0	0	79.2604	82.327	0	0	0	0	0	86.1496	0	85.8196	0	0	0	0	74.3911	0	0	0	79.5657	77.8941
		86	540.4	0	0	0	0	0	79.3274	0	82.0224	0	0	86.5365	0	76.9734	0	0	0	0	0	79.8021	0	0	83.7001	0	0	0	0	81.1935	78.5491	0	0	0	0	0	80.0457	0	78.3138	0	0	0	0	81.7931	0	0	0	78.9437	81.6882
		87	544.26	0	78.1664	0	0	0	76.0895	0	80.3493	0	0	78.8531	0	75.4332	0	0	0	0	0	79.3365	0	0	84.0421	0	0	0	0	85.047	77.3393	0	0	0	0	0	87.5485	0	84.9112	0	0	0	0	85.7397	0	0	0	75.1571	80.9188
		88	548.12	0	0	0	0	0	77.2636	0	83.9737	0	0	78.7405	0	82.7747	0	0	0	0	73.9484	81.2908	0	0	84.001	0	0	0	0	78.2022	82.5348	0	0	0	0	0	82.0034	0	81.7937	0	0	0	0	81.531	0	0	0	81.5218	76.591
		89	551.98	0	0	0	0	0	79.4373	0	84.1096	0	0	81.5851	0	79.3555	0	0	0	0	76.5617	79.6242	0	0	82.2702	0	0	0	0	82.6107	83.8548	0	0	0	0	0	85.8656	0	78.0026	83.9098	0	0	0	77.5247	0	0	0	81.5918	79.8054
		90	555.84	0	76.5657	0	0	0	79.7025	0	87.1047	0	0	75.925	0	77.0559	0	0	0	0	77.7051	76.3905	0	0	81.4743	0	0	0	0	76.2878	80.5607	0	0	0	0	0	79.6813	0	83.7162	0	0	0	0	75.8132	0	0	0	77.5185	77.7711
		91	559.7	0	0	75.4724	0	0	75.2946	0	81.1823	0	0	81.9471	0	80.5661	0	0	0	0	73.5745	77.0847	0	0	82.8436	0	0	0	0	88.0258	84.9694	0	0	0	0	0	88.0407	0	79.1706	0	0	0	0	82.4118	0	0	0	75.8425	80.1591
		92	563.56	0	79.9545	0	0	0	75.8796	0	84.6052	0	0	82.4254	0	77.7506	0	0	0	0	81.9275	77.921	0	0	81.7482	0	0	0	0	84.1708	86.321	0	0	0	0	0	84.8557	0	78.5324	0	0	0	0	81.6965	0	0	0	76.3327	80.1966
		93	567.42	0	76.9124	0	0	0	74.815	0	84.2989	0	0	78.2825	0	81.1798	0	0	0	0	80.5593	76.5204	0	0	76.3787	0	0	0	0	83.8079	76.4501	0	0	0	0	0	83.5909	0	83.4455	0	0	0	0	81.3175	0	0	0	75.7363	82.038
		94	571.28	0	77.4399	0	0	0	82.0945	0	84.8198	0	0	83.4384	0	78.7773	0	0	0	0	77.8125	81.0303	0	0	76.7667	0	0	0	0	77.831	82.6119	0	0	0	0	0	91.9859	0	79.8437	0	0	0	77.176	79.281	0	0	0	81.8436	81.2493
		95	575.14	0	77.9668	0	0	0	82.0938	0	90.1578	0	0	80.5015	0	80.813	0	0	0	0	79.043	80.2209	0	0	83.4646	0	0	0	0	81.6802	81.3758	0	0	0	0	0	83.0169	0	84.7852	0	0	0	0	75.645	0	0	0	82.2178	80.6741
		96	579	0	81.5841	0	0	0	75.0553	0	84.9082	0	0	80.1146	0	81.1111	0	0	0	0	76.1695	85.3207	0	0	78.2391	0	0	0	0	82.6701	83.0839	0	0	0	0	0	84.7674	0	82.9224	0	0	0	82.8652	79.1571	0	0	0	79.821	80.5916
		97	582.86	0	77.0232	0	0	0	77.8987	0	83.35	0	0	77.9967	0	81.3408	0	0	0	0	77.0502	81.5388	0	0	81.9419	0	0	0	0	79.7341	83.6722	0	0	0	0	0	87.7961	0	80.0929	0	0	0	0	85.3044	0	0	0	82.7878	79.0286
		98	586.72	0	82.7683	0	0	0	77.4425	0	82.0704	0	0	77.9957	0	79.5042	0	0	0	0	76.708	80.8907	0	0	81.5636	0	0	0	0	80.6584	79.0288	0	0	0	0	0	83.3039	0	79.8619	0	0	0	0	78.5348	0	0	0	75.7034	82.6487
		99	590.58	0	78.8915	0	0	0	79.6701	0	84.1161	0	0	78.6284	0	82.9317	0	0	0	0	77.7741	79.7581	0	0	75.8676	0	0	0	0	80.2255	79.3997	0	0	0	0	0	88.6981	0	80.2709	78.5647	0	0	78.1326	79.4499	0	0	0	81.4172	78.537
		100	594.44	0	85.871	0	0	0	77.9177	0	85.6348	0	0	81.1743	0	82.5587	0	0	0	0	78.6087	75.1228	0	0	83.6015	0	0	0	0	83.8663	77.3969	0	0	0	0	0	86.9065	0	95.2161	79.0506	0	0	79.5746	80.3453	0	0	0	77.7034	81.035
		101	598.3	0	79.4682	0	0	0	78.527	0	83.6966	0	0	81.7857	0	74.8133	0	0	0	0	77.463	78.2467	0	0	83.5363	0	0	0	0	81.7469	90.0535	0	0	0	0	0	88.6128	0	80.9706	80.5983	0	0	76.028	80.1913	0	0	0	82.0747	85.295
		102	602.16	0	83.0006	0	0	0	78.8467	0	85.2768	0	0	77.8543	0	74.3058	0	0	0	0	80.5096	76.5643	0	0	76.5531	0	0	0	0	84.8314	88.917	0	0	0	0	0	87.4283	0	78.5471	81.4715	0	0	77.6954	81.4342	0	0	0	76.4568	78.6105
		103	606.02	0	76.1846	0	0	0	77.9013	0	91.2568	0	0	81.1597	0	80.3717	0	0	0	0	77.2887	72.53	0	0	79.2585	0	0	0	0	79.3613	82.1859	0	0	0	0	0	93.2158	0	85.5737	81.4059	0	0	76.9593	81.4672	0	0	0	80.5775	81.4172
		104	609.88	0	74.3948	0	0	0	80.5496	0	86.9543	0	0	80.5213	0	78.5066	0	0	0	0	76.3773	82.3909	0	0	86.0508	0	0	0	0	75.9673	84.3713	0	0	0	0	0	96.6094	0	79.5494	84.3526	0	0	84.3608	79.4987	0	0	0	72.7136	83.1441
		105	613.74	0	84.0839	0	0	0	77.9789	0	86.0236	0	0	84.3816	0	82.1683	0	0	0	0	80.2178	89.7171	0	0	77.4432	0	0	0	0	82.7558	84.366	0	0	0	0	0	90.989	0	78.3354	82.1364	0	0	77.0587	83.7807	0	0	0	78.0888	81.799
		106	617.6	0	79.3725	0	0	0	90.4543	0	82.0418	0	0	85.4224	0	76.1998	0	0	0	0	71.3333	82.8888	0	0	78.1417	0	0	0	0	86.2565	88.323	0	0	0	0	75.7252	89.3629	0	86.3767	82.1882	0	0	80.1755	82.697	0	0	0	82.3596	80.5959
		107	621.46	0	84.262	0	0	0	80.483	0	84.2407	0	0	80.6914	0	82.3096	0	0	0	0	78.1119	83.5912	0	0	76.6954	0	0	0	0	80.1444	83.1101	0	0	0	0	75.4926	86.4686	0	84.1155	79.124	0	0	75.4716	84.1216	0	0	0	82.3883	85.4971
		108	625.32	0	81.7574	0	0	0	81.1956	0	86.1071	0	0	79.3305	0	84.8237	84.2199	0	0	0	82.8573	84.3607	0	0	79.0789	0	0	0	0	82.5841	87.7382	0	0	0	0	78.6	88.2588	0	87.0659	82.5085	0	0	83.7157	84.6444	0	0	0	75.8689	78.6344
		109	629.18	0	81.9541	0	0	0	86.7052	0	93.706	0	0	82.1974	0	80.7835	75.5793	0	0	0	73.5891	78.0188	0	0	79.4069	0	0	0	0	85.4852	88.0081	0	0	0	0	82.2774	89.0683	0	76.2943	82.528	0	0	71.1165	85.4045	0	0	0	79.3078	81.666
		110	633.04	0	82.4173	0	0	0	78.8378	0	82.2529	0	0	77.6289	0	81.7149	0	0	0	0	75.4424	80.0194	0	0	82.9176	0	0	0	0	85.7816	83.2678	0	0	0	0	74.8922	86.9511	0	82.9323	80.953	0	0	79.8776	82.2605	0	0	0	82.816	83.8396
		111	636.9	0	78.0932	0	0	0	85.1558	0	89.4364	0	0	86.4571	0	76.7994	0	0	0	0	77.2734	80.3287	0	0	84.6917	0	0	0	0	79.6789	86.0854	0	0	0	0	81.7288	92.8691	0	78.6373	82.1957	0	0	77.7768	84.6634	0	0	0	78.6618	82.1225
		112	640.76	0	80.0722	0	0	0	82.221	0	97.4442	0	0	77.7258	0	82.1084	80.5098	0	0	0	79.2293	78.9362	0	0	82.9529	0	0	0	0	80.1375	84.5031	0	0	0	0	80.0046	93.52	0	89.1161	77.8596	0	0	77.3181	84.3327	0	0	0	79.0495	85.4856
		113	644.62	0	79.8359	0	0	0	79.1852	0	84.1192	0	0	81.4785	0	78.7348	82.1852	0	0	0	80.3679	83.1428	0	0	80.5838	0	0	0	0	81.1245	82.5695	0	0	0	0	81.8573	88.8048	0	80.5784	84.4431	0	0	81.3153	82.7805	0	0	0	78.9949	82.1125
		114	648.48	0	77.0969	0	0	0	92.1238	0	104.109	0	0	81.4833	0	78.7948	82.1176	0	0	0	74.6977	76.7596	0	0	79.1744	0	0	0	0	80.8941	85.7358	0	0	0	0	80.4271	85.9087	0	77.067	77.32	0	0	74.0252	86.3814	0	0	0	80.4052	80.2941
		115	652.34	0	84.5389	0	0	0	88.7018	0	86.6232	0	0	85.8636	0	75.654	75.1246	0	0	0	78.8272	83.4288	0	0	77.5296	0	0	0	0	83.8885	80.5373	0	0	0	0	79.5913	87.2676	0	84.0141	86.2442	0	0	79.8876	86.0731	0	0	0	76.0765	78.9449
		116	656.2	0	81.321	0	0	0	80.0403	0	78.1896	0	0	86.5446	0	78.0479	76.9787	0	0	0	79.4566	77.8292	0	0	79.2201	0	0	0	0	80.7732	83.0415	0	0	0	0	78.7395	86.8846	0	84.0634	81.2271	0	0	78.4757	86.4487	0	0	0	80.5375	79.1877
		117	660.06	0	78.0584	0	0	0	86.217	0	85.9088	0	0	83.6213	0	82.8797	79.168	0	0	0	81.8007	82.6031	0	0	77.9623	0	0	0	0	82.7709	85.7516	0	0	0	0	74.4602	92.1866	0	83.5442	84.0614	0	0	73.2573	84.1528	0	0	0	82.3122	82.0838
		118	663.92	0	84.6283	0	0	0	82.486	0	86.0585	0	0	83.9675	79.1198	79.572	77.3664	0	0	0	76.1581	81.8212	0	0	81.761	0	0	0	0	85.5375	80.9299	0	0	0	0	82.2857	86.7853	0	81.099	78.5572	0	0	77.064	83.0844	0	0	0	75.9473	78.3951
		119	667.78	0	82.2215	0	0	0	85.5742	0	89.7859	0	0	77.2618	78.9715	81.4897	80.3321	0	0	0	73.8774	80.6098	0	0	79.8843	0	0	0	0	81.219	89.3664	0	0	0	0	78.532	81.2984	0	86.1131	81.58	0	0	77.3119	82.2549	0	0	0	80.1218	85.6985
		120	671.64	0	83.0833	0	0	0	93.4975	0	85.5741	0	0	80.6487	74.7599	75.4354	80.5711	0	0	0	74.2416	79.7415	0	0	77.4046	0	0	0	0	79.6993	84.7812	0	0	0	0	77.7975	86.0364	0	82.5642	78.2253	0	0	76.7401	82.693	0	0	0	79.8739	77.4106
		121	675.5	0	81.1435	0	0	0	84.8123	0	83.163	0	0	83.0155	78.6132	77.1306	81.2698	0	0	0	78.14	81.5276	0	0	83.7263	0	0	0	0	85.4932	89.4784	0	0	0	0	79.9575	94.4708	0	81.9543	81.1921	0	0	78.2326	84.9974	77.81	0	0	83.1526	84.8
		122	679.36	0	79.255	0	0	0	90.2366	0	86.1569	0	0	82.5999	81.4823	77.3429	78.5561	0	0	0	82.3448	82.265	0	0	81.652	0	0	0	0	87.0671	81.4805	0	0	0	0	81.0766	94.9373	0	80.134	79.577	0	0	73.0306	87.4571	79.2091	0	0	85.1921	80.6539
		123	683.22	0	81.6975	0	0	0	86.3915	0	83.659	0	0	84.7974	80.9557	87.8015	76.5382	0	0	0	78.5702	80.4994	0	0	84.5355	0	0	0	0	81.5128	82.0124	0	0	0	0	81.2311	93.3627	0	82.6218	82.0771	0	0	78.3606	85.5854	77.9652	0	0	79.11	82.4345
		124	687.08	0	86.1558	0	0	0	78.3352	0	82.5465	0	0	86.1184	77.91	83.8723	79.4254	0	0	0	76.2771	85.2271	0	0	78.4668	0	0	0	0	83.3354	87.4978	0	0	0	0	80.1907	85.4106	0	87.413	79.1953	0	0	86.2443	78.5911	0	80.1657	0	78.5898	83.7721
		125	690.94	0	84.0259	0	0	0	81.7161	0	81.6458	0	0	87.1351	75.7059	85.5115	82.1384	0	0	0	79.7934	83.9156	0	0	78.9583	0	0	0	0	83.7285	88.1669	0	0	0	0	83.9431	86.5171	0	89.9265	79.4047	0	72.5964	79.7087	85.0564	80.2188	0	0	83.778	80.0143
		126	694.8	0	86.8021	0	0	0	83.5873	0	87.074	0	0	84.6808	80.3088	90.3233	86.4794	0	0	0	78.372	86.5334	0	0	84.6205	0	0	0	0	84.4298	86.7088	0	0	0	0	82.6691	89.5318	0	85.9591	86.6332	0	77.1844	77.2997	80.6926	79.6894	0	0	78.2225	86.3954
		127	698.66	0	82.6517	0	0	0	79.5768	0	90.8182	0	0	83.4741	74.7108	82.0397	79.3892	0	0	0	80.2233	79.6155	0	0	82.5361	0	0	0	0	84.6483	83.4819	0	0	0	0	81.4592	84.7649	0	84.7745	83.9753	0	78.4328	79.084	85.8226	77.6366	0	0	82.1868	82.5775
		128	702.52	0	79.3639	0	0	0	79.8361	0	92.2112	0	0	83.8568	75.6295	84.6608	81.8427	0	0	0	77.9159	80.8547	0	0	87.1861	0	0	0	0	82.9097	85.424	0	0	0	0	83.5167	91.061	0	82.539	83.9444	0	78.017	78.204	87.7955	85.1567	77.3693	0	81.0655	80.6898
		129	706.38	0	80.9434	0	0	0	87.8272	0	90.1394	0	0	81.5033	73.7542	84.2882	81.8266	0	0	0	76.6804	82.158	0	0	80.0435	0	0	0	0	83.631	85.7222	0	0	0	0	78.7536	90.007	0	85.6468	79.3631	0	78.0964	75.5273	84.7587	80.6209	0	0	80.2774	83.0435
		130	710.24	0	80.2039	0	0	0	82.7374	0	87.4476	0	0	80.7697	82.0552	82.0737	81.9232	0	0	0	80.8432	83.783	0	0	84.4496	0	0	0	0	89.9008	86.4629	0	0	0	0	78.3562	93.8135	0	84.6283	86.8196	0	76.7512	77.812	87.2194	85.3862	0	0	82.6121	81.934
		131	714.1	0	82.2019	0	0	0	82.9856	0	87.0463	0	0	81.3035	77.9482	82.1839	77.556	0	0	0	76.7679	84.1069	0	0	82.0641	0	0	0	0	81.0542	82.4672	0	0	0	0	80.2668	85.508	0	80.2988	81.9113	0	78.671	78.2059	83.9574	77.9602	74.9617	0	80.186	82.8908
		132	717.96	0	79.6806	0	0	0	86.8429	0	89.7726	0	0	83.0217	81.1708	83.0749	76.1132	0	0	0	77.2216	78.8678	0	0	82.3132	0	0	0	0	82.1328	78.3489	0	0	0	0	75.6633	94.1062	0	85.4052	84.7989	0	75.0378	74.2388	87.5213	77.7496	0	0	79.2466	82.9052
		133	721.82	0	79.2568	0	0	0	94.3817	0	86.6775	0	0	91.7366	79.6681	78.1128	75.7474	0	0	0	71.9709	95.9514	0	0	80.0185	0	0	0	0	83.7795	85.0754	0	0	0	0	81.9732	87.1671	0	92.6204	86.6144	0	78.4277	82.2284	88.7109	76.1253	77.9394	0	78.7483	81.9608
		134	725.68	0	75.269	0	0	0	79.491	0	84.2334	0	0	86.56	77.532	79.7931	84.3685	0	0	0	76.5865	77.692	0	0	82.5339	0	0	0	0	86.0049	83.7213	0	0	0	0	76.419	94.721	0	84.0251	90.7321	0	79.0011	82.163	85.5067	83.7882	81.8696	0	82.4286	84.2347
		135	729.54	0	80.3329	0	0	0	83.6091	0	85.6888	0	0	87.755	76.0618	83.6809	76.9189	0	0	0	78.2746	85.0001	0	0	79.8003	0	0	0	0	84.0883	81.0704	0	0	0	0	75.3848	83.3205	0	85.7913	81.1488	0	79.1694	85.3515	86.4843	80.5399	78.6919	0	79.6989	77.0707
		136	733.4	0	76.9594	0	0	0	86.6264	0	82.9923	0	0	90.2969	81.9763	80.6117	83.9896	0	0	0	72.7657	102.266	0	0	81.7032	0	0	0	0	87.2134	90.7713	0	0	0	0	79.9198	98.2204	0	85.255	86.9146	0	74.8686	83.1383	86.1424	78.8829	82.6347	0	78.7272	78.7024
		137	737.26	0	85.495	0	0	0	83.1227	0	92.1666	0	0	86.2025	72.5975	82.6104	86.8597	0	0	0	74.6722	78.1548	0	0	79.1287	0	0	0	0	82.0961	86.3774	0	0	0	0	80.7688	86.8349	0	90.1419	83.911	0	79.0997	76.7709	83.9795	80.0518	76.5698	0	83.1756	89.3952
		138	741.12	0	80.3015	0	0	0	93.1538	0	92.418	0	0	87.3144	80.7898	84.3048	77.9142	0	0	0	76.2659	89.9688	0	0	88.8535	0	0	0	0	91.0259	85.1324	0	0	0	0	84.8364	86.2103	0	82.7126	84.5374	0	80.063	81.6906	87.0421	83.9035	80.38	0	78.807	84.7044
		139	744.98	0	77.4008	0	0	0	84.1485	0	87.6308	0	0	87.7033	84.833	80.8583	78.3147	0	0	0	81.4001	86.8523	0	0	86.0926	0	0	0	0	83.1506	78.9279	0	0	0	0	86.5656	93.5561	0	80.4272	87.7635	0	72.3412	86.1543	87.1654	77.8698	74.9661	0	82.0207	84.3969
		140	748.84	76.4763	77.1677	0	0	0	84.5653	0	91.9426	0	0	79.3435	74.2043	79.3652	85.2148	0	0	0	78.0111	87.9255	0	0	79.4667	0	0	0	0	83.8217	85.886	0	0	0	0	77.1963	94.759	0	90.647	86.6714	0	79.6354	78.2105	84.4609	81.7545	80.986	0	80.4853	85.5421
		141	752.7	0	78.9163	0	0	0	81.1906	0	88.5384	0	0	82.901	78.9338	83.578	80.0607	0	0	0	80.3681	89.1478	0	0	83.3569	0	0	0	0	83.4516	80.859	0	0	0	0	81.1456	98.0028	0	90.3026	86.0859	0	80.6091	81.5981	84.1067	81.5825	78.5784	0	80.4208	77.1515
		142	756.56	78.8565	77.7104	0	0	0	83.8798	0	90.2418	0	0	81.1775	75.1207	79.5028	81.9201	0	0	0	80.1844	81.3471	0	0	83.1442	0	0	0	0	82.0516	79.8612	0	0	0	0	81.0289	95.4179	0	89.4147	82.7717	0	75.5448	79.0187	87.6027	76.4407	0	0	78.8835	85.1107
		143	760.42	82.6978	80.9995	0	0	0	87.7383	0	88.2922	0	0	86.6369	77.4458	81.1109	81.9564	0	0	0	78.0446	86.2073	0	0	79.5358	0	0	0	0	86.2526	88.9737	0	0	0	0	78.594	91.3263	0	83.7353	81.6166	0	79.0238	78.5765	88.0161	78.8796	83.2162	0	82.0481	81.2113
		144	764.28	78.0948	81.9151	0	0	0	85.3142	0	91.276	0	0	84.7752	81.8101	84.1007	79.6984	0	0	0	75.6411	83.1701	0	0	83.9054	0	0	0	0	85.5703	82.3775	0	0	0	0	79.0563	86.7724	0	95.528	86.5985	0	75.7691	77.7623	87.942	84.4459	76.7935	0	83.2744	86.5025
		145	768.14	80.0321	80.9553	0	0	0	82.714	0	92.3776	0	0	87.7782	80.3318	78.9904	82.2351	0	0	0	75.5043	84.9919	0	0	81.6908	0	0	0	0	82.825	83.1883	0	0	0	0	80.8747	90.4935	0	84.2191	84.0124	0	80.4712	82.6499	81.9264	79.9703	80.5638	0	85.8748	87.3182
		146	772	81.3441	83.8805	0	0	0	84.8578	0	84.4207	0	0	83.5186	84.8038	82.1895	80.1468	0	0	0	73.5927	83.4004	0	0	85.1251	0	0	0	0	83.541	85.9592	0	0	0	0	78.2128	86.4812	0	84.2014	85.8456	0	75.6016	80.4118	87.7472	89.7627	79.0521	0	84.2332	83.6567
		147	775.86	83.7099	83.5836	0	0	0	79.3298	0	78.6866	0	0	91.6495	83.1026	81.1672	83.5457	0	0	0	78.8013	82.7812	0	0	77.3815	0	0	0	0	82.5801	84.3582	0	0	0	0	87.1244	92.4544	0	89.9447	84.0254	0	81.3915	78.2351	84.8272	80.014	79.1614	0	82.1853	84.7341
		148	779.72	80.1126	74.6846	0	0	0	82.1385	0	94.3816	0	0	87.8614	77.3727	84.096	86.759	0	0	0	80.6315	80.148	0	0	81.841	0	0	0	0	84.5494	82.3052	0	0	0	0	79.6898	87.9737	0	90.5299	82.6842	0	83.3909	74.553	84.1751	75.037	77.6929	0	84.9179	82.9076
		149	783.58	75.9947	80.0059	0	0	0	82.5104	0	90.0375	0	0	87.8285	79.5297	82.4084	80.8483	0	0	0	80.3476	84.521	0	0	87.2518	0	0	0	0	84.4719	85.7463	0	0	0	0	77.8711	95.0767	0	83.9591	80.0888	0	80.6004	82.5703	85.7119	79.3072	80.9755	0	78.4457	83.2924
		150	787.44	79.4773	79.71	0	0	0	85.2441	0	86.3482	0	0	80.816	80.6913	82.0721	82.7152	0	0	0	80.6203	84.9337	0	0	81.1134	0	0	0	0	87.3852	85.2928	0	0	0	0	84.2831	91.1141	0	86.227	79.1335	0	74.7359	78.8756	87.5296	78.1554	81.0788	0	79.8262	82.173
		151	791.3	79.7501	78.6639	0	0	0	80.6214	0	101.26	0	0	93.0111	80.1024	84.2558	84.3986	0	0	0	76.169	91.8284	0	0	79.7306	0	0	0	0	85.8008	77.9249	0	0	0	0	82.8504	85.9338	0	87.0406	87.6853	0	79.1096	76.6283	82.2082	78.155	79.1539	0	83.716	83.0455
		152	795.16	77.8255	80.899	0	0	0	76.8374	0	90.6062	0	0	86.6663	78.1294	83.1734	80.3561	0	0	0	76.8705	88.4971	0	0	87.7567	0	76.8681	0	0	83.9787	89.1237	0	0	0	0	78.2402	100.85	0	88.0678	90.3565	0	82.21	78.495	86.0289	79.0093	75.305	0	87.5869	77.9976
		153	799.02	77.0308	85.8525	0	0	0	82.1054	0	86.702	0	0	81.7979	82.2723	79.4916	78.7002	0	0	0	81.8653	104.049	0	0	85.343	0	83.0624	0	0	86.8912	81.6366	0	0	0	0	85.7181	84.8644	0	87.4812	82.3018	0	78.3108	78.5739	87.4129	86.4636	79.645	0	84.5909	80.4957
		154	802.88	78.1048	85.6219	0	0	0	92.158	0	88.027	0	0	84.8754	84.2757	83.5169	80.9835	0	0	0	80.1917	83.2669	0	0	92.3689	0	0	0	0	88.6777	80.5271	0	0	0	0	81.5571	96.2989	0	93.6577	86.7449	0	76.4373	86.0381	81.7673	86.566	80.4593	0	84.9348	85.0606
		155	806.74	84.5619	74.4136	0	0	0	87.6098	0	92.6054	0	0	89.6764	86.0911	86.7121	78.5923	0	0	0	74.536	80.2976	0	0	86.4364	0	77.487	0	0	85.3034	80.8518	0	0	0	0	82.4519	93.1107	0	94.5743	86.1534	0	76.1137	81.8293	85.5366	77.9813	82.1386	0	88.9649	81.4735
		156	810.6	74.1796	79.7184	0	0	0	82.1655	0	93.8783	0	0	87.6324	84.5866	77.0835	77.7997	0	0	0	76.8257	84.6032	0	0	82.0668	0	80.3181	0	0	86.4321	84.9977	0	0	0	0	81.005	85.0069	0	89.2571	81.4907	0	79.6771	83.6596	79.8555	78.9655	77.4268	0	83.9049	84.5254
		157	814.46	78.1344	83.3137	0	0	0	82.6479	0	90.2934	0	0	84.0191	75.2197	87.6041	78.6699	0	0	0	77.3731	85.897	0	0	85.573	0	73.9564	0	0	87.0387	84.3418	0	0	0	0	79.3092	94.0096	0	83.9326	83.5894	0	75.4003	77.7334	88.1286	80.688	81.9085	0	83.1452	83.0766
		158	818.32	75.4136	78.2509	0	0	0	84.29	0	89.2659	0	0	88.1072	85.2577	85.0946	79.1264	0	0	0	73.9926	84.8493	0	0	81.9921	0	72.5767	0	0	88.4494	85.7766	0	0	0	0	81.2969	91.4605	0	82.816	84.9603	0	80.375	73.1648	91.1299	83.273	79.635	0	82.371	80.2036
		159	822.18	76.9584	82.4107	0	0	0	84.4968	0	88.1724	0	0	85.7245	77.8994	81.3373	81.4584	0	0	0	76.7002	85.93	0	0	82.8222	0	84.1648	0	0	86.698	82.3757	0	0	0	0	77.9275	81.9191	0	84.0749	83.8133	0	78.5824	78.8682	88.5201	79.8705	79.6637	0	77.0654	79.6234
		160	826.04	78.1068	84.0382	0	0	0	90.2055	0	86.3044	0	0	92.7019	82.2678	80.1511	76.263	0	0	0	80.2645	83.8892	0	0	83.539	0	79.3035	0	0	92.6358	83.1423	0	0	0	0	76.719	95.2036	0	92.0033	85.7119	0	78.4486	79.9398	93.9496	82.8968	76.8121	74.729	82.4901	83.9644
		161	829.9	86.1889	77.2639	0	0	0	79.6232	0	94.8241	0	0	84.8673	80.7069	84.9579	82.3554	0	0	0	78.6616	93.2275	0	0	85.4886	0	76.1821	0	0	83.3854	86.3947	0	0	0	0	78.4346	97.3082	0	97.6599	86.5387	0	78.735	82.3362	85.8158	86.3454	78.8201	0	81.1176	87.0117
		162	833.76	79.6782	85.2628	0	0	0	86.6331	0	89.2429	0	0	84.9583	81.0305	82.2295	80.3193	0	0	0	80.9592	128.478	0	0	84.0038	0	76.4061	0	0	93.4468	87.8544	0	0	0	0	77.2441	87.7848	0	88.5022	82.5505	0	81.5421	85.5027	86.8988	81.7483	79.7895	0	80.6385	77.5936
		163	837.62	73.8899	79.4548	0	0	0	81.8743	0	90.697	0	0	87.3139	79.0774	86.2834	82.0541	0	0	0	80.5373	100.275	0	0	84.0301	0	79.8688	0	0	92.3729	87.2095	0	0	0	0	77.0576	91.7079	0	93.997	86.7473	0	75.4262	82.7095	86.2045	82.2139	80.653	76.6344	80.2685	81.6447
		164	841.48	81.6818	82.733	0	0	0	85.9802	0	88.3089	0	0	83.7299	77.2233	81.9278	84.4785	0	0	0	79.3338	86.1769	0	0	85.2291	0	82.4729	0	0	81.2886	85.9051	0	0	0	0	79.9376	94.4176	0	91.0588	90.206	0	83.6633	81.1763	86.6347	82.8291	77.3557	79.1977	83.2048	88.3075
		165	845.34	83.0297	79.7829	0	0	0	87.716	0	90.0954	0	0	82.8673	79.2292	87.526	77.5889	0	0	0	73.1755	79.2925	0	0	87.8675	0	83.3218	0	0	88.3608	87.5341	0	0	0	0	76.2952	89.9876	0	91.7002	88.3905	0	76.2095	79.9327	84.5815	83.9203	80.4274	82.6647	83.1108	82.7037
		166	849.2	79.8761	80.7997	0	0	0	83.3958	0	84.5731	0	0	84.0731	81.5521	86.7462	79.6401	0	0	0	77.7449	82.6668	0	0	85.8339	0	73.9525	0	0	80.405	84.8535	0	0	0	0	86.6499	95.5169	0	100.331	87.842	0	80.4877	82.6738	79.2606	81.4266	86.9137	77.2113	75.4551	89.2493
		167	853.06	76.6521	76.055	0	0	0	85.4404	0	86.7426	0	0	90.602	83.7534	82.5801	79.2839	0	0	0	85.4241	109.435	0	0	80.1308	0	77.0016	0	0	81.7279	87.692	0	0	0	0	77.6138	88.2537	0	102.531	82.9776	0	74.2912	88.9089	87.2781	85.7472	80.2581	80.3328	85.3138	82.8195
		168	856.92	79.2662	82.893	0	0	0	87.0543	0	89.5606	0	0	86.2172	78.6782	84.9175	79.1835	0	0	0	82.548	86.2007	0	0	88.3667	0	79.9301	0	0	82.2851	83.7107	0	0	0	0	79.4834	86.6496	0	84.1488	88.8348	0	73.4156	84.3224	86.5378	86.2844	80.8901	78.8832	81.737	80.7871
		169	860.78	80.4499	81.7895	0	0	0	87.4482	0	87.3982	0	0	85.4139	78.1203	81.7188	80.237	0	0	0	77.1294	85.9956	0	0	86.0452	0	73.7192	0	0	84.5371	83.2314	0	0	0	0	79.9135	92.5695	0	93.1916	84.501	0	79.7905	80.3297	79.1963	85.8535	80.9182	77.9462	83.0076	85.4464
		170	864.64	75.1941	79.7305	0	0	0	78.6885	0	96.8346	0	0	86.3724	79.1877	86.9534	81.2467	0	0	0	82.4728	157.499	0	0	88.9365	0	81.2344	0	0	89.8654	90.4981	0	0	0	0	75.0129	99.3104	0	83.0895	82.8498	0	82.8918	86.1869	87.2028	87.4085	81.8195	82.8928	86.5414	100.399
		171	868.5	82.324	84.7322	0	0	0	94.7113	0	89.55	0	0	88.9203	86.0815	87.1646	82.4545	0	0	0	85.3184	88.4963	0	0	84.1866	0	76.3573	0	0	84.5566	83.1849	0	0	0	0	82.4402	87.4383	0	89.4525	81.3028	0	80.1861	89.6042	89.3027	92.1698	82.2924	75.9877	79.386	81.1754
		172	872.36	80.4192	77.1165	0	0	0	84.4121	0	81.6545	0	0	84.7605	79.5042	77.9748	83.9618	0	0	0	80.9387	101.026	0	0	90.1463	0	78.4765	0	0	83.8465	82.6221	0	0	79.0389	0	78.4465	83.1191	0	84.4909	86.1445	0	77.7994	83.6473	85.5646	85.3739	83.2498	77.681	85.419	81.9924
		173	876.22	81.5177	82.4159	0	0	0	81.2795	0	85.8833	0	0	79.5672	79.03	81.1318	82.7004	0	0	0	81.2333	85.733	0	0	83.4947	0	79.8348	0	0	89.5199	84.6377	0	0	0	0	80.237	88.8633	0	85.6128	90.2519	0	80.2481	83.0444	95.9837	86.4704	77.4363	79.7647	84.4305	86.1036
		174	880.08	77.5637	78.2257	0	0	0	88.9335	0	87.5093	0	0	88.2636	79.313	84.6369	79.4413	0	0	0	80.9622	83.3602	0	0	90.297	0	83.1097	0	0	82.6182	87.3963	81.4236	0	0	0	83.859	90.0967	0	93.494	88.7215	0	80.2565	83.3891	85.4348	86.7002	79.4304	76.7029	87.3186	83.9312
		175	883.94	77.2368	84.716	0	0	0	89.7316	0	89.4553	0	0	89.6146	82.9272	88.8502	82.194	0	0	0	93.4101	85.1012	0	0	84.5461	0	80.8693	0	0	89.1167	90.8072	79.137	0	75.819	0	82.8214	86.4494	0	89.943	90.8029	0	79.7697	81.4441	90.6042	93.5347	80.2562	74.5921	80.4787	86.8932
		176	887.8	77.4073	80.9615	0	0	0	80.5553	0	89.5938	0	0	89.668	83.3717	88.8597	81.5681	0	0	0	90.6951	87.7755	0	0	86.6975	0	78.2555	0	0	86.7863	83.2202	0	0	0	0	76.5247	94.3618	0	93.3199	90.6162	0	79.3773	81.3965	100.204	82.2879	76.5604	78.0451	84.4105	82.2599
		177	891.66	76.3144	75.8636	0	0	0	87.3556	0	85.4339	0	0	88.3229	81.2475	82.8281	84.2642	0	0	78.7587	82.0779	82.7252	0	0	80.2895	0	79.6299	0	0	85.0886	88.8329	78.8156	0	76.9991	0	80.6294	88.8264	0	90.39	92.1033	0	82.7942	81.8719	89.8263	83.6781	76.48	77.7618	88.3813	84.5016
		178	895.52	78.1934	75.7413	0	0	0	87.0462	0	88.8395	0	0	87.4997	83.3392	89.077	81.4664	0	0	0	81.2758	92.4812	0	0	90.05	0	81.3369	0	0	87.3098	87.0779	80.6316	0	78.508	0	82.4464	85.4123	0	87.4631	88.3569	0	80.1705	80.533	81.5141	89.2233	78.805	78.7713	84.6935	84.2598
		179	899.38	80.9933	79.9268	0	0	0	82.194	0	93.0978	0	0	83.4834	81.3468	80.8689	83.2713	0	0	0	85.6605	87.6049	0	0	86.7055	0	85.048	0	0	87.9249	89.229	86.5537	0	82.2543	0	78.5285	85.789	0	84.8425	93.3992	0	80.7448	83.6497	95.66	85.9299	81.7443	75.4867	86.885	85.0253
		180	903.24	80.5962	79.2966	0	0	0	91.9066	0	80.0073	0	0	80.187	81.0139	84.7554	80.5427	0	0	80.3965	79.6374	89.3779	0	0	84.374	0	84.5698	0	0	88.8032	84.2952	79.1384	0	80.3029	0	83.3081	86.2923	0	92.3933	86.2869	0	77.6953	81.9018	89.0757	81.4898	79.3659	81.9989	83.8204	79.8574
		181	907.1	78.3591	81.6018	0	0	0	82.9599	0	99.3876	0	0	82.9779	78.3994	81.6299	81.0674	0	0	78.4064	88.4656	89.828	0	0	86.887	0	79.8108	0	0	83.1661	85.9429	79.2905	0	79.9479	0	78.4086	88.1343	0	86.6476	89.3098	0	77.909	86.232	87.5194	92.3213	80.0496	71.6434	89.9915	86.5673
		182	910.96	78.0157	82.1011	0	0	0	106.506	0	92.4717	0	0	87.0323	80.8683	81.1473	83.1826	0	0	76.0736	80.7015	82.9481	0	0	85.6363	0	83.8981	0	0	89.1624	87.0108	79.3406	0	81.5536	0	83.6625	86.5206	0	94.7521	91.0854	0	82.5965	78.6516	86.6919	86.667	83.4567	80.1772	87.1344	77.2595
		183	914.82	82.9769	87.5755	0	0	0	90.9023	0	92.0718	0	0	86.0718	85.031	79.4207	81.2717	0	0	80.3149	78.3985	93.167	0	0	93.4401	0	81.4549	0	77.2834	84.6527	85.799	83.1036	0	80.2873	0	78.0771	88.2106	0	96.3405	84.4854	0	82.629	83.4103	84.3258	86.1431	81.6734	81.8879	86.4494	85.1067
		184	918.68	81.5836	85.1169	0	0	0	84.5885	0	86.1392	0	0	83.7147	81.1959	84.4677	83.8301	0	0	83.7853	83.5096	85.316	0	0	86.7281	0	78.27	0	0	99.7943	85.4439	80.0865	0	80.5851	0	82.0542	86.7004	0	91.6024	91.8471	0	81.5791	87.3425	86.7203	86.1141	81.3173	78.1769	84.0415	85.7857
		185	922.54	82.0073	84.4056	0	77.0075	0	88.5619	0	89.5995	0	0	95.5347	84.3462	80.1094	78.9626	0	0	79.8888	86.2087	85.1175	0	0	88.3252	0	83.0064	0	77.0551	85.9309	82.862	78.7628	79.9749	77.7746	0	84.2477	93.5321	0	86.1117	91.6123	0	80.5822	82.0717	85.9738	86.9506	81.108	73.1588	87.1167	84.3456
		186	926.4	80.7674	83.8249	79.9903	78.7704	0	87.3926	0	83.3625	0	0	85.9206	84.3118	83.6147	80.6894	0	0	77.7938	80.5197	87.7047	0	0	85.4895	0	82.7362	0	81.5903	86.7412	87.7897	82.0296	0	78.6462	0	77.886	94.5395	0	93.69	90.0616	0	78.8875	84.5638	87.502	88.9796	85.3242	76.5058	86.4943	86.4019
		187	930.26	81.1352	85.6419	0	0	0	82.159	0	88.9449	0	0	88.2872	85.1106	85.0107	79.5745	0	0	78.1358	78.979	91.3146	0	0	82.0921	0	76.9396	0	80.3964	89.9811	85.1751	81.9579	79.0877	79.0122	0	79.9749	84.6748	0	88.3468	89.9234	0	76.0039	85.7527	85.2976	90.0222	75.583	77.2006	84.905	84.3496
		188	934.12	79.3594	84.9142	0	0	0	84.535	0	100.706	0	0	85.0572	81.8934	77.8156	75.4651	0	0	76.25	87.9483	87.7619	0	0	82.5263	0	80.6113	0	80.1213	87.148	90.2796	86.8926	78.5881	77.6288	0	78.4368	97.969	0	95.4914	92.5823	0	81.7869	82.8939	85.8723	82.4163	79.188	84.2117	88.8492	82.8575
		189	937.98	83.8612	78.6132	0	78.4293	0	80.8487	0	84.5067	0	0	88.2872	78.444	81.869	77.9528	0	0	83.5763	88.0401	88.182	0	0	84.8502	0	80.0378	0	79.1416	87.5352	93.7212	79.9731	73.8	82.2557	0	77.7588	85.8347	0	86.3746	85.9275	0	80.541	83.3799	79.2993	88.0642	79.5452	79.5676	87.6989	87.6089
		190	941.84	79.1171	83.0123	0	0	0	82.4724	0	85.9501	0	0	88.1419	80.4282	84.0852	81.8745	0	0	80.414	88.1309	88.2246	0	0	85.5296	0	81.0199	0	82.1446	84.2886	83.3289	87.4545	75.9028	84.406	0	81.815	87.8556	0	88.6149	82.7597	0	76.7938	83.7441	84.4498	85.831	82.2192	78.273	82.3839	82.3282
		191	945.7	81.7849	84.5851	0	0	0	88.4354	0	96.0059	0	0	86.8908	83.0027	83.4177	88.0028	0	0	78.7155	82.3403	86.6306	0	0	86.5368	0	76.9448	0	76.1048	90.3247	87.0503	81.3813	79.2431	84.9585	0	81.0238	90.1294	0	85.7642	86.2871	0	79.1974	84.8498	87.7012	87.8616	75.6255	81.9439	89.9546	87.6546
		192	949.56	81.563	83.0219	0	0	0	89.9177	0	88.8379	0	0	85.8584	84.3124	83.7516	83.3708	0	0	78.1547	78.4687	91.4333	0	0	81.3091	0	78.4642	0	75.217	89.6194	81.725	81.0831	81.1581	84.3734	0	84.0304	82.6687	0	87.9074	90.4607	0	79.9641	84.9815	82.2252	84.7878	79.4188	78.0701	84.3101	85.4592
		193	953.42	80.8232	84.9837	0	79.8751	0	88.888	0	93.1846	0	0	79.4147	85.0752	80.2459	82.8423	0	0	81.179	88.2296	81.5987	0	0	86.7555	0	78.4287	0	77.1846	84.3288	84.7586	79.6327	83.3318	76.2075	0	77.4653	80.0399	0	85.717	88.6692	0	77.5521	86.1314	83.5936	86.4011	79.5528	78.6948	80.9002	83.9573
		194	957.28	76.0857	79.0933	0	0	0	89.5461	0	88.9314	0	0	84.9168	83.9201	83.3745	80.8718	0	0	79.4507	84.8704	82.7872	0	0	93.0451	0	80.0965	0	79.5147	87.4006	89.1651	79.473	76.6665	82.9876	0	84.6469	91.1384	0	93.1839	84.7533	0	79.7184	78.9458	86.0748	89.3902	84.2826	77.8235	90.2999	87.9872
		195	961.14	75.8107	84.5923	0	0	0	85.2589	0	88.1011	0	0	91.6269	79.2308	84.451	81.8246	0	0	73.9639	82.6849	84.9595	0	0	84.1154	0	81.1542	0	81.6169	89.0463	80.8215	81.072	80.8719	84.3178	0	82.9927	97.3568	0	94.029	88.1582	0	80.7018	79.0784	91.1411	84.4324	78.2502	80.6041	85.067	87.0835
		196	965	84.661	80.7431	0	75.7582	0	88.7598	0	86.6273	0	0	88.1103	79.6934	80.2045	87.2933	0	0	80.38	92.8757	92.4124	0	0	94.9878	0	81.7699	0	81.5546	86.5438	85.8644	82.0774	80.4553	87.8876	0	82.2405	84.7517	0	90.8236	88.4213	0	86.8632	86.9155	84.0875	80.1374	75.07	74.8552	83.2697	92.8508
		197	968.86	83.1866	82.335	0	0	0	83.3442	0	93.2253	0	0	87.456	84.5154	83.6856	81.1855	0	0	78.5691	85.9009	86.024	0	0	84.7143	0	79.6172	0	76.5788	84.1395	84.3783	81.2613	83.5312	81.9106	0	78.5173	87.6545	0	90.1638	87.6901	0	80.1713	84.1978	86.5649	92.1916	79.7482	80.937	90.5494	86.0908
		198	972.72	85.2484	84.5404	0	0	0	84.5909	0	89.6724	0	0	82.0165	81.2556	81.8278	81.7909	0	0	75.4584	104.776	92.7386	0	0	91.6647	0	80.8325	0	80.0995	93.9232	83.8175	80.2106	85.2018	81.306	0	86.4765	89.6184	0	94.2237	87.1507	0	82.0623	84.5189	87.6607	79.7976	89.5483	78.259	83.093	86.303
		199	976.58	81.9323	84.4242	0	0	0	87.1416	0	101.844	0	0	86.9008	81.91	85.2626	84.6353	0	0	80.0269	99.6051	88.1985	0	0	88.8672	0	80.3518	0	78.7359	84.9123	86.0527	85.3591	78.1998	81.3887	0	91.2955	91.6959	0	88.3384	87.2317	0	78.2188	79.0339	81.982	83.0867	79.4494	77.358	89.022	85.2598
		200	980.44	84.5232	80.4574	0	0	0	91.8022	0	91.1112	0	0	81.3891	77.4037	80.8238	82.1023	0	0	77.7049	95.3294	104.015	0	0	86.562	0	78.0991	0	80.8029	88.3173	87.0475	85.0251	82.4232	82.8575	0	86.0369	89.2267	0	86.07	90.8421	0	79.057	79.4315	80.8565	82.2485	78.5893	81.0883	88.0051	84.4751
		201	984.3	82.4982	86.9147	0	0	0	86.0237	0	85.43	0	0	87.1788	84.1672	82.3985	86.4553	0	0	85.6534	144.872	109.258	0	0	87.9075	0	83.5365	0	83.6945	91.9785	90.8411	88.8838	94.308	79.4049	0	85.5515	94.0658	0	90.4206	87.4291	0	77.5737	85.1105	83.9064	87.2149	81.2826	80.0189	81.9248	87.6236
		202	988.16	79.9088	83.6774	0	0	0	87.5567	0	94.9903	0	0	86.4078	85.8943	79.6181	79.2626	0	0	85.2943	104.835	85.8505	0	0	83.1423	0	82.4789	0	83.5627	86.337	84.47	80.1192	84.0136	81.9536	0	86.2828	87.6958	0	95.4756	86.0822	0	79.3453	77.3707	89.3342	85.2078	80.6675	79.7547	85.2546	84.9587
		203	992.02	78.2256	84.3805	0	0	0	83.906	0	82.7373	0	0	85.7487	80.0061	79.7561	83.9039	0	0	79.5487	95.6046	86.1033	0	0	87.0201	0	74.0365	0	81.5444	89.7219	76.9387	85.1152	78.3739	78.8292	0	77.1775	90.2733	0	88.9046	85.6145	0	81.0814	79.5801	88.2506	82.6395	82.27	80.6492	85.4575	80.8756
		204	995.88	81.6439	79.1523	0	0	0	88.8136	0	90.4218	0	0	88.3834	85.5815	82.5066	79.177	0	0	84.5979	87.9882	84.466	0	0	86.3249	0	83.7176	0	77.5287	91.9198	85.7992	83.3326	87.0204	81.9525	0	86.8938	87.0102	0	88.3041	89.9008	0	74.3102	83.6342	87.6968	79.2232	83.6404	79.3406	89.2964	88.8549
		205	999.74	81.7246	88.7125	0	0	0	92.1694	0	86.8397	0	0	85.4137	86.28	86.3533	78.1164	0	0	80.5418	82.867	86.5918	0	0	85.9937	0	80.4392	0	80.7083	88.6076	89.4313	79.8801	82.3021	81.0969	0	74.5679	89.7397	0	86.2663	92.9325	0	76.2497	82.1807	94.0945	96.5841	84.8415	75.6419	82.8821	78.8032
		206	1003.6	86.4491	82.7084	0	0	0	89.8804	0	87.4101	0	0	86.9191	86.8616	83.9245	79.526	0	0	85.4313	88.0328	88.2946	0	0	83.1744	0	78.0837	0	80.8443	96.0881	78.9906	82.0928	80.9315	79.5385	0	81.9831	88.6187	0	85.3104	89.7512	0	78.5042	83.1192	88.4367	86.7375	84.0169	82.0846	82.1389	87.9512
		207	1007.46	89.3064	84.7078	0	0	0	85.0521	0	88.2708	0	0	86.916	79.1547	82.0694	82.8091	0	0	81.6035	83.1541	105.946	0	0	82.3226	0	84.2202	0	79.2033	94.8686	84.9145	84.9136	81.7018	81.1534	0	85.3828	91.7212	0	91.3622	88.0656	0	76.0751	92.3674	85.967	88.1619	78.122	77.8732	86.6223	91.8944
		208	1011.32	78.1236	82.5908	0	0	0	83.1657	0	89.1606	0	0	94.3769	87.0367	80.6159	77.9649	0	0	79.871	86.3421	98.7317	0	0	88.836	0	82.1571	0	85.0058	92.1247	90.2536	84.6034	83.8098	86.0338	0	79.1088	92.4779	0	86.239	91.8932	0	82.4201	85.4936	86.4269	89.867	76.9468	77.4824	86.0799	83.0713
		209	1015.18	84.4578	85.9944	0	0	0	83.0906	0	90.4785	0	0	80.4928	81.368	79.3566	84.4207	0	0	81.7438	80.8328	100.467	0	0	89.9999	0	84.4402	0	80.1046	92.0017	86.9042	80.9428	83.1637	82.6725	0	76.9546	92.0971	0	93.1563	95.0633	0	80.0911	84.138	87.1649	89.8487	81.6641	79.0878	85.8868	87.0473
		210	1019.04	84.1685	83.3159	0	0	0	79.1815	0	89.8266	0	0	82.683	84.4741	79.9632	81.5586	0	0	81.9203	87.976	101.745	0	0	84.5765	0	76.7979	0	84.1008	95.3002	92.7766	79.9321	79.3852	84.1295	0	77.1357	95.8442	0	83.9821	93.7627	0	75.3049	81.7541	88.663	89.1624	81.2588	81.6042	87.0532	89.938
		211	1022.9	89.1704	81.8257	0	0	0	86.8438	0	90.3107	0	0	82.4519	75.2946	87.1527	84.1483	0	0	80.6113	87.3169	93.6034	0	0	87.1026	0	82.819	0	80.1205	91.2692	88.6628	79.9051	78.1048	86.2054	0	82.4039	87.1361	0	87.4666	91.2751	0	79.6212	83.1627	87.2748	94.9068	74.9499	80.0811	78.8981	85.6014
		212	1026.76	87.9126	85.5652	0	0	0	84.8915	0	83.5084	0	0	89.189	86.4078	82.2837	83.0027	0	0	80.866	85.4915	89.0087	0	0	80.5738	0	80.0686	0	80.7249	89.277	80.8674	79.9067	85.7116	80.7185	0	87.7166	98.2787	0	86.9012	93.0804	0	78.0363	84.7079	85.2246	85.6337	78.2487	78.2684	89.0299	81.0065
		213	1030.62	85.3538	86.1191	0	0	0	87.7	0	89.5528	0	0	83.7645	80.4152	88.824	88.2323	0	0	80.5997	81.6551	88.8814	0	0	85.8335	0	84.9779	0	78.2993	98.9098	84.777	87.4482	86.4484	82.0055	0	78.2774	88.666	0	88.2418	89.8537	0	86.0139	83.2401	82.3067	79.8989	85.4158	83.1064	92.2286	86.3525
		214	1034.48	84.1136	83.5518	0	0	0	85.6365	0	83.7549	0	0	86.6231	86.0748	81.4269	86.5319	0	0	78.6437	82.7688	99.809	0	0	86.4686	0	74.9239	0	80.9994	102.044	93.3042	91.7664	79.7016	81.393	0	79.9543	92.084	0	86.161	92.7657	0	76.4419	81.2893	90.7852	88.5965	79.4836	75.6247	105.81	85.7993
		215	1038.34	85.9519	91.6443	0	0	0	86.334	0	85.4738	0	0	85.1419	84.3195	84.241	82.1344	0	0	77.1989	81.7274	91.8386	0	0	85.7413	0	73.8183	0	82.9989	94.4275	89.8971	79.9787	86.0178	82.4512	0	84.4276	84.6616	0	85.5442	88.0948	0	85.5608	79.2672	91.1654	88.1176	82.0367	80.2722	90.8083	87.6493
		216	1042.2	77.4942	82.8664	0	0	0	87.3969	81.0565	85.8195	0	0	83.1783	81.6176	84.4485	86.5753	0	0	77.1857	82.5107	88.9637	0	0	88.2625	0	74.7881	0	80.5635	90.2976	84.913	84.8974	76.9707	87.4553	0	87.0004	90.7499	0	90.8962	88.7393	0	74.441	78.5531	80.6187	89.1747	77.9877	81.8656	96.179	92.0324
		217	1046.06	81.3732	85.4817	0	0	0	81.9655	79.1204	82.7659	0	0	81.3894	82.2144	83.8614	81.9593	0	0	82.5882	75.6011	109.12	0	0	87.6501	0	83.2384	0	82.4459	94.347	93.6247	86.4754	82.5571	86.1411	0	83.6382	94.2564	0	86.6746	85.9692	0	73.9685	89.4527	85.5947	87.3961	78.6237	83.2372	92.9995	85.1293
		218	1049.92	84.1681	84.0032	0	0	0	85.6896	80.0944	84.5791	0	0	88.1414	90.4812	84.4753	84.0953	0	0	82.54	91.6286	92.0719	0	0	89.2788	0	79.9845	0	86.6349	87.8547	90.5259	80.901	85.9796	82.3102	0	85.0459	86.6135	0	90.0895	92.6782	0	81.4902	84.6842	82.9486	84.0662	77.9246	84.0199	83.1727	79.1618
		219	1053.78	80.7277	84.054	0	0	0	87.564	79.2961	86.9862	0	0	87.6709	87.1618	79.6114	83.8879	0	0	78.615	86.5026	89.753	0	0	81.5616	0	80.3007	0	78.6799	90.7376	86.9842	81.1373	84.1676	82.5475	0	82.4251	96.001	0	87.8029	83.2037	0	84.7874	83.912	88.6677	92.4092	77.9439	78.5479	84.6718	89.1144
		220	1057.64	88.3112	79.2815	0	0	0	82.3918	79.7297	88.1899	0	0	84.3604	83.6755	89.1714	75.8463	0	0	80.4886	83.8891	86.728	0	0	89.8579	0	80.2443	0	80.4418	91.572	84.9585	80.0296	82.3693	82.8548	0	83.7144	94.8043	0	87.9983	94.1207	0	79.6484	81.4898	94.0162	87.3541	87.5967	79.5373	82.766	84.7486
		221	1061.5	89.0639	85.628	0	0	0	85.0002	76.1958	85.9865	0	0	82.2194	82.641	86.53	81.7019	0	0	83.6863	82.3394	87.7608	0	0	88.1376	0	80.704	77.9609	78.4599	89.5088	92.5823	79.0849	90.693	81.8377	0	84.4014	98.3995	0	89.6526	87.2938	0	82.7431	84.767	84.2265	89.6013	84.96	77.7815	91.361	81.2109
		222	1065.36	84.766	83.4576	0	0	0	85.8367	76.5177	90.3609	0	0	85.2974	80.8649	85.2716	85.4774	0	0	84.8089	84.921	98.0528	0	0	81.6334	0	72.81	78.2199	82.1047	91.4657	90.7353	86.7929	79.4529	81.0182	0	86.0108	102.825	0	88.1579	95.1836	0	79.9718	85.2891	82.8301	80.7125	80.7618	76.5191	88.3293	85.5936
		223	1069.22	87.9078	83.2156	0	0	0	85.7573	80.0476	93.9709	0	0	84.6041	88.1243	85.1203	84.1137	0	0	82.2763	94.8047	85.5921	0	0	85.2912	0	89.2229	78.6062	81.4315	82.2401	89.274	85.489	84.3451	76.2021	0	89.53	89.6338	0	86.3686	88.6794	0	84.204	79.1653	82.7897	88.7287	85.5032	83.2267	89.2102	87.895
		224	1073.08	84.814	87.7849	0	0	0	92.3713	76.7018	85.6944	0	0	90.0315	81.7138	81.1746	83.1042	0	0	80.3584	82.6136	95.5072	0	0	90.2915	0	85.5953	75.1348	77.7977	91.4986	86.581	85.6015	79.7385	80.862	0	83.7062	94.2254	0	87.1046	95.2875	0	78.6531	81.74	89.4111	87.9884	82.2311	79.7626	82.6535	83.8643
		225	1076.94	79.452	84.3409	0	0	0	88.5191	80.1181	91.807	0	0	86.0468	86.3919	84.051	80.2745	0	0	81.283	80.1524	91.3357	0	0	87.5728	0	78.1303	79.4593	80.6663	95.041	87.0506	86.8222	79.1508	85.0134	0	73.4182	90.9763	0	84.3684	98.5988	0	88.4044	84.661	86.5328	98.0992	82.6972	87.0636	83.636	82.8183
		226	1080.8	88.0525	84.9026	0	0	0	89.556	78.8805	90.827	0	0	91.5007	81.8485	83.3428	86.2665	0	0	80.0753	85.7739	93.4497	0	0	91.8124	81.9383	84.901	75.3169	83.9649	86.0491	93.8882	80.1469	82.9751	80.7418	0	84.0129	92.7501	0	82.2548	86.4554	0	79.2628	88.1629	87.8267	84.7162	80.2416	77.9528	85.3473	85.2165
		227	1084.66	82.1811	84.5696	0	0	0	82.6264	75.8776	91.3615	0	0	86.5676	79.3063	80.7729	83.8062	0	0	83.2247	85.8853	94.1486	0	0	85.0255	82.747	78.198	75.1521	82.4607	88.5379	89.4349	81.3119	82.8036	84.1923	0	81.7604	90.898	0	88.6196	92.9584	0	79.5808	75.3353	82.3067	86.0974	87.1363	77.7525	85.7121	84.2705
		228	1088.52	84.9851	81.7371	0	0	0	85.7504	80.3554	89.1239	0	0	88.8644	83.0269	88.7133	91.1774	0	0	80.1907	87.8141	101.797	0	0	86.1259	0	83.2208	81.5113	81.694	92.1345	82.563	87.227	82.4682	87.4506	0	78.9956	93.2149	0	87.2158	94.7137	0	79.5855	86.5124	94.5923	84.4015	80.6678	80.5078	81.9679	86.2289
		229	1092.38	79.4403	87.4403	0	0	0	87.3083	77.9234	86.233	0	0	87.9841	82.005	88.6802	89.5884	0	0	83.7975	83.7251	113.176	0	0	81.7577	77.6507	78.4258	82.6996	80.3381	89.2007	87.2632	88.0321	83.0999	80.2886	0	83.7261	86.3967	0	92.2444	96.554	0	83.7918	85.6355	84.8883	90.5898	76.641	81.5713	86.9492	86.1003
		230	1096.24	84.6605	81.9009	0	0	0	86.5567	79.9558	92.785	0	0	84.8997	80.162	84.0214	87.6393	0	0	87.1912	80.9802	87.9331	0	0	84.5972	83.2574	79.2261	79.5704	81.5878	87.7977	84.1608	88.978	84.9966	85.619	0	83.9676	86.5222	0	89.0137	96.1137	81.5081	77.1486	84.123	89.4969	86.061	77.4669	78.477	87.0771	94.9969
		231	1100.1	82.4725	84.9934	0	0	0	87.9092	78.1523	88.1529	0	0	84.4015	91.5916	83.1648	86.0325	0	0	85.2672	85.5635	89.1129	0	0	87.8059	81.7622	79.2771	75.0152	81.5919	92.8721	84.9435	86.3079	82.8964	80.8221	0	84.8043	92.0691	0	83.0785	92.3969	76.9839	86.8615	88.5695	88.7848	85.4661	82.6882	78.3374	85.1182	88.3314
		232	1103.96	80.7735	86.7603	0	0	0	83.4698	79.2284	88.8809	0	0	83.4592	85.0035	84.4792	83.3273	0	0	87.0132	81.4599	91.6759	0	0	85.8222	79.4689	76.3829	81.896	83.1604	90.2122	90.0143	86.2839	83.0866	79.9445	0	85.8109	84.8102	0	90.8564	91.635	82.7166	81.5027	88.0594	89.5078	87.8189	84.119	75.5111	84.4342	83.6939
		233	1107.82	83.3199	81.9013	0	0	0	82.4925	77.9973	93.0367	0	0	87.7404	82.2983	81.7372	82.1123	0	0	84.4803	85.5617	91.3889	0	0	82.8982	83.6648	84.0949	82.6653	79.3533	90.464	87.833	85.5478	86.1472	88.9698	0	84.7981	86.401	0	89.2758	89.2456	79.0115	85.3477	86.1548	87.9275	87.709	82.0247	82.0399	86.8587	84.2782
		234	1111.68	75.3431	85.4552	0	0	0	82.7307	80.0671	88.6267	0	0	83.8051	84.0653	84.722	77.9837	0	0	78.4547	84.6202	89.6713	0	0	86.5964	83.7205	83.5137	79.8809	82.6248	94.1541	84.8702	79.7092	84.6537	81.812	0	85.2927	91.3712	0	89.4616	90.6852	80.5329	82.4391	85.1092	98.0311	88.4454	84.4535	86.4603	86.6792	88.2212
		235	1115.54	84.5143	88.1503	0	0	73.3373	91.5029	77.9229	89.1702	0	0	83.5246	79.3068	91.408	85.4076	0	0	81.0957	86.0822	92.5306	0	0	84.9528	88.3055	79.6906	80.2773	85.2856	93.9808	92.5138	86.9364	78.6632	80.0132	0	86.9563	91.4265	0	91.3528	96.4017	79.7612	78.9902	91.3881	86.1674	88.169	83.9786	79.5165	82.9005	84.4142
		236	1119.4	79.4325	78.0183	0	0	0	84.6483	80.7564	91.8319	0	0	92.0234	87.4669	80.1706	82.4681	0	0	85.6311	85.6556	93.4844	0	0	88.3567	84.7905	81.1918	78.8206	83.2646	89.7236	93.5676	84.5525	88.3823	86.2692	0	80.4617	90.2758	0	91.109	90.1389	78.8804	79.4627	83.8628	86.7817	85.6547	80.9151	82.9839	86.3045	87.7015
		237	1123.26	84.7037	87.5746	0	0	0	88.9733	80.1405	91.5143	0	0	88.4244	82.3395	85.074	86.1072	0	0	81.2378	90.1824	86.7265	0	0	83.4916	78.2321	73.435	82.3816	82.6962	87.3086	90.6175	83.2756	89.7164	79.5338	0	85.0521	95.6087	0	91.7159	89.884	80.6432	84.4304	80.2315	89.651	90.0679	84.3019	77.9958	82.8408	83.8361
		238	1127.12	79.2232	86.5144	0	0	74.7335	84.8854	82.3606	99.8184	0	0	87.7238	87.0024	87.0517	85.3992	0	0	83.1495	86.6672	91.4293	0	0	86.0132	83.8514	78.7636	78.2522	79.6026	95.7513	84.8125	84.6131	83.3276	81.3129	0	80.4123	89.256	0	91.0977	90.6476	80.2349	76.6376	82.8146	80.0017	88.0529	87.2109	78.5716	92.0219	82.7425
		239	1130.98	84.3394	91.3187	0	0	79.5904	83.7599	73.8846	84.5565	0	0	85.152	82.6541	82.487	85.9766	0	0	80.5911	87.1564	90.8824	0	0	91.2496	79.0117	78.5104	81.6189	80.502	90.5069	87.5686	84.9789	87.1976	80.98	0	87.6782	97.1287	0	90.4089	92.0749	74.5004	79.8484	78.4161	96.7233	84.6759	84.6934	74.7816	84.1088	88.1254
		240	1134.84	84.9488	82.1095	0	0	0	89.8857	82.423	96.7215	0	0	83.1481	84.0944	86.8912	80.998	0	0	83.9131	84.9717	87.4827	0	0	88.4125	83.2213	76.1309	77.6635	75.8595	91.044	87.4512	86.3158	83.4203	83.0555	0	83.1624	97.0304	0	86.2103	89.8357	77.9781	82.3934	76.2993	83.8076	85.6352	77.679	77.5534	86.289	86.3963
		241	1138.7	83.1861	85.2644	0	0	81.9199	90.9865	78.2668	101.511	0	0	82.9283	89.3759	83.3878	81.5448	0	0	75.7405	76.0326	90.273	0	0	92.5815	85.6997	79.5492	77.4437	85.3725	89.0257	90.5348	80.8308	89.9746	79.4955	0	83.8299	89.3893	0	89.6844	93.1071	79.9068	83.6515	88.241	88.4909	84.7144	87.5138	75.0091	82.2604	83.867
		242	1142.56	78.0224	83.8753	0	0	77.7744	83.4064	81.1282	89.6147	0	0	81.1963	83.0067	85.1198	80.8419	0	0	77.4332	90.9466	90.9879	0	0	90.9846	85.4499	88.3931	82.7596	81.2265	89.2006	95.2736	81.6399	85.9688	81.9334	0	84.3368	90.5649	0	94.9636	92.9823	76.0457	80.1298	88.2709	89.7417	88.808	82.0511	74.7298	83.4223	86.4237
		243	1146.42	79.859	86.1906	0	0	79.5168	87.9403	75.8326	88.5034	0	0	82.9248	84.5029	85.9791	85.7948	0	0	79.4258	84.0056	90.3729	0	0	84.5275	85.0884	81.6674	79.9612	80.4336	92.9046	91.0926	85.2545	81.0012	83.2889	0	76.9065	89.174	0	96.8509	89.2511	73.1467	81.3509	82.1179	84.4802	92.228	78.6177	78.8588	88.1266	86.1491
		244	1150.28	84.2535	85.7863	0	75.8275	79.5302	86.7469	81.623	88.1101	0	0	89.7831	83.8681	83.6342	85.7663	0	79.7916	79.6354	95.2172	89.66	0	0	88.6847	84.9942	78.7887	81.1829	78.939	91.4563	89.4906	76.624	93.3168	84.8316	0	84.2692	86.6677	0	87.6856	99.1841	82.1619	78.3732	78.2838	89.2363	84.3872	78.5198	76.8692	85.4248	87.7685
		245	1154.14	84.7104	90.3619	0	0	76.3887	84.1069	78.9141	84.9631	0	0	90.8852	86.1849	82.7192	90.0142	0	0	84.8285	86.8027	91.0923	0	0	87.3746	76.1865	80.8463	80.0856	86.9577	86.3704	91.3929	86.4056	85.6546	81.8086	0	81.4189	89.9023	0	90.6093	94.3349	72.2056	79.0861	88.9131	88.0518	85.5	81.4335	75.2183	94.8718	85.5894
		246	1158	88.2036	84.7598	0	72.2662	77.1119	88.1024	81.0469	90.4814	0	0	88.9402	93.5555	85.0435	79.8499	0	84.4124	77.8614	89.6806	85.8807	0	81.5346	96.0427	80.3579	83.0136	86.1251	78.7676	91.1486	96.7066	82.8901	86.2375	85.2007	0	80.4023	83.6715	0	93.518	90.652	75.1209	83.733	87.1794	88.3042	85.5922	79.4332	79.494	88.15	87.7533
		247	1161.86	81.3249	84.968	0	79.1201	76.7113	85.5715	79.1931	89.2889	0	0	91.366	80.8368	84.5185	91.5276	0	75.7453	85.059	81.3359	85.0243	0	0	90.6992	84.0506	76.5694	84.6094	80.104	86.0589	90.2363	84.2332	84.5079	86.5803	0	80.9153	91.305	0	88.2111	97.7571	79.3543	80.6046	85.9423	88.7173	86.9735	81.1824	82.8848	87.1551	92.1985
		248	1165.72	84.6241	81.6823	0	82.5513	76.1745	89.6308	74.7535	93.7051	0	0	85.9594	105.085	77.4967	81.1559	0	79.6851	82.7928	85.8036	90.5051	0	81.1508	96.6665	80.7904	80.1899	79.0625	81.6354	89.4489	95.2522	83.2778	82.1067	85.0575	0	86.8049	96.4933	0	90.9941	95.7603	78.6986	81.6013	83.4959	81.5215	85.0268	77.2617	79.3168	84.7503	89.6022
		249	1169.58	85.8881	93.0651	0	75.2981	79.3996	86.5231	78.3615	85.9716	0	0	90.2158	88.0491	82.316	81.6724	0	85.6452	81.4921	103.309	84.2914	0	82.9813	86.4233	81.5475	78.9061	79.4892	78.2983	91.4106	88.4079	86.31	91.577	82.2225	0	80.2407	90.853	0	91.5393	89.3193	76.641	79.8608	84.1988	85.3872	85.1371	84.2477	83.5727	87.4771	88.4584
		250	1173.44	83.2939	91.6134	0	78.5408	77.5147	90.9836	72.7661	87.0527	0	0	88.2732	84.881	85.3472	87.276	0	81.6262	86.3296	86.3411	92.8628	0	78.2813	96.6505	79.5832	81.9685	79.9722	87.2444	89.8869	87.1695	88.3958	89.9564	83.7137	0	78.0554	86.7074	0	89.2645	94.1344	79.5735	82.246	84.5806	89.4614	89.5271	83.5677	87.8931	92.4068	86.2092
		251	1177.3	84.0149	84.2976	0	81.5433	77.3196	92.5712	0	85.483	0	0	90.4651	86.3158	85.4235	90.2184	0	82.8203	80.949	87.6678	87.9179	0	82.9335	87.4052	84.6016	81.0957	83.9129	84.6949	91.1438	89.1726	86.6443	87.3817	82.4598	0	80.7069	91.6088	0	89.4923	95.7899	80.4048	78.1948	90.137	89.5319	82.703	81.533	79.3098	85.8576	81.7539
		252	1181.16	86.2883	87.9706	0	82.6336	79.1437	93.6836	79.2881	89.976	0	0	88.7863	89.9246	81.9031	87.723	0	84.6329	80.5798	92.8536	90.9388	0	80.7531	85.5072	82.4078	81.0829	83.3155	86.5705	87.6895	87.772	85.4257	87.2678	81.2878	0	78.7339	93.3162	0	93.8429	90.4546	80.8793	88.0473	83.5912	96.9072	89.9156	80.7449	82.8587	88.4585	89.7922
		253	1185.02	83.5916	85.1688	0	75.4354	77.1101	87.4276	77.1613	89.1866	0	0	93.3384	86.8009	91.3774	88.5573	0	79.9935	78.6866	81.6478	85.2961	83.3868	83.1563	84.3199	79.5895	83.5621	77.0239	88.907	87.4376	92.5238	81.2053	90.6848	81.4065	0	80.4688	94.4552	0	91.0168	99.4094	78.477	80.4309	81.4054	85.184	91.2661	85.7276	80.438	83.7185	93.0331
		254	1188.88	81.6836	86.0326	0	76.6709	77.287	89.497	76.4075	91.8071	0	0	87.2007	94.5387	88.4554	86.6912	0	86.3154	82.4077	88.3145	86.7099	0	81.2293	91.5805	83.0877	76.899	82.4496	89.1125	88.1001	98.729	86.3887	91.8341	87.2922	0	82.6139	92.4552	0	98.3685	94.3511	82.441	78.3748	85.6398	86.9163	87.6864	81.1656	79.4156	81.3747	87.8389
		255	1192.74	83.3253	86.4288	0	78.2423	81.1874	90.2613	80.7783	93.993	0	0	87.7637	79.1349	85.6677	91.5871	0	85.2083	84.8902	87.6104	91.3991	0	85.3637	92.9729	83.2633	80.5585	80.5508	80.4563	95.3751	92.8001	84.213	84.9489	82.8573	0	82.1825	94.8687	75.8376	92.1551	90.2027	76.7881	82.705	84.0996	101.188	88.3725	79.157	87.8434	81.2655	105.183
		256	1196.6	81.2929	83.8301	0	76.4349	77.5008	93.2182	77.1037	89.7509	0	0	90.519	83.2753	82.6551	93.4084	0	77.7657	79.5216	81.3808	89.3573	0	77.0961	101.854	83.9756	74.494	82.098	83.3267	89.1452	91.3178	85.2404	86.4431	83.8502	0	80.1218	95.31	0	83.5291	93.0052	77.5463	85.8421	80.5658	93.204	86.6283	83.3184	87.8782	84.5627	94.4466
		257	1200.46	84.9562	90.3931	0	76.8887	76.6344	88.3979	78.3252	89.5962	0	0	82.909	84.717	89.9636	85.9429	0	82.6773	85.6444	88.2869	88.8723	78.2003	0	90.222	82.4127	87.2838	80.0184	83.8489	92.4566	89.4015	79.1743	87.0445	81.4195	0	76.9907	89.2833	76.3704	94.068	89.4242	79.4876	82.0381	82.184	82.7394	89.1682	80.1502	81.1593	88.8082	93.0974
		258	1204.32	79.9243	97.5096	0	76.0379	76.8651	88.5346	79.6792	91.0024	0	0	90.1413	84.028	88.1686	88.53	0	85.4538	87.3438	88.2572	84.5075	0	78.9587	86.3425	77.5481	77.8559	79.7855	80.0088	92.5167	98.7772	79.3459	86.6106	83.6388	0	84.9469	96.5285	0	90.2924	92.6081	81.3338	83.0034	89.1756	84.9571	85.7836	79.7231	84.6126	84.6078	85.4036
		259	1208.18	86.6542	90.3684	0	78.0558	77.9177	95.0287	77.9728	92.2004	0	0	91.1908	81.8972	81.4785	81.9642	0	83.5558	77.4268	84.5765	90.2567	76.2707	82.6011	91.1129	82.6726	78.0977	82.9286	74.2393	96.7979	91.0488	88.3761	81.8056	87.4999	0	80.2961	93.6694	74.3539	87.7094	99.0795	77.3467	77.8895	82.5663	95.2716	91.7368	81.9307	86.2371	88.1132	81.9932
		260	1212.04	80.3041	101.673	0	80.1766	77.2711	85.9668	74.5015	99.0554	0	0	81.6354	84.6307	87.592	87.537	0	81.807	77.9506	89.5124	93.4502	74.9529	78.4613	89.9341	82.6065	82.0814	88.4509	81.3878	97.9423	87.2384	90.1745	90.5508	83.5495	78.9931	76.8682	94.4866	79.517	92.6705	90.3496	78.382	83.7812	77.1779	92.5038	86.0538	80.496	81.8086	92.8341	85.7544
		261	1215.9	88.9777	101.877	0	74.8886	75.3462	89.5637	77.7217	92.815	0	78.1955	87.7011	93.0555	86.89	88.6801	84.8618	79.5588	80.4758	90.3991	95.0695	76.1909	75.8039	86.6063	81.85	81.891	79.1124	85.0516	91.0929	92.7099	82.0695	101.802	78.2126	81.8628	81.8424	88.969	78.8754	87.6568	94.5681	81.415	83.3715	87.687	84.5569	88.1246	86.0087	81.5468	88.8317	86.5677
		262	1219.76	80.0155	87.0821	0	76.0268	76.327	93.4485	76.7503	90.8342	0	0	93.1101	89.5076	85.1397	84.8049	75.7776	77.1788	82.5548	87.5977	89.6702	81.4805	81.9691	84.8674	85.0055	77.0712	82.0739	80.265	86.7427	92.1904	86.9582	86.5857	81.2754	0	77.4358	89.9147	79.0228	90.4576	94.878	82.5525	84.2227	81.2896	87.3032	91.9391	82.9308	80.169	91.9279	85.3484
		263	1223.62	83.3475	89.2506	0	79.0869	79.877	89.8665	78.2879	87.2547	0	0	86.3735	86.6141	84.3132	85.0691	74.2357	76.0602	84.487	93.0061	90.3091	80.4849	83.2384	89.0324	84.4301	77.6097	78.6066	77.8317	91.2624	88.9695	86.8464	83.8589	85.2301	0	80.4738	84.8386	74.6381	97.3761	86.5795	89.9257	83.6603	78.7364	86.7646	83.4582	82.3154	85.3256	82.2075	84.2105
		264	1227.48	88.3454	87.6513	0	79.0105	81.3888	90.5816	82.0294	88.7623	0	0	87.2466	83.3993	85.3283	84.7598	77.6865	81.0028	83.3768	88.3524	87.4926	79.9446	83.0188	80.6372	86.1437	86.2422	83.4039	80.446	83.8507	90.0117	92.3429	84.2288	83.3985	81.3916	82.093	97.4853	76.0896	93.0131	96.4967	87.182	90.2039	83.4942	86.1099	87.0841	84.6014	79.2668	90.1092	87.4978
		265	1231.34	79.9975	96.8898	0	76.7705	79.0267	97.1214	83.7914	88.3586	0	0	89.9219	82.3878	84.1438	89.613	81.2766	79.2719	80.1981	81.5554	90.5162	76.7894	78.8566	92.2355	81.5745	84.4375	78.282	83.7173	88.5075	97.1317	88.658	81.7973	80.2266	83.2883	86.5978	88.5035	78.0519	91.5565	95.707	77.7516	79.6199	83.5936	91.4244	87.5371	81.909	81.2301	84.343	85.0845
		266	1235.2	81.4546	81.58	0	81.2396	81.9477	92.3335	79.0795	93.5059	0	77.0594	86.5852	85.8114	90.3411	84.1829	77.0948	81.7037	76.4986	90.9839	91.2189	78.2561	88.7457	84.4103	84.7905	77.7918	83.1676	85.256	87.872	96.8365	83.6335	92.766	85.1117	77.5575	83.4894	91.6179	73.7194	89.432	99.6079	79.6679	80.6502	87.1171	85.3058	85.5722	82.3482	83.88	90.3674	85.89
		267	1239.06	90.1122	91.5575	0	80.9812	80.4654	90.1696	75.8626	91.1541	0	79.8149	87.1744	83.7309	84.5854	92.4397	77.1056	77.6944	0	86.1208	90.1676	76.8286	84.0151	89.1744	83.5969	84.7246	74.8454	81.7172	107.305	87.4033	81.6616	90.2081	84.6798	78.4972	81.9245	88.8303	73.1314	106.99	97.6352	81.6903	84.7808	79.9581	88.9175	93.2429	87.9629	76.7334	84.1957	90.3301
		268	1242.92	84.7552	92.3733	0	74.9254	82.0182	90.0317	78.3	94.3781	81.8585	78.1507	87.3392	85.6016	85.3628	91.6379	75.974	82.7143	82.0432	88.6818	94.5601	82.7988	78.5807	86.3053	83.8631	84.9018	85.6804	79.9975	94.102	89.5669	85.0548	90.7876	82.7017	79.4951	79.3877	90.1364	82.5458	91.9629	88.4386	80.6581	85.4768	79.8666	83.7844	96.4071	85.6348	80.0833	94.4736	89.8609
		269	1246.78	86.9731	88.4607	0	76.5527	78.5313	92.3372	80.3301	99.6501	82.9051	74.5562	85.4177	87.2703	85.9098	84.2989	82.2034	75.1412	82.0382	93.9263	97.8453	74.4505	80.7733	84.5297	86.2481	78.2403	80.4075	81.6084	88.593	88.8502	80.1754	85.979	90.4973	79.7106	76.7573	87.6104	75.6666	88.8835	87.54	85.2454	78.8868	85.8427	93.2786	88.7284	83.4832	78.7514	84.4288	88.8053
		270	1250.64	85.5235	85.4971	0	77.2725	83.1256	88.593	83.2942	98.5881	82.4115	76.4443	93.0219	87.7872	85.2703	84.7693	83.1215	78.9412	0	101.135	89.4677	82.0763	84.7559	88.216	84.8716	80.5687	85.508	79.6701	94.611	90.7811	83.9742	87.5244	81.1347	80.6257	83.8473	87.0344	74.031	89.4488	102.747	86.6313	86.6795	85.084	89.2179	92.3918	77.4309	81.5999	85.7671	86.3539
		271	1254.5	82.3298	82.7073	83.4321	80.2473	80.2841	87.7874	78.8914	95.6398	82.1581	72.1113	87.2478	91.077	86.4093	93.7659	76.755	80.7293	83.569	86.8343	129.936	78.1263	84.2669	88.1034	85.3506	81.5769	82.9857	84.3867	97.3774	90.8757	80.3505	90.3144	79.0214	81.791	83.437	87.8264	77.1231	89.241	88.797	76.8479	78.7416	86.1007	83.8911	90.0055	82.0148	80.6509	83.2204	83.7311
		272	1258.36	84.6227	85.733	79.271	75.8282	79.5306	91.9917	77.0825	94.9343	84.9571	0	91.7267	93.6512	83.4345	99.7267	76.9699	77.9792	80.9343	90.8387	95.5699	87.8966	85.1651	88.826	84.2002	77.1012	81.3244	80.6484	97.8668	93.6199	82.7468	92.0861	81.1706	81.0913	82.314	92.9744	78.5672	88.9193	101.981	82.8755	83.5845	85.3798	87.5318	85.948	79.1809	83.3636	84.4486	89.3912
		273	1262.22	83.8177	89.6266	77.2557	81.3797	78.3845	86.6757	84.6258	86.718	76.926	80.0889	90.775	85.2374	84.5923	86.5054	76.0858	78.1083	74.4399	83.6586	98.3616	86.9259	84.8462	95.3958	81.7654	79.173	79.7464	85.7675	91.6754	95.0693	78.922	88.0111	85.4773	78.881	81.0427	83.2653	74.0091	97.7154	99.33	81.067	81.4111	86.6886	87.5271	85.1918	80.511	82.6985	85.6801	87.0145
		274	1266.08	87.7619	88.9371	77.2406	76.6181	77.6139	90.7574	80.8355	104.843	78.0163	78.437	85.0218	82.5153	93.8363	86.7961	77.0898	80.0379	78.6672	88.1255	85.0427	81.7317	80.8655	82.6722	82.9939	78.1835	84.6216	84.2671	95.1977	88.8353	87.6911	89.6114	90.9431	78.0055	78.5896	86.6088	77.065	90.0122	94.1103	81.8894	86.8513	87.6947	91.0707	89.3999	81.6192	83.3649	86.906	81.8263
		275	1269.94	85.2286	92.0178	76.4877	76.9213	78.6663	85.5659	79.0987	89.3238	81.1054	78.5828	90.1579	85.4803	86.1907	86.6417	77.9458	84.1694	79.3645	87.7242	83.9207	78.519	81.8471	90.7691	86.1754	79.2111	81.1566	83.0656	84.4	95.6899	79.7612	85.2724	84.0182	76.7907	82.6634	94.5627	77.033	91.1579	95.5279	83.69	84.7709	83.5719	92.8515	85.3035	80.4982	84.0772	83.0017	89.7963
		276	1273.8	82.2629	89.1502	79.7089	75.7212	79.1239	89.1404	75.5621	91.561	78.5716	73.5124	91.9227	84.3056	89.162	83.2312	88.03	78.7231	84.9753	85.4924	88.2101	81.3877	79.511	86.075	82.9358	75.7689	80.911	83.8289	91.94	91.0963	83.5731	90.4489	86.4827	78.8618	88.5903	96.7466	80.0283	99.0277	94.7578	83.0073	87.8695	85.9269	90.6457	87.0292	78.4123	83.6348	86.7267	85.6194
		277	1277.66	86.4279	84.8132	78.3231	77.07	82.789	90.3025	75.6505	90.308	82.6296	80.7223	94.6396	87.7835	81.1225	85.5759	76.8908	72.8512	78.3415	86.6665	90.6797	82.7193	81.5548	91.3753	80.875	81.2434	76.8214	89.9865	85.2134	96.3686	75.9744	93.4356	89.9434	77.8461	80.6436	85.8841	79.6242	85.0547	91.9006	79.9706	80.5356	88.0126	88.6186	92.8434	86.156	77.9044	84.5757	85.5262
		278	1281.52	86.0018	90.2906	78.5395	77.9445	74.2154	82.6536	80.1026	91.4565	79.0165	79.5636	85.4298	86.1622	87.3404	85.6454	77.9523	78.1334	80.5129	87.3661	93.1625	80.1481	80.9607	96.3543	80.5869	80.6259	84.2718	83.3423	90.6327	94.529	84.1156	88.6038	83.8491	80.9643	86.4361	89.1637	78.177	90.8286	95.4652	81.3252	87.1059	92.6427	88.7584	96.9395	83.5438	85.6037	85.5393	91.1001
		279	1285.38	87.7741	82.919	81.1345	77.6555	80.9735	87.6276	78.83	85.8869	82.1423	75.424	87.1519	89.6438	81.271	83.6588	74.8464	80.4093	0	92.207	91.3884	0	81.7672	85.3717	83.735	83.4608	81.3248	86.0778	86.9553	91.9508	88.3781	92.146	89.0843	79.8037	85.378	83.5204	76.9826	91.8775	90.2949	81.154	84.6559	86.8666	85.0479	85.9161	85.6953	87.995	78.4883	86.8157
		280	1289.24	85.1318	86.5124	84.076	80.013	81.5031	84.3469	81.4896	92.0775	80.7706	75.0683	87.0727	87.2388	84.6306	86.8488	74.6111	74.648	83.7819	83.9715	90.0165	84.3996	81.579	86.2967	87.925	78.4681	81.154	79.9125	92.036	97.888	84.2998	86.3731	91.42	80.7179	85.5119	99.3069	76.8137	96.5059	91.4083	82.0366	81.1186	86.8307	84.6651	82.4944	84.7798	85.6047	88.4058	85.5698
		281	1293.1	82.1953	81.5973	78.2184	79.2298	81.3856	85.841	86.3892	86.2612	79.7816	77.2916	88.1173	83.7892	84.6393	93.1147	83.3647	79.2399	81.4684	82.6003	91.5876	80.9627	79.7304	84.7477	85.7669	80.1858	82.1216	83.7104	95.3078	95.3016	87.7511	90.1615	81.9527	74.384	84.3195	93.8478	79.8254	94.7965	99.8241	83.0856	86.8974	86.1199	86.6879	85.1617	83.4908	82.4787	81.5255	90.4894
		282	1296.96	80.2963	86.3866	77.4226	77.2811	78.4264	85.572	80.6827	91.413	82.1127	75.8746	86.9256	87.4129	83.6766	79.755	78.0141	77.4843	78.9526	90.3801	92.5758	0	84.0561	83.9412	82.6935	81.057	88.6476	83.218	96.4936	93.8712	90.2986	90.6968	83.1596	73.69	80.5056	92.7841	75.969	88.7214	94.3277	80.8888	87.0604	90.4025	84.6301	83.6621	87.3481	80.5147	82.2703	89.3189
		283	1300.82	91.5565	84.0364	80.6762	75.3915	82.7951	90.5089	80.4026	95.6438	79.0961	77.0674	82.458	95.4899	85.5425	84.3499	76.9358	80.7585	78.9406	84.5559	94.1885	0	79.2229	93.3288	78.0216	84.8239	89.3117	82.9479	92.4413	93.8998	82.6642	92.8891	84.1158	77.9297	79.3134	90.9223	81.603	93.5566	95.7429	81.7422	86.343	88.0857	82.8426	83.5361	81.2086	84.2036	89.7052	85.0085
		284	1304.68	88.5393	81.588	79.5062	76.2822	79.2838	88.6827	83.1647	82.714	79.2953	77.211	90.7134	81.221	82.0377	90.59	75.5311	83.766	82.3594	82.342	91.6737	81.36	83.2178	92.874	81.4828	81.5663	81.5785	82.8027	92.3074	90.4316	85.5301	85.7423	82.9691	79.6103	83.3719	93.9585	77.8312	88.1455	91.3568	82.7488	87.322	90.9834	95.0572	91.9883	84.9129	85.1741	88.0392	82.6986
		285	1308.54	91.3171	82.3955	77.8266	76.1312	79.5954	94.6135	78.9929	88.8215	80.3268	76.1784	90.8034	82.3156	82.7608	86.9425	80.6903	78.1095	79.6387	81.7807	83.6621	75.5876	77.0373	89.2545	81.7834	81.755	90.8826	88.2491	91.1674	94.9191	87.8986	87.5008	91.6434	77.7668	80.3812	88.853	76.7805	89.5124	96.2365	81.9252	82.1421	90.9815	91.1654	79.8772	80.1501	82.0489	85.8869	86.9153
		286	1312.4	87.0584	92.7664	78.1699	75.2972	73.3026	89.9554	82.6801	90.5358	77.9972	79.214	88.7421	83.5946	83.0088	86.5256	81.8846	78.6652	83.7658	79.1836	88.8455	75.09	80.2905	87.955	81.6848	81.0634	78.9961	89.629	90.2406	81.9187	83.0766	86.5598	79.3812	79.2594	79.2471	92.1364	75.3272	94.3888	98.5196	80.5807	84.7274	87.4505	85.5059	95.0497	78.8188	85.422	86.9691	83.22
		287	1316.26	83.076	89.3361	81.3643	79.5549	80.2045	86.7107	80.4263	90.1513	76.6991	73.7057	90.8024	92.7234	81.6767	89.5388	74.5444	78.2591	78.211	83.4617	89.4324	78.5889	81.484	92.521	87.251	83.1507	86.5501	91.2841	91.9506	92.2916	82.2893	83.7362	86.7736	80.654	82.8775	95.5242	76.3971	96.5156	86.1965	82.7334	85.8299	83.2168	89.779	89.7698	82.8251	90.0793	91.5174	86.5652
		288	1320.12	94.3006	86.4577	75.1333	76.2645	79.8386	83.7242	80.5701	84.1897	75.2814	76.4692	88.1965	93.8333	88.3441	85.4483	79.9991	86.4641	84.5668	86.922	94.0784	80.6135	82.2973	93.4999	81.4168	85.0012	82.2916	86.0141	92.3476	95.6393	82.0779	84.9014	85.6864	81.3105	87.4364	92.7458	80.6771	94.3674	104.772	78.9015	84.3808	96.2685	91.5088	87.7661	80.3734	81.3015	80.2826	86.1325
		289	1323.98	86.9888	86.4189	81.4045	75.3068	79.1703	93.9403	82.1054	92.8597	75.4995	81.8504	84.9424	92.5348	87.5626	90.0545	80.0752	78.6271	80.7432	85.2189	91.2729	77.1294	85.5947	85.6817	83.1486	79.55	84.5687	86.0092	91.4857	93.2076	84.6753	85.9191	86.0829	80.605	81.3377	91.2944	77.4082	95.4746	95.3566	81.0832	92.8891	87.5346	89.0636	89.5255	85.3761	83.7414	88.9671	89.2547
		290	1327.84	87.6451	92.1117	79.8145	74.4173	81.0286	87.5716	75.9906	86.2494	82.1929	74.8428	89.7449	94.709	81.7914	89.0061	77.597	84.7172	81.9317	95.2125	89.8521	0	77.8024	87.1541	85.892	84.4039	85.4423	84.3791	86.4213	99.981	80.6336	90.9118	87.1415	80.8744	84.0629	102.919	77.2366	93.0968	89.3803	76.0669	89.7862	83.0396	94.7906	88.2716	82.7417	82.2515	84.7855	85.5567
		291	1331.7	84.3755	88.4421	79.1306	82.4406	80.6459	84.8207	79.1165	87.6594	75.764	77.4606	86.6616	88.9977	85.7266	87.2924	81.9416	77.8938	80.0905	84.5921	86.4493	77.0243	88.1885	86.7804	84.4762	81.6927	76.5368	85.6327	94.4588	95.9261	84.6486	85.2976	88.0657	76.3934	81.3606	98.0405	76.2216	93.5044	98.0811	83.4663	85.9927	88.4496	89.4745	87.7081	80.6232	85.99	82.7962	88.4584
		292	1335.56	88.1628	89.7869	82.0937	73.9393	80.9153	86.1537	78.066	93.5444	81.1229	78.4529	89.1428	84.2181	83.2628	82.4245	75.0441	80.9796	76.4482	87.3534	87.397	80.1908	84.3138	92.1547	85.2378	78.6278	80.7689	85.1941	90.3521	89.5584	85.1843	86.8131	88.0319	80.5175	81.3441	85.0891	74.7594	90.793	93.4935	83.8802	83.7484	87.6997	88.8366	90.5669	84.2366	83.2244	90.41	88.9491
		293	1339.42	85.6458	92.6886	78.3513	77.6415	81.7752	90.1382	83.5234	92.782	80.3082	79.3029	90.8881	84.4664	86.3398	87.3938	74.8075	80.9143	77.1235	90.6936	85.3793	80.4485	86.6377	85.5235	88.706	82.7166	86.2143	85.1675	92.8763	93.6595	83.4191	84.7176	85.7175	75.9616	84.7177	94.2953	77.8596	91.2343	96.7056	81.6541	89.2822	94.0921	88.6755	91.5487	83.1601	84.1958	90.1471	86.8835
		294	1343.28	80.6651	85.6379	78.9022	74.7136	80.4255	89.0496	81.16	101.417	77.4105	76.554	90.7041	87.4523	84.3834	85.2533	80.0518	81.5013	77.2568	88.0357	84.2378	87.1989	85.1024	87.9823	82.2488	84.3887	78.6911	85.2708	88.9242	91.565	87.0184	89.0903	82.2663	82.7779	81.1366	88.567	74.3929	87.6226	89.7172	82.4496	84.6283	84.2273	98.896	92.8671	78.8144	82.5451	85.9299	85.0589
		295	1347.14	85.8719	84.2807	77.5842	80.4137	78.1505	90.7099	85.8478	86.7664	77.7482	77.6044	88.0352	82.3729	84.6558	86.0139	77.4531	82.3857	76.281	84.0128	89.5293	81.0562	85.047	86.5776	84.5804	82.4155	84.302	88.3619	90.5216	93.4998	84.2053	87.5774	89.7001	77.8609	84.0365	92.0701	76.8371	92.05	89.2639	84.5978	86.0019	88.2655	92.0272	87.846	87.8842	84.8918	90.5665	82.0434
		296	1351	83.9849	91.0747	80.4623	78.2787	80.576	92.2075	83.9844	111.453	79.8894	81.1172	86.3712	85.5037	87.7526	90.7267	81.1826	77.6807	80.6609	83.9051	93.1695	81.0243	79.5606	83.5017	81.9317	79.998	83.6988	87.1515	87.7532	93.5779	87.3844	87.8032	84.8996	80.9311	79.8992	88.6545	76.372	89.1853	88.8986	79.5698	82.294	82.8481	84.3332	89.9287	86.0881	93.0768	85.6857	91.4548
		297	1354.86	85.7457	87.144	76.3097	81.477	86.2811	93.9514	76.5121	97.9134	74.3573	72.7195	86.4775	87.0942	85.1008	84.642	76.3633	77.2329	86.6303	90.0502	85.018	82.4661	84.2572	88.002	85.1164	86.9522	79.3655	82.7274	92.3515	90.3574	85.7132	87.0252	88.4935	78.7491	80.8766	95.3882	81.8096	96.4226	97.7991	83.7622	90.4244	89.2327	89.1003	89.8813	85.9296	79.1547	86.3072	85.8004
		298	1358.72	84.8081	84.4535	83.7156	79.0896	80.0964	91.2618	82.0383	90.8352	78.1938	77.5421	86.4889	84.7772	81.5413	81.0721	77.166	80.27	79.6743	85.9972	91.9168	76.9602	79.829	91.1404	80.0668	84.1623	78.0011	87.7723	89.3423	91.2015	88.9108	83.1327	90.6642	83.0441	79.1077	90.5175	75.8108	90.4981	93.438	85.1822	85.7224	88.5441	93.0677	91.4702	85.2817	84.7701	87.3771	86.0331
		299	1362.58	87.5926	85.6615	83.81	78.5997	82.7171	94.1265	79.8255	94.6436	84.5117	80.807	90.0849	81.2287	84.6692	85.2107	81.8794	80.8372	78.8524	87.4197	91.6353	79.598	83.1356	87.7903	86.6683	83.8272	82.4625	85.0319	92.0803	91.8382	87.9044	81.4721	87.8845	82.6454	80.2525	88.3963	76.1449	93.1016	94.0094	78.1478	83.971	88.9183	89.8004	86.304	81.9137	83.2137	85.9131	91.8338
		300	1366.44	84.5968	87.2802	79.0066	77.4532	81.6474	90.0227	78.4002	88.2573	74.4554	81.9233	90.1396	84.8401	82.1716	96.5472	79.3148	79.6878	80.648	86.7863	90.5145	79.0413	83.373	82.1976	82.7054	80.0697	79.7773	89.4134	96.5393	90.9918	80.0182	82.7012	87.3191	82.0653	82.6326	89.5094	81.2931	85.3529	89.5755	83.6062	80.5399	89.4031	99.4434	92.7222	86.0734	81.8481	85.2436	86.3258
		301	1370.3	87.0718	83.7164	74.3082	77.8926	91.0917	86.2952	79.0009	93.0975	76.078	76.1933	93.3038	85.0932	82.295	90.2377	78.1194	80.0808	85.8831	91.1451	93.8408	77.9947	82.5356	97.5577	82.2956	81.7643	73.5503	91.3669	91.3651	94.4063	84.5834	81.0181	87.4983	84.0234	80.111	94.9333	80.3324	94.306	92.2921	79.3848	91.3707	86.8653	89.899	85.4305	82.3916	83.8457	86.2305	88.0072
		302	1374.16	88.3478	82.4241	83.2839	82.2954	80.6724	83.0578	82.6315	90.5552	78.2958	75.7319	88.2295	90.2863	87.0968	84.8441	71.9178	82.0737	82.2582	88.0141	91.457	78.6145	82.5967	87.1882	85.2738	80.8097	82.2933	83.2109	92.9556	98.5841	86.5593	85.5257	88.1539	79.4352	87.098	97.0906	74.6983	86.5185	94.0566	80.9389	90.5136	93.1897	90.2122	94.2756	83.1076	82.7166	82.1532	88.6991
		303	1378.02	87.1432	90.5153	82.1477	77.7795	84.1514	86.4233	88.9258	90.9606	81.6457	82.5774	86.1186	93.1177	87.624	90.0554	83.4724	77.1645	84.0272	92.0926	88.4062	79.4937	84.52	91.5651	90.3308	76.693	74.6166	85.569	96.5877	96.6699	81.3553	93.2846	84.1356	78.2218	78.977	98.9502	76.8669	96.2957	95.6052	82.4346	89.5134	86.9657	85.7606	88.1297	84.0446	88.5949	86.3411	87.026
		304	1381.88	88.1822	92.3717	79.285	81.142	74.2231	95.5407	80.5324	96.9941	81.3699	79.0546	89.9217	92.4277	87.0521	86.4511	73.5265	77.463	78.1315	90.9715	89.174	76.7435	84.5734	84.7268	81.5397	81.2193	83.3774	84.9215	89.5908	91.7457	83.6524	90.3102	86.6794	79.4183	76.6113	95.2715	77.5601	92.9317	90.8393	82.9147	79.9033	89.6594	92.2987	91.8099	81.2462	87.79	86.8974	97.7885
		305	1385.74	97.5321	87.8061	81.336	82.5042	81.9892	90.5442	79.4027	100.021	82.5912	78.498	89.8241	85.9268	84.4672	93.4979	76.2785	81.2224	80.53	92.0116	87.4469	81.98	85.6874	93.2643	85.4217	78.5827	76.3497	83.0942	93.5754	89.2048	87.423	85.7032	89.9664	85.5485	80.7097	89.8841	75.82	85.0924	88.9998	80.1642	94.2941	89.5768	91.4657	90.1835	79.8653	81.0133	93.5541	87.6689
		306	1389.6	91.7903	98.1984	80.2587	81.7882	85.4019	85.2053	84.2597	94.9697	81.4953	82.1507	91.8802	88.9573	77.529	82.6884	79.4279	78.8236	79.5529	100.695	90.6357	86.7118	85.8542	94.454	86.3538	82.591	78.6137	88.6794	92.182	91.8802	85.663	82.9893	87.2218	79.1534	82.5245	100.204	82.3047	88.6451	92.0876	81.9362	78.2917	94.3798	104.707	94.5998	86.7756	80.0189	84.334	86.7431
		307	1393.46	87.077	87.2108	85.4259	80.5097	81.8129	86.7362	81.4074	97.7827	87.0303	81.2103	90.494	88.9137	79.7585	88.7486	81.5622	79.3851	79.5711	87.8163	85.9654	82.2155	81.6329	98.0378	84.4481	80.6557	81.1495	85.6766	89.7968	91.3057	88.7728	88.6081	101.183	82.0816	82.1483	89.7861	82.8799	85.7213	89.1022	79.9809	82.1485	86.1896	89.5206	85.7881	90.0722	79.422	85.6072	86.0747
		308	1397.32	90.9256	85.0428	74.1592	78.2528	81.8756	90.9151	77.4962	94.5613	78.8684	76.6996	91.0206	85.2036	88.0043	92.7699	76.7947	81.4876	85.8476	88.8989	91.6869	86.366	89.5508	85.8558	81.5728	81.4754	85.4092	84.5061	92.8915	93.6594	91.132	91.4756	89.9435	81.2413	86.57	95.2237	79.4191	93.5068	90.3663	80.2222	89.2643	89.3744	89.675	89.986	87.417	81.5587	90.4448	90.9646
		309	1401.18	85.7861	95.0546	76.1417	85.472	79.6667	102.468	79.9822	96.4072	80.8296	78.924	89.2662	80.0037	87.0039	89.4347	74.8196	79.5598	79.8203	89.9029	92.0421	83.852	80.1021	84.0381	85.6506	79.505	81.3899	86.0836	86.9263	92.3394	85.1571	84.7406	84.7989	87.7023	84.9589	87.5744	77.8758	93.8269	87.4612	82.1831	82.6163	92.0269	91.6721	88.7724	84.111	86.2522	86.9514	93.5382
		310	1405.04	83.2954	92.832	78.8408	81.7115	78.0735	85.3871	84.3571	91.7028	77.9174	78.0302	91.4413	84.3993	88.2678	82.403	83.9317	82.6043	80.8609	86.7308	88.2124	79.9534	84.5441	86.6656	84.7991	80.7135	82.4666	91.0286	93.9599	91.931	84.5796	86.323	94.8047	76.2367	82.5906	87.9703	81.0444	89.2244	94.8628	81.7142	85.4843	87.8522	90.8108	96.2032	87.4578	79.7924	84.9114	90.3172
		311	1408.9	87.3149	89.8368	78.933	74.6721	75.8008	86.4517	77.8247	93.2479	80.7568	80.7523	87.2111	88.0817	91.1713	82.353	73.603	82.5234	78.6251	94.4779	90.5783	77.6409	86.7821	92.8476	80.4231	80.8808	81.2272	83.3829	97.6026	98.927	89.1329	86.3176	85.6992	81.4253	81.7264	93.6498	77.3642	90.2248	92.0464	84.9251	81.1625	91.7138	92.6089	98.8229	81.3663	82.0867	88.0995	94.0668
		312	1412.76	85.7139	85.448	80.7742	93.1145	82.5406	89.5303	79.2297	95.2133	81.8019	74.8208	88.8862	89.8722	87.5786	85.227	74.9123	82.8093	86.9596	89.1912	90.9029	77.9796	80.2991	90.0718	84.0194	82.6723	77.8032	86.8614	93.3839	89.2942	88.2046	82.6345	90.4931	77.524	83.1657	95.3656	77.9923	87.375	98.6186	80.3462	84.6993	80.1854	101.329	89.9063	86.6972	79.728	86.9608	93.6883
		313	1416.62	83.6504	91.5539	77.4371	85.949	83.4458	89.9221	81.7541	92.825	79.6276	77.4517	90.4737	78.9717	83.4553	90.6475	74.4203	80.7728	82.6651	93.9929	90.4439	82.2098	81.4739	88.3216	86.1978	78.3619	85.8961	81.8379	91.3553	95.2498	87.9035	86.1422	86.8541	85.7346	87.7861	88.8118	0	85.8056	90.1218	81.4787	85.5526	82.6153	93.011	90.468	81.5448	83.3608	84.0876	92.4859
		314	1420.48	83.2349	81.8835	80.4599	80.8628	79.9089	85.4749	85.9747	96.0561	90.2109	79.5911	87.5334	87.7217	83.6545	87.0732	76.2865	85.8091	81.2549	89.242	82.0493	82.195	81.9961	89.1098	85.2183	80.6482	83.7239	82.7164	94.5196	88.9982	88.122	87.8325	89.8628	81.5609	90.3664	93.8904	79.3334	86.3785	99.0321	87.755	90.0579	89.2596	91.6303	91.1248	87.3151	82.2244	91.444	89.9813
		315	1424.34	98.0777	85.8699	74.1265	79.0217	90.7081	86.6004	79.0641	88.0362	76.0145	77.9296	88.0366	86.2753	90.0639	88.9519	80.1568	84.1042	78.9405	86.1777	90.8442	84.2361	83.903	85.8341	84.7498	83.0291	80.5041	87.2442	98.2534	92.1988	84.4765	80.9172	91.9336	76.6369	80.0918	97.9144	74.494	88.8644	93.1225	88.9403	87.6882	89.3529	92.8648	93.8939	81.4954	82.9021	91.1278	89.8312
		316	1428.2	87.3802	81.8134	78.2749	78.306	87.4489	86.9216	85.2407	95.7317	78.6677	79.7957	88.8846	91.8559	88.7682	85.5986	75.8915	78.7335	76.3918	85.8401	97.5016	78.5053	81.4355	81.8207	83.8421	87.9282	79.155	84.9994	95.7577	91.7226	86.8867	84.0241	87.4734	84.5045	86.9616	101.65	73.89	93.3029	92.3726	83.6998	87.3292	89.8275	90.7092	91.337	80.7325	78.5104	81.9336	93.0694
		317	1432.06	81.9408	92.2141	81.218	86.2224	83.6971	98.2043	83.8006	95.6451	78.8997	80.7127	94.6961	88.713	84.0529	85.1161	82.7482	80.402	80.3855	85.3463	83.8313	88.3941	78.4268	91.854	86.8173	83.7745	85.0204	85.3903	93.7406	88.0345	91.6202	88.226	87.6527	84.2065	87.0765	93.8423	74.4289	93.7543	98.0446	82.8766	80.9358	87.4332	93.741	90.5105	84.9931	81.6008	83.5549	95.221
		318	1435.92	84.4231	90.0093	77.9288	81.2915	89.5147	88.0712	78.6557	90.3313	81.7817	82.3277	85.2066	92.1154	87.4302	90.1523	78.4329	79.0823	81.0094	91.7208	91.6699	89.9921	89.5244	91.8991	85.7239	80.1557	80.8806	84.4373	93.0913	97.2554	89.9192	88.5101	85.2909	78.6305	87.609	86.5112	77.2053	92.3364	96.6037	82.7525	83.0682	88.6486	94.0002	96.135	85.0555	80.4329	91.4937	93.4734
		319	1439.78	86.7427	83.9318	82.9867	87.0085	85.3188	87.2705	83.4074	92.982	80.9785	77.3237	88.3137	86.6491	84.2591	92.1454	79.2232	82.7238	77.6695	89.0941	86.9204	79.3231	81.6416	83.7095	84.1183	86.3993	82.9782	81.53	94.3391	86.3383	79.361	85.4819	88.1156	80.2743	87.4836	91.5607	83.0411	92.2796	90.2265	81.0981	90.3059	85.4273	86.8473	92.0493	81.73	83.3774	86.5796	97.5006
		320	1443.64	88.5418	88.4631	79.2886	85.4127	83.1888	95.0931	78.8157	89.4635	78.3867	85.6795	92.1145	95.0411	88.1508	78.8501	78.1291	78.1866	81.341	89.6894	89.5792	86.9169	85.6501	84.126	85.7582	81.3717	81.229	85.0322	94.4953	95.7223	91.0652	85.8016	84.8129	83.7282	82.722	90.3325	77.2444	87.5647	100.827	80.2282	83.9893	89.7049	91.2092	99.6204	84.7199	82.6326	88.8233	92.4669
		321	1447.5	85.0791	90.0263	80.7681	86.9179	87.5265	91.1401	82.4574	95.8107	81.9212	73.7608	84.0816	84.6005	82.6139	89.746	78.2461	0	80.2026	87.2006	83.4546	81.2784	82.9388	88.9896	84.5229	82.4169	82.711	78.8361	91.3039	88.3796	88.6386	95.8166	80.7222	80.3915	83.1176	92.6629	81.8352	89.0405	96.3634	87.0418	86.5041	91.4237	87.5986	93.5567	85.3867	77.8591	91.0601	88.2003
		322	1451.36	90.4061	101.45	81.6917	86.887	81.8117	92.6043	89.4062	92.067	79.2001	77.0302	90.4798	88.9514	81.1733	94.6205	79.1418	82.2668	79.3492	91.5739	92.8201	85.5407	81.3528	83.6205	83.6946	82.244	78.6495	82.5721	101.016	92.1524	93.9318	87.5356	87.6719	79.8288	85.2041	98.2664	78.3319	90.2381	93.2101	85.9567	82.0762	86.0135	90.3044	90.1437	78.6798	84.0075	83.9081	90.8039
		323	1455.22	84.373	94.9227	81.267	77.3859	81.8916	90.3161	81.669	96.8478	81.9644	77.537	87.9934	89.0083	81.6928	90.8222	76.3993	82.9414	78.8112	86.889	94.1295	79.1761	84.4843	84.8397	80.934	81.9545	75.1959	84.1178	96.3927	90.642	81.6875	88.3598	94.2341	85.0192	83.3361	97.0692	76.7062	89.9583	98.8592	85.1572	88.9215	90.409	92.1171	92.3388	85.3406	82.3727	86.5021	93.2705
		324	1459.08	94.3967	83.6423	82.2319	80.3207	83.3515	85.9731	79.596	91.9387	84.703	85.1066	92.6811	80.1368	87.6188	86.909	77.5414	86.1816	82.9549	88.2526	94.0852	81.5305	78.7579	89.0441	80.1055	77.0833	86.5386	82.7724	94.3742	88.6559	89.1179	85.8185	85.9026	77.033	78.2963	87.5536	75.2212	87.9183	106.622	78.4291	84.7234	82.8023	92.3677	86.7495	80.8178	80.291	85.3563	100.791
		325	1462.94	91.1358	82.3078	81.4084	83.3242	85.9902	83.6472	80.5905	97.7462	83.9625	79.149	88.3156	85.8938	82.6907	93.0931	77.2696	85.7385	78.0672	81.9232	89.0606	86.1305	86.9016	83.8283	88.7971	80.157	82.9009	80.5683	90.0761	93.0678	83.8893	86.4985	100.46	75.612	85.2543	92.7911	79.6034	84.8497	101.004	84.4971	85.7345	85.8851	89.9675	89.5861	82.5707	81.0508	88.8206	93.3109
		326	1466.8	90.8874	90.2612	80.0645	83.1293	81.1763	93.0523	84.2856	94.3431	76.9566	79.589	88.0145	89.3898	89.2376	89.6977	80.9263	79.0548	84.8671	86.5282	82.4802	84.8221	81.4544	86.4499	80.5247	83.2536	83.2378	87.7292	93.4245	88.7523	85.344	90.0782	96.5063	78.7103	88.3607	93.6923	0	93.5813	90.0042	83.6843	89.4423	85.4539	86.4615	91.034	84.9761	80.2193	93.556	90.381
		327	1470.66	88.7594	88.8121	73.3306	83.5522	77.4801	90.3266	86.3625	100.197	83.2297	84.5024	94.4088	88.7266	83.478	89.0563	79.8029	78.1731	78.1756	86.4092	88.7916	82.6197	80.4504	82.6887	82.4187	78.6132	80.2843	88.4521	94.6312	94.865	85.9423	90.869	90.9569	88.6298	88.5796	91.0267	0	93.2753	91.403	83.3426	86.1318	83.8189	90.526	92.528	85.7329	87.774	82.8606	88.4622
		328	1474.52	87.4835	89.9245	83.8004	78.4161	84.6073	98.1353	84.2771	99.5205	84.9898	72.6824	93.6458	87.0649	83.9746	90.6456	77.2467	78.2889	80.1528	86.3364	91.7345	84.0232	82.9558	91.369	83.0188	87.1651	79.4677	89.2512	91.4037	86.5661	91.8066	87.2442	87.68	79.6797	84.5895	93.7202	76.5739	91.1766	95.2504	85.1611	81.6514	88.3247	90.1816	98.5536	84.1825	87.9172	89.6338	88.1604
		329	1478.38	93.0063	91.547	92.101	80.148	80.6244	88.7589	85.2307	90.8785	85.3161	79.5277	88.8593	89.8826	88.5268	94.2475	81.7273	80.9968	85.9582	87.2971	88.6952	84.4292	81.44	79.6065	85.6654	88.6608	81.5426	84.3236	89.8547	98.9103	89.7149	91.8806	88.3957	82.2641	83.3287	96.0923	81.2779	87.7301	102.368	81.086	88.2062	87.8815	89.6853	97.7003	86.3639	84.3974	84.1782	92.1024
		330	1482.24	85.6064	95.2387	79.772	82.7063	85.3119	90.5256	85.1757	94.3738	80.3111	79.6551	92.8275	89.6997	84.3081	89.8633	82.2242	79.0604	78.2984	85.222	89.4721	78.0897	84.4415	89.1142	87.5569	84.1439	82.4892	83.1349	93.9168	91.1649	82.4568	87.5237	88.0558	82.0935	84.1204	96.3113	82.3628	91.4525	88.9678	83.8777	89.4269	79.7226	87.9501	94.7564	85.2355	87.3664	92.9268	91.3023
		331	1486.1	89.4526	89.2288	75.5663	87.9086	83.2446	91.5016	82.0842	93.383	87.4224	77.9335	89.782	88.1983	85.8227	92.5586	76.855	85.5332	77.2774	97.678	91.5918	85.3099	84.1155	90.4164	87.8956	83.6654	78.9245	77.9615	98.0782	92.0115	85.5133	99.1346	96.6026	75.1622	78.882	99.3759	76.7271	88.7242	91.63	87.2339	88.5019	90.761	97.6106	91.7264	87.1963	85.4001	88.8857	90.9959
		332	1489.96	85.3105	88.862	79.6883	82.0465	78.0151	93.2717	83.6155	91.9196	81.3346	80.3694	88.1069	90.1886	79.6061	87.0716	75.6488	78.7075	79.2126	91.4689	87.7399	83.3822	86.3079	85.551	85.9485	81.2772	85.9578	78.929	94.047	91.9972	83.8337	88.719	100.792	74.2786	84.6745	87.2972	0	90.3811	100.571	86.7861	83.1923	87.2449	89.3436	96.0368	84.4872	86.464	95.1643	90.8391
		333	1493.82	90.2822	89.2906	85.7721	84.8168	85.6076	88.1497	89.3756	96.5784	84.5541	75.3674	82.992	82.6909	84.2797	86.3123	77.734	81.6409	82.0141	89.1411	90.3272	83.2721	82.4761	91.6396	87.3351	86.5663	81.5119	85.7558	97.2002	89.1622	87.2325	83.4627	88.9768	83.7433	82.4034	91.4377	80.4197	88.4044	90.6034	80.4759	84.766	83.6114	88.3921	104.499	81.0298	86.011	87.0606	90.7071
		334	1497.68	90.357	89.8156	77.7986	88.6945	79.1363	86.1282	86.8935	91.2309	81.5957	74.3782	90.9054	87.4388	84.9932	93.014	79.6371	74.6399	81.9599	83.5707	94.9918	85.6077	79.7984	92.6966	83.736	85.8223	78.0393	93.8944	92.0469	90.2889	87.0416	86.2636	90.2817	85.2395	79.4629	90.8428	73.3544	90.5576	94.2484	80.7513	85.2739	90.0482	82.7134	88.0979	85.7244	90.305	82.3726	91.1309
		335	1501.54	93.1416	94.4808	82.2393	81.3467	86.6598	88.9268	85.6454	95.4196	85.078	82.1334	86.3609	87.0284	85.8567	89.793	78.4337	76.2368	85.8412	90.8573	94.9857	86.5866	79.8915	88.4137	86.8169	83.184	80.7051	87.9718	92.2031	84.47	89.4504	88.0253	80.049	77.8122	88.6194	88.6612	72.3701	91.6141	91.6333	85.304	88.1557	84.4737	86.0034	93.7322	87.4644	87.5937	90.9316	92.811
		336	1505.4	87.2305	89.631	87.2597	79.8128	82.8557	96.7067	83.0074	89.6007	80.7154	79.8527	92.0966	100.329	83.7209	88.0411	79.6341	83.4361	84.875	86.3336	89.2875	84.589	83.1686	88.4967	81.8331	77.8241	78.0535	87.588	93.0668	85.9428	84.0435	83.6492	89.5913	79.2553	88.9687	92.697	83.8951	96.0805	99.3003	80.2421	85.5731	85.0997	83.3184	86.1331	84.2836	87.6032	88.3228	90.1336
		337	1509.26	90.3455	95.7938	80.9362	83.2393	86.4452	94.5942	80.767	93.5735	82.2225	81.1586	90.6061	81.5207	76.7095	98.1241	77.3321	79.4233	78.2101	84.9859	85.0436	88.6128	87.0652	93.7819	84.6521	79.989	85.7124	83.9155	91.8365	91.2086	90.8859	91.928	90.1059	84.5827	80.895	93.4111	0	93.0965	95.4908	86.2003	84.2646	90.6656	86.5082	88.1353	85.6411	81.5651	86.1801	94.7097
		338	1513.12	89.9909	90.4909	81.8042	83.0533	85.9386	89.5774	81.2292	88.7697	81.7377	82.1636	92.3217	87.3456	89.5329	98.2764	84.4916	81.1664	78.8851	88.8329	86.9422	83.9735	83.8492	91.2715	87.894	79.1899	81.5884	87.7818	86.2276	90.3113	88.2714	92.5377	89.905	77.8447	89.1259	96.2013	72.5535	90.4758	99.461	79.9358	95.9345	85.1635	98.7342	93.0593	86.6632	85.144	89.1994	94.3328
		339	1516.98	114.648	92.5846	78.9716	85.1611	78.0564	94.8933	81.3894	92.721	83.8191	80.1813	87.0755	86.4897	82.5357	86.2951	77.1435	78.7718	88.0392	85.3147	87.0892	80.8773	81.0287	88.0335	84.1985	81.657	83.4625	83.8231	94.0241	90.1514	85.7576	87.9747	96.7531	84.1997	81.7136	99.1747	71.1153	84.5972	95.2263	81.8199	84.228	93.085	89.3933	89.1582	84.6796	80.5772	86.1234	91.8259
		340	1520.84	88.9304	96.5989	81.1409	87.0913	86.4296	91.7054	84.0224	93.7839	82.2795	80.3806	91.261	88.7878	83.0077	92.7363	74.2659	76.6136	76.1539	87.5177	92.0294	83.7485	84.0907	85.354	80.3362	82.1656	80.3189	79.6025	95.8129	88.2211	84.0596	86.0054	87.6228	78.1924	86.7019	100.039	80.1184	90.9107	96.3353	81.3286	84.8852	82.462	93.2382	90.3819	79.4171	88.0242	84.597	85.4587
		341	1524.7	105.487	96.518	79.2714	85.464	84.4629	90.3666	85.7681	91.6693	82.4487	76.4689	93.3325	86.4879	88.9124	91.2568	76.7242	78.7226	79.6544	86.8325	96.4537	83.7592	81.6766	93.3367	86.2824	82.4054	77.109	86.2815	89.0066	92.8745	88.1861	81.4479	85.8393	81.281	91.5154	91.0361	77.187	93.4367	95.4423	83.3535	85.8293	92.7924	96.039	86.9347	86.7582	91.4654	87.8506	96.6735
		342	1528.56	89.4214	88.9595	79.4293	90.4576	84.9419	88.0644	80.8156	94.1302	80.9378	79.7531	93.7613	88.1075	86.0878	91.4204	80.2154	76.282	80.2582	85.8826	91.4949	81.0218	79.0833	93.13	87.6106	79.8961	77.6645	83.3178	89.9409	97.7172	89.5775	89.3542	86.9648	84.7092	80.8499	91.0391	75.1159	88.5888	98.8075	78.791	85.3555	93.6669	90.6106	94.394	88.0058	81.3332	84.9934	91.9252
		343	1532.42	86.5337	95.5529	81.7571	78.6183	91.0342	91.0417	84.2535	97.6863	82.5141	81.7027	96.853	85.3224	87.569	90.6687	76.1602	78.0916	82.0088	94.0601	92.2226	78.321	80.9342	91.8807	82.1502	84.1601	80.3821	77.7056	94.052	90.3797	91.0436	87.3186	86.0869	84.1684	87.3542	87.166	78.5003	99.1193	102.044	80.7681	83.7448	83.9239	85.4123	94.8184	81.3373	83.4622	83.0341	95.3747
		344	1536.28	88.6775	89.0472	82.2226	85.0828	82.6185	89.8694	82.4663	97.9979	83.768	76.2767	99.9078	91.2254	89.1447	94.4478	79.0304	79.4658	88.4221	85.8236	94.2675	79.911	79.3527	91.301	80.3447	78.1764	80.6771	85.2377	96.8312	96.1309	88.7419	90.182	94.0878	81.6631	78.7265	92.6695	77.9093	89.4194	88.2346	83.3483	90.0517	83.9516	91.7511	96.1835	85.5127	92.381	83.8268	94.0251
		345	1540.14	87.3178	98.721	84.3854	84.385	86.0136	98.2151	78.5275	94.3376	83.986	80.8661	90.5484	92.1323	80.8918	87.947	76.3441	81.947	82.1177	95.6701	95.3548	87.2155	82.9758	89.3292	84.5557	78.1396	84.8596	87.6961	97.22	85.2738	97.1887	86.5694	90.4901	80.0402	87.6895	96.2585	75.2931	90.4332	95.6972	79.7933	97.4425	88.281	89.9329	90.7876	84.9323	84.3374	84.4065	91.5864
		346	1544	90.7601	94.2735	81.6198	85.4129	79.6714	95.8614	80.9258	88.5224	88.2029	84.9899	92.5675	89.9902	87.226	89.4092	83.0834	85.3275	79.1526	87.3752	92.3042	84.4298	87.0586	95.8678	78.2438	84.741	78.2094	88.6373	89.5931	91.128	94.4058	94.2888	89.7812	82.6562	84.1129	95.4565	74.6128	91.291	103.498	82.6071	84.707	82.0333	88.1885	86.5043	83.3781	79.5768	88.1286	92.7165
		347	1547.86	92.6636	98.4774	84.0049	84.6842	87.9712	99.3609	83.2274	89.2317	77.8733	76.4708	83.0971	88.0233	84.7974	87.1542	78.2739	81.5732	82.3913	89.2296	91.623	90.2667	83.5086	94.9658	83.5827	79.2409	85.861	83.4646	93.6309	96.7902	90.7132	89.5596	84.068	77.6213	83.6813	91.4063	74.5221	99.0328	100.669	82.1905	93.5504	87.4913	81.1079	91.108	95.0839	79.9089	86.0245	95.7959
		348	1551.72	87.9422	90.0977	80.3183	95.0636	82.6171	92.4991	80.7265	91.4178	78.5489	77.2927	89.3678	91.2572	83.7695	86.5241	79.5016	83.9399	85.0014	87.9726	90.7925	80.8881	80.8488	88.8464	91.3416	83.3239	78.9639	84.4304	99.4154	88.8529	93.2275	87.8424	88.7613	85.7169	81.7588	84.9114	76.0948	86.2219	95.5285	83.5541	93.5804	93.9742	90.2459	88.9692	79.0693	86.7917	85.234	91.9934
		349	1555.58	87.5328	96.5652	77.2931	83.6268	84.9346	91.2692	87.4048	93.8847	85.2355	74.456	90.009	85.9321	88.2525	87.3049	81.7956	81.0886	86.4142	92.9603	89.3007	84.8164	81.943	93.5567	85.5217	83.7675	85.735	83.45	86.8008	94.1771	92.6636	87.8824	86.2669	81.2542	88.9687	87.2214	78.6745	89.3106	101.439	88.836	87.5717	89.6481	95.6337	90.8821	83.8735	82.5541	92.3027	95.6578
		350	1559.44	89.6462	92.3406	76.379	87.264	81.3399	92.7019	85.0981	98.1902	85.7188	78.1815	96.4709	85.4287	91.3759	91.5663	75.3324	80.4714	81.3111	87.1374	82.0089	91.6894	81.6264	88.4975	81.1672	80.5323	85.9295	90.2904	95.2311	96.3055	96.0802	92.2413	86.4197	79.9536	86.8942	89.5918	77.8926	96.8847	92.6273	78.4911	88.6209	90.6488	111.086	98.6622	90.2512	88.4207	84.1178	91.4565
		351	1563.3	82.5802	85.7936	80.5504	84.0519	85.2207	96.9812	83.1024	86.9488	86.2427	82.1579	91.0985	91.3533	88.4971	90.6863	79.193	79.1323	80.7363	89.8001	91.7782	80.9086	77.8744	89.0535	86.6182	83.7395	82.8879	83.4849	99.8785	95.7766	90.4126	95.9639	86.0596	83.6457	90.3742	88.7092	75.3018	90.1739	96.1618	82.8318	92.2639	91.1883	91.8802	91.0952	82.1057	81.3698	86.682	87.7608
		352	1567.16	90.2054	93.6932	81.8048	84.2454	82.0597	103.439	82.3375	94.7646	80.972	80.9317	92.0725	90.568	82.1557	91.542	74.7561	76.2306	80.9898	95.9327	90.167	87.6692	80.5952	88.7024	82.883	82.546	76.9383	78.6129	93.5169	98.3096	87.3695	84.7305	92.8722	79.2171	87.9461	92.0756	76.004	89.8334	94.062	83.0336	87.2349	86.978	90.1161	95.0819	87.1933	79.9503	89.4378	86.9777
		353	1571.02	84.8364	93.2531	84.3981	81.3194	88.8176	99.8723	85.6222	97.2877	82.3031	79.3186	85.4656	89.8372	83.8811	88.8723	78.0985	77.4153	81.0342	96.1212	94.2808	84.3831	83.5603	88.1415	83.6327	85.9336	79.8147	84.1327	91.2055	94.2778	96.9828	90.9749	92.1444	82.6314	82.3613	94.5325	0	95.0208	92.8101	76.1225	83.3228	86.689	95.8569	89.9172	83.4135	88.7153	83.3463	83.6685
		354	1574.88	91.2119	91.5608	86.1969	81.9927	88.9822	90.1545	77.1006	93.6503	85.3429	79.8375	89.6358	85.1197	81.7385	95.4017	82.4055	76.7764	88.1517	97.0521	87.9307	89.2478	82.9831	87.6645	83.2414	82.1926	103.194	85.6525	91.1954	92.6694	91.4238	80.3855	89.0193	78.9403	82.6752	89.5716	72.6508	91.0444	93.1062	85.7743	82.8886	90.3681	90.9273	91.6703	86.9292	87.4828	96.7363	89.9713
		355	1578.74	89.4352	88.898	81.857	81.3081	87.9601	92.0531	83.4738	92.4815	83.2003	78.2279	85.2396	82.252	84.1149	82.2816	81.9642	78.6797	89.9074	93.1706	93.3683	85.7092	88.3147	89.3566	87.2154	84.5029	82.8407	84.9009	91.9694	94.0812	89.8349	87.6336	84.099	84.9548	80.4413	89.6939	75.8492	105.283	96.5621	80.3942	90.7908	86.432	89.1217	92.0288	85.6754	94.0685	97.6044	92.2944
		356	1582.6	84.9473	88.6235	85.1084	75.6326	83.8633	100.23	88.5107	88.649	83.6635	82.7586	88.5626	85.0316	90.0347	92.1533	77.3829	80.1307	83.074	96.0736	86.25	80.6878	82.8753	93.7057	84.7013	87.0424	94.4521	84.8342	85.8897	102.924	91.1498	83.5949	84.0955	81.7053	82.1984	94.9677	74.8047	93.129	92.4296	81.5552	89.887	93.9192	86.755	95.7529	78.7273	90.7479	85.9429	94.0348
		357	1586.46	87.4953	98.2276	77.3502	80.9694	88.5023	87.9743	79.2521	91.5499	85.6312	76.0188	89.2081	87.2829	87.8666	90.6511	80.6322	82.8483	82.516	92.4684	87.6695	80.5543	87.5371	92.7429	90.0444	89.6026	84.7773	89.1196	86.4595	99.7885	89.3143	87.2414	94.4116	84.285	87.0623	89.5967	69.0005	98.5153	96.0391	79.0996	82.0718	91.4558	87.7844	99.2121	80.4845	86.3385	86.1745	91.0166
		358	1590.32	92.6944	87.3741	80.9425	75.7607	81.3007	98.8522	85.6391	91.5108	80.7036	76.246	83.6145	85.3919	85.3372	94.1793	80.0596	81.3811	81.2095	98.5544	91.5536	84.6469	79.975	98.1889	82.567	77.5238	80.3039	91.1253	90.6118	94.8303	88.8826	90.949	85.6167	79.1312	88.346	89	0	92.6728	91.4177	84.5448	87.9538	86.6341	91.3752	98.4697	84.5323	86.0523	85.874	91.0572
		359	1594.18	90.7637	89.2698	82.9781	81.7711	84.1727	95.559	75.0594	91.5356	83.3804	80.7625	94.1574	97.0327	83.9092	89.6168	82.3835	82.7038	81.1366	96.2779	89.5543	89.2142	86.0587	102.14	83.2598	81.3656	82.0288	85.9507	92.0827	90.8627	89.2478	89.732	88.3931	78.2459	86.9728	94.6076	75.2251	90.9538	96.9219	78.083	96.7224	89.6299	91.599	96.3987	81.0202	90.2051	94.1468	86.7633
		360	1598.04	83.4593	89.5094	81.2518	82.528	83.3527	98.116	80.7026	90.9868	80.3758	81.6009	86.2433	84.4356	89.877	88.7261	79.1551	81.7529	77.1413	94.6882	91.5565	83.1483	86.7516	95.8138	84.306	79.2074	85.5536	85.8255	91.4936	93.0873	87.4533	87.1219	89.4069	78.1196	87.6315	93.256	77.1765	91.2974	91.9008	82.0314	88.6049	88.4785	93.2375	98.0779	79.6698	82.098	87.0069	94.9506
		361	1601.9	88.6149	91.7819	80.7423	79.9592	86.1306	95.9341	84.339	90.9464	83.0882	84.0708	83.3304	80.3707	89.3797	90.2386	80.5925	76.157	74.9214	90.126	88.6334	86.1788	83.4205	93.1658	85.7592	86.7472	82.8085	84.8426	94.5954	92.0336	96.4461	87.502	88.9549	82.7371	89.2541	91.1183	78.2293	91.6502	91.1803	75.1513	81.4091	89.3321	83.2916	91.6531	82.2693	82.1019	88.2513	89.2489
		362	1605.76	84.9809	89.2454	78.5992	82.378	83.4232	94.4142	78.2729	94.2372	82.9698	87.1546	85.98	83.5437	89.1031	88.3733	80.4922	85.961	80.0436	92.8927	90.1164	85.014	83.041	92.4483	83.5299	83.001	94.2696	80.2546	87.7817	91.5037	85.2339	99.4208	92.8272	82.3712	81.0402	104.594	72.9144	94.0051	96.7294	81.4736	94.6846	83.1634	97.5198	87.3317	83.2096	84.9161	82.9401	89.9566
		363	1609.62	90.4279	91.6432	83.212	79.6005	79.0683	96.1623	80.593	89.5116	77.1952	84.1474	87.0488	91.3278	81.4978	83.4458	77.4722	79.6448	82.0778	97.5215	96.9457	85.8877	85.8785	95.6368	89.2217	86.8651	80.9311	82.3742	93.5479	91.5707	90.207	82.2717	88.5349	82.8871	85.7608	95.1995	81.188	89.9042	92.3311	85.5749	84.0187	77.5137	91.6712	103.229	83.9188	83.5488	88.5419	89.7906
		364	1613.48	92.4266	82.0574	85.0971	82.2565	81.2511	96.3849	84.4942	94.4149	87.5052	74.5744	91.8487	83.472	88.6785	90.3023	82.6353	81.0705	85.4556	90.426	90.4401	81.9638	84.7363	93.823	85.3729	81.3811	88.3222	82.7576	86.4923	93.6418	94.4882	89.7956	86.0009	83.3443	80.7894	93.6628	74.5529	95.5904	94.6314	85.0819	83.7344	87.8221	94.7541	100.879	79.0247	82.5737	81.9883	86.3695
		365	1617.34	92.0215	94.7388	84.0749	78.6558	81.2484	91.7712	88.1751	92.4158	79.4903	80.6704	83.9244	85.5333	86.3203	86.3183	81.6803	83.4688	91.0256	85.3003	89.8334	84.5567	79.2302	91.7384	87.1198	83.8737	80.8181	82.3905	86.4825	92.9649	89.9705	83.9276	91.4969	79.4438	91.5603	85.6836	0	92.9095	94.8882	82.9604	85.9228	86.5648	97.9141	96.979	85.1037	81.1744	85.7489	86.1568
		366	1621.2	82.4723	86.5502	80.5722	89.1601	78.032	99.2657	78.2326	89.7042	83.4879	86.87	87.0427	90.7127	91.6785	90.3693	80.5551	77.5871	76.2408	86.6643	94.9956	92.4309	77.0614	87.6385	85.0352	82.207	81.6306	89.0657	100.421	93.7115	86.4899	89.5638	86.9134	84.3241	84.8211	91.6783	79.3961	96.0148	92.933	81.6738	87.8588	86.7612	92.5976	95.73	84.9517	80.8233	94.5162	87.6931
		367	1625.06	86.8051	96.3896	85.5089	86.1341	83.2194	91.5156	79.6469	90.511	79.4313	84.55	88.3646	86.9529	93.069	87.3892	83.4159	77.3703	79.7972	96.9046	89.7473	88.2477	83.2142	89.3736	84.868	86.9755	84.766	82.8355	91.9914	90.6838	88.0239	85.0366	86.7557	79.3029	77.4889	99.9129	81.9195	99.0562	92.7351	84.0616	80.0146	84.4582	95.8138	96.3306	82.5611	86.1345	91.6406	81.0371
		368	1628.92	88.3318	85.3615	84.009	84.7182	81.744	92.0117	78.9684	95.8737	83.3954	75.1461	90.4836	89.1996	88.1077	91.4491	81.448	79.1393	85.4991	93.2242	87.2372	84.1638	79.8095	85.7536	91.1976	87.9722	83.1094	84.7283	93.4449	97.3794	83.7693	85.5642	84.8078	77.9196	83.5769	92.3309	78.4428	95.2973	93.193	80.3704	86.7026	90.2497	95.5414	93.3021	79.343	85.1192	84.1979	85.8566
		369	1632.78	80.7573	89.3531	80.1714	89.5185	79.116	89.2505	82.8455	89.5663	80.2723	81.409	85.1491	87.0875	91.4767	80.9776	78.1959	81.3542	83.0615	87.2415	87.5054	81.55	78.5255	94.3754	90.1887	84.51	83.9698	92.278	88.0446	90.7372	92.9656	94.1777	88.562	76.993	84.3666	99.4111	76.0678	89.5889	97.6191	83.1369	86.8776	86.1645	88.0675	94.6307	83.0804	88.5849	84.2296	86.2181
		370	1636.64	81.1771	89.5745	84.9173	83.7169	83.6259	89.3613	80.8167	87.515	84.8092	81.1337	89.0033	88.4882	86.9944	90.2048	80.021	83.4235	81.9495	91.2978	84.9065	86.401	82.497	95.7109	83.6064	81.9849	81.4002	79.8066	93.8342	90.7382	94.3341	87.5179	86.4889	76.8009	85.92	98.7251	77.0247	96.0024	90.0921	81.7376	86.6449	81.5608	87.347	93.8674	84.8688	85.6496	87.848	94.6125
		371	1640.5	91.7033	91.5116	79.26	84.5574	80.6006	86.2347	81.1619	94.275	82.4734	80.5429	89.995	83.9258	89.2764	84.7791	75.4729	78.5736	84.7503	90.6077	83.9494	84.5686	91.4245	93.8612	84.9862	84.228	84.835	82.0266	92.9676	95.7737	91.8264	86.2066	83.9302	76.6386	84.9174	99.5134	105.154	93.1971	90.4745	79.6535	86.8947	90.3433	84.2667	97.156	83.4316	88.0594	88.4262	89.6743
		372	1644.36	92.682	93.3607	82.6351	82.0596	78.4487	92.4418	84.2844	98.3498	82.9874	73.1603	91.5923	86.553	93.9469	86.6828	78.5664	80.5265	84.3325	86.6961	94.017	88.766	83.9567	90.1777	84.1472	83.9198	91.1617	81.5728	91.6815	90.1401	92.8025	84.9153	88.7425	84.0013	84.0241	97.6893	104.108	107.335	98.5182	85.5315	82.7911	93.0392	96.2755	106.005	83.5887	84.1328	94.8586	90.2221
		373	1648.22	88.5557	89.5203	79.9618	91.9178	77.0959	99.6671	81.0373	93.9638	85.6453	78.0078	97.9852	82.9594	88.3626	87.5326	78.6845	85.5567	87.0446	91.7502	87.1384	84.4491	83.9704	85.4437	87.7377	83.7815	85.1057	84.3718	97.5442	93.167	92.19	89.1735	85.5792	80.341	85.7622	96.3452	74.7043	95.7091	93.1785	87.248	77.0118	86.3897	96.9669	100.391	81.5647	92.2609	87.6792	85.8633
		374	1652.08	86.5374	84.0691	79.5346	91.1704	81.5517	96.7475	82.7234	90.3364	86.2962	83.4796	89.9402	83.8176	94.2158	87.3907	82.3516	76.8034	89.0256	89.7119	87.1742	89.1656	83.6569	89.5989	84.9594	80.004	96.6485	89.6433	88.0578	109.479	84.9525	83.0916	85.41	79.8961	87.5985	95.7829	75.8277	95.4727	98.7433	81.7409	86.6283	83.5691	93.7188	96.5787	84.6653	89.1277	88.4194	92.8436
		375	1655.94	88.6377	87.6474	76.5111	79.0255	85.2147	97.698	93.1027	87.0597	82.427	80.7602	85.8465	83.916	87.9474	89.7052	77.8902	81.2471	85.0416	89.9078	89.7069	88.6323	81.8235	86.4221	90.216	86.7445	97.155	83.5137	87.131	97.0086	90.0527	85.0198	81.4483	86.2303	85.6275	95.1617	75.7409	93.5568	89.0081	81.4495	89.8472	83.8607	96.3569	98.3777	78.1153	92.9408	89.3455	94.1814
		376	1659.8	93.6743	97.869	82.0237	85.0185	80.3772	98.9248	82.3493	92.0452	80.796	84.2399	86.4717	89.9293	84.5551	87.2431	82.1076	92.3744	89.6337	87.3514	88.1849	82.9115	84.6652	95.8934	85.0549	80.9577	79.4562	81.8297	84.896	95.989	87.1094	86.0925	86.9734	81.0469	89.2892	99.6642	74.2094	103.718	106.167	80.8045	80.211	92.8387	96.1365	100.614	84.4671	88.3284	93.0841	86.1426
		377	1663.66	81.4855	88.9999	81.9398	95.7925	81.8465	95.6954	87.6317	88.3855	83.9894	83.0621	97.2399	98.5376	93.3066	91.3909	84.6304	87.6838	84.5109	92.9453	91.7554	81.3295	85.5861	95.1909	85.4911	78.0668	80.5485	84.6396	92.2162	95.9941	86.129	85.5956	93.5124	83.1059	86.1498	92.2637	74.5694	92.8657	91.8641	77.9225	81.1871	85.7903	81.7996	98.1644	84.7662	86.3695	82.1024	87.6943
		378	1667.52	84.7345	86.5107	81.2307	84.9616	83.3504	92.739	87.4238	90.4219	82.3063	81.9473	97.1498	90.8681	92.2017	96.5026	80.5114	81.6449	86.7842	86.4213	86.6991	84.0118	79.5322	103.471	85.6843	83.0034	82.3514	83.1985	89.1642	93.854	89.2144	83.4147	87.9857	79.4049	92.3297	94.5015	79.4694	92.6559	91.5327	83.4217	89.6101	86.891	93.3681	90.4889	77.1087	83.1045	88.6006	80.4729
		379	1671.38	83.8604	93.7483	80.64	88.3073	93.7002	95.1759	84.0891	91.4471	83.1132	75.9856	96.131	92.3721	97.1687	91.4546	79.3101	84.8445	83.6545	89.6135	96.2669	83.8771	81.8942	92.3046	87.7532	78.6481	91.3727	83.6315	95.1362	95.4934	88.1593	81.7806	85.7253	74.6079	88.7115	101.636	80.4618	93.5333	93.9494	80.765	85.9401	83.7208	93.8136	92.0269	85.2602	84.495	89.6252	86.9912
		380	1675.24	85.9906	91.1963	85.5911	87.3761	85.498	92.1385	81.4321	97.4088	88.2083	77.1545	86.9193	92.1276	89.5959	89.1816	78.374	80.8323	82.1486	88.6585	94.9772	94.2153	87.758	94.9207	83.281	85.5472	89.2791	88.0949	98.0743	99.0376	89.9332	85.4022	86.3974	78.9053	87.6243	95.6251	78.4915	99.1333	97.073	85.3253	86.8311	85.7883	93.7539	92.048	82.3123	82.9036	83.2528	86.4432
		381	1679.1	86.7469	91.1225	82.894	76.8756	81.5105	87.8672	84.8085	92.102	88.9749	75.6352	95.0759	86.9628	93.2557	90.9244	80.4763	82.2914	86.4662	88.2462	96.1996	88.1617	85.2404	98.2749	83.0997	81.6467	89.3879	79.2973	90.5418	89.1085	91.7975	91.9665	87.1387	85.4023	87.0028	88.682	71.9015	94.8735	89.2269	79.0449	94.2727	82.8492	95.5354	93.1404	85.1509	86.4479	90.487	92.055
		382	1682.96	97.2404	86.1108	81.051	82.2771	80.876	93.9743	76.4944	97.3142	79.2893	77.4105	93.7639	85.6567	91.9552	87.4819	81.5696	82.9833	89.1809	96.3849	93.9958	86.0522	82.0069	102.124	83.4722	90.878	78.3137	90.8543	88.3862	89.0992	87.7437	87.3739	85.9273	84.3722	92.9799	92.0525	80.1304	98.9508	94.3815	77.9326	84.7967	79.8888	96.6896	91.7963	79.9821	79.6351	84.3517	84.3342
		383	1686.82	90.2581	87.5247	81.7238	79.4123	78.9653	91.0734	80.6899	95.2714	83.0661	84.0141	86.8841	92.0137	86.8956	89.6692	80.3496	81.0398	84.9906	82.4126	96.9461	86.0851	79.7412	102.033	77.8088	80.8694	83.0108	88.1406	85.9306	95.1724	88.1044	76.9192	90.5591	84.17	84.959	93.189	81.4294	94.6641	93.302	86.1683	86.6113	90.5465	93.9026	89.165	85.9085	85.8977	89.8328	87.0281
		384	1690.68	85.8878	91.2099	87.2954	84.2498	82.1659	92.7143	82.0425	89.9124	87.0502	82.0896	91.2491	84.466	95.9105	87.8978	83.6092	80.3305	84.5119	93.2466	85.3629	87.0421	86.1337	95.6586	83.8505	84.0065	81.2832	83.5764	82.4304	91.2987	94.4222	88.8402	80.8716	79.4475	86.1545	87.2182	74.7074	104.85	95.4833	80.5905	87.1403	83.8609	99.0288	91.0013	80.4186	80.4254	85.0691	88.8123
		385	1694.54	85.6404	92.1881	80.2107	84.9186	86.7935	91.3304	84.4609	95.2995	85.2659	82.1134	87.0455	88.3478	94.6662	89.0359	84.0339	86.1067	91.6025	93.9741	87.0773	91.2103	83.8539	99.2476	79.9179	80.4609	82.6298	85.4773	98.3793	93.4806	85.9733	87.142	87.1065	79.4328	92.9063	90.4618	73.8952	100.376	98.2469	82.3193	84.3315	84.2041	94.0391	93.2787	81.271	88.7308	90.6101	88.9082
		386	1698.4	84.6564	88.2949	83.7085	87.6518	88.4093	92.6377	80.3007	91.3553	86.9277	80.1841	104.739	87.1945	93.0116	89.84	83.9575	81.1151	92.1945	85.77	90.2279	90.3154	83.2268	109.309	81.7722	80.9563	89.3606	86.2968	93.8787	92.7685	94.5034	84.8479	86.9421	78.7242	81.0658	101.178	80.3527	88.2905	91.4558	88.0355	87.9762	83.559	93.551	108.677	80.4292	85.5588	79.5298	90.4619
		387	1702.26	82.678	98.5081	78.7904	85.5713	87.5556	92.8192	84.6692	96.5424	79.1184	84.6855	86.1004	85.7054	92.3785	83.1834	76.9629	79.6743	89.6956	87.8791	86.069	86.8792	79.3092	103.03	85.0385	78.334	96.3911	84.8637	96.9102	92.4489	87.1983	82.4109	88.278	78.0479	87.2517	97.5851	75.4488	93.017	95.3073	83.5	83.8493	83.9118	95.1781	93.1943	79.4341	86.7714	85.9847	84.9395
		388	1706.12	85.8383	92.2238	82.5447	107.811	86.6445	91.7147	83.2331	88.7797	79.9895	82.3105	87.0161	90.7542	87.6412	93.3502	80.8339	76.9772	86.5941	90.3567	88.5529	83.2351	82.8848	93.7234	85.4178	83.2477	82.6792	88.2716	94.9878	97.901	91.4024	84.3034	90.7676	82.5927	91.0311	99.5462	71.8648	97.8956	97.7451	84.938	83.6476	84.2141	92.7658	98.0537	81.9571	85.4634	92.3789	94.3888
		389	1709.98	87.5465	92.2861	76.3809	89.2957	93.1092	91.9808	84.5885	87.3925	84.9025	84.8983	85.6732	86.6247	85.0509	84.4287	82.2447	84.9792	92.1745	96.6495	80.7407	87.1736	82.7845	106.487	94.499	82.8197	82.6608	86.2074	94.5361	95.1376	84.9287	90.6918	92.8953	79.6746	92.1485	92.6152	79.2897	94.6701	103.27	87.9673	92.1752	88.8697	99.9864	104.118	80.4312	84.7755	94.4284	86.5176
		390	1713.84	85.6959	96.8067	83.5583	100.054	87.4067	93.549	79.0665	89.1324	85.6696	74.358	93.7402	81.1169	91.6148	88.044	78.6787	82.8133	83.9259	88.1783	87.6386	89.3873	88.3237	94.0609	90.3724	83.5932	79.9582	81.0432	101.075	96.6223	94.5227	79.5419	87.3438	79.1342	88.4095	95.8719	77.7376	90.4267	104.249	85.927	92.4237	82.6027	87.0908	100.764	86.0911	88.1954	82.8283	99.8606
		391	1717.7	86.2911	90.4131	80.3015	87.5259	88.7611	90.6707	85.82	93.1213	88.0535	80.2411	84.8493	87.2436	97.0234	84.3692	79.5418	84.8047	81.2181	92.1161	95.4632	88.4461	83.2481	106.847	84.6471	84.0712	91.2535	83.8053	103.772	91.0128	87.556	90.1095	84.6853	73.6505	97.88	96.9892	84.8962	96.7947	92.0164	81.982	89.4362	81.8186	93.0778	87.3687	86.8515	84.2696	85.7454	85.8355
		392	1721.56	96.1583	90.4883	82.272	84.3282	83.8708	87.1868	81.4219	106.461	84.5219	77.4805	91.7896	82.8968	96.0433	90.4295	83.7121	89.1057	79.5974	90.0397	107.037	87.059	84.6111	98.2549	85.3493	84.0001	83.6788	88.4891	92.4244	91.2065	90.2483	88.25	89.2504	81.207	89.7883	100.321	76.8444	92.5244	97.0449	83.8587	86.5588	86.5144	91.2181	93.4873	81.7225	84.8688	87.0578	94.5653
		393	1725.42	101.847	90.8192	81.8079	86.3051	84.5424	88.5966	88.2331	96.3715	87.7208	80.0943	96.5265	96.2161	92.3641	82.5434	83.1563	78.6717	91.4353	97.5188	87.4586	86.4211	82.8045	96.8306	84.6556	83.1507	88.1246	85.1252	86.7824	88.1402	95.8436	85.9989	92.4747	75.0195	83.6814	102.758	78.5347	95.8729	98.4505	79.9011	86.5349	85.2886	91.1102	92.959	85.5762	78.8639	84.2775	89.1917
		394	1729.28	86.4654	87.6159	77.6089	90.886	89.7724	83.9513	82.3171	98.6935	87.6189	83.1376	87.7472	83.3036	101.982	88.1866	85.8147	81.1877	85.5454	91.5629	91.0756	87.079	85.0954	101.578	85.3674	89.3496	92.2521	84.674	92.9111	95.7775	89.4579	89.0453	88.7728	76.8123	86.1082	94.2133	75.016	98.7994	101.78	83.5409	90.9456	80.8004	91.7	93.7427	82.5915	80.7391	96.5269	88.2472
		395	1733.14	100.543	86.5531	80.3068	90.8943	83.6528	89.8304	88.1695	88.0697	86.1835	84.0521	87.5246	82.8165	94.2773	87.0627	83.1584	83.6881	83.0675	87.1324	97.6452	84.4582	81.8438	113.57	86.0516	81.7674	84.9464	80.1373	93.5917	94.9919	83.782	85.0162	91.9205	74.1102	91.0749	99.1391	77.6158	94.0213	91.8251	75.9077	80.5559	90.1468	91.8182	97.6969	78.419	85.8687	86.2109	83.7822
		396	1737	87.4851	116.603	76.6893	90.2557	83.4619	93.4535	87.4681	93.8237	87.7161	81.9367	93.8302	89.9662	94.0859	85.3805	82.1575	86.5156	84.2466	87.5101	92.5079	87.5857	84.2432	120.615	87.3555	86.3469	84.8543	81.162	98.2923	91.6421	91.7311	91.1512	96.2533	81.1418	80.1545	98.0289	76.8607	98.6092	97.7796	83.3263	92.7282	83.429	95.2952	85.869	84.9278	87.4568	91.1887	82.2017
		397	1740.86	97.6458	98.8083	84.5584	87.281	83.8077	87.4568	88.1291	94.4319	86.0702	80.4308	87.3577	78.5323	91.1246	90.1641	88.1128	90.7127	88.0946	94.9775	92.1426	89.892	84.222	106.818	85.366	81.8334	84.0325	80.1557	90.7263	94.722	85.5122	84.3572	87.493	83.455	81.3773	93.7279	77.2437	91.8799	92.5813	82.933	87.3545	82.6229	89.5849	101.296	78.4514	87.2918	85.7171	93.4879
		398	1744.72	86.5298	93.9808	79.152	90.0415	82.5368	83.292	83.0842	104.145	85.9813	78.7311	94.4717	84.8719	89.4748	81.6894	83.6688	83.2777	89.1099	87.7774	86.721	91.0318	82.835	105.275	82.8473	87.63	84.4668	84.9615	100.541	90.8041	89.0215	95.6893	84.0845	80.5524	85.8975	90.1737	80.5777	92.1907	93.7138	99.2749	83.8581	83.3019	88.2105	94.4387	88.6583	80.4352	82.493	86.1507
		399	1748.58	90.0723	95.6306	82.9293	81.8085	80.8703	86.6784	86.1921	98.4236	87.4196	78.7435	95.3623	93.5269	100.6	91.3962	81.479	84.977	82.0785	86.7172	84.6544	86.6395	85.6488	98.5678	88.2526	86.5215	83.7443	82.7003	97.7927	91.9709	84.0783	84.7309	84.1978	81.9592	85.5242	93.6906	0	112.858	101.205	87.7815	89.0213	92.1425	92.0459	90.2198	84.1185	84.4644	90.6674	82.5059
		400	1752.44	87.7452	97.3676	80.4359	88.5681	87.7401	93.4603	81.9844	92.6396	82.308	81.5676	93.4643	84.2366	92.3583	83.9112	76.2273	83.3799	91.8717	99.1891	89.4025	83.3905	87.4734	99.654	85.0032	84.0682	82.4713	84.9651	91.3964	96.8798	93.5294	88.8202	91.4265	82.3832	88.5307	91.6197	0	89.9387	97.699	88.3788	91.9139	81.4531	92.2984	100.324	84.7235	84.015	89.7079	82.4842
		401	1756.3	86.1404	97.7904	81.6453	89.4521	88.0517	91.1835	86.7818	95.0631	87.2436	77.2908	88.5764	87.9495	101	83.3609	86.9177	83.4767	87.5572	87.6563	87.2108	86.1757	82.8647	105.087	83.9918	85.1269	80.4716	82.7901	96.2548	90.9537	86.3226	85.0645	95.1994	77.5967	84.3118	101.468	0	92.7121	99.8291	78.9943	86.2795	81.0545	86.4965	89.3369	83.6691	81.7489	86.9497	87.4214
		402	1760.16	89.8103	96.3003	81.7924	89.8103	82.4144	94.3724	82.46	90.8142	82.7688	78.7647	94.408	88.0521	98.7937	81.7578	83.5401	91.9244	84.0887	84.3637	90.9155	79.9166	85.4468	98.2595	88.5495	83.6525	81.6916	84.7969	100.804	96.2034	90.3848	87.4949	91.8752	78.4214	90.2374	96.0667	0	93.5294	102.237	76.1869	89.0407	83.6817	90.5533	90.3027	81.0864	85.4182	92.4968	87.9291
		403	1764.02	91.2115	103.508	76.8809	80.3645	82.437	86.9557	90.316	93.6352	82.9776	84.1359	91.4943	92.789	96.4769	87.1057	81.1651	84.3193	84.1607	89.022	87.0686	83.6263	85.8525	94.7796	83.7341	84.6565	82.5924	83.2479	95.34	102.568	90.3402	88.4571	89.5581	79.1321	93.7788	97.7179	0	95.2586	97.4316	85.8946	95.4092	93.1904	90.9637	95.7071	82.6899	78.1716	87.7095	92.6991
		404	1767.88	94.8577	87.7305	79.9409	83.5896	86.0346	92.6111	89.2903	89.609	83.614	82.9537	91.4102	79.0875	89.9812	84.7724	83.4404	83.3531	88.6893	92.0598	91.8838	83.3049	82.7013	96.8624	85.1919	86.6828	88.7362	84.7143	91.9678	103.29	95.9284	86.3873	93.2696	82.7277	103.876	96.9089	76.6038	88.6213	97.1517	83.7648	95.5793	89.6958	89.5785	93.4005	80.8892	92.2162	88.416	84.5661
		405	1771.74	83.1491	96.0064	76.2391	78.6892	88.3528	84.87	85.0237	85.2108	86.2043	79.4729	97.7959	85.4118	85.4385	89.738	82.9832	87.8661	84.9633	95.8937	88.3935	89.3776	81.0367	103.086	91.0009	75.9499	83.7964	87.9272	94.4801	122.486	93.5043	88.1531	84.1165	79.5807	92.2023	97.6819	76.7058	92.0005	100.585	82.2024	88.3565	90.6699	88.3857	97.2902	80.2177	81.6616	86.5819	83.1781
		406	1775.6	82.9714	95.8943	82.5596	87.0898	90.0429	90.9238	88.7986	96.5641	77.9538	82.325	86.6633	81.2601	97.8798	83.8513	77.6119	84.0844	83.7741	98.7752	91.805	93.519	85.7508	111.724	86.1854	80.0889	82.1314	82.7229	98.2678	88.575	98.9215	86.8191	92.404	85.89	96.3853	99.3111	82.2942	91.4247	99.0723	88.3267	89.7216	80.8811	93.2818	96.9433	81.5753	82.9378	83.6231	84.8504
		407	1779.46	84.6512	93.2524	79.782	94.0962	91.5349	83.7906	85.054	95.2723	87.2212	84.4759	90.3722	87.836	96.9325	88.8561	76.6915	79.82	84.3279	85.5108	96.1202	84.2448	84.7171	107.154	92.2835	85.5576	75.7228	84.5971	95.0733	93.2949	86.9955	89.6702	90.9387	84.9577	88.2073	99.5104	0	88.7076	93.443	79.4136	88.387	80.5126	96.5364	95.2748	76.2016	82.1053	93.1098	96.2424
		408	1783.32	86.262	92.5072	82.0658	91.9164	86.4874	82.3102	83.6233	94.5402	85.8095	79.8006	92.5262	82.9432	97.0582	85.833	79.2394	86.081	82.8433	94.0505	86.2536	97.4256	83.7034	102.425	83.3567	85.8082	79.8132	86.0659	104.708	98.5231	87.3456	83.0043	87.1176	78.6457	90.2431	98.4751	0	90.5948	92.1819	83.5947	89.9156	85.3998	90.8516	103.379	82.5389	84.9477	85.2849	89.984
		409	1787.18	86.7644	91.1933	82.6179	85.0537	86.4759	90.3649	81.1505	106.742	82.3796	82.1147	93.4332	85.6434	91.8195	85.0325	81.6788	85.5236	82.6926	90.258	91.3416	127.107	88.6819	103.424	87.5451	80.5334	77.5947	79.9662	96.5706	95.7401	93.9872	84.3544	82.6985	81.5187	92.3899	98.5493	0	95.6472	96.6603	86.1194	99.7933	81.7534	93.678	95.2582	84.7841	89.8485	84.7217	89.7319
		410	1791.04
		411	1794.9
		412	1798.76
		413	1802.62
		414	1806.48
[truncated: 15 more columns]

## Sheet: Average Spots by Background
		Frame	Time	SptId_6	SptId_10	SptId_11	SptId_12	SptId_13	SptId_14	SptId_17	SptId_18	SptId_20	SptId_21	SptId_22	SptId_23	SptId_25	SptId_26	SptId_27	SptId_30	SptId_31	SptId_33	SptId_34	SptId_36	SptId_37	SptId_38	SptId_40	SptId_41	SptId_44	SptId_45	SptId_47	SptId_48	SptId_49	SptId_51	SptId_53	SptId_54	SptId_55	SptId_57	SptId_58	SptId_59	SptId_61	SptId_63	SptId_65	SptId_66	SptId_67	SptId_68	SptId_70	SptId_71	SptId_72	SptId_73
		0	208.44	0	0	0	0	0	0	0	0	0	0	0	0	0	0	0	0	0	0	0	0	0	0	0	0	0	0	0	0	0	0	0	0	0	0	0	0	0	0	0	0	0	0	0	0	0	0
		1	212.3	0	0	0	0	0	0	0	0	0	0	0	0	0	0	0	0	0	0	0	0	0	0	0	0	0	0	0	0	0	0	0	0	0	0	0	0	0	0	0	0	0	0	0	0	0	0
		2	216.16	0	0	0	0	0	0	0	0	0	0	0	0	0	0	0	0	0	0	0	0	0	0	0	0	0	0	0	0	0	0	0	0	0	0	0	0	0	0	0	0	0	0	0	0	0	0
		3	220.02	0	0	0	0	0	0	0	0	0	0	0	0	0	0	0	0	0	0	0	0	0	0	0	0	0	0	0	0	0	0	0	0	0	0	0	0	0	0	0	0	0	0	0	0	0	0
		4	223.88	0	0	0	0	0	0	0	0	0	0	0	0	0	0	0	0	0	0	0	0	0	0	0	0	0	0	0	0	0	0	0	0	0	0	0	0	0	0	0	0	0	0	0	0	0	0
		5	227.74	0	0	0	0	0	0	0	0	0	0	0	0	0	0	0	0	0	0	0	0	0	0	0	0	0	0	0	0	0	0	0	0	0	0	0	0	0	0	0	0	0	0	0	0	0	0
		6	231.6	0	0	0	0	0	0	0	0	0	0	0	0	0	0	0	0	0	0	0	0	0	0	0	0	0	0	0	0	0	0	0	0	0	0	0	0	0	0	0	0	0	0	0	0	0	0
		7	235.46	0	0	0	0	0	0	0	0	0	0	0	0	0	0	0	0	0	0	0	0	0	0	0	0	0	0	0	0	0	0	0	0	0	0	0	0	0	0	0	0	0	0	0	0	0	0
		8	239.32	0	0	0	0	0	0	0	0	0	0	0	0	0	0	0	0	0	0	0	0	0	0	0	0	0	0	0	0	0	0	0	0	0	0	0	0	0	0	0	0	0	0	0	0	0	0
		9	243.18	0	0	0	0	0	0	0	0	0	0	2.90084	0	0	0	0	0	0	0	0	0	0	0	0	0	0	0	0	0	0	0	0	0	0	0	0	0	0	0	0	0	0	0	0	0	0	0
		10	247.04	0	0	0	0	0	0	0	0	0	0	0	0	0	0	0	0	0	0	0	0	0	0	0	0	0	0	0	0	0	0	0	0	0	0	0	0	0	0	0	0	0	0	0	0	0	0
		11	250.9	0	0	0	0	0	0	0	0	0	0	0	0	0	0	0	0	0	0	0	0	0	0	0	0	0	0	0	0	0	0	0	0	0	0	0	0	0	0	0	0	0	0	0	0	0	0
		12	254.76	0	0	0	0	0	0	0	0	0	0	0	0	0	0	0	0	0	0	0	0	0	0	0	0	0	0	0	0	0	0	0	0	0	0	0	0	0	0	0	0	0	0	0	0	0	0
		13	258.62	0	0	0	0	0	0	0	0	0	0	0	0	0	0	0	0	0	0	0	0	0	0	0	0	0	0	0	0	0	0	0	0	0	0	0	0	0	0	0	0	0	0	0	0	0	0
		14	262.48	0	0	0	0	0	0	0	0	0	0	0	0	0	0	0	0	0	0	0	0	0	0	0	0	0	0	0	0	0	0	0	0	0	0	0	0	0	0	0	0	0	0	0	0	0	0
		15	266.34	0	0	0	0	0	0	0	0	0	0	0	0	0	0	0	0	0	0	0	0	0	0	0	0	0	0	0	0	0	0	0	0	0	0	0	0	0	0	0	0	0	0	0	0	0	0
		16	270.2	0	0	0	0	0	0	0	0	0	0	0	0	0	0	0	0	0	0	0	0	0	0	0	0	0	0	0	0	0	0	0	0	0	0	0	0	0	0	0	0	0	0	0	0	0	0
		17	274.06	0	0	0	0	0	0	0	0	0	0	0	0	0	0	0	0	0	0	0	0	0	0	0	0	0	0	0	0	0	0	0	0	0	0	0	0	0	0	0	0	0	0	0	0	0	0
		18	277.92	0	0	0	0	0	0	0	0	0	0	0	0	0	0	0	0	0	0	0	0	0	0	0	0	0	0	0	0	0	0	0	0	0	0	0	0	0	0	0	0	0	0	0	0	0	0
		19	281.78	0	0	0	0	0	0	0	0	0	0	0	0	0	0	0	0	0	0	0	0	0	0	0	0	0	0	0	0	0	0	0	0	0	0	0	0	0	0	0	0	0	0	0	0	0	0
		20	285.64	0	0	0	0	0	0	0	0	0	0	0	0	0	0	0	0	0	0	0	0	0	0	0	0	0	0	0	0	0	0	0	0	0	0	0	0	0	0	0	0	0	0	0	0	0	0
		21	289.5	0	0	0	0	0	0	0	0	0	0	0	0	0	0	0	0	0	0	0	0	0	0	0	0	0	0	0	0	0	0	0	0	0	0	0	0	0	0	0	0	0	0	0	0	0	0
		22	293.36	0	0	0	0	0	0	0	0	0	0	0	0	0	0	0	0	0	0	0	0	0	0	0	0	0	0	0	0	0	0	0	0	0	0	0	0	0	0	0	0	0	0	0	0	0	0
		23	297.22	0	0	0	0	0	0	0	0	0	0	2.96156	0	0	0	0	0	0	0	0	0	0	0	0	0	0	0	0	0	0	0	0	0	0	0	0	0	0	0	0	0	0	0	0	0	0	0
		24	301.08	0	0	0	0	0	0	0	0	0	0	0	0	0	0	0	0	0	0	0	0	0	0	0	0	0	0	0	0	0	0	0	0	0	0	0	0	0	0	0	0	0	0	0	0	0	0
		25	304.94	0	0	0	0	0	0	0	0	0	0	0	0	0	0	0	0	0	0	0	0	0	0	0	0	0	0	0	0	0	0	0	0	0	0	0	0	0	0	0	0	0	0	0	0	0	0
		26	308.8	0	0	0	0	0	0	0	0	0	0	0	0	0	0	0	0	0	0	0	0	0	0	0	0	0	0	0	0	0	0	0	0	0	0	0	0	0	0	0	0	0	0	0	0	0	0
		27	312.66	0	0	0	0	0	0	0	0	0	0	0	0	0	0	0	0	0	0	0	0	0	0	0	0	0	0	0	0	0	0	0	0	0	0	0	0	0	0	0	0	0	0	0	0	0	0
		28	316.52	0	0	0	0	0	0	0	2.96458	0	0	0	0	0	0	0	0	0	0	0	0	0	0	0	0	0	0	0	0	0	0	0	0	0	0	0	0	0	0	0	0	0	0	0	0	0	0
		29	320.38	0	0	0	0	0	0	0	0	0	0	0	0	0	0	0	0	0	0	0	0	0	0	0	0	0	0	0	0	0	0	0	0	0	0	0	0	0	0	0	0	0	0	0	0	0	0
		30	324.24	0	0	0	0	0	0	0	2.7069	0	0	0	0	0	0	0	0	0	0	0	0	0	0	0	0	0	0	0	0	0	0	0	0	0	0	0	0	0	0	0	0	0	0	0	0	0	0
		31	328.1	0	0	0	0	0	0	0	0	0	0	0	0	0	0	0	0	0	0	0	0	0	0	0	0	0	0	0	0	0	0	0	0	0	0	0	0	0	0	0	0	0	0	0	0	0	0
		32	331.96	0	0	0	0	0	0	0	3.02828	0	0	0	0	0	0	0	0	0	0	0	0	0	0	0	0	0	0	0	0	0	0	0	0	0	0	0	0	0	0	0	0	0	0	0	0	0	0
		33	335.82	0	0	0	0	0	0	0	2.72862	0	0	0	0	0	0	0	0	0	0	0	0	0	0	0	0	0	0	0	0	0	0	0	0	0	0	0	0	0	2.4091	0	0	0	0	0	0	0	0
		34	339.68	0	0	0	0	0	0	0	3.40279	0	0	0	0	0	0	0	0	0	0	0	0	0	0	0	0	0	0	0	0	0	0	0	0	0	0	0	0	0	0	0	0	0	0	0	0	0	0
		35	343.54	0	0	0	0	0	0	0	3.25676	0	0	0	0	0	0	0	0	0	0	0	0	0	0	0	0	0	0	0	0	0	0	0	0	0	0	0	0	2.64993	0	0	0	0	0	0	0	0	0
		36	347.4	0	0	0	0	0	0	0	3.22853	0	0	0	0	0	0	0	0	0	0	0	0	0	0	0	0	0	0	0	0	0	0	0	0	0	0	0	0	2.82411	0	0	0	0	0	0	0	0	0
		37	351.26	0	0	0	0	0	0	0	3.3957	0	0	0	0	0	0	0	0	0	0	0	0	0	0	0	0	0	0	0	0	0	0	0	0	0	0	0	0	2.85031	0	0	0	0	0	0	0	0	0
		38	355.12	0	0	0	0	0	0	0	3.15078	0	0	0	0	0	0	0	0	0	0	0	0	0	0	0	0	0	0	0	0	0	0	0	0	0	0	0	0	2.62421	0	0	0	0	0	0	0	0	0
		39	358.98	0	0	0	0	0	0	0	3.35159	0	0	0	0	0	0	0	0	0	0	0	0	0	0	0	0	0	0	0	0	0	0	0	0	0	0	0	0	2.76102	0	0	0	0	0	0	0	0	0
		40	362.84	0	0	0	0	0	0	0	3.52749	0	0	0	0	0	0	0	0	0	0	0	0	0	0	0	0	0	0	0	0	0	0	0	0	0	0	0	2.75048	2.59259	0	0	0	0	0	0	0	0	0
		41	366.7	0	0	0	0	0	0	0	3.32437	0	0	0	0	0	0	0	0	0	0	0	0	0	0	0	0	0	0	0	0	0	0	0	0	0	0	0	0	3.09079	0	0	0	0	0	0	0	0	0
		42	370.56	0	0	0	0	0	0	0	3.87588	0	0	0	0	0	0	0	0	0	0	0	0	0	0	0	0	0	0	0	0	0	0	0	0	0	0	0	0	3.04373	0	0	0	0	0	0	0	0	0
		43	374.42	0	0	0	0	0	0	0	3.56307	0	0	0	0	0	0	0	0	0	0	0	0	0	0	0	0	0	0	0	0	0	0	0	0	0	0	0	2.60209	3.0761	0	0	0	0	0	0	0	0	0
		44	378.28	0	0	0	0	0	0	0	3.56199	0	0	0	0	0	0	0	0	0	0	0	0	0	0	0	0	0	0	0	0	0	0	0	0	0	0	0	3.20779	3.19527	0	0	0	0	0	0	0	0	0
		45	382.14	0	0	0	0	0	0	0	3.26857	0	0	0	0	0	0	0	0	0	0	0	0	0	0	0	0	0	0	0	0	0	0	0	0	0	0	0	3.04421	3.27177	0	0	0	0	0	0	0	0	0
		46	386	0	0	0	0	0	0	0	3.69001	0	0	0	0	0	0	2.57109	0	0	0	0	0	0	0	0	0	0	0	0	0	0	0	0	0	0	0	0	3.49653	3.29415	0	0	0	0	0	0	0	0	0
		47	389.86	0	0	0	0	0	0	0	3.51591	0	0	0	0	0	0	0	0	0	0	0	0	0	0	0	0	0	0	0	0	0	0	0	0	0	0	0	3.37953	3.57248	0	0	0	0	0	0	0	0	0
		48	393.72	0	0	0	0	0	0	0	3.88481	0	0	0	0	0	0	0	0	0	0	0	0	0	0	0	0	0	0	0	0	0	0	0	0	0	0	0	3.08837	3.15417	0	0	0	0	0	0	0	0	0
		49	397.58	0	0	0	0	0	0	0	3.76956	0	0	0	0	0	0	0	0	0	0	0	0	0	0	0	0	0	0	0	0	0	0	0	0	0	3.24619	0	3.28973	3.28009	0	0	0	0	0	0	0	0	0
		50	401.44	0	0	0	0	0	0	0	4.36958	0	0	0	0	0	0	0	0	0	0	0	0	0	0	0	0	0	0	0	0	0	0	0	0	0	2.81587	0	3.45452	3.74145	0	0	0	0	0	0	0	0	0
		51	405.3	0	0	0	0	0	0	0	4.29749	0	0	0	0	0	0	0	0	0	0	0	0	0	0	0	0	0	0	0	0	0	0	0	0	0	2.89951	0	3.42587	3.365	0	0	0	0	0	0	0	0	0
		52	409.16	0	0	0	0	0	0	0	4.2768	0	0	0	0	0	0	0	0	0	0	0	0	0	0	0	0	0	0	0	0	0	0	0	0	0	3.05928	0	3.70587	3.22989	0	0	0	0	0	0	0	0	0
		53	413.02	0	0	0	0	0	0	0	3.84541	0	0	0	0	0	0	0	0	0	0	0	0	0	0	0	0	0	0	0	0	0	0	0	0	0	3.14044	0	3.49998	3.6644	0	0	0	0	0	0	0	0	0
		54	416.88	0	0	0	0	0	0	0	3.5875	0	0	0	0	0	0	0	0	0	0	0	0	0	0	0	0	0	0	0	0	0	0	0	0	0	3.43348	2.85992	3.79235	3.70557	0	0	0	2.8192	0	0	0	0	0
		55	420.74	0	0	0	0	0	0	0	4.17056	0	0	0	0	0	0	0	0	0	0	0	0	0	0	0	0	0	0	0	0	0	0	0	0	0	3.06009	0	4.09724	3.8106	0	0	0	2.79754	0	0	0	0	0
		56	424.6	0	0	0	0	0	2.55395	0	4.07918	0	0	0	0	0	0	0	0	0	0	0	0	0	0	0	0	0	0	0	0	0	0	0	0	0	3.30963	0	3.51234	3.75659	0	0	0	2.78665	0	0	0	0	0
		57	428.46	0	0	0	0	0	2.6392	0	4.27192	0	0	0	0	0	0	0	0	0	0	0	0	0	0	0	0	0	0	0	0	0	0	0	0	0	4.08687	0	3.89498	3.24887	0	0	0	2.86626	0	0	0	0	0
		58	432.32	0	0	0	2.48346	0	3.11563	0	4.43698	0	0	0	0	0	0	0	0	0	0	0	0	0	0	0	0	0	0	0	0	0	0	0	0	0	4.21941	0	4.16923	3.69357	0	0	0	0	0	0	0	3.163	0
		59	436.18	0	0	0	0	0	3.11998	0	4.15265	0	0	0	0	0	0	0	0	0	0	0	0	0	0	0	0	0	0	0	0	0	0	0	0	0	3.99101	0	4.05268	3.21317	0	0	0	3.31377	0	0	0	2.93361	0
		60	440.04	0	0	0	0	0	3.49555	0	4.29381	0	0	0	0	0	0	0	0	0	0	0	0	0	0	0	0	0	0	0	0	0	0	0	0	0	4.49196	0	4.43303	3.32738	0	0	0	2.8397	0	0	0	3.2204	0
		61	443.9	0	0	0	0	0	3.43589	0	4.84473	0	0	0	0	0	0	0	0	0	0	0	0	0	0	0	0	0	0	0	0	0	0	0	0	0	4.10104	0	4.0885	3.13647	0	0	0	3.20687	0	0	0	3.25287	0
		62	447.76	0	0	0	0	0	3.40479	0	4.72394	0	0	0	0	0	0	0	0	0	0	0	0	0	0	0	0	0	0	0	0	0	0	0	0	0	4.30063	0	5.17241	3.07375	0	0	0	2.64804	0	0	0	3.41587	0
		63	451.62	0	0	0	0	0	3.20181	0	5.14548	0	0	0	0	0	0	0	0	0	0	0	0	0	0	0	0	0	0	0	0	0	0	0	0	0	4.94984	0	4.23488	2.8871	0	0	0	3.37089	0	0	0	3.14511	0
		64	455.48	0	0	0	0	0	4.15485	0	5.60997	0	0	0	0	0	0	0	0	0	0	0	0	0	0	0	0	0	0	0	0	0	0	0	0	0	4.63714	0	4.87778	3.04104	0	0	0	3.36016	0	0	0	3.27513	2.76665
		65	459.34	0	0	0	0	0	3.6894	0	4.81311	0	0	2.76408	0	0	0	0	0	0	0	2.63377	0	0	0	0	0	0	0	2.46997	0	0	0	0	0	0	4.43999	0	4.9805	3.27262	0	0	0	3.29546	0	0	0	3.48031	0
		66	463.2	0	0	0	0	0	3.58273	0	4.73387	0	0	3.04847	0	0	0	0	0	0	0	2.86145	0	0	0	0	0	0	0	0	0	0	0	0	0	0	4.63119	0	4.48604	3.10352	0	0	0	3.29419	0	0	0	3.69103	2.60591
		67	467.06	0	0	0	0	0	3.86745	0	5.43923	0	0	3.13494	0	0	0	0	0	0	0	0	0	0	0	0	0	0	0	0	0	0	0	0	0	0	5.31842	0	4.77456	3.23903	0	0	0	3.55266	0	0	0	3.61515	2.89827
		68	470.92	0	0	0	0	0	3.61369	0	6.01451	0	0	3.23252	0	0	0	0	0	0	0	0	0	0	0	0	0	0	0	0	0	0	0	0	0	0	4.04599	0	5.2891	3.04799	0	0	0	3.51181	0	0	0	3.82137	2.6608
		69	474.78	0	0	0	0	0	3.72274	0	4.84799	0	0	3.59759	0	0	0	0	0	0	0	0	0	0	0	0	0	0	0	0	0	0	0	0	0	0	4.34593	0	4.9911	2.92863	0	0	0	3.33919	0	0	0	3.65571	0
		70	478.64	0	0	0	0	0	3.98744	0	5.2954	0	0	3.56949	0	0	0	0	0	0	0	0	0	0	0	0	0	0	0	0	0	0	0	0	0	0	5.38788	0	4.86525	2.95572	0	0	0	3.36895	0	0	0	3.76726	3.2474
		71	482.5	0	0	0	0	0	4.41057	0	5.02287	0	0	3.33835	0	0	0	0	0	0	0	0	0	0	0	0	0	0	0	0	0	0	0	0	0	0	4.71278	0	5.44461	2.96274	0	0	0	3.25545	0	0	0	3.15899	2.80891
		72	486.36	0	0	0	0	0	4.52697	0	4.91802	0	0	3.69885	0	0	0	0	0	0	0	0	0	0	0	0	0	0	0	2.65112	0	0	0	0	0	0	5.23144	0	4.88609	2.77893	0	0	0	3.02104	0	0	0	3.78058	2.86418
		73	490.22	0	0	0	0	0	4.23429	0	5.6436	0	0	3.86624	0	0	0	0	0	0	0	3.2224	0	0	0	0	0	0	0	0	0	0	0	0	0	0	5.06457	0	5.56308	2.5045	0	0	0	3.94256	0	0	0	3.5995	3.18426
		74	494.08	0	0	0	0	0	4.13059	0	5.31518	0	0	3.86682	0	0	0	0	0	0	0	2.94016	0	0	0	0	0	0	0	0	0	2.6571	0	0	0	0	5.11544	0	4.87294	2.92797	0	0	0	3.56598	0	0	0	3.33667	3.24853
		75	497.94	0	0	0	0	0	4.45928	0	5.65928	0	0	3.75687	0	0	0	0	0	0	0	0	0	0	0	0	0	0	0	2.77075	0	0	0	0	0	0	4.91805	0	4.57087	3.22784	0	0	0	3.47632	0	0	0	3.44649	2.91933
		76	501.8	0	0	0	0	0	4.7119	0	5.45043	0	0	3.07838	0	0	0	0	0	0	0	2.82436	0	0	0	0	0	0	0	0	2.88074	0	0	0	0	0	6.26012	0	4.21534	0	0	0	0	3.57284	0	0	0	4.04515	3.15628
		77	505.66	0	0	0	0	0	4.07906	0	5.57414	0	0	4.12197	0	0	0	0	0	0	0	3.33326	0	0	0	0	0	0	0	2.8794	0	0	0	0	0	0	5.27042	0	5.06129	0	0	0	0	3.99305	0	0	0	3.81451	3.40703
		78	509.52	0	0	0	0	0	4.86228	0	5.02149	0	0	3.56632	0	0	0	0	0	0	0	3.76029	0	0	0	0	0	0	0	2.92167	2.75016	0	0	0	0	0	5.92724	0	4.94957	0	0	0	0	3.94321	0	0	0	3.80482	3.25065
		79	513.38	0	0	0	0	0	4.61324	0	5.00499	0	0	3.67612	0	0	0	0	0	0	0	3.25451	0	0	0	0	0	0	0	3.04782	2.99534	0	0	0	0	0	5.55282	0	5.5499	0	0	0	0	3.41105	0	0	0	3.82927	3.65646
		80	517.24	0	0	0	0	0	4.91863	0	6.35789	0	0	3.48654	0	0	0	0	0	0	0	3.19909	0	0	3.02338	0	0	0	0	3.16909	3.08732	0	0	0	0	0	5.61298	0	4.73023	0	0	0	0	3.49275	0	0	0	3.54429	3.52391
		81	521.1	0	0	0	0	0	4.5049	0	5.97222	0	0	4.00158	0	0	0	0	0	0	0	3.53344	0	0	3.09529	0	0	0	0	3.36543	2.97585	0	0	0	0	0	5.34611	0	4.30766	0	0	0	0	4.33284	0	0	0	3.28953	3.3288
		82	524.96	0	0	0	0	0	4.79625	0	5.76888	0	0	3.57694	0	0	0	0	0	0	0	3.31228	0	0	2.87077	0	0	0	0	3.56262	3.22703	0	0	0	0	0	6.31287	0	4.20627	0	0	0	0	3.39907	0	0	0	3.63258	3.37771
		83	528.82	0	0	0	0	0	4.10425	0	6.2571	0	0	3.59258	0	0	0	0	0	0	0	3.97562	0	0	2.72043	0	0	0	0	3.19826	3.07544	0	0	0	0	0	6.38707	0	4.53215	2.69077	0	0	0	4.1835	0	0	0	3.44507	3.45303
		84	532.68	0	0	0	0	0	4.30028	0	5.14404	0	0	3.74063	0	0	0	0	0	0	0	3.35751	0	0	2.91316	0	0	0	0	3.67579	3.47596	0	0	0	0	0	5.75137	0	5.1572	0	0	0	0	4.43212	0	0	0	3.48775	3.21592
		85	536.54	0	0	0	0	0	4.24396	0	5.41842	0	0	3.89229	0	3.19771	0	0	0	0	2.99769	3.60185	0	0	0	0	0	0	0	3.76896	4.01331	0	0	0	0	0	6.49896	0	4.04637	0	0	0	0	4.15635	0	0	0	3.6137	3.18597
		86	540.4	0	0	0	0	0	4.06107	0	6.3255	0	0	3.37091	0	2.76419	0	0	0	0	0	3.80207	0	0	3.05324	0	0	0	0	3.99132	3.71373	0	0	0	0	0	6.09282	0	4.49602	0	0	0	0	4.05396	0	0	0	3.76057	4.08518
		87	544.26	0	2.78214	0	0	0	4.5623	0	5.91778	0	0	3.82383	0	3.00025	0	0	0	0	0	4.22368	0	0	3.09587	0	0	0	0	3.58223	4.67436	0	0	0	0	0	4.92312	0	4.49785	0	0	0	0	3.64536	0	0	0	3.66448	3.52758
		88	548.12	0	0	0	0	0	4.31061	0	5.98392	0	0	3.69021	0	3.21546	0	0	0	0	3.24038	3.97342	0	0	3.37075	0	0	0	0	3.89814	4.37733	0	0	0	0	0	5.43924	0	3.97033	0	0	0	0	4.66314	0	0	0	3.74192	3.60269
		89	551.98	0	0	0	0	0	4.30766	0	5.52766	0	0	3.75337	0	3.10542	0	0	0	0	3.22796	4.13724	0	0	2.72325	0	0	0	0	4.14099	4.10266	0	0	0	0	0	5.56281	0	4.79023	2.76101	0	0	0	4.00281	0	0	0	3.98806	3.70323
		90	555.84	0	2.82534	0	0	0	4.22275	0	5.47356	0	0	3.34747	0	3.15755	0	0	0	0	3.42238	4.34142	0	0	2.93291	0	0	0	0	4.00989	4.58321	0	0	0	0	0	5.53455	0	4.49128	0	0	0	0	4.56219	0	0	0	3.91179	4.46411
		91	559.7	0	0	2.69696	0	0	4.2945	0	5.79402	0	0	4.7419	0	3.04985	0	0	0	0	3.35046	4.34915	0	0	3.2833	0	0	0	0	3.99481	4.37423	0	0	0	0	0	6.11099	0	4.10041	0	0	0	0	4.4685	0	0	0	3.352	4.239
		92	563.56	0	2.87355	0	0	0	4.60904	0	4.95798	0	0	4.32797	0	3.07113	0	0	0	0	3.20299	4.56535	0	0	3.03548	0	0	0	0	3.80209	4.93304	0	0	0	0	0	6.01264	0	4.73871	0	0	0	0	4.48447	0	0	0	3.79341	4.04644
		93	567.42	0	3.18779	0	0	0	4.48858	0	5.47913	0	0	4.26058	0	3.05417	0	0	0	0	3.54741	4.20466	0	0	3.29013	0	0	0	0	4.26428	5.87342	0	0	0	0	0	6.11945	0	5.3226	0	0	0	0	4.55629	0	0	0	3.59146	4.65399
		94	571.28	0	3.29834	0	0	0	4.55244	0	6.5602	0	0	4.13426	0	3.48297	0	0	0	0	3.5071	4.28338	0	0	3.46621	0	0	0	0	4.03796	4.65103	0	0	0	0	0	5.88728	0	4.6352	0	0	0	2.96475	4.42802	0	0	0	3.79972	4.33909
		95	575.14	0	3.19095	0	0	0	4.68412	0	5.99351	0	0	4.69907	0	3.15073	0	0	0	0	3.47001	4.80021	0	0	3.30968	0	0	0	0	4.26789	5.48689	0	0	0	0	0	5.82788	0	5.08182	0	0	0	0	4.42698	0	0	0	3.434	5.36928
		96	579	0	3.19777	0	0	0	4.59817	0	6.3372	0	0	4.98064	0	3.87524	0	0	0	0	3.33541	5.08936	0	0	3.63004	0	0	0	0	4.54227	5.45729	0	0	0	0	0	5.63993	0	4.98936	0	0	0	2.83631	4.89872	0	0	0	3.73827	4.85042
		97	582.86	0	3.29279	0	0	0	4.22992	0	5.68682	0	0	4.84149	0	4.02141	0	0	0	0	3.75577	4.50649	0	0	3.41189	0	0	0	0	4.40695	5.68254	0	0	0	0	0	5.87469	0	5.27563	0	0	0	0	4.7669	0	0	0	4.25045	4.84822
		98	586.72	0	3.8763	0	0	0	4.96568	0	5.95539	0	0	4.92182	0	3.8777	0	0	0	0	3.83845	4.20702	0	0	3.47824	0	0	0	0	4.3692	5.44925	0	0	0	0	0	6.13033	0	4.91483	0	0	0	0	5.08184	0	0	0	3.93408	5.66015
		99	590.58	0	3.2619	0	0	0	4.92865	0	5.36975	0	0	4.5829	0	3.55372	0	0	0	0	3.99488	4.86114	0	0	3.66149	0	0	0	0	4.18886	5.53025	0	0	0	0	0	5.45644	0	4.88628	2.89303	0	0	2.81111	5.02658	0	0	0	4.0881	4.96191
		100	594.44	0	3.61784	0	0	0	4.3993	0	4.65619	0	0	4.36919	0	3.82419	0	0	0	0	3.51339	4.74112	0	0	3.48702	0	0	0	0	4.67895	5.09086	0	0	0	0	0	6.56862	0	4.51541	2.75201	0	0	3.63858	5.25923	0	0	0	3.52894	4.56878
		101	598.3	0	4.09193	0	0	0	4.78649	0	5.47166	0	0	4.77272	0	4.05832	0	0	0	0	4.03982	4.21839	0	0	4.37632	0	0	0	0	4.12184	5.89422	0	0	0	0	0	6.08508	0	4.80569	2.98067	0	0	3.38293	5.16352	0	0	0	3.93358	5.86902
		102	602.16	0	4.23947	0	0	0	5.46811	0	5.67077	0	0	4.70026	0	3.9803	0	0	0	0	3.40675	4.3506	0	0	4.01469	0	0	0	0	4.59405	5.11971	0	0	0	0	0	6.16085	0	5.19232	3.02526	0	0	3.13575	4.82855	0	0	0	3.63106	5.17845
		103	606.02	0	3.70576	0	0	0	4.81117	0	6.27192	0	0	5.16836	0	4.03687	0	0	0	0	3.63443	5.04301	0	0	3.72071	0	0	0	0	4.91418	6.06219	0	0	0	0	0	5.33011	0	4.92017	2.66098	0	0	3.574	4.95998	0	0	0	4.01001	5.32307
		104	609.88	0	4.14761	0	0	0	5.20564	0	6.12186	0	0	4.55852	0	3.64688	0	0	0	0	3.3979	5.13469	0	0	3.90778	0	0	0	0	5.0248	5.64675	0	0	0	0	0	6.29418	0	4.73838	3.62419	0	0	3.67622	4.77318	0	0	0	4.14829	5.78707
		105	613.74	0	3.69265	0	0	0	5.40857	0	5.59684	0	0	4.38004	0	3.99079	0	0	0	0	3.17777	4.87819	0	0	3.7542	0	0	0	0	4.45673	5.3561	0	0	0	0	0	5.84456	0	5.16783	3.24876	0	0	3.59228	5.6655	0	0	0	4.4471	5.70225
		106	617.6	0	4.18735	0	0	0	5.35552	0	5.82451	0	0	4.42147	0	3.81326	0	0	0	0	3.4612	4.46018	0	0	4.11294	0	0	0	0	4.7832	5.1228	0	0	0	0	2.8571	5.58099	0	4.50051	3.34071	0	0	3.69765	5.14829	0	0	0	4.27363	5.33483
		107	621.46	0	4.37158	0	0	0	5.50663	0	6.45597	0	0	4.50861	0	3.94577	0	0	0	0	3.8438	4.6129	0	0	3.54563	0	0	0	0	4.24126	6.09564	0	0	0	0	3.20568	5.58815	0	4.8403	3.27003	0	0	3.66624	5.65636	0	0	0	4.07691	5.45058
		108	625.32	0	4.04425	0	0	0	5.59647	0	6.45154	0	0	4.33212	0	4.04154	2.46607	0	0	0	3.74507	4.41007	0	0	3.99329	0	0	0	0	4.67724	5.79042	0	0	0	0	3.01355	4.78251	0	4.97533	3.52756	0	0	3.60148	5.89941	0	0	0	4.70327	5.73409
		109	629.18	0	4.06071	0	0	0	6.35786	0	5.66659	0	0	5.45765	0	4.08801	2.8725	0	0	0	3.86967	5.015	0	0	4.43851	0	0	0	0	4.44186	6.20397	0	0	0	0	3.08776	5.49793	0	4.94464	3.52628	0	0	4.02725	5.7152	0	0	0	4.64593	6.07723
		110	633.04	0	4.09788	0	0	0	5.71398	0	6.18642	0	0	4.55394	0	4.45239	0	0	0	0	3.48573	4.82257	0	0	4.19087	0	0	0	0	4.46619	5.3679	0	0	0	0	3.08798	6.25044	0	4.37174	3.66467	0	0	3.98325	5.27332	0	0	0	4.93407	5.81959
		111	636.9	0	4.22758	0	0	0	5.9232	0	6.17949	0	0	4.5607	0	3.99114	0	0	0	0	3.82896	4.67042	0	0	4.37934	0	0	0	0	4.41331	4.87863	0	0	0	0	3.0822	6.28668	0	4.58322	3.53591	0	0	4.04385	6.1502	0	0	0	4.29369	5.12565
		112	640.76	0	3.86077	0	0	0	5.64837	0	5.48334	0	0	4.79759	0	4.12827	2.94798	0	0	0	3.68455	4.92985	0	0	4.37656	0	0	0	0	4.72383	5.57975	0	0	0	0	3.62175	5.92699	0	4.83212	4.34548	0	0	4.54452	6.37684	0	0	0	4.41035	5.19264
		113	644.62	0	3.88924	0	0	0	4.89806	0	6.27823	0	0	5.43064	0	4.85423	2.78657	0	0	0	3.75976	4.9012	0	0	4.76543	0	0	0	0	4.88311	5.61674	0	0	0	0	3.42948	5.43638	0	4.22678	4.13194	0	0	4.40241	6.68194	0	0	0	4.15152	5.03119
		114	648.48	0	3.99621	0	0	0	5.61838	0	6.50497	0	0	5.06514	0	4.39597	2.81412	0	0	0	4.34077	4.90524	0	0	4.60185	0	0	0	0	4.47997	5.41951	0	0	0	0	4.00228	5.81119	0	4.61355	3.98955	0	0	4.41913	6.65265	0	0	0	4.26721	5.33245
		115	652.34	0	3.95772	0	0	0	5.84258	0	6.79806	0	0	5.03799	0	4.20669	3.46331	0	0	0	4.10408	5.01591	0	0	4.48012	0	0	0	0	4.94098	5.5281	0	0	0	0	3.69255	6.18056	0	4.92046	4.41504	0	0	4.07788	6.50663	0	0	0	4.63111	5.3241
		116	656.2	0	3.81198	0	0	0	5.51143	0	6.69456	0	0	4.25748	0	4.08301	3.05183	0	0	0	4.30805	4.54633	0	0	4.67689	0	0	0	0	4.25968	5.26508	0	0	0	0	3.7818	5.6868	0	4.32236	4.4394	0	0	3.80919	6.05291	0	0	0	4.14921	5.66201
		117	660.06	0	3.90602	0	0	0	5.48244	0	6.48788	0	0	4.87137	0	4.5528	3.4908	0	0	0	3.95517	5.08483	0	0	5.14284	0	0	0	0	4.97158	6.28342	0	0	0	0	3.84699	6.03572	0	4.56961	4.17349	0	0	3.95099	6.19856	0	0	0	4.58128	5.14288
		118	663.92	0	3.52717	0	0	0	7.24497	0	6.64105	0	0	5.34601	3.04384	4.73012	3.12314	0	0	0	4.06277	4.48907	0	0	4.99551	0	0	0	0	4.79249	6.51578	0	0	0	0	4.13352	5.9699	0	4.99898	4.59329	0	0	4.583	5.95132	0	0	0	5.16058	5.30237
		119	667.78	0	4.24949	0	0	0	6.01199	0	5.75863	0	0	5.32823	3.37921	4.59981	3.59224	0	0	0	3.9606	4.86259	0	0	4.80342	0	0	0	0	4.84504	5.83936	0	0	0	0	3.92873	6.03351	0	5.08256	4.14913	0	0	4.22441	6.27813	0	0	0	4.52721	5.15219
		120	671.64	0	3.92591	0	0	0	5.96553	0	5.45722	0	0	5.36977	3.09879	4.14371	3.59557	0	0	0	4.302	4.26797	0	0	4.53508	0	0	0	0	4.09805	5.84571	0	0	0	0	4.31028	6.16098	0	5.16002	4.07939	0	0	4.49249	6.58813	0	0	0	4.36766	4.93199
		121	675.5	0	3.63371	0	0	0	6.09795	0	6.05281	0	0	4.51124	3.80574	4.84739	3.4103	0	0	0	3.7698	5.27558	0	0	4.5742	0	0	0	0	4.4044	4.95017	0	0	0	0	4.83666	6.55002	0	5.41514	5.08013	0	0	4.47812	6.84026	3.02583	0	0	4.95488	5.04644
		122	679.36	0	4.12988	0	0	0	6.28311	0	6.92682	0	0	6.09219	3.29285	4.93728	3.96845	0	0	0	4.15045	4.58733	0	0	4.44681	0	0	0	0	4.93498	5.0988	0	0	0	0	4.39954	5.59164	0	4.92229	5.08736	0	0	4.89282	6.34671	2.79587	0	0	4.33775	4.88385
		123	683.22	0	4.09692	0	0	0	5.66212	0	6.08958	0	0	5.7173	3.61571	5.08544	4.41083	0	0	0	4.096	5.33073	0	0	4.69688	0	0	0	0	4.70966	5.58226	0	0	0	0	4.28884	5.39506	0	5.20953	4.58357	0	0	4.2331	6.33381	2.64589	0	0	5.30329	4.96103
		124	687.08	0	4.11441	0	0	0	6.29837	0	5.73214	0	0	5.93453	4.33355	4.69567	4.26253	0	0	0	4.05187	4.59522	0	0	4.65144	0	0	0	0	4.87628	5.69669	0	0	0	0	4.06051	6.54941	0	4.83523	4.3826	0	0	4.52277	6.8326	0	2.68799	0	4.68521	5.04239
		125	690.94	0	3.93231	0	0	0	6.31065	0	6.89246	0	0	5.46811	4.51441	4.61883	3.79858	0	0	0	4.39084	4.77858	0	0	4.90604	0	0	0	0	4.80971	5.57435	0	0	0	0	4.19966	5.55336	0	5.14721	4.73132	0	2.85593	4.52192	6.52054	2.96569	0	0	4.45397	4.95898
		126	694.8	0	3.99025	0	0	0	5.65117	0	6.21273	0	0	6.04208	5.0262	4.61428	4.06402	0	0	0	4.02954	5.80564	0	0	4.58668	0	0	0	0	4.12349	4.63393	0	0	0	0	4.64565	5.84543	0	4.6495	4.94965	0	3.27027	4.70718	5.74704	3.27757	0	0	4.87423	4.31954
		127	698.66	0	4.60975	0	0	0	5.20044	0	5.90592	0	0	5.47054	4.64168	4.86288	4.5494	0	0	0	4.22635	4.33084	0	0	5.06851	0	0	0	0	4.72804	4.28345	0	0	0	0	4.12098	6.3535	0	4.97	4.60662	0	3.18526	5.08528	5.83884	3.48262	0	0	5.74239	5.30381
		128	702.52	0	4.74807	0	0	0	5.3569	0	6.93317	0	0	5.91771	5.41904	4.55	3.85313	0	0	0	4.02974	4.51884	0	0	4.75155	0	0	0	0	4.69773	5.08836	0	0	0	0	3.88464	5.32742	0	5.31133	4.92348	0	3.32355	4.23936	5.97345	3.24063	3.17002	0	4.80091	5.13778
		129	706.38	0	4.10471	0	0	0	5.26921	0	6.55677	0	0	6.27675	4.31479	4.99559	4.76423	0	0	0	3.87645	4.20581	0	0	4.67027	0	0	0	0	4.53813	5.30432	0	0	0	0	4.53373	6.58186	0	5.43812	5.25544	0	3.52848	4.59103	6.28495	3.28446	0	0	4.93698	5.01322
		130	710.24	0	4.54195	0	0	0	5.70907	0	5.19063	0	0	6.01768	4.30188	5.03667	4.36326	0	0	0	4.05981	4.00254	0	0	5.39943	0	0	0	0	4.7105	5.64557	0	0	0	0	4.32776	5.70793	0	5.3704	5.05488	0	3.7432	4.64163	5.48085	3.35089	0	0	5.22543	4.58276
		131	714.1	0	3.8064	0	0	0	6.05629	0	5.35698	0	0	5.96693	5.09497	4.51077	4.58065	0	0	0	4.74366	4.13671	0	0	4.77019	0	0	0	0	4.8505	5.19266	0	0	0	0	4.16087	6.36902	0	5.21068	4.82973	0	3.15003	4.29413	5.34386	3.29376	3.08569	0	4.62517	4.32759
		132	717.96	0	4.62841	0	0	0	5.86867	0	5.23654	0	0	5.90932	5.17709	5.32179	4.43839	0	0	0	3.87871	4.18165	0	0	4.98826	0	0	0	0	4.20287	5.39384	0	0	0	0	4.18246	6.90351	0	5.7106	4.92079	0	3.43783	4.66131	5.89405	3.31087	0	0	4.97996	4.87551
		133	721.82	0	4.36797	0	0	0	6.10655	0	6.41926	0	0	5.1854	4.7197	5.15963	4.54069	0	0	0	4.44192	4.39204	0	0	4.68444	0	0	0	0	4.3406	5.25683	0	0	0	0	4.25141	5.91646	0	5.32943	5.18502	0	3.61388	4.22792	6.26793	2.96746	3.36052	0	4.09862	4.87564
		134	725.68	0	5.01779	0	0	0	6.18605	0	5.95615	0	0	4.99137	4.95569	4.51347	4.56312	0	0	0	3.99318	4.40801	0	0	4.86483	0	0	0	0	4.69581	4.31847	0	0	0	0	4.24141	6.40325	0	5.90794	4.65439	0	3.53726	3.7981	6.47289	3.96428	2.92755	0	3.84615	4.38283
		135	729.54	0	4.77613	0	0	0	6.35868	0	5.19735	0	0	5.16243	5.21213	5.20231	4.59748	0	0	0	3.31589	4.0695	0	0	4.81621	0	0	0	0	4.31417	4.57652	0	0	0	0	4.38761	6.14982	0	5.75736	4.886	0	3.44597	4.46852	5.58625	3.26552	3.4461	0	3.9018	4.22131
		136	733.4	0	4.45685	0	0	0	6.48958	0	5.89629	0	0	4.54374	5.16581	5.04075	4.11066	0	0	0	4.12284	4.37241	0	0	4.84733	0	0	0	0	4.33236	4.84711	0	0	0	0	4.27362	6.127	0	4.80493	5.00494	0	4.04036	4.12518	5.13802	3.60046	3.13181	0	4.45571	4.12343
		137	737.26	0	4.81962	0	0	0	5.6894	0	6.02371	0	0	6.04354	5.47576	4.86396	3.97284	0	0	0	3.99233	4.90921	0	0	4.79836	0	0	0	0	4.28111	4.98134	0	0	0	0	3.94011	5.93886	0	5.29145	4.6443	0	4.21174	4.17668	5.59107	3.68511	3.28505	0	4.48486	4.38206
		138	741.12	0	4.7679	0	0	0	5.87324	0	5.85558	0	0	5.17749	6.02728	5.04096	4.30619	0	0	0	3.87391	4.51023	0	0	4.8149	0	0	0	0	4.43528	4.63429	0	0	0	0	4.37554	4.90255	0	6.26845	4.25712	0	3.80502	4.22383	5.95631	4.15593	3.25868	0	4.23223	4.6017
		139	744.98	0	4.84648	0	0	0	5.42162	0	5.6944	0	0	4.30614	5.71364	5.16228	4.90125	0	0	0	3.82561	4.37228	0	0	4.48824	0	0	0	0	4.72398	4.97466	0	0	0	0	4.15037	5.29479	0	5.11262	5.01079	0	3.50366	3.78157	5.37579	3.90419	3.26656	0	4.62254	4.08168
		140	748.84	3.13801	5.11537	0	0	0	5.51733	0	5.10057	0	0	4.79537	5.76832	4.8779	4.05146	0	0	0	3.7378	5.26209	0	0	4.94951	0	0	0	0	4.52298	4.9576	0	0	0	0	4.38299	5.61725	0	5.80195	4.41901	0	3.90238	4.33576	6.2725	4.56335	2.77031	0	5.26613	4.1015
		141	752.7	0	4.67266	0	0	0	5.70041	0	5.54964	0	0	5.64759	5.60561	5.48475	4.05085	0	0	0	3.80238	4.75875	0	0	5.14454	0	0	0	0	5.34056	4.78387	0	0	0	0	4.27433	5.48075	0	6.05698	4.19666	0	4.09649	4.07202	5.26006	3.78473	3.01902	0	5.55246	4.91054
		142	756.56	3.38393	5.0367	0	0	0	4.89866	0	4.91742	0	0	5.75145	5.63703	4.69565	4.57474	0	0	0	3.8308	4.07497	0	0	5.08116	0	0	0	0	5.23965	4.51295	0	0	0	0	5.03243	5.96641	0	7.2375	4.93044	0	4.09789	4.31062	6.47809	3.91258	0	0	4.83307	4.46614
		143	760.42	3.19789	4.23028	0	0	0	4.67568	0	5.55667	0	0	4.49709	6.49519	5.4425	4.2287	0	0	0	3.68766	4.1003	0	0	4.79436	0	0	0	0	5.46398	4.74259	0	0	0	0	4.5317	5.90687	0	5.16385	4.52841	0	4.22295	4.30085	6.22653	4.05017	3.43591	0	4.85894	3.94558
		144	764.28	3.20125	4.28872	0	0	0	5.4454	0	6.22994	0	0	4.77419	5.84819	4.46434	4.7777	0	0	0	4.54255	4.70682	0	0	5.05109	0	0	0	0	4.65489	4.81465	0	0	0	0	4.45396	5.80558	0	5.61307	4.46403	0	4.20246	4.26143	5.77524	4.17879	3.52277	0	4.11916	4.37992
		145	768.14	2.94958	4.12908	0	0	0	5.27145	0	5.95738	0	0	5.42113	5.82898	5.02376	4.4515	0	0	0	4.48341	4.4818	0	0	4.60259	0	0	0	0	4.77634	5.28766	0	0	0	0	5.09074	4.59939	0	4.92985	4.35083	0	3.97362	4.53677	5.39648	4.27028	3.14011	0	5.15099	4.04763
		146	772	3.17164	3.89128	0	0	0	5.52261	0	6.34096	0	0	5.16498	6.37182	4.82318	4.42982	0	0	0	4.28974	5.12139	0	0	4.68852	0	0	0	0	5.07964	4.34746	0	0	0	0	4.62918	5.09095	0	4.93879	5.29853	0	3.70994	4.27453	5.69068	3.97986	3.37507	0	5.4407	4.08061
		147	775.86	3.13316	4.19235	0	0	0	5.32243	0	6.20799	0	0	5.14365	5.71201	4.26374	3.80856	0	0	0	4.37884	5.65624	0	0	4.8344	0	0	0	0	5.62983	4.54954	0	0	0	0	4.03433	5.02643	0	5.0112	4.74528	0	3.75082	4.28209	5.12429	4.10933	3.39922	0	5.03734	4.65078
		148	779.72	3.26306	4.19322	0	0	0	5.95553	0	6.39587	0	0	5.42084	6.15623	4.58276	4.20127	0	0	0	4.61191	4.40954	0	0	4.58063	0	0	0	0	5.56911	4.99293	0	0	0	0	5.15303	6.02371	0	5.52807	5.05459	0	4.40401	4.52715	5.81427	4.13267	3.29257	0	4.09979	4.1175
		149	783.58	3.16923	4.35904	0	0	0	5.45755	0	6.28729	0	0	5.67602	6.2546	4.34906	4.39259	0	0	0	4.41245	4.64521	0	0	4.69208	0	0	0	0	4.76707	5.23085	0	0	0	0	4.77496	5.23779	0	5.9784	4.68483	0	4.06619	4.62234	5.2602	4.03521	3.70173	0	4.99398	4.14362
		150	787.44	3.45773	3.83906	0	0	0	5.39564	0	6.0533	0	0	5.48921	5.47068	4.8395	4.16095	0	0	0	4.16566	5.70493	0	0	4.59449	0	0	0	0	4.96954	4.13723	0	0	0	0	5.08352	6.13813	0	5.88424	4.66963	0	4.04021	4.68235	5.25546	4.16826	3.44822	0	5.77856	4.5898
		151	791.3	3.20176	4.12807	0	0	0	5.23015	0	6.07827	0	0	4.84575	5.54086	4.39798	4.32954	0	0	0	4.75529	5.9205	0	0	5.15501	0	0	0	0	4.97328	4.72462	0	0	0	0	4.69888	6.52343	0	5.97717	4.86271	0	3.71819	4.69022	5.68572	4.48136	3.61388	0	4.9396	4.17688
		152	795.16	3.1259	4.04592	0	0	0	4.62376	0	5.55811	0	0	5.78026	5.29637	4.7887	4.30375	0	0	0	3.59414	5.56762	0	0	5.06795	0	3.03141	0	0	6.34382	5.46509	0	0	0	0	4.67402	5.21512	0	6.16127	4.60733	0	3.72612	4.21475	5.71283	4.94263	3.58064	0	5.87354	4.42825
		153	799.02	3.4969	3.74654	0	0	0	4.94676	0	6.47363	0	0	5.02165	5.09005	4.68907	4.48881	0	0	0	4.34183	5.18465	0	0	5.00258	0	3.0975	0	0	5.08403	5.6075	0	0	0	0	4.98938	5.85195	0	6.29898	4.88115	0	3.83803	4.3805	6.1857	4.86846	3.22055	0	5.16943	4.10801
		154	802.88	3.70942	4.01602	0	0	0	4.12888	0	6.10387	0	0	5.7731	4.91729	4.95351	4.04551	0	0	0	4.25358	5.65562	0	0	5.26836	0	0	0	0	5.36134	6.08006	0	0	0	0	5.06312	5.37471	0	5.49599	4.70456	0	3.65679	4.4394	5.70379	4.57634	3.78336	0	4.6849	4.06629
		155	806.74	3.59092	4.14252	0	0	0	5.04555	0	6.17951	0	0	5.34577	5.19096	4.60848	4.34901	0	0	0	4.20417	5.36605	0	0	4.55967	0	3.23919	0	0	5.05546	6.13088	0	0	0	0	4.52153	5.54653	0	6.00426	5.57761	0	3.94999	4.36498	6.17915	4.71233	3.66389	0	5.32553	3.95257
		156	810.6	3.56132	3.90793	0	0	0	4.86102	0	6.45201	0	0	5.32347	5.30603	4.26403	4.65068	0	0	0	4.60547	5.48369	0	0	4.89156	0	3.0931	0	0	6.01068	4.61061	0	0	0	0	4.83939	5.38556	0	5.45623	4.95173	0	4.0168	4.33068	6.08131	4.76209	3.53377	0	5.88904	3.86703
		157	814.46	3.81205	4.16883	0	0	0	4.52444	0	6.38017	0	0	4.82155	5.52071	4.14374	4.528	0	0	0	4.32521	5.08813	0	0	4.3574	0	3.52091	0	0	4.54165	5.21837	0	0	0	0	5.13174	5.60276	0	5.69211	5.11557	0	3.78296	4.87179	5.68842	3.86103	3.73347	0	5.33162	4.2602
		158	818.32	4.06413	3.92743	0	0	0	5.78029	0	5.05985	0	0	5.70376	5.43334	4.86971	4.33574	0	0	0	4.19204	5.88835	0	0	4.97158	0	3.5253	0	0	5.50028	4.74134	0	0	0	0	4.42547	6.52642	0	6.05947	4.91452	0	4.34039	4.83432	5.36028	4.86432	3.47316	0	5.72361	4.0016
		159	822.18	3.38247	3.6124	0	0	0	5.0289	0	5.63933	0	0	5.65739	5.22473	5.198	4.12322	0	0	0	4.13836	5.65118	0	0	4.28815	0	3.49345	0	0	5.23364	5.30993	0	0	0	0	4.71853	5.75301	0	4.52808	4.76884	0	3.8246	5.39338	4.71206	4.38089	3.5921	0	5.82426	3.77766
		160	826.04	3.44378	4.48529	0	0	0	4.3107	0	6.04029	0	0	5.66614	5.2319	4.59842	4.56944	0	0	0	4.47499	5.08966	0	0	4.97143	0	3.75796	0	0	4.80477	5.65649	0	0	0	0	4.57532	5.75501	0	5.63007	4.21259	0	3.69453	4.78315	5.23678	4.50772	3.69431	3.18624	5.39311	3.84338
		161	829.9	3.58593	3.57834	0	0	0	5.40134	0	6.42474	0	0	4.75256	4.86481	5.22552	5.19245	0	0	0	4.51377	4.98401	0	0	5.53195	0	3.87897	0	0	4.48324	5.2829	0	0	0	0	4.53729	5.80331	0	5.63555	5.04435	0	3.88028	4.49292	4.86474	5.27439	4.23398	0	5.14771	3.82314
		162	833.76	4.0167	4.05367	0	0	0	4.18883	0	5.4434	0	0	6.10368	4.51411	4.994	4.21619	0	0	0	3.98998	4.53794	0	0	4.96979	0	3.71363	0	0	4.72173	5.72845	0	0	0	0	4.53517	6.5128	0	5.3472	6.00028	0	3.68374	4.9932	5.66137	4.99196	4.45315	0	5.60602	3.80226
		163	837.62	3.88071	3.957	0	0	0	4.21731	0	5.81323	0	0	5.21437	5.19412	5.23612	4.00102	0	0	0	4.71754	4.30204	0	0	4.72773	0	4.35103	0	0	5.55959	5.528	0	0	0	0	4.39591	5.65194	0	6.0429	4.95606	0	3.86943	5.34484	5.97561	5.359	4.14999	3.12435	4.79396	3.86467
		164	841.48	3.89346	3.96461	0	0	0	4.36603	0	5.96289	0	0	5.50413	4.76928	4.50618	4.20978	0	0	0	5.30346	4.43668	0	0	4.78017	0	3.96179	0	0	6.14315	5.23321	0	0	0	0	4.61724	6.46481	0	5.25166	5.23606	0	3.91134	4.96765	6.24936	5.15943	3.89133	3.25043	5.29117	4.13306
		165	845.34	3.74939	3.89443	0	0	0	4.25975	0	5.70532	0	0	5.23841	5.17174	4.50446	4.55335	0	0	0	4.51515	3.9618	0	0	4.45921	0	3.52467	0	0	5.57459	4.62502	0	0	0	0	4.28984	6.14147	0	6.042	5.50319	0	4.46834	4.07522	6.04899	4.65954	4.11798	3.4995	5.04927	3.93949
		166	849.2	3.88256	3.35779	0	0	0	4.36275	0	6.11132	0	0	5.23904	5.45453	4.53448	3.86181	0	0	0	4.85776	4.7318	0	0	4.50482	0	3.60605	0	0	4.85979	4.8426	0	0	0	0	4.07854	6.37915	0	5.70615	4.4147	0	4.24775	4.41468	6.09412	6.05273	3.70289	3.5399	5.62337	3.69269
		167	853.06	3.63129	3.709	0	0	0	4.15848	0	5.76017	0	0	5.40861	5.01321	4.37594	3.88872	0	0	0	5.10738	4.75666	0	0	4.53443	0	4.09171	0	0	5.69984	5.14734	0	0	0	0	4.31759	6.15674	0	5.38732	5.9111	0	4.61662	4.74112	5.82366	4.67581	3.82204	3.68839	5.63637	4.78663
		168	856.92	4.06043	4.12264	0	0	0	4.00921	0	5.3176	0	0	5.46522	5.69623	4.36296	4.21975	0	0	0	5.69678	4.49271	0	0	4.96067	0	4.54071	0	0	5.48488	4.9879	0	0	0	0	4.27094	5.60661	0	4.37032	5.05873	0	3.99065	4.5611	5.45301	4.40609	4.20742	3.5517	5.34158	4.57681
		169	860.78	3.73065	4.11046	0	0	0	4.3318	0	5.02398	0	0	5.28588	5.31222	5.02915	5.33043	0	0	0	5.35694	4.58207	0	0	4.84097	0	4.21224	0	0	5.12595	5.30281	0	0	0	0	4.38791	5.81644	0	4.84367	5.38254	0	3.99833	4.60421	5.75876	5.74249	4.15467	3.50455	4.90832	4.24662
		170	864.64	4.2734	4.11921	0	0	0	4.88081	0	4.5552	0	0	6.02311	5.4307	4.82127	4.29981	0	0	0	4.87531	4.10087	0	0	4.63182	0	4.15675	0	0	4.58471	5.52145	0	0	0	0	4.27449	6.50241	0	5.4585	5.70488	0	3.72366	4.97911	4.86744	6.57678	4.83626	3.65873	5.32168	4.30093
		171	868.5	4.7714	3.8435	0	0	0	4.83592	0	5.30149	0	0	5.54098	5.31527	5.06596	4.36196	0	0	0	5.37247	4.23436	0	0	4.88017	0	3.51242	0	0	5.12876	6.19603	0	0	0	0	3.78693	5.98361	0	5.88942	5.39454	0	3.98139	6.08761	5.77938	6.41828	3.99665	3.80876	5.62074	4.37128
		172	872.36	4.05173	4.02388	0	0	0	5.41758	0	4.67486	0	0	5.83945	5.9894	4.63343	4.4969	0	0	0	4.99758	4.1532	0	0	4.51942	0	3.80341	0	0	4.78354	5.33952	0	0	3.29537	0	4.13807	5.93036	0	5.75266	5.31464	0	4.0075	4.72582	6.05209	6.19759	4.79694	4.06573	5.50277	4.16961
		173	876.22	3.93492	3.62206	0	0	0	5.16552	0	4.34817	0	0	5.17976	6.44335	4.8444	3.95824	0	0	0	5.29407	4.76629	0	0	4.99404	0	4.34915	0	0	5.51109	5.8043	0	0	0	0	4.11903	5.37899	0	5.53946	5.81778	0	3.57747	4.99295	6.09724	5.78192	4.7411	3.92628	4.91175	4.10005
		174	880.08	4.00402	4.05237	0	0	0	4.2818	0	4.79124	0	0	5.29493	5.98755	4.26272	3.88647	0	0	0	5.60637	3.9744	0	0	4.34989	0	4.30966	0	0	4.99327	5.68284	2.85931	0	0	0	4.25521	6.22081	0	5.73849	6.59332	0	3.7961	5.1507	5.06989	6.12048	4.41931	3.78992	5.40255	4.39441
		175	883.94	3.76173	3.80331	0	0	0	4.89613	0	4.57817	0	0	5.0062	5.06006	5.42078	4.02455	0	0	0	4.94135	5.548	0	0	4.51496	0	4.30402	0	0	5.13763	5.11702	3.28505	0	2.8985	0	4.01454	5.61325	0	5.69236	5.84873	0	3.68414	5.36314	5.10553	6.12689	4.25194	3.97126	5.30648	4.56132
		176	887.8	3.54624	3.77645	0	0	0	4.33202	0	4.45377	0	0	5.21221	5.09541	4.74508	4.36183	0	0	0	5.03062	5.38464	0	0	4.74953	0	4.27195	0	0	5.36699	5.53864	0	0	0	0	4.30997	6.21072	0	5.74337	5.97429	0	3.28722	5.46627	4.2701	6.05895	4.81394	4.00077	5.63413	4.56256
		177	891.66	4.12377	4.29976	0	0	0	3.95305	0	4.70622	0	0	5.85951	5.70825	5.29988	3.87755	0	0	2.76865	4.93529	4.69297	0	0	4.43619	0	4.03994	0	0	5.52823	5.14303	2.95148	0	3.20538	0	4.24414	5.75823	0	5.64596	5.98364	0	3.59261	4.79501	5.00119	5.92044	4.06914	4.40291	5.6084	4.48084
		178	895.52	3.88303	4.54492	0	0	0	4.53024	0	4.4576	0	0	5.84727	5.21525	4.72903	4.00833	0	0	0	4.75999	4.51638	0	0	4.35035	0	4.05762	0	0	5.23035	5.41349	3.25704	0	2.8995	0	4.49164	5.53536	0	5.87985	5.74493	0	3.62868	5.7382	5.04436	5.98385	4.1429	4.4934	5.80177	4.9544
		179	899.38	4.07437	4.03376	0	0	0	5.51929	0	5.1652	0	0	5.59371	6.32849	4.86943	4.47594	0	0	0	4.87895	4.71588	0	0	4.27566	0	3.90595	0	0	5.76311	5.20236	3.67963	0	3.29299	0	4.56173	6.28784	0	5.74533	6.24073	0	3.69418	4.35692	4.02535	6.22717	4.84211	4.5157	5.15827	4.19291
		180	903.24	3.93295	4.51647	0	0	0	4.5002	0	4.34261	0	0	5.51772	5.59813	4.51738	4.0631	0	0	3.2511	5.22624	5.70829	0	0	4.35699	0	3.84812	0	0	5.09475	5.40219	3.71833	0	3.12803	0	4.65045	5.73042	0	5.33645	5.24291	0	3.47924	5.50871	5.1359	6.56852	4.47653	4.51325	6.30175	4.75505
		181	907.1	3.89753	4.22618	0	0	0	5.11232	0	4.79166	0	0	5.44811	5.47369	4.61831	4.23759	0	0	3.20795	5.89814	5.31033	0	0	4.54927	0	4.70375	0	0	5.40803	4.82008	3.43157	0	3.20624	0	4.6895	5.65259	0	4.9854	5.69673	0	3.90191	4.52491	4.52549	6.02906	4.0582	4.68873	5.00088	4.63974
		182	910.96	3.88189	4.02312	0	0	0	4.79944	0	4.51206	0	0	5.77954	6.4262	5.03574	4.25017	0	0	3.47142	5.82067	4.99925	0	0	4.48026	0	4.55231	0	0	4.60656	5.14018	3.68565	0	3.02288	0	4.67983	5.51514	0	5.8526	5.48296	0	3.64196	5.45846	4.48587	5.52999	4.90167	4.51767	5.66658	4.77169
		183	914.82	4.08542	4.11205	0	0	0	4.52144	0	4.75587	0	0	5.61595	5.12407	4.64236	3.87538	0	0	3.14886	6.42464	4.87293	0	0	4.57397	0	4.32487	0	3.06111	5.53835	4.82884	3.85469	0	3.18631	0	4.52135	6.17325	0	5.02871	6.99275	0	3.57601	6.42167	4.53172	6.16498	3.9262	4.37382	5.3011	4.74142
		184	918.68	4.73333	4.71849	0	0	0	4.00689	0	4.36999	0	0	5.49361	5.72814	4.53075	5.06134	0	0	3.1755	6.27029	5.97008	0	0	5.00804	0	4.137	0	0	5.63703	5.41856	3.67983	0	3.54876	0	4.91592	5.51416	0	4.97998	5.96655	0	3.72319	5.50574	4.78139	5.43494	4.09818	4.30022	5.66374	4.9448
		185	922.54	5.2426	4.69736	0	3.41772	0	5.68464	0	4.28079	0	0	5.19502	6.04631	5.0563	4.90495	0	0	3.19008	5.84856	4.88878	0	0	4.68912	0	3.6038	0	3.10767	5.68648	4.97654	4.293	3.32116	3.73141	0	4.76516	5.358	0	5.35782	5.50418	0	3.68106	6.06534	5.45055	6.21924	3.40149	4.73035	6.22968	4.70491
		186	926.4	4.48363	4.50632	3.24082	3.4227	0	5.59476	0	4.05335	0	0	5.65612	6.32551	4.86046	4.33003	0	0	3.38277	5.0906	4.99677	0	0	4.27057	0	4.04526	0	3.12566	5.32205	5.0214	3.52696	0	3.70852	0	4.84721	6.24286	0	6.09354	6.02137	0	3.9115	5.79956	4.87216	7.1971	3.96863	4.62796	5.83722	4.52684
		187	930.26	4.23109	4.7255	0	0	0	5.02712	0	4.3205	0	0	4.66518	5.80183	4.726	3.9816	0	0	3.34329	5.21768	4.93119	0	0	4.39552	0	4.20843	0	2.48588	5.54416	5.72309	3.27602	3.38588	3.86592	0	4.50625	5.96142	0	5.70496	5.62767	0	4.30224	6.0745	4.37775	5.46359	4.37756	4.23164	6.40073	4.05957
		188	934.12	5.12506	4.22988	0	0	0	5.22162	0	4.52184	0	0	4.99944	6.09082	4.52806	4.40719	0	0	3.69151	5.10573	5.87728	0	0	4.54825	0	3.99401	0	3.15748	5.36829	5.15059	3.75686	3.40257	4.34178	0	4.53876	5.77686	0	5.8715	5.79514	0	4.42611	4.85067	4.61994	5.76518	4.44569	4.69844	5.57112	4.45538
		189	937.98	4.49233	4.61174	0	3.16341	0	4.9331	0	4.60717	0	0	4.71419	5.65918	4.66137	3.9554	0	0	3.866	5.28066	5.72542	0	0	4.69878	0	4.05988	0	3.41962	5.29065	4.91538	3.78531	4.12357	3.69844	0	4.1684	6.40541	0	5.24797	5.88955	0	4.73282	4.76277	4.52318	5.42628	4.4461	4.63834	5.61658	4.32726
		190	941.84	5.32573	4.83189	0	0	0	4.43127	0	4.61257	0	0	5.08915	6.19521	4.31768	4.2228	0	0	3.43899	5.50597	5.75952	0	0	4.66647	0	4.09673	0	3.54088	5.13486	4.73323	3.64145	4.40653	3.88819	0	4.35409	5.76899	0	5.069	5.52708	0	4.04615	4.85196	4.65654	5.09736	4.40183	5.10667	5.32043	4.2981
		191	945.7	5.37802	4.59283	0	0	0	4.23857	0	4.10878	0	0	4.57497	5.89995	4.80172	4.21916	0	0	3.71216	5.87784	6.12978	0	0	4.83159	0	3.71452	0	3.43602	5.17029	4.46467	4.03559	3.69482	3.65167	0	4.83102	5.91367	0	5.59978	5.50313	0	4.46613	5.50522	3.88929	4.78455	4.38749	4.94263	5.83524	4.22734
		192	949.56	4.95659	4.8652	0	0	0	5.30021	0	4.10424	0	0	5.36264	5.85655	4.79223	4.48335	0	0	3.87519	6.20557	5.4518	0	0	4.67759	0	3.78808	0	3.29222	5.38181	4.46782	4.09332	4.67221	3.94692	0	4.48186	6.08971	0	5.31166	5.21664	0	5.22469	5.41377	3.93973	5.38217	4.92609	4.8719	6.28434	4.32942
		193	953.42	4.50162	5.43265	0	3.3498	0	5.02372	0	4.40549	0	0	6.10142	6.485	4.49618	4.10868	0	0	3.60316	6.0937	5.387	0	0	4.50822	0	4.49313	0	3.59532	6.0497	4.38358	3.85723	4.39348	3.90632	0	4.28132	6.7866	0	5.76528	5.945	0	4.59302	5.09198	4.57284	4.8185	4.61382	4.95468	6.131	4.45656
		194	957.28	6.29372	5.13986	0	0	0	5.00264	0	4.04352	0	0	4.9147	6.11416	4.47781	4.50888	0	0	3.9865	5.46711	4.54645	0	0	5.07002	0	4.33623	0	3.28369	6.31612	4.54026	4.25391	4.50279	4.03383	0	4.15503	6.00339	0	4.68477	4.81819	0	4.57086	5.27544	4.55	4.9966	4.11338	4.63663	6.40885	4.13198
		195	961.14	5.69014	4.82464	0	0	0	5.8882	0	3.95596	0	0	4.43621	5.76125	4.87521	4.82184	0	0	3.67511	5.4524	5.82496	0	0	5.13737	0	4.05263	0	3.71967	5.75507	4.93024	4.86556	4.47274	4.10615	0	4.16532	6.14125	0	4.18148	6.6016	0	4.09977	5.3351	4.56801	5.49066	4.49223	4.74659	5.59389	4.83885
		196	965	5.36326	4.69797	0	3.24535	0	5.02134	0	4.32452	0	0	4.84079	5.80464	4.26527	5.1655	0	0	4.28843	5.43115	4.73785	0	0	4.63032	0	3.89774	0	3.67392	6.45628	4.20711	4.14159	4.52086	3.71575	0	4.69203	6.54274	0	5.12365	5.16582	0	4.20055	5.77402	5.35292	5.99506	4.99612	4.64516	5.8605	4.58186
		197	968.86	5.27268	4.3007	0	0	0	6.41754	0	4.40879	0	0	4.00485	6.13313	4.86295	4.78788	0	0	3.87392	5.34806	4.63755	0	0	4.82287	0	4.52279	0	3.61166	6.32958	4.53074	3.92661	4.92028	4.00665	0	4.19646	4.93954	0	5.13249	5.61596	0	4.54386	4.69163	5.0799	5.10594	4.41417	4.65977	4.90991	4.68296
		198	972.72	4.89338	4.84806	0	0	0	5.35831	0	4.08802	0	0	4.23105	6.10006	4.68042	4.81946	0	0	3.51854	5.31982	4.60449	0	0	4.69149	0	4.22722	0	3.76412	5.802	4.98605	4.07069	4.72718	4.05135	0	4.06604	6.22912	0	4.78984	5.39683	0	4.88294	4.90787	4.12922	5.48138	4.2656	5.11974	5.29631	4.53163
		199	976.58	5.03758	4.68102	0	0	0	6.19015	0	3.79112	0	0	3.93214	6.08503	4.41005	4.78704	0	0	3.94669	5.30722	4.10454	0	0	4.56363	0	4.16921	0	3.32278	5.78884	4.76127	4.35621	4.91293	4.69634	0	3.78395	6.3459	0	5.0915	5.58412	0	4.25202	5.34158	4.67836	5.32175	4.01082	4.71604	4.69243	4.43618
		200	980.44	5.52001	4.56249	0	0	0	6.5798	0	4.16989	0	0	3.83495	5.51865	4.30353	5.28563	0	0	4.15056	5.63	4.02976	0	0	4.87777	0	3.89063	0	3.53266	5.34876	5.38007	4.58446	5.89588	4.79547	0	4.7293	6.18002	0	5.98911	5.65162	0	4.64405	5.34592	4.9979	5.24418	4.60003	4.75533	4.8692	5.0771
		201	984.3	5.32133	4.08738	0	0	0	5.71891	0	4.00132	0	0	4.41874	5.8295	4.74743	5.10378	0	0	3.53694	4.46827	4.40173	0	0	4.42472	0	4.60613	0	3.58675	6.51734	5.36202	4.79593	4.77761	4.44263	0	4.69812	5.91738	0	5.59134	5.957	0	4.5673	5.35106	4.77733	5.46741	4.46501	5.07732	5.52716	4.35894
		202	988.16	5.59784	4.13474	0	0	0	5.1902	0	4.00408	0	0	4.26362	5.65351	4.47446	4.69669	0	0	3.91419	5.30807	4.4774	0	0	4.84942	0	4.00634	0	3.74483	5.14027	5.31952	4.45237	4.3082	4.68425	0	4.2644	5.9054	0	4.65313	5.74903	0	4.33105	5.20819	4.46943	5.27719	4.57946	5.54233	4.81076	3.95701
		203	992.02	6.06646	4.40442	0	0	0	6.04843	0	4.04832	0	0	4.60694	5.52455	4.66428	4.93191	0	0	4.41606	4.85091	5.17324	0	0	4.16975	0	4.34197	0	3.64262	4.76743	4.91056	4.59949	5.37604	4.63766	0	4.0383	5.8621	0	5.19179	6.02467	0	5.20687	5.08534	4.94941	5.45105	4.34764	5.51154	4.81139	4.39377
		204	995.88	5.87832	5.17521	0	0	0	5.6265	0	3.86783	0	0	4.30128	6.17671	4.39282	5.71866	0	0	3.77939	4.68752	4.24673	0	0	4.03946	0	4.54967	0	3.92399	6.57327	5.6431	4.47095	4.8922	3.95825	0	4.45323	5.94841	0	5.89453	5.49562	0	5.2601	4.72523	6.00115	5.09689	4.36542	4.60043	4.992	4.12621
		205	999.74	5.22379	4.60869	0	0	0	5.29902	0	4.01785	0	0	4.58136	6.1989	4.53335	5.74309	0	0	3.96065	5.30808	5.12556	0	0	4.24024	0	4.38687	0	4.11636	5.4648	4.85643	4.28977	4.96133	4.47671	0	4.12057	5.70129	0	4.70972	5.21043	0	5.31199	5.72265	5.56979	4.78217	4.72457	5.50009	4.81718	4.03417
		206	1003.6	5.89668	5.29872	0	0	0	5.84276	0	3.75725	0	0	4.58395	6.18987	4.02934	5.61007	0	0	4.33943	4.60608	4.795	0	0	4.57575	0	4.6113	0	3.82256	5.67425	4.06586	4.97314	5.82267	4.61922	0	4.04256	6.15218	0	5.17589	4.7109	0	4.75221	5.8375	5.39764	4.74724	4.58097	4.3801	4.49488	4.05987
		207	1007.46	6.10989	4.63824	0	0	0	5.21971	0	4.15569	0	0	5.05106	5.36474	4.45736	5.78939	0	0	4.05883	4.77671	3.96807	0	0	4.81483	0	4.24247	0	3.72665	5.80247	4.81906	4.88697	6.02542	4.35027	0	3.98936	5.83742	0	4.9648	5.31213	0	5.30494	4.81594	5.60983	5.42272	4.38447	4.81752	4.63172	3.58671
		208	1011.32	6.45883	4.66079	0	0	0	5.83227	0	4.06045	0	0	4.46406	4.8661	4.24662	6.3678	0	0	4.1539	4.61955	4.36212	0	0	4.54249	0	4.68024	0	3.99243	6.20618	5.17707	5.24962	6.08229	3.90988	0	3.82202	5.01648	0	4.31051	5.18024	0	5.05814	4.95324	4.70512	5.35817	4.03814	4.57098	3.91539	4.27608
		209	1015.18	6.09638	4.92491	0	0	0	5.8308	0	4.06609	0	0	5.03095	5.50788	4.31915	5.62796	0	0	3.7432	5.03024	4.30139	0	0	4.23224	0	4.63443	0	3.78785	5.39066	4.32559	5.2153	5.52291	3.88539	0	4.66856	4.54662	0	4.24926	5.86218	0	4.9455	4.82923	4.6659	6.2548	4.07907	4.49329	4.18277	3.86187
		210	1019.04	6.12354	5.05557	0	0	0	5.57268	0	3.78645	0	0	4.61532	5.43784	4.56238	6.21241	0	0	4.21521	4.51331	4.23954	0	0	4.86681	0	4.17887	0	3.92939	5.89684	5.10427	5.37322	5.68141	4.06942	0	4.24904	5.38221	0	4.69684	5.37153	0	4.74041	4.90589	4.50439	5.67739	4.43248	4.23472	4.88337	3.97422
		211	1022.9	6.33635	4.50329	0	0	0	5.45062	0	4.40762	0	0	4.18857	5.75526	4.7976	6.51659	0	0	3.43113	5.62876	4.82127	0	0	4.55924	0	4.82181	0	4.20799	6.27667	5.01645	4.70282	5.95776	4.23487	0	3.99314	5.80944	0	4.62624	5.25451	0	4.79738	5.52286	4.50119	6.32622	4.90305	4.28643	4.4876	3.72716
		212	1026.76	6.23122	4.93923	0	0	0	4.9692	0	3.83159	0	0	5.19676	5.84966	4.35018	4.80209	0	0	3.88716	5.43448	4.96892	0	0	4.60545	0	4.07379	0	4.2668	5.96456	4.76562	4.62418	5.94307	4.09396	0	3.8865	5.63916	0	4.65835	4.88799	0	4.6755	6.25562	5.37508	6.03315	4.53245	4.10871	4.13905	3.89103
		213	1030.62	5.29755	4.94498	0	0	0	5.00162	0	4.10034	0	0	4.71097	6.24978	4.81708	5.76648	0	0	3.65326	5.75711	4.89723	0	0	4.91499	0	5.15072	0	4.5235	5.89234	4.86947	4.72972	6.1955	3.90708	0	4.20455	6.03492	0	5.33474	4.97798	0	5.38026	5.67036	4.88579	5.40766	4.80832	4.37961	3.66787	3.5431
		214	1034.48	6.02822	5.0971	0	0	0	5.07055	0	4.29721	0	0	5.00511	6.24012	4.2614	5.21955	0	0	4.11118	4.96312	4.74133	0	0	4.61793	0	5.02937	0	4.03214	5.9307	4.17595	4.94611	6.21302	4.34162	0	3.41346	5.94589	0	5.01355	5.30833	0	4.38212	4.59307	4.48445	5.57974	4.81511	3.84329	3.85999	3.65324
		215	1038.34	7.28268	5.3202	0	0	0	5.77703	0	4.61494	0	0	5.16943	6.18432	4.81468	5.14818	0	0	4.47015	6.01072	4.84168	0	0	4.26736	0	4.50316	0	4.80328	5.35765	4.65672	5.14013	6.50892	4.33834	0	4.22966	6.40987	0	5.03166	4.91985	0	5.17231	5.69993	4.86988	5.54581	4.18228	4.49939	4.3255	3.86238
		216	1042.2	7.18384	5.70762	0	0	0	4.40029	3.00621	4.58407	0	0	4.9335	5.74164	4.07374	5.81067	0	0	3.97439	5.72654	4.35119	0	0	4.89127	0	4.52636	0	4.69409	4.51749	4.37191	4.90967	5.30859	4.38233	0	3.54807	5.56702	0	5.15405	4.64726	0	5.48974	6.33008	4.51862	5.68216	4.37416	4.34626	4.02579	4.10661
		217	1046.06	6.06919	5.04204	0	0	0	4.93813	3.36929	4.38373	0	0	4.34694	5.86555	4.52855	5.02287	0	0	3.9493	5.88302	3.81328	0	0	4.58843	0	4.72275	0	4.933	5.0739	5.0695	4.76632	5.68844	3.47815	0	3.55215	5.38798	0	4.81389	4.97563	0	4.73499	5.37439	5.3109	6.31847	4.41169	4.34471	3.9321	3.97843
		218	1049.92	5.7922	4.87539	0	0	0	4.37881	3.38231	5.30099	0	0	4.60142	5.64189	3.95394	5.45106	0	0	4.15055	5.73104	4.05673	0	0	4.89239	0	4.10637	0	4.82523	4.57697	4.57582	3.90563	5.61007	4.40547	0	3.55232	6.23048	0	5.03507	4.66685	0	4.93867	5.56467	5.85777	5.66735	4.18011	4.63169	5.08086	4.61914
		219	1053.78	5.26766	5.33438	0	0	0	4.16355	3.65845	5.54459	0	0	4.67768	5.75421	4.31856	5.54362	0	0	4.10039	5.54283	4.06771	0	0	4.23596	0	4.71006	0	5.06465	4.46486	3.68067	4.60909	5.98808	4.21871	0	3.29456	6.67182	0	4.93269	5.11712	0	4.93407	5.70078	4.89214	5.88458	4.41711	4.40522	5.39986	4.57355
		220	1057.64	5.67558	4.98157	0	0	0	4.4654	3.07809	4.60147	0	0	4.59834	4.81986	4.10984	4.96399	0	0	4.34799	5.93149	5.14392	0	0	4.35288	0	4.37846	0	5.20825	5.30957	4.50241	4.74171	5.92151	4.26912	0	3.49773	6.34118	0	5.61672	5.53593	0	4.81472	5.79687	5.34641	6.39748	5.16201	5.01984	5.48432	4.80679
		221	1061.5	5.88762	5.65071	0	0	0	4.87062	3.88777	5.03727	0	0	4.9117	5.50916	4.32126	5.11312	0	0	3.88674	5.38713	4.75768	0	0	4.47524	0	4.68094	3.42667	4.49139	4.2532	4.13608	5.08998	5.50767	4.11642	0	3.78577	5.42569	0	5.36585	4.29164	0	5.46335	4.74705	4.69824	5.44251	5.08205	4.52036	5.04383	4.00636
		222	1065.36	5.23493	5.96004	0	0	0	4.69455	4.17132	5.67457	0	0	4.60776	5.60204	4.56875	5.66257	0	0	4.39931	5.48793	4.15106	0	0	4.62353	0	4.85513	3.47218	5.15739	4.11638	3.51681	4.86573	5.82806	4.06171	0	3.44834	5.13488	0	5.10799	4.41584	0	4.66296	5.08454	4.60545	6.50516	4.98293	4.88301	4.95629	4.46134
		223	1069.22	4.51935	5.47166	0	0	0	4.96273	3.81842	5.20236	0	0	4.15085	5.56989	3.91795	5.61921	0	0	4.18078	4.92271	4.14288	0	0	4.16675	0	4.34178	3.44569	5.21536	4.57336	4.42845	4.54939	5.9719	4.0032	0	3.57976	6.20077	0	5.47803	5.02679	0	5.58749	5.68542	4.90027	5.50699	4.71094	4.33314	4.48236	4.54398
		224	1073.08	4.95682	5.071	0	0	0	4.87254	3.85117	4.01847	0	0	4.65799	5.24455	3.92835	6.06997	0	0	4.47099	4.95071	4.05957	0	0	4.55239	0	4.24412	3.29757	4.08475	4.43675	3.8234	4.26397	5.64671	4.23942	0	3.88962	6.03649	0	5.03808	5.33732	0	4.72458	5.73805	5.61854	4.3964	4.52564	4.80265	4.88422	4.34756
		225	1076.94	5.23338	5.25217	0	0	0	4.47733	3.79418	4.89632	0	0	4.0528	5.19859	4.14792	5.91573	0	0	4.47136	5.23562	4.32185	0	0	4.84009	0	4.59341	4.08558	4.78733	3.86871	3.8711	4.07901	5.42466	4.45672	0	3.91053	7.08978	0	5.22834	5.41816	0	5.13923	6.3108	6.53614	5.6748	4.63336	4.867	4.94699	4.5067
		226	1080.8	5.91892	4.90074	0	0	0	4.92381	3.96102	4.43894	0	0	4.48164	5.4903	4.53122	5.19616	0	0	4.80714	5.00204	4.60536	0	0	4.21064	3.07922	4.39303	3.35856	5.07457	4.38144	4.45584	5.49572	5.65165	4.87862	0	4.08725	5.71904	0	5.24255	5.76474	0	5.13286	5.43635	4.77325	5.88731	4.58531	4.48436	4.67479	4.77084
		227	1084.66	5.4017	5.4943	0	0	0	5.20194	4.02886	5.72666	0	0	3.83759	5.50891	3.88389	5.32915	0	0	4.34976	5.55355	4.39632	0	0	4.35259	2.81241	4.36599	3.81678	5.01626	4.86116	3.93722	4.53429	5.92138	4.25243	0	3.58288	6.43632	0	5.15064	4.91764	0	6.22567	6.09316	5.22769	5.34335	4.43893	4.45782	4.44324	4.35877
		228	1088.52	5.25754	4.55124	0	0	0	5.16416	3.91666	5.00767	0	0	4.1101	4.63647	4.69179	5.68748	0	0	4.77716	5.66952	3.99962	0	0	5.04581	0	4.48281	4.22225	4.8215	4.5759	4.15412	4.65277	5.98004	4.10474	0	3.70836	6.13737	0	6.17549	4.69555	0	5.05063	4.62724	5.25758	5.64252	4.7396	4.14657	5.81008	4.95925
		229	1092.38	6.03803	4.74925	0	0	0	5.30445	4.15826	5.18565	0	0	4.06113	5.45037	4.33507	5.42792	0	0	4.60452	5.66257	4.69478	0	0	4.86535	2.89799	4.47643	4.57265	5.91141	5.12808	3.29416	4.68794	6.097	4.40564	0	3.96465	5.88976	0	5.26023	6.02006	0	5.12524	4.41168	5.41618	5.69563	5.00657	5.00226	4.63766	5.1442
		230	1096.24	5.22316	5.40603	0	0	0	4.88231	4.10833	4.93609	0	0	4.07127	5.51318	4.36731	6.3177	0	0	4.42727	6.11578	4.2599	0	0	4.53735	2.99886	4.64585	4.65911	5.10949	5.43998	3.89665	4.44627	5.70617	4.25961	0	3.91618	5.2843	0	4.42706	4.73837	3.29677	4.93297	5.81284	4.4838	5.40279	4.5295	4.32358	5.54037	4.31565
		231	1100.1	5.36766	4.96981	0	0	0	4.74449	4.05122	5.1441	0	0	4.03828	6.00309	4.34178	5.436	0	0	4.58002	4.65165	4.2766	0	0	5.01264	3.33018	4.72546	3.80266	4.27467	4.54646	4.11261	4.77742	5.92412	3.98824	0	3.91721	5.27137	0	5.29911	5.03954	3.33941	5.191	5.05045	5.51758	4.61981	4.62791	4.08987	5.05849	4.34215
		232	1103.96	5.18215	5.68079	0	0	0	4.90611	4.52738	5.70598	0	0	4.36821	5.56137	4.79282	5.44853	0	0	4.74526	5.0248	4.03945	0	0	3.63816	3.29613	4.80608	4.47193	4.40934	5.11757	3.82137	4.29114	7.18945	4.20333	0	4.61893	5.47713	0	3.96868	5.25338	3.31836	5.03616	5.28396	5.17243	5.40782	4.73528	4.16212	5.13884	4.92393
		233	1107.82	5.48138	5.18767	0	0	0	4.83342	4.55586	5.74438	0	0	4.68438	5.94655	4.41199	5.27648	0	0	4.2977	5.62251	4.47023	0	0	4.20609	3.02981	4.80518	4.74117	5.39605	5.72	3.57436	4.04	5.99096	4.1735	0	4.35342	5.30812	0	4.15444	5.70737	3.18597	4.63118	5.66313	5.3814	5.69803	4.5072	4.35587	4.89727	5.52877
		234	1111.68	4.97422	4.11406	0	0	0	4.5476	4.06288	5.65289	0	0	3.7106	6.08195	4.55879	5.66518	0	0	3.8225	5.99137	4.11888	0	0	4.38921	3.78007	4.38251	5.33783	5.06123	6.02381	3.65599	4.60234	6.37978	4.14707	0	3.57241	6.2703	0	4.0938	4.96849	3.46068	4.82188	4.44993	4.87798	5.77635	3.97295	3.61938	5.3907	5.60705
		235	1115.54	5.87674	4.88327	0	0	3.25662	5.0699	3.85954	5.42403	0	0	4.45224	5.43582	3.99828	6.03278	0	0	4.57859	4.99413	4.41734	0	0	4.16953	3.06051	4.23104	4.95233	4.50289	4.46729	3.6421	5.01792	6.21901	3.96389	0	3.63281	5.93714	0	4.11816	5.54954	3.46559	4.80167	5.3246	5.14756	5.67853	4.27366	4.70183	5.13364	5.28244
		236	1119.4	5.06293	5.57437	0	0	0	4.99916	3.79255	5.96809	0	0	3.79795	6.36627	4.05377	5.48984	0	0	4.79515	5.8379	4.51675	0	0	4.88502	3.51181	4.39612	5.48818	5.01564	3.99806	3.96543	5.01784	5.79947	3.96834	0	3.88928	6.36265	0	4.2925	6.07495	3.61933	5.24051	5.29684	5.02462	5.74057	4.33101	4.3979	4.99295	5.60102
		237	1123.26	5.31619	5.45513	0	0	0	4.98643	4.13888	5.35444	0	0	4.79637	6.12855	3.97594	5.63529	0	0	3.98916	5.06284	4.43922	0	0	4.33576	3.61857	5.06697	5.22978	4.6602	4.81513	3.87894	5.09242	5.48934	3.88644	0	3.8875	6.39341	0	3.64132	5.96179	3.70958	4.89727	5.32296	5.59278	6.3562	4.13519	4.25221	5.2824	4.6158
		238	1127.12	5.45394	5.71859	0	0	3.14655	4.67304	3.4065	4.84306	0	0	3.89467	5.2292	3.72257	6.16826	0	0	3.90105	5.08467	4.43439	0	0	5.22645	3.37204	5.04881	5.98464	4.56427	4.19315	4.35019	4.61315	6.33783	3.93675	0	4.07429	6.62025	0	4.20434	5.99672	3.71938	5.36588	6.06508	5.07565	5.49455	4.15325	4.9875	5.52396	4.52924
		239	1130.98	6.00182	6.00106	0	0	3.20798	5.33236	3.92856	5.6532	0	0	3.84264	5.09633	3.80204	5.97326	0	0	4.19909	4.93805	4.63751	0	0	5.31019	3.75174	4.38723	5.79906	5.61695	4.01551	4.86764	4.51405	6.17368	3.9907	0	4.0381	5.2937	0	4.90224	5.08642	3.65075	4.15835	5.44813	5.5109	5.91004	4.26183	4.46512	4.9883	4.00145
		240	1134.84	4.43963	5.81327	0	0	0	5.39528	3.54953	4.89356	0	0	3.89122	5.25714	3.95641	5.59362	0	0	4.24471	6.06501	4.06746	0	0	5.35804	3.82237	4.10476	4.70425	4.87507	4.23347	4.50603	4.7076	6.39188	3.5195	0	4.20367	5.0101	0	4.66235	5.18091	3.31535	4.7081	5.97329	4.90311	5.79744	4.00596	4.75634	5.01471	4.80433
		241	1138.7	5.13278	5.16198	0	0	3.66848	5.56318	3.69302	5.52824	0	0	3.92268	5.44233	4.3973	5.62812	0	0	4.24033	5.89559	4.028	0	0	4.96832	4.05274	4.02728	5.37067	4.30818	4.56095	4.80136	4.58398	5.86867	4.0533	0	3.81696	5.3106	0	5.78982	5.46432	3.78705	4.71921	5.84455	4.55613	5.353	4.0552	4.25459	5.1544	4.94351
		242	1142.56	4.58895	5.82867	0	0	3.05681	4.84478	3.66707	4.98726	0	0	3.90797	4.53762	4.50689	6.32515	0	0	4.27635	5.41605	4.98495	0	0	4.57076	3.71291	4.21399	5.60094	4.51965	4.58253	4.66842	4.74152	4.5921	4.07909	0	3.78917	5.40972	0	4.90907	5.6209	3.61072	4.89484	4.35095	3.93481	5.00189	4.2806	4.82995	4.81382	5.82432
		243	1146.42	4.86924	5.92448	0	0	3.21123	5.05749	4.06391	4.83363	0	0	4.53064	5.15418	4.06726	5.72507	0	0	4.04341	5.7667	3.76749	0	0	5.13312	4.17431	4.00483	5.78601	5.3275	4.74459	4.99993	4.5282	5.60903	4.3498	0	4.01137	5.52551	0	4.34085	5.50773	4.02086	4.6819	5.74584	4.39205	5.27841	4.35686	4.48446	4.48855	6.03876
		244	1150.28	4.69845	5.83042	0	3.67171	3.35981	5.54468	3.67036	5.20717	0	0	4.52878	5.08126	4.04414	5.2593	0	3.33538	3.80262	5.1887	3.97408	0	0	6.15395	3.59505	4.31768	5.64679	4.55957	4.84484	5.5528	4.52522	5.55736	3.94054	0	4.10793	6.19	0	5.21967	5.30633	3.79803	4.68564	5.73225	4.02866	5.80122	4.28461	4.38808	5.13466	5.29463
		245	1154.14	5.62202	5.82087	0	0	3.86609	5.64085	3.35806	5.08389	0	0	4.24004	4.93748	4.35436	5.08578	0	0	4.02979	5.45274	4.64515	0	0	5.6614	3.88065	4.51053	5.74337	4.82953	4.09764	5.33392	5.67867	5.72671	4.60323	0	4.01792	5.47898	0	5.65244	5.19669	3.85291	4.18992	5.24526	4.37905	5.22789	4.13356	4.3616	5.54436	5.06125
		246	1158	5.26795	5.48251	0	3.63305	3.25294	5.49029	3.45794	5.23622	0	0	4.09711	5.03688	3.91958	5.49522	0	3.28272	3.78994	5.25545	4.5139	0	3.03591	5.32326	4.33271	3.87329	5.12073	4.25365	4.75867	4.53056	4.90602	5.38211	4.83078	0	3.90918	5.38879	0	4.84298	5.54237	3.64063	4.26885	5.36611	4.64994	5.73387	4.6713	4.67882	4.67925	5.68299
		247	1161.86	4.37208	4.73485	0	3.65497	3.6957	6.12074	3.20235	5.59587	0	0	4.7825	5.25519	3.87673	5.09201	0	3.08475	3.94479	4.68995	5.20232	0	0	6.43823	3.88546	4.30564	5.3755	4.80505	5.02504	4.5828	5.09751	5.15485	4.00349	0	4.4463	5.26807	0	5.27316	5.10662	4.10295	4.59991	4.91382	4.58616	6.46614	3.87204	4.09955	4.93328	5.04507
		248	1165.72	4.67514	4.38774	0	3.95808	3.54286	5.61438	3.55703	4.46026	0	0	4.2699	4.75803	4.10057	5.67868	0	3.07972	3.7932	5.70985	5.39432	0	3.20512	5.75981	4.19769	4.73045	5.75769	4.65944	5.28622	4.99585	4.75166	5.35072	4.1758	0	4.12919	5.21243	0	4.82532	4.88097	4.04157	4.52453	5.24709	5.124	5.44336	3.68515	4.39759	4.97178	5.19482
[truncated: 166 more rows]
[truncated: 15 more columns]
