# Supplementary material for: Quantitative imaging of transcription in living Drosophila embryos reveals the impact of core promoter motifs on promoter state dynamics
Source: Nat Commun. 2021 Jul 23;12:4504. doi: 10.1038/s41467-021-24461-6 (PMC8302612; doi:10.1038/s41467-021-24461-6)
Supplement: Supplementary file 13 — Source Data [file 41467_2021_24461_MOESM13_ESM.zip › NatComm Source Data/snaE-KrPr RNAi NelfA/KrPr RNAi Nelf-A M2 - ComprehensiveActivationData.xls]

## Sheet: Sheet 1
						Time	Frame	Active Nucs	Cumulative Active Nucs
Tot Nucs Numb	64					227.74	0	0	0
Region						231.6	1	0	0
X1	34					235.46	2	0	0
X2	58					239.32	3	0	0
Y1	-25					243.18	4	0	0
Y2	25					247.04	5	0	0
						250.9	6	0	0
Filter Parameters						254.76	7	0	0
Zeros	2					258.62	8	0	0
Ones	30					262.48	9	0	0
Pix Size	0.1312					266.34	10	0	0
						270.2	11	0	0
						274.06	12	0	0
						277.92	13	0	0
						281.78	14	0	0
						285.64	15	0	0
						289.5	16	0	0
						293.36	17	0	0
						297.22	18	0	0
						301.08	19	0	0
						304.94	20	0	0
						308.8	21	0	0
						312.66	22	0	0
						316.52	23	0	0
						320.38	24	0	0
						324.24	25	0	0
						328.1	26	0	0
						331.96	27	0	0
						335.82	28	1	1
						339.68	29	1	1
						343.54	30	1	1
						347.4	31	1	1
						351.26	32	1	1
						355.12	33	1	1
						358.98	34	1	1
						362.84	35	2	2
						366.7	36	3	3
						370.56	37	3	3
						374.42	38	3	3
						378.28	39	3	3
						382.14	40	4	4
						386	41	4	4
						389.86	42	4	4
						393.72	43	4	4
						397.58	44	4	4
						401.44	45	4	4
						405.3	46	4	4
						409.16	47	4	4
						413.02	48	4	4
						416.88	49	5	5
						420.74	50	5	5
						424.6	51	5	5
						428.46	52	5	5
						432.32	53	5	5
						436.18	54	6	6
						440.04	55	6	6
						443.9	56	7	7
						447.76	57	7	7
						451.62	58	8	8
						455.48	59	8	8
						459.34	60	8	8
						463.2	61	8	8
						467.06	62	8	8
						470.92	63	8	8
						474.78	64	9	9
						478.64	65	10	10
						482.5	66	10	10
						486.36	67	10	10
						490.22	68	10	10
						494.08	69	10	10
						497.94	70	10	10
						501.8	71	10	10
						505.66	72	11	11
						509.52	73	12	12
						513.38	74	12	12
						517.24	75	12	12
						521.1	76	12	13
						524.96	77	12	13
						528.82	78	12	13
						532.68	79	12	13
						536.54	80	13	14
						540.4	81	13	14
						544.26	82	13	14
						548.12	83	13	14
						551.98	84	13	14
						555.84	85	15	16
						559.7	86	15	16
						563.56	87	17	18
						567.42	88	17	18
						571.28	89	17	18
						575.14	90	17	18
						579	91	17	18
						582.86	92	17	18
						586.72	93	17	18
						590.58	94	18	19
						594.44	95	19	20
						598.3	96	19	20
						602.16	97	19	20
						606.02	98	19	20
						609.88	99	21	21
						613.74	100	21	21
						617.6	101	21	21
						621.46	102	21	21
						625.32	103	21	21
						629.18	104	21	21
						633.04	105	21	21
						636.9	106	22	22
						640.76	107	22	22
						644.62	108	23	23
						648.48	109	23	23
						652.34	110	23	23
						656.2	111	23	23
						660.06	112	23	23
						663.92	113	23	23
						667.78	114	23	23
						671.64	115	23	23
						675.5	116	23	23
						679.36	117	23	23
						683.22	118	24	24
						687.08	119	24	24
						690.94	120	24	24
						694.8	121	27	27
						698.66	122	27	27
						702.52	123	27	27
						706.38	124	27	27
						710.24	125	28	28
						714.1	126	28	28
						717.96	127	28	28
						721.82	128	29	29
						725.68	129	29	29
						729.54	130	29	29
						733.4	131	29	29
						737.26	132	29	29
						741.12	133	29	29
						744.98	134	29	29
						748.84	135	29	29
						752.7	136	29	29
						756.56	137	30	30
						760.42	138	29	30
						764.28	139	29	30
						768.14	140	30	31
						772	141	30	31
						775.86	142	30	31
						779.72	143	30	31
						783.58	144	31	32
						787.44	145	31	32
						791.3	146	31	32
						795.16	147	31	32
						799.02	148	31	32
						802.88	149	31	32
						806.74	150	32	32
						810.6	151	32	32
						814.46	152	33	33
						818.32	153	33	33
						822.18	154	33	33
						826.04	155	34	34
						829.9	156	34	34
						833.76	157	34	34
						837.62	158	34	34
						841.48	159	34	34
						845.34	160	35	35
						849.2	161	35	35
						853.06	162	35	35
						856.92	163	35	35
						860.78	164	35	35
						864.64	165	35	35
						868.5	166	35	35
						872.36	167	35	35
						876.22	168	35	35
						880.08	169	35	35
						883.94	170	35	35
						887.8	171	35	35
						891.66	172	36	36
						895.52	173	36	36
						899.38	174	37	37
						903.24	175	37	37
						907.1	176	37	37
						910.96	177	38	38
						914.82	178	38	38
						918.68	179	38	38
						922.54	180	38	38
						926.4	181	38	38
						930.26	182	38	38
						934.12	183	39	39
						937.98	184	39	39
						941.84	185	40	40
						945.7	186	40	40
						949.56	187	40	40
						953.42	188	40	40
						957.28	189	40	40
						961.14	190	40	40
						965	191	40	40
						968.86	192	41	41
						972.72	193	41	41
						976.58	194	41	41
						980.44	195	41	41
						984.3	196	41	41
						988.16	197	41	41
						992.02	198	41	41
						995.88	199	41	41
						999.74	200	41	41
						1003.6	201	41	41
						1007.46	202	41	41
						1011.32	203	41	41
						1015.18	204	41	41
						1019.04	205	41	41
						1022.9	206	41	41
						1026.76	207	41	41
						1030.62	208	41	41
						1034.48	209	41	41
						1038.34	210	43	43
						1042.2	211	43	43
						1046.06	212	43	43
						1049.92	213	43	43
						1053.78	214	43	43
						1057.64	215	43	43
						1061.5	216	44	44
						1065.36	217	44	44
						1069.22	218	44	44
						1073.08	219	44	44
						1076.94	220	44	44
						1080.8	221	45	45
						1084.66	222	45	45
						1088.52	223	45	45
						1092.38	224	45	45
						1096.24	225	45	45
						1100.1	226	46	46
						1103.96	227	46	46
						1107.82	228	46	46
						1111.68	229	46	46
						1115.54	230	47	47
						1119.4	231	47	47
						1123.26	232	47	47
						1127.12	233	47	47
						1130.98	234	47	47
						1134.84	235	48	48
						1138.7	236	48	48
						1142.56	237	48	48
						1146.42	238	48	48
						1150.28	239	48	48
						1154.14	240	48	48
						1158	241	48	48
						1161.86	242	48	48
						1165.72	243	48	48
						1169.58	244	50	50
						1173.44	245	50	50
						1177.3	246	51	51
						1181.16	247	51	51
						1185.02	248	51	51
						1188.88	249	51	51
						1192.74	250	51	51
						1196.6	251	51	51
						1200.46	252	51	51
						1204.32	253	51	51
						1208.18	254	51	51
						1212.04	255	52	52
						1215.9	256	52	52
						1219.76	257	54	54
						1223.62	258	54	54
						1227.48	259	54	54
						1231.34	260	55	55
						1235.2	261	56	56
						1239.06	262	56	56
						1242.92	263	56	56
						1246.78	264	56	56
						1250.64	265	56	56
						1254.5	266	57	57
						1258.36	267	57	57
						1262.22	268	58	58
						1266.08	269	58	58
						1269.94	270	58	58
						1273.8	271	59	59
						1277.66	272	59	59
						1281.52	273	59	59
						1285.38	274	59	59
						1289.24	275	59	59
						1293.1	276	59	59
						1296.96	277	59	59
						1300.82	278	59	59
						1304.68	279	59	59
						1308.54	280	59	59
						1312.4	281	59	59
						1316.26	282	59	59
						1320.12	283	59	59
						1323.98	284	59	59
						1327.84	285	59	59
						1331.7	286	59	59
						1335.56	287	59	59
						1339.42	288	59	59
						1343.28	289	59	59
						1347.14	290	59	59
						1351	291	59	59
						1354.86	292	59	59
						1358.72	293	59	59
						1362.58	294	59	59
						1366.44	295	59	59
						1370.3	296	59	59
						1374.16	297	59	59
						1378.02	298	59	59
						1381.88	299	59	59
						1385.74	300	59	59
						1389.6	301	59	59
						1393.46	302	59	59
						1397.32	303	59	59
						1401.18	304	59	59
						1405.04	305	59	59
						1408.9	306	59	59
						1412.76	307	59	59
						1416.62	308	59	59
						1420.48	309	59	59
						1424.34	310	59	59
						1428.2	311	59	59
						1432.06	312	59	59
						1435.92	313	59	59
						1439.78	314	59	59
						1443.64	315	59	59
						1447.5	316	59	59
						1451.36	317	59	59
						1455.22	318	59	59
						1459.08	319	59	59
						1462.94	320	59	59
						1466.8	321	59	59
						1470.66	322	59	59
						1474.52	323	59	59
						1478.38	324	59	59
						1482.24	325	59	59
						1486.1	326	59	59
						1489.96	327	59	59
						1493.82	328	59	59
						1497.68	329	59	59
						1501.54	330	59	59
						1505.4	331	59	59
						1509.26	332	59	59
						1513.12	333	59	59
						1516.98	334	59	59
						1520.84	335	59	59
						1524.7	336	59	59
						1528.56	337	59	59
						1532.42	338	59	59
						1536.28	339	59	59
						1540.14	340	59	59
						1544	341	59	59
						1547.86	342	59	59
						1551.72	343	59	59
						1555.58	344	59	59
						1559.44	345	59	59
						1563.3	346	59	59
						1567.16	347	59	59
						1571.02	348	59	59
						1574.88	349	59	59
						1578.74	350	59	59
						1582.6	351	59	59
						1586.46	352	59	59
						1590.32	353	59	59
						1594.18	354	59	59
						1598.04	355	59	59
						1601.9	356	59	59
						1605.76	357	59	59
						1609.62	358	59	59
						1613.48	359	59	59
						1617.34	360	59	59
						1621.2	361	59	59
						1625.06	362	59	59
						1628.92	363	59	59
						1632.78	364	59	59
						1636.64	365	59	59
						1640.5	366	59	59
						1644.36	367	59	59
						1648.22	368	59	59
						1652.08	369	60	60
						1655.94	370	60	60
						1659.8	371	60	60
						1663.66	372	60	60
						1667.52	373	61	61
						1671.38	374	61	61
						1675.24	375	61	61
						1679.1	376	61	61
						1682.96	377	61	61
						1686.82	378	61	61
						1690.68	379	61	61
						1694.54	380	61	61
						1698.4	381	61	61
						1702.26	382	61	61
						1706.12	383	61	61
						1709.98	384	61	61
						1713.84	385	61	61
						1717.7	386	61	61
						1721.56	387	61	61
						1725.42	388	61	61
						1729.28	389	61	61
						1733.14	390	61	61
						1737	391	61	61
						1740.86	392	61	61
						1744.72	393	61	61
						1748.58	394	61	61
						1752.44	395	61	61
						1756.3	396	61	61
						1760.16	397	61	61
						1764.02	398	61	61
						1767.88	399	60	61
						1771.74	400	60	61
						1775.6	401	60	61
						1779.46	402	60	61
						1783.32	403	60	61
						1787.18	404	60	61
						1791.04	405	60	61
						1794.9	406	60	61
						1798.76	407	60	61
						1802.62	408	60	61
						1806.48	409	60	61
