# Supplementary material for: Quantitative imaging of transcription in living Drosophila embryos reveals the impact of core promoter motifs on promoter state dynamics
Source: Nat Commun. 2021 Jul 23;12:4504. doi: 10.1038/s41467-021-24461-6 (PMC8302612; doi:10.1038/s41467-021-24461-6)
Supplement: Supplementary file 13 — Source Data [file 41467_2021_24461_MOESM13_ESM.zip › NatComm Source Data/snaE-KrPr RNAi NelfA/KrPr RNAi Nelf-A M1 - ComprehensiveActivationData.xls]

## Sheet: Sheet 1
						Time	Frame	Active Nucs	Cumulative Active Nucs
Tot Nucs Numb	69					208.44	0	0	0
Region						212.3	1	0	0
X1	28					216.16	2	0	0
X2	59					220.02	3	0	0
Y1	-25					223.88	4	0	0
Y2	25					227.74	5	0	0
						231.6	6	0	0
Filter Parameters						235.46	7	0	0
Zeros	2					239.32	8	0	0
Ones	30					243.18	9	0	0
Pix Size	0.1312					247.04	10	0	0
						250.9	11	0	0
						254.76	12	0	0
						258.62	13	0	0
						262.48	14	0	0
						266.34	15	0	0
						270.2	16	0	0
						274.06	17	0	0
						277.92	18	0	0
						281.78	19	0	0
						285.64	20	0	0
						289.5	21	0	0
						293.36	22	0	0
						297.22	23	0	0
						301.08	24	0	0
						304.94	25	0	0
						308.8	26	0	0
						312.66	27	0	0
						316.52	28	0	0
						320.38	29	0	0
						324.24	30	0	0
						328.1	31	0	0
						331.96	32	0	0
						335.82	33	0	0
						339.68	34	0	0
						343.54	35	0	0
						347.4	36	0	0
						351.26	37	0	0
						355.12	38	0	0
						358.98	39	0	0
						362.84	40	0	0
						366.7	41	0	0
						370.56	42	0	0
						374.42	43	0	0
						378.28	44	0	0
						382.14	45	0	0
						386	46	0	0
						389.86	47	0	0
						393.72	48	0	0
						397.58	49	1	1
						401.44	50	1	1
						405.3	51	1	1
						409.16	52	1	1
						413.02	53	1	1
						416.88	54	2	2
						420.74	55	2	2
						424.6	56	2	2
						428.46	57	2	2
						432.32	58	2	2
						436.18	59	2	2
						440.04	60	2	2
						443.9	61	3	3
						447.76	62	3	3
						451.62	63	3	3
						455.48	64	3	3
						459.34	65	3	3
						463.2	66	3	3
						467.06	67	3	3
						470.92	68	4	4
						474.78	69	4	4
						478.64	70	4	4
						482.5	71	4	4
						486.36	72	4	4
						490.22	73	4	4
						494.08	74	4	4
						497.94	75	5	5
						501.8	76	6	6
						505.66	77	7	7
						509.52	78	7	7
						513.38	79	7	7
						517.24	80	8	8
						521.1	81	8	8
						524.96	82	9	9
						528.82	83	10	10
						532.68	84	10	10
						536.54	85	11	11
						540.4	86	12	12
						544.26	87	12	12
						548.12	88	13	13
						551.98	89	13	13
						555.84	90	13	13
						559.7	91	13	13
						563.56	92	13	13
						567.42	93	14	14
						571.28	94	15	15
						575.14	95	16	16
						579	96	16	16
						582.86	97	16	16
						586.72	98	16	16
						590.58	99	16	16
						594.44	100	16	16
						598.3	101	16	16
						602.16	102	16	16
						606.02	103	16	16
						609.88	104	16	16
						613.74	105	16	16
						617.6	106	16	16
						621.46	107	16	16
						625.32	108	16	16
						629.18	109	17	17
						633.04	110	18	18
						636.9	111	18	18
						640.76	112	18	18
						644.62	113	18	18
						648.48	114	18	18
						652.34	115	18	18
						656.2	116	18	18
						660.06	117	18	18
						663.92	118	18	18
						667.78	119	19	19
						671.64	120	19	19
						675.5	121	19	19
						679.36	122	19	19
						683.22	123	21	21
						687.08	124	23	23
						690.94	125	23	23
						694.8	126	23	23
						698.66	127	23	23
						702.52	128	23	23
						706.38	129	24	24
						710.24	130	24	24
						714.1	131	24	24
						717.96	132	24	24
						721.82	133	25	25
						725.68	134	25	25
						729.54	135	25	25
						733.4	136	25	25
						737.26	137	26	26
						741.12	138	26	26
						744.98	139	26	26
						748.84	140	26	26
						752.7	141	27	27
						756.56	142	28	28
						760.42	143	28	28
						764.28	144	28	28
						768.14	145	28	28
						772	146	28	28
						775.86	147	28	28
						779.72	148	28	28
						783.58	149	28	28
						787.44	150	28	28
						791.3	151	28	28
						795.16	152	28	28
						799.02	153	28	28
						802.88	154	28	28
						806.74	155	29	29
						810.6	156	30	30
						814.46	157	31	31
						818.32	158	31	31
						822.18	159	32	32
						826.04	160	33	33
						829.9	161	33	33
						833.76	162	33	33
						837.62	163	34	34
						841.48	164	34	34
						845.34	165	35	35
						849.2	166	36	36
						853.06	167	37	37
						856.92	168	37	37
						860.78	169	38	38
						864.64	170	38	38
						868.5	171	38	38
						872.36	172	38	38
						876.22	173	38	38
						880.08	174	38	38
						883.94	175	38	38
						887.8	176	38	38
						891.66	177	38	38
						895.52	178	38	38
						899.38	179	38	38
						903.24	180	39	39
						907.1	181	39	39
						910.96	182	39	39
						914.82	183	39	39
						918.68	184	39	39
						922.54	185	39	39
						926.4	186	39	39
						930.26	187	39	39
						934.12	188	39	39
						937.98	189	39	39
						941.84	190	40	40
						945.7	191	40	40
						949.56	192	40	40
						953.42	193	40	40
						957.28	194	40	40
						961.14	195	40	40
						965	196	40	40
						968.86	197	40	40
						972.72	198	40	40
						976.58	199	41	41
						980.44	200	41	41
						984.3	201	41	41
						988.16	202	41	41
						992.02	203	41	41
						995.88	204	42	42
						999.74	205	42	42
						1003.6	206	43	43
						1007.46	207	43	43
						1011.32	208	43	43
						1015.18	209	43	43
						1019.04	210	43	43
						1022.9	211	43	43
						1026.76	212	43	43
						1030.62	213	44	44
						1034.48	214	44	44
						1038.34	215	44	44
						1042.2	216	44	44
						1046.06	217	45	45
						1049.92	218	45	45
						1053.78	219	45	45
						1057.64	220	45	45
						1061.5	221	46	46
						1065.36	222	46	46
						1069.22	223	46	46
						1073.08	224	46	46
						1076.94	225	46	46
						1080.8	226	46	46
						1084.66	227	46	46
						1088.52	228	46	46
						1092.38	229	46	46
						1096.24	230	47	47
						1100.1	231	47	47
						1103.96	232	47	47
						1107.82	233	47	47
						1111.68	234	48	48
						1115.54	235	48	48
						1119.4	236	48	48
						1123.26	237	48	48
						1127.12	238	48	48
						1130.98	239	48	48
						1134.84	240	48	48
						1138.7	241	48	48
						1142.56	242	48	48
						1146.42	243	48	48
						1150.28	244	49	49
						1154.14	245	50	50
						1158	246	50	50
						1161.86	247	50	50
						1165.72	248	50	50
						1169.58	249	50	50
						1173.44	250	50	50
						1177.3	251	50	50
						1181.16	252	50	50
						1185.02	253	50	50
						1188.88	254	50	50
						1192.74	255	50	50
						1196.6	256	51	51
						1200.46	257	51	51
						1204.32	258	52	52
						1208.18	259	52	52
						1212.04	260	52	52
						1215.9	261	52	52
						1219.76	262	52	52
						1223.62	263	52	52
						1227.48	264	52	52
						1231.34	265	52	52
						1235.2	266	52	52
						1239.06	267	53	53
						1242.92	268	53	53
						1246.78	269	53	53
						1250.64	270	53	53
						1254.5	271	53	53
						1258.36	272	53	53
						1262.22	273	53	53
						1266.08	274	54	54
						1269.94	275	54	54
						1273.8	276	54	54
						1277.66	277	54	54
						1281.52	278	54	54
						1285.38	279	54	54
						1289.24	280	54	54
						1293.1	281	54	54
						1296.96	282	54	54
						1300.82	283	54	54
						1304.68	284	54	54
						1308.54	285	54	54
						1312.4	286	54	54
						1316.26	287	54	54
						1320.12	288	54	54
						1323.98	289	54	54
						1327.84	290	54	54
						1331.7	291	54	54
						1335.56	292	54	54
						1339.42	293	54	54
						1343.28	294	54	54
						1347.14	295	54	54
						1351	296	54	54
						1354.86	297	55	55
						1358.72	298	55	55
						1362.58	299	55	55
						1366.44	300	55	55
						1370.3	301	55	55
						1374.16	302	55	55
						1378.02	303	55	55
						1381.88	304	55	55
						1385.74	305	55	55
						1389.6	306	55	55
						1393.46	307	55	55
						1397.32	308	55	55
						1401.18	309	55	55
						1405.04	310	55	55
						1408.9	311	55	55
						1412.76	312	55	55
						1416.62	313	55	55
						1420.48	314	55	55
						1424.34	315	55	55
						1428.2	316	55	55
						1432.06	317	55	55
						1435.92	318	55	55
						1439.78	319	55	55
						1443.64	320	56	56
						1447.5	321	56	56
						1451.36	322	56	56
						1455.22	323	57	57
						1459.08	324	58	58
						1462.94	325	58	58
						1466.8	326	58	58
						1470.66	327	58	58
						1474.52	328	58	58
						1478.38	329	58	58
						1482.24	330	57	58
						1486.1	331	58	59
						1489.96	332	58	59
						1493.82	333	59	60
						1497.68	334	59	60
						1501.54	335	59	60
						1505.4	336	59	60
						1509.26	337	59	60
						1513.12	338	59	60
						1516.98	339	59	60
						1520.84	340	59	60
						1524.7	341	60	60
						1528.56	342	61	61
						1532.42	343	61	61
						1536.28	344	61	61
						1540.14	345	61	61
						1544	346	61	61
						1547.86	347	61	61
						1551.72	348	61	61
						1555.58	349	61	61
						1559.44	350	61	61
						1563.3	351	61	61
						1567.16	352	61	61
						1571.02	353	61	61
						1574.88	354	62	62
						1578.74	355	62	62
						1582.6	356	62	62
						1586.46	357	62	62
						1590.32	358	62	62
						1594.18	359	62	62
						1598.04	360	62	62
						1601.9	361	62	62
						1605.76	362	62	62
						1609.62	363	62	62
						1613.48	364	62	62
						1617.34	365	62	62
						1621.2	366	62	62
						1625.06	367	62	62
						1628.92	368	62	62
						1632.78	369	62	62
						1636.64	370	62	62
						1640.5	371	62	62
						1644.36	372	62	62
						1648.22	373	62	62
						1652.08	374	63	63
						1655.94	375	63	63
						1659.8	376	63	63
						1663.66	377	63	63
						1667.52	378	63	63
						1671.38	379	63	63
						1675.24	380	63	63
						1679.1	381	63	63
						1682.96	382	63	63
						1686.82	383	63	63
						1690.68	384	63	63
						1694.54	385	63	63
						1698.4	386	63	63
						1702.26	387	63	63
						1706.12	388	63	63
						1709.98	389	63	63
						1713.84	390	63	63
						1717.7	391	63	63
						1721.56	392	63	63
						1725.42	393	63	63
						1729.28	394	63	63
						1733.14	395	63	63
						1737	396	63	63
						1740.86	397	63	63
						1744.72	398	63	63
						1748.58	399	63	63
						1752.44	400	63	63
						1756.3	401	63	63
						1760.16	402	63	63
						1764.02	403	63	63
						1767.88	404	63	63
						1771.74	405	63	63
						1775.6	406	64	64
						1779.46	407	64	64
						1783.32	408	64	64
						1787.18	409	64	64
						1791.04	410	64	64
						1794.9	411	64	64
						1798.76	412	64	64
						1802.62	413	65	65
						1806.48	414	65	65
						1810.34	415	65	65
						1814.2	416	65	65
						1818.06	417	65	65
						1821.92	418	65	65
						1825.78	419	65	65
						1829.64	420	65	65
						1833.5	421	65	65
						1837.36	422	65	65
						1841.22	423	65	65
						1845.08	424	65	65
						1848.94	425	65	65
						1852.8	426	65	65
						1856.66	427	65	65
						1860.52	428	65	65
						1864.38	429	65	65
						1868.24	430	65	65
						1872.1	431	65	65
						1875.96	432	65	65
						1879.82	433	65	65
						1883.68	434	65	65
						1887.54	435	65	65
						1891.4	436	65	65
						1895.26	437	65	65
						1899.12	438	65	65
						1902.98	439	65	65
						1906.84	440	65	65
						1910.7	441	65	65
						1914.56	442	65	65
						1918.42	443	65	65
						1922.28	444	65	65
						1926.14	445	65	65
						1930	446	65	65
						1933.86	447	65	65
						1937.72	448	66	66
						1941.58	449	66	66
						1945.44	450	66	66
						1949.3	451	66	66
						1953.16	452	66	66
						1957.02	453	66	66
						1960.88	454	66	66
						1964.74	455	66	66
						1968.6	456	66	66
						1972.46	457	66	66
						1976.32	458	66	66
						1980.18	459	66	66
						1984.04	460	66	66
						1987.9	461	66	66
						1991.76	462	66	66
						1995.62	463	66	66
						1999.48	464	66	66
						2003.34	465	66	66
						2007.2	466	66	66
						2011.06	467	66	66
						2014.92	468	66	66
						2018.78	469	67	67
						2022.64	470	67	67
						2026.5	471	67	67
						2030.36	472	67	67
						2034.22	473	67	67
						2038.08	474	67	67
						2041.94	475	67	67
						2045.8	476	67	67
						2049.66	477	67	67
						2053.52	478	67	67
						2057.38	479	67	67
						2061.24	480	67	67
						2065.1	481	67	67
						2068.96	482	67	67
						2072.82	483	67	67
						2076.68	484	67	67
						2080.54	485	67	67
						2084.4	486	67	67
						2088.26	487	67	67
						2092.12	488	67	67
						2095.98	489	67	67
						2099.84	490	67	67
						2103.7	491	67	67
						2107.56	492	68	68
						2111.42	493	68	68
						2115.28	494	68	68
						2119.14	495	68	68
						2123	496	68	68
						2126.86	497	68	68
						2130.72	498	68	68
						2134.58	499	68	68
						2138.44	500	68	68
						2142.3	501	68	68
						2146.16	502	68	68
						2150.02	503	68	68
						2153.88	504	68	68
						2157.74	505	68	68
						2161.6	506	68	68
						2165.46	507	68	68
						2169.32	508	68	68
						2173.18	509	68	68
						2177.04	510	68	68
						2180.9	511	68	68
						2184.76	512	68	68
						2188.62	513	68	68
						2192.48	514	68	68
						2196.34	515	68	68
						2200.2	516	68	68
						2204.06	517	68	68
						2207.92	518	68	68
						2211.78	519	68	68
						2215.64	520	68	68
						2219.5	521	68	68
						2223.36	522	68	68
						2227.22	523	68	68
						2231.08	524	68	68
						2234.94	525	68	68
						2238.8	526	68	68
						2242.66	527	68	68
						2246.52	528	68	68
						2250.38	529	68	68
						2254.24	530	68	68
						2258.1	531	68	68
						2261.96	532	68	68
						2265.82	533	68	68
						2269.68	534	68	68
						2273.54	535	68	68
						2277.4	536	68	68
						2281.26	537	68	68
						2285.12	538	67	68
						2288.98	539	67	68
						2292.84	540	67	68
						2296.7	541	67	68
						2300.56	542	67	68
						2304.42	543	67	68
						2308.28	544	67	68
						2312.14	545	67	68
						2316	546	67	68
						2319.86	547	68	68
						2323.72	548	68	68
						2327.58	549	68	68
						2331.44	550	68	68
						2335.3	551	68	68
						2339.16	552	68	68
						2343.02	553	68	68
						2346.88	554	68	68
						2350.74	555	68	68
						2354.6	556	68	68
						2358.46	557	68	68
						2362.32	558	68	68
						2366.18	559	68	68
						2370.04	560	68	68
						2373.9	561	68	68
						2377.76	562	68	68
						2381.62	563	68	68
						2385.48	564	68	68
						2389.34	565	68	68
						2393.2	566	68	68
						2397.06	567	68	68
						2400.92	568	68	68
						2404.78	569	68	68
						2408.64	570	68	68
						2412.5	571	68	68
						2416.36	572	68	68
						2420.22	573	68	68
						2424.08	574	68	68
						2427.94	575	68	68
						2431.8	576	68	68
						2435.66	577	68	68
						2439.52	578	68	68
						2443.38	579	68	68
						2447.24	580	68	68
						2451.1	581	68	68
						2454.96	582	68	68
						2458.82	583	68	68
						2462.68	584	68	68
						2466.54	585	68	68
						2470.4	586	68	68
						2474.26	587	68	68
						2478.12	588	68	68
						2481.98	589	68	68
						2485.84	590	68	68
						2489.7	591	68	68
						2493.56	592	68	68
						2497.42	593	68	68
						2501.28	594	68	68
						2505.14	595	68	68
						2509	596	68	68
						2512.86	597	68	68
						2516.72	598	68	68
						2520.58	599	68	68
						2524.44	600	68	68
						2528.3	601	68	68
						2532.16	602	68	68
						2536.02	603	68	68
						2539.88	604	68	68
						2543.74	605	68	68
						2547.6	606	68	68
						2551.46	607	68	68
						2555.32	608	68	68
						2559.18	609	68	68
						2563.04	610	68	68
						2566.9	611	68	68
						2570.76	612	68	68
						2574.62	613	68	68
						2578.48	614	68	68
						2582.34	615	68	68
						2586.2	616	68	68
						2590.06	617	68	68
						2593.92	618	68	68
						2597.78	619	68	68
						2601.64	620	68	68
						2605.5	621	68	68
						2609.36	622	68	68
						2613.22	623	68	68
