# Supplementary material for: Quantitative imaging of transcription in living Drosophila embryos reveals the impact of core promoter motifs on promoter state dynamics
Source: Nat Commun. 2021 Jul 23;12:4504. doi: 10.1038/s41467-021-24461-6 (PMC8302612; doi:10.1038/s41467-021-24461-6)
Supplement: Supplementary file 13 — Source Data [file 41467_2021_24461_MOESM13_ESM.zip › NatComm Source Data/snaE-KrPr RNAi NelfA/KrPr RNAi Nelf-A M1 - DividedByBackground_SpatialSelected.xls]

## Sheet: Spots by Background
		Frame	Time	SptId_12	SptId_13	SptId_15	SptId_17	SptId_18	SptId_19	SptId_20	SptId_22	SptId_27	SptId_28	SptId_29	SptId_30	SptId_33	SptId_34	SptId_37	SptId_38	SptId_40	SptId_42	SptId_43	SptId_44	SptId_45	SptId_49	SptId_53	SptId_54	SptId_55	SptId_56	SptId_58	SptId_60	SptId_61	SptId_62	SptId_65	SptId_67	SptId_68	SptId_70	SptId_72	SptId_73	SptId_74	SptId_76	SptId_77	SptId_79	SptId_81	SptId_83	SptId_84	SptId_85	SptId_86	SptId_88
		0	208.44	0	0	0	0	0	0	0	0	0	0	0	0	0	0	0	0	0	0	0	0	0	0	0	0	0	0	0	0	0	0	0	0	0	0	0	0	0	0	0	0	0	0	0	0	0	0
		1	212.3	0	0	0	0	0	0	0	0	0	0	0	0	0	0	0	0	0	0	0	0	0	0	0	0	0	0	0	0	0	0	0	0	0	0	0	0	0	0	0	0	0	0	0	0	0	0
		2	216.16	0	0	0	0	0	0	0	0	0	0	0	0	0	0	0	0	0	0	0	0	0	0	0	0	0	0	0	0	0	0	0	0	0	0	0	0	0	0	0	0	0	0	0	0	0	0
		3	220.02	0	0	0	0	0	0	0	0	0	0	0	0	0	0	0	0	0	0	0	0	0	0	0	0	0	0	0	0	0	0	0	0	0	0	0	0	0	0	0	0	0	0	0	0	0	0
		4	223.88	0	18.5946	0	0	0	0	0	0	0	0	0	0	0	0	0	0	0	0	0	0	0	0	0	0	0	0	0	0	0	0	0	0	0	0	0	0	0	0	0	0	0	0	0	0	0	0
		5	227.74	0	0	0	0	0	0	0	0	0	0	0	0	0	0	0	0	0	0	0	0	0	0	0	0	0	0	0	0	0	0	0	0	0	0	0	0	0	0	0	0	0	0	0	0	0	0
		6	231.6	0	0	0	0	0	0	0	0	0	0	0	0	0	0	0	0	0	0	0	0	0	0	0	0	0	0	0	0	0	0	0	0	0	0	0	0	0	0	0	0	0	0	0	0	0	0
		7	235.46	0	0	0	0	0	0	0	0	0	15.9636	0	0	0	0	0	0	0	0	0	0	0	0	0	0	0	0	0	0	0	0	0	0	0	0	0	0	0	0	0	0	0	0	0	0	0	0
		8	239.32	0	0	0	0	0	0	0	0	0	0	0	0	0	0	0	0	0	0	0	0	0	0	0	0	0	0	0	0	0	0	0	0	0	0	0	0	0	0	0	0	0	0	0	0	0	0
		9	243.18	0	0	0	0	0	0	0	0	0	0	0	0	0	0	0	0	0	0	0	0	0	0	0	0	0	0	0	0	0	0	0	0	0	0	0	0	0	0	0	0	0	0	0	0	0	0
		10	247.04	0	0	0	0	0	0	0	0	0	0	0	0	0	0	0	0	0	0	0	0	0	0	0	0	0	0	0	0	0	0	0	0	0	0	0	0	0	0	0	0	0	0	0	0	0	0
		11	250.9	0	0	0	0	0	0	0	0	0	0	0	0	0	0	0	0	0	0	0	0	0	0	0	0	0	0	0	0	0	0	0	0	0	0	0	0	0	0	0	0	0	0	0	0	0	0
		12	254.76	0	0	0	0	0	0	0	0	0	0	0	0	0	0	0	0	0	0	0	0	0	0	0	0	0	0	0	0	0	0	0	0	0	0	0	0	0	0	0	0	0	0	0	0	0	0
		13	258.62	0	0	0	0	0	0	0	0	0	0	0	0	0	0	0	0	0	0	0	0	0	0	0	0	0	0	0	0	0	0	0	0	0	0	0	0	0	0	0	0	0	0	0	0	0	0
		14	262.48	0	0	0	0	0	0	0	0	0	0	0	0	0	0	0	0	0	0	0	0	0	0	0	0	0	0	0	0	0	0	0	0	0	0	0	0	0	0	0	0	0	0	0	0	0	0
		15	266.34	0	0	0	0	0	0	0	0	0	0	0	0	0	0	0	0	0	0	0	0	0	0	0	0	0	17.9347	0	0	0	0	0	0	0	0	0	0	0	0	0	0	0	0	0	0	0	0
		16	270.2	0	0	0	0	0	0	0	0	0	0	0	0	0	0	0	0	0	0	0	0	0	0	0	0	0	0	0	0	0	0	0	0	0	0	0	0	0	0	0	0	0	0	0	0	0	0
		17	274.06	0	0	0	0	0	0	0	0	0	0	0	0	0	0	0	0	0	0	0	0	0	0	0	0	0	24.0214	0	0	0	0	0	0	0	0	0	0	0	0	0	0	0	0	0	0	0	0
		18	277.92	0	0	0	0	0	0	0	0	0	0	0	0	0	0	0	0	0	0	0	0	0	0	0	0	0	0	0	0	0	0	0	0	0	0	0	0	0	0	0	0	0	0	0	0	0	0
		19	281.78	0	0	0	0	0	0	0	0	0	0	0	0	0	0	0	0	0	0	0	0	0	0	0	0	0	0	0	0	0	20.9238	0	0	0	0	0	0	0	0	0	0	0	0	0	0	0	0
		20	285.64	0	0	0	0	0	0	0	0	0	0	0	0	0	0	0	0	0	0	0	0	0	0	0	0	0	0	0	0	0	0	0	0	0	0	0	0	0	0	0	0	0	0	0	0	0	0
		21	289.5	0	0	0	0	0	0	0	0	0	0	0	0	0	0	0	0	0	0	0	0	0	0	0	0	0	32.8351	0	0	0	0	0	0	0	0	0	0	0	0	0	0	0	0	0	0	0	0
		22	293.36	0	0	0	0	0	0	0	0	0	0	0	0	0	0	0	0	0	0	0	0	0	0	0	0	0	25.5128	0	0	0	0	0	0	0	0	0	0	0	0	0	0	15.3279	0	0	0	0	0
		23	297.22	0	0	0	0	0	0	0	0	0	0	0	0	0	0	0	0	0	0	0	0	0	0	0	0	0	15.3091	0	0	0	0	0	0	0	0	0	0	0	0	0	0	0	0	0	0	0	0
		24	301.08	0	0	0	0	0	0	0	0	0	0	0	0	0	0	0	0	0	0	0	0	0	0	0	0	0	39.4194	0	0	0	0	0	0	0	0	0	0	0	0	0	0	0	0	0	0	0	0
		25	304.94	0	0	0	0	0	0	0	0	0	0	0	0	0	0	0	0	0	0	0	0	0	0	0	0	0	18.7443	0	0	0	0	0	0	0	0	0	0	0	0	0	0	0	0	0	0	0	0
		26	308.8	0	0	0	0	0	0	0	0	0	0	0	0	0	0	0	0	0	0	0	0	0	0	0	0	0	0	0	0	0	0	0	0	0	0	0	0	0	0	0	0	0	0	0	0	0	0
		27	312.66	0	0	0	0	0	0	0	0	0	0	0	0	0	0	0	0	0	0	0	0	0	0	0	0	0	24.9013	0	0	0	0	0	0	0	0	0	0	0	0	0	0	0	0	0	0	0	0
		28	316.52	0	0	0	0	0	0	0	0	0	0	0	0	0	0	0	0	0	0	0	0	0	0	0	0	0	0	0	0	0	0	0	0	0	0	0	0	0	0	0	0	0	0	0	0	0	0
		29	320.38	0	0	0	0	0	0	0	0	0	0	0	0	0	0	0	0	0	0	0	0	0	0	0	0	0	20.2814	0	0	0	0	0	0	0	0	0	0	0	0	0	0	0	0	0	0	0	0
		30	324.24	0	0	0	0	0	0	0	0	0	0	0	0	0	0	0	0	0	0	0	0	0	0	0	0	0	15.5373	0	0	0	0	0	0	0	0	0	0	0	19.6444	0	0	0	0	0	0	0	0
		31	328.1	0	0	0	0	0	0	0	0	0	0	0	0	0	0	0	0	0	0	0	0	0	0	0	0	0	0	0	0	0	0	0	0	0	0	0	16.1197	0	0	0	0	0	0	0	0	0	0
		32	331.96	0	0	0	0	0	0	0	0	0	0	0	0	0	0	0	0	0	0	0	0	0	0	0	0	0	16.7839	0	0	0	0	0	0	0	0	0	0	0	0	0	0	0	0	0	0	0	0
		33	335.82	0	0	0	0	0	0	0	0	0	0	0	0	0	0	0	0	0	0	0	0	0	0	0	0	0	23.3772	0	0	0	0	0	0	0	0	0	0	0	0	0	0	0	0	0	0	0	0
		34	339.68	0	0	0	0	0	0	0	0	0	0	0	0	0	0	0	0	0	0	0	0	0	0	0	0	0	0	0	0	0	0	0	0	0	0	0	0	0	0	0	0	0	0	0	0	0	0
		35	343.54	0	0	0	0	0	0	0	0	0	0	0	0	0	0	0	0	0	0	0	0	0	0	0	0	0	0	0	0	0	0	0	0	0	0	0	0	0	0	0	0	0	0	0	0	0	0
		36	347.4	0	0	0	0	0	0	0	0	0	0	0	0	0	0	0	0	0	0	0	0	0	0	0	0	0	0	0	0	0	0	0	0	0	0	0	0	0	0	0	0	0	0	0	0	0	0
		37	351.26	0	0	0	0	0	0	0	0	0	0	0	0	0	0	0	0	0	0	0	0	0	0	0	0	0	0	0	0	0	0	0	0	0	0	0	0	0	0	0	0	0	0	0	0	0	0
		38	355.12	0	0	0	0	0	0	0	0	0	0	0	0	0	0	0	0	0	0	0	0	0	0	0	0	0	0	0	0	0	0	0	0	0	0	0	0	0	0	0	0	0	0	0	0	0	0
		39	358.98	0	0	0	0	0	0	0	0	0	0	0	0	0	0	0	0	0	0	0	0	0	0	0	0	0	0	0	0	0	0	0	0	0	0	0	0	0	0	0	0	0	0	0	0	0	0
		40	362.84	0	0	0	0	0	0	0	0	0	0	0	0	0	0	0	0	0	0	0	0	0	0	0	0	0	16.2391	0	0	0	0	0	0	0	0	0	0	0	0	0	0	0	0	0	0	0	0
		41	366.7	0	0	0	0	0	0	0	0	0	0	0	0	0	0	0	0	0	0	0	0	0	0	0	0	0	0	0	0	0	0	0	0	0	0	0	0	0	0	0	0	0	0	0	0	0	0
		42	370.56	0	0	0	0	0	0	0	0	0	0	0	0	0	0	0	0	0	0	0	0	0	0	0	0	0	0	0	0	0	0	0	0	0	0	0	0	0	0	0	0	0	0	0	0	0	0
		43	374.42	0	0	0	0	0	0	0	0	0	0	0	0	0	0	0	0	0	0	0	0	0	0	0	0	0	19.9614	0	0	0	0	0	0	0	0	0	0	0	0	0	0	0	0	0	0	0	0
		44	378.28	0	0	0	0	0	0	0	0	0	0	0	0	0	0	0	0	0	0	0	0	0	0	0	0	0	0	0	0	0	0	0	0	0	0	0	0	0	0	0	0	0	0	0	0	0	0
		45	382.14	0	0	0	0	0	0	0	0	0	0	0	0	0	0	0	0	0	0	0	0	0	0	0	0	0	77.3427	0	0	0	0	0	0	0	0	0	0	0	0	0	0	0	0	0	0	0	0
		46	386	0	0	0	0	0	0	0	0	0	0	0	0	0	0	0	0	0	0	0	0	0	0	0	0	0	18.2627	0	0	0	0	0	0	0	0	0	0	0	0	0	0	0	0	0	0	0	0
		47	389.86	0	0	0	0	0	0	0	0	0	0	0	0	0	0	0	0	0	0	0	0	0	0	0	0	0	15.876	0	0	0	0	0	0	0	0	0	0	0	0	0	0	0	0	0	0	0	0
		48	393.72	0	0	0	0	0	0	0	0	0	0	0	0	0	0	0	0	0	0	0	0	0	0	0	0	0	0	0	0	0	0	0	0	0	0	0	0	0	0	0	0	0	0	0	0	0	0
		49	397.58	0	0	0	0	0	0	0	0	0	0	0	0	0	0	0	0	0	0	0	0	0	0	0	0	0	0	0	0	0	0	0	0	0	0	0	0	0	0	0	0	0	0	0	0	0	0
		50	401.44	0	0	0	0	0	0	0	0	0	0	0	0	0	0	0	0	0	0	0	0	0	0	0	0	0	17.6124	0	0	0	0	0	0	0	0	0	0	0	0	0	0	0	0	0	0	0	0
		51	405.3	0	0	0	0	0	0	0	0	0	0	0	0	0	0	0	0	0	0	0	0	0	0	0	0	0	27.6145	0	0	0	0	0	0	0	0	0	0	0	0	0	0	0	0	0	0	0	0
		52	409.16	0	0	0	0	0	0	0	0	0	0	0	0	0	0	0	0	0	0	0	0	0	0	0	0	19.431	0	0	0	0	0	0	0	0	0	0	0	0	0	0	0	0	0	0	0	0	0
		53	413.02	0	0	0	0	0	0	0	0	0	0	0	0	0	0	0	0	0	0	0	0	0	0	0	0	0	0	0	0	0	0	0	0	0	0	0	0	0	0	0	0	0	0	0	0	0	0
		54	416.88	0	0	0	0	0	0	0	0	0	0	0	0	0	0	0	0	0	0	0	0	0	0	0	0	0	0	0	0	0	0	0	0	0	0	0	0	0	0	0	0	0	0	0	0	0	0
		55	420.74	0	0	0	0	0	0	0	0	0	0	0	0	0	0	0	0	0	0	0	0	0	0	0	0	0	0	0	0	0	0	0	0	0	0	0	0	0	0	0	0	0	0	0	0	0	0
		56	424.6	0	0	0	0	0	0	0	0	0	0	0	0	0	0	0	0	0	0	0	0	0	0	0	0	0	37.9722	0	0	0	0	0	0	0	0	0	0	0	0	0	0	0	0	0	0	0	0
		57	428.46	0	0	0	0	0	0	0	0	0	0	0	0	0	0	0	0	0	0	0	0	0	0	0	0	0	0	0	0	0	0	0	0	0	0	0	0	0	0	0	0	0	0	0	0	0	0
		58	432.32	0	0	0	0	0	0	0	0	0	0	0	0	0	0	0	0	0	0	0	0	0	0	0	0	0	0	0	0	0	0	0	0	0	0	0	0	0	0	0	0	0	0	0	0	0	0
		59	436.18	0	0	0	0	0	0	0	0	0	0	0	0	0	0	0	0	0	0	0	0	0	0	0	0	0	0	0	0	0	0	0	0	0	0	0	0	0	0	0	0	0	0	0	0	0	0
		60	440.04	0	0	0	0	0	0	0	0	0	0	0	0	0	0	0	0	0	0	0	0	0	0	0	0	0	0	0	0	0	0	0	0	0	0	0	0	0	0	0	0	0	0	0	0	0	0
		61	443.9	0	0	0	0	0	0	0	0	0	24.4829	0	0	0	0	0	0	0	0	0	0	0	0	0	0	0	25.924	0	0	0	0	0	0	0	0	0	0	0	0	0	0	0	0	0	0	0	0
		62	447.76	0	0	0	0	0	0	0	0	0	56.7481	0	0	0	0	0	0	0	0	0	0	0	0	0	0	0	0	0	0	0	0	0	0	0	0	0	0	0	0	0	0	0	0	0	0	0	0
		63	451.62	0	0	0	0	0	0	0	0	0	28.9523	0	0	0	0	0	0	0	0	0	0	0	0	0	0	0	0	0	0	0	0	0	0	0	0	0	0	0	0	0	0	0	0	0	0	0	0
		64	455.48	0	0	0	0	0	0	0	0	0	23.5988	0	0	0	0	0	0	0	0	0	0	0	0	0	0	0	0	0	0	0	0	0	0	0	0	0	0	0	0	0	0	0	0	0	0	0	0
		65	459.34	0	0	0	0	0	0	0	0	0	99.6356	0	0	0	0	0	0	0	0	0	0	0	0	0	0	0	0	0	0	0	0	0	0	0	0	0	0	0	0	0	0	0	0	0	0	0	0
		66	463.2	0	0	0	0	0	0	0	0	0	105.646	0	0	0	0	0	0	0	0	0	0	0	0	0	0	0	0	0	0	0	0	0	0	0	0	0	0	0	0	0	0	0	0	0	0	0	0
		67	467.06	0	0	0	0	0	0	0	0	0	128.757	0	0	0	0	0	0	0	0	0	0	0	0	0	0	0	0	0	0	0	0	0	0	0	0	0	0	0	0	0	0	0	0	0	0	0	0
		68	470.92	0	0	0	0	0	0	0	0	0	183.863	0	0	0	0	0	0	0	0	0	0	0	0	0	0	0	0	0	0	0	0	0	0	0	0	0	0	0	0	0	0	0	0	0	0	0	0
		69	474.78	0	0	0	0	0	0	0	0	0	195.859	0	0	0	0	0	0	0	0	0	0	0	0	0	0	0	33.8627	0	0	0	22.6654	0	0	0	0	0	0	0	0	0	0	0	0	0	0	0	0
		70	478.64	0	0	0	0	0	0	0	0	0	83.5909	0	0	0	0	0	0	0	0	0	0	0	0	0	0	0	0	0	0	0	0	0	0	0	0	0	0	0	0	0	0	0	0	0	0	0	0
		71	482.5	0	0	0	0	0	0	0	0	0	186.484	0	0	0	0	0	0	0	0	0	0	0	0	0	0	0	0	0	0	0	0	0	0	0	0	0	0	0	0	0	0	0	0	0	0	0	0
		72	486.36	0	0	0	0	0	0	0	0	0	234.194	0	0	0	0	0	0	0	0	0	0	0	0	0	0	0	0	0	0	0	0	0	0	0	0	0	0	0	0	0	0	0	0	0	0	0	0
		73	490.22	0	0	0	0	0	0	0	0	0	272.141	0	0	0	0	0	0	0	0	0	0	0	0	0	0	0	20.4729	0	0	0	0	0	0	0	0	0	0	0	0	0	0	0	0	0	0	0	0
		74	494.08	0	0	0	0	0	0	0	0	0	187.991	0	0	0	0	0	0	0	0	0	0	0	0	0	0	0	0	0	0	0	0	0	0	0	0	0	0	0	0	0	0	0	0	0	0	0	0
		75	497.94	0	0	0	0	0	0	0	0	0	306.706	0	0	0	0	0	0	0	0	0	0	0	0	0	0	0	0	0	0	0	0	29.1159	0	0	0	0	0	0	0	0	0	0	0	0	0	0	0
		76	501.8	0	0	0	0	0	0	0	0	0	359.957	0	0	0	0	0	0	0	0	0	0	0	0	15.1179	0	0	24.6039	0	0	0	0	40.4858	0	0	0	0	0	0	0	0	0	0	0	34.8592	0	0	0
		77	505.66	0	0	0	0	0	0	0	0	0	273.004	0	0	0	0	0	0	0	0	0	0	0	0	0	0	0	0	53.6001	0	0	0	18.3482	0	0	0	0	0	0	0	0	0	0	0	0	32.2673	0	0
		78	509.52	0	0	0	0	0	0	0	0	0	373.906	0	0	0	0	0	0	0	0	0	0	0	0	0	0	0	0	40.5006	0	0	0	39.6621	0	0	0	0	0	0	0	0	0	0	0	38.1517	17.1816	0	0
		79	513.38	0	0	0	0	0	0	0	0	0	350.097	0	0	0	0	0	0	0	0	0	0	0	0	0	0	0	0	97.298	0	0	0	90.8032	0	0	0	0	0	0	0	0	0	0	0	74.1868	0	0	0
		80	517.24	0	0	0	0	0	0	29.2925	0	0	358.976	0	0	0	0	0	0	0	0	0	0	0	0	26.5016	0	0	20.8793	79.817	0	0	0	75.2868	0	0	0	0	0	0	0	0	0	0	0	60.5683	0	0	0
		81	521.1	0	0	0	0	0	0	0	0	0	479.84	0	0	0	0	0	0	0	0	0	0	0	0	0	0	0	0	99.5831	0	0	0	94.957	0	0	0	0	0	0	0	0	0	0	0	115.645	0	0	0
		82	524.96	0	0	0	0	0	0	0	0	0	428.675	0	0	0	0	0	0	0	0	0	0	0	0	35.1577	0	0	0	71.7448	0	0	0	103.081	0	0	0	0	0	0	0	0	0	0	0	90.2881	30.4019	0	0
		83	528.82	0	0	0	0	0	21.3272	0	0	0	480.02	0	0	0	0	0	0	0	0	0	0	0	0	43.5174	0	0	0	74.3705	24.6978	0	0	129.35	0	0	0	0	0	0	0	0	0	0	0	129.158	0	0	0
		84	532.68	0	0	0	0	0	0	0	0	0	537.984	0	0	0	0	0	0	0	0	0	0	0	0	0	0	0	0	132.491	27.3428	0	0	141.253	0	0	0	0	0	0	0	0	0	0	0	137.21	21.2486	0	0
		85	536.54	0	0	0	0	0	0	0	0	0	495.41	0	0	0	0	0	0	0	0	0	0	0	0	0	0	0	0	110.276	34.4002	0	0	96.6088	0	0	0	0	0	29.8547	0	0	0	0	0	178.109	0	0	0
		86	540.4	0	0	0	0	0	0	0	0	0	497.472	0	0	0	0	0	0	0	0	0	0	0	0	55.9526	0	0	0	141.462	72.8619	0	0	106.872	0	0	0	0	0	47.2943	0	0	0	0	0	287.311	38.669	0	0
		87	544.26	0	0	0	0	0	0	0	0	0	499.392	0	0	0	0	0	0	0	0	0	0	0	0	70.5164	0	0	0	168.937	141.769	0	0	104.837	0	0	0	0	0	0	0	0	0	0	0	232.285	72.6583	0	0
		88	548.12	0	0	0	0	0	70.4178	0	0	0	526.874	0	0	0	0	0	0	0	0	0	0	0	0	91.9161	0	0	0	160.836	75.6384	0	0	102.991	0	0	0	0	0	0	0	0	0	0	0	191.778	74.9746	0	0
		89	551.98	0	0	0	0	0	19.9814	0	0	0	469.083	0	0	0	0	0	0	0	0	14.9189	0	0	0	67.8804	0	0	0	148.331	142.625	0	0	165.645	0	0	0	0	0	55.4634	0	0	0	0	0	287.272	55.6841	0	0
		90	555.84	0	0	0	0	0	31.2345	0	0	0	610.772	0	0	0	0	0	0	0	0	18.0891	0	0	0	31.2241	0	0	0	173.716	190.656	0	0	192.478	0	0	0	0	0	91.5313	0	0	0	0	0	242.714	108.424	0	0
		91	559.7	0	0	0	0	0	50.0753	0	0	0	506.946	0	0	0	0	0	0	0	0	0	0	0	0	40.9442	0	0	0	207.446	185.279	0	0	191.933	0	0	0	0	0	0	0	0	0	0	0	275.67	95.6521	0	0
		92	563.56	0	0	0	0	0	31.5289	0	0	0	569.987	0	0	0	0	0	0	0	0	0	0	0	0	74.5193	0	0	0	213.805	228.133	0	0	231.992	0	0	0	0	0	101.894	0	0	0	0	0	288.355	71.7416	0	0
		93	567.42	0	0	0	0	0	21.0828	0	0	0	617.185	0	0	0	0	0	0	0	0	0	0	0	0	106.655	0	0	27.02	176.491	206.82	0	0	186.032	0	0	0	0	0	100.163	0	0	23.2791	0	0	285.284	76.8491	0	0
		94	571.28	0	0	0	0	0	36.7073	0	0	0	584.407	0	0	0	0	0	0	0	0	27.3634	0	0	0	109.905	0	0	0	223.016	247.263	0	0	182.686	0	0	0	0	0	100.784	0	0	0	0	0	322.71	92.8984	0	0
		95	575.14	0	0	0	0	0	47.8643	0	0	0	723.966	0	0	0	0	0	0	0	0	56.742	0	0	0	114.888	0	0	0	164.593	263.265	0	15.5206	222.379	0	0	0	0	0	113.976	0	0	33.8775	0	0	303.111	99.7582	0	0
		96	579	0	0	0	0	0	53.3848	0	0	0	641.948	0	0	0	0	0	0	0	0	84.7608	0	0	0	147.254	0	0	22.2736	158.425	322.925	0	0	246.528	0	0	0	0	0	90.9015	0	0	20.433	0	0	302.741	129.089	0	0
		97	582.86	0	0	0	0	0	61.1892	0	0	0	594.528	0	0	0	0	0	0	0	0	43.0607	0	0	0	122.162	0	0	0	168.774	390.202	0	0	281.338	0	0	0	0	0	120.008	0	0	0	0	0	412.446	162.505	0	0
		98	586.72	0	0	0	0	0	34.2861	0	0	0	626.91	0	0	0	0	0	0	0	0	87.9756	0	0	0	174.321	0	0	0	206.132	295.9	0	31.427	201.494	0	0	0	0	0	131.812	0	0	0	0	0	369.069	159.114	0	0
		99	590.58	0	0	0	0	0	53.0493	0	15.8826	0	646.749	0	0	0	0	0	0	0	0	43.3448	0	0	0	131.668	0	0	0	166.201	330.931	0	16.3714	373.759	0	0	0	0	0	138.757	0	0	29.6049	0	0	332.559	108.953	0	0
		100	594.44	0	0	0	0	0	60.7768	0	0	0	699.73	0	0	0	0	0	0	0	0	62.0424	0	0	0	103.478	0	0	20.9589	204.24	326.877	0	42.0646	280.535	0	0	0	0	0	167.436	0	0	38.4648	0	0	419.551	105.255	0	0
		101	598.3	0	0	0	0	0	129.95	0	0	0	518.502	0	0	0	0	0	0	0	0	98.7541	0	0	0	241.151	0	0	0	153.74	366.635	0	42.8545	284.114	0	0	0	0	0	234.439	0	0	38.3365	0	0	369.955	139.536	0	0
		102	602.16	0	0	0	0	0	99.7698	0	0	0	562.42	0	0	0	0	0	0	0	0	88.1781	0	0	0	187.194	0	0	0	176.447	435.905	0	74.7937	378.727	0	0	0	0	0	216.404	0	0	48.2628	0	0	566.838	131.395	0	0
		103	606.02	0	0	0	0	0	128.016	0	0	0	585.475	0	0	0	0	0	0	0	0	128.262	0	0	0	256.391	0	0	0	201.978	488.201	0	84.8178	299.837	0	0	0	0	0	279.958	0	0	69.8192	0	0	468.159	178.474	0	0
		104	609.88	0	0	0	0	0	131.771	0	17.6021	0	613.046	0	0	0	0	0	0	0	0	145.579	0	0	0	180.622	0	0	0	240.698	389.286	0	113.202	345.405	0	0	0	0	0	201.669	0	0	48.6427	0	0	537.034	129.141	0	0
		105	613.74	0	0	0	0	0	168.886	0	21.7752	0	619.205	0	0	0	0	0	0	0	0	186.716	0	0	0	225.175	0	0	0	227.458	393.83	0	106.159	293.023	0	0	0	0	0	227.451	0	0	56.1806	0	0	551.44	161.902	0	0
		106	617.6	0	0	0	0	0	133	0	0	0	577.568	0	0	0	0	0	0	0	0	185.312	0	0	0	224.666	0	0	0	266.11	437.769	0	80.3752	337.158	0	0	0	0	0	257.245	0	0	69.4772	0	0	446.252	78.9967	0	0
		107	621.46	0	0	0	0	0	115.074	0	19.9143	0	541.681	0	0	0	0	0	0	0	0	134.104	0	0	0	236.31	0	0	0	252.175	386.518	0	111.673	322.035	0	0	0	0	0	241.476	0	0	56.9782	0	0	547.045	155.427	0	0
		108	625.32	0	0	0	0	0	131.347	0	0	0	651.887	0	0	0	0	0	0	0	0	159.832	0	0	0	155.053	0	0	0	254.351	437.799	0	123.432	374.306	0	0	0	0	0	271.348	0	0	85.0426	0	0	477.722	203.527	0	0
		109	629.18	0	0	0	0	0	138.687	0	29.6296	0	632.139	0	0	0	0	0	0	0	0	158.11	0	0	0	339.864	0	0	0	271.143	511.381	0	125.65	386.236	0	29.2186	0	0	0	250.585	0	0	47.3467	0	0	519.955	197.729	0	0
		110	633.04	0	0	0	0	0	160.086	0	0	0	609.961	0	0	0	0	0	0	0	0	171.764	0	0	0	213.2	0	0	0	240.986	457.829	16.1011	141.076	353.265	0	64.2753	0	0	0	233.143	0	0	79.8009	0	0	456.521	165.876	0	0
		111	636.9	0	0	0	0	0	182.975	0	0	0	586.949	0	0	0	0	0	0	0	0	168.247	0	0	0	216.131	0	0	0	301.796	462.302	0	184.968	512.108	0	60.452	0	0	0	348.373	0	0	79.7107	0	0	581.707	228.896	0	0
		112	640.76	0	0	0	0	0	200.312	0	18.7538	0	639.873	0	0	0	0	0	0	0	0	210.99	0	0	0	285.857	0	0	0	221.346	524.418	0	158.52	342.842	0	82.1244	0	0	0	238.109	0	0	103.184	0	0	571.682	238.558	0	0
		113	644.62	0	0	0	0	0	200.638	0	39.5455	0	592.684	0	0	0	0	0	0	0	0	190.252	0	0	0	246.529	0	0	0	262.659	548.377	0	164.639	448.686	0	119.809	0	0	0	347.396	0	0	127.392	0	0	483.668	274.563	0	0
		114	648.48	0	0	0	0	0	162.022	0	0	0	643.168	0	0	0	0	0	0	0	0	215.108	0	0	0	242.432	0	0	0	242.409	530.958	0	161.233	379.546	0	136.45	0	0	0	292.051	0	0	147.709	0	0	546.198	266.064	0	0
		115	652.34	0	0	0	0	0	148.45	0	24.4608	0	661.58	0	0	0	0	0	0	0	0	224.421	0	0	0	299.637	0	0	0	309.849	432.935	0	212.18	366.624	0	148.56	0	0	0	330.639	0	0	84.9158	0	0	507.965	214.021	0	0
		116	656.2	0	0	0	0	0	237.076	0	0	0	629.351	0	0	0	0	0	0	0	0	251.638	0	0	0	349.069	0	0	0	299.968	531.336	0	239.903	357.456	0	197.531	0	0	0	400.436	0	0	100.066	0	0	557.897	357.089	0	0
		117	660.06	0	0	0	0	0	187.961	0	18.483	0	753.704	0	0	0	0	0	0	0	0	188.263	0	0	0	258.946	0	0	0	286.845	629.385	0	182.898	417.604	0	204.189	0	0	0	333.84	0	0	157.055	0	0	534.974	240.388	0	0
		118	663.92	0	0	0	0	0	286.995	0	27.6432	0	814.299	0	0	0	0	0	0	0	0	204.164	0	0	0	257.622	0	0	0	302.373	702.85	0	176.606	475.121	0	207.306	0	0	0	295.256	0	0	120.928	0	0	666.277	281.517	0	0
		119	667.78	0	0	0	0	0	289.694	30.4576	0	0	777.737	0	0	0	0	0	0	0	0	178.659	0	0	0	273.124	0	0	0	337.375	595.753	0	210.434	491.979	0	193.14	0	0	0	347.474	0	0	93.6692	0	0	694.934	221.345	0	0
		120	671.64	0	0	0	0	0	257.239	27.5417	0	0	807.135	0	0	0	0	0	0	0	0	193.762	0	0	0	245.923	0	0	0	269.642	725.98	0	203.252	392.392	0	249.59	0	0	0	376.625	0	0	108.827	0	0	713.225	214.277	0	0
		121	675.5	0	0	0	0	0	213.119	0	0	0	804.304	0	0	0	0	0	0	0	0	239.975	0	0	0	350.596	0	0	0	212.634	552.103	0	230.875	424.166	0	188.793	0	0	0	306.846	0	0	111.072	0	0	634.901	170.127	0	0
		122	679.36	0	0	0	0	0	287.494	0	0	0	775.414	0	0	0	0	0	0	0	0	182.172	0	0	0	220.268	0	0	0	250.987	578.593	0	274.789	451.72	0	294.062	0	0	0	362.106	0	0	113.01	0	0	734.125	255.033	0	0
		123	683.22	0	0	0	0	0	231.916	74.0214	54.8918	0	728.389	0	0	0	0	0	0	0	0	190.019	0	0	0	285.342	0	0	0	299.712	630.595	0	312.438	420.706	0	294.183	0	0	0	386.794	0	0	97.345	0	0	657.684	282.932	0	0
		124	687.08	0	0	0	0	0	195.707	79.2061	20.0044	0	644.256	0	0	0	0	31.6043	0	0	0	199.489	0	0	0	244.645	0	0	0	229.177	566.707	0	267.362	277.073	0	315.686	0	0	0	269.375	0	0	100.861	0	0	534.386	221.351	0	0
		125	690.94	0	0	0	0	0	279.84	69.4626	57.805	0	615.007	0	0	0	0	26.9733	0	0	0	261.54	0	0	0	268.643	0	0	0	281.212	667.857	0	284.364	358.734	0	391.13	0	0	0	413.923	0	0	159.899	0	0	690.628	218.602	0	0
		126	694.8	0	0	0	0	0	287.929	93.1499	61.4123	0	732.885	0	0	0	0	23.6194	0	0	0	212.287	0	0	0	283.816	0	0	0	267.659	634.428	0	246.933	336.145	0	417.506	0	0	0	377.464	0	0	123.665	0	0	463.969	239.213	0	0
		127	698.66	0	0	0	0	0	197.389	85.0202	39.1833	0	766.435	0	0	0	0	25.1243	0	0	0	255.41	0	0	0	348.656	0	0	0	262.326	699.287	0	284.361	332.919	0	356.316	0	0	0	474.495	0	0	120.841	0	0	646.049	212.521	0	0
		128	702.52	0	0	0	0	0	302.786	144.529	48.4433	0	898.464	0	0	0	0	80.3932	0	0	0	204.318	0	0	0	306.259	0	0	0	291.494	696.597	0	346.443	366.716	0	490.603	0	0	0	355.081	0	0	134.903	0	0	540.593	225.098	0	0
		129	706.38	0	0	0	0	0	342.318	87.737	33.1628	0	794.126	0	0	0	0	87.1456	0	0	0	285.241	0	0	0	263.092	0	0	0	197.566	656.649	0	348.518	416.973	0	382.776	0	0	0	309.235	0	21.4214	108.348	0	0	589.05	245.808	0	0
		130	710.24	0	0	0	0	0	329.414	242.9	20.9806	0	690.074	0	0	0	0	57.2976	0	0	0	340.619	0	0	0	316.149	0	0	0	221.813	718.172	0	303.85	490.913	0	413.422	0	0	0	296.472	0	33.0394	90.8154	0	0	598.643	226.667	0	0
		131	714.1	0	0	0	0	0	311.871	156.546	103.697	0	765.273	0	0	0	0	54.3127	0	0	0	275.249	0	0	0	362.666	0	0	0	173.156	635.71	0	374.946	457.75	0	513.577	0	0	0	372.931	0	24.527	77.661	0	0	629.311	206.396	0	0
		132	717.96	0	0	0	0	0	359.839	222.94	0	0	800.918	0	0	0	0	112.386	0	0	0	242.081	0	0	0	329.004	0	0	0	185.698	700.793	0	303.735	489.971	0	438.781	0	0	0	313.373	0	18.9388	112.127	0	0	654.209	244.725	0	0
		133	721.82	0	0	0	0	0	318.112	208.767	61.324	0	754.082	0	0	0	0	88.2866	0	0	0	255.863	0	0	0	289.56	0	0	0	228.006	621.663	0	276.379	371.976	0	476.572	0	0	0	334.514	0	49.7625	180.548	0	0	625.352	208.845	0	43.5945
		134	725.68	0	0	0	0	0	328.794	282.918	113.07	0	754.58	0	0	0	0	170.461	0	0	0	250.223	0	0	0	362.757	0	0	0	128.528	579.463	0	397.12	361.109	0	454.72	0	0	0	350.699	0	73.3732	125.553	0	0	617.924	258.781	0	0
		135	729.54	0	0	0	0	0	317.215	218.843	119.306	0	778.183	0	0	0	0	104.494	0	0	0	237.682	0	0	0	325.019	0	0	0	200.409	634.957	0	407.635	407.182	0	541.501	0	0	0	368.046	0	30.4919	144.094	0	0	674.797	258.796	0	76.2874
		136	733.4	0	0	0	0	0	292.48	306.802	80.3525	0	965.522	0	0	0	0	122.401	0	0	0	267.007	0	0	0	379.61	0	0	0	123.136	570.158	0	389.422	378.706	0	534.682	0	0	0	281.129	0	54.2271	89.9111	0	0	658.129	264.863	0	100.215
		137	737.26	19.3876	0	0	0	0	293.276	366.507	160.645	0	819.337	0	0	0	0	169.832	0	0	0	216.4	0	0	0	321.067	0	0	0	127.102	615.751	0	366.76	487.73	0	539.234	0	0	0	391.379	0	89.5849	203.741	0	0	692.827	268.766	0	90.4213
		138	741.12	23.6872	0	0	0	0	352.64	437.073	123.542	0	782.413	0	0	0	0	80.9133	0	0	0	212.134	0	0	0	322.771	0	0	0	86.0961	552.064	0	412.869	396.342	0	552.125	0	0	0	323.544	0	124.484	124.204	0	0	526.745	238.883	0	112.887
		139	744.98	47.5133	0	0	0	0	443.692	394.427	108.544	0	888.677	0	0	0	0	112.355	0	0	0	243.768	0	0	0	390.838	0	0	19.8093	94.3652	480.943	0	390.371	401.805	0	537.582	0	0	0	364.851	0	96.0093	147.908	0	0	576.429	141.155	0	119.604
		140	748.84	35.6112	0	0	0	0	405.156	314.212	190.824	0	873.698	0	0	0	0	107.707	0	0	0	275.484	0	0	0	319.523	0	0	0	134.419	481.83	0	278.131	444.273	0	544.662	0	0	0	491.03	0	91.281	176.663	0	0	685.38	257.141	0	139.511
		141	752.7	88.05	0	0	0	0	381.054	423.188	150.524	0	746.651	0	0	0	0	176.531	0	0	0	240.893	0	0	0	331.931	0	0	0	169.037	498.233	0	369.677	556.284	0	586.445	0	0	0	352.529	0	143.306	173.732	0	0	698.203	204.925	0	195.152
		142	756.56	47.1528	0	0	0	0	361.842	346.004	182.195	0	783.978	0	0	39.1466	0	173.659	0	0	0	270.3	0	0	0	269.463	0	0	0	132.753	408.573	0	345.902	450.632	0	588.059	0	0	0	360.291	0	150.09	169.189	0	0	644.636	220.66	0	125.503
		143	760.42	104.466	0	0	0	0	324.632	438.662	263.898	0	890.366	0	0	0	0	130.187	0	0	0	233.383	0	0	0	364.047	0	0	0	129.235	421.167	0	378.863	573.524	0	634.145	0	0	0	306.849	0	176.004	164.503	0	0	675.891	149.975	0	207.266
		144	764.28	75.8353	0	0	0	0	386.045	462.756	235.981	0	845.354	0	0	17.3215	0	205.95	0	0	0	281.129	0	0	0	368.346	0	0	0	179.561	394.506	0	329.118	460.866	0	667.112	0	0	0	287.094	0	149.613	153.608	0	0	733.34	143.964	0	229.984
		145	768.14	115.946	0	0	0	0	345.692	540.737	225.295	0	789.359	0	0	0	0	142.65	0	0	0	293.313	0	0	0	289.757	0	0	0	120.334	418.579	0	327.325	555.505	0	536.177	0	0	0	285.118	0	172.89	185.36	0	0	735.151	210.405	0	239.406
		146	772	74.0844	0	0	0	0	400.765	456.1	272.58	0	736.127	0	0	26.7976	0	137.098	0	0	0	326.715	0	0	0	417.941	0	0	0	156.174	450.078	0	367.304	458.293	0	670.691	0	0	0	344.776	0	171.542	158.922	0	0	756.119	214.969	0	232.851
		147	775.86	116.66	0	0	0	0	503.956	516.001	304.979	0	678.356	0	0	69.3649	0	239.013	0	0	0	316.278	0	0	0	393.512	0	0	0	176.218	388.342	0	353.674	391.762	0	830.426	0	0	0	326.874	0	181.954	94.2176	0	0	646.451	153.916	0	192.794
		148	779.72	98.7076	0	0	0	0	428.222	540.14	259.503	0	1046.65	0	0	0	0	219.809	0	0	0	349.925	0	0	0	353.076	0	0	0	166.534	435.709	0	398.71	477.843	0	683.245	0	0	0	376.477	0	203.143	163.085	0	0	643	145.847	0	284.503
		149	783.58	151.094	0	0	0	0	329.078	547.246	296.445	0	809.393	0	0	57.9541	0	204.06	0	0	0	391.372	0	0	0	423.037	0	0	0	145.098	361.51	0	317.149	381.655	0	728.529	0	0	0	387.012	0	166.097	130.257	0	0	559.225	183.347	0	354.564
		150	787.44	150.66	0	0	0	0	357.425	508.429	219.097	0	929.827	0	0	99.2814	0	277.904	0	0	0	375.957	0	0	0	413.757	0	0	0	128.876	323.335	0	389.669	495.902	0	791.271	0	0	0	291.117	0	168.09	120.412	0	0	699.892	242.692	0	224.525
		151	791.3	134.995	0	0	0	0	339.08	424.492	314.872	0	695.389	0	0	108.956	0	189.24	0	0	0	275.466	0	0	0	414.625	0	0	0	133.199	427.334	0	347.054	372.678	0	689.504	0	0	0	310.721	0	212.196	120.353	0	0	650.65	223.992	0	284.67
		152	795.16	168.236	0	0	0	0	426.864	526.557	302.127	0	735.41	0	0	140.157	0	139.531	0	0	0	318.643	0	0	0	421.536	0	0	0	257.372	342.593	0	362.925	367.852	0	705.196	0	0	0	377.051	0	282.746	158.786	0	0	637.902	169.95	0	362.828
		153	799.02	170.534	0	0	0	0	445.492	546.209	295.569	0	784.533	0	0	153.547	0	243.479	0	0	0	404.13	0	0	0	375.798	0	0	0	170.88	460.997	0	366.598	414.545	0	720.562	0	0	0	338.29	0	209.603	129.091	0	0	689.896	203.58	0	334.968
		154	802.88	217.828	0	0	0	0	386.91	603.114	260.128	0	762.063	0	0	191.674	0	225.17	0	0	0	393.188	0	0	0	289.147	0	0	0	189.215	404.997	0	331.395	423.16	0	813.064	0	0	0	335.531	0	180.726	192.149	0	0	647.3	233.271	0	354.266
		155	806.74	196.936	0	0	0	0	351.471	639.574	300.927	0	813.149	0	0	173.098	0	255.691	0	0	0	299.067	0	27.5283	0	339.782	0	0	0	197.261	399.314	0	421.551	464.776	0	757.12	0	0	0	213.623	0	197.439	211.996	0	0	723.483	106.285	0	370.724
		156	810.6	168.802	0	0	0	0	441.629	513.981	318.397	0	826.51	0	0	143.376	0	259.048	0	0	0	466.882	0	0	0	324.487	0	0	0	192.223	378.159	0	386.551	343	0	743.621	0	0	0	241.282	0	304.322	139.595	0	0	557.673	171.234	0	341.447
		157	814.46	210.995	0	0	0	0	503.268	613.447	315.426	0	782.424	0	0	134.275	0	216.085	0	0	0	355.654	0	0	0	357.519	0	0	0	195.477	430.575	0	493.476	352.674	0	782.55	0	0	0	253.85	0	246.98	137.357	0	0	667.879	187.541	0	376.268
		158	818.32	215.72	0	0	0	0	514.755	598.179	247.756	0	786.681	0	0	179.019	0	198.94	0	0	0	396.599	0	25.1552	0	454.736	0	0	0	202.048	294.324	0	346.225	329.824	0	808.691	0	0	0	327.953	0	294.624	197.449	0	0	766.307	210.11	0	408.569
		159	822.18	256.934	0	0	0	0	339.371	538.068	273.57	0	654.276	0	0	182.77	0	182.39	0	0	0	312.11	0	0	0	451.848	0	0	0	136.737	303.507	0	386.937	299.224	0	696.191	0	0	0	320.026	0	336.44	152.747	0	0	610.187	175.41	0	492.589
		160	826.04	236.841	0	0	0	0	369.131	572.673	200.744	0	723.428	0	0	179.944	0	267.594	0	0	0	378.467	0	0	0	395.165	0	0	0	255.552	403.212	0	276.886	236.522	0	846.341	0	0	0	279.657	0	277.759	172.747	0	0	499.264	235.417	0	439.211
		161	829.9	256.826	0	0	0	0	395.823	577.218	161.297	0	699.71	0	0	185.606	0	215.39	0	0	0	300.835	0	28.069	0	423.33	0	0	0	275.121	293.683	0	294.923	356.813	0	759.902	0	0	0	267.735	0	325.347	249.918	0	0	596.337	201.367	0	401.612
		162	833.76	278.836	0	0	0	0	442.541	481.721	199.803	0	750.975	0	0	314.701	0	238.945	0	0	0	264.678	0	59.5113	0	371.725	0	0	0	336.554	376.117	0	324.249	396.262	0	654.7	0	0	0	349.256	0	344.28	247.204	0	0	632.372	185.04	0	431.036
		163	837.62	245.588	0	0	0	0	460.344	608.691	269.637	0	589.176	0	0	239.602	0	428.086	0	0	0	267.348	0	77.7111	0	526.987	0	0	0	223.213	345.13	0	408.383	384.011	0	813.653	0	0	0	282.459	0	362.371	203.234	0	0	624.248	225.708	0	500.035
		164	841.48	199.203	0	0	0	0	432.661	533.106	257.005	0	662.345	0	0	248.492	0	177.255	0	0	0	366.067	0	89.8198	0	343.394	0	0	0	264.884	340.649	0	452.61	402.854	0	701.244	0	0	0	367.697	0	353.313	260.953	0	0	637.378	187.518	0	530.031
		165	845.34	213.414	0	0	0	0	355.466	571.041	189.405	0	601.979	0	0	249.762	0	248.127	0	0	0	353.878	0	129.32	0	435.762	0	0	0	253.854	444.606	0	421.981	402.479	0	818.53	0	0	0	360.129	0	326.751	313.009	0	0	566.17	207.635	0	476.79
		166	849.2	233.643	0	0	0	0	379.665	524.589	379.743	0	796.503	0	0	238.723	0	253.744	0	0	0	313.96	0	104.205	0	409.734	0	0	0	249.446	427.206	0	381.552	437.713	50.0756	702.815	0	0	0	350.723	0	361.193	278.757	0	0	463.79	299.979	0	407.476
		167	853.06	243.223	0	0	0	0	388.001	593.075	221.107	0	665.401	0	0	304.045	0	270.047	0	0	0	361.513	0	131.432	0	318.952	0	0	0	223.003	400.475	0	364.162	438.774	37.7882	780.511	0	0	34.5148	303.011	0	341.109	292.071	0	0	598.24	188.542	0	466.306
		168	856.92	239.24	0	0	0	0	328.291	449.205	251.557	0	738.745	0	0	276.24	0	269.282	0	0	0	312.752	0	158.431	0	350.59	0	0	0	262.241	340.047	0	329.587	402.065	32.8479	711.893	0	0	0	316.16	0	336.267	269.078	0	0	589.503	228.612	0	396.273
		169	860.78	227.741	0	0	0	0	385.09	522.764	174.236	0	756.189	0	0	249.322	0	275.371	0	0	0	300.44	0	160.346	0	383.7	0	0	0	260.502	396.717	0	334.622	361.359	35.069	743.58	0	0	0	509.771	0	369.397	360.785	0	0	524.927	300.735	0	388.612
		170	864.64	213.6	0	0	0	0	465.286	542.783	256.639	0	757.046	0	0	300.582	0	244.459	0	0	0	296.954	0	194.613	0	342.71	0	0	0	217.876	363.305	0	330.626	371.948	112.562	668.86	0	0	82.2995	475.77	0	248.423	321.572	0	0	605.013	274.367	0	566.715
		171	868.5	244.829	0	0	0	0	466.471	762.354	265.54	0	596.418	0	0	343.601	0	302.676	0	0	0	297.558	0	136.416	0	419.711	0	0	0	205.602	364.503	0	337.441	458.655	86.4293	754.937	0	0	84.3623	402.602	0	302.542	376.236	0	0	613.668	278.566	0	595.545
		172	872.36	284.768	0	0	0	0	392.161	629.303	308.991	0	660.198	0	0	319.229	0	255.119	0	0	0	299.29	0	260.908	0	428.696	0	0	31.1541	307.638	258.662	0	287.045	395.248	68.9717	724.714	0	0	77.6344	351.192	0	252.07	432.565	0	0	488.966	274.434	0	603.191
		173	876.22	265.044	0	0	0	0	373.656	559.312	349.014	0	677.662	0	0	394.916	0	246.038	0	0	0	333.451	0	213.4	0	411.376	0	0	0	215.048	309.346	0	301.73	411.906	112.318	751.766	0	0	107.033	427.965	0	301.551	474.932	0	0	405.599	309.989	0	581.025
		174	880.08	335.741	0	0	0	0	334.925	616.656	241.47	0	699.848	0	0	222.12	0	325.551	0	0	0	304.939	0	203.71	0	561.289	0	0	34.637	306.951	211.47	0	373.932	486.199	123.804	647.075	0	0	135.648	280.388	0	283.856	415.298	0	0	404.012	256.481	0	512.81
		175	883.94	247.159	0	0	0	0	462.109	487.95	291.807	0	610.522	0	0	307.251	0	322.289	0	0	0	412.026	0	254.62	0	455.17	0	0	37.4426	189.903	328.184	0	306.003	388.896	124.855	567.39	0	0	101.034	396.777	0	309.829	435.614	0	0	455.369	323.745	0	491.516
		176	887.8	357.529	0	0	0	0	395.006	587.376	220.81	0	595.144	0	0	289.588	0	415.51	0	0	0	404.361	0	196.34	0	485.669	0	0	26.7121	262.113	327.13	0	227.578	461.333	158.738	575.321	0	0	132.585	445.099	0	239.801	513.136	0	0	440.963	296.184	0	411.67
		177	891.66	280.679	0	0	0	0	400.531	600.576	272.974	0	664.084	0	0	324.805	0	220.348	0	0	0	339.413	0	188.248	0	432.719	0	0	34.8098	249.313	269.386	0	314.862	341.486	192.364	584.106	0	0	97.2454	389.431	0	285.782	483.046	0	0	396.261	366.742	0	503.138
		178	895.52	273.797	0	0	0	0	400.144	565.803	368.651	0	635.825	0	0	347.852	0	253.774	0	0	0	309.522	0	214.135	0	443.089	0	0	0	172.392	344.673	0	374.019	534.716	195.332	617.397	0	0	134.972	428.053	0	293.635	393.799	0	0	435.207	417.166	0	506.625
		179	899.38	339.407	0	0	0	0	415.62	592.064	296.533	0	583.276	0	0	266.847	0	295.376	0	0	0	358.967	0	167.456	0	456.291	0	0	29.0666	242.547	310.927	0	255.714	384.299	171.933	671.81	0	0	147.913	421.185	0	291.572	589.603	0	0	419.51	387.847	0	522.762
		180	903.24	341.738	0	0	0	0	384.294	513.898	352.713	0	549.849	0	0	313.625	0	316.016	0	0	0	329.828	0	208.211	30.7838	538.427	0	0	0	247.391	333.997	0	343.91	374.243	162.575	594.551	0	0	168.695	382.365	0	229.489	450.547	0	0	483.421	429.921	0	470.407
		181	907.1	295.12	0	0	0	0	417.561	553.855	299.935	0	541.115	0	0	355.445	0	281.302	0	0	0	265.345	0	166.881	0	412.42	0	0	0	263.036	325.505	0	368.468	416.206	188.535	663.091	0	0	187.658	382.517	0	257.589	462.9	0	0	515.558	404.562	0	481.741
		182	910.96	313.473	0	0	0	0	432.267	504.694	367.464	0	635.492	0	0	313.892	0	312.283	0	0	0	311.092	0	133.247	17.6336	476.121	0	0	0	231.21	301.506	0	290.553	379.436	195.072	609.896	0	0	205.87	416.849	0	241.491	468.387	0	0	509.052	463.836	0	550.53
		183	914.82	272.172	0	0	0	0	345.423	528.84	391.299	0	599.383	0	0	324.364	0	214.435	0	0	0	289.795	0	133.206	20.3322	448.134	0	0	39.9586	277.543	373.462	0	268.163	379.429	197.233	622.438	0	0	232.197	386.508	0	302.074	537.664	0	0	464.813	430.906	0	569.169
		184	918.68	420.224	0	0	0	0	352.795	438.859	405.087	0	574.724	0	0	325.013	0	284.879	0	0	0	343.722	0	177.519	65.1729	515.058	0	0	0	247.102	352.384	0	340.136	399.595	222.077	627.072	0	0	265.644	453.956	0	372.441	583.942	0	0	451.82	422.726	0	453.501
		185	922.54	315.638	0	0	0	0	285.547	518.178	331.879	0	450.305	0	0	318.098	0	260.721	0	0	0	292.712	0	152.571	36.5685	455.589	0	0	0	299.911	348.227	0	332.804	402.676	167.568	713.269	0	0	179.524	325.741	0	287.454	515.275	0	0	395.843	404.905	0	583.239
		186	926.4	287.723	0	0	0	0	354.723	564.142	365.99	0	523.506	0	0	343.867	0	358.402	0	0	0	249.095	0	135.078	53.2107	456.866	0	0	0	208.921	228.062	0	406.023	442.568	199.408	678.402	0	0	177.97	523.382	0	373.127	503.246	0	0	439.749	462.629	0	504.503
		187	930.26	307.923	0	0	0	0	348.993	545.397	324.222	0	430.131	0	0	359.13	0	289.21	0	0	0	267.866	0	164.397	34.3535	460.327	0	0	47.4699	270.97	251.314	0	355.714	469.392	239.167	634.587	0	0	206.681	406.418	0	392.461	586.178	0	0	504.437	359.327	0	491.238
		188	934.12	286.113	0	0	0	0	458.725	415.876	338.015	0	618.873	0	0	346.885	0	257.012	0	0	0	335.207	0	122.662	57.1966	403.677	0	0	0	227.973	366.983	0	403.942	424.491	204.083	750.819	0	0	269.216	399.013	0	372.286	493.622	0	0	503.132	368.766	0	521.46
		189	937.98	320.634	0	0	0	0	332.579	514.609	460.057	0	421.188	0	0	385.913	0	347.036	0	0	0	256.504	0	104.172	0	427.48	0	0	0	282.77	258.014	0	392.212	411.251	305.132	671.091	0	0	214.905	389.492	0	338.621	563.912	0	0	512.679	416.447	0	563.376
		190	941.84	377.435	0	42.442	0	0	325.345	488.3	430.487	0	541.943	0	0	255.6	0	359.009	0	0	0	259.727	0	120.429	54.0152	463.064	0	0	0	196.423	244.036	0	361.788	362.62	222.126	722.705	0	0	272.695	351.97	0	378.298	512.531	0	0	491.123	471.444	0	633.331
		191	945.7	332.732	0	0	0	0	273.919	516.657	380.869	0	549.793	0	0	278.496	0	357.78	0	0	0	223.913	0	89.133	42.7303	448.966	0	0	0	221.371	171.057	0	376.382	377.265	255.655	555.811	0	0	236.247	427.985	0	410.172	512.985	0	0	547.234	436.393	0	557.142
		192	949.56	342.318	0	0	0	0	309.771	509.268	567.754	0	474.628	0	0	377.383	0	390.664	0	0	0	305.479	0	147.37	57.4565	417.523	0	0	21.924	353.491	271.957	0	411.737	430.39	191.171	705.767	0	0	295.615	489.515	0	360.171	576.684	0	0	496.86	467.054	0	445.026
		193	953.42	335.506	0	0	0	0	345.152	482.406	440.717	0	433.009	0	0	315.531	0	324.57	0	0	0	221.192	0	153.277	65.7198	333.918	0	0	0	226.846	302.374	0	369.024	364.388	268.421	596.599	0	0	274.576	503.212	0	379.639	524.154	0	0	437.506	413.126	0	565.638
		194	957.28	376.986	0	27.7141	0	0	346.894	544.248	521.227	0	440.247	0	0	328.787	0	296.654	0	0	0	208.749	0	125.552	44.6707	411.702	0	0	0	253.728	226.463	0	310.807	350.235	181.531	694.775	0	0	280.36	428.808	0	439.644	513.44	0	0	501.415	467.298	0	446.775
		195	961.14	294.9	0	31.0747	0	0	379.992	527.786	438.235	0	374.445	0	0	347.665	0	402.125	0	0	0	218.682	0	97.0925	47.8206	447.575	0	0	0	248.58	236.487	0	325.551	364.248	209.126	686.151	0	0	405.923	504.887	0	397.745	419.334	0	0	439.148	502.355	0	484.26
		196	965	376.422	0	0	0	0	432.316	478.836	438.811	0	466.159	0	0	324.013	0	371.531	0	0	0	188.174	0	179.506	32.3685	430.209	0	0	18.6993	228.205	226.448	0	299.601	379.199	304.72	607.597	0	0	276.812	487.55	0	464.121	555.955	0	0	435.658	532.815	0	475.595
		197	968.86	324.258	0	0	0	0	339.943	428.501	506.815	0	308.905	0	0	333.599	0	319.297	0	0	0	232.159	0	87.2023	92.3829	460.974	0	0	0	164.967	273.912	0	388.534	371.796	238.433	599.662	0	0	286.754	462.783	0	477.767	587.18	0	0	497.303	598.332	0	408.486
		198	972.72	325.585	0	0	0	0	387.47	625.613	423.747	0	374.382	0	0	278.198	0	349.932	0	0	0	267.64	0	162.786	66.0987	509.959	0	0	0	181.807	184.488	0	271.732	382.031	186.963	594.594	0	0	306.582	596.597	0	557.52	544.589	0	0	538.247	623.459	0	469.928
		199	976.58	309.577	0	48.7665	0	0	343.405	453.376	444.519	0	360.019	0	0	221.233	0	334.873	0	0	0	268.084	0	158.694	105.455	522.702	0	0	0	224.98	241.511	0	391.209	306.786	257.8	617.475	0	0	382.429	603.777	0	539.542	473.391	0	0	415.752	462.959	0	404.279
		200	980.44	341.228	0	0	0	0	324.117	531.105	484.424	0	346.685	0	0	346.596	0	306.449	0	0	0	269.53	0	108.944	131.012	388.811	0	0	0	230.867	244.496	0	367.669	353.442	238.326	699.424	0	0	342.226	614.512	0	526.485	657.012	0	0	513.255	556.244	0	446.521
		201	984.3	322.888	0	34.629	0	0	258.392	421.317	482.729	0	359.953	0	0	310.29	0	295.154	0	0	0	256.439	0	162.208	71.173	408.599	0	0	0	241.377	160.351	0	254.411	290.97	240.152	561.516	0	0	352.835	537.675	0	497.71	520.669	0	0	480.017	582.618	0	561.331
		202	988.16	350.958	0	39.9613	0	0	262.199	463.022	511.556	0	357.365	0	0	229.424	0	317.23	0	0	0	202.979	0	215.856	94.3273	453.506	0	0	0	188.584	178.53	0	288.53	297.087	247.509	544.897	0	0	310.271	477.656	0	486.184	563.873	0	0	388.785	548.775	0	581.674
		203	992.02	360.272	0	71.9394	0	0	290.616	483.551	431.355	0	357.456	0	0	262.299	0	294.718	0	0	0	210.826	0	136.101	98.6246	424.92	0	0	0	241.083	199.761	0	254.148	255.621	274.138	501.164	0	29.9747	447.307	561.736	0	409.855	453.433	0	0	397.803	495.236	0	535.678
		204	995.88	466.333	0	98.2664	0	0	310.397	509.728	494.583	0	336.309	0	0	244.433	0	299.838	0	22.668	0	201.889	0	169.502	146.372	394.083	0	0	0	170.747	169.161	0	251.833	321.281	218.371	558.341	0	16.7362	417.731	625.895	0	506.728	468.137	0	0	409.832	545.675	0	510.803
		205	999.74	303.328	0	116.499	0	0	336.78	624.937	487.899	0	370.549	0	0	222.771	0	304.531	0	0	0	220.889	0	200.038	199.127	410.575	0	0	0	220.559	222.407	0	251.246	393.485	329.725	583.366	0	51.1964	332.139	562.944	0	555.746	406.027	0	0	424.849	556.81	0	581.116
		206	1003.6	277.254	0	60.6726	0	0	298.445	604.069	497.15	0	384.321	0	0	303.15	0	351.271	0	17.9411	0	243.116	0	229.712	161.591	414.746	0	0	16.4013	165.753	291.269	0	275.534	329.039	195.264	520.773	0	28.214	387.809	598.549	0	636.057	402.718	0	0	318.497	548.936	0	363.418
		207	1007.46	316.916	0	73.955	0	0	260.444	502.507	374.951	0	293.078	0	0	222.947	0	288.103	0	22.0926	0	169.739	0	240.785	191.955	495.728	0	0	0	226.418	221.015	0	271.564	339.946	209.24	519.523	0	0	341.98	496.15	0	609.669	460.232	0	0	363.18	499.297	0	496.959
		208	1011.32	372.171	0	128.434	0	0	235.383	479.116	523.368	0	298.954	0	0	225.769	0	272.192	0	44.0422	0	194.039	0	231.459	153.528	412.168	0	0	43.1983	169.246	148.13	0	278.436	280.143	237.027	466.995	0	20.3427	404.483	488.071	0	549.385	412.854	0	0	405.206	634.473	0	573.811
		209	1015.18	316.605	0	115.864	17.4803	0	210.63	414.845	500.01	0	278.466	0	0	233.389	0	309.254	0	44.6542	0	199.609	0	295.347	201.754	400.528	0	0	67.048	247.461	191.168	0	229.775	380.711	255.402	520.996	0	19.2165	322.234	542.771	0	561.365	371.191	0	0	490.595	455.614	0	472.701
		210	1019.04	242.908	0	144.597	0	0	274.923	425.387	431.986	0	357.162	0	0	289.782	0	364.019	0	86.3396	0	193.12	0	285.079	143.841	377.933	0	0	46.0183	226.378	165.953	0	239.796	299.419	262.214	450.207	0	0	392.889	581.653	0	485.749	381.643	0	0	350.163	441.182	0	469.5
		211	1022.9	327.81	0	110.644	0	0	333.503	409.577	374.842	0	323.058	0	0	317.609	0	341.289	0	44.7324	0	205.001	0	218.384	167.404	463.662	0	0	31.5754	198.038	155.369	0	260.947	291.765	229.536	499.806	0	33.4727	389.685	697.4	0	546.599	449.462	0	0	437.739	438.782	0	530.774
		212	1026.76	278.147	0	96.9054	0	0	270.6	470.111	414.872	0	324.037	0	0	305.895	0	367.503	0	119.14	0	159.046	0	309.596	151.298	374.894	0	0	57.4285	261.696	132.559	0	246.751	339.442	255.708	407.507	0	60.2578	500.862	469.697	0	640.732	360.877	0	0	331.632	443.415	0	622.29
		213	1030.62	290.651	0	164.779	20.5336	0	275.877	378.322	432.679	0	303.916	0	0	256.14	0	298.159	0	163.378	0	151.99	0	239.484	105.555	390.783	0	0	47.511	241.667	210.679	0	284.416	357.308	281.435	495.006	0	39.2735	357.453	538.427	0	552.762	450.24	0	0	469.735	579.979	0	527.981
		214	1034.48	302.973	0	153.858	25.563	0	305.381	475.213	358.038	0	251.427	0	0	323.901	0	267.361	0	123.904	0	214.451	0	300.794	180.704	336.184	0	0	0	365.255	243.904	21.4121	318.865	370.957	373.346	466.937	0	39.2784	433.168	587.849	0	464.45	414.247	0	0	437.875	576.955	0	532.153
		215	1038.34	279.641	0	68.2326	32.3768	0	295.386	541.777	450.045	0	270.079	0	0	271.5	0	350.459	0	152.232	0	250.949	0	306.666	116.006	411.22	0	0	19.2095	320.036	170.227	0	251.894	418.791	256.385	420.658	0	43.1883	401.823	616.948	0	591.895	352.217	0	0	398.822	524.572	0	413.488
		216	1042.2	244.886	0	168.048	42.7553	0	323.779	451.636	345.466	0	284.783	0	0	295.528	0	243.369	0	232.38	0	221.146	0	223.261	138.01	425.012	0	0	104.653	224.944	250.118	0	221.309	328.956	275.754	449.152	0	36.7475	468.603	564.932	0	544.352	359.687	0	0	472.092	568.019	0	515.318
		217	1046.06	212.865	55.8866	173.55	53.6275	0	324.171	421.742	494.902	0	274.835	0	0	282.744	0	246.658	0	198.369	0	180.928	0	230.367	131.14	383.109	0	0	56.713	299.324	148.525	0	232.883	244.974	221.482	437.525	0	0	480.083	578.006	0	469.459	386.827	0	0	408.994	459.732	0	497.424
		218	1049.92	214.142	47.886	130.642	55.9767	0	257.567	452.31	522.16	0	277.663	0	0	328.054	0	285.258	0	195.515	0	184.115	0	226.567	145.153	417.15	0	0	51.7695	275.698	178.404	0	220.856	306.51	274.664	384.963	0	60.2614	436.108	591.192	0	552.509	423.066	0	0	434.331	546.358	0	480.166
		219	1053.78	197.087	74.6718	140.949	58.3606	0	229.423	361.475	436.7	0	282.663	0	0	255.911	0	244.932	0	203.059	0	186.239	0	237.595	151.17	398.988	0	0	77.6134	341.8	242.614	0	257.892	333.449	242.183	372.057	0	48.1601	469.857	528.729	0	496.307	373.655	0	0	417.529	529.125	0	453.83
		220	1057.64	185.35	41.7955	156.545	53.5663	0	231.852	526.653	449.091	0	253.45	0	0	315.496	0	272.241	0	196.473	0	162.464	0	276.113	117.507	474.269	0	0	114.457	242.07	261.797	0	269.958	355.722	275.511	465.582	0	0	565.031	562.504	0	398.59	417.208	0	0	396.524	482.125	0	378.552
		221	1061.5	195.981	80.4182	157.492	94.7489	0	264.69	474.547	474.173	0	333.606	0	0	296.195	0	275.572	0	216.772	0	241.428	0	343.015	129.867	453.695	0	0	113.443	312.588	208.776	31.2268	225.441	278.536	358.345	338.922	0	44.275	584.256	543.528	0	397.154	401.906	0	0	433.214	404.172	0	487.43
		222	1065.36	161.825	62.5314	141.764	75.8528	0	235.232	468.613	472.703	0	285.069	0	0	335.366	0	233.275	0	200.825	0	177.356	0	308.772	101.324	490.349	0	17.8546	115.97	228.754	172.6	0	254.293	346.849	301.087	380.405	0	34.1618	404.118	600.979	0	479.058	369.242	0	0	453.424	387.486	0	390.211
		223	1069.22	183.839	83.2365	108.701	103.37	0	195.445	497.161	429.713	0	355.027	0	0	361.654	0	288.899	0	232.762	0	208.536	0	372.583	100.662	546.289	0	0	116.875	279.551	194.503	0	293.747	408.5	260.236	407.248	0	49.1384	544.753	517.414	0	276.738	442.908	0	0	382.116	568.219	0	500.816
		224	1073.08	168.838	63.4088	144.37	89.0876	0	283.463	436.91	386.777	0	313.807	0	0	329.112	0	332.698	0	303.575	0	212.167	0	284.746	120.133	584.114	0	0	129.017	268.332	174.6	46.5808	247.06	340.388	235.138	506.577	0	25.8469	475.726	501.625	0	277.463	313.795	0	0	470.675	564.602	0	403.092
		225	1076.94	116.133	149.465	183.858	142.904	0	223.762	482.96	430.381	0	351.707	0	0	337.937	0	276.696	0	250.759	0	161.693	0	240.617	106.518	526.213	0	0	163.634	203.589	274.059	66.6912	270.613	359.339	342.462	462.154	0	0	483.869	583.982	0	465.066	432.571	0	0	532.444	430.325	0	449.969
		226	1080.8	188.74	140.518	140.576	86.6015	0	208.65	430.298	385.573	0	325.3	0	0	287.842	0	290.602	0	238.888	0	161.289	0	270.082	71.7298	551.835	0	0	88.3858	212.342	300.256	58.6722	252.185	318.123	282.641	434.634	0	0	439.001	581.67	0	373.099	413.08	0	0	394.355	345.039	0	322.749
		227	1084.66	169.087	134.793	149.478	112.325	0	189.494	438.524	426.313	0	281.85	0	0	339.542	0	337.736	0	304.134	0	228.203	0	312.189	85.3875	532.945	0	0	149.173	280.02	291.311	48.9342	254.081	383.661	283.942	476.018	0	0	507.459	566.05	0	358.826	339.671	0	0	435.682	422.571	0	374.311
		228	1088.52	150.763	166.433	132.755	153.453	0	172.502	475.488	512.82	0	338.659	0	0	264.153	0	249.687	0	259.552	0	235.26	0	300.527	71.4434	585.14	0	0	170.763	268.81	268.511	118.399	252.899	401.999	291.076	483.711	0	0	489.96	533.045	0	359.001	380.082	0	0	529.744	415.802	0	427.376
		229	1092.38	211.251	157.076	190.093	132.725	0	167.119	450.96	389.163	0	338.467	0	0	281.253	0	312.869	0	243.61	0	204.194	0	278.79	64.7206	580.038	0	0	126.733	212.283	325.53	47.5418	239.985	444.737	288.369	526.586	0	0	447.057	571.956	0	479.164	199.097	0	0	468.599	383.022	0	318.299
		230	1096.24	235.362	160.162	175.375	140.592	0	181.312	463.657	578.898	0	341.905	0	0	368.946	0	355.855	0	276.761	0	219.495	0	260.334	25.0393	575.023	0	37.9579	214.825	231.268	278.755	100.762	217.265	447.421	243.214	557.076	0	0	472.049	416.454	0	317.197	323.412	0	0	530.929	378.317	0	289.687
		231	1100.1	224.991	189.056	188.819	81.8129	0	231.05	478.103	464.633	0	289.275	0	0	226.649	0	278.308	0	286.458	0	191.944	0	304.414	77.0184	533.587	0	20.2324	154.596	248.856	405.593	96.1809	218.711	463.901	237.647	467.653	0	0	657.368	561.843	0	322.299	324.115	0	0	523.238	466.724	0	326.407
		232	1103.96	173.925	172.023	199.953	138.819	0	253.607	505.043	527.953	0	295.163	0	0	226.502	0	326.091	0	261.247	0	250.409	0	318.248	37.999	575.17	0	67.2017	195.43	239.591	368.522	138.793	242.413	558.062	256.978	624.708	0	0	497.847	577.137	0	326.533	351.078	0	0	553.632	411.474	0	361.32
		233	1107.82	143.441	248.645	114.758	134.966	0	156.072	491.241	462.879	0	356.637	0	0	273.071	0	262.157	0	261.232	0	202.83	0	244.234	53.7114	546.336	0	63.4435	169.112	317.666	516.582	126.715	250.731	474.854	221.918	458.823	0	0	496.99	538.883	0	345.009	339.58	0	0	458.122	272.728	0	344.924
		234	1111.68	129.894	187.211	153.677	151.988	0	228.529	478.486	546.337	0	316.235	0	0	261.501	0	343.369	0	339.248	0	188.266	0	313.706	43.2546	502.111	0	28.0232	191.086	188.251	481.29	122.571	266.672	568.776	294.609	496.566	0	0	517.72	420.263	0	306.427	315.666	46.4102	0	511.702	280.015	0	282.979
		235	1115.54	123.76	214.59	180.624	149.277	0	212.77	525.727	430.039	0	269.704	0	0	210.512	0	319.914	0	299.836	0	190.732	0	243.127	42.8245	428.77	0	80.4846	236.143	255.032	396.035	160.886	327.065	621.025	256.415	596.932	0	0	409.806	428.43	0	325.552	331.878	56.9976	0	467.817	342.729	0	309.985
		236	1119.4	128.338	372.382	147.594	143.377	0	253.696	585.273	601.62	0	366.473	0	0	273.055	0	365.854	0	320.792	0	177.894	0	230.144	16.8466	487.229	0	72.3316	230.072	225.347	490.395	171.747	239.861	467.673	229.105	488.444	0	0	462.842	475.529	0	303.184	386.06	54.2683	0	472.408	384.85	0	235.546
		237	1123.26	144.542	231.244	183.961	129.585	0	185.96	590.775	454.572	0	251.152	0	0	299.893	0	317.767	0	288.803	0	133.585	0	244.526	36.6085	457.631	0	152.962	223.923	246.637	392.947	206.463	239.317	576.061	255.415	630.877	0	0	483.796	443.884	0	391.44	304.384	92.1745	0	602.867	318.403	0	209.885
		238	1127.12	117.446	266.504	187.03	132.952	0	201.364	540.002	474.879	0	393.806	0	0	274.65	0	258.202	0	281.497	0	193.088	0	299.868	48.5232	591.85	0	73.7559	280.956	180.209	396.859	195.659	278.103	526.586	255.869	563.328	0	0	489.183	358.074	0	284.559	344.922	79.113	0	471.967	437.812	0	275.939
		239	1130.98	94.4568	285.546	206.283	78.7335	0	231.661	489.744	385.378	0	330.464	0	0	368.164	0	260.074	0	241.553	0	146.242	0	285.549	48.0605	546.1	0	119.203	209.297	142.231	465.219	190.867	216.345	620.612	263.97	548.716	0	0	474.365	402.399	0	317.291	291.201	133.044	0	462.86	331.424	0	238.086
		240	1134.84	157.368	282.792	156.843	139.88	0	226.11	621.826	525.296	0	313.525	0	0	255.13	0	336.1	0	292.406	0	128.05	0	279.147	29.5653	511.618	0	107.351	280.542	111.678	422.584	163.85	249.439	509.999	273.676	556.343	0	0	570.688	338.12	0	373.204	362.822	161.376	0	439.873	427.19	0	292.411
		241	1138.7	168.362	256.997	234.421	142.44	0	298.787	597.83	442.814	0	405.995	0	0	312.904	0	266.994	0	287.419	0	141.445	0	233.168	68.7719	465.914	0	126.823	224.519	96.2694	437.023	167.832	244.394	555.805	263.612	659.295	0	0	469.448	334.148	0	458.985	367.941	190.994	0	437.709	423.483	0	205.553
		242	1142.56	130.928	265.961	154.215	148.647	0	242.649	448.273	414.36	0	367.102	0	0	296.268	0	256.459	0	268.334	0	155.336	0	200.259	18.9284	502.564	0	176.564	222.67	141.583	404.204	175.455	305.687	586.578	265.711	471.797	0	0	549.149	452.601	0	275.274	400.636	206.127	0	511.399	383.566	0	219.6
		243	1146.42	129.592	351.481	78.4546	140.711	0	203.673	545.951	511.745	0	328.759	0	0	290.97	0	254.188	0	266.316	0	164.735	0	303.747	42.7382	555.056	0	124.347	281.106	129.626	468.503	240.373	267.56	473.123	233.154	520.95	0	0	439.552	192.205	0	408.079	340.986	191.458	0	457.14	290.998	0	224.34
		244	1150.28	171.68	297.305	135.808	154.587	0	143.264	684.996	443.513	0	322.142	0	0	240.85	0	240.125	0	345.247	0	105.337	0	244.148	30.8344	549.381	0	99.8968	322.047	126.469	448.533	186.257	358.401	538.404	337.643	504.255	0	0	402.81	347.346	0	441.301	432.36	294.559	0	396.332	254.751	0	294.383
		245	1154.14	154.237	460.072	148.709	241.556	0	168.191	528.987	511.249	0	249.072	0	0	255.712	0	239.476	0	232.03	0	87.0727	0	311.972	52.7392	445.432	0	116.022	255.15	115.309	438.95	135.883	343.614	513.993	322.255	544.008	0	0	574.506	294.175	0	388.498	343.471	228.671	0	523.371	357.318	0	257.063
		246	1158	128.22	329.821	217.026	170.024	0	206.685	507.483	393.201	0	373.671	0	0	414.504	0	317.55	0	198.985	0	137.449	0	259.95	41.473	568.302	0	188.472	222.905	99.3206	387.447	187.786	292.647	575.865	279.911	631.531	0	0	413.371	249.748	0	482.05	280.846	270.762	0	508.333	376.097	0	213.117
		247	1161.86	156.03	362.938	171.712	141.939	0	219.381	468.614	488.741	0	267.887	0	0	368.433	0	334.98	0	213.117	0	122.243	0	253.15	0	530.364	0	200.44	258.59	114.142	445.357	198.123	280.736	536.585	216.773	544.588	0	0	372.476	270.394	0	372.516	279.97	283.325	0	498.447	286.803	0	267.078
		248	1165.72	198.689	360.409	142.543	195.772	0	142.739	572.985	394.049	0	310.886	0	0	312.895	0	274.812	0	271.371	0	132.251	0	280.809	16.3767	523.937	0	180.255	251.95	190.726	444.889	173.333	304.281	494.436	351.284	506.253	0	0	395.668	320.006	0	374.077	350.767	293.048	0	335.714	389.03	0	181.393
		249	1169.58	173.879	354.946	97.2073	238.874	0	254.208	526.57	364.847	0	274.584	0	0	309.388	0	277.3	0	247.443	0	124.9	0	265.857	49.9629	555.334	0	164.478	272.043	81.681	479.278	175.961	334.93	469.888	255.38	549.706	0	0	441.105	336.614	0	355.546	437.227	302.833	0	516.102	276.832	0	164.193
		250	1173.44	185.723	422.604	167.665	193.893	0	280.445	425.016	451.466	0	355.857	0	0	370.154	0	311.033	0	252.315	0	92.294	0	232.626	42.2222	553.971	0	170.014	257.547	155.211	336.656	204.373	410.52	520.741	230.666	468.49	0	0	512.064	351.049	0	330.533	266.609	358.193	0	419.319	283.454	0	136.54
		251	1177.3	182.709	419.617	108.89	231.988	0	187.302	338.603	311.389	0	357.169	0	0	353.536	0	228.367	0	300.37	0	148.66	0	292.198	53.4721	575.866	0	208.428	289.097	119.669	537.482	218.647	243.701	454.139	280.595	492.015	0	0	472.435	375.817	0	379.565	356.764	425.012	0	356.042	293.632	0	192.563
		252	1181.16	233.072	313.308	150.358	217.869	0	185.425	396.25	337.305	0	317.162	0	0	347.313	0	229.791	0	365.588	0	83.7235	0	273.82	79.7144	516.691	0	184.137	302.01	116.949	488.736	242.729	368.383	572.215	199.916	531.315	0	0	416.222	314.476	0	427.203	397.722	458.745	0	397.534	288.98	0	250.365
		253	1185.02	212.204	403.195	143.646	225.952	0	210.634	570.038	382.987	0	297.319	0	0	406.692	0	324.757	0	293.803	0	137.207	0	247.459	19.2857	583.485	0	228.145	326.478	147.539	383.594	248.825	283.284	593.712	228.95	466.059	0	0	493.112	389.504	0	417.856	393.107	407.822	0	363.765	385.55	0	310.262
		254	1188.88	203.748	371.377	130.831	197.183	0	272.201	398.096	408.151	0	332.577	0	0	426.115	0	207.875	0	347.331	0	87.2529	19.7554	242.394	79.7821	623.3	0	259.263	221.632	142.611	350.41	171.783	285.663	457.21	197.491	466.509	0	0	408.612	412.502	0	405.723	484.652	495.651	0	278.113	304.75	0	320.14
		255	1192.74	256.159	403.059	221.204	223.899	0	193.555	453.311	434.815	0	352.265	0	0	382.671	0	295.694	0	372.783	0	110.529	0	294.574	89.743	578.984	0	252.113	194.87	187.347	431.317	184.47	355.745	529.622	235.152	456.273	0	0	451.473	385.552	0	403.644	366.416	373.032	0	314.358	445.736	0	190.603
		256	1196.6	217.658	350.3	151.122	171.007	0	273.074	470.925	444.074	0	310.865	0	0	479.526	0	259.478	0	354.935	0	135.795	0	307.631	82.0431	572.247	0	187.567	266.099	159.857	336.909	178.195	337.383	559.997	206.9	443.882	28.2596	0	378.683	484.489	0	372.58	473.006	473.881	0	341.916	344.681	0	298.01
		257	1200.46	233.896	358.915	74.9094	158.746	0	235.892	500.787	442.228	0	304.885	0	0	413.328	0	263.084	0	371.863	0	162.767	0	152.473	86.417	586.387	0	189.546	195.046	198.419	443.223	251.081	292.097	499.211	232.514	417.202	0	0	395.873	342.548	0	481.294	406.287	373.364	0	287.517	287.23	0	300.464
		258	1204.32	129.803	382.049	60.1024	140.98	0	212.934	446.234	340.832	0	444.817	0	0	397.165	0	151.995	0	464.277	0	129.124	0	273.303	65.0761	653.814	0	192.775	272.759	132.423	547.088	233.802	250.801	485.126	217.904	402.303	28.7383	26.2266	439.834	347.882	0	422.302	358.947	479.887	0	345.694	524.01	0	268.28
		259	1208.18	187.788	433.986	87.6179	174.075	0	222.756	428.731	397.06	0	383.13	0	0	459.26	0	219.536	0	447.537	0	176.962	0	219.238	93.2443	613.905	0	165.431	212.531	212.044	383.946	219.132	270.209	444.476	147.773	445.267	42.9998	25.7604	429.365	353.037	0	398.957	283.527	489.784	0	255.513	386.765	0	315.125
		260	1212.04	141.299	347.203	107.093	277.635	0	215.592	494.649	481.088	0	380.097	0	0	386.703	0	307.383	0	482.434	0	191.223	0	306.71	91.8334	632.452	0	224.383	293.564	107.764	564.092	185.237	239.215	482.231	170.622	395.699	35.6848	34.874	416.135	366.254	0	305.065	310.693	473.987	0	329.959	299.995	0	288.995
		261	1215.9	189.125	326.633	83.7268	152.99	0	246.872	426.247	449.629	0	362.662	0	0	496.148	0	264.745	0	401.03	0	132.049	0	233.717	73.5655	544.461	0	231.343	170.79	90.1692	454.285	175.775	211.302	416.701	136.308	315.892	56.8292	35.0787	496.353	369.237	0	466.946	350.645	403.286	0	386.478	391.211	0	280.455
		262	1219.76	130.451	376.381	90.6194	219.155	0	203.782	360.591	414.092	0	414.511	0	0	481.606	0	251.136	0	437.299	0	148.437	0	299.995	124.186	677.928	0	211.012	204.444	165.102	535.862	202.609	247.127	475.512	178.5	355.815	91.8386	62.449	439.149	287.894	0	405.095	327.244	418.179	0	385.935	297.305	0	282.29
		263	1223.62	134.544	486.847	74.6421	201.008	0	214.285	470.99	484.325	0	424.272	0	0	540.927	0	297.471	0	438.634	0	172.487	0	336.335	134.899	625.836	0	195.766	251.561	142.246	507.183	197.781	305.322	530.561	186.683	425.301	98.2471	66.44	404.761	335.144	0	471.932	302.964	540.539	0	264.753	416.307	0	255.943
		264	1227.48	137.982	434.574	124.968	294.76	0	195.089	488.284	474.614	0	436.854	0	0	582.661	0	246.968	0	358.779	0	180.077	0	258.466	108.133	595.325	0	226.563	223.247	145.421	463.905	237.174	216.283	374.548	248.024	472.13	96.5391	114.715	533.818	342.541	0	470.833	306.52	476.659	0	300.306	424.027	0	302.768
		265	1231.34	91.7002	409.192	125.558	194.843	0	214.574	385.71	429.067	0	348.461	0	0	497.795	0	268.525	0	340.573	0	190.167	0	357.564	127.583	542.252	0	134.053	250.085	149.304	439.3	177.321	185.24	394.384	168.543	432.281	64.2519	119.446	504.296	351.158	0	355.799	340.482	495.872	0	328.264	261.066	0	289.491
		266	1235.2	147.267	374.479	143.042	222.745	0	259.426	441.164	468.315	0	324.446	0	0	513.38	0	259.445	0	326.198	0	234.845	0	320.328	117.581	479.69	0	160.638	147.486	145.044	547.035	250.331	270.986	389.412	172.029	384.691	123.849	89.003	438.211	348.784	0	444.605	317.916	444.95	0	354.147	408.02	0	264.567
		267	1239.06	208.242	386.393	151.149	143.861	0	245.886	390.508	508.363	0	353.638	0	0	509.442	0	227.347	0	516.829	0	135.853	0	355.814	171.248	746.343	0	130.531	152.723	142.79	511.239	161.125	214.992	409.725	229.57	367.391	63.6542	133.524	505.341	316.199	0	448.198	279.5	374.036	0	270.941	245.652	0	301.166
		268	1242.92	168.865	379.339	138.253	195.972	0	237.993	474.639	564.621	0	332.248	0	0	573.404	0	186.665	0	496.582	0	214.626	0	317.171	164.268	683.675	0	147.711	147.436	151.766	550.371	230.551	240.69	391.827	199.438	424.924	132.582	79.4592	411.556	315.652	0	414.238	185.482	448.547	0	278.424	310.907	0	385.262
		269	1246.78	183.561	310.45	142.525	250.913	0	198.903	429.154	452.113	0	348.114	0	0	604.722	0	249.994	0	539.005	0	129.19	0	373.634	268.542	566.45	0	227.531	222.247	87.8634	504.291	259.567	210.25	486.76	206.726	337.691	118.308	108.129	433.304	380.728	0	418.325	300.527	491.992	0	251.57	267.216	0	362.297
		270	1250.64	211	342.73	203.242	331.455	0	225.496	490.056	653.505	0	345.438	0	0	548.562	0	272.265	0	592.122	0	175.889	0	420.44	200.902	625.994	0	204.417	198.944	90.4922	462.795	249.679	227.032	412.012	104.491	289.047	145.494	145.546	526.17	417.329	0	416.701	326.151	446.444	0	258.442	358.947	0	477.929
		271	1254.5	177.777	439.502	130.318	335.247	0	255.256	445.863	575.272	0	355.054	0	0	494.38	0	227.035	0	567.054	0	220.237	0	259.28	121.622	588.079	0	130.422	244.485	77.6595	554.283	180.755	257.755	369.554	188.935	354.826	146.355	159.988	502.54	345.63	0	505.316	223.781	511.891	0	257.241	363.068	0	360.988
		272	1258.36	158.692	346.377	167.868	275.879	0	290.308	486.451	585.89	0	309.501	0	0	527.677	0	300.675	0	533.379	0	121.094	0	256.505	163.381	724.146	0	166.924	195.963	107.625	518.615	198.45	221.175	422.121	207.2	363.202	192.278	116.98	524.823	353.191	0	396.692	344.844	424.055	0	299.004	355.127	0	480.799
		273	1262.22	151.915	336.062	96.6558	258.881	0	228.571	498.477	579.495	0	356.474	0	0	455.94	0	270.269	0	445.31	0	128.205	0	343.489	173.134	699.079	0	229.583	110.082	144.477	389.055	197.727	184.752	392.275	193.67	398.982	151.445	178.557	475.511	322.425	0	361.069	250.449	390.548	0	286.822	341.801	0	344.836
		274	1266.08	195.045	357.538	116.954	257.244	0	246.234	540.789	520.725	0	412.798	0	0	486.811	0	344.522	0	564.031	0	229.122	0	302.797	179.556	598.5	0	187.738	135.334	165.31	378.979	338.352	165.072	352.775	168.771	523.99	175.404	123.855	505.54	418.781	0	368.281	187.539	415.759	0	280.905	372.692	0	293.201
		275	1269.94	202.315	323.423	174.701	217.379	0	227.387	457.307	469.043	0	367.981	0	0	532.265	0	311.211	0	563.459	0	171.577	0	360.775	220.626	589.697	0	198.03	146.447	92.4612	486.886	263.871	239.226	481.867	138.223	424.927	182.048	192.495	549.824	395.498	0	369.534	195.436	429.374	0	253.133	333.335	0	444.407
		276	1273.8	218.616	353.243	72.5402	292.082	0	295.98	481.776	530.822	0	247.853	0	0	493.77	0	270.872	0	551.846	0	173.635	0	321.614	197.542	655.144	0	154.938	169.188	124.664	562.154	264.139	167.441	433.723	158.697	474.998	155.853	139.819	377.567	380.517	0	334.557	231.717	414.35	0	351.261	257.199	0	320.03
		277	1277.66	216.693	347.526	142.679	348.443	0	253.832	499.073	542.987	0	369.212	0	0	516.279	0	372.278	0	638.718	0	126.105	0	305.782	271.127	530.553	0	185.717	206.393	118.36	405.789	224.711	158.944	499.107	254.859	433.916	170.726	156.824	464.167	0	0	478	179.476	457.321	0	251.327	276.972	0	330.48
		278	1281.52	198.391	425.156	170.935	263.781	0	327.636	454.312	507.104	0	359.84	0	0	499.169	0	343.542	0	506.997	0	193.86	0	382.442	346.191	636.303	0	221.032	161.229	162.384	463.925	189.652	216.565	561.133	201.772	390.659	248.702	109.308	513.002	346.536	0	413.568	192.27	404.803	0	283.637	389.304	0	301.526
		279	1285.38	235.016	362.261	180.452	336.426	0	265.683	402.711	403.031	0	345.816	0	0	476.095	0	374.68	0	586.265	0	187.036	0	340.112	202.072	474.718	0	160.553	115.665	111.333	518.089	225.544	227.139	426.707	156.921	402.149	225.189	142.032	467.353	364.694	0	475.834	253.919	406.051	0	357.795	349.651	0	355.698
		280	1289.24	230.774	426.022	135.904	249.445	0	280.912	328.614	469.351	0	427.854	0	0	538.201	0	297.544	0	521.039	0	147.884	0	436.183	267.854	598.249	0	216.304	191.808	69.5841	571.202	312.503	266.963	439.879	281.338	436.161	195.112	196.527	449.398	401.938	0	425.041	188.083	468.764	0	415.845	348.162	0	269.982
		281	1293.1	203.504	460.204	104.154	302.992	0	277.485	500.173	435.425	0	391.805	0	0	501.645	0	281.664	0	585.822	0	155.359	0	323.736	349.607	595.918	0	201.788	182.563	112.63	427.44	270.075	255.009	415.428	209.729	356.71	278.924	128.908	507.627	395.991	0	321.656	191.092	505.373	0	329.592	386.923	0	388.86
		282	1296.96	189.286	455.261	78.0238	259.184	0	243.233	397.638	552.503	0	481.101	0	0	429.802	0	383.489	0	496.316	0	185.437	0	320.063	276.301	606.501	0	221.093	143.155	84.4576	426.077	210.865	252.754	501.343	234.159	425.687	236.038	186.379	435.609	471.377	0	306.313	216.531	502.916	0	377.524	256.719	0	347.436
		283	1300.82	148.381	389.942	86.3729	367.114	0	304.992	396.53	553.753	0	429.709	0	0	520.098	0	362.849	0	590.7	0	124.568	0	316.574	346.847	508.202	0	184.092	146.44	125.987	427.894	185.379	158.63	525.901	204.72	418.511	261.643	182.72	525.16	393.786	0	387.8	204.088	439.076	0	324.758	367.945	0	272.554
		284	1304.68	222.289	378.41	120.781	296.391	0	234.144	475.082	474.329	0	390.923	0	0	522.492	0	267.143	0	608.808	0	121.878	0	435.196	328.95	564.16	0	267.39	143.359	106.409	404.672	235.451	333.705	422.764	206.297	368.51	227.332	157.894	529.707	427.21	0	330.995	177.273	461.857	0	316.543	301.767	0	307.932
		285	1308.54	206.948	358.639	184.934	243.318	0	232.88	334.008	367.788	0	392.893	0	0	453.368	0	350.954	0	572.304	0	211.087	0	335.351	313.374	651.801	0	250.177	137.868	135.029	469.725	257.064	251.913	471.251	200.194	398.144	290.972	158.817	466.544	518.178	0	338.957	204.955	473.323	0	382.777	291.083	0	387.941
		286	1312.4	247.606	344.744	191.536	377.41	0	211.389	413.685	348.471	0	395.894	0	0	446.961	0	330.961	0	529.901	0	131.054	0	356.608	346.036	462.463	0	198.153	169.645	133.856	531.126	227.82	183.197	454.404	155.709	439.57	303.62	244.358	432.226	398.885	0	450.58	227.456	482.582	0	377.353	340.359	0	346.877
		287	1316.26	197.455	503.398	216.756	312.613	0	230.708	469.131	450.913	0	361.675	0	0	527.43	0	257.468	0	688.316	0	180.638	0	317.361	280.74	515.795	0	194.116	189.615	40.5302	477.202	233.536	201.57	457.361	174.935	260.788	226.418	224.542	421.048	429.501	0	440.203	213	437.97	0	387.581	356.115	0	330.023
		288	1320.12	180.669	449.318	230.463	293.128	0	267.639	502.266	426.511	0	406.059	0	0	549.665	0	241.018	0	558.821	0	150.417	0	377.314	228.367	528.533	0	138.861	151.523	95.1666	597.839	243.708	155.223	394.261	227.475	372.669	280.101	241.552	451.449	406.706	0	367.567	250.531	480.614	0	414.895	284.372	0	331.106
		289	1323.98	200.669	482.966	208.979	298.03	0	142.017	386.934	328.597	0	400.045	0	0	572.313	0	256.634	0	626.256	0	201.13	0	312.089	392.514	489.932	0	170.699	170.871	77.9839	462.308	193.852	221.429	486.147	187.285	420.64	259.204	160.906	483.555	445.05	0	454.752	183.909	364.753	0	424.393	309.451	0	381.522
		290	1327.84	223.882	409.618	222.655	247.309	0	243.81	417.23	363.541	0	403.178	0	0	499.485	0	294.188	0	481.153	0	187.675	0	337.692	340.08	469.001	0	243.98	155.782	81.3817	495.877	228.833	207.929	405.043	292.164	311.7	244.148	280.871	380.033	491.506	0	425.407	72.0455	330.514	0	434.431	315.618	0	328.711
		291	1331.7	235.243	386.183	206.224	209.041	0	248.759	361.909	337.904	0	459.466	0	0	465.129	0	293.379	0	501.797	0	177.296	0	389.935	374.121	297.993	0	251.898	164.79	77.4923	473.307	231.247	202.047	574.483	224.301	415.535	219.777	304.233	464.852	462.294	0	355.521	232.128	445.924	0	406.108	337.711	0	394.883
		292	1335.56	198.427	381.902	243.84	179.237	0	239.85	432.318	365.307	0	492.956	0	0	477.217	0	239.898	0	550.344	0	219.601	0	517.357	383.031	387.302	0	255.411	223.043	93.0566	506.523	282.468	238.718	615.658	184.549	318.855	200.882	235.443	387.08	479.561	0	427.21	215.069	515.244	0	384.569	363.686	0	326.035
		293	1339.42	192.248	381.345	208.36	209.386	0	204.008	448.362	418.036	0	557.302	0	0	457.076	0	210.811	0	537.753	0	183.588	0	416.772	427.013	517.799	0	221.755	251.698	133.624	491.473	181.189	268.684	461.717	218.206	283.635	166.838	231.217	365.505	466.487	0	424.913	142.337	391.135	0	265.229	380.86	0	309.983
		294	1343.28	171.179	443.341	127.602	168.919	0	205.234	450.06	346.514	0	457.569	0	0	517.978	0	304.802	0	544.942	0	290.184	0	381.676	347.559	472.048	0	211.539	189.123	119.892	431.656	277.195	177.297	522.999	205.713	373.525	170.592	196.281	452.955	397.893	0	367.449	313.914	358.193	0	364.236	279.099	0	271.309
		295	1347.14	269.383	539.384	177.309	123.893	0	243.508	469.027	272.494	0	550.543	0	0	377.008	0	236.849	0	558.532	0	234.368	0	440.96	390.606	453.584	0	253.23	120.178	91.4477	479.447	185.36	189.304	498.739	123.727	343.202	183.621	262.621	446.292	341.903	0	429.639	279.422	319.954	0	324.401	360.306	0	306.182
		296	1351	204.459	444.154	228.985	172.003	0	215.397	401.153	255.066	0	526.904	0	0	380.634	0	301.459	0	651.744	0	200.247	0	435.551	489.097	579.599	0	181.779	166.865	102.065	510.185	169.365	148.876	578.429	185.523	392.692	162.516	186.444	511.3	390.681	0	503.684	291.944	475.39	0	322.879	184.463	0	356.648
		297	1354.86	229.639	383.202	233.931	136.793	0	274.654	387.998	317.084	0	562.962	0	0	376.487	0	335.907	0	459.692	0	291.922	0	439.149	497.1	571.15	0	263.905	189.585	94.724	479.497	231.531	196.938	525.663	208.326	409.636	93.0589	209.855	507.719	529.23	0	439.163	281.577	463.415	0	243.339	150.458	0	312.314
		298	1358.72	237.185	367.381	201.55	156.039	0	179.06	431.109	272.315	0	506.917	0	0	409.678	0	216.684	0	558.124	0	270.24	0	496.862	437.572	451.345	0	147.666	205.276	148.069	471.031	197.87	131.486	562.86	175.208	425.959	141.681	245.062	507.188	407.118	0	472.698	296.215	402.107	0	265.537	215.965	0	376.84
		299	1362.58	232.311	404.913	283.629	150.979	0	198.66	461.678	249.37	0	616.294	0	0	409.361	0	290	0	569.645	0	177.317	0	379.063	517.868	525.137	0	151.593	219.446	171.266	481.39	248.478	63.9763	470.78	213.389	335.972	150.321	222.793	455.757	464.825	0	557.931	256.052	399.302	0	293.294	234.834	0	294.651
		300	1366.44	214.778	389.85	229.79	158.718	0	224.759	419.539	283.732	0	532.703	0	0	430.52	0	184.324	0	563.664	0	258.596	0	355.65	519.241	582.727	0	233.711	188.277	117.657	413.331	193.168	167.863	493.902	174.179	356.307	186.35	229.364	530.363	425.722	0	542.555	159.277	516.825	0	314.171	261.027	0	409.863
		301	1370.3	195.797	396.631	228.426	159.658	0	153.8	442.757	277.095	0	511.588	0	0	422.111	0	245.442	0	591.311	0	226.601	0	370.816	367.872	500.277	0	206.051	213.513	132.668	539.371	251.088	98.6108	535.13	175.546	348.126	231.966	227.913	482.98	437.556	0	490.128	241.828	376.357	0	397.681	249.337	0	362.065
		302	1374.16	156.306	411.116	252.749	142.351	0	175.132	528.497	326.915	0	542.239	0	0	362.104	0	218.277	0	559.183	0	332.431	0	383.958	454.796	475.038	0	151.731	156.45	131.595	442.149	199.501	134.375	600.853	189.297	402.626	209.434	255.482	623.396	364.409	0	289.35	204.051	311.977	0	242.251	299.444	0	369.471
		303	1378.02	213.543	534.909	238.724	120.442	0	124.381	400.439	260.915	0	429.427	0	0	378.324	0	184.398	0	594	0	279.431	0	480.336	508.343	474.607	0	178.056	177.551	158.166	399.754	202.88	160.849	552.876	216.058	372.957	216.966	176.477	513.44	468.869	0	433.185	299.3	365.454	0	424.517	309.121	0	461.713
		304	1381.88	248.064	330.796	151.069	125.869	0	140.397	507.769	323.321	0	448.861	0	0	267.005	0	274.064	0	570.856	0	240.679	0	435.61	467.643	571.201	0	223.04	169.787	146.502	450.311	270.001	139.318	514.261	141.36	298.25	227.418	218.179	441.411	456.356	0	482.328	261.714	301.986	0	343.145	286.795	0	352.255
		305	1385.74	202.503	517.672	223.004	117.436	0	238.456	395.554	270.633	0	373.549	0	0	232.568	0	271.543	0	534.592	0	265.815	0	464.193	411.396	601.598	0	161.711	270.294	140.433	484.132	243.134	85.5088	520.13	166.246	365.107	219.165	194.045	524.708	399.982	0	501.085	226.842	413.71	0	256.178	299.739	0	384.158
		306	1389.6	167.927	482.043	178.45	171.64	0	195.798	420.381	259.114	0	499.014	0	0	373.445	0	203.517	0	585.553	0	320.265	0	507.023	524.35	555.791	0	167.798	268.647	140.802	476.501	171.101	105.084	607.719	191.7	382.11	197.121	212.192	463.878	517.911	0	453.547	277.205	414.581	0	273.17	319.532	0	377.281
		307	1393.46	166.372	443.116	188.849	197.859	0	195.79	508.491	440.692	0	444.804	0	0	295.597	0	200.731	0	504.783	0	296.57	0	392.969	493.333	576.892	0	196.256	255.077	152.959	356.374	220.9	109.062	467.806	180.102	371.082	126.961	217.692	426.146	449.061	0	413.041	242.161	326.103	0	280.485	404.262	0	383.37
		308	1397.32	216.959	383.126	164.024	172.602	0	127.488	407.356	339.833	0	444.388	0	0	359.106	0	270.04	0	646.714	0	326.582	0	390.692	424.493	466.502	0	132.941	273.113	182.684	337.112	269.481	94.5792	558.46	284.235	468.3	203.316	247.99	418.928	425.264	0	350.797	330.364	322.524	0	200.135	307.062	0	372.786
		309	1401.18	170.272	432.534	256.892	116.971	0	172.557	423.389	346.738	0	520.56	0	0	285.146	0	160.738	0	484.79	0	245.227	0	493.996	480.841	512.264	0	145.969	277.275	131.524	386.084	291.155	109.663	514.388	213.329	366.235	168.64	248.528	524.855	456.118	0	481.851	347.862	366.511	0	254.289	394.907	0	369.627
		310	1405.04	202.512	431.697	213.593	162.239	0	140.148	388.457	428.937	0	306.007	0	0	317.951	0	192.944	0	544.883	0	362.03	0	445.66	399.906	591.124	0	182.318	231.03	148.042	418.062	245.928	127.692	510.21	172.259	282.597	175.477	258.654	461.123	403.811	0	438.327	402.606	359.313	0	262.254	414.396	0	473.475
		311	1408.9	192.917	435.168	248.254	105.521	0	165.018	413.623	430.698	0	413.29	0	0	302.955	0	226.33	0	579.115	0	308.544	0	564.803	406.688	453.625	0	122.686	142.991	163.684	361.337	235.069	187.649	489.26	190.374	265.531	176.064	173.318	554.756	446.728	0	450.025	405.033	274.014	0	214.782	426.611	0	369.561
		312	1412.76	192.421	556.24	250.33	118.087	0	120.151	508.074	361.995	0	359.982	0	0	349.617	0	233.94	0	572.923	0	346.053	0	437.545	485.188	501.71	0	177.845	283.485	178.741	362.36	232.48	201.453	438.972	178.705	333.816	231.532	195.98	384.763	351.368	0	554.496	314.515	372.942	0	325.934	373.137	0	421.011
		313	1416.62	228.244	448.251	180.402	131.76	0	107.051	499.129	380.992	0	299.781	0	0	292.648	0	275.263	0	472.587	0	281.441	0	391.128	415.458	611.552	0	126.147	266.029	132.283	344.104	220.959	168.273	506.078	166.934	295.299	184.368	173.207	483.832	465.415	0	459.044	302.311	392.322	0	274.103	491.442	0	392.459
		314	1420.48	149.516	456.412	246.126	97.7604	0	127.632	482.758	295.091	0	343.462	0	0	373.066	0	221.353	0	453.586	0	438.473	0	368.347	289.068	535.591	0	211.453	249.796	107.414	441.426	254.712	188.896	460.384	153.101	369.787	195.055	209.98	425.896	0	0	439.857	274.205	351.228	0	294.899	465.494	0	419.763
		315	1424.34	181.897	408.802	259.925	175.577	0	143.919	433.91	233.281	0	320.775	0	0	383.929	0	320.82	0	477.394	0	292.826	0	294.447	469.084	509.28	0	191.13	267.492	208.035	350.085	265.588	206.462	442.429	115.564	544.515	199.897	187.154	345.534	409.465	0	506.637	354.2	428.762	0	331.69	410.45	0	349.681
		316	1428.2	184.391	520.927	242.977	149.19	0	62.7181	495.701	295.764	0	337.157	0	0	365.91	0	297.5	0	439.503	0	395.292	0	408.345	318.967	406.391	0	185.529	185.515	234.61	359.244	250.199	221.464	475.989	103.681	321.988	240.243	287.976	314.117	329.039	0	471.984	383.881	411.95	0	329.803	458.82	0	412.672
		317	1432.06	122.396	457.615	299.102	141.101	0	83.2093	496.602	310.557	0	225.66	0	0	396.476	0	296.072	0	542.398	0	303.302	0	409.324	399.978	426.875	0	205.568	170.926	197.091	315.437	162.457	234.851	408.114	113.835	303.309	268.099	306.304	316.12	454.317	0	568.254	382.928	341.096	0	277.4	502.928	0	449.698
		318	1435.92	216.386	522.828	275.735	187.977	0	53.9647	386.18	345.513	0	373.121	0	0	232.257	0	262.247	0	528.44	0	364.694	0	356.625	369.036	453.777	0	182.806	191.736	108.113	264.516	281.911	201.049	493.833	87.2307	312.854	213.371	294.808	364.071	124.096	0	483.42	470.86	460.309	0	233.019	440.069	0	363.767
		319	1439.78	241.281	607.102	232.413	183.376	0	112.167	440.868	310.868	0	404.509	0	0	408.412	0	296.85	0	399.258	0	413.258	0	374.962	346.524	368.654	0	172.46	214.569	152.432	371.062	307.821	225.312	363.306	79.5623	252.064	228.949	285.152	420.51	366.116	0	522.942	386.609	474.623	0	240.408	457.19	0	329.552
		320	1443.64	224.403	562.86	286.236	178.399	38.3568	18.9648	510.704	230.481	0	393.103	0	0	325.258	0	304.575	0	451.219	0	454.351	0	375.563	325.768	375.557	0	203.397	125.488	78.0915	233.593	257.584	199.822	376.06	115.696	414.374	235.857	302.689	436.986	441.329	0	438.263	356.152	300.521	0	327.91	383.734	0	391.865
		321	1447.5	145.649	454.525	276.359	221.031	0	51.9406	517.044	203.553	0	343.226	0	0	274.77	0	277.887	0	481.168	0	374.423	0	301.198	277.378	342.743	0	199.851	158.91	206.161	306.023	244.596	215.982	521.665	118.987	406.138	244.639	342.262	462.128	122.746	0	441.068	472.109	437.483	0	289.716	474.131	0	365.994
		322	1451.36	154.305	451.531	223.47	220.595	32.3273	103.454	481.514	289.922	0	376.386	0	0	325.091	0	235.386	0	388.534	0	392.651	0	315.928	329.775	414.684	0	203.109	201.894	136.331	217.646	270.674	173.344	393.993	98.2675	383.599	223.539	349.297	449.894	400.707	0	471.321	330.092	369.106	0	342.993	423.192	0	378.158
		323	1455.22	219.805	424.727	249.579	236.172	45.1063	89.7462	356.7	273.021	61.3497	377.754	0	0	379.295	0	242.212	0	485.154	0	375.868	0	375.349	297.924	363.061	0	235.991	189.829	173.869	244.868	160.816	185.887	370.947	146.319	392.418	210.526	343.47	419.639	503.139	0	361.81	406.402	293.437	0	315.829	416.242	0	313.293
		324	1459.08	203.782	560.908	208.093	234.725	18.8015	57.1595	429.013	263.121	0	353.434	0	0	321.893	0	203.99	0	614.669	0	435.512	0	326.61	318.882	366.208	0	136.982	154.496	144.882	187.937	264.003	235.715	332.184	109.16	415.521	263.619	346.005	501.24	473.464	0	442.849	339.26	363.101	0	351.78	454.434	0	322.806
		325	1462.94	180.611	487.258	244.02	123.4	57.7053	109.751	438.015	252.84	18.6456	446.687	0	0	323.31	0	230.004	0	337.584	0	428.858	0	325.914	407.349	283.762	0	133.453	154.15	164.683	339.929	224.79	182.663	408.91	107.618	443.62	220.488	367.122	358.013	153.092	0	387.926	398.566	483.904	0	355.486	530.877	0	424.516
		326	1466.8	206.297	463.625	307.114	172.699	43.9086	83.5674	464.314	336.68	0	465.313	0	0	314.962	0	253.561	0	481.637	0	344.074	0	306.039	395.817	362.575	0	119.876	169.369	204.856	236.764	255.532	162.14	446.649	44.6931	413.257	287.306	372.067	497.728	393.242	0	332.302	329.767	410.024	0	378.475	442.612	0	448.44
		327	1470.66	246.279	520.377	294.876	199.994	71.3204	83.0597	435.159	356.744	67.6976	392.101	0	0	440.393	0	223.269	0	396.109	0	391.349	0	333.149	413.5	420.162	0	192.405	158.077	169.502	235.496	240.449	178.631	471.384	69.8787	445.101	260.22	329.938	464.635	0	0	376.825	205.449	446.654	0	406.191	477.668	0	446.285
		328	1474.52	249.034	453.478	239.878	171.4	94.1929	113.145	404.126	449.144	86.4864	338.373	0	0	329.997	0	222.668	0	386.051	0	312.09	0	455.205	347.859	420.651	0	183.657	182.822	120.276	261.84	152.838	211.076	393.891	128.343	409.672	264.467	324.298	500.517	0	0	374.936	435.002	387.158	0	309.154	407.935	0	446.024
		329	1478.38	154.39	495.332	273.074	207.237	61.4985	96.9164	454.459	467.859	82.189	393.617	0	0	405.054	0	245.941	0	485.779	0	336.566	0	421.672	346.953	348.866	0	154.784	156.279	142.066	298.866	219.921	254.86	255.751	82.4365	357.005	227.46	463.323	492.218	198.438	0	407.444	467.484	393.844	0	288.694	433.508	0	431.797
		330	1482.24	240.163	397.264	215.319	229.096	46.0339	68.0255	435.772	400.704	68.3608	278.629	0	0	380.918	0	273.632	0	392.75	0	262.965	0	417.353	324.654	351.624	0	138.699	170.703	112.291	138.913	170.276	151.906	338.083	142.53	349.973	244.498	408.073	464.159	0	0	328.683	400.833	445.376	0	291.232	432.312	0	419.509
		331	1486.1	178.641	413.63	204.2	202.49	119.713	109.869	267.304	479.529	103.994	403.322	0	0	522.557	0	213.767	0	418.858	0	253.693	0	307.961	365.629	461.097	0	107.122	174.983	139.953	361.185	188.521	192.77	340.901	107.583	476.031	252.912	289.971	367.556	0	0	352.615	453.392	393.578	0	266.077	434.055	37.4859	289.38
		332	1489.96	276.604	439.083	213.195	234.965	119.271	95.5421	472.183	350.22	65.9808	392.247	0	0	478.641	0	245.12	0	490.939	0	248.879	0	367.142	296.641	408.201	0	164.453	206.548	101.59	340.792	136.416	260.939	533.749	46.2482	364.863	228.608	356.481	374.472	0	0	431.546	368.342	0	0	351.242	382.407	18.3535	359.113
		333	1493.82	203.157	426.15	215.916	225.357	96.5698	98.3219	329.63	386.373	78.0583	339.846	0	0	442.583	0	213.937	0	499.569	22.0921	350.368	0	341.328	219.463	361.165	0	175.091	168.586	100.05	319.378	130.403	231.784	368.455	61.2478	396.01	316.682	362.736	410.061	0	0	444.646	440.154	534.233	0	322.342	395.748	71.755	394.362
		334	1497.68	216.054	377.551	255.106	210.928	117.472	208.566	330.627	474.399	75.4325	416.001	0	0	483.388	0	195.439	0	393.969	50.7159	222.16	0	417.278	265.749	346.967	0	193.874	180.235	68.8271	328.954	161.036	223.042	397.511	180.518	345.792	283.064	382.223	332.792	0	0	376.885	425.994	538.944	0	315.858	425.232	68.3598	431.426
		335	1501.54	196.804	451.316	223.299	231.713	198.197	60.2878	287.642	512.502	96.4181	386.214	0	0	403.629	0	188.446	0	425.828	72.814	331.04	0	277.705	229.821	462.906	0	251.87	192.551	78.1148	312.549	120.967	221.28	287.452	158.484	404.792	291.533	449.282	308.804	462.744	0	382.776	420.563	629.905	0	307.809	437.342	57.8774	447.182
		336	1505.4	236.334	322.673	236.152	225.225	196.261	104.707	273.799	413.526	201.891	375.523	0	0	509.442	0	181.299	0	464.745	28.1099	311.186	0	402.017	291.777	461.086	0	201.562	130.337	59.7908	376.377	112.373	249.708	446.565	93.9505	320.752	269.685	429.223	429.011	0	0	271.447	330.99	530.435	0	357.197	303.828	85.5943	493.26
		337	1509.26	225.787	390.973	167.5	243.667	142.43	148.071	267.026	416.983	120.546	416.56	0	0	476.122	0	356.202	0	418.928	36.341	179.399	0	329.666	219.675	441.087	0	188.997	125.689	0	294.239	138.404	220.274	383.938	105.234	414.182	370.924	420.854	406.883	0	0	306.009	346.413	486.279	0	378.523	361.446	89.1909	418.587
		338	1513.12	217.186	303.286	116.483	259.716	150.498	105.349	415.004	381.841	175.337	412.218	0	0	468.096	0	223.14	0	376.037	91.2775	293.214	0	286.644	148.552	519.59	0	225.924	143.373	36.3234	289.612	165.734	171.74	298.35	115.385	523.717	295.967	351.164	494.081	0	0	391.205	338.8	548.459	0	386.452	499.486	140.156	243.041
		339	1516.98	144.962	378.852	163.469	260.808	148.685	136.729	418.627	469.875	195.485	418.93	0	0	478.658	0	180.627	0	317.093	81.0002	222.023	0	301.123	237.761	450.161	0	234.545	200.021	47.9448	279.191	101.861	146.78	327.591	114.454	365.141	210.596	251.779	541.794	0	0	388.712	414.083	585.564	0	334.807	459.058	116.714	403.603
		340	1520.84	165.919	374.875	155.239	250.64	170.385	125.641	348.531	416.917	177.005	462.887	0	0	516.375	0	250.573	0	269.229	72.5635	218.033	0	366.495	184.658	480.134	0	140.809	184.309	46.5783	241.331	186.301	173.113	306.644	116.564	468.988	276.22	420.582	541.168	0	0	392.745	360.625	607.652	0	289.992	374.363	129.677	325.301
		341	1524.7	173.216	379.541	196.596	219.238	180.087	95.6904	477.732	408.891	169.513	476.013	0	0	420.822	0	223.268	0	285.444	95.4791	283.006	0	257.396	194.524	494.389	0	232.826	195.406	72.5294	361.407	184.76	180.264	410.354	149.618	530.372	264.453	292.346	557.685	467.484	0	283.821	474.388	458.59	0	357.65	380.532	98.3012	332.924
		342	1528.56	217.615	451.26	198.572	211.661	119.665	145.478	367.193	378.18	162.959	404.155	0	0	444.259	0	147.525	36.2678	323.609	88.6898	259.14	0	296.003	158.673	501.047	0	210.215	158.245	64.058	203.379	128.376	206.24	417.873	205.078	466.331	317.98	402.783	516.391	473.538	0	375.155	415.21	508.403	0	270.138	456.994	122.566	349.512
		343	1532.42	171.172	415.204	213.023	232.69	203.58	155.479	425.143	396.136	272.36	489.628	0	0	402.816	0	125.293	53.606	294.537	109.611	305.251	0	421.893	121.209	380.558	0	263.948	147.671	57.9999	241.995	136.264	124.861	381.048	103.152	451.579	269.462	314.296	389.293	444.426	0	371.216	469.924	622.129	0	405.363	416.16	112.842	315.526
		344	1536.28	126.357	381.052	202.638	271.527	176.513	132.053	436.603	417.492	167.184	398.996	0	0	612.478	0	176.045	26.9196	260.964	90.7898	250.049	0	394.673	149.386	464.017	0	164.282	227.805	0	263.905	118.607	162.704	394.049	120.974	489.921	355.78	527.184	462.324	367.142	0	384.372	446.648	557.804	0	337.528	389.764	195.43	381.534
		345	1540.14	207.827	302.277	233.251	321.322	144.904	145.67	381.485	408.127	113.999	409.841	0	0	456.072	0	159.083	60.2029	307.695	104.31	221.029	0	375.365	47.2507	519.62	0	207.127	143.175	44.2204	243.367	131.966	170.885	493.053	128.033	565.411	226.759	469.106	321.178	464.146	0	378.01	448.413	514.829	0	267.883	358.102	89.6231	303.889
		346	1544	178.983	376.978	178.644	331.873	142.97	140.005	452.903	390.351	204.153	328.617	0	0	558.775	0	154.771	56.4368	280.383	108.795	357.795	0	403.681	177.238	550.493	0	233.648	180.65	69.0143	144.294	96.5895	156.275	378.636	115.718	508.08	265.383	440.615	443.921	383.122	0	368.189	368.42	624.74	0	361.351	376.068	147.12	257.37
		347	1547.86	144.116	362.179	168.18	343.615	216.914	174.071	517.59	394.059	198.87	306.585	0	0	567.335	0	181.668	99.4853	398.915	95.1758	361.122	0	343.547	184.593	535.112	0	292.66	173.472	19.5199	290.091	92.2316	191.724	359.476	170.838	351.727	222.602	413.554	437.136	473.729	0	358.767	432.774	534.172	0	373.232	410.993	242.754	295.015
		348	1551.72	161.727	422.858	236.199	259.208	186.19	155.233	374.872	333.191	180.788	338.234	0	0	583.335	0	151.847	77.1731	345.538	108.728	327.294	0	438.42	255.487	466.214	0	241.772	206.008	94.2574	186.632	122.594	196.105	390.727	182.663	347.957	208.016	438.231	466.779	371.146	0	344.866	286.944	663.73	0	372.603	547.149	192.955	297.94
		349	1555.58	141.735	408.068	131.556	317.581	182.764	155.182	487.219	297.009	212.641	282.821	0	0	566.828	0	139.803	111.354	402.225	122.637	346.487	0	441.446	182.225	486.989	0	227.037	205.07	81.3177	269.934	98.893	222.787	356.77	139.31	328.595	259.869	308.045	419.01	411.979	0	368.265	373.651	571.563	0	376.579	375.213	192.215	296.773
		350	1559.44	225.379	326.416	262.412	296.861	197.814	125.145	333.219	363.963	208.897	360.894	0	0	474.193	0	159.777	106.958	347.525	165.768	317.037	0	380.62	256.346	505.268	0	179.023	120.652	129.843	233.317	135.257	145.573	404.229	99.5669	429.596	245.147	436.72	507.794	440.185	0	333.586	300.515	569.754	0	337.934	511.198	227.701	195.004
		351	1563.3	138.89	417.994	226.578	290.792	196.706	134.785	340.903	366.782	204.373	351.43	0	0	574.855	0	141.105	93.3621	253.323	93.473	324.064	0	417.969	251.604	529.474	0	178.192	184.358	81.9734	351.398	124.167	185.572	382.971	152.052	387.687	188.783	317.437	386.552	435.8	0	313.971	371.326	491.995	0	331.777	328.405	155.941	359.92
		352	1567.16	182.932	273.778	173.262	381.428	155.103	200.119	371.574	394.275	206.36	376.559	0	0	485.151	0	183.274	88.235	366.882	167.423	337.288	0	292.196	302.932	452.31	0	260.355	210.037	58.4687	241.786	148.02	198.114	340.154	179.125	305.516	209.983	368.357	328.633	0	0	341.401	464.317	525.607	0	375.679	407.417	297.94	192.162
		353	1571.02	179.836	357.713	222.053	389.118	150.183	150.543	421.589	439.266	172.907	278.592	0	0	587.212	0	162.321	125.544	274.769	153.367	356.178	0	240.682	246.445	640.274	0	226.437	222.73	164.657	317.739	145.036	157.117	421.162	109.469	398.299	219.685	382.308	338.282	545.994	0	425.866	436.356	530.917	0	408.302	519.237	238.528	188.393
		354	1574.88	184.936	335.914	257.774	316.27	216.38	136.546	332.657	400.28	194.867	430.745	0	0	589.622	0	145.311	129.805	322.946	141.83	256.761	0	338.595	284.387	533.008	62.9561	200.761	181.704	130.744	309.122	111.646	201.483	280.263	133.8	377.257	128.615	382.205	360.329	0	0	383.552	456.503	620.178	0	338.783	546.988	257.911	164.888
		355	1578.74	158.751	345.024	257.453	327.891	122.34	148.204	415.158	430.62	265.556	412.949	0	0	598.265	0	156.07	154.568	303.597	180.977	309.811	0	324.552	258.119	570.686	64.8067	236.716	184.799	100.869	298.877	189.554	212.673	324.517	124.026	374.424	131.739	409.707	363.524	588.586	0	340.565	359.226	613.103	0	314.91	476.825	264.9	98.0746
		356	1582.6	137.397	313.455	270.774	363.898	233.836	79.9513	368.03	334.72	265.546	418.852	0	0	552.433	0	169.125	165.147	359.144	92.5562	336.881	0	293.662	370.005	541.385	75.0633	248.588	122.798	116.252	212.621	161.992	257.599	337.464	94.1654	275.516	206.923	394.76	389.604	387.48	0	354.109	423.082	596.523	0	427.943	550.708	175.307	174.593
		357	1586.46	138.248	472.056	323.588	287.593	163.819	143.089	332.379	235.128	154.455	347.491	0	0	579.467	0	177.806	198.337	376.949	213.451	370.493	0	402.081	238.043	567.772	43.6044	192.485	146.544	90.0136	275.191	166.616	168.034	294.711	90.4682	331.343	121.648	461.921	430.301	484.074	0	408.574	400.287	612.538	0	442.9	430.344	187.181	222.964
		358	1590.32	156.906	358.556	337.386	394.128	172.768	155.957	299.996	366.975	221.852	382.415	0	0	541.19	0	194.521	157.594	410.345	137.26	325.265	0	464.254	313.817	566.142	53.9269	192.684	150.251	82.6265	326.473	111.244	256.426	459.004	188.356	375.201	98.3006	504.616	530.608	0	0	396.9	464.943	639.182	0	315.412	394.545	247.131	121.601
		359	1594.18	172.807	388.649	319.268	250.272	112.961	189.564	390.056	279.007	101.166	398.26	0	0	436.425	0	188.077	221.373	489.808	202.498	374.836	0	361.848	267.745	574.109	73.623	300.939	90.3933	176.705	350.17	182.579	243.202	370.916	136.149	576.672	81.3885	464.455	463.978	555.578	0	337.802	461.519	655.742	0	398.437	316.933	290.401	278.597
		360	1598.04	101.569	368.951	372.729	307.67	206.921	180.152	285.92	263.578	150.088	264.827	0	0	604.481	0	210.445	234.465	425.251	155.199	369.492	0	437.19	251.816	622.421	0	295.939	91.156	139.875	330.654	201.78	253.411	327.53	104.166	361.484	130.091	556.212	471.521	497.563	0	436.67	460.145	595.293	0	431.297	384.501	247.45	254.453
		361	1601.9	171.394	360.711	305.203	281.306	236.386	139.488	342.409	336.287	179.113	398.155	0	0	545.324	0	183.649	146.01	474.708	182.345	423.694	0	498.122	234.399	539.479	80.2285	248.085	171.459	239.394	275.934	164.204	207.569	386.655	189.791	447.532	115.001	473.434	436.401	642.139	0	400.653	503.148	566.537	0	321.236	319.553	158.394	160.159
		362	1605.76	118.203	345.533	408.222	256.142	193.626	167.432	383.591	227.453	196.917	423.6	0	0	623.108	0	223.404	186.541	380.532	170.179	427.352	0	484.371	290.25	533.752	72.0594	271.432	156.803	196.162	244.645	202.491	250.352	363.06	168.054	292.076	77.8276	444.471	629.875	480.52	0	424.686	497.466	590.101	0	416.081	362.943	229.448	242.456
		363	1609.62	179.225	412.359	313.036	287.515	255.017	233.421	338.591	311.58	156.497	360.145	0	0	512.304	0	198.378	146.654	446.014	174.828	352.21	0	420.377	332.844	700.742	113.408	182.03	139.419	198.237	177.724	169.632	298.067	351.948	153.894	414.25	116.698	471.324	399.695	487.17	0	382.334	484.527	581.967	0	310.64	414.168	244.412	247.52
		364	1613.48	197.315	309.969	415.31	277.569	224.315	186.97	327.941	244.102	234.441	376.876	0	0	604.138	0	167.375	243.52	374.686	180.48	413.101	0	400.48	282.902	599.555	74.0564	186.354	111.224	273.838	287.542	184.192	272.658	397.396	134.238	385.07	116.002	384.182	422.369	492.87	0	304.465	460.282	515.89	0	349.88	456.997	293.936	205.43
		365	1617.34	198.054	351.223	310.713	314.028	180.01	189.118	364.527	342.718	213.058	364.51	0	0	524.898	0	155.451	274.982	501.774	237.723	392.266	0	454.103	344.45	583.398	108.989	189.707	174.894	241.761	270.225	191.674	277.355	451.593	147.985	385.311	121.349	432.636	474.43	506.286	0	291.078	410.965	551.456	0	386.769	282.88	313.155	177.118
		366	1621.2	189.895	290.714	339.059	326.095	163.174	198.352	373.642	251.14	188.961	333.39	0	0	574.122	0	180.47	287.034	364.962	224.001	449.71	0	443.599	240.009	641.121	112.189	297.686	133.736	275.776	175.097	227.357	255.777	447.98	218.746	363.591	118.514	423.925	502.648	608.729	0	281.402	418.586	522.101	0	309.331	339.038	256.696	173.523
		367	1625.06	182.108	272.829	357.207	259.96	209.939	256.984	234.67	289.89	190.213	362.455	0	0	564.139	0	268.844	223.16	414.398	160.638	290.853	0	311.169	251.182	563.21	89.2454	262.945	168.864	251.165	174.447	126.441	237.042	416.347	150.427	355.467	76.4531	461.764	536.356	492.581	0	381.551	469.593	528.597	0	423.581	456.384	283.266	240.092
		368	1628.92	164.398	400.128	376.84	329.834	153.339	196.286	370.184	237.151	166.954	417.061	0	0	448.21	0	208.172	235.451	350.813	174.821	375.584	0	260.537	314.082	617.288	77.1204	211.572	147.764	312.325	268.07	141.862	263.181	327.635	165.255	310.748	90.8782	458.527	507.048	556.498	0	213.683	492.574	502.25	0	443.355	433.063	282.235	150.129
		369	1632.78	255.996	333.374	341.488	290.939	195.529	245.252	293.436	248.623	198.489	388.153	0	0	480.727	0	205.928	242.236	422.006	173.654	499.162	0	331.426	382.523	577.072	179.363	264.297	178.867	345.809	210.217	110.375	241.111	548.189	210.917	394.358	35.6123	416.792	528.44	534.465	0	311.753	468.498	353.457	0	491.162	438.01	208.094	313.633
		370	1636.64	238.076	299.643	300.755	354.361	126.067	168.42	246.202	186.912	202.32	323.536	0	0	561.066	0	234.99	174.547	449.037	175.645	395.175	0	371.707	307.557	537.872	126.198	339.7	170.918	270.085	244.152	191.774	288.611	518.348	149.557	399.112	92.5568	424.007	461.449	478.955	0	168.601	460.414	450.315	0	486.066	349.101	273.865	188.302
		371	1640.5	175.047	329.983	390.024	359.656	140.543	253.393	349.066	373.984	188.867	386.602	0	0	418.65	0	172.344	234.544	352.033	223.441	410.631	0	434.263	346.415	495.165	110.077	259.704	184.227	297.15	227.831	136.715	239.784	480.053	203.792	502.858	133.527	513.678	432.269	446.177	0	332.338	544.24	499.31	0	441.277	345.515	265.417	129.952
		372	1644.36	261.356	350.93	376.74	377.79	213.544	131.578	456.68	221.407	224.714	386.86	0	0	575.249	0	208.934	177.563	468.371	126.066	400.662	0	412.769	286.501	614.131	161.784	328.25	157.452	324.722	283.439	146.064	245.067	521.839	196.886	408.641	68.1854	556.166	390.152	468.575	0	409.597	567.711	587.252	0	375.217	285.199	234.081	189.522
		373	1648.22	188.826	293.004	398.729	253.731	141.05	158.457	480.182	274.29	195.859	276.069	0	0	515.889	0	320.481	165.643	462.871	148.549	409.784	0	523.274	390.773	505.079	178.412	330.976	163.396	321.641	218.509	152.242	228.534	479.663	255.915	483.656	180.013	526.609	315.08	433.988	0	370.192	506.009	460.684	0	308.291	273.183	170.951	170.534
		374	1652.08	252.668	152.12	381.659	316.598	219.343	118.998	345.136	287.889	129.33	305.64	0	0	472.098	0	241.937	154.849	479.42	150.731	546.363	0	476.455	509.107	444.501	161.741	236.903	170.649	390.933	217.547	216.139	240.326	407.8	206.803	429.702	130.88	514.272	400.561	480.945	0	381.243	526.084	517.425	24.0208	407.857	357.743	263.495	152.404
		375	1655.94	203.19	339.702	494.977	304.556	87.5602	209.208	437.174	233.335	139.417	356.625	0	0	519.413	0	256.841	182.55	462.721	206.463	463.655	0	479.408	305.794	437.372	167.355	368.614	90.834	383.449	258.154	159.552	260.886	582.466	220.05	508.352	144.509	581.31	459.363	596.844	0	404.296	635.966	516.058	20.8782	282.186	290.423	219.398	206.6
		376	1659.8	174.024	328.886	403.441	264.281	193.908	220.128	390.859	230.29	173.929	422.729	0	0	428.576	0	273.544	224.351	599.379	223.99	390.736	0	460.366	396.467	400.563	130.468	331.986	112.003	346.204	202.797	173.06	217.096	349.101	274.678	568.551	155.618	556.378	400.732	461.752	0	437.028	525.99	563.944	0	373.22	470.152	240.987	207.464
		377	1663.66	295.998	322.489	387.728	251.524	189.469	234.617	466.211	243.42	140.319	334.516	0	0	411.426	0	279.569	175.674	442.813	201.945	299.528	0	399.534	332.582	507.245	168.959	202.826	136.256	334.958	244.75	110.888	227.35	576.22	255.618	545.249	127.103	414.967	353.918	458.287	0	411.678	520.606	480.201	0	413.157	211.3	306.417	248.747
		378	1667.52	248.137	307.931	429.07	339.024	103.786	170.308	398.286	267.816	118.861	301.982	0	0	470.113	0	276.821	240.374	453.072	273.658	429.273	0	365.394	387.071	393.793	117.736	290.561	119.753	288.789	277.71	148.762	194.249	453.442	237.235	474.472	163.253	483.246	359.121	517.479	0	331.448	505.484	535.833	30.4762	339.458	415.641	292.015	138.634
		379	1671.38	263.489	265.778	373.692	378.052	121.869	216.972	465.635	243.321	159.002	339.228	0	0	590.576	0	250.215	249.88	496.322	163.664	403.768	0	410.736	431.501	519.64	189.227	321.724	186.136	283.631	161.257	152.734	204.381	418.686	251.548	376.003	123.242	461.206	373.588	362.236	0	460.806	458.266	619.057	23.3215	305.781	401.792	363.425	143.122
		380	1675.24	213.436	285.376	392.04	270.015	208.615	209.291	410.338	318.111	156.971	385.697	0	0	485.23	0	294.302	168.305	587.542	180.757	423.496	0	370.598	519.148	417.649	185.331	239.763	148.913	479.077	213.09	127.881	172.542	390.972	170.835	501.312	155.238	450.46	343.372	376.358	0	315.095	453.823	605.384	78.5883	435.383	268.097	337.241	125.244
		381	1679.1	246.128	270.296	447.372	337.256	216.895	192.243	323.537	305.433	173.336	425.624	0	0	592.963	0	334.987	237.401	485.006	169.247	406.628	0	354.914	428.56	402.723	233.046	342.439	123.099	421.562	189.792	240.828	248.143	468.249	217.377	496.728	225.602	407.262	282.179	336.272	0	350.529	600.645	625.421	54.5327	296.231	335.765	337.714	186.807
		382	1682.96	237.059	341.198	484.742	371.459	197.714	202.245	426.455	239.411	193.338	323.113	0	0	599.318	0	325.965	168.672	355.997	162.738	420.85	0	406.523	431.477	481.173	225.812	271.991	124.546	524.902	193.528	180.428	198.668	459.024	199.921	411.592	223.548	550.855	307.914	345.254	0	381.602	287.223	550.087	61.9164	352.138	399.307	335.815	124.356
		383	1686.82	229.807	248.098	431.948	379.421	129.818	163.626	353.329	255.482	197.205	352.15	0	0	549.074	0	268.604	125.208	367.949	189.519	380.454	0	510.915	477.068	328.961	177.752	292.396	122.436	433.643	201.009	85.2371	147.018	367.151	171.504	379.524	185.903	374.209	357.826	420.419	0	426.174	432.924	463.708	21.6058	330.436	348.282	268.378	145.318
		384	1690.68	285.447	258.112	490.3	428.685	202.306	210.033	493.503	205.533	203.784	496.104	0	0	462.891	0	322.857	203.182	376.78	161.259	382.449	0	450.276	440.745	413.912	188.768	260.704	87.4959	338.01	260.361	88.9238	139.615	309.401	202.221	388.066	204.968	413.885	333.275	425.237	0	392.177	449.079	445.572	0	379.413	348.787	354.56	209.548
		385	1694.54	272.93	233.702	432.196	487.813	202.3	227.003	491.471	328.716	169.815	409.448	0	0	572.239	0	315.612	185.01	428.802	154.27	309.058	0	517.447	510.252	336.223	198.257	307.753	92.6131	455.104	217.789	123.708	157.55	437.732	198.716	461.322	188.599	411.167	373.339	471.761	0	457.911	485.387	487.209	83.7952	454.532	296.249	378.594	125.77
		386	1698.4	180.786	274.399	472.364	316.749	202.381	173.986	448.701	310.416	219.565	363.019	0	0	503.988	0	300.425	242.729	391.024	145.835	248.678	0	429.218	562.064	298.494	257.372	329.928	145.477	419.775	273.854	147.685	133.795	452.294	176.556	539.755	204.766	430.747	400.203	468.839	0	369.334	520.85	619.997	79.6808	290.546	409.394	428.012	127.875
		387	1702.26	246.518	278.945	432.682	464.078	193.904	118.362	432.658	256.282	204.839	441.68	0	0	634.099	0	182.952	170.77	383.408	113.215	400.618	0	373.927	510.251	311.248	256.521	248.792	83.6007	392.291	341.072	91.0501	74.7276	438.064	192.362	479.302	172.454	396.014	403.645	468.288	0	405.515	472.871	619.428	55.8644	399.803	361.881	433.306	198.705
		388	1706.12	284.878	264.996	422.185	465.728	185.82	162.064	386.873	218.419	210.091	381.53	0	0	620.738	0	336.818	243.323	343.033	203.562	383.422	0	367.115	408.47	299.483	164.093	262.398	112.088	451.515	286.857	132.472	75.459	449.054	103.795	544.586	233.915	374.735	302.474	351.122	0	405.44	598.176	655.146	77.7729	448.192	440.498	432.939	109.052
		389	1709.98	271.383	281.238	288.641	454.674	220.219	162.555	389.777	287.144	184.994	455.486	0	0	543.193	0	271.601	310.533	393.325	173.891	353.679	0	295.428	423.045	310.667	268.487	416.009	29.2674	398.82	269.545	130.761	138.573	390.159	201.132	520.856	233.515	407.444	338.835	437.019	0	446.523	426.762	568.631	91.8241	452.373	466.502	464.175	234.536
		390	1713.84	182.978	271.716	347.366	457.621	206.472	119.208	352.695	325.863	154.107	363.301	0	0	551.336	0	302.475	225.05	392.66	138.397	389.491	0	334.798	358.251	236.065	235.911	405.119	74.8917	396.594	320.122	163.739	18.4772	400.164	171.371	525.742	208.277	358.054	239.699	388.398	0	397.546	366.969	533.696	84.7184	427.789	358.66	297.507	166.326
		391	1717.7	318.397	315.469	340.668	549.516	257.897	150.257	457.804	321.387	147.588	464.223	0	0	416.777	0	292.522	199.139	513.725	173.914	372.182	0	331.432	356.404	266.012	205.769	238.097	89.8914	349.432	253.127	116.084	51.048	381.196	135.127	451.139	200.914	232.333	296.041	465.527	0	335.821	283.825	544.794	0	452.589	176.716	355.813	215.115
		392	1721.56	250.939	364.248	249.676	477.668	305.407	151.683	336.898	306.801	262.355	383.42	0	0	565.049	0	394.983	182.491	499.284	203.1	339.333	0	246.269	448.405	206.795	291.789	284.792	53.4619	492.46	262.648	161.251	21.644	269.63	161.134	402.819	218.511	300.958	344.326	352.672	0	419.844	370.896	628.889	67.5095	427.823	205.851	386.714	210.415
		393	1725.42	297.665	211.563	195.995	498.203	191.133	137.419	396.668	337.191	206.154	343.054	0	0	446.113	0	248.64	218.583	499.482	207.088	299.783	0	237.464	513.503	196.4	205.506	411.245	104.322	422.855	228.601	151.001	32.6376	386.326	155.071	513.308	230.025	347.399	301.042	411.75	0	366.771	391.854	576.153	62.6205	381.907	286.036	402.658	299.314
		394	1729.28	275.777	355.262	282.555	459.898	159.548	125.631	410.466	332.892	227.751	314.284	0	0	505.608	0	268.398	187.081	549.476	171.202	431.88	0	291.083	444.986	197.576	208.346	365.83	83.5053	383.807	286.115	140.269	70.5496	416.025	124.904	487.589	185.31	336.285	314.332	465.138	0	369.061	613.851	592.99	68.7621	483.752	204.115	402.892	191.813
		395	1733.14	367.231	301.646	311.266	538.557	218.784	125.585	409.445	373.114	240.124	233.431	0	0	452.138	0	267.15	157.691	416.878	186.198	425.411	0	302.272	414.967	64.9186	257.638	329.041	101.083	340.822	328.712	135.211	41.7673	354.11	138.28	505.649	206.654	249.716	358.299	441.923	0	357.358	518.971	533.963	68.1061	442.324	310.138	473.337	305.034
		396	1737	388.305	342.455	277.457	441.49	210.914	70.6591	472.393	269.545	231.543	267.502	0	0	534.829	0	312.038	219.216	584.49	147.61	312.506	0	397.086	435.807	99.9298	231.387	343.406	120.797	373.962	267.938	160.451	46.533	443.313	91.9735	383.818	230.92	366.959	332.963	387.195	0	328.58	478.492	455.629	123.333	435.838	282.483	384.475	251.4
		397	1740.86	286.344	294.907	234.879	442.192	122.949	109.365	474.191	355.373	106.664	314.261	0	0	467.852	0	318.212	189.929	515.792	223.526	303.115	0	344.186	367.98	198.913	239.703	341.539	147.852	401.594	291.059	144.121	32.6903	481.737	143.327	520.89	293.538	307.964	391.969	372.789	0	353.925	399.254	458.014	121.233	397.169	374.668	289.025	220.616
		398	1744.72	384.089	345.864	365.116	434.947	128.749	110.037	411.301	354.748	214.645	291.333	0	0	463.952	0	191.149	240.36	520.909	306.018	299.867	0	329.313	415.294	143.416	282.101	317.394	112.207	360.51	223.449	147.783	39.0508	360.206	151.826	381.1	156.807	341.291	433.745	367.217	0	394.829	410.077	514.168	125.632	394.994	445.486	348.512	238.199
		399	1748.58	345.914	414.58	413.157	389.486	145.638	92.2557	362.988	296.62	188.891	378.544	0	0	385.382	0	293.246	178.593	430.734	113.57	398.722	0	302.418	408.402	170.059	240.441	320.437	121.104	435.904	212.145	130.701	21.4295	338.27	164.109	352.956	199.618	322.908	394.443	409.932	0	384.946	435.938	481.18	115.408	343.673	357.301	427.036	341.105
		400	1752.44	356.129	313.845	271.526	357.473	162.394	87.5137	316.457	191.024	172.919	236.635	0	0	440.217	0	314.616	183.876	446.076	178.818	359.689	0	264.942	369.279	127.108	253.689	253.816	122.402	423.178	310.126	158.634	64.5612	437.871	119.603	392.13	191.791	290.735	448.694	421.427	0	399.405	422.567	512.815	113.014	407.585	364.915	330.829	337.689
		401	1756.3	384.038	404.386	215.602	306.656	134.438	107.07	381.447	291.623	196.347	344.738	0	0	516.863	0	378.541	220.866	560.856	177.612	391.527	0	279.455	345.919	164.591	246.591	402.669	65.4827	399.777	226.942	176.829	26.8944	354.608	126.563	368.736	123.555	261.458	418.96	436.922	0	343.826	379.705	459.804	138.155	365.557	350.028	422.354	226.484
		402	1760.16	373.335	373.3	316.524	433.251	156.807	121.259	380.025	239.875	227.434	274.128	0	0	525.804	0	301.265	202.981	640.813	216.556	325.425	0	442.114	407.032	124.84	203.468	323.275	103.286	440.138	297.409	194.046	55.1429	421.382	118.232	305.816	149.212	316.118	296.284	324.293	0	376.672	510.324	502.752	92.2278	294.138	347.394	418.075	210.678
		403	1764.02	371.049	388.238	344.116	368.952	122.787	133.48	365.146	291.637	216.635	368.691	0	0	530.364	0	184.264	231.635	545.384	251.187	423.949	0	345.673	390.052	109.718	278.893	315.012	63.7603	424.564	271.427	225.582	52.9932	363.597	126.136	341.897	127.387	284.152	438.204	440.389	0	317.381	531.809	387.632	169.251	374.661	301.734	383.273	334.119
		404	1767.88	369.638	263.454	299.587	254.536	131.779	80.989	337.207	236.549	209.528	227.712	0	0	376.532	0	238.677	171.305	442.621	282.887	400.225	0	398.204	451.289	113.01	304.33	393.401	178.846	429.02	212.23	242.277	98.419	334.766	146.881	379.696	149.742	312.039	424.452	360.99	0	266.492	571.57	417.219	125.801	324.844	190.428	433.752	218.032
		405	1771.74	464.856	267.345	372.648	350.625	162.163	146.851	295.956	174.037	258.082	330.926	0	0	382.997	0	291.748	180.62	500.671	234.288	419.47	0	337.228	560.51	143.903	286.383	309.307	97.6638	545.863	232.325	220.015	25.8732	298.182	117.971	313.143	149.408	268.139	421.992	488.955	0	378.95	536.322	408.738	76.6213	253.253	385.192	400.28	272.309
		406	1775.6	350.362	311.746	242.218	365.515	212.543	168.524	256.271	267.523	258.504	240.657	0	0	435.011	0	223.31	183.792	516.154	274.254	418.397	0	289.277	472.641	143.633	277.847	397.699	57.3499	532.469	320.056	213.104	51.612	369.951	135.552	361.362	192.808	240.487	418.85	422.628	20.3327	435.599	614.708	426.38	97.126	322.111	316.941	413.828	392.61
		407	1779.46	310.546	302.738	246.612	363.127	147.282	207.925	280.355	290.91	279.493	319.757	0	0	346.303	0	244.345	245.255	385.704	234.713	399.824	0	345.727	530.472	133.863	303.569	411.158	158.269	471.478	201.081	183.207	138.393	441.381	186.378	575.704	185.368	190.79	442.873	382.848	0	334.039	523.099	419.216	110.747	254.876	219.323	411.517	262.919
		408	1783.32	286.814	242.855	351.686	440.013	235.616	207.983	328.769	166.922	178.735	301.77	0	0	266.847	21.351	183.111	172.047	425.878	177.316	410.305	0	402.453	436.804	141.247	260.659	388.98	141.483	373.208	277.386	177.815	90.4177	353.359	168.063	562.352	155.847	275.358	381.004	382.02	24.0624	259.729	639.912	307.508	132.568	278.706	140.058	482.935	220.872
		409	1787.18	402.612	302.065	278.971	423.833	233.102	256.191	296.294	326.083	187.523	294.441	0	0	440.674	0	221.323	255.251	521.816	243.441	411.956	0	412.188	463.933	195.396	232.187	326.554	100.266	394.338	239.859	262.263	52.0778	382.627	89.2919	460.66	116.495	128.987	418.467	450.513	0	230.516	555.914	404.184	114.291	315.567	308.881	461.705	338.665
		410	1791.04	305.075	296.385	273.343	321.524	266.368	186.082	347.237	162.612	153.549	225.326	0	0	510.285	0	169.734	256.628	475.548	183.801	496.605	0	286.02	433.085	186.805	209.813	396.866	155.23	354.789	178.143	204.65	67.8624	453.832	187.388	471.077	137.737	239.91	456.82	439.185	0	306.118	506.442	358.314	131.611	376.962	233.634	407.985	262.115
		411	1794.9	300.048	375.538	302.876	491.3	233.707	189.032	432.406	305.755	273.247	303.545	0	0	395.751	0	207.486	191.959	387.521	259.537	382.837	0	284.105	447.366	215.923	206.341	371.955	100.699	490.581	304.718	144.065	134.222	335.875	100.211	517.127	159.66	237.987	498.382	386.025	29.7845	401.598	500.107	414.718	124.687	317.035	199.355	481.456	373.664
		412	1798.76	359.329	379.387	205.304	495.128	340.886	220.395	314.849	184.132	183.153	331.695	0	0	332.295	0	171.572	155.477	385.146	180.373	440.781	0	316.456	599.619	216.285	212.096	440.659	90.4407	547.839	351.811	178.647	98.1888	381.343	89.6048	401.276	212.682	219.221	430.732	504.582	36.0781	303.869	534.258	297.766	146.973	375.248	198.773	473.69	297.566
		413	1802.62	298.313	397.228	321.58	391.86	239.878	167.716	269.024	238.595	271.167	385.697	0	0	310.433	76.1337	131.798	166.654	422.165	267.853	456.96	0	364.886	519.369	198.665	257.923	352.342	125	476.015	265.573	190.315	97.6822	341.582	135.948	344.438	216.344	175.093	420.93	469.684	21.3248	401.85	527.352	489.28	143.179	340.1	212.286	313.434	423.788
		414	1806.48	305.762	405.166	275.352	382.596	258.581	279.693	337.17	278.798	199.147	330.048	0	0	443.107	76.9442	132.685	119.688	410.98	195.84	469.269	0	366.479	449.476	212.345	266.267	403.702	116.52	436.113	372.255	192.864	155.294	360.181	147.268	535.032	282.514	136.115	515.833	596.104	0	414.387	410.7	358.365	162.093	355.073	187.715	373.617	229.539
		415	1810.34	313.289	360.092	254.521	506.077	253.178	277.461	371.504	220.826	191.073	294.795	0	0	380.053	107.64	194.173	188.568	514.853	238.924	359.927	0	306.907	531.074	216.259	282.137	475.74	141.784	438.764	388.277	134.387	140.7	471.856	113.92	453.758	145.322	165.706	495.688	564.029	39.9194	315.746	539.414	383.968	129.437	331.809	253.051	332	293.58
		416	1814.2	263.902	292.925	249.526	390.993	277.886	202.438	338.818	322.967	233.449	157.544	0	0	393.856	41.1419	120.313	185.56	474.367	228.428	373.869	0	384.961	370.813	293.041	246.743	365.712	170.842	394.07	279.021	138.844	142.979	408.176	70.0071	439.339	170.17	243.226	453.828	417.287	32.8255	243.217	463.923	157.006	126.962	429.125	232.224	373.829	312.926
		417	1818.06	320.752	377.803	329.558	350.913	288.176	257.866	302.402	279.884	266.325	259.663	0	0	385.824	153.229	197.675	146.562	355.55	229.89	432.056	0	419.537	447.676	334.619	179.253	443.819	174.358	338.191	335.502	119.259	160.114	404.592	138.358	542.304	151.765	215.917	434.238	500.603	42.7766	315.593	438.293	295.82	130.247	454.406	248.11	315.479	373.925
		418	1821.92	326.138	274.271	304.571	378.613	161.831	229.115	233.447	289.024	239.71	280.717	0	0	258.026	102.036	128.731	149.532	510.165	204.99	389.076	0	368.28	368.21	333.934	216.879	418.462	116.264	437.604	255.336	148.327	216.219	436.521	126.539	524.703	170.397	139.58	482.396	438.001	36.6724	328.828	429.941	378.502	114.811	348.361	276.69	303.66	327.997
		419	1825.78	255.645	320.895	373.064	363.94	356.145	269.078	284.527	231.377	190.245	302.899	0	0	312.634	75.3609	162.059	151.447	531.11	230.691	531.455	0	576.99	504.492	261.078	229.85	396.063	138.457	396.914	353.782	142.292	204.549	448.105	137.938	527.233	216.795	167.059	552.994	382.643	35.2968	459.263	549.432	485.974	118.075	451.538	208.928	375.051	411.076
		420	1829.64	290.211	329.901	317.279	394.76	324.89	298.488	339.599	159.438	301.542	275.593	0	0	358.949	74.9036	168.263	174.664	466.96	255.566	319.256	0	433.116	509.323	351.987	190.674	420.367	152.484	348.026	318.638	144.245	150.456	423.872	178.439	362.028	259.395	129.981	555.081	421.068	0	389.338	416.529	504.002	164.33	483.249	183.127	436.214	378.06
		421	1833.5	242.59	319.512	223.305	453.363	427.149	397.259	310.457	341.488	380.514	245.39	0	0	318.29	120.097	105.194	130.15	492.64	265.865	453.434	0	463.312	502.83	333.758	177.749	403.951	145.688	383.891	297.005	190.68	162.821	543.136	146.936	439.964	186.917	272.984	532.617	435.397	47.3574	500.232	549.498	488.69	135.807	410.169	125.929	366.826	386.799
		422	1837.36	201.182	287.957	231.63	462.211	303.984	380.38	413.37	295.227	256.806	339.41	0	0	419.007	108.444	142.404	111.027	491.505	228.127	512.21	0	351.134	483.85	307.678	214.975	407.186	121.016	257.784	318.683	126.349	172.562	501.104	197.465	528.74	178.676	195.456	522.363	412.149	81.3939	371.578	528.129	494.933	167.149	414.793	259.378	287.032	408.584
		423	1841.22	278.658	344.743	366.179	452.099	409.311	418.239	317.446	252.248	179.427	297.096	0	0	479.667	126.739	142.156	133.331	462.949	327.357	498.528	0	461.597	525.337	359.39	224.111	518.998	135.586	338.714	378.296	144.764	170.243	480.836	160.817	370.238	186.105	145.06	425.305	334.987	50.0866	400.367	535.447	374.814	147.245	474.922	105.462	314.765	379.065
		424	1845.08	283.519	327.175	333.586	324.936	297.287	397.701	358.06	229.616	251.319	287.125	0	0	333.415	147.576	149.992	177.299	411.591	274.489	548.88	0	384.376	332.497	357.77	245.457	614.817	139.944	453.809	319.299	103.54	165	441.054	190.907	485.272	250.114	170.576	496.473	400.863	37.1079	475.375	369.988	370.479	141.24	433.891	216.981	323.345	407.084
		425	1848.94	273.21	306.38	310.427	410.864	366.677	379.934	388.091	194.056	200.705	292.883	0	0	467.85	100.399	157.176	64.5558	472.796	210.806	538.051	0	485.374	488.943	211.248	270.215	437.059	68.0718	373.129	427.812	227.141	202.646	347.797	174.506	472.963	284.164	93.3778	465.957	389.627	113.696	414.801	397.942	361.001	123.29	387.738	270.21	317.434	403.453
		426	1852.8	190.671	330.795	389.011	444.357	305.263	378.332	482.524	298.538	185.943	115.815	0	0	316.217	128.457	228.316	68.8504	415.915	244.99	481.829	0	324.153	405.026	400.044	281.358	487.367	159.968	475.083	442.866	119.875	193.93	374.047	129.798	507.674	293.143	151.357	614.274	407.586	96.4764	438.989	474.365	437.569	168.66	445.422	245.992	256.954	348.82
		427	1856.66	187.643	388.483	453.707	374.4	298.686	405.602	379.158	260.084	229.425	325.024	0	0	433.029	141.438	129.941	72.0061	449.182	277.452	476.071	0	419.696	517.537	398.382	239.191	472.102	204.706	480.08	376.185	190.049	193.51	314.245	172.226	573.575	259.074	96.7092	524.461	438.78	100.436	454.441	421.969	416.827	196.752	387.344	269.435	280.289	466.001
		428	1860.52	264.882	286.529	429.15	350.551	447.364	547.785	478.087	306.359	203.664	238.183	0	0	391.313	130.725	191.246	90.2056	436.328	229.929	459.932	0	464.346	555.561	456.677	229.537	416.103	209.701	494.696	374.802	188.082	188.807	374.4	120.281	516.013	203.903	67.755	501.817	372.451	180.259	423.38	383.919	344.011	108.287	383.738	201.472	402.735	379.11
		429	1864.38	210.274	243.174	311.49	319.251	334.995	390.947	340.305	147.175	89.9186	256.926	0	0	376.633	213.197	208.623	74.5289	443.072	305.369	437.856	0	356.975	418.808	319.658	348.187	405.958	173.747	444.839	347.339	142.425	236.155	460.804	153.293	452.689	256.119	108.476	522.286	392.531	128.388	502.021	338.985	403.811	188.795	389.131	233.595	370.141	322.733
		430	1868.24	228.565	234.43	425.287	385.442	381.899	435.733	437.484	196.007	221.231	275.212	0	0	389.247	254.129	198.318	72.4979	451.361	322.3	419.139	0	357.201	483.322	371.131	302.555	334.46	199.797	490.539	409.41	181.271	271.787	365.897	198.391	419.16	308.568	147.619	451.516	374.102	177.578	414.811	371.917	409.422	164.559	374.499	169.834	282.541	397.706
		431	1872.1	255.015	327.159	462.587	287.292	280.299	465.588	372.556	204.26	142.988	349.187	0	0	350.793	207.528	221.521	100.792	514.863	257.09	360.918	0	199.146	480.909	401.346	285.992	371.048	232.652	293.306	360.589	172.1	260.56	513.15	229.619	369.594	270.338	190.751	502.816	468.689	132.873	385.115	380.463	440.94	232.428	430.813	174.29	343.994	333.138
		432	1875.96	252.831	321.298	425.252	309.867	369.323	427.448	326.029	196.384	171.058	317.702	0	0	319.973	228.826	239.462	81.4987	354.757	254.721	458.239	0	454.753	507.093	445.234	291.211	519.523	106.33	357.897	378.122	231.692	264.42	379.399	216.771	551.597	292.902	265.335	502.002	414.474	99.6536	434.092	328.764	383.498	167.293	219.401	296.564	387.304	385.373
		433	1879.82	242.911	306.773	362.878	351.998	413.317	545.013	390.904	303.227	174.278	300.937	0	0	369.367	225.027	293.193	83.2311	476.248	266.891	385.449	0	422.513	529.828	345.379	306.421	475.531	149.433	370.443	452.598	189.784	230.006	324.498	202.342	395.657	266.097	196.725	510.93	382.358	142.129	441.207	248.586	392.181	243.032	309.023	254.287	405.014	294.105
		434	1883.68	229.755	252.624	443.375	318.906	362.395	615.649	347.606	263.728	153.431	268.673	0	0	335.135	201.263	182.546	90.5706	428.953	280.583	462.295	0	327.194	402.047	457.679	269.582	319.899	121.211	407.977	292.527	198.25	98.9461	326.534	211.571	357.798	250.878	251.359	482.497	402.663	205.472	296.97	447.099	455.228	244.77	253.475	226.69	406.559	352.815
		435	1887.54	232.487	354.325	366.323	301.527	444.526	538.863	340.705	317.666	103.475	273.809	0	0	404.189	198.175	159.444	88.4442	417.683	263.278	340.86	0	251.147	529.396	372.494	325.946	337.774	110.91	305.56	386.086	185.967	197.635	373.937	96.0584	491.452	290.352	232.124	654.318	367.986	154.022	346.114	389.565	416.379	250.748	341.65	253.642	297.683	402.413
		436	1891.4	196.466	301.629	368.886	244.866	430.097	605.434	306.038	291.718	111.987	228.214	0	0	378.706	167.35	154.107	64.255	421.063	247.462	303.793	0	319.64	529.734	373.883	312.096	373.287	264.33	245.726	363.722	159.368	191.585	431.592	150.31	490.748	319.966	175.524	557.029	358.074	189.781	431.101	291.537	340.778	258.729	358.208	184.578	466.328	343.204
		437	1895.26	195.018	360.339	410.636	345.629	316.121	474.078	336.317	266.315	102.555	222.005	0	0	461.85	299.706	249.626	51.7083	418.695	215.853	380.149	0	420.808	417.54	442.504	332.924	428.657	133.632	364.469	482.031	220.147	160.985	324.266	144.588	413.378	295.614	155.944	638.746	348.041	153.851	415.311	298.606	391.321	222.576	315.551	229.55	431.782	480.015
		438	1899.12	266.266	308.216	391.131	277.797	474.015	472.21	418.381	219.001	180.227	320.653	0	0	478.588	278.002	182.871	42.3305	476.399	218.939	327.284	0	404.129	449.849	382.684	326.38	412.876	223.597	328.982	384.242	210.813	244.796	301.73	156.996	502.574	269.819	193.764	489.767	374.255	222.493	433.531	231.44	388.277	193.548	375.048	128.711	362.153	378.939
		439	1902.98	241.557	180.318	321.648	271.88	377.906	573.46	305.592	169.404	147.129	229.438	0	0	445.156	285.747	156.361	106.166	541.029	206.193	285.817	0	432.327	626.292	484.827	312.234	517.692	188.344	296.12	317.486	166.114	226.496	220.948	168.602	424.311	251.286	210.869	553.869	314.409	179.7	496.644	415.135	350.214	176.188	373.847	179.863	304.742	375.21
		440	1906.84	210.152	362.355	373.486	393.775	438.68	525.866	311.454	331.017	162.494	256.841	0	0	397.024	276.765	267.125	36.6883	478.487	240.011	380.74	0	450.443	440.653	359.244	364.714	478.942	244.872	387.503	392.234	205.705	166.683	206.521	119.047	374.722	207.618	260.953	527.957	350.194	137.843	516.886	320.652	341.705	274.948	450.657	328.117	357.108	411.512
		441	1910.7	228.316	296.21	350.354	419.595	421.695	419.335	240.335	279.302	101.148	218.168	0	0	342.705	235.344	197.118	76.791	482.949	247.224	331.352	0	433.013	535.528	374.568	348.689	587.066	198.536	248.946	319.375	178.386	235.051	301.509	144.547	342.891	261.597	292.601	492.673	157.731	165.544	447.963	251.233	317.558	283.473	385.347	233.307	444.781	417.537
		442	1914.56	229.61	288.793	324.517	268.276	474.55	478.567	274.115	225.023	177.989	206.674	0	0	301.12	262.897	192.866	106.186	476.69	201.408	262.289	0	379.771	520.041	465.373	283.492	442.362	236.141	334.373	358.319	222.55	209.915	271.23	133.6	452.32	320.029	304.307	468.69	329.476	200.147	420.44	244.463	386.865	289.844	458.801	246.714	321.92	463.879
		443	1918.42	255.188	216.388	344.92	269.107	525.967	469.098	302.309	222.925	150.477	230.078	0	0	309.051	250.112	192.596	111.636	504.472	183.61	391.948	0	389.961	562.988	569.532	292.488	499.828	169.001	210.698	435.94	228.138	193.035	161.141	144.379	457.63	259.606	337.267	521.623	295.931	217.999	426.898	300.352	320.376	331.244	430.997	226.573	539.381	392.876
		444	1922.28	196.085	329.864	290.42	319.734	472.685	394.115	426.462	391.113	157.157	224.341	0	0	373.788	247.093	202.49	102.269	495.33	227.288	329.142	0	289.546	517.719	530.936	364.082	545.319	190.022	252.025	443.73	179.993	298.684	240.964	85.4283	457.8	206.987	256.536	443.875	336.62	187.419	341.975	218.706	372.16	319.681	402.901	172.006	433.683	313.449
		445	1926.14	222.034	378.031	344.22	310.643	512.322	544.91	374.458	269.526	157.352	199.378	0	0	275.398	236.218	176.691	83.7306	444.013	238.12	413.798	0	373.252	498.758	545.256	423.551	390.899	148.463	258.069	455.42	232.672	219.455	307.876	158.625	445.511	258.784	314.521	495.883	420.025	203.329	442.233	284.308	452.522	262.226	444.561	208.431	340.687	422.983
		446	1930	227.549	263.686	468.52	317.168	474.594	457.933	447.984	328.703	258.651	228.117	0	0	303.68	220.231	141.555	86.316	446.246	208.02	429.497	0	386.453	597.733	551.877	411.344	499.622	184.405	235.276	349.049	229.256	277.205	388.507	168.962	403.811	315.801	366.534	468.522	324.558	152.172	436.058	121.903	460.39	279.019	474.787	166.936	241.797	263.79
		447	1933.86	237.748	347.71	405.389	302.04	433.361	452.419	369.614	255.085	188.151	204.141	0	0	349.578	249.516	159.512	98.6091	471.864	253.831	473.776	0	450.327	564.889	541.436	431.716	360.493	154.068	208.201	431.802	226.738	244.699	365.341	189.501	377.455	198.395	313.542	587.137	443.509	164.662	477.757	221.258	357.496	394.459	466.739	118.553	396.4	325.559
		448	1937.72	331.106	245.2	431.516	240.586	375.645	598.277	360.282	240.366	223.062	157.813	0	0	249.468	255.401	144.587	20.2887	443.192	228.633	236.807	31.1275	519.783	444.736	595.194	441.792	455.759	121.908	130.921	383.063	234.234	317.938	339.039	199.264	429.457	336.286	245.059	489.55	397.17	183.881	348.355	204.227	370.822	415.233	432.239	165.265	345.281	408.898
		449	1941.58	198.727	188.054	484.619	344.71	403.039	539.756	434.163	248.033	186.766	193.357	0	0	287.477	257.512	192.685	93.0819	509.969	197.312	369.937	0	410.566	520.968	624.142	504.481	470.637	124.792	248.012	384.831	245.494	192.934	222.125	142.55	474.61	312.925	361.564	417.201	291.121	248.42	374.729	175.237	394.525	398.387	527.852	91.4881	326.466	319.977
		450	1945.44	254.321	321.408	494.338	226.521	409.271	507.318	294.094	263.871	200.577	91.5103	0	0	474.555	213.748	244.1	32.6515	466.962	113.653	405.824	0	537.174	518.075	623.198	473.054	466.921	101.032	174.349	336.903	122.971	257.201	325.691	169.949	386.482	290.552	327.752	491.625	358.208	230.781	356.031	308.022	463.943	407.089	454.751	291.366	448.189	336.218
		451	1949.3	208.39	297.931	428.581	392.636	487.206	511.436	353.884	221.936	119.46	218.586	0	0	267.057	302.476	251.694	69.5807	564.728	131.71	337.541	23.3811	404.842	600.762	578.103	490.949	456.108	210.199	236.982	326.104	210.944	253.675	386.344	84.885	390.53	400.297	319.891	368.202	356.757	234.519	324.152	219.704	475.896	424.584	478.646	291.363	419.06	245.916
		452	1953.16	172.176	199.639	405.324	403.816	490.052	506.611	348.299	230.844	211.738	108.387	0	0	431.269	239.579	241.614	84.6581	517.914	118.828	364.247	0	330.791	465.048	569.582	469.459	531.367	147.849	125.641	402.858	289.836	246.058	431.289	133.559	387.998	357.137	384.449	413.791	307.105	173.923	322.633	194.715	488.217	448.129	524.443	272.025	372.736	302.224
		453	1957.02	143.577	284.289	360.002	432.302	431.988	378.766	422.405	55.4865	251.182	146.425	0	46.7496	379.579	279.149	259.728	87.2572	550.853	108.627	435.384	18.0504	381.59	537.701	544.575	481.556	457.903	90.1295	156.069	477.278	287.478	253.731	406.529	166.904	487.201	347.35	479.258	455.81	224.696	130.384	401.459	187.316	507.122	384.183	422.158	263.039	307.236	397.232
		454	1960.88	120.981	225.77	289.911	298.504	494.53	434.987	483.22	174.792	188.934	232.128	0	0	328.164	221.314	254.859	105.454	465.786	95.2257	469.807	18.419	443.224	406.286	445.297	489.712	444.519	177.332	154.525	365.584	285.573	258.644	373.132	197.776	456.733	343.215	464.229	416.843	267.886	217.011	398.613	178.474	483.93	546.844	497.095	222.065	370.825	320.938
		455	1964.74	144.624	247.129	434.448	319.603	371.147	550.855	391.059	111.399	176.321	181.095	0	0	366.336	271.54	308.97	143.324	420.086	159.117	381.645	21.4113	418.666	412.428	499.439	533.955	446.631	126.856	173.816	457.148	236.057	255.024	387.372	189.99	553.628	383.363	351.31	516.548	267.216	242.183	426.271	147.182	457.935	540.249	419.925	368.986	377.649	314.633
		456	1968.6	132.497	215.158	481.699	301.74	498.08	516.152	521.307	277.433	213.041	215.481	0	0	302.333	228.468	285.791	118.129	516.56	122.448	480.751	30.9198	322.985	442.36	543.895	513.554	533.927	196.395	242.813	487.388	261.273	301.956	302.608	136.662	492.718	297.668	467.04	533.825	248.691	246.58	291.979	95.2833	470.827	501.25	390.887	299.268	366.072	354.146
		457	1972.46	193.701	233.948	459.292	262.977	432.332	526.875	382.936	129.88	175.108	206.938	0	0	390.974	263.757	266.278	146.411	520.1	75.6721	518.847	21.61	280.426	351.53	567.93	459.802	487.625	165.224	285.957	387.346	214.836	238.247	411.85	161.426	469.402	388.558	424.008	510.04	269.406	147.204	326.941	201.796	438.085	390.955	409.784	201.947	319.033	323.825
		458	1976.32	215.473	323.131	345.692	276.077	367.937	563.674	456.882	293.079	238.591	223.202	0	0	433.738	284.155	276.532	198.857	520.487	26.3985	503.254	0	285.168	338.131	552.671	500.054	557.414	151.084	180.835	470.436	219.034	206.145	376.425	141.135	417.632	349.459	363.389	519.232	342.84	208.096	184.794	121.631	500.863	370.867	449.729	109.76	284.727	236.898
		459	1980.18	170.053	224.623	406.762	243.808	319.5	384.129	490.369	246.478	168.815	227.117	0	0	339.035	286.936	319.982	181.212	518.305	114.382	501.739	22.7556	308.263	406.604	577.549	456.33	511.691	109.988	187.492	389.447	229.15	289.759	424.723	126.987	395.08	301.512	453.282	422.109	304.066	154.697	202.873	228.438	454.951	434.236	350.012	254.915	332.885	282.613
		460	1984.04	161.863	224.998	415.461	257.472	361.508	404.691	454.598	312.317	210.329	160.159	0	0	310.285	236.965	284.124	178.424	547.982	74.4978	412.273	28.2723	317.427	440.147	517.015	547.857	534.072	90.5284	147.959	532.384	334.816	224.945	511.273	78.9889	464.272	247.683	468.206	499.928	351.01	263.817	333.196	170.503	531.957	380.612	414.238	146.612	125.607	263.752
		461	1987.9	195.325	368.282	377.242	323.839	398.526	560.604	404.381	232.935	349.71	257.355	0	0	375.272	209.597	282.993	202.029	395.218	105.681	483.501	0	355.231	411.997	540.824	437.831	582.273	63.4837	206.705	355.12	245.514	310.586	387.652	170.74	322.477	226.187	406.675	522.524	255.251	207.447	358.023	188.988	513.511	414.982	340.745	237.076	223.614	291.7
		462	1991.76	204.805	333.623	482.473	334.899	596.869	511.116	554.377	338.038	209.722	244.967	0	0	471.606	225.574	371.32	253.979	501.05	120.563	359.196	47.7047	393.25	480.755	384.292	576.099	573.02	210.279	232.673	390.542	222.371	248.995	470.102	92.6828	387.557	357.624	432.885	501.524	327.934	182.544	219.081	239.621	508.329	330.096	382.842	50.3679	242.34	295.017
		463	1995.62	201.67	262.044	472.538	399.096	441.997	585.121	462.019	260.743	247.007	197.657	0	0	485.355	250.107	283.961	192.405	549.449	142.187	487.662	43.8364	368.751	376.667	340.828	424.67	481.453	138.759	139.605	467.632	183.758	295.32	449.886	173.44	322.327	356.171	486.448	429.933	262.183	235.698	170.733	167.528	368.715	309.542	452.138	176.61	347.047	190.49
		464	1999.48	275.547	185.331	383.307	329.879	385.701	529.991	405.869	224.874	202.516	233.532	0	0	588.135	197.047	349.238	212.278	425.488	176.689	451.273	78.8792	404.579	360.699	418.611	336.059	458.154	150.397	296.109	436.227	297.841	313.924	468.213	192.798	271.635	309.085	332.139	383.251	299.028	199.349	210.712	141.745	428.585	435.26	361.754	150.885	224.776	207.122
		465	2003.34	309.616	82.2494	394.288	378.89	424.511	510.757	344.253	184.9	209.496	315.13	0	0	458.555	253.448	330.135	274.624	464.376	108.69	541.339	98.8688	371.634	397.094	416.21	397.786	506.927	139.878	260.958	420.244	309.383	340.108	543.353	120.849	356.979	320.529	403.233	560.682	260.027	117.922	251.059	352.121	519.009	352.457	329.436	183.793	248.936	239.666
		466	2007.2	273.704	211.314	384.919	359.483	424.251	487.002	491.595	275.134	224.822	377.313	0	0	523.369	220.199	322.559	251.792	581.53	109.767	355.373	151.68	490.017	337.664	428.097	389.065	477.668	217.471	324.568	394.343	306.031	408.215	396.823	87.6747	358.664	329.073	385.916	486.573	345.631	191.756	114.596	275.07	462.85	316.073	330.003	225.283	369.729	216.611
		467	2011.06	213.547	139.75	417	309.096	323.138	496.623	457.697	285.854	206.619	317.742	0	0	453.497	190.308	418.741	210.541	621.394	126.902	374.227	125.469	507.76	370.323	528.242	485.044	545.263	169.826	249.863	543.974	244.479	361.553	426.609	45.2314	421.208	381.958	373.818	511.274	264.774	164.45	221.178	185.107	404.077	267.775	296.006	155.867	249.63	98.975
		468	2014.92	212.057	269.603	410.063	298.314	397.467	476.827	477.943	205.476	283.87	395.797	0	0	407.711	193.941	513.537	219.724	497.424	116.101	350.761	194.091	392.854	412.466	362.667	459.453	481.26	221.421	326.28	478.366	251.902	365.622	485.216	90.3574	379.941	370.988	368.248	509.912	267.929	232.396	247.328	91.2884	230.985	293.556	401.927	115.111	409.582	151.596
		469	2018.78	224.958	195.604	305.671	394.126	413.756	343.262	344.296	219.985	219.558	363.015	0	24.4094	415.736	248.653	409.268	308.322	587.87	0	396.235	194.273	395.517	438.526	333.144	506.761	480.4	155.349	275.655	437.309	224.701	300.206	539.213	179.017	388.13	292.081	440.227	450.837	405.802	219.857	330.597	162.471	303.917	255.567	351.319	187.708	335.88	229.484
		470	2022.64	198.402	269.467	317.8	423.719	349.012	411.067	386.785	277.768	214.758	328.392	0	0	435.424	263.853	404.881	254.796	598.222	100.721	323.564	226.342	419.917	358.653	378.656	424.84	450.299	176.941	299.379	387.826	189.372	248.525	461.312	108.749	339.732	347.267	482.264	447.338	228.119	231.366	316.138	124.643	354.849	271.789	492.687	181.3	270.936	184.026
		471	2026.5	247.719	198.724	280.794	369.022	391.978	484.807	482.402	232.71	291.195	403.763	0	28.6267	383.974	265.751	329.157	298.588	594.662	94.0592	340.822	231.755	461.818	434.06	433.842	513.33	498.886	159.469	311.482	374.057	244.724	337.577	556.706	124.773	397.588	362.692	440.576	476.108	149.634	155.327	307.932	194.627	281.573	218.924	444.155	178.991	358.748	166.489
		472	2030.36	275.956	133.964	348.266	323.446	341.379	507.293	376.418	346.947	226.94	386.266	0	0	390.424	246.299	204.129	252.911	589.433	136.505	305.938	250.73	348.529	230.968	400.603	512.771	514.269	185.137	328.937	331.248	300.358	468.599	565.928	89.9225	116.146	419.922	388.508	440.351	237.099	182.603	278.379	237.55	391.252	261.638	297.993	263.052	342.793	283.175
		473	2034.22	320.495	376.824	255.335	226.366	324.364	514.03	426.239	160.238	290.73	465.427	0	59.8921	444.752	189.665	276.04	246.02	553.227	90.9056	353.585	295.279	474.149	352.937	446.855	574.068	499.763	210.93	318.843	541.004	276.351	484.517	494.497	86.3065	423.523	462.201	434.605	495.38	198.473	174.93	302.943	139.411	346.023	214.925	364.842	207.19	336.149	276.064
		474	2038.08	290.128	367.073	272.04	358.591	335.558	548.532	349.773	137.347	252.743	388.43	0	32.6184	448.512	213.359	314.284	271.122	585.36	51.7595	437.265	245.186	380.833	421.718	483.078	524.613	547.255	188.729	360.202	386.869	366.526	398.782	473.594	41.1433	273.799	346.361	408.402	444.267	245.204	184.297	388.384	199.223	352.901	183.69	284.776	197.266	331.978	148.496
		475	2041.94	231.403	290.933	264.039	253.477	345.006	512.798	301.237	92.9908	254.669	325.705	0	96.13	352.148	191.048	308.837	264.034	629.367	18.6384	412.823	295.504	541.537	383.966	462.464	460.112	507.745	221.588	294.331	459.15	241.484	413.868	523.046	84.0294	321.96	438.911	478.562	590.506	285.77	224.012	284.4	149.595	390.106	163.068	299.161	198.269	263.163	298.715
		476	2045.8	323.4	280.338	224.756	142.297	394.275	603.768	438.276	56.0177	255.848	323.362	0	57.3474	403.173	250.511	315.091	317.12	572.041	73.0353	325.859	247.517	406.325	362.807	548.826	448.511	461.11	209.437	353.394	381.214	351.278	387.125	459.576	90.4257	388.237	330.671	541.659	512.147	260.498	197.24	155.804	153.826	344.97	238.312	323.779	244.406	282.873	194.164
		477	2049.66	253.888	273.908	295.719	321.1	359.66	626.873	364.49	91.1033	240.161	346.059	0	106.383	365.024	173.815	181.673	281.349	578.202	43.8063	425.561	327.979	527.931	328.172	386.965	404.288	466.384	243.157	394.531	440.152	460.217	387.372	466.179	110.685	341.478	325.396	486.809	512.417	398.108	210.042	341.127	151.867	447.13	234.046	217.355	262.754	243.213	226.572
		478	2053.52	243.977	320.08	200.483	283.689	353.564	522.148	312.282	164.269	221.065	315.059	0	109.914	407.943	227.091	190.744	231.832	517.808	62.5858	334.167	256.177	494.133	395.741	399.425	429.962	543.75	204.138	246.928	327.5	383.724	409.963	458.957	105.329	332.969	326.857	415.796	483.968	321.1	257.587	195.037	212.46	368.417	240.554	280.754	235.352	296.053	305.111
		479	2057.38	198.637	242.481	310.33	224.476	236.367	549.425	367.526	190.176	287.742	279.679	0	136.119	355.231	148.635	248.215	200.133	492.093	144.374	353.659	326.918	589.53	347.85	433.293	486.528	530.809	239.446	372.995	507.694	321.114	416.68	405.905	113.533	268.584	307.204	455.655	415.466	400.22	268.866	387.838	182.37	364.803	208.91	256.766	218.629	229.55	225.434
		480	2061.24	314.483	246.293	290.488	232.752	224.409	448.202	445.823	240.15	153.523	308.18	0	73.5275	347.625	216.769	290.857	295.54	566.872	58.2775	403.133	312.649	432.147	463.68	392.977	424.326	577.77	163.326	340.003	375.388	375.084	376.358	487.622	75.5766	371.545	211.111	427.967	426.286	365.243	249.186	334.768	192.115	416.5	298.619	286.936	153.998	194.66	355.624
		481	2065.1	270.421	242.763	259.237	300.855	372.794	440.696	404.248	143.217	252.349	385.297	0	102.416	274.568	244.334	272.266	185.976	596.331	62.1584	500.754	371.421	404.015	376.809	388.712	426.592	554.36	187.136	436.799	356.778	440.545	330.604	320.062	0	326.738	363.895	387.759	457.725	260.699	243.037	296.248	81.3049	442.319	218.996	191.492	117.535	179.407	185.91
		482	2068.96	202.758	222.553	296.813	328.089	320.799	428.995	364.311	265.018	254.68	454.09	0	123.525	355.495	233.669	208.69	154.358	442.163	107.062	391.389	406.854	360.594	542.19	394.586	374.949	462.196	196.895	421.223	441.854	329.964	443.484	377.804	104.09	305.732	358.447	436.61	402.911	149.143	151.084	271.568	126.02	435.436	190.599	256.134	154.122	213.491	259.259
		483	2072.82	311.582	233.597	450.733	324.553	203.1	533.031	302.337	176.987	164.327	410.313	0	94.0558	318.269	243.105	267.275	163.083	535.516	260.067	514.513	479.102	493.7	331.83	447.138	331.014	520.861	246.93	373.562	338.489	293.814	371.954	373.612	129.931	342.456	332.204	478.147	395.713	214.431	190.357	326.955	200.584	349.016	142.266	286.112	213.109	227.03	289.111
		484	2076.68	243.896	327.725	343.03	234.659	316.536	464.879	241.968	305.437	129.111	323.386	0	41.1409	315.347	246.931	309.56	209.799	545.018	145.783	457.57	363.765	524.952	299.265	344.707	457.647	495.049	303.773	432.679	405.059	456.225	508.166	488.938	129.772	319.232	265.458	453.868	355.606	192.173	169.906	295.319	212.541	331.7	273.604	187.447	220.529	185.516	270.127
		485	2080.54	235.68	173.517	356.121	428.676	293.032	570.507	290.957	241.422	161.815	352.556	0	41.1796	365.248	293.508	322.063	282.664	582.547	92.1559	546.566	464.14	477.963	408.052	437.14	439.453	528.931	338.711	428.045	320.272	359.345	399.837	428.926	55.8475	303.157	326.218	428.87	478.793	52.3748	234.484	264.361	111.993	435.337	197.862	242.961	238.672	165.03	272.247
		486	2084.4	330.391	329.947	334.009	338.811	320.302	587.673	210.929	374.587	215.497	318.396	0	45.2648	300.508	290.817	306.35	183.73	644.163	185.796	517.816	343.424	518.433	396.681	458.094	371.965	459.238	174.469	501.811	383.933	473.606	369.7	426.936	0	223.735	381.079	377.631	383.956	222.714	183.397	345.49	86.3858	369.915	183.207	328.706	155.725	269.265	324.766
		487	2088.26	127.402	330.706	366.255	385.083	405.822	391.639	322.463	197.307	212.171	322.133	0	37.0433	301.632	234.011	239.927	195.852	543.469	159.679	445.256	403.413	379.443	332.607	435.127	277.919	469.736	268.036	439.16	440.32	367.997	395.05	470.754	0	354.699	245.458	494.579	416.571	208.568	236.075	235.211	55.2435	366.743	189.769	391.576	99.1289	215.543	275.05
		488	2092.12	225.445	219.586	347.577	421.347	454.501	383.542	265.644	132.25	161.98	267.553	25.1191	50.2428	376.565	244.203	311.429	232.629	710.958	105.314	336.856	429.756	412.417	389.648	401.304	376.506	288.688	277.154	545.64	289.575	367.416	378.588	493.767	59.7426	297.212	335.145	384.719	501.144	154.93	258.837	302.138	0	378.543	280.497	343.047	67.1601	96.5026	156.657
		489	2095.98	256.511	353.611	356.196	330.168	416.335	319.075	341.27	251.497	163.945	386.275	0	31.6354	437.001	249.716	194.066	235.073	561.329	121.195	383.951	402.775	532.959	363.426	443.967	322.688	485.525	284.704	483.312	291.158	391.051	367.889	474.108	75.2281	286.658	216.497	426.058	499.421	278.909	256.705	286.786	167.608	351.315	247.563	232.554	90.0124	171.537	208.475
		490	2099.84	258.355	292.237	408.958	322.84	347.9	372.104	348.398	279.037	216.615	378.115	0	47.3619	404.136	217.289	306.203	87.2482	481.368	147.676	358.78	381.454	541.615	396.891	424.348	364.721	396.593	304.183	508.183	400.954	432.863	348.336	505.831	141.399	218.201	308.55	364.617	415.865	180.584	208.543	375.469	93.1843	371.009	302.111	260.33	182.879	147.531	283.548
		491	2103.7	113.612	357.302	439.174	297.254	426.559	331.762	322.136	210.451	185.28	419.378	0	66.3933	331.597	250.307	231.673	109.877	436.86	149.619	494.853	420.486	489.024	347.742	423.639	364.807	386.554	258.097	481.698	443.11	334.239	347.578	570.952	79.2583	245.159	330.725	328.655	416.132	234.337	236.439	321.179	100.548	352.41	175.056	269.175	215.674	158.375	224.569
		492	2107.56	165.012	301.195	495.239	313.293	303.942	412.085	354.921	120.06	198.236	359.004	20.3336	67.2957	362.876	195.387	246.159	134.884	423.564	127.347	376.494	434.133	339.972	308.1	426.67	355.839	267.7	389.168	464.903	342.988	268.459	309.361	450.08	55.0706	212.712	361.652	290.579	361.552	244.618	275.794	321.17	143.519	310.525	237.537	381.905	136.954	227.965	297.619
		493	2111.42	214.707	358.585	298.097	409.252	327.05	483.695	343.019	82.7932	241.778	372.936	62.566	103.302	383.581	286.244	346.961	75.0113	606.262	163.522	430.326	479.02	484.878	392.106	418.893	299.323	337.367	439.464	504.454	357.402	344.146	331.535	492.934	86.1014	345.995	448.212	300.529	396.702	289.106	224.739	447.746	186.384	328.28	308.252	299.602	186.763	271.357	184.766
		494	2115.28	199.982	251.37	330.41	383.838	425.764	311.117	343.156	89.9339	279.934	388.941	62.1976	84.9169	429.589	197.471	291.744	129.62	481.915	151.225	408.275	434.846	341.213	403.467	341.447	338.934	302.372	423.042	499.347	371.567	403.248	377.911	456.772	112.188	402.738	376.969	299.724	452.706	236.142	308.069	366.897	158.173	342.339	401.942	340.171	225.973	80.0743	175.139
		495	2119.14	185.176	355.011	333.134	392.282	384.795	433.9	337.589	160.689	164.397	349.94	31.5167	105.044	338.33	258.59	298.392	88.51	500.678	227.718	357.445	505.055	341.939	268.786	371.009	226.988	402.689	306.091	499.006	326.167	470.676	401.828	442.667	112.356	214.115	427.217	336.651	555.659	257.265	278.563	333.577	146.726	280.63	292.839	313.891	167.737	231.649	140.465
		496	2123	135.854	164.063	360.436	453.676	388.933	334.324	301.865	140.355	165.994	316.403	94.6512	136.86	369.925	258.096	314.563	70.9917	443.259	190.336	451.42	430.032	499.545	344.516	512.11	378.654	382.788	256.205	462.524	362.234	290.688	362.83	463.231	45.7338	365.514	391.896	311.601	458.947	277.992	223.833	370.832	195.406	342.132	264.787	404.512	182.973	233.673	134.506
		497	2126.86	213.097	268.372	353.661	308.313	380.005	423.721	303.378	120.792	172.655	421.792	51.2853	98.1284	392.006	256.781	303.042	143.438	462.356	294.72	419.486	323.508	329.518	330.373	360.448	338.624	377.14	222.775	435.764	318.685	277.458	360.112	598.992	0	466.024	424.975	399.545	449.889	321.225	287.268	258.095	140.919	240.488	265.525	300.866	163.394	231.881	214.662
		498	2130.72	123.725	293.788	354.277	274.532	351.426	430.473	338.716	66.208	159.058	366.756	88.6687	63.2668	398.308	311.001	199.106	116.87	436.513	145.169	379.716	494.702	455.873	377.679	505.644	396.192	448.947	291.26	324.187	291.715	298.935	299.091	538.983	76.2483	397.032	347.426	300.365	533.519	298.998	217.276	429.528	80.219	311.038	221.894	223.273	258.214	143.107	187.303
		499	2134.58	259.339	191.297	270.114	363.158	382.154	408.346	406.954	40.4154	216.723	371.791	107.822	44.9671	473.333	282.651	280.839	110.244	340.469	210.465	415.325	431.481	419.648	418.809	447.165	296.425	390.177	399.487	508.677	336.453	347.693	319.762	513.9	55.9128	325.113	305.154	289.696	382.768	280.919	245.855	240.421	149.638	294.715	234.723	336.259	211.015	144.734	218.18
		500	2138.44	178.35	320.658	332.57	391.448	298.042	344.078	349.812	25.7031	315.689	391.982	103.908	129.217	475.381	226.542	270.973	109.103	321.819	347.552	427.353	490.923	475.211	313.931	404.401	321.845	410.176	469.061	413.316	372.862	269.179	290.798	542.584	121.312	507.866	403.794	352.483	470.221	307.691	179.539	409.605	140.66	411.212	253.863	340.605	117.513	251.451	346.373
		501	2142.3	202.438	281.103	456.839	367.989	351.345	401.658	337.994	132.084	177.828	353.135	138.624	72.1851	404.826	258.758	218.397	94.5668	329.546	118.593	320.118	414.125	464.273	298.293	386.022	294.918	485.797	418.272	392.232	306.795	295.481	257.241	555.68	78.2761	440.842	428.455	350.958	350.707	320.257	223.905	389.143	94.0788	354.161	380.487	223.856	320.627	161.889	259.887
		502	2146.16	264.266	277.365	341.293	360.283	315.631	352.8	333.58	49.9764	272.846	529.499	196.892	111.352	492.885	248.063	241.053	62.9102	343.863	123.562	355.498	431.435	473.819	316.273	395.973	454.529	525.741	311.542	411.449	301.269	312.601	263.387	468.052	130.386	477.395	366.23	427.219	358.529	373.231	179.587	366.606	164.286	415.726	392.955	339.229	145.209	241.855	308.125
		503	2150.02	237.145	329.307	467.365	297.121	418.072	488.782	425.768	163.393	200.725	353.282	131.063	123.032	415.961	343.662	257.032	59.5023	307.738	81.1208	348.65	467.635	534.027	352.792	503.273	455.138	494.771	356.171	288.073	316.034	359.383	273.477	490.044	147.839	434.453	397.314	472.246	386.352	355.796	158.428	440.747	99.675	379.443	219.982	306.747	139.913	136.56	263.243
		504	2153.88	146.958	193.623	319.66	288.146	338.913	399.665	355.432	43.8896	215.078	333.907	181.833	137.791	470.801	265.757	266.076	57.4729	373.428	218.435	439.799	432.581	547.101	301.344	356.199	403.353	537.669	317.034	433.428	401.179	291.406	263.669	473.043	78.3572	424.842	405.534	420.775	341.427	290.536	188.587	286.552	125.741	378.964	235.82	303.507	325.684	284.605	307.252
		505	2157.74	158.909	302.401	380.234	342.083	335.927	468.657	298.783	125.475	135.315	459.431	138.193	40.6439	389.513	255.45	260.903	115.159	284.309	249.143	432.752	416.618	375.396	313.917	386.501	343.836	624.922	361.979	367.747	317.734	248.509	249.906	434.386	71.1243	456.529	492.827	319.836	464.957	344.776	248.52	271.924	162.842	269.252	315.473	253.975	208.707	144.287	272.801
		506	2161.6	267.771	277.72	464.194	320.689	313.651	461.224	346.49	132.438	185.228	339.628	168.188	121.302	489.757	238.816	195.698	125.124	228.061	128.864	489.348	419.323	401.979	406.725	392.735	286.859	558.743	330.178	382.726	401.977	240.677	248.275	502.123	67.536	359.662	393.864	423.111	444.78	361.11	165.704	274.357	58.4685	424.35	106.264	331.178	308.568	233.89	364.611
		507	2165.46	133.887	229.582	354.704	233.015	257.638	513.223	319.429	67.8291	221.916	501.717	240.084	59.9472	388.905	325.606	234.007	60.3326	316.448	125.067	363.513	384.741	392.419	288.103	361.371	407.649	475.982	348.314	447.161	422.789	221.367	219.718	484.626	45.0467	407.925	337.615	449.004	380.888	346.265	135.948	237.885	117.077	374.551	182.06	296.961	232.907	325.356	407.703
		508	2169.32	132.873	210.034	284.373	332.979	370.111	543.176	199.204	195.731	109.471	338.72	203.269	84.1069	400.438	191.993	264.997	96.3958	260.979	257.661	415.724	416.466	483.719	367.332	413.603	337.588	427.09	299.041	431.77	324.636	317.654	292.491	541.022	80.9354	368.727	455.189	366.96	341.591	204.092	172.576	309.861	152.871	339.711	328.747	322.138	209.371	254.214	322.903
		509	2173.18	203.197	312.338	313.956	319.75	425.228	453.014	300.13	61.3079	171.847	377.045	147.843	93.3883	486.971	207.321	193.32	83.4698	285.667	255.141	400.019	491.558	459.946	285.722	389.387	409.267	443.606	293.38	391.262	405.11	243.155	332.351	490.56	80.2422	346.906	437.307	310.939	387.94	287.77	148.77	301.365	90.2248	308.533	251.689	351.112	160.28	213.633	491.733
		510	2177.04	175.384	318.765	411.587	269.577	304.137	407.498	235.791	163.346	176.936	374.839	161.454	112.677	544.59	230.935	248.92	19.8526	267.069	335.379	365.074	438.507	379.714	365.545	456.481	434.951	409.302	379.124	409.166	457.563	283.735	324.901	558.815	72.2344	416.09	440.85	298.799	371.96	170.734	185.523	309.985	138.356	314.74	122.342	424.886	279.492	368.087	277.095
		511	2180.9	169.733	273.647	415.1	351.595	443.828	521.299	282.827	162.882	143.594	348.96	221.503	61.9486	458.082	163.449	175.269	87.7548	334.947	328.629	427.62	504.765	408.604	311.43	365.75	436.206	468.504	386.454	314.428	404.65	167.458	384.063	413.755	95.4252	392.663	426.442	297.634	382.306	275.971	216.633	250.173	217.306	435.238	144.592	399.552	233.016	387.693	310.659
		512	2184.76	211.908	192.287	425.153	309.596	450.336	547.231	309.656	154.226	210.827	350.464	222.435	103.479	488.427	244.935	183.825	42.8147	203.471	344.012	401.646	540.309	369.116	326.309	399.687	388.883	436.555	361.455	406.35	403.7	264.285	343.066	415.103	136.454	502.722	489.568	242.946	381.864	278.133	207.669	252.184	245.084	463.046	133.435	256.283	280.896	427.481	294.072
		513	2188.62	208.155	316.063	377.506	255.435	465.802	421.414	208.308	233.279	230.846	305.203	199.957	59.5623	510.762	238.131	243.848	23.3453	299.12	254.757	421.772	479.24	321.397	366.96	401.316	470.09	505.854	367.517	415.35	445.553	148.152	354.899	462.785	102.974	444.733	457.377	297.754	314.663	192.911	171.588	266.402	205.043	401.195	268.422	296.498	226.227	417.789	329.257
		514	2192.48	77.7561	311.38	327.141	228.38	226.39	397.291	376.82	147.854	218.187	429.516	141.779	108.553	411.316	257.111	240.671	84.8864	377.045	171.89	412.144	464.144	407.148	375.523	241.604	438.377	404.029	329.564	299.39	236.481	259.837	271.785	387.873	93.8992	416.714	514.02	316.275	277.054	238.051	275.481	326.493	243.54	294.128	332.204	314.257	284.936	388.633	267.016
		515	2196.34	215.799	354.127	362.348	210.332	330.325	493.853	414.012	169.061	176.791	417.657	242.891	70.7823	513.997	232.684	173.221	86.142	380.162	415.35	367.972	451.92	451.155	341.96	381.532	446.34	534.328	333.589	405.766	425.373	167.36	355.221	386.373	45.1877	281.582	515.961	275.417	373.604	206.391	223.94	344.035	95.0831	374.372	381.676	294.736	296.318	253.777	324.035
		516	2200.2	132.145	312.575	389.048	143.039	270.297	456.384	252.838	116.658	146.465	381.907	160.986	47.4271	378.216	251.296	235.415	73.7739	310.597	327.552	402.785	514.267	364.101	343.217	411.648	530.704	488.607	401.501	343.955	306.827	331.99	404.957	372.783	68.2173	382.708	542.424	267.17	301.996	270.945	266.515	417.797	142.511	441.039	350.25	271.475	265.657	347.888	372.281
		517	2204.06	189.047	338.527	393.195	288.24	321.944	336.589	405.388	147.339	192.785	395.197	190.373	79.2279	297.604	291.818	247.482	55.9334	358.757	303.55	360.038	491.382	336.923	370.947	361.89	369.546	433.136	251.905	439.11	366.992	199.808	382.236	238.665	59.6454	426.359	458.836	287.374	349.082	242.721	260.989	236.288	127.216	325.298	312.607	194.591	156.395	349.094	234.847
		518	2207.92	368.425	193.738	434.926	230.829	337.046	549.687	236.429	246.159	70.4884	337.896	207.169	69.3073	413.174	232.578	226.395	81.6734	262.261	268.978	367.249	556.398	384.308	346.479	419.675	490.654	464.212	233.816	422.402	394.915	308.097	336.254	339.425	67.9658	399.989	376.614	203.99	362.781	211.911	289.974	226.142	170.508	376.656	300.576	275.892	301.613	302.624	425.41
		519	2211.78	206.653	223.589	393.131	192.341	242.552	517.968	341.415	192.229	203.781	302.089	189.558	68.3151	405.359	278.273	276.259	67.2666	264.167	246.8	441.78	403.356	461.586	297.276	461.119	429.103	449.7	263.268	256.492	360.098	315.396	320.192	415.632	71.94	355.78	387.842	154.277	191.56	211.649	291.216	282.836	205.435	436.653	315.587	309.426	258.188	496.098	384.567
		520	2215.64	199.368	312.128	427.098	246.777	407.377	546.199	333.243	217.159	256.546	206.302	197.366	42.7224	502.229	283.089	175.811	64.8458	419.449	355.655	356.442	492.057	360.272	367.719	453.021	454.082	471.321	348.288	325.765	363.059	270.122	365.261	438.976	71.359	296.338	446.825	182.075	277.543	342.326	274.993	288.662	180.13	467.494	336.412	309.049	252.147	301.603	386.026
		521	2219.5	310.37	282.681	382.778	139.59	393.233	467.101	392.098	151.079	148.596	357.218	209.357	84.8698	386.506	202.545	235.993	110.655	327.569	336.813	421.434	487.916	364.451	337.719	277.19	587.714	362.626	198.48	366.116	321.548	260.334	326.325	343.238	80.9834	306.729	497.073	224.797	227.384	355.238	268.968	220.643	150.737	440.641	405.851	270.645	245.06	393.456	389.765
		522	2223.36	243.055	263.956	309.863	240.19	325.694	454.474	482.034	164.512	174.324	325.437	204.611	81.2251	411.117	189.63	320.93	62.958	302.672	386.838	376.23	576.244	349.459	404.35	370.107	417.209	497.229	257.702	491.269	266.259	305.723	371.426	342.879	57.108	306.446	489.572	101.944	212.092	355.65	244.918	205.454	200.465	376.939	288.073	271.089	293.595	383.508	409.424
		523	2227.22	249.98	323.703	315.043	202.613	371.195	529.412	412.211	116.617	210.907	371.128	226.168	0	411.01	262.133	328.531	52.8311	293.827	295.84	341.763	453.424	277.388	339.408	376.825	516.683	386.037	312.833	461.479	403.818	316.739	360.703	303.571	0	311.025	360.808	171.777	208.752	271.328	334.055	325.692	160.747	368.883	422.37	277.02	210.141	257.704	411.861
		524	2231.08	285.443	356.272	403.74	200.454	370.249	395.275	373.09	99.5415	235.837	292.007	176.153	107.403	377.213	281.715	314.212	82.4945	381.22	252.334	439.507	462.032	285.324	407.432	486.677	451.692	373.492	305.385	482.885	283.039	304.29	353.219	346.858	25.119	343.621	487.76	101.016	313.935	271.318	271.707	294.214	199.24	260.658	333.439	278.109	243.861	364.742	369.96
		525	2234.94	362.234	235.798	510.378	172.244	420.299	506.088	317.665	141.377	203.268	421.567	226.673	54.4693	381.789	229.583	281.656	81.5786	306.464	410.157	400.549	402.843	311.467	358.884	411.928	447.978	333.412	363.502	406.351	345.158	300.216	289.426	297.743	70.0023	404.304	406.066	82.413	385.922	305.803	236.367	283.287	228.73	374.653	346.782	303.222	198.58	198.151	361.619
		526	2238.8	341.381	387.906	427.22	198.24	374.608	383.398	381.987	62.8572	267.95	324.384	120.903	46.9096	411.711	329.873	226.689	107.555	342.962	301.483	369.712	307.884	362.94	383.283	312.097	415.965	389.608	281.332	441.582	321.766	337.476	334.431	294.997	58.8783	275.662	370.779	67.037	412.602	365.79	273.835	233.489	219.687	262.713	331.542	307.022	217.717	358.467	327.99
		527	2242.66	329.761	462.556	397.421	172.404	318.265	511.84	348.051	63.0714	266.186	384.312	187.649	51.0808	337.891	228.811	340.266	66.3527	482.508	399.419	444.572	370.437	214.959	358.492	393.82	421.956	374.958	289.514	461.807	350.065	241.872	306.218	276.229	0	389.575	388.548	71.2321	418.406	298.072	385.064	372.218	280.543	294.429	367.01	359.497	220.328	418.025	307.775
		528	2246.52	256.21	402.734	296.632	152.314	323.625	532.263	369.833	145.566	166.879	193.06	216.535	128.453	458.951	225.352	394.69	66.0538	367.106	361.636	245.279	264.967	209.602	363.313	321.011	457.276	392.579	257.597	464.79	351.542	316.581	402.662	245.221	38.0613	446.408	324.915	126.459	363.794	200.948	304.744	181.465	317.952	125.852	322.411	299.189	280.146	371.24	231.269
		529	2250.38	289.095	451.333	419.024	167.568	395.078	411.577	338.414	52.9723	368.132	352.466	237.079	31.4976	417.793	257.783	356.878	74.6651	311.921	242.392	475.926	245.779	342.57	437.24	382.88	437.213	433.096	275.217	424.472	386.67	255.979	312.019	260.05	39.5901	515.321	344.124	55.8182	413.448	152.881	284.888	256.405	156.891	336.506	404.487	309.878	181.934	308.513	346.749
		530	2254.24	292.981	284.758	541.864	162.915	453.175	429.566	323.841	0	237.153	416.593	225.21	78.2339	386.171	236.625	402.249	114.467	353.783	209.048	332.259	549.159	265.85	362.757	356.539	449.852	284.081	394.874	451.262	354.018	373.515	290.977	320.342	83.6924	494.192	358.199	70.7877	384.609	229.071	373.469	311.027	200.604	283.956	373.837	332.358	182.393	330.685	282.946
		531	2258.1	329.462	352.074	366.755	181.265	372.219	474.129	322.251	193.318	377.079	452.672	224.938	86.5791	468.822	272.594	280.724	52.9112	351.213	220.37	372.259	492.723	206.413	344.342	320.528	507.268	442.382	389.354	456.786	323.998	317.917	394.891	334.494	65.0323	475.705	327.405	31.4708	442.947	235.132	338.506	284.906	139.586	282.109	326.84	298.084	230.591	377.27	325.777
		532	2261.96	442.638	417.156	273.155	144.15	200.59	446.19	188.618	217.032	316.794	369.192	170.515	88.0592	425.254	191.6	335.497	70.378	419.466	400.496	406.748	426.188	397.169	342.311	294.81	506.234	443.532	362.152	465.42	355.835	233.402	419.122	366.866	118.736	420.2	371.323	84.5159	379.399	229.398	290.301	304.617	222.941	323.766	345.854	343.03	91.264	248.719	367.371
		533	2265.82	330.072	332.929	366.413	144.293	309.48	409.654	258.046	247.047	373.007	342.913	207.401	118.237	460.789	274.202	309.741	110.419	382.51	367.534	314.156	399.877	307.089	325.955	284.986	368.479	409.662	369.399	360.422	335.354	315.497	422.707	389.345	29.6318	241.645	367.074	53.673	474.439	234.51	275.731	275.482	270.085	219.17	306.637	411.418	24.018	310.403	339.437
		534	2269.68	408.124	293.845	279.959	210.946	311.401	394.766	282.518	216.458	370.62	160.719	168.555	85.2257	438.834	221.065	362.256	51.1627	369.853	368.028	356.879	463.51	329.656	439.673	336.508	619.397	479.075	304.032	429.14	234.598	301.905	384.487	364.616	66.8143	368.144	318.75	29.3295	359.533	155.011	277.149	250.631	252.098	295.893	359.144	387.882	100.501	204.761	352.023
		535	2273.54	353.372	337.582	369.4	160.234	352.152	486.112	303.561	63.148	301.824	291.503	293.707	82.2297	328.651	211.835	342.44	59.0255	410.325	167.987	308.669	457.657	355.37	361.003	279.526	482.31	380.827	300.639	509.003	274.039	318.422	417.569	353.612	59.2774	408.189	334.503	0	396.8	215.227	328.485	242.634	256.702	262.692	328.239	431.297	138.551	261.654	342.486
		536	2277.4	370.12	350.539	335.034	190.467	384.858	383.979	325.107	51.7025	278.314	344.342	283.343	55.4132	309.502	259.517	327.05	37.8529	387.653	224.587	428.392	447.169	354.786	314.504	368.223	507.653	407.396	303.188	465.346	321.041	254.981	390.85	341.195	142.736	337.32	356.589	16.1911	417.598	346.509	323.504	314.265	199.949	264.221	438.329	220.007	246.389	205.675	315.468
		537	2281.26	342.612	268.776	381.439	93.519	358.929	412.641	294.885	40.059	432.149	430.39	249.917	48.2158	487.392	274.233	292.394	89.3848	420.265	291.611	427.459	383.226	297.389	278.538	275.856	492.773	452.726	302.831	469.41	238.681	203.234	432.975	346.025	76.9505	319.794	326.115	22.5796	384.63	259.477	273.064	252.836	284.523	239.881	340.21	380.501	248.68	236.075	238.262
		538	2285.12	433.111	355.352	336.333	144.88	307.383	420.592	288.953	120.025	336.72	140.628	257.256	70.0247	310.42	239.054	306.502	81.4209	395.983	396.035	415.705	369.401	330.712	435.754	269.419	425.122	447.157	368.861	492.821	277.462	329.614	308.003	339.014	71.4	414.82	246.47	0	436.748	273.475	425.635	345.929	257.882	350.038	425.882	368.04	253.489	147.887	404.818
		539	2288.98	414.585	255.126	338.989	135.199	329.795	481.515	287.771	116.205	291.897	255.222	252.759	25.5729	322.223	230.069	241.997	86.3923	462.688	285.087	445.559	326.964	341.169	361.194	252.775	461.94	416.556	340.047	460.177	322.205	283.103	389.025	293.183	82.5909	435.332	369.943	0	349.487	262.761	425.912	308.019	352.858	327.677	342.184	326.282	272.126	220.493	333.289
		540	2292.84	393.378	314.289	424.145	172.453	367.714	442.986	253.791	163.596	231.054	149.002	326.767	52.4625	338.335	182.478	325.942	60.2146	533.063	401.935	485.542	430.388	254.785	372.028	262.282	550.902	522.664	395.501	456.924	336.913	324.727	365.396	241.935	132.89	349.218	296.022	0	360.777	195.026	370.091	343.464	299.102	367.746	327.834	381.143	89.5825	223.056	373.334
		541	2296.7	434.274	393.014	328.882	180.248	390.549	595.451	241.178	191.955	294.597	221.725	208.385	93.3557	395.394	224.528	347.651	86.0556	484.011	347.313	527.742	413.971	244.971	285.152	304.77	468.944	596.58	400.817	555.878	350.62	276.322	442.915	240.977	36.2271	279.157	264.991	0	398.368	269.949	336.425	294.044	325.01	374.856	372.759	396.975	191.348	316.271	282.142
		542	2300.56	468.378	270.722	303.733	176.868	399.51	449.473	274.213	103.036	200.444	225.261	270.775	87.8772	302.943	266.922	362.943	119.108	530.456	328.258	404.178	420.228	389.46	429.033	224	409.322	519.867	368.294	437.325	301.77	304.64	391.635	193.075	64.9548	456.419	143.233	0	473.184	300.908	346.034	310.055	313.484	369.382	437.237	302.616	209.304	330.729	252.966
		543	2304.42	412.528	302.621	296.232	216.598	409.259	526.157	276.922	158.46	364.906	148.742	325.266	125.177	274.076	297.577	426.869	110.517	440.583	288.906	359.921	328.51	314.862	295.351	282.149	406.731	587.407	486.674	407.573	444.993	343.005	507.724	290.93	68.4662	343.791	224.623	0	466.172	299.802	291.526	330.805	340.774	433.785	306.105	349.528	305.457	209.559	246.663
		544	2308.28	429.39	211.98	254.57	211.809	322.838	492.358	371.11	145.161	347.791	224.236	261.052	144.961	393.882	305.134	359.486	111.732	444.856	295.744	441.115	305.247	385.692	336.807	231.946	449.742	584.444	377.421	384.818	277.922	412.836	465.274	212.203	97.1354	310.768	277.558	0	521.366	269.915	472.157	348.495	370.916	306.329	355.03	396.129	232.626	380.535	446.948
		545	2312.14	374.346	259.736	262.405	80.9742	426.934	372.536	314.259	129.737	389.682	339.753	286.043	94.3417	332.454	226.802	321.231	111.477	493.752	363.495	409.937	378.581	241.646	342.523	196.751	484.435	592.179	438.534	475.145	376.661	338.478	367.778	182.823	165.065	299.544	212.531	0	443.088	182.336	328.505	309.435	363.58	280.225	336.983	343.644	187.67	333.929	321.659
		546	2316	416.399	262.999	120.351	167.543	372.426	473.754	367.865	183.768	389.024	236.679	261.476	164.134	343.603	314.491	454.333	158.064	429.69	200.857	393.449	372.086	301.262	265.468	316.967	452.981	545.062	422.582	427.355	312.71	327.817	410.097	198.871	87.7928	448.689	283.081	0	377.926	147.846	362.85	334.469	332.421	351.414	313.666	389.278	239.268	323.175	312.878
		547	2319.86	475.076	391.088	201.517	186.424	354.74	518.734	255.598	203.275	376.992	211.091	262.358	146.141	337.918	263.308	394.474	104.172	553.698	468.688	414.231	423.74	277.14	336.342	255.209	504.851	599.446	312.452	352.686	270.204	331.959	333.468	251.711	161.425	354.867	237.69	20.9426	457.574	228.465	343.639	340.111	322.897	410.797	419.585	394.367	206.677	286.482	309.054
		548	2323.72	467.89	415.356	177.243	270.375	448.632	412.013	324.343	172.956	313.791	290.544	258.449	193.128	488.419	334.638	538.018	222.511	505.018	265.879	350.835	388.739	278.057	305.013	254.956	405.223	440.429	363.568	451.044	291.529	160.706	342.72	278.712	140.974	416.187	228.414	0	361.511	169.08	367.807	345.59	288.403	265.247	401.141	332.53	232.699	281.815	348.024
		549	2327.58	508.948	322.499	321.788	203.589	508.088	452.938	332.368	254.279	286.682	209.553	249.132	149.376	312.315	373.422	502.01	175.384	405.035	375.331	426.632	395.066	144.421	327.586	245.439	494.659	556.824	362.426	358.344	426.148	366.662	358.884	351.309	102.431	395.22	293.904	0	476.301	205.441	203.768	330.878	392.524	332.357	374.99	362.862	208.577	199.293	362.839
		550	2331.44	629.628	333.117	230.309	177.996	342.946	471.552	403.142	159.612	232.713	204.483	184.79	187.431	347.13	251.875	423.974	121.757	480.044	361.369	371.828	346.867	223.984	218.191	247.904	416.566	486.644	387.165	363.567	418.056	239.83	314.604	219.295	83.4174	379.081	182.662	18.7865	365.865	251.158	252.348	402.153	377.695	395.807	447.594	247.172	247.983	215.03	406.138
		551	2335.3	594.17	245.123	208.973	276.225	371.661	421.004	369.74	215.631	366.471	290.919	215.429	82.5754	414.212	266.666	492.985	131.07	445.268	229.888	508.798	448.234	265.421	269.725	217.038	484.666	414.843	425.703	389.787	424.526	157.867	408.377	238.913	113.383	406.177	264.021	43.6673	430.936	190.746	307.696	233.109	341.689	350.23	295.371	260.708	216.965	257.446	289.946
		552	2339.16	635.397	243.87	299.636	236.656	222.222	471.01	433.277	209.315	299.225	343.951	228.154	125.317	410.622	211.725	391.365	162.204	455.024	360.439	428.889	353.772	285.906	263.563	183.13	421.608	430.749	435.439	412.336	439.505	182.608	236.531	383.212	129.033	387.29	282.737	0	424.121	320.494	406.747	348.067	329.699	353.709	345.803	321.957	249.849	233.738	281.091
		553	2343.02	613.76	196.81	250.703	174.042	378.644	505.954	434.864	136.677	216.202	193.462	311.209	109.695	403.839	255.863	419.359	152.284	503.418	319.717	440.056	416.757	338.377	395.472	163.92	376.177	448.7	484.534	384.083	378.741	382.849	306.17	293.134	119.772	210.96	281.354	18.6736	408.202	188.091	426.192	254.171	217.765	351.74	358.275	332.142	179.345	196.325	263.54
		554	2346.88	615.868	154.235	233.324	184.253	457.783	402.444	341.442	65.7461	346.914	282.303	237.64	148.166	368.663	315.139	433.961	148.374	465.358	374.299	464.294	309.464	241.09	226.301	234.827	474.472	576.022	469.635	525.208	411.47	334.063	344.452	352.965	74.9352	288.686	273.266	51.1782	462.488	155.789	279.332	201.368	302.69	415.804	314.178	316.846	182.572	310.813	338.899
		555	2350.74	554.265	219.624	309.858	207.003	497.529	382.957	308.234	202.783	430.884	289.039	144.762	77.7856	446.989	233.352	439.129	163.87	489.723	257.804	439.61	405.185	269.925	311.134	157.723	582.337	481.758	450.23	440.386	331.123	336.809	285.858	344.681	0	316.95	234.241	23.1965	443.454	165.12	469.516	260.545	151.491	379.59	394.373	338.743	167.761	247.269	377.986
		556	2354.6	549.093	118.665	220.228	287.968	464.278	510.566	395.588	131.516	307.988	340.194	140.765	69.0709	362.893	272.407	387.362	158.983	447.604	222.681	449.638	354.683	269.729	336.982	285.991	646.119	454.457	502.295	444.315	357.69	216.214	289.404	363.491	67.79	347.722	236.93	0	424.43	253.07	336.927	374.124	144.519	327.392	398.095	335.929	190.53	455.1	393.249
		557	2358.46	563.757	188.51	292.713	337.545	531.073	516.317	393.906	198.982	248.036	321.408	194.572	152.53	455.041	245.298	323.819	220.489	364.184	262.133	506.512	435.6	246.038	223.612	252.353	454.922	445.591	549.782	398.065	350.516	164.439	308.122	352.767	38.7057	352.307	286.001	81.6559	392.061	178.266	383.318	297.38	368.599	351.642	323.434	360.371	313.462	251.533	422.085
		558	2362.32	507.466	224.871	312.981	207.793	444.326	485.144	364.31	217.391	317.131	369.738	168.348	118.368	396.619	289.429	479.904	248.695	467.56	398.799	418.866	254.102	256.394	325.086	271.722	526.818	472.683	477.716	354.722	423.246	364.951	184.914	316.39	49.9513	265.154	225.611	127.105	457.13	166.136	386.821	396.037	352.96	342.102	349.839	344.957	295.272	289.201	389.11
		559	2366.18	569.263	85.466	324.702	251.59	364.119	407.289	418.114	130.704	277.899	228.024	185.89	0	442.795	275.499	435.091	198.011	379.69	360.207	536.583	321.785	284.675	295.922	233.644	532.902	583.056	534.198	450.654	412.668	365.68	274.774	375.837	84.2035	344.729	283.638	165.681	448.403	240.478	365.487	318.614	326.495	223.857	0	273.219	253.888	353.573	352.493
		560	2370.04	507.962	102.936	298.539	320.654	512.109	347.125	373.626	128.767	282.086	384.968	184.708	59.8671	285.247	169.848	404.308	251.103	446.351	279.786	477.68	324.432	155.506	348.882	284.79	436.056	490.922	341.578	408.976	444.131	239.525	231.81	297.117	0	377.404	206.227	92.6907	499.429	213.904	323.876	291.733	314.056	264.287	346.246	279.293	276.561	406.669	420.904
		561	2373.9	416.653	186.11	278.702	282.154	361.448	308.606	369.969	90.7048	301.747	367.408	172.419	99.1766	276.507	262.408	399.057	221.78	301.764	232.892	511.266	572.735	198.24	411.637	231.454	567.557	592.816	484.337	539.822	432.061	277.181	187.648	236.905	111.067	326.622	319.395	99.4473	422.193	359.763	277.463	238.987	362.284	296.678	0	321.744	415.78	297.887	379.775
		562	2377.76	434.543	163.624	249.447	372.058	412.538	339.5	375.041	255.436	299.59	252.872	104.73	75.832	357.836	288.682	431.45	143.662	259.713	373.263	362.02	347.597	184.793	278.758	329.921	572.794	503.856	352.23	317.866	425.811	326.454	302.431	365.94	90.4283	474.093	360.09	112.448	440.254	283.536	288.446	337.55	385.142	323.145	342.908	355.307	199.227	279.587	451.687
		563	2381.62	417.593	259.152	193.553	378.541	431.851	537.496	376.108	147.944	285.689	197.389	160.647	95.6922	306.322	248.001	506.487	163.255	203.909	404.358	453.367	388.09	163.575	359.267	283.679	443.952	479.212	485.644	412.729	299.616	387.162	255.308	291.033	98.6021	357.447	177.989	103.605	423.45	230.539	265.369	385.676	398.722	346.722	450.489	383.041	286.043	384.176	398.965
		564	2385.48	336.036	214.611	287.728	191.51	365.237	508.079	386.403	155.928	256.635	187.817	121.265	164.82	304.312	266.381	485.077	224.664	337.086	394.679	537.8	271.298	284.599	368.695	214.432	625.958	588.275	508.675	502.849	414.546	419.668	273.558	266.45	63.9737	433.166	206.932	116.72	462.596	283.352	361.671	271.435	431.552	351.431	422.597	345.299	183.875	361.979	333.089
		565	2389.34	433.279	185.07	291.475	292.59	439.54	495.043	363.6	77.2761	267.271	224.49	80.9493	220.018	340.85	270.006	435.271	241.5	386.293	322.019	431.199	365.697	195.253	401.811	212.463	410.901	510.861	630.821	515.196	431.78	354.95	293.08	260.984	79.7213	404.388	341.167	185.398	411.355	233.004	380.293	282.727	371.283	338.345	399.336	313.054	281.703	420.946	194.991
		566	2393.2	392.308	143.536	293.258	258.53	460.544	470.131	408.212	156.447	427.347	205.403	136.151	114.999	381.611	231.903	481.362	213.273	361.283	346.133	440.31	195.652	246.611	349.636	197.42	458.166	450.883	522.372	396.667	384.322	410.453	179.916	244.998	20.6174	358.844	314.751	198.164	348.387	235.813	480.09	329.913	334.384	319.81	359.853	302.999	264.594	370.814	252.537
		567	2397.06	498.603	247.308	299.441	322.646	421.931	424.525	412.347	105.47	332.032	282.036	51.7718	109.302	401.825	218.2	516.458	96.4105	310.17	184.87	409.134	388.718	296.963	374.644	188.384	424.297	515.024	490.665	453.376	208.292	291.977	287.23	354.128	98.3448	367.992	287.117	226.259	356.803	180.174	390.981	361.198	383.023	245.404	383.665	249.092	297.8	331.453	225.911
		568	2400.92	600.466	197.927	301.243	322.946	527.75	405.125	407.786	95.8187	204.45	185.242	79.9571	94.0081	423.917	249.328	613.552	138.936	197.747	286.063	477.611	357.313	359.803	274.345	168.08	556.331	566.336	535.989	490.993	334.19	347.95	199.254	192.16	27.5087	345.036	283.84	211.838	391.397	299.729	335.637	332.283	355.588	245.482	344.274	290.057	254.021	428.158	362.007
		569	2404.78	588.854	131.574	306.311	347.237	433.791	407.99	425.225	90.8879	323.228	247.279	130.493	96.5433	402.269	283.819	474.28	172.048	312.109	320.828	415.325	403.019	322.98	458.79	250.533	475.73	531.451	536.419	470.58	337.691	423.791	239.688	252.742	97.8078	366.812	371.645	167.714	451.699	267.324	361.637	311.436	374.184	227.988	346.096	299.574	271.19	386.687	272.311
		570	2408.64	472.607	129.661	285.425	263.833	489.424	452.773	346.603	125.048	282.808	210.725	89.1288	117.135	329.141	277.539	512.379	153.634	283.041	182.73	433.898	323.976	255.063	380.601	350.149	444.393	595.661	547.683	479.018	456.549	359	157.017	365.275	52.4468	262.424	370.537	257.505	347.437	219.24	270.831	364.009	350.816	376.87	351.292	393.834	230.576	326.688	223.555
		571	2412.5	462.845	247.817	272.607	225.823	520.453	391.572	351.004	43.696	362.847	174.508	70.8804	127.299	246.24	273.612	506.937	211.018	180.083	281.431	379.633	245.478	236.389	413.755	252.996	509.871	599.625	422.82	469.776	292.008	441.066	216.593	308.922	92.9392	343.899	309.15	235.965	422.479	157.922	372.755	300.921	355.413	393.014	417.789	330.952	356.771	441.418	224.415
		572	2416.36	451.787	239.121	373.977	256.572	441.15	535.747	333.303	211.923	381.039	210.919	118.293	129.255	363.003	286.359	443.628	307.752	244.551	273.593	388.271	310.289	270.757	328.943	309.715	405.672	585.782	537.058	491.924	409.561	314.019	211.095	267.742	132.668	316.874	290.56	264.55	436.195	154.488	315.58	269.233	388.533	409.93	354.456	382.224	251.384	369.886	260.214
		573	2420.22	488.206	147.33	385.824	325.22	446.073	476.16	386.981	154.801	256.96	139.69	145.784	91.7687	371.889	234.395	453.477	290.041	291.758	213.13	405.927	428.317	328.621	429.8	264.292	477.5	620.333	502.398	375.774	359.322	406.516	147.682	264.81	112.092	261.724	263.305	241.624	350.876	205.891	295.794	309.871	308.424	362.229	348.7	296.447	169.218	391.987	302.997
		574	2424.08	581.31	195.747	336.482	198.994	460.1	481.929	361.104	77.9765	376.056	167.887	67.94	140.608	315.893	310.566	543.48	235.2	308.097	189.108	391.767	355.368	286.005	375.708	246.735	446.927	676.819	467.611	370.397	318.766	315.811	233.958	270.82	149.767	401.342	355.206	261.157	292.588	194.359	342.859	284.836	254.368	300.303	219.425	345.656	213.829	237.794	244.759
		575	2427.94	468.115	178.883	432.167	278.038	586.181	375.769	429.07	158.124	324.268	189.391	95.6998	80.7356	394.457	252.326	644.058	173.227	313.628	306.428	407.075	376.589	252.778	405.031	263.285	510.675	647.643	441.95	355.63	439.657	321.45	184.943	204.339	163.97	422.239	313.946	285.572	391.15	294.799	361.663	290.513	289.31	441.305	281.881	336.542	285.967	293.991	262.831
		576	2431.8	518.638	125.392	437.934	388.484	489.122	422.296	345.772	24.7542	303.835	132.534	79.5121	126.861	373.475	251.753	492.047	217.45	334.69	186.085	370.382	419.568	324.586	391.434	293.764	492.057	580.11	378.91	365.174	375.975	296.61	335.452	339.735	126.183	476.479	311.172	169.607	445.648	353.861	378.222	276.032	327.559	359.583	297.268	345.437	336.58	318.917	324.666
		577	2435.66	500.333	182.811	456.493	325.831	508.426	397.537	418.253	89.1477	227.063	140.558	34.9465	114.4	276.647	241.222	565.433	145.449	366.195	156.613	415.129	493.814	178.682	347.44	280.204	365.503	628.131	394.323	457.625	264.122	281.378	255.588	297.937	122.464	486.328	427.295	317.464	419.82	123.463	390.442	375.08	275.928	194.084	340.558	386.793	201.333	347.772	226.617
		578	2439.52	442.913	112.429	400.203	284.236	488.941	431.857	437.915	67.2311	181.199	224.814	63.0087	121.625	357.599	231.465	537.429	127.269	250.886	193.925	422.676	344.127	282.935	316.814	283.688	480.202	554.62	390.177	322.611	347.269	346.483	263.294	259.206	151.517	378.933	334.399	217.872	346.758	248.504	502.731	272.733	385.272	375.592	348.268	293.039	214.774	278.287	300.213
		579	2443.38	528.959	180.192	424.294	319.619	500.27	424.825	404.597	78.9104	271.271	169.254	70.6241	103.809	290.151	225.632	595.875	193.481	378.838	216.902	432.157	394.24	341.684	376.389	350.759	359.688	470.593	415.605	414.289	355.167	275.314	277.459	300.924	126.564	385.393	308.472	242.244	260.306	124.337	479.122	239.518	334.159	288.087	291.433	335.182	120.924	367.661	246.385
		580	2447.24	579.215	187.066	291.315	298.666	712.119	374.213	369.093	62.6366	292.049	247.695	111.735	80.5687	334.073	231.204	551.54	65.924	334.155	211.331	443.956	361.438	276.334	336.11	348.273	458.33	546.442	291.114	407.22	304.271	430.274	289.246	268.407	56.3705	363.702	302.305	342.01	448.146	120.068	371.962	333.708	310.093	248.32	298.405	288.006	168.35	425.85	247.423
		581	2451.1	486.155	151.819	363.889	302.354	621.476	417.303	286.578	122.318	198.999	164.399	75.1574	69.3647	391.157	275.83	503.762	151.143	313.223	234.195	455.698	378.624	226.189	338.391	286.564	451.221	531.058	292.884	545.773	339.035	241.415	228.077	237.422	84.9875	431.412	336.018	329.632	444.071	25.1857	519.267	212.442	328.091	319.467	0	285.812	146.208	336.822	173.249
		582	2454.96	502.723	188.477	399.258	393.879	506.115	393.307	239.279	167.344	253.513	189.812	76.1612	92.8449	374.201	284.864	612.318	154.32	303.306	197.384	383.01	354.769	225.298	282.873	466.479	623.799	494.076	369.923	442.741	285.384	412.118	257.421	283.371	116.254	409.297	324.82	272.582	352.846	175.953	468.741	281.369	377.103	258.588	348.889	353.406	116.429	348.151	236.801
		583	2458.82	487.834	55.2971	395.672	332.936	429.607	471.966	296.012	69.4024	287.73	271.734	88.368	78.2116	358.723	204.495	577.597	136.731	408.883	240.154	398.62	329.652	359.174	330.928	377.363	484.734	484.107	355.131	484.237	254.95	313.614	242.381	229.698	129.606	368.267	275.471	316.123	312.461	135.676	322.918	225.112	348.221	339.54	323.863	412.314	158.352	405.762	252.974
		584	2462.68	517.385	23.092	356.742	308.049	570.161	408.587	456.169	119.988	193.168	175.702	121.754	139.126	429.94	247.655	417.433	141.307	383.638	91.8225	430.482	469.213	297.887	343.184	326.68	470.742	435.314	335.369	384.627	334.327	328.517	238.298	278.883	68.6432	352.901	189.88	365.271	391.166	94.0604	413.785	210.6	271.848	419.516	378.941	350.74	130.758	299.074	212.87
		585	2466.54	477.509	0	422.115	347.628	665.13	398.47	209.908	147.394	203.923	109.115	96.5718	125.372	445.099	247.279	620.151	151.141	366.714	250.364	453.197	396.215	203.809	277.617	360.172	447.138	493.909	422.57	406.77	407.001	399.951	216.824	263.385	124.369	300.447	258.169	322.035	315.895	143.142	325.61	155.292	344.989	217.621	310.242	408.324	71.0771	293	286.744
		586	2470.4	428.957	166.756	320.044	304.418	564.728	410.025	330.682	187.268	341.26	175.057	107.609	109.603	402.216	197.385	566.947	175.366	368.076	145.705	448.426	445.076	282.927	287.688	301.584	589.118	440.049	366.521	415.611	363.921	302.814	337.169	208.861	96.1129	323.306	296.454	284.902	301.598	128.722	369.223	292.918	400.357	201.494	362.231	328.718	122.778	435.324	207.186
		587	2474.26	570.53	53.204	532.743	343.069	519.941	364.571	305.706	96.507	176.152	193.231	128.405	148.905	344.913	212.482	458.167	141.51	351.156	243.279	422.57	408.172	276.304	324.004	415.232	461.246	443.267	357.561	358.648	402.844	326.607	338.25	294.94	78.4901	344.793	352.505	335.217	295.668	161.008	459.451	414.272	328.61	250.912	338.261	341.595	83.7918	378.438	188.341
		588	2478.12	546.762	76.4603	416.176	478.969	550.294	537.102	310.825	99.3789	209.483	171.29	156.82	120.275	423.248	229.09	575.303	110.884	416.411	279.219	452.061	343.832	394.84	247.326	390.592	485.882	445.039	367.34	546.162	363.875	261.131	339.342	175.406	66.0537	378.831	358.072	347.065	258.128	124.533	403.203	469.927	296.7	160.767	237.58	397.743	108.237	271.182	201.491
		589	2481.98	585.516	163.573	457.036	332.802	514.88	442.054	386.257	92.6052	200.462	145.267	166.344	138.626	419.104	272.208	452.637	154.789	420.974	141.945	486.84	379.454	267.652	312.443	453.19	613.308	475.162	249.842	418.769	437.474	289.923	222.067	382.996	54.9728	342.808	340.404	220.895	346.24	117.175	283.956	341.487	312.397	247.786	414.616	266.011	123.706	257.702	131.143
		590	2485.84	584.438	92.7468	359.757	346.088	529.454	312.904	347.944	66.7444	345.686	158.137	182.197	93.6594	325.178	190.631	450.834	159.314	414.708	220.825	461.834	358.749	332.58	319.62	480.24	519.005	436.076	190.184	526.094	389.191	292.982	335.384	329.684	101.51	461.231	334.826	313.809	375.726	186.958	448.917	331.4	190.003	223.396	285.714	334.762	86.6704	244.457	214.931
		591	2489.7	674.672	90.6379	421.737	453.939	542.43	409.622	300.684	64.501	235.178	215.285	229.328	61.654	381.635	137.833	423.97	157.951	389.641	253.913	480.128	344.479	333.596	352.635	360.915	546.16	441.953	235.066	338.059	362.136	338.449	365.956	374.09	135.344	334.39	325.474	330.946	418.609	123.186	420.521	283.063	218.239	182.887	0	323.067	0	314.182	109.886
		592	2493.56	513.972	85.2274	336.417	318.529	513.373	270.285	356.903	0	252.849	183.686	217.336	97.7859	392.338	199.05	519.402	74.4563	404.512	353.709	342.233	430.493	311.377	293.861	352.253	550.017	488.197	343.039	327.248	368.104	137.719	376.343	323.126	136.842	357.432	274.663	393.21	397.451	70.6846	397.47	277.854	276.317	210.309	355.23	376.16	105.375	258.417	181.072
		593	2497.42	502.724	167.97	257.93	322.755	518.34	213.228	460.938	98.1131	298.265	176.659	212.523	94.4311	324.869	281.279	433.932	163.647	423.835	317.097	371.454	525.33	318.412	308.289	434.795	437.764	416.266	297.44	368.041	382.859	222.769	377.962	249.315	131.441	338.098	328.738	310.364	496.656	68.7472	425.741	294.287	343.962	216.962	357.952	363.45	42.538	274.105	112.08
		594	2501.28	428.133	84.2272	272.024	422.913	563.278	309.608	298.929	33.5296	236.839	251.75	282.972	110.956	230.336	257.689	462.129	155.556	333.011	302.698	426.334	484.153	257.38	318.156	462.718	488.429	325.89	338.996	356.643	415.221	259.09	355.172	271.885	55.7683	381.526	396.613	364.615	368.122	194.598	429.812	214.018	276.514	240.658	248.487	392.92	75.6268	248.473	209.36
		595	2505.14	455.974	142.871	301.316	298.62	483.712	336.146	333.558	78.3074	278.843	160.251	293.577	83.2163	287.874	293.07	423.97	176.572	510.554	172.205	441.469	422.461	314.231	373.224	366.428	494.304	322.75	320.047	387.439	404.436	315.234	357.34	312.33	103.53	393.298	333.7	300.692	333.185	144.921	421.56	337.798	262.937	244.302	378.023	323.066	0	485.904	265.841
		596	2509	441.366	299.518	393.23	335.475	549.625	383.774	416.292	81.917	164.681	203.131	291.89	126.774	239.399	256.018	441.741	47.4303	362.703	292.717	432.384	463.92	397.97	356.779	487.778	476.576	453.818	345.653	394.971	386.593	260.717	303.778	290.762	153.664	296.599	298.218	214.664	428.781	99.2005	337.164	217.42	316.818	250.189	324.094	277.714	44.197	392.002	187.792
		597	2512.86	502.181	225.728	278.817	429.474	572.52	472.911	455.099	63.4668	166.316	226.597	319.155	78.6716	275.213	279.313	515.048	215.759	453.661	336.972	365.969	408.888	382.662	289.914	496.514	495.188	484.62	308.64	345.741	268.291	303.326	348.013	344.91	72.7632	292.933	358.537	262.12	366.523	79.0088	276.381	231.619	336.082	210.473	269.691	330.69	51.7658	373.278	188.623
		598	2516.72	417.679	244.497	333.253	378.638	464.693	487.729	352.293	137.422	258.659	182.847	304.425	119.866	347.09	240.682	609.597	186.53	353.659	294.317	315.918	393.995	319.69	315.019	398.484	533.017	494.106	278.93	267.007	370.553	180.203	274.123	217.208	137.89	367.531	316.172	341.411	404.506	179.421	402.923	276.736	231.879	220.192	246.85	335.222	72.9028	352.575	303.579
		599	2520.58	372.65	193.137	313.753	447.655	414.361	490.422	435.205	155.985	224.491	252.719	308.613	178.483	295.309	235.45	553.355	134.716	374.102	227.701	334.71	480.62	411.819	291.915	410.417	451.002	491.309	274.24	313.458	387.335	346.097	337.385	232.079	41.4594	343.235	417.601	350.399	341.903	122.473	385.549	334.131	203.742	244.405	262.067	392.633	27.5721	350.482	269.004
		600	2524.44	464.198	291.71	333.206	366.353	635.864	336.001	318.626	106.039	183.72	205.122	357.293	143.423	418.457	229.276	554.352	224.296	420.474	250.218	311.661	410.091	385.001	222.76	458.668	546.902	458.692	203.438	296.893	305.15	360.057	279.199	385.517	91.3739	355.21	256.255	302.621	387.856	119.863	303.766	200.937	203.047	259.511	206.266	349.916	59.302	236.227	272.812
		601	2528.3	453.959	208.579	291.381	403.606	442.397	396.915	378.702	160.85	338.355	272.171	284.519	162.172	453.658	183.532	722.722	116.476	382.284	160.927	298.008	449.986	389.07	236.886	406.402	573.526	476.687	358.989	289.579	422.592	267.462	334.22	277.866	225.66	348.564	239.377	233.324	357.808	75.09	321.822	214.583	260.103	172.869	0	263.681	34.6502	259.364	317.459
		602	2532.16	483.147	246.221	263.7	376.112	566.034	402.462	334.952	64.7342	206.001	187.79	318.382	151.3	306.637	203.584	549.749	178.781	481.819	257.46	176.898	510.1	313.266	292.436	320.129	515.383	521.729	402.97	332.074	281.812	346.828	392.549	232.521	156.517	351.342	405.68	230.825	356.832	90.7227	229.635	356.152	295.032	158.127	112.974	352.111	37.9696	367.1	229.595
		603	2536.02	468.093	223.434	291.115	377.7	502.287	415.949	328.879	35.1858	252.463	203.603	394.87	181.865	344.075	252.083	427.963	213.672	449.289	181.606	260.752	511.134	435.322	240.423	390.207	519.853	469.317	394.761	274.476	258.703	289.444	418.515	331.902	223.913	263.682	310.552	193.335	381.264	136.443	329.65	214.107	214.233	251.21	198.668	313.979	81.9228	323.961	68.6967
		604	2539.88	393.14	123.996	208.316	526.637	488.935	415.644	349.206	154.363	262.099	193.013	419.71	189.238	348.466	215.163	335.819	183.115	562.098	200.926	398.408	335.174	404.062	264.113	378.837	442.395	566.131	443.302	282.241	256.052	202.647	426.164	381.847	200.942	336.08	258.634	312.664	302.142	20.9826	281.224	289.692	138.31	220.832	217.512	192.952	0	269.943	212.859
		605	2543.74	352.702	42.4998	266.627	423.994	396.566	401.532	404.377	142.131	222.336	196.389	393.26	137.976	284.175	188.416	504.535	204.548	479.465	22.8766	383.689	488.556	365.43	253.998	387.938	449.879	482.24	347.718	291.971	205.58	180.354	432.922	332.024	154.868	349.893	239.293	257.604	358.985	116.802	417.926	374.091	144.944	194.741	209.898	281.796	39.0468	256.688	244.18
		606	2547.6	433.887	117.144	299.071	356.964	445.06	303.067	389.034	0	185.024	211.061	451.347	251.794	408.5	251.221	583.192	146.396	548.807	163.534	242.541	501.111	476.044	269.753	383.04	402.313	550.133	482.486	266.933	278.443	265.141	330.201	277.529	140.763	363.653	381.585	393.018	402.457	82.6781	303.971	363.808	195.149	183.071	184.491	301.489	76.1305	213.257	174.502
		607	2551.46	415.345	255.871	245.231	356.77	397.426	417.057	324.752	75.4563	196.575	335.52	363.576	213.314	356.528	274.305	431.112	218.935	390.878	69.7317	408.568	390.469	409.643	244.261	400.24	468.517	455.352	336.294	231.978	234.292	256.194	358.876	182.75	263.413	353.044	365.418	319.292	288.92	26.8029	346.317	383.708	211.476	77.3981	188.7	267.751	63.6118	323.306	239.749
		608	2555.32	323.908	237.981	295.459	209.567	546.921	295.601	363.643	151.237	266.237	242.345	485.511	208.171	344.163	215.012	260.029	174.978	365.445	153.529	372.525	499.749	227.601	179.009	347.614	520.984	456.401	434.741	166.301	244.867	330.553	392.267	274.238	224.11	295.075	287.619	321.576	346.035	96.6688	311.656	443.762	135.039	200.613	195.774	237.91	27.2669	192.799	133.534
		609	2559.18	398.555	281.418	295.084	538.227	444.325	380.807	409.442	205.717	161.47	337.895	416.369	237.531	300.451	206.063	369.65	218.849	431.893	67.3514	346.006	410.215	379.433	243.204	415.773	465.269	426.838	494.286	280.261	264.113	165.792	383.866	286.182	194.852	262.777	252.864	288.91	322.553	52.3733	329.859	434.733	137.735	168.066	172.542	277.42	78.5871	307.278	171.735
		610	2563.04	224.549	140.887	224.279	392.747	403.809	291.046	313.338	105.639	220.521	266.117	474.761	253.514	365.073	266.74	423.645	172.837	471.353	230.548	193.009	533.114	279.435	193.762	486.873	446.403	526.802	400.144	327.966	257.069	224.204	315.896	339.849	144.021	314.665	339.713	258.961	349.247	243.718	402.452	355.943	209.762	168.873	173.152	319.652	0	371.102	122.097
		611	2566.9	335.495	157.523	241.683	429.178	406.99	311.938	372.794	195.294	281.872	314.813	443.886	342.111	418.834	251.284	219.706	138.919	605.969	207.32	369.151	498.639	426.92	234.839	398.023	399.204	450.332	453.955	345.269	194.66	255.684	359.839	287.073	316.303	290.018	248.818	324.138	290.435	207.703	442.343	475.845	129.653	152.99	122.829	316.004	60.0061	368.014	290.482
		612	2570.76	308.774	179.38	245.878	328.059	490.52	318.054	384.191	128.25	280.144	342.335	529.354	378.423	332.612	284.692	409.342	211.221	448.299	112.507	273.215	460.184	330.401	186.51	430.201	472.117	576.988	341.189	242.395	321.083	338.104	411.122	370.557	157.056	168.783	294.538	322.155	262.49	103.846	344.207	300.387	168.704	181.732	150.744	420.042	0	401.382	219.975
		613	2574.62	329.452	281.363	227.792	425.714	489.961	389.032	392.235	173.363	185.375	342.871	602.591	337.22	366.846	315.213	341.81	149.327	364.804	165.72	332.858	298.231	295.072	211.16	469.763	499.631	495.365	472.855	231.53	227.216	148.259	408.828	258.977	314.393	243.188	324.066	173.077	395.606	0	362.421	279.88	161.904	183.091	97.431	320.354	41.6229	403.649	230.731
		614	2578.48	287.85	279.098	260.825	336.259	463.357	334.704	280.986	110.885	215.282	360.697	590.542	383.229	458.025	281.465	404.52	196.144	407.8	216.741	295.302	394.154	383.271	290.078	490.044	618.992	555.178	431.596	380.762	244.303	252.546	416.207	251.423	206.733	233.97	375.618	362.575	317.042	90.25	272.58	466.781	139.277	155.047	96.5362	315.043	64.9214	297.057	236.289
		615	2582.34	302.993	293.437	326.358	272.215	448.143	246.61	379.349	147.739	262.219	310.877	685.267	343.28	438.816	332.633	399.801	244.06	447.322	161.868	273.513	515.766	341.397	247.976	465.124	487.516	518.734	465.813	423.871	253.438	302.904	427.461	184.914	202.378	226.048	323.965	312.837	284.924	248.691	307.027	388.731	103.569	58.6963	131.914	291.486	46.7296	351.331	341.472
		616	2586.2	424.162	293.671	242.95	239.506	475.734	325.591	352.134	157.847	243.186	384.172	445.241	367.905	415.761	348.284	337.797	228.619	419.675	212.424	323.585	294.526	324.293	241.631	533.221	541.353	423.257	465.787	348.767	299.32	303.463	327.508	298.792	255.514	371.445	284.675	252.233	382.605	168.477	373.039	310.659	116.273	45.6041	83.161	307.658	25.6145	209.117	214.096
		617	2590.06	437.995	260.435	138.948	390.165	520.192	314.147	405.203	269.638	229.579	350.775	610.813	422.066	305.148	220.12	456.342	254.337	363.859	159.96	412.013	303.993	282.31	403.893	457.305	517.283	520.909	388.83	315.693	197.484	250.569	411.985	307.555	261.219	203.261	426.317	378.842	341.583	233.051	405.338	348.198	193.269	162.197	165.882	373.263	23.5599	294.883	302.323
		618	2593.92	343.977	374.996	235.993	424.2	392.188	335.573	219.196	100.238	112.133	356.085	475.854	431.877	230.303	289.878	87.9869	192.445	483.966	150.842	453.688	265	305.585	375.118	458.544	574.572	567.431	392.265	382.539	235.257	252.735	415.823	250.911	202.23	356.262	414.956	324.184	431.159	200.794	333.321	351.449	88.8736	117.428	153.423	361.507	0	230.591	340.591
		619	2597.78	434.145	208.411	187.315	254.257	345.201	328.678	312.702	138.179	238.857	287.938	548.098	402.883	239.743	296.263	422.202	243.644	297.948	197.777	478.429	341.817	78.4235	390.638	464.164	492.556	491.988	460.691	374.491	163.684	187.211	340.945	381.241	203.057	329.592	351.645	345.131	315.117	173.157	263.051	356.212	188.467	145.884	116.183	370.49	49.6673	142.655	272.53
		620	2601.64	375.03	231.757	184.735	427.546	496.358	382.548	262.375	173.679	230.977	433.199	551.965	420.392	296.25	237.314	465.285	228.639	318.672	256.087	344.226	223.081	231.856	336.895	481.566	566.348	445.925	355.166	371.199	217.897	227.228	278.36	337.154	213.923	258.361	275.461	410.165	248.758	186.709	266.425	274.176	172.082	132.609	47.5651	352.297	0	334.772	230.775
		621	2605.5	343.698	280.132	170.014	258.25	564.935	245.737	407.308	114.939	277.368	319.811	627.467	349.786	198.087	269.441	487.982	202.714	332.951	187.438	344.208	252.17	203.288	347.277	543.159	477.624	489.843	417.22	345.947	355.908	275.243	362.95	249.247	146.92	288.827	231.714	323.79	327.421	171.525	315.119	353.109	112.985	123.371	146.083	344.529	25.2841	234.233	316.39
		622	2609.36	339.35	337.162	244.911	251.001	610.04	454.333	285.275	204.07	223.462	351.654	398.203	358.016	307.101	260.226	410.423	226.89	221.311	204.503	391.72	401.481	253.905	372.937	560.876	504.328	483.682	396.218	316.877	291.018	188.454	337.672	361.181	191.216	252.453	262.862	318	283.262	150.729	321.816	400.681	79.4615	186.654	109.293	386.557	0	160.768	211.921
		623	2613.22	342.066	289.175	231.525	317.469	366.489	304.947	476.683	107.013	41.0459	245.743	481.682	378.921	368.843	287.683	430.798	167.83	244.089	306.295	388.102	337.024	248.391	290.31	525.869	432.796	505.418	423.077	257.649	265.468	65.3875	216.672	290.39	164.66	228.672	338.264	223.463	262.512	185.782	342.402	314.268	162.099	160.111	126.571	400.364	25.6887	301.681	150.299
[truncated: 22 more columns]

## Sheet: Average Background
				SptId_12	SptId_13	SptId_15	SptId_17	SptId_18	SptId_19	SptId_20	SptId_22	SptId_27	SptId_28	SptId_29	SptId_30	SptId_33	SptId_34	SptId_37	SptId_38	SptId_40	SptId_42	SptId_43	SptId_44	SptId_45	SptId_49	SptId_53	SptId_54	SptId_55	SptId_56	SptId_58	SptId_60	SptId_61	SptId_62	SptId_65	SptId_67	SptId_68	SptId_70	SptId_72	SptId_73	SptId_74	SptId_76	SptId_77	SptId_79	SptId_81	SptId_83	SptId_84	SptId_85	SptId_86	SptId_88
		0	208.44	0	0	0	0	0	0	0	0	0	0	0	0	0	0	0	0	0	0	0	0	0	0	0	0	0	0	0	0	0	0	0	0	0	0	0	0	0	0	0	0	0	0	0	0	0	0
		1	212.3	0	0	0	0	0	0	0	0	0	0	0	0	0	0	0	0	0	0	0	0	0	0	0	0	0	0	0	0	0	0	0	0	0	0	0	0	0	0	0	0	0	0	0	0	0	0
		2	216.16	0	0	0	0	0	0	0	0	0	0	0	0	0	0	0	0	0	0	0	0	0	0	0	0	0	0	0	0	0	0	0	0	0	0	0	0	0	0	0	0	0	0	0	0	0	0
		3	220.02	0	0	0	0	0	0	0	0	0	0	0	0	0	0	0	0	0	0	0	0	0	0	0	0	0	0	0	0	0	0	0	0	0	0	0	0	0	0	0	0	0	0	0	0	0	0
		4	223.88	0	203.499	0	0	0	0	0	0	0	0	0	0	0	0	0	0	0	0	0	0	0	0	0	0	0	0	0	0	0	0	0	0	0	0	0	0	0	0	0	0	0	0	0	0	0	0
		5	227.74	0	0	0	0	0	0	0	0	0	0	0	0	0	0	0	0	0	0	0	0	0	0	0	0	0	0	0	0	0	0	0	0	0	0	0	0	0	0	0	0	0	0	0	0	0	0
		6	231.6	0	0	0	0	0	0	0	0	0	0	0	0	0	0	0	0	0	0	0	0	0	0	0	0	0	0	0	0	0	0	0	0	0	0	0	0	0	0	0	0	0	0	0	0	0	0
		7	235.46	0	0	0	0	0	0	0	0	0	253.577	0	0	0	0	0	0	0	0	0	0	0	0	0	0	0	0	0	0	0	0	0	0	0	0	0	0	0	0	0	0	0	0	0	0	0	0
		8	239.32	0	0	0	0	0	0	0	0	0	0	0	0	0	0	0	0	0	0	0	0	0	0	0	0	0	0	0	0	0	0	0	0	0	0	0	0	0	0	0	0	0	0	0	0	0	0
		9	243.18	0	0	0	0	0	0	0	0	0	0	0	0	0	0	0	0	0	0	0	0	0	0	0	0	0	0	0	0	0	0	0	0	0	0	0	0	0	0	0	0	0	0	0	0	0	0
		10	247.04	0	0	0	0	0	0	0	0	0	0	0	0	0	0	0	0	0	0	0	0	0	0	0	0	0	0	0	0	0	0	0	0	0	0	0	0	0	0	0	0	0	0	0	0	0	0
		11	250.9	0	0	0	0	0	0	0	0	0	0	0	0	0	0	0	0	0	0	0	0	0	0	0	0	0	0	0	0	0	0	0	0	0	0	0	0	0	0	0	0	0	0	0	0	0	0
		12	254.76	0	0	0	0	0	0	0	0	0	0	0	0	0	0	0	0	0	0	0	0	0	0	0	0	0	0	0	0	0	0	0	0	0	0	0	0	0	0	0	0	0	0	0	0	0	0
		13	258.62	0	0	0	0	0	0	0	0	0	0	0	0	0	0	0	0	0	0	0	0	0	0	0	0	0	0	0	0	0	0	0	0	0	0	0	0	0	0	0	0	0	0	0	0	0	0
		14	262.48	0	0	0	0	0	0	0	0	0	0	0	0	0	0	0	0	0	0	0	0	0	0	0	0	0	0	0	0	0	0	0	0	0	0	0	0	0	0	0	0	0	0	0	0	0	0
		15	266.34	0	0	0	0	0	0	0	0	0	0	0	0	0	0	0	0	0	0	0	0	0	0	0	0	0	265.184	0	0	0	0	0	0	0	0	0	0	0	0	0	0	0	0	0	0	0	0
		16	270.2	0	0	0	0	0	0	0	0	0	0	0	0	0	0	0	0	0	0	0	0	0	0	0	0	0	0	0	0	0	0	0	0	0	0	0	0	0	0	0	0	0	0	0	0	0	0
		17	274.06	0	0	0	0	0	0	0	0	0	0	0	0	0	0	0	0	0	0	0	0	0	0	0	0	0	262.724	0	0	0	0	0	0	0	0	0	0	0	0	0	0	0	0	0	0	0	0
		18	277.92	0	0	0	0	0	0	0	0	0	0	0	0	0	0	0	0	0	0	0	0	0	0	0	0	0	0	0	0	0	0	0	0	0	0	0	0	0	0	0	0	0	0	0	0	0	0
		19	281.78	0	0	0	0	0	0	0	0	0	0	0	0	0	0	0	0	0	0	0	0	0	0	0	0	0	0	0	0	0	219.033	0	0	0	0	0	0	0	0	0	0	0	0	0	0	0	0
		20	285.64	0	0	0	0	0	0	0	0	0	0	0	0	0	0	0	0	0	0	0	0	0	0	0	0	0	0	0	0	0	0	0	0	0	0	0	0	0	0	0	0	0	0	0	0	0	0
		21	289.5	0	0	0	0	0	0	0	0	0	0	0	0	0	0	0	0	0	0	0	0	0	0	0	0	0	262.189	0	0	0	0	0	0	0	0	0	0	0	0	0	0	0	0	0	0	0	0
		22	293.36	0	0	0	0	0	0	0	0	0	0	0	0	0	0	0	0	0	0	0	0	0	0	0	0	0	260.497	0	0	0	0	0	0	0	0	0	0	0	0	0	0	249.154	0	0	0	0	0
		23	297.22	0	0	0	0	0	0	0	0	0	0	0	0	0	0	0	0	0	0	0	0	0	0	0	0	0	255.73	0	0	0	0	0	0	0	0	0	0	0	0	0	0	0	0	0	0	0	0
		24	301.08	0	0	0	0	0	0	0	0	0	0	0	0	0	0	0	0	0	0	0	0	0	0	0	0	0	253.505	0	0	0	0	0	0	0	0	0	0	0	0	0	0	0	0	0	0	0	0
		25	304.94	0	0	0	0	0	0	0	0	0	0	0	0	0	0	0	0	0	0	0	0	0	0	0	0	0	258.586	0	0	0	0	0	0	0	0	0	0	0	0	0	0	0	0	0	0	0	0
		26	308.8	0	0	0	0	0	0	0	0	0	0	0	0	0	0	0	0	0	0	0	0	0	0	0	0	0	0	0	0	0	0	0	0	0	0	0	0	0	0	0	0	0	0	0	0	0	0
		27	312.66	0	0	0	0	0	0	0	0	0	0	0	0	0	0	0	0	0	0	0	0	0	0	0	0	0	263.199	0	0	0	0	0	0	0	0	0	0	0	0	0	0	0	0	0	0	0	0
		28	316.52	0	0	0	0	0	0	0	0	0	0	0	0	0	0	0	0	0	0	0	0	0	0	0	0	0	0	0	0	0	0	0	0	0	0	0	0	0	0	0	0	0	0	0	0	0	0
		29	320.38	0	0	0	0	0	0	0	0	0	0	0	0	0	0	0	0	0	0	0	0	0	0	0	0	0	258.414	0	0	0	0	0	0	0	0	0	0	0	0	0	0	0	0	0	0	0	0
		30	324.24	0	0	0	0	0	0	0	0	0	0	0	0	0	0	0	0	0	0	0	0	0	0	0	0	0	258.861	0	0	0	0	0	0	0	0	0	0	0	213.852	0	0	0	0	0	0	0	0
		31	328.1	0	0	0	0	0	0	0	0	0	0	0	0	0	0	0	0	0	0	0	0	0	0	0	0	0	0	0	0	0	0	0	0	0	0	0	245.352	0	0	0	0	0	0	0	0	0	0
		32	331.96	0	0	0	0	0	0	0	0	0	0	0	0	0	0	0	0	0	0	0	0	0	0	0	0	0	253.874	0	0	0	0	0	0	0	0	0	0	0	0	0	0	0	0	0	0	0	0
		33	335.82	0	0	0	0	0	0	0	0	0	0	0	0	0	0	0	0	0	0	0	0	0	0	0	0	0	254.479	0	0	0	0	0	0	0	0	0	0	0	0	0	0	0	0	0	0	0	0
		34	339.68	0	0	0	0	0	0	0	0	0	0	0	0	0	0	0	0	0	0	0	0	0	0	0	0	0	0	0	0	0	0	0	0	0	0	0	0	0	0	0	0	0	0	0	0	0	0
		35	343.54	0	0	0	0	0	0	0	0	0	0	0	0	0	0	0	0	0	0	0	0	0	0	0	0	0	0	0	0	0	0	0	0	0	0	0	0	0	0	0	0	0	0	0	0	0	0
		36	347.4	0	0	0	0	0	0	0	0	0	0	0	0	0	0	0	0	0	0	0	0	0	0	0	0	0	0	0	0	0	0	0	0	0	0	0	0	0	0	0	0	0	0	0	0	0	0
		37	351.26	0	0	0	0	0	0	0	0	0	0	0	0	0	0	0	0	0	0	0	0	0	0	0	0	0	0	0	0	0	0	0	0	0	0	0	0	0	0	0	0	0	0	0	0	0	0
		38	355.12	0	0	0	0	0	0	0	0	0	0	0	0	0	0	0	0	0	0	0	0	0	0	0	0	0	0	0	0	0	0	0	0	0	0	0	0	0	0	0	0	0	0	0	0	0	0
		39	358.98	0	0	0	0	0	0	0	0	0	0	0	0	0	0	0	0	0	0	0	0	0	0	0	0	0	0	0	0	0	0	0	0	0	0	0	0	0	0	0	0	0	0	0	0	0	0
		40	362.84	0	0	0	0	0	0	0	0	0	0	0	0	0	0	0	0	0	0	0	0	0	0	0	0	0	255.556	0	0	0	0	0	0	0	0	0	0	0	0	0	0	0	0	0	0	0	0
		41	366.7	0	0	0	0	0	0	0	0	0	0	0	0	0	0	0	0	0	0	0	0	0	0	0	0	0	0	0	0	0	0	0	0	0	0	0	0	0	0	0	0	0	0	0	0	0	0
		42	370.56	0	0	0	0	0	0	0	0	0	0	0	0	0	0	0	0	0	0	0	0	0	0	0	0	0	0	0	0	0	0	0	0	0	0	0	0	0	0	0	0	0	0	0	0	0	0
		43	374.42	0	0	0	0	0	0	0	0	0	0	0	0	0	0	0	0	0	0	0	0	0	0	0	0	0	251.134	0	0	0	0	0	0	0	0	0	0	0	0	0	0	0	0	0	0	0	0
		44	378.28	0	0	0	0	0	0	0	0	0	0	0	0	0	0	0	0	0	0	0	0	0	0	0	0	0	0	0	0	0	0	0	0	0	0	0	0	0	0	0	0	0	0	0	0	0	0
		45	382.14	0	0	0	0	0	0	0	0	0	0	0	0	0	0	0	0	0	0	0	0	0	0	0	0	0	258.693	0	0	0	0	0	0	0	0	0	0	0	0	0	0	0	0	0	0	0	0
		46	386	0	0	0	0	0	0	0	0	0	0	0	0	0	0	0	0	0	0	0	0	0	0	0	0	0	252.866	0	0	0	0	0	0	0	0	0	0	0	0	0	0	0	0	0	0	0	0
		47	389.86	0	0	0	0	0	0	0	0	0	0	0	0	0	0	0	0	0	0	0	0	0	0	0	0	0	249.748	0	0	0	0	0	0	0	0	0	0	0	0	0	0	0	0	0	0	0	0
		48	393.72	0	0	0	0	0	0	0	0	0	0	0	0	0	0	0	0	0	0	0	0	0	0	0	0	0	0	0	0	0	0	0	0	0	0	0	0	0	0	0	0	0	0	0	0	0	0
		49	397.58	0	0	0	0	0	0	0	0	0	0	0	0	0	0	0	0	0	0	0	0	0	0	0	0	0	0	0	0	0	0	0	0	0	0	0	0	0	0	0	0	0	0	0	0	0	0
		50	401.44	0	0	0	0	0	0	0	0	0	0	0	0	0	0	0	0	0	0	0	0	0	0	0	0	0	246.815	0	0	0	0	0	0	0	0	0	0	0	0	0	0	0	0	0	0	0	0
		51	405.3	0	0	0	0	0	0	0	0	0	0	0	0	0	0	0	0	0	0	0	0	0	0	0	0	0	249.76	0	0	0	0	0	0	0	0	0	0	0	0	0	0	0	0	0	0	0	0
		52	409.16	0	0	0	0	0	0	0	0	0	0	0	0	0	0	0	0	0	0	0	0	0	0	0	0	233.493	0	0	0	0	0	0	0	0	0	0	0	0	0	0	0	0	0	0	0	0	0
		53	413.02	0	0	0	0	0	0	0	0	0	0	0	0	0	0	0	0	0	0	0	0	0	0	0	0	0	0	0	0	0	0	0	0	0	0	0	0	0	0	0	0	0	0	0	0	0	0
		54	416.88	0	0	0	0	0	0	0	0	0	0	0	0	0	0	0	0	0	0	0	0	0	0	0	0	0	0	0	0	0	0	0	0	0	0	0	0	0	0	0	0	0	0	0	0	0	0
		55	420.74	0	0	0	0	0	0	0	0	0	0	0	0	0	0	0	0	0	0	0	0	0	0	0	0	0	0	0	0	0	0	0	0	0	0	0	0	0	0	0	0	0	0	0	0	0	0
		56	424.6	0	0	0	0	0	0	0	0	0	0	0	0	0	0	0	0	0	0	0	0	0	0	0	0	0	252.553	0	0	0	0	0	0	0	0	0	0	0	0	0	0	0	0	0	0	0	0
		57	428.46	0	0	0	0	0	0	0	0	0	0	0	0	0	0	0	0	0	0	0	0	0	0	0	0	0	0	0	0	0	0	0	0	0	0	0	0	0	0	0	0	0	0	0	0	0	0
		58	432.32	0	0	0	0	0	0	0	0	0	0	0	0	0	0	0	0	0	0	0	0	0	0	0	0	0	0	0	0	0	0	0	0	0	0	0	0	0	0	0	0	0	0	0	0	0	0
		59	436.18	0	0	0	0	0	0	0	0	0	0	0	0	0	0	0	0	0	0	0	0	0	0	0	0	0	0	0	0	0	0	0	0	0	0	0	0	0	0	0	0	0	0	0	0	0	0
		60	440.04	0	0	0	0	0	0	0	0	0	0	0	0	0	0	0	0	0	0	0	0	0	0	0	0	0	0	0	0	0	0	0	0	0	0	0	0	0	0	0	0	0	0	0	0	0	0
		61	443.9	0	0	0	0	0	0	0	0	0	240.29	0	0	0	0	0	0	0	0	0	0	0	0	0	0	0	257.367	0	0	0	0	0	0	0	0	0	0	0	0	0	0	0	0	0	0	0	0
		62	447.76	0	0	0	0	0	0	0	0	0	234.105	0	0	0	0	0	0	0	0	0	0	0	0	0	0	0	0	0	0	0	0	0	0	0	0	0	0	0	0	0	0	0	0	0	0	0	0
		63	451.62	0	0	0	0	0	0	0	0	0	236.527	0	0	0	0	0	0	0	0	0	0	0	0	0	0	0	0	0	0	0	0	0	0	0	0	0	0	0	0	0	0	0	0	0	0	0	0
		64	455.48	0	0	0	0	0	0	0	0	0	239.461	0	0	0	0	0	0	0	0	0	0	0	0	0	0	0	0	0	0	0	0	0	0	0	0	0	0	0	0	0	0	0	0	0	0	0	0
		65	459.34	0	0	0	0	0	0	0	0	0	240.617	0	0	0	0	0	0	0	0	0	0	0	0	0	0	0	0	0	0	0	0	0	0	0	0	0	0	0	0	0	0	0	0	0	0	0	0
		66	463.2	0	0	0	0	0	0	0	0	0	240.615	0	0	0	0	0	0	0	0	0	0	0	0	0	0	0	0	0	0	0	0	0	0	0	0	0	0	0	0	0	0	0	0	0	0	0	0
		67	467.06	0	0	0	0	0	0	0	0	0	240.259	0	0	0	0	0	0	0	0	0	0	0	0	0	0	0	0	0	0	0	0	0	0	0	0	0	0	0	0	0	0	0	0	0	0	0	0
		68	470.92	0	0	0	0	0	0	0	0	0	243.703	0	0	0	0	0	0	0	0	0	0	0	0	0	0	0	0	0	0	0	0	0	0	0	0	0	0	0	0	0	0	0	0	0	0	0	0
		69	474.78	0	0	0	0	0	0	0	0	0	240.01	0	0	0	0	0	0	0	0	0	0	0	0	0	0	0	253.465	0	0	0	260.264	0	0	0	0	0	0	0	0	0	0	0	0	0	0	0	0
		70	478.64	0	0	0	0	0	0	0	0	0	252.551	0	0	0	0	0	0	0	0	0	0	0	0	0	0	0	0	0	0	0	0	0	0	0	0	0	0	0	0	0	0	0	0	0	0	0	0
		71	482.5	0	0	0	0	0	0	0	0	0	241.543	0	0	0	0	0	0	0	0	0	0	0	0	0	0	0	0	0	0	0	0	0	0	0	0	0	0	0	0	0	0	0	0	0	0	0	0
		72	486.36	0	0	0	0	0	0	0	0	0	228.259	0	0	0	0	0	0	0	0	0	0	0	0	0	0	0	0	0	0	0	0	0	0	0	0	0	0	0	0	0	0	0	0	0	0	0	0
		73	490.22	0	0	0	0	0	0	0	0	0	241.397	0	0	0	0	0	0	0	0	0	0	0	0	0	0	0	247.253	0	0	0	0	0	0	0	0	0	0	0	0	0	0	0	0	0	0	0	0
		74	494.08	0	0	0	0	0	0	0	0	0	257.023	0	0	0	0	0	0	0	0	0	0	0	0	0	0	0	0	0	0	0	0	0	0	0	0	0	0	0	0	0	0	0	0	0	0	0	0
		75	497.94	0	0	0	0	0	0	0	0	0	246.712	0	0	0	0	0	0	0	0	0	0	0	0	0	0	0	0	0	0	0	0	253.298	0	0	0	0	0	0	0	0	0	0	0	0	0	0	0
		76	501.8	0	0	0	0	0	0	0	0	0	237.814	0	0	0	0	0	0	0	0	0	0	0	0	264.257	0	0	246.465	0	0	0	0	245.667	0	0	0	0	0	0	0	0	0	0	0	237.842	0	0	0
		77	505.66	0	0	0	0	0	0	0	0	0	237.821	0	0	0	0	0	0	0	0	0	0	0	0	0	0	0	0	249.048	0	0	0	243.021	0	0	0	0	0	0	0	0	0	0	0	0	226.018	0	0
		78	509.52	0	0	0	0	0	0	0	0	0	246.246	0	0	0	0	0	0	0	0	0	0	0	0	0	0	0	0	246.564	0	0	0	242.65	0	0	0	0	0	0	0	0	0	0	0	240.251	241.538	0	0
		79	513.38	0	0	0	0	0	0	0	0	0	247.583	0	0	0	0	0	0	0	0	0	0	0	0	0	0	0	0	240.283	0	0	0	249.705	0	0	0	0	0	0	0	0	0	0	0	245.556	0	0	0
		80	517.24	0	0	0	0	0	0	232.142	0	0	238.169	0	0	0	0	0	0	0	0	0	0	0	0	258.097	0	0	253.553	239.435	0	0	0	246.604	0	0	0	0	0	0	0	0	0	0	0	237.864	0	0	0
		81	521.1	0	0	0	0	0	0	0	0	0	252.019	0	0	0	0	0	0	0	0	0	0	0	0	0	0	0	0	238.404	0	0	0	246.669	0	0	0	0	0	0	0	0	0	0	0	249.046	0	0	0
		82	524.96	0	0	0	0	0	0	0	0	0	250.334	0	0	0	0	0	0	0	0	0	0	0	0	254.852	0	0	0	246.373	0	0	0	240.626	0	0	0	0	0	0	0	0	0	0	0	247.607	234.886	0	0
		83	528.82	0	0	0	0	0	236.037	0	0	0	250	0	0	0	0	0	0	0	0	0	0	0	0	252.588	0	0	0	244.129	236.864	0	0	245.218	0	0	0	0	0	0	0	0	0	0	0	243.051	0	0	0
		84	532.68	0	0	0	0	0	0	0	0	0	247.825	0	0	0	0	0	0	0	0	0	0	0	0	0	0	0	0	238.831	238.052	0	0	242.551	0	0	0	0	0	0	0	0	0	0	0	252.153	236.392	0	0
		85	536.54	0	0	0	0	0	0	0	0	0	259.635	0	0	0	0	0	0	0	0	0	0	0	0	0	0	0	0	233.015	232.498	0	0	245.619	0	0	0	0	0	235.608	0	0	0	0	0	242.312	0	0	0
		86	540.4	0	0	0	0	0	0	0	0	0	259.064	0	0	0	0	0	0	0	0	0	0	0	0	247.978	0	0	0	240.12	234.004	0	0	236.142	0	0	0	0	0	236.265	0	0	0	0	0	238.999	233.779	0	0
		87	544.26	0	0	0	0	0	0	0	0	0	254.874	0	0	0	0	0	0	0	0	0	0	0	0	250.325	0	0	0	238.615	245.229	0	0	242.138	0	0	0	0	0	0	0	0	0	0	0	241.966	239.532	0	0
		88	548.12	0	0	0	0	0	227.854	0	0	0	262.951	0	0	0	0	0	0	0	0	0	0	0	0	257.333	0	0	0	243.36	234.326	0	0	251.274	0	0	0	0	0	0	0	0	0	0	0	246.222	232.225	0	0
		89	551.98	0	0	0	0	0	234.868	0	0	0	251.708	0	0	0	0	0	0	0	0	247.404	0	0	0	259.25	0	0	0	248.633	236.558	0	0	234.35	0	0	0	0	0	240.934	0	0	0	0	0	252.189	241.936	0	0
		90	555.84	0	0	0	0	0	225.744	0	0	0	246.883	0	0	0	0	0	0	0	0	234.561	0	0	0	258.294	0	0	0	248.572	241.084	0	0	251.333	0	0	0	0	0	236.083	0	0	0	0	0	254.307	240.842	0	0
		91	559.7	0	0	0	0	0	235.745	0	0	0	253.262	0	0	0	0	0	0	0	0	0	0	0	0	261.356	0	0	0	240.212	243.945	0	0	238.25	0	0	0	0	0	0	0	0	0	0	0	248.819	236.283	0	0
		92	563.56	0	0	0	0	0	237.528	0	0	0	255.323	0	0	0	0	0	0	0	0	0	0	0	0	259.705	0	0	0	238.591	245.716	0	0	247.772	0	0	0	0	0	234.038	0	0	0	0	0	246.425	238.899	0	0
		93	567.42	0	0	0	0	0	239.152	0	0	0	253.83	0	0	0	0	0	0	0	0	0	0	0	0	257.485	0	0	256.181	236.992	244.357	0	0	244.561	0	0	0	0	0	228.717	0	0	237.295	0	0	245.839	226.951	0	0
		94	571.28	0	0	0	0	0	228.674	0	0	0	255.344	0	0	0	0	0	0	0	0	235.533	0	0	0	253.346	0	0	0	247.848	243.283	0	0	245.848	0	0	0	0	0	229.639	0	0	0	0	0	244.179	238.443	0	0
		95	575.14	0	0	0	0	0	239.114	0	0	0	253.488	0	0	0	0	0	0	0	0	229.266	0	0	0	257.05	0	0	0	251.202	251.169	0	237.555	243.031	0	0	0	0	0	246.27	0	0	242.58	0	0	232.314	231.69	0	0
		96	579	0	0	0	0	0	232.594	0	0	0	254.725	0	0	0	0	0	0	0	0	237.704	0	0	0	242.465	0	0	253.08	246.148	242.694	0	0	247.514	0	0	0	0	0	238.775	0	0	238.291	0	0	253.91	232.134	0	0
		97	582.86	0	0	0	0	0	228.995	0	0	0	254.27	0	0	0	0	0	0	0	0	243.354	0	0	0	245.797	0	0	0	247.538	237.485	0	0	249.781	0	0	0	0	0	235.692	0	0	0	0	0	247.203	226.153	0	0
		98	586.72	0	0	0	0	0	238.551	0	0	0	248.294	0	0	0	0	0	0	0	0	233.269	0	0	0	242.971	0	0	0	244.97	243.235	0	234.13	235.957	0	0	0	0	0	234.698	0	0	0	0	0	249.953	235.686	0	0
		99	590.58	0	0	0	0	0	237.477	0	247.629	0	251.247	0	0	0	0	0	0	0	0	240.56	0	0	0	250.456	0	0	0	250.233	239.657	0	222.339	245.436	0	0	0	0	0	239.743	0	0	232.698	0	0	250.873	234.909	0	0
		100	594.44	0	0	0	0	0	228.179	0	0	0	248.18	0	0	0	0	0	0	0	0	245.429	0	0	0	252.44	0	0	251.111	241.172	238.983	0	244.6	253.487	0	0	0	0	0	236.144	0	0	236.58	0	0	249.347	238.422	0	0
		101	598.3	0	0	0	0	0	231.697	0	0	0	261.098	0	0	0	0	0	0	0	0	232.466	0	0	0	255.512	0	0	0	238.585	251.28	0	246.298	243.877	0	0	0	0	0	237.059	0	0	244.101	0	0	245.03	230.4	0	0
		102	602.16	0	0	0	0	0	229.518	0	0	0	251.965	0	0	0	0	0	0	0	0	248.508	0	0	0	251.568	0	0	0	245.405	244.81	0	242.213	242.98	0	0	0	0	0	235.166	0	0	239.315	0	0	251.404	230.922	0	0
		103	606.02	0	0	0	0	0	225.628	0	0	0	255.295	0	0	0	0	0	0	0	0	251.064	0	0	0	258.367	0	0	0	242.066	239.01	0	237.144	249.349	0	0	0	0	0	243.243	0	0	242.455	0	0	252.457	225.54	0	0
		104	609.88	0	0	0	0	0	235.113	0	241.165	0	247.859	0	0	0	0	0	0	0	0	240.604	0	0	0	262.338	0	0	0	247.114	238.133	0	248.159	249.774	0	0	0	0	0	240.369	0	0	233.169	0	0	240.521	229.331	0	0
		105	613.74	0	0	0	0	0	234.401	0	240.687	0	260.338	0	0	0	0	0	0	0	0	248.95	0	0	0	261.477	0	0	0	237.411	257.497	0	249.323	263.644	0	0	0	0	0	244.663	0	0	237.965	0	0	243.687	233.579	0	0
		106	617.6	0	0	0	0	0	236.248	0	0	0	253.52	0	0	0	0	0	0	0	0	242.558	0	0	0	256.323	0	0	0	239.788	245.894	0	245.399	253.196	0	0	0	0	0	245.645	0	0	244.051	0	0	255.181	234.541	0	0
		107	621.46	0	0	0	0	0	232.832	0	246.808	0	249.649	0	0	0	0	0	0	0	0	248.583	0	0	0	265.017	0	0	0	229.615	238.91	0	239.788	262.879	0	0	0	0	0	243.978	0	0	247.41	0	0	252.616	241.136	0	0
		108	625.32	0	0	0	0	0	234.067	0	0	0	256.284	0	0	0	0	0	0	0	0	255.774	0	0	0	256.912	0	0	0	233.787	247.413	0	247.237	254.997	0	0	0	0	0	240.695	0	0	234.6	0	0	247.908	234.057	0	0
		109	629.18	0	0	0	0	0	231.535	0	248.198	0	248.52	0	0	0	0	0	0	0	0	256.764	0	0	0	257.876	0	0	0	240.242	238.239	0	250.976	248.447	0	245.631	0	0	0	236.383	0	0	231.421	0	0	254.361	239.455	0	0
		110	633.04	0	0	0	0	0	234.886	0	0	0	271.908	0	0	0	0	0	0	0	0	247.578	0	0	0	257.551	0	0	0	250.915	254.396	243.958	250.17	257.843	0	243.53	0	0	0	243.447	0	0	241.714	0	0	256.895	235.049	0	0
		111	636.9	0	0	0	0	0	240.465	0	0	0	262.047	0	0	0	0	0	0	0	0	259.286	0	0	0	247.132	0	0	0	238.333	248.364	0	232.829	244.823	0	239.645	0	0	0	246.196	0	0	237.233	0	0	237.838	243.822	0	0
		112	640.76	0	0	0	0	0	236.84	0	242.351	0	252.688	0	0	0	0	0	0	0	0	255.662	0	0	0	246.438	0	0	0	237.755	255.472	0	240.746	245.927	0	244.714	0	0	0	239.294	0	0	237.023	0	0	253.352	244.129	0	0
		113	644.62	0	0	0	0	0	231.003	0	247.967	0	252.158	0	0	0	0	0	0	0	0	248.071	0	0	0	253.755	0	0	0	245.702	239.821	0	252.437	258.183	0	247.202	0	0	0	232.994	0	0	247.693	0	0	262.42	225.526	0	0
		114	648.48	0	0	0	0	0	229.994	0	0	0	253.932	0	0	0	0	0	0	0	0	248.284	0	0	0	250.342	0	0	0	245.659	235.113	0	245.068	248.318	0	239.356	0	0	0	236.376	0	0	245.063	0	0	267.661	249.177	0	0
		115	652.34	0	0	0	0	0	233.101	0	251.75	0	267.588	0	0	0	0	0	0	0	0	251.403	0	0	0	256.21	0	0	0	241.773	253.1	0	250.627	261.671	0	250.802	0	0	0	238.323	0	0	241.698	0	0	269.462	242.967	0	0
		116	656.2	0	0	0	0	0	237.515	0	0	0	257.861	0	0	0	0	0	0	0	0	252.919	0	0	0	254.191	0	0	0	237.669	246.992	0	242.136	265.818	0	249.268	0	0	0	249.021	0	0	236.333	0	0	262.394	238.086	0	0
		117	660.06	0	0	0	0	0	232.182	0	243.737	0	253.576	0	0	0	0	0	0	0	0	262.176	0	0	0	254.381	0	0	0	244.627	254.431	0	251.698	254.339	0	238.45	0	0	0	243.021	0	0	237.541	0	0	266.707	244.672	0	0
		118	663.92	0	0	0	0	0	230.725	0	248.271	0	262.311	0	0	0	0	0	0	0	0	257.166	0	0	0	250.759	0	0	0	234.75	249.298	0	246.793	252.1	0	256.128	0	0	0	252.716	0	0	240.084	0	0	254.016	245.779	0	0
		119	667.78	0	0	0	0	0	223.235	239.185	0	0	255.23	0	0	0	0	0	0	0	0	259.96	0	0	0	245.783	0	0	0	237.925	248.027	0	252.859	254.346	0	248.22	0	0	0	238.907	0	0	238.766	0	0	259.448	251.047	0	0
		120	671.64	0	0	0	0	0	237.492	241.67	0	0	259.011	0	0	0	0	0	0	0	0	252.588	0	0	0	256.475	0	0	0	241.105	266.243	0	245.66	253.955	0	249.357	0	0	0	246.572	0	0	243.028	0	0	251.204	250.835	0	0
		121	675.5	0	0	0	0	0	232.757	0	0	0	254.672	0	0	0	0	0	0	0	0	254.21	0	0	0	246.808	0	0	0	237.205	255.423	0	250.478	258.818	0	252.288	0	0	0	251.974	0	0	245.578	0	0	258.903	237.381	0	0
		122	679.36	0	0	0	0	0	233.807	0	0	0	247.788	0	0	0	0	0	0	0	0	250.01	0	0	0	257.731	0	0	0	241.981	253.8	0	242.983	255.484	0	250.78	0	0	0	247.889	0	0	252.252	0	0	264.631	252.493	0	0
		123	683.22	0	0	0	0	0	239.651	238.12	245.92	0	255.012	0	0	0	0	0	0	0	0	250.354	0	0	0	248.817	0	0	0	248.255	252.117	0	248.583	260.578	0	251.507	0	0	0	247.189	0	0	242.283	0	0	254.335	240.475	0	0
		124	687.08	0	0	0	0	0	232.96	241.699	239.147	0	254.742	0	0	0	0	238.259	0	0	0	251.497	0	0	0	251.548	0	0	0	235.237	255.488	0	250.069	265.63	0	251.364	0	0	0	248.052	0	0	231.487	0	0	261.333	248.235	0	0
		125	690.94	0	0	0	0	0	228.735	247.298	237.869	0	254.282	0	0	0	0	251.434	0	0	0	251.006	0	0	0	252.93	0	0	0	250.697	245.47	0	249.008	251.777	0	252.906	0	0	0	247.937	0	0	234.097	0	0	259.141	241.159	0	0
		126	694.8	0	0	0	0	0	233.714	249.866	238.682	0	261.257	0	0	0	0	246.111	0	0	0	252.592	0	0	0	256.836	0	0	0	233.319	249.147	0	260.402	252.023	0	242.612	0	0	0	240.847	0	0	233.98	0	0	255.392	242.261	0	0
		127	698.66	0	0	0	0	0	234.542	242.378	245.513	0	266.054	0	0	0	0	243.867	0	0	0	249.916	0	0	0	263.331	0	0	0	240.685	239.824	0	259.417	258.018	0	241.797	0	0	0	235.073	0	0	235.136	0	0	263.149	245.434	0	0
		128	702.52	0	0	0	0	0	244.073	236.022	247.031	0	258.687	0	0	0	0	248.479	0	0	0	250.933	0	0	0	247.843	0	0	0	243.031	249.222	0	247.296	247.371	0	242.457	0	0	0	244.631	0	0	237.681	0	0	263.72	249.98	0	0
		129	706.38	0	0	0	0	0	235.486	251.057	240.3	0	262.14	0	0	0	0	247.345	0	0	0	255.899	0	0	0	251.341	0	0	0	237.48	251.449	0	258.5	248.486	0	255.089	0	0	0	229.253	0	250.823	230.831	0	0	253.028	242.681	0	0
		130	710.24	0	0	0	0	0	239.243	245.187	238.84	0	259.636	0	0	0	0	236.136	0	0	0	250.45	0	0	0	252.432	0	0	0	235.829	256.589	0	254.267	248.048	0	250.362	0	0	0	235.952	0	248.159	230.545	0	0	258.176	245.038	0	0
		131	714.1	0	0	0	0	0	247.541	251.28	244.078	0	249.644	0	0	0	0	246.388	0	0	0	251.068	0	0	0	256.793	0	0	0	241.117	256.584	0	257.439	250.602	0	247.017	0	0	0	248	0	251.356	230.772	0	0	251.178	240.179	0	0
		132	717.96	0	0	0	0	0	242.378	252.05	0	0	257.885	0	0	0	0	242.983	0	0	0	256.455	0	0	0	260.823	0	0	0	239.388	239.466	0	261.32	260.22	0	247.347	0	0	0	253.605	0	242.359	221.24	0	0	259.698	236.437	0	0
		133	721.82	0	0	0	0	0	236.329	248.056	247.407	0	267.287	0	0	0	0	251.431	0	0	0	252.42	0	0	0	250.822	0	0	0	242.866	250.013	0	261.655	253.702	0	243.283	0	0	0	244.37	0	240.643	239.537	0	0	251.941	232.934	0	237.071
		134	725.68	0	0	0	0	0	230.902	246.997	251.1	0	260.73	0	0	0	0	244.584	0	0	0	250.617	0	0	0	251.896	0	0	0	243.938	261.406	0	257.753	254.258	0	241.608	0	0	0	239.205	0	248.674	231.894	0	0	248.351	236.521	0	0
		135	729.54	0	0	0	0	0	236.288	250.673	240.13	0	266.813	0	0	0	0	231.295	0	0	0	251.045	0	0	0	254.17	0	0	0	240.238	265.535	0	253.057	258.245	0	239.455	0	0	0	231.02	0	239.768	234.104	0	0	255.542	234.347	0	242.347
		136	733.4	0	0	0	0	0	233.882	241.368	252.089	0	258.846	0	0	0	0	243.846	0	0	0	257.053	0	0	0	252.082	0	0	0	236.697	246.29	0	256.678	263.062	0	238.904	0	0	0	238.464	0	246.666	227.536	0	0	250.123	244.115	0	250.642
		137	737.26	244.228	0	0	0	0	237.131	241.616	246.593	0	262.537	0	0	0	0	243.859	0	0	0	251.012	0	0	0	257.164	0	0	0	243.569	251.763	0	266.338	256.839	0	248.217	0	0	0	237.046	0	238.288	237.856	0	0	248.827	245.176	0	229.26
		138	741.12	246.293	0	0	0	0	234.514	244.556	244.783	0	266.28	0	0	0	0	250.478	0	0	0	251.798	0	0	0	257.61	0	0	0	238.78	260.609	0	253.497	253.362	0	239.413	0	0	0	241.343	0	254.202	236.328	0	0	269.32	245.71	0	243.695
		139	744.98	237.134	0	0	0	0	232.997	254.384	245.034	0	271.506	0	0	0	0	242.258	0	0	0	242.661	0	0	0	251.772	0	0	228.276	237.026	256.77	0	247.216	258.374	0	249.361	0	0	0	241.397	0	253.767	231.042	0	0	245.253	250.086	0	239.75
		140	748.84	247.394	0	0	0	0	242.487	246.729	244.188	0	267.098	0	0	0	0	236.169	0	0	0	247.949	0	0	0	260.482	0	0	0	231.626	258.184	0	256.077	260.592	0	258.402	0	0	0	238.487	0	252.977	235.295	0	0	255.578	233.452	0	249.931
		141	752.7	248.268	0	0	0	0	245.015	246.477	241.842	0	261.667	0	0	0	0	239.221	0	0	0	255.557	0	0	0	254.806	0	0	0	228.051	241.439	0	247.876	261.523	0	249.578	0	0	0	243.293	0	255.901	229.503	0	0	259.869	237.346	0	247.141
		142	756.56	239.519	0	0	0	0	235.29	254.35	239.194	0	274.386	0	0	238.871	0	238.531	0	0	0	243.859	0	0	0	248.962	0	0	0	241.802	245.836	0	252.19	257.907	0	258.153	0	0	0	234.619	0	253.049	228.259	0	0	256.858	242.246	0	246.672
		143	760.42	249.566	0	0	0	0	227.904	249.208	245.333	0	257.967	0	0	0	0	246.215	0	0	0	248.476	0	0	0	261.749	0	0	0	234.743	259.329	0	252.215	252.819	0	255.967	0	0	0	233.633	0	252.591	245.224	0	0	265.376	241.133	0	240.595
		144	764.28	252.178	0	0	0	0	228.253	260.439	247.613	0	266.993	0	0	239.818	0	240.088	0	0	0	250.885	0	0	0	262.4	0	0	0	232.478	249.299	0	253.544	257.591	0	243.514	0	0	0	232.788	0	244.598	236.518	0	0	265.838	240.664	0	244.961
		145	768.14	253.308	0	0	0	0	242.985	245.391	238.607	0	262.187	0	0	0	0	246.134	0	0	0	253.03	0	0	0	250.834	0	0	0	242.881	257.137	0	252.978	258.467	0	248.407	0	0	0	244.236	0	252.803	236.281	0	0	268.961	242.096	0	239.497
		146	772	243.263	0	0	0	0	239.497	256.946	246.849	0	259.137	0	0	248.082	0	244.052	0	0	0	258.255	0	0	0	254.01	0	0	0	232.548	248.07	0	257.778	248.884	0	255.264	0	0	0	242.688	0	252.818	245.95	0	0	265.889	233.518	0	242.408
		147	775.86	248.174	0	0	0	0	239.074	250.3	240.479	0	265.083	0	0	245.845	0	240.565	0	0	0	262.753	0	0	0	255.43	0	0	0	236.525	250.374	0	268.241	265.84	0	248.8	0	0	0	238.456	0	250.536	250.325	0	0	265.609	233.875	0	230.92
		148	779.72	243.355	0	0	0	0	240.684	247.819	240.144	0	272.821	0	0	0	0	242.92	0	0	0	255.664	0	0	0	252.351	0	0	0	236.162	258.503	0	253.663	254.324	0	255.885	0	0	0	230.668	0	259.457	235.982	0	0	257.129	243.46	0	247.628
		149	783.58	237.005	0	0	0	0	240.396	256.557	247.341	0	264.168	0	0	250.371	0	238.454	0	0	0	245.641	0	0	0	253.628	0	0	0	231.01	242.947	0	256.706	251.905	0	253.339	0	0	0	241.798	0	260.66	236.103	0	0	265.29	244.613	0	241.522
		150	787.44	242.885	0	0	0	0	237.174	251.725	244.349	0	257.888	0	0	246.844	0	246.455	0	0	0	261.567	0	0	0	240.837	0	0	0	247.424	258.456	0	257.778	264.064	0	254.291	0	0	0	236.802	0	250.414	237.426	0	0	266.053	247.874	0	239.897
		151	791.3	240.283	0	0	0	0	237.814	249.574	239.256	0	260.333	0	0	245.586	0	242.613	0	0	0	249.897	0	0	0	248.593	0	0	0	260.017	245.469	0	264.737	254.831	0	247.314	0	0	0	242.883	0	252.827	247.489	0	0	273.299	232.513	0	241.216
		152	795.16	248.871	0	0	0	0	244.837	256.863	240.73	0	272.974	0	0	244.461	0	248.195	0	0	0	258.537	0	0	0	255.831	0	0	0	240.99	246.689	0	270.535	263.845	0	253.455	0	0	0	242.712	0	253.068	237.728	0	0	260.308	236.411	0	236.396
		153	799.02	246.86	0	0	0	0	245.068	255.027	251.105	0	267.188	0	0	240.304	0	237.437	0	0	0	261.624	0	0	0	253.176	0	0	0	236.769	247.041	0	267.838	256.894	0	250.942	0	0	0	250.395	0	250.955	239.065	0	0	269.472	240.21	0	255.015
		154	802.88	239.202	0	0	0	0	242.71	253.189	256.143	0	265.722	0	0	238.039	0	241.693	0	0	0	254.156	0	0	0	241.459	0	0	0	264.778	241.937	0	257.988	251.071	0	244.817	0	0	0	238.857	0	265.396	246.517	0	0	264.258	243.086	0	251.272
		155	806.74	244.471	0	0	0	0	246.479	262.801	253.394	0	273.02	0	0	247.2	0	239.93	0	0	0	267.003	0	224.932	0	250.64	0	0	0	251.945	251.03	0	257.812	250.766	0	260.737	0	0	0	238.298	0	260.53	241.49	0	0	270.639	242.453	0	245.169
		156	810.6	240.543	0	0	0	0	241.682	256.06	249.713	0	259.065	0	0	246.904	0	239.751	0	0	0	261.068	0	0	0	253.329	0	0	0	249.684	244.366	0	264.798	250.971	0	256.585	0	0	0	249.783	0	258.321	242.753	0	0	269.491	254.488	0	252.795
		157	814.46	240.144	0	0	0	0	243.979	259.975	244.463	0	263.264	0	0	249.928	0	246.949	0	0	0	251.666	0	0	0	253.807	0	0	0	236.995	249.482	0	262.519	261.29	0	252.509	0	0	0	242.821	0	259.017	240.891	0	0	269.329	252.425	0	237.825
		158	818.32	244.354	0	0	0	0	245.179	257.371	249.366	0	261.295	0	0	240.427	0	247.612	0	0	0	260.013	0	236.81	0	247.035	0	0	0	245.823	253.258	0	259.664	250.655	0	260.674	0	0	0	236.878	0	250.343	253.681	0	0	262.057	230.793	0	239.355
		159	822.18	247.975	0	0	0	0	245.531	257.075	246.318	0	272.455	0	0	243.021	0	238.938	0	0	0	259.71	0	0	0	253.729	0	0	0	240.271	256.288	0	252.932	252.443	0	257.698	0	0	0	244.058	0	247.759	256.954	0	0	272.934	249.576	0	243.024
		160	826.04	250.573	0	0	0	0	251.859	248.494	250.942	0	263.662	0	0	244.504	0	236.556	0	0	0	251.543	0	0	0	247.464	0	0	0	255.486	238.106	0	266.586	257.972	0	254.293	0	0	0	239.865	0	255.427	247.407	0	0	275.774	246.927	0	236.823
		161	829.9	238.714	0	0	0	0	241.469	256.609	254.928	0	262.134	0	0	252.341	0	229.713	0	0	0	251.968	0	228.331	0	244.811	0	0	0	250.228	251.781	0	266.25	262.443	0	252.633	0	0	0	242.411	0	259.747	249.126	0	0	255.797	243.977	0	238.713
		162	833.76	246.255	0	0	0	0	244.449	254.905	240.757	0	278.009	0	0	238.02	0	241.11	0	0	0	260.146	0	221.84	0	253.459	0	0	0	237.073	256.731	0	255.668	258.743	0	262.213	0	0	0	239.89	0	240.659	248.418	0	0	264.963	246.855	0	244.304
		163	837.62	247.626	0	0	0	0	251.968	264.755	246.119	0	270.255	0	0	231.571	0	233.042	0	0	0	263.739	0	231.975	0	245.805	0	0	0	255.116	257.326	0	255.809	259.826	0	256.437	0	0	0	248.436	0	251.361	248.301	0	0	265.808	240.338	0	246.077
		164	841.48	251.698	0	0	0	0	250.334	257.206	248.606	0	270.556	0	0	241.665	0	242.634	0	0	0	249.468	0	241.339	0	261.344	0	0	0	238.429	258.48	0	244.449	254.233	0	258.502	0	0	0	251.895	0	252.249	252.345	0	0	279.536	264.092	0	252.91
		165	845.34	251.422	0	0	0	0	245.689	244.203	246.619	0	269.485	0	0	248.789	0	245.116	0	0	0	260.338	0	237.217	0	254.674	0	0	0	252.897	247.785	0	235.622	264.106	0	260.811	0	0	0	244.579	0	254.335	247.248	0	0	273.624	251.21	0	247.662
		166	849.2	248.19	0	0	0	0	243.399	252.184	244.929	0	266.781	0	0	244.941	0	242.741	0	0	0	254.641	0	231.246	0	255.5	0	0	0	238.645	252.003	0	245.702	258.434	237.621	257.307	0	0	0	241.732	0	255.65	251.682	0	0	279.937	248.354	0	253.438
		167	853.06	248.25	0	0	0	0	239.437	239.538	249.684	0	267.514	0	0	235.061	0	236.007	0	0	0	254.616	0	239.683	0	259.635	0	0	0	240.773	248.245	0	245.05	255.909	228.352	258.693	0	0	237.464	235.15	0	263.843	244.927	0	0	261.454	252.586	0	245.948
		168	856.92	242.689	0	0	0	0	251.335	261.676	247.598	0	274.518	0	0	248.65	0	248.376	0	0	0	257.22	0	234.689	0	254.268	0	0	0	251.738	251.583	0	243.674	266.181	238.189	254.413	0	0	0	247.896	0	264.197	246.973	0	0	262.577	245.639	0	238.825
		169	860.78	249.59	0	0	0	0	239.674	243.957	249.116	0	266.402	0	0	251.583	0	244.016	0	0	0	265.398	0	230.888	0	254.326	0	0	0	238.278	261.398	0	248.971	262.969	234.937	260.117	0	0	0	248.702	0	256.54	257.949	0	0	264.81	250.187	0	248.083
		170	864.64	251.124	0	0	0	0	243.506	259.288	239.881	0	262.701	0	0	250.674	0	244.053	0	0	0	253.877	0	229.764	0	256.798	0	0	0	246.911	235.843	0	244.361	257.773	233.197	262.989	0	0	241.63	252.654	0	259.348	251.688	0	0	259.842	250.041	0	245.876
		171	868.5	251.09	0	0	0	0	233.123	257.189	250.75	0	279.809	0	0	255.584	0	247.073	0	0	0	266.745	0	237.362	0	265.361	0	0	0	231.428	247.115	0	252.835	264.197	227.18	251.453	0	0	242.525	249.03	0	259.283	257.918	0	0	253.761	239.017	0	244.243
		172	872.36	246.166	0	0	0	0	229.747	259.039	238.606	0	275.485	0	0	242.544	0	245.717	0	0	0	256.069	0	239.571	0	259.895	0	0	247.447	249.715	234.758	0	253.925	266.969	236.271	264.95	0	0	250.301	259.215	0	262.296	246.502	0	0	252.872	240.728	0	252.006
		173	876.22	254.018	0	0	0	0	242.418	264.659	246.856	0	269.398	0	0	240.504	0	244.958	0	0	0	257.087	0	243.294	0	265.494	0	0	0	245.875	245.04	0	257.359	270.324	235.599	253.079	0	0	246.327	253.007	0	256.381	248.547	0	0	271.902	251.767	0	247.95
		174	880.08	242.922	0	0	0	0	234.19	254.787	237.01	0	270.439	0	0	244.364	0	240.147	0	0	0	264.846	0	234.377	0	256.005	0	0	252.216	236.94	256.192	0	252.311	258.045	241.429	258.859	0	0	238.441	243.192	0	246.001	250.695	0	0	257.827	242.151	0	242.406
		175	883.94	247.938	0	0	0	0	243.28	264.66	244.367	0	273.77	0	0	235.885	0	247.582	0	0	0	264.452	0	233.972	0	248.92	0	0	250.223	243.34	249.701	0	240.341	258.035	244.139	248.832	0	0	238.454	248.172	0	255.467	240.631	0	0	252.536	236.689	0	241.675
		176	887.8	238.803	0	0	0	0	250.862	262.506	237.421	0	273.976	0	0	237.261	0	243.123	0	0	0	264.447	0	231.99	0	256.624	0	0	251.01	247.595	248.363	0	239.685	247.812	230.99	253.795	0	0	240.487	246.246	0	242.322	245.983	0	0	250.332	232.842	0	248.646
		177	891.66	247.542	0	0	0	0	239.547	259.168	244.957	0	269.091	0	0	245.11	0	245.566	0	0	0	260.497	0	232.533	0	245.78	0	0	245.678	242.995	252.685	0	249.404	260.591	234.295	259.761	0	0	240.68	259.926	0	257.179	240.17	0	0	254.913	234.813	0	242.796
		178	895.52	251.486	0	0	0	0	246.859	267.581	251.151	0	272.515	0	0	243.017	0	237.81	0	0	0	256.641	0	236.795	0	252.475	0	0	0	240.318	250.481	0	261.682	263.989	235.461	246.934	0	0	243.043	246.49	0	260.101	254.818	0	0	260.763	249.486	0	238.713
		179	899.38	253.015	0	0	0	0	241.449	261.093	239.144	0	279.057	0	0	254.445	0	259.5	0	0	0	262.097	0	225.295	0	260.897	0	0	246.434	241.961	244.563	0	251.191	247.919	232.265	250.813	0	0	243.609	250.016	0	263.616	252.851	0	0	264.389	255.405	0	241.598
		180	903.24	242.104	0	0	0	0	239.765	266.853	252.366	0	273.259	0	0	236.097	0	246.741	0	0	0	256.567	0	241.246	242.563	257.285	0	0	0	243.829	249.835	0	248.586	267.628	228.467	250.845	0	0	247.631	248.247	0	259.529	258.801	0	0	257.997	238.537	0	248.912
		181	907.1	251.094	0	0	0	0	248.424	265.932	254.795	0	274.33	0	0	246.981	0	259.049	0	0	0	263.868	0	231.842	0	269.538	0	0	0	248.556	243.634	0	243.793	260.407	229.422	252.346	0	0	241.439	248.245	0	259.844	240.129	0	0	256.024	240.257	0	246.205
		182	910.96	255.148	0	0	0	0	240.835	266.55	252.936	0	260.751	0	0	237.939	0	238.057	0	0	0	258.901	0	244.245	238.635	248.168	0	0	0	236.966	249.988	0	250.439	260.476	222.662	256.344	0	0	244.825	248.447	0	253.694	252.874	0	0	274.349	238.095	0	242.143
		183	914.82	247.446	0	0	0	0	241.362	259.337	255.638	0	267.325	0	0	234.502	0	239.215	0	0	0	264.639	0	235.89	249.948	257.037	0	0	261.37	253.222	239.749	0	245.432	253.61	229.009	253.148	0	0	242.002	250.815	0	261.82	256.348	0	0	258.28	240.684	0	249.301
		184	918.68	253.365	0	0	0	0	245.786	265.388	249.561	0	267.744	0	0	243.559	0	233.864	0	0	0	268.866	0	243.946	254.508	245.106	0	0	0	248.958	242.352	0	238.728	264.648	242.578	259.6	0	0	242.306	207.108	0	248.971	248.316	0	0	270.154	236.054	0	242.425
		185	922.54	260.684	0	0	0	0	243.28	262.869	249.721	0	268.047	0	0	250.97	0	234.377	0	0	0	261.031	0	232.063	239.523	244.185	0	0	0	239.394	242.442	0	251.115	259.563	237.151	252.895	0	0	250.941	253.354	0	254.291	242.174	0	0	259.922	239.091	0	238.278
		186	926.4	260.369	0	0	0	0	254.331	260.42	249.302	0	273.819	0	0	243.676	0	245.919	0	0	0	261.551	0	229.127	237.245	248.075	0	0	0	247.103	235.151	0	238.174	257.068	229.76	254.609	0	0	250.801	255.674	0	253.914	253.025	0	0	268.885	232.612	0	243.039
		187	930.26	247.89	0	0	0	0	235.096	263.126	246.674	0	273.73	0	0	247.17	0	244.58	0	0	0	255.852	0	239.98	248.388	249.887	0	0	245.609	250.142	242.035	0	258.514	258.611	236.099	256.479	0	0	241.275	248.801	0	259.727	245.212	0	0	275.991	236.868	0	248.951
		188	934.12	254.654	0	0	0	0	249.716	264.692	249.962	0	258.867	0	0	247.993	0	244.813	0	0	0	254.258	0	232.443	238.913	252.035	0	0	0	242.897	239.485	0	251.952	260.331	247.306	256.552	0	0	230.495	259.801	0	261.058	252.369	0	0	258.135	248.472	0	245.772
		189	937.98	249.53	0	0	0	0	241.134	266.952	238.529	0	261.361	0	0	239.036	0	238.699	0	0	0	259.267	0	235.561	0	253.897	0	0	0	243.219	242.665	0	248.519	258.669	236.966	256.128	0	0	242.8	254.632	0	256.597	243.987	0	0	263.118	263.383	0	245.426
		190	941.84	253.527	0	226.05	0	0	239.816	257.592	252.804	0	269.779	0	0	244.014	0	237.824	0	0	0	255.087	0	229.437	250.948	259.625	0	0	0	258.646	240.645	0	265.211	260.943	247.022	263.305	0	0	235.692	260.926	0	254.783	255.237	0	0	278.775	244.071	0	250.174
		191	945.7	248.004	0	0	0	0	231.671	257.364	262.326	0	248.785	0	0	247.293	0	233.881	0	0	0	258.998	0	242.593	240.228	265.535	0	0	0	253.633	241.439	0	252.717	261.487	229.548	264.273	0	0	246.996	260.07	0	251.436	248.389	0	0	273.609	243.551	0	240.427
		192	949.56	254.141	0	0	0	0	245.823	258.976	247.188	0	261.297	0	0	232.605	0	252.818	0	0	0	255.929	0	233.833	255.567	254.75	0	0	241.424	249.97	248.142	0	254.777	263.78	236.14	256.144	0	0	243.939	261.573	0	258.885	256.251	0	0	265.182	246.017	0	243.276
		193	953.42	253.239	0	0	0	0	250.594	265.716	244.908	0	262.965	0	0	235.438	0	235.733	0	0	0	268.17	0	234.21	250.564	256.371	0	0	0	250.972	238.608	0	256.331	266.024	238.257	253.76	0	0	240.549	250.235	0	256.755	247.244	0	0	269.036	240.217	0	244.598
		194	957.28	253.866	0	223.28	0	0	242.402	261.513	241.388	0	267.938	0	0	241.153	0	236.116	0	0	0	250.626	0	224.656	246.358	256.183	0	0	0	244.884	233.058	0	252.71	262.675	234.345	253.154	0	0	241.304	262.456	0	261	253.712	0	0	255.543	246.789	0	243.72
		195	961.14	262.201	0	219.89	0	0	242.95	259.829	242.888	0	270.301	0	0	243.832	0	245.792	0	0	0	249.307	0	236.455	260.327	254.833	0	0	0	240.506	251.984	0	247.795	262.071	241.768	249.106	0	0	243.588	249.02	0	255.36	248.878	0	0	271.836	252.367	0	245.833
		196	965	247.326	0	0	0	0	233.732	257.084	240.368	0	266.965	0	0	257.832	0	247.261	0	0	0	250.879	0	224.032	248.482	257.412	0	0	249.528	250.586	243.278	0	258.053	264.658	243.069	255.836	0	0	255.527	259.697	0	262.007	254.404	0	0	266.73	255.483	0	242.185
		197	968.86	258.985	0	0	0	0	243.888	263.997	239.255	0	258.005	0	0	247.087	0	240.04	0	0	0	251.995	0	245.097	244.158	262.889	0	0	0	257.366	244.396	0	253.929	264.588	248.95	248.82	0	0	243.386	260.355	0	258.144	256.993	0	0	258.927	235.575	0	246.78
		198	972.72	253.611	0	0	0	0	235.796	264.275	257.515	0	287.017	0	0	243.535	0	241.621	0	0	0	241.653	0	233.097	251.291	250.118	0	0	0	254.067	249.155	0	251.406	264.932	253.793	257.093	0	0	253.971	256.644	0	245.34	251.386	0	0	264.391	239.18	0	256.416
		199	976.58	258.414	0	223.944	0	0	233.843	256.65	254.702	0	265.472	0	0	253.235	0	243.421	0	0	0	256.054	0	231.648	246.446	252.693	0	0	0	255.169	242.043	0	252.239	260.008	232.902	260.046	0	0	260.707	235.34	0	260.298	258.07	0	0	271.058	234.278	0	248.249
		200	980.44	255.345	0	0	0	0	246.353	260.303	238.57	0	267.099	0	0	244.775	0	240.301	0	0	0	251.264	0	232.542	251.71	253.92	0	0	0	243.486	248.347	0	245.92	259.514	245.491	249.109	0	0	244.102	246.553	0	264.288	251.081	0	0	262.285	236.952	0	242.224
		201	984.3	248.604	0	221.144	0	0	235.084	256.372	247.015	0	282.079	0	0	249.518	0	251.116	0	0	0	243.995	0	230.561	253.453	261.843	0	0	0	230.325	249.446	0	255.406	265.261	249.384	250.485	0	0	246.591	250.596	0	256.247	263.409	0	0	272.655	238.778	0	248.775
		202	988.16	245.402	0	222.79	0	0	241.393	252.273	244.872	0	278.805	0	0	240.995	0	243.281	0	0	0	249.646	0	237.538	262.077	257.059	0	0	0	235.894	246.636	0	252.74	263.401	247.744	263.499	0	0	257.485	256.957	0	246.804	256.561	0	0	270.033	253.468	0	254.964
		203	992.02	251.896	0	233.447	0	0	246.318	253.845	247.07	0	279.019	0	0	251.343	0	243.813	0	0	0	253.052	0	233.217	254.298	257.95	0	0	0	244.962	245.985	0	256.776	260.722	231.727	266.651	0	234.631	238.187	252.806	0	252.318	256.883	0	0	272.225	245.753	0	247.023
		204	995.88	259.16	0	219.058	0	0	244.706	256.091	248.937	0	256.897	0	0	243.175	0	250.245	0	238.133	0	255.2	0	234.003	245.737	260.06	0	0	0	243.366	245.932	0	253.029	273.268	247.281	266.581	0	244.321	260.244	254.095	0	255.729	244.48	0	0	266.522	253.178	0	254.46
		205	999.74	252.318	0	217.237	0	0	238.144	262.292	244.112	0	263.207	0	0	233.374	0	251.925	0	0	0	264.495	0	227.312	262.19	251.021	0	0	0	248.143	254.606	0	243.439	266.676	243.612	251.561	0	245.583	252.382	253.02	0	260.817	253.311	0	0	264.635	250.225	0	242.552
		206	1003.6	257.619	0	226.016	0	0	241.924	261.508	251.114	0	254.587	0	0	242.863	0	239.923	0	229.974	0	242.468	0	240.114	253.752	262.828	0	0	256.504	241.123	261.274	0	250.045	248.408	241.33	261.845	0	243.922	254.109	255.03	0	247.552	261.891	0	0	282.492	260.713	0	244.661
		207	1007.46	261.987	0	223.203	0	0	256.538	267.167	250.15	0	265.793	0	0	263.906	0	248.772	0	240.85	0	254.621	0	237.316	252.539	250.127	0	0	0	239.265	252.666	0	259.261	273.149	245.311	259.5	0	0	257.998	248.245	0	257.674	263.912	0	0	264.026	252.932	0	239.024
		208	1011.32	259.626	0	227.136	0	0	248.366	261.047	241.031	0	267.941	0	0	247.226	0	239.096	0	228.349	0	261.561	0	230.01	255.621	261.748	0	0	249.639	234.269	247.31	0	249.292	262.573	234.918	255.396	0	250.015	252.545	251.302	0	250.879	260.78	0	0	267.745	241.112	0	254.682
		209	1015.18	266.357	0	222.71	232.947	0	246.332	259.261	260.615	0	252.644	0	0	245.714	0	248.207	0	241.769	0	256.943	0	228.477	251.802	256.901	0	0	244.422	235.217	257.046	0	265.242	273.567	237.841	255.457	0	234.434	259.619	251.823	0	260.353	269.128	0	0	276.289	251.707	0	254.446
		210	1019.04	269.756	0	225.62	0	0	245.254	275.775	256.161	0	254.523	0	0	239.025	0	249.69	0	232.5	0	256.426	0	226.856	253.919	257.297	0	0	247.641	233.565	253.56	0	256.314	273.229	243.72	259.811	0	0	261.048	255.755	0	259.095	272.92	0	0	260.456	247.836	0	257.452
		211	1022.9	262.466	0	221.865	0	0	235.449	267.444	258.925	0	268.32	0	0	248.759	0	246.715	0	228.738	0	257.613	0	242.348	254.283	239.396	0	0	246.838	240.47	254.002	0	256.202	262.907	239.715	254.891	0	240.315	259.917	263.794	0	262.745	267.144	0	0	267.97	253.99	0	263.429
		212	1026.76	255.398	0	228.243	0	0	239.087	264.47	249.783	0	262.899	0	0	243.224	0	249.886	0	235.588	0	256.189	0	242.775	254.404	262.28	0	0	244.408	254.391	245.62	0	255.95	272.329	239.398	254.756	0	249.196	259.323	245.552	0	263.293	253.76	0	0	282.997	251.07	0	262.535
		213	1030.62	267.107	0	222.729	239.51	0	245.327	263.194	255.168	0	267.952	0	0	247.088	0	245.124	0	234.946	0	259.135	0	236.855	250.087	265.887	0	0	246.469	245.225	231.718	0	260.197	269.705	244.184	252.839	0	242.963	245.554	255.058	0	253.65	259.873	0	0	269.152	246.326	0	252.326
		214	1034.48	258.214	0	227.801	243.125	0	245.353	265.029	260.997	0	265.938	0	0	242.988	0	247.935	0	240.621	0	261.071	0	229.06	254.604	257.249	0	0	0	234.039	244.543	236.501	256.867	275.763	247.465	252.426	0	238.63	253.608	248.611	0	260.422	265.46	0	0	272.222	237.389	0	254.152
		215	1038.34	260.588	0	229.04	238.535	0	238.373	260.207	248.924	0	264.33	0	0	240.21	0	250.491	0	234.287	0	259.734	0	233.254	261.52	257.633	0	0	237.486	237.42	254.119	0	255.683	266.51	246.968	256.529	0	250.253	255.115	263.231	0	273.969	253.245	0	0	263.27	238.907	0	259.227
		216	1042.2	256.512	0	225.436	233.211	0	250.062	251.289	260.712	0	269.254	0	0	249.621	0	239.225	0	235.119	0	247.773	0	237.265	249.96	249.673	0	0	234.193	239.317	247.759	0	245.11	267.355	238.658	253.353	0	243.527	250.818	245.136	0	259.145	252.967	0	0	269.679	242.538	0	253.075
		217	1046.06	265.971	237.785	233.396	246.515	0	239.951	252.27	252.658	0	263.9	0	0	249.307	0	241.043	0	241.801	0	253.25	0	224.798	245.006	249.767	0	0	237.318	250.074	252.341	0	253.668	266.249	241.622	250.196	0	0	249.321	256.76	0	254.891	261.026	0	0	269.603	254.937	0	252.382
		218	1049.92	248.592	234.432	229.328	240.832	0	243.754	258.312	255.148	0	258.432	0	0	240.104	0	243.401	0	243.086	0	263.33	0	244.409	253.313	250.167	0	0	241.339	228.819	249.154	0	257.521	273.267	246.115	263.085	0	247.522	252.997	263.014	0	267.215	257.139	0	0	271.22	252.51	0	241.587
		219	1053.78	260.311	237.399	230.9	241.104	0	251.474	262.516	251.939	0	260.161	0	0	236.098	0	242.23	0	239.049	0	246.978	0	233.645	253.006	251.772	0	0	239.198	239.868	244.718	0	253.874	268.656	239.001	250.945	0	247.113	252.735	252.231	0	258.094	255.209	0	0	264.133	244.636	0	249.653
		220	1057.64	260.933	227.823	222.594	228.763	0	235.258	274.004	255.608	0	282.631	0	0	246.51	0	239.116	0	239.488	0	251.496	0	230.409	239.245	248.528	0	0	239.391	246.317	252.837	0	263.067	278.225	238.03	241.356	0	0	258.43	248.313	0	258.78	262.426	0	0	262.506	251.038	0	256.934
		221	1061.5	257.601	234.922	235.955	237.881	0	250.848	263.418	254.184	0	271.245	0	0	239.511	0	242.242	0	229.725	0	250.306	0	237.978	253.959	260.534	0	0	241.16	252.86	251.949	233.357	254.186	263.065	241.234	250.527	0	242.236	260.167	252.002	0	256.53	262.917	0	0	267.09	241.783	0	250.155
		222	1065.36	251.154	239.352	230.546	241.27	0	236.719	259.89	249.939	0	262.558	0	0	247.693	0	239.319	0	238.322	0	260.594	0	227.044	254.581	266.671	0	239.322	235.725	240.035	260.551	0	251.572	263.884	232.839	250.263	0	238.688	249.929	253.071	0	257.199	266.273	0	0	265.25	246.669	0	242.013
		223	1069.22	250.937	227.244	232.942	246.348	0	242.652	266.827	263.806	0	265.594	0	0	255.974	0	246.141	0	241.38	0	269.801	0	230.585	247.611	252.571	0	0	226.224	259.044	261.883	0	258.256	264.58	238.568	244.657	0	250.944	255.85	247.831	0	261.76	263.987	0	0	267.121	234.6	0	242.548
		224	1073.08	269.14	238.121	232.929	246.791	0	242.694	258.944	264.444	0	270.921	0	0	243.519	0	243.154	0	234.288	0	261.577	0	231.252	251.264	258.549	0	0	234.008	233.193	243.556	229.537	248.709	274.472	234.845	238.904	0	239.448	261.361	249.662	0	265.657	267.419	0	0	263.758	238.907	0	246.505
		225	1076.94	258.377	228.683	232.555	234.43	0	250.601	264.5	252.56	0	261.598	0	0	241.4	0	249.114	0	235.314	0	261.241	0	235.806	251.084	261.977	0	0	232.843	237.694	247.454	231.29	260.852	271.073	222.512	254.694	0	0	254.077	259.522	0	266.713	247.333	0	0	273.692	237.181	0	243.579
		226	1080.8	260.931	231.586	232.671	235.874	0	241.371	274.896	247.943	0	266.13	0	0	246.826	0	240.962	0	235.374	0	258.952	0	233.174	242.661	261.156	0	0	236.871	242.002	250.646	235.154	249.273	271.967	235.758	257.173	0	0	256.487	255.851	0	256.465	254.116	0	0	275.402	244.054	0	234.43
		227	1084.66	253.857	241.727	224.294	253.676	0	242.984	272.307	251.334	0	262.441	0	0	238.619	0	241.644	0	228.018	0	254.283	0	227.891	246.746	265.955	0	0	228.54	234.933	255.737	235.337	256.364	267.067	233.597	256.324	0	0	256.541	264.291	0	263.995	266.025	0	0	264.588	232.737	0	247.156
		228	1088.52	248.953	233.908	224.044	237.343	0	251.011	273.816	254.28	0	259.825	0	0	240.611	0	240.674	0	231.822	0	248.372	0	240.95	248.784	255.537	0	0	235.08	238.536	261.278	239.496	256.53	265.575	226.04	257.877	0	0	257.033	248.754	0	258.152	263.651	0	0	271.892	246.523	0	251.769
		229	1092.38	252.647	243.207	237.595	235.254	0	241.379	261.318	249.5	0	260.126	0	0	240.268	0	244.511	0	240.725	0	252.877	0	231.027	254.865	239.741	0	0	225.679	243.284	250.005	239.852	254.291	278.951	229.917	256.29	0	0	257.267	253.161	0	247.072	262.832	0	0	264.888	246.86	0	241.066
		230	1096.24	259.575	234.724	224.491	237.403	0	247.032	277.184	253.988	0	261.122	0	0	239.32	0	252.521	0	245.19	0	262.17	0	225.944	247.731	254.899	0	228.2	232.371	233.102	265.189	244.506	252.434	272.448	232.914	250.088	0	0	250.803	263.631	0	253.275	259.239	0	0	267.305	238.768	0	252.331
		231	1100.1	249.157	229.381	230.602	249.374	0	241.246	283.51	263.212	0	264.71	0	0	239.551	0	242.455	0	246.748	0	265.187	0	233.994	255.212	252.27	0	236.65	247.083	241.637	255.867	233.685	258.945	271.118	241.198	257.415	0	0	249.159	250.335	0	259.712	261.404	0	0	261.581	247.444	0	254.477
		232	1103.96	251.942	236.474	224.993	235.133	0	242.482	270.848	265.376	0	264.552	0	0	238.232	0	252.991	0	244.367	0	271.44	0	223.797	254.007	257.798	0	233.848	242.214	242.263	257.711	227.778	245.51	280.662	239.456	247.013	0	0	257.356	252.931	0	271.7	252.217	0	0	272.69	246.422	0	248.572
		233	1107.82	252.871	231.841	232.279	235.682	0	238.985	275.5	260.824	0	263.066	0	0	238.875	0	251.403	0	241.858	0	269.161	0	238.533	254.75	257.131	0	238.007	245.038	232.505	250.984	230.778	257.694	265.644	245.118	265.222	0	0	256.677	251.882	0	269.123	256.876	0	0	270.62	254.187	0	243.361
		234	1111.68	266.086	231.151	233.424	239.803	0	240.595	273.379	257.425	0	256.49	0	0	244.018	0	249.026	0	238.601	0	267.287	0	227.946	251.973	260.124	0	240.658	235.957	240.647	246.841	245.287	252.115	273.79	243.848	256.163	0	0	256.366	259.031	0	267.901	259.217	237.232	0	264.908	229.838	0	239.82
		235	1115.54	265.903	230.523	234.332	234.49	0	238.544	266.073	257.716	0	267.771	0	0	253.225	0	257.879	0	245.841	0	262.117	0	232.134	240.119	260.375	0	234.368	225.008	244.48	257.318	239.984	247.584	271.958	247.154	258.46	0	0	256.748	247.518	0	274.823	247.926	240.326	0	278.887	252.018	0	242.266
		236	1119.4	259.19	232.589	229.644	243.749	0	246.184	276.362	249.274	0	257.972	0	0	247.327	0	242.531	0	239.417	0	260.43	0	234.645	248.774	248.189	0	239.439	246.566	237.732	255.26	244.93	252.246	279.165	241.357	260.396	0	0	258.657	254.71	0	270.354	243.612	239.606	0	270.042	258.548	0	251.547
		237	1123.26	257.711	242.1	231.07	236.941	0	249.182	267.02	261.386	0	260.48	0	0	238.769	0	250.699	0	237.848	0	261.467	0	232.192	248.385	265.952	0	246.348	243.267	232.629	251.283	248.021	254.838	275.119	239.336	256.969	0	0	265.465	246.429	0	257.038	262.202	250.037	0	256.456	247.881	0	233.937
		238	1127.12	262.725	238.536	228.477	241.667	0	255.741	267.277	254.252	0	266.177	0	0	243.586	0	247.907	0	240.944	0	264.812	0	235.604	248.52	260.437	0	240.672	239.472	235.998	260.435	228.004	261.169	268.482	241.042	272.456	0	0	259.355	246.578	0	273.792	258.632	242.552	0	269.218	250.285	0	240.179
		239	1130.98	263.412	242.36	218.927	230.385	0	240.675	269.978	269.395	0	281.634	0	0	239.22	0	247.284	0	247.225	0	261.682	0	240.208	249.602	254.851	0	246.144	245.106	236.299	258.124	244.857	265.862	264.512	256.684	262.083	0	0	259.593	252.287	0	269.226	262.17	244.941	0	278.987	247.541	0	247.116
		240	1134.84	265.639	230.236	234.17	237.039	0	244.598	270.753	254.712	0	264.263	0	0	247.991	0	240.187	0	246.767	0	267.114	0	235.707	257.295	262.895	0	248.185	242.263	244.829	258.483	237.12	258.909	275.804	249.722	267.634	0	0	257.337	251.077	0	273.183	259.794	234.7	0	276.636	247.571	0	249.639
		241	1138.7	259.886	224.524	222.275	240.262	0	245.723	268.626	261.697	0	270.804	0	0	253.228	0	244.376	0	239.702	0	265.063	0	238.626	248.212	260.997	0	246.581	242.207	239.869	253.069	235.026	258.284	280.777	243.612	253.651	0	0	260.495	249.868	0	263.129	267.758	243.301	0	265.48	238.425	0	251.667
		242	1142.56	245.807	232.869	234.581	241.923	0	247.819	271.96	250.9	0	263.916	0	0	254.246	0	244.456	0	240.663	0	265.096	0	237.642	257.074	258.739	0	243.594	242.349	243.143	261.679	237.389	254.015	270.458	243.351	259.12	0	0	256.395	233.376	0	266.8	248.328	239.658	0	276.733	251.826	0	248.634
		243	1146.42	252.198	239.268	230.745	240.706	0	237.076	266.544	250.816	0	258.28	0	0	243.389	0	241.482	0	245.971	0	257.511	0	233.319	252.959	262.255	0	246.142	230.03	232.33	252.412	236.062	262.083	272.259	244.757	252.32	0	0	264.428	250.862	0	259.401	248.01	235.2	0	272.144	247.672	0	253.82
		244	1150.28	259.169	236.891	229.029	230.019	0	249.212	273.631	255.143	0	261.447	0	0	248.707	0	237.976	0	242.137	0	256.387	0	236.508	249.462	254.177	0	233.671	244.598	238.098	260.685	233.489	252.75	273.241	250.149	267.146	0	0	261.446	243.985	0	261.667	250.31	250.819	0	282.578	250.017	0	254.407
		245	1154.14	260.956	242.467	220.418	239.75	0	243.907	270.381	259.101	0	286.492	0	0	243.066	0	241.009	0	246.933	0	265.445	0	235.547	256.47	263.051	0	254.331	246.792	249.331	254.97	247.338	257.059	274.249	242.842	251.064	0	0	256.829	249.059	0	264.758	268.902	248.322	0	280.932	248.308	0	242.933
		246	1158	254.889	239.187	221.747	242.672	0	249.955	282.199	263.494	0	265.552	0	0	238.084	0	247.253	0	240.702	0	258.561	0	241.796	245.823	259.846	0	246.779	242.924	235.178	268.723	234.416	256.452	261.605	256.692	250.721	0	0	250.018	242.861	0	263.693	265.124	241.57	0	271.655	249.765	0	252.313
		247	1161.86	266.417	249.985	221.592	248.684	0	255.728	278.886	269.435	0	277.729	0	0	239.946	0	237.256	0	244.283	0	256.848	0	239.226	0	264.354	0	244.188	240.079	234.384	260.459	234.087	244.547	288.2	252.591	266.113	0	0	262.884	259.048	0	271.194	265.924	247.956	0	276.545	254.021	0	247.935
		248	1165.72	262.265	236.318	220.333	234.155	0	245.35	270.494	264.652	0	251.247	0	0	247.54	0	240.699	0	248.041	0	261.359	0	236.285	253.654	262.837	0	245.452	245.39	240.812	264.095	227.331	241.698	281.209	241.361	264.974	0	0	251.112	247.205	0	269.156	260.082	239.702	0	288.245	244.717	0	249.52
		249	1169.58	263.995	228.863	227.514	236.581	0	252.856	273.838	258.423	0	263.038	0	0	259.186	0	253.559	0	247.714	0	261.906	0	241.837	243.761	264.527	0	246.702	241.693	249.997	268.005	237.49	249.085	273.45	247.815	255.289	0	0	247.801	262.393	0	281.14	267.755	245.806	0	289.708	267.39	0	251.107
		250	1173.44	258.078	243.194	230.805	248.101	0	246.447	270.943	261.143	0	267.152	0	0	247.108	0	236.92	0	250.397	0	259.681	0	248.738	242.811	256.669	0	261.403	247.054	240.137	256.966	243.061	242.726	277.628	247.544	272.351	0	0	253.337	252.568	0	273.365	267.185	239.832	0	277.843	252.891	0	248.579
		251	1177.3	253.72	241.494	220.737	247.371	0	249.666	289.69	258.532	0	265.306	0	0	257.36	0	241.068	0	245.664	0	255.886	0	230.902	254.095	242.982	0	240.654	231.77	255.161	251.019	235.942	246.671	273.304	252.399	262.303	0	0	263.012	246.024	0	284.152	255.39	249.543	0	279.9	257.077	0	257.261
		252	1181.16	258.203	235.306	227.796	234.43	0	249	264.492	255.902	0	272.618	0	0	248.375	0	248.761	0	245.61	0	253.991	0	234.917	243.457	253.467	0	250.884	253.488	235.906	253.902	243.51	252.194	265.103	256.093	258.545	0	0	265.491	247.418	0	272.65	253.888	239.806	0	265.21	243.581	0	254.516
		253	1185.02	257.837	229.586	223.098	250.39	0	245.487	266.056	255.816	0	271.725	0	0	259.565	0	246.433	0	239.242	0	259.178	0	244.154	253.401	258.6	0	253.61	248.672	228.8	251.279	233.859	255.08	275.992	254.505	259.448	0	0	267.452	242.406	0	268.586	269.797	237.697	0	274.446	250.862	0	250.634
		254	1188.88	260.744	233.052	223.02	255.574	0	239.775	279.925	257.167	0	262.018	0	0	255.311	0	247.77	0	238.015	0	273.011	253.398	241.953	248.665	257.949	0	240.779	231.081	229.821	255.244	233.993	250.687	283.583	256.705	253.618	0	0	263.458	256.687	0	269.718	265.533	234.136	0	300.593	251.127	0	238.027
		255	1192.74	257.352	232.685	224.861	246.374	0	244.789	283.545	259.457	0	256.486	0	0	241.51	0	244.966	0	247.766	0	257.209	0	243.646	240.097	258.485	0	262.085	243.418	248.026	246.638	233.41	253.766	281.419	245.803	252.202	0	0	251.678	257.631	0	272.899	274.104	241.475	0	267.886	240.521	0	240.002
		256	1196.6	255.18	241.447	215.217	235.628	0	248.291	278.312	245.858	0	257.417	0	0	246.854	0	240.992	0	233.643	0	257.086	0	236.54	256.316	263.051	0	249.447	238.028	235.722	253.959	226.909	255.007	274.751	242.141	255.113	242.749	0	254.809	261.35	0	264.467	253.828	237.382	0	268.78	263.119	0	262.854
		257	1200.46	260.654	231.679	220.159	237.474	0	254.752	274.64	264.938	0	260.905	0	0	246.606	0	258.306	0	234.694	0	261.932	0	234.159	239.826	267.223	0	251.1	240.123	243.248	259.926	238.935	249.794	279.287	248.888	256.607	0	0	249.355	254.832	0	269.731	263.777	246.277	0	278.836	251.241	0	256.547
		258	1204.32	264.547	231.986	220.324	241.815	0	241.093	272.846	264.559	0	256.665	0	0	247.605	0	254.028	0	238.636	0	268.625	0	229.112	249.262	259.588	0	243.786	237.987	235.948	247.391	230.007	256.235	284.009	236.499	257.848	241.907	240.023	249.562	247.073	0	271.806	251.274	238.423	0	269.108	233.984	0	260.851
		259	1208.18	257.769	221.989	228.035	235.783	0	252.811	280.358	259.331	0	270.644	0	0	248.16	0	244.233	0	240.416	0	258.298	0	234.161	245.602	257.414	0	246.58	247.593	238.913	253.739	220.013	253.652	283.401	247.684	267.653	232.699	227.054	247.71	256.013	0	269.445	258.043	239.526	0	275.629	242.103	0	248.933
		260	1212.04	257.263	230.836	235.823	250.081	0	244.535	282.368	255.812	0	260.604	0	0	249.755	0	251.285	0	237.249	0	265.318	0	239.415	251.967	257.276	0	253.165	256.043	238.355	247.33	231.04	248.229	270.868	248.462	261.292	227.744	237.483	247.809	249.068	0	278.232	271.004	240.201	0	265.909	264.687	0	242.229
		261	1215.9	259.194	240.848	224.958	241.055	0	239.149	286.362	271.909	0	270.723	0	0	260.154	0	255.351	0	248.886	0	271.081	0	227.763	246.42	269.792	0	257.773	243.574	245.117	262.723	231.802	255.753	274.624	246.075	260.801	233.207	236.981	256.485	234.914	0	273.794	272.127	247.487	0	269.167	245.412	0	248.104
		262	1219.76	258.579	234.621	221.829	245.552	0	241.513	281.305	264.955	0	263.967	0	0	242.86	0	247.595	0	248.656	0	263.884	0	235.984	255.505	259.56	0	252.786	249.501	230.343	247.612	240.957	255.355	278.984	247.227	265.601	224.731	237.265	248.242	255.337	0	273.689	259.956	237.874	0	281.991	255.091	0	259.761
		263	1223.62	245.927	222.676	231.719	242.587	0	248.525	280.252	269.127	0	266.871	0	0	250.307	0	245.254	0	247.448	0	265.87	0	227.598	242.158	256.623	0	256.215	245.475	240.085	262.948	231.428	256.972	276.083	247.693	261.302	244.292	240.864	267.311	254.422	0	277.252	267.022	245.213	0	285.089	251.775	0	248.164
		264	1227.48	260.73	235.249	228.49	240.538	0	247.948	274.242	263.627	0	266.817	0	0	247.151	0	250.085	0	253.228	0	272.883	0	238.348	243.588	267.533	0	248.866	242.449	251.242	253.556	232.061	244.346	289.205	246.177	254.953	234.713	238.801	244.102	249.1	0	264.034	264.12	241.636	0	289.931	248.091	0	242.992
		265	1231.34	258.091	237.067	227.019	253.507	0	247.793	283.76	261.754	0	273.25	0	0	241.302	0	254.688	0	250.666	0	270.72	0	235.53	242.806	253.281	0	253.579	241.47	241.299	252.324	235.5	247.717	288.098	248.809	242.259	251.215	241.767	257.819	246.507	0	265.619	268.907	249.647	0	281.237	260.397	0	257.303
		266	1235.2	266.624	238.318	229.541	248.814	0	253.071	284.71	254.655	0	262.795	0	0	242.857	0	248.523	0	257.957	0	266.252	0	235.992	247.923	258.961	0	258.96	234.232	246.629	258.79	229.612	255.032	291.164	246.167	254.859	237.507	240.891	258.634	251.755	0	261.769	278.152	248.624	0	281.499	246.924	0	242.011
		267	1239.06	265.484	233.902	238.288	241.046	0	253.137	283.833	260.46	0	251.95	0	0	251.528	0	257.805	0	250.982	0	260.885	0	246.671	253.608	262.985	0	252.07	237.999	233.812	248.821	237.157	267.624	276.915	252.472	249.111	238.759	239.441	262.098	255.513	0	279.883	268.469	245.482	0	288.218	264.28	0	255.069
		268	1242.92	260.45	230.762	229.636	232.778	0	246.154	268.95	260.373	0	276.146	0	0	246.575	0	253.471	0	245.672	0	258.347	0	251.836	242.037	265.164	0	250.909	226.39	245.568	247.953	229.78	265.167	275.915	260.973	261.755	231.442	250.053	249.033	263.664	0	271.407	272.776	240.222	0	289.842	299.948	0	260.968
		269	1246.78	272.427	229.522	234.324	237.664	0	246.759	266.965	262.543	0	278.576	0	0	244.704	0	252.826	0	251.64	0	271.926	0	236.02	243.102	269.72	0	242.903	232.125	232.861	251.206	231.135	271.853	271.152	250.211	258.452	241.986	260.949	260.046	248.668	0	279.087	267.141	240.717	0	269.806	288.49	0	249.29
		270	1250.64	269.787	239.982	225.633	242.712	0	255.144	283.152	253.369	0	275.109	0	0	248.396	0	242.694	0	257.759	0	276.709	0	238.291	250.551	266.597	0	251.863	240.978	240.927	253.756	246.921	262.659	277.179	255.955	255.847	239.192	245.482	256.514	242.306	0	267.074	273.184	246.203	0	294.991	264.131	0	253.504
		271	1254.5	264.404	228.32	227.604	239.522	0	238.921	274.887	263.06	0	270.663	0	0	243.285	0	244.002	0	253.385	0	265.405	0	245.865	244.289	253.624	0	255.142	228.885	238.013	243.59	234.163	251.759	283.328	244.079	261.993	232.408	248.607	259.338	246.721	0	269.643	268.476	249.387	0	280.177	259.894	0	254.928
		272	1258.36	261.103	230.654	232.492	231.765	0	242.901	281.881	262.691	0	258.27	0	0	246.412	0	243.675	0	250.456	0	272.102	0	242.846	246.827	252.651	0	249.928	227.094	237.482	254.979	227.483	255.513	291.255	243.793	258.366	227.447	252.42	259.51	258.551	0	265.229	271.613	243.455	0	281.273	266.136	0	254.616
		273	1262.22	263.805	239.5	225.501	242.269	0	253.23	264.429	254.397	0	250.288	0	0	235.029	0	257.07	0	258.611	0	264.693	0	230.869	234.853	260.666	0	251.299	234.553	244.634	241.156	234.181	247.808	276.227	242.263	260.177	249.971	246.98	255.001	240.328	0	264.321	262.281	229.588	0	291.996	259.721	0	243.58
		274	1266.08	261.627	231.79	220.582	241.596	0	252.199	276.333	246.038	0	251.351	0	0	252.112	0	237.422	0	258.486	0	267.74	0	246.654	249.967	261.746	0	257.471	235.329	250.444	263.6	238.22	251.551	290.211	250.109	253.26	246.665	253.717	252.077	251.062	0	272.735	257.04	243.781	0	285.538	247.389	0	242.185
		275	1269.94	262.576	243.953	221.55	246.992	0	263.841	274.026	248.563	0	267.701	0	0	247.057	0	245.718	0	249.917	0	277.24	0	244.041	245.039	252.789	0	248.912	227.4	240.371	260.225	250.311	260.155	279.388	248.519	270.781	249.544	247.388	264.756	253.063	0	272.955	265.146	250.397	0	291.748	258.106	0	260.005
		276	1273.8	264.303	240.568	231.293	241.223	0	260.095	287.098	259.643	0	256.402	0	0	248.043	0	252.086	0	254.247	0	270.09	0	232.568	234.189	268.831	0	244.02	230.944	251.742	247.911	249.562	268.9	280.508	257.106	250.136	236.98	246.533	260.627	268.061	0	283.396	257.456	256.955	0	291.22	271.961	0	253.739
		277	1277.66	252.477	232.176	222.969	237.344	0	262.26	277.106	252.75	0	268.726	0	0	249.884	0	244.1	0	266.229	0	278.521	0	243.215	250.432	254.372	0	249.299	243.322	224.561	255.828	240.847	255.361	272.671	243.621	272.748	248.463	260.19	265.902	0	0	275.69	257.95	260.15	0	305.503	245.079	0	270.159
		278	1281.52	261.69	239.768	222.804	245.719	0	252.67	279.031	253.788	0	260.257	0	0	245.728	0	253.754	0	258.657	0	282.292	0	246.73	234.642	261.809	0	250.506	233.005	238.828	250.129	245.033	259.275	284.245	238.675	260.371	231.695	246.871	247.498	257.104	0	270.751	275.768	250.89	0	301.174	256.062	0	260.472
		279	1285.38	259.833	235.631	232.101	252.442	0	257.34	285.182	257.523	0	265.769	0	0	250.723	0	253.187	0	253.848	0	256.143	0	228.522	262.926	258.545	0	251.712	229.698	230.92	239.121	238.167	250.225	283.103	241.274	252.366	243.654	248.311	256.051	249.116	0	260.925	258.212	260.694	0	288.571	259.235	0	254.929
		280	1289.24	253.829	232.03	233.504	248.327	0	258.323	290.128	246.125	0	262.657	0	0	242.712	0	253.899	0	250.759	0	275.661	0	232.921	238.119	255.694	0	254.762	224.209	239.552	243.362	238.186	257.005	287.354	246.924	257.948	250.697	247.921	261.323	244.779	0	274.724	266.749	254.928	0	298.046	258.977	0	260.814
		281	1293.1	262.304	241.406	239.836	250.597	0	250.381	276.58	256.54	0	260.298	0	0	245.698	0	250.103	0	255.205	0	271.816	0	244.396	233.325	267.967	0	251.076	227.626	239.492	250.604	238.438	255.583	267.972	237.802	260.175	245.845	245.771	258.042	252.089	0	293.149	277.432	241.944	0	291.379	249.864	0	255.658
		282	1296.96	257.061	239.237	232.66	251.976	0	250.895	278.756	255.568	0	265.088	0	0	241.983	0	247.848	0	254.638	0	277.129	0	242.29	257.346	255.639	0	250.284	226.516	246.834	249.378	229.427	263.964	273.609	239.346	252.975	249.829	240.709	248.578	254.828	0	277.625	264.702	242.726	0	298.379	259.112	0	243.023
		283	1300.82	256.63	231.439	229.632	243.834	0	252.774	270.888	252.048	0	263.218	0	0	255.173	0	252.146	0	247.435	0	272.687	0	247.054	245.338	263.214	0	261.472	232.607	239.976	247.05	240.108	265.058	287.667	227.022	250.493	245.747	246.776	253.7	255.819	0	271.153	263.577	247.401	0	295.516	255.38	0	250.82
		284	1304.68	263.364	244.143	219.274	253.837	0	250.184	273.591	263.918	0	256.977	0	0	248.72	0	244.251	0	259.639	0	254.402	0	239.455	252.151	254.926	0	245.72	241.123	246.576	249.639	242.071	252.636	285.694	233.998	264.429	236.733	245.614	255.226	269.493	0	274.366	268.936	244.898	0	306.799	252.277	0	253.001
		285	1308.54	257.175	235.973	223.539	256.693	0	259.091	282.745	255.495	0	258.819	0	0	249.777	0	257.495	0	262.074	0	267.131	0	243.318	256.428	262.519	0	249.607	239.135	225.136	247.928	240.667	248.113	285.914	232.694	252.447	241.604	249.293	257.624	253.434	0	266.651	262.736	251.405	0	293.798	259.586	0	256.333
		286	1312.4	253.298	233.303	226.699	246.4	0	250.86	282.904	256.024	0	274.503	0	0	256.599	0	252.591	0	253.949	0	259.045	0	245.244	259.635	258.447	0	257.159	234.607	235.485	249.09	239.356	261.047	281.199	245.413	249.384	232.811	244.35	263.402	263.096	0	265.145	257.61	246.122	0	297.398	265.384	0	262.851
		287	1316.26	257.831	234.846	221.497	239.014	0	248.977	288.762	254.679	0	264.22	0	0	253.831	0	261.412	0	255.942	0	264.253	0	250.358	256.12	267.878	0	247.542	234.084	235.602	246.407	231.763	265.222	291.463	231.257	255.936	237.132	250.47	264.763	277.404	0	257.679	258.244	253.131	0	298.353	259.467	0	258.637
		288	1320.12	260.548	241.869	224.145	239.431	0	260.194	281.088	247.738	0	264.082	0	0	253.82	0	254.566	0	255.371	0	258.561	0	245.628	254.634	259.694	0	254.615	233.865	248.417	242.288	226.636	272.003	278.846	227.462	262.735	243.944	247.839	269.869	268.056	0	269.633	255.378	247.138	0	295.34	253.802	0	263.517
		289	1323.98	253.851	234.255	223.381	243.932	0	257.715	282.01	250.011	0	281.869	0	0	260.618	0	253.832	0	249.117	0	269.84	0	246.468	259.412	246.269	0	252.462	232.619	243.704	257.733	238.017	261.257	282.737	241.931	259.374	239.047	239.779	274.155	258.791	0	267.88	264.962	252.684	0	294.774	258.768	0	255.136
		290	1327.84	249.726	236.867	231.574	239.255	0	262.664	278.156	263.172	0	275.171	0	0	253.693	0	258.705	0	260.293	0	266.808	0	239.49	258.31	263.328	0	260.697	233.282	243.052	255.045	245.283	256.467	290.668	242.018	257.806	246.486	247.971	269.54	264.868	0	266.624	260.363	243.881	0	286.763	263.521	0	254.29
		291	1331.7	263.808	237.522	227.825	255.003	0	261.172	294.701	250.867	0	270.947	0	0	255.28	0	242.035	0	251.223	0	257.626	0	250.354	259.088	264.174	0	256.199	224.952	241.353	266.77	235.903	271.13	281.69	237.298	258.366	245.662	245.082	263.654	280.662	0	273.733	267.331	246.887	0	274.853	249.202	0	247.701
		292	1335.56	263.402	236.584	217.076	245.134	0	257.941	282.982	258.221	0	261.245	0	0	245.054	0	261.724	0	255.951	0	259.648	0	254.088	256.611	260.435	0	252.808	231.78	237.662	252.612	238.774	255.766	290.907	233.152	263.587	244.646	254.635	274.801	257.965	0	267.323	255.742	256.005	0	301.79	248.894	0	259.325
		293	1339.42	258.348	243.161	220.982	245.738	0	258.342	278.237	251.646	0	252.499	0	0	247.898	0	257.477	0	256.168	0	261.585	0	253.763	263.898	263.241	0	248.838	229.727	242.142	253.816	248.116	249.021	283.788	245.566	266.325	245.022	238.836	270.631	270.882	0	272.392	271.503	256.742	0	335.438	266.022	0	268.053
		294	1343.28	257.532	230.692	225.13	248.557	0	249.886	283.753	261.247	0	266.491	0	0	250.918	0	261.317	0	266.682	0	243.318	0	256.299	266.516	263.301	0	250.956	223.664	250.409	266.689	238.093	265.458	293.012	237.36	254.928	234.255	243.63	266.929	268.698	0	275.992	257.997	241.25	0	293.985	248.152	0	281.716
		295	1347.14	268.68	248.845	235.381	247.237	0	246.267	283.112	252.761	0	259.502	0	0	243.18	0	254.724	0	260.524	0	255.982	0	253.926	256.197	255.774	0	254.022	236.025	241.788	261.981	250.021	257.681	282.605	244.135	259.588	235.817	244.056	266.12	259.261	0	286.936	274.542	252.53	0	290.986	248.131	0	263.726
		296	1351	264.709	233.833	228.242	255.867	0	253.838	298.903	255.369	0	270.4	0	0	253.545	0	254.698	0	255.892	0	272.038	0	262.52	261.04	261.664	0	249.858	233.908	235.703	249.705	241.838	264.825	282.384	233.217	254.933	239.2	243.698	266.335	273.71	0	274.176	268.079	245.176	0	310.931	268.27	0	269.865
		297	1354.86	255.871	241.697	233.749	243.148	0	246.976	292.44	260.742	0	257.483	0	0	259.331	0	249.144	0	267.029	0	259.302	0	248.909	257.047	259.601	0	245.808	236.991	227.102	248.869	237.605	266.307	288.346	232.9	269.024	239.837	242.215	268.056	273.717	0	276.287	270.199	239.151	0	297.955	262.353	0	254.337
		298	1358.72	263.921	248.521	237.311	241.952	0	252.2	282.977	250.5	0	263.757	0	0	254.249	0	246.147	0	263.578	0	261.323	0	257.158	257.375	251.588	0	252.786	229.311	244.075	264.56	235.372	266.4	284.689	245.965	266.101	233.524	239.458	255.28	272.179	0	282.036	282.653	250.965	0	289.775	253.689	0	267.198
		299	1362.58	252.791	237.666	240.501	239.874	0	246.326	291.261	253.888	0	259.692	0	0	256.253	0	242.548	0	255.078	0	267.854	0	260.26	253.213	265.301	0	247.96	228.371	237.199	254.96	224.568	262.331	302.29	239.286	263.972	234.239	248.994	270.008	259.719	0	279.423	269.652	251.674	0	286.896	257.663	0	268.101
		300	1366.44	260.245	241.126	221.72	237.402	0	249.672	280.882	251.332	0	258.125	0	0	246.823	0	255.105	0	244.962	0	261.593	0	248.573	254.797	257.915	0	247.571	227.803	248.29	246.778	233.061	262.243	288.756	237.055	266.301	230.909	250.628	279.205	257.133	0	282.854	272.149	250.872	0	293.105	249.48	0	256.776
		301	1370.3	258.232	240.695	226.581	238.503	0	250.072	276.845	264.848	0	264.459	0	0	245.26	0	248.58	0	255.136	0	264.844	0	256.783	253.265	264.292	0	246.056	223.326	237.254	251.324	235.583	264.139	283.581	244.284	258.889	227.912	250.385	258.849	256.342	0	296.4	284.322	250.127	0	292.259	272.494	0	276.762
		302	1374.16	243.106	229.159	234.399	239.689	0	248.618	284.798	243.174	0	263.401	0	0	255.857	0	251.758	0	244.904	0	254.937	0	255.392	261.698	269.503	0	253.758	232.874	248.086	248.237	238.525	257.094	295.583	238.842	261.272	233.042	249.959	248.826	270.558	0	286.242	267.061	242.909	0	286.043	246.414	0	262.175
		303	1378.02	264.771	244.914	231.577	242.748	0	241.636	279.364	265.757	0	257.827	0	0	257.412	0	259.401	0	255.795	0	265.629	0	249.225	255.164	265.588	0	251.056	234.609	240.525	259.412	242.532	253.89	289.463	232.854	257.601	231.106	253.976	251.052	260.586	0	281.76	265.102	241.784	0	297.517	248.718	0	251.286
		304	1381.88	252.871	236.233	237.388	255.123	0	257.641	284.249	253.318	0	254.653	0	0	254.396	0	244.687	0	256.911	0	259.346	0	240.991	264.013	267.941	0	248.108	221.714	239.997	252.057	239.866	259.22	291.346	237.407	254.4	238.257	243.47	264.092	274.393	0	270.5	254.927	241.846	0	297.422	260.465	0	255.073
		305	1385.74	247.537	248.335	239.319	250.308	0	242.795	291.48	271.792	0	260.758	0	0	253.375	0	244.701	0	253.831	0	262.186	0	244.388	258.187	270.437	0	253.538	240.819	224.021	254.571	221.227	267.54	296.005	242.814	264.613	236.292	244.164	257.036	265.369	0	289.657	273.565	254.219	0	297.531	258.041	0	260.145
		306	1389.6	255.891	236.61	229.958	242.753	0	252.904	298.874	258.245	0	257.46	0	0	249.204	0	251.498	0	246.799	0	268.309	0	255.016	263.282	282.207	0	252.935	227.536	243.726	263.076	223.348	266.654	294.84	233.834	275.133	234.673	236.168	265.501	262.153	0	289.011	269.083	247.346	0	299.858	259.082	0	243.05
		307	1393.46	251.755	237.162	235.913	237.033	0	263.104	284.593	244.323	0	253.563	0	0	262.797	0	251.606	0	251.172	0	269.111	0	255.702	257.901	275.858	0	254.382	230.946	241.881	261.242	234.993	271.909	292.292	237.409	268.73	231.363	242.985	263.02	267.302	0	280.534	274.665	239.36	0	291.324	275.787	0	251.457
		308	1397.32	253.38	242.863	230.405	236.498	0	248.595	299.875	252.704	0	256.064	0	0	262.427	0	241.879	0	242.124	0	253.863	0	259.137	257.967	280.619	0	268.292	235.745	237.361	264.402	248.812	267.765	293.658	237.146	258.399	246.34	250.659	263.828	280.247	0	296.624	264.432	239.796	0	295.736	272.05	0	266.936
		309	1401.18	261.869	238.943	235.889	231.365	0	250.99	284.228	251.636	0	264.736	0	0	248.42	0	253.574	0	255.371	0	253.537	0	255.85	261.737	279.291	0	243.544	244.545	239.393	264.134	247.449	259.559	278.234	240.769	269.275	233.391	241.913	258.14	260.759	0	272.379	253.324	254.033	0	296.273	267.407	0	254.657
		310	1405.04	247.497	237.516	227.353	237.225	0	247.667	280.283	252.587	0	254.763	0	0	255.785	0	249.311	0	254.719	0	253.416	0	249.753	255.948	270.784	0	244.035	242.921	233.217	250.176	231.617	268.818	287.515	243.377	262.2	239.684	238.087	262.45	265.773	0	299.233	255.508	246.607	0	289.269	257.512	0	261.427
		311	1408.9	252.974	232.931	231.787	239.193	0	243.513	282.624	249.843	0	261.003	0	0	250.909	0	252.839	0	258.973	0	253.672	0	264.23	256.659	283.591	0	240.542	233.176	231.763	254.533	230.783	245.368	294.334	228.782	247.911	229.24	240.679	265.518	265.804	0	291.375	246.955	241.805	0	300.444	257.474	0	258.174
		312	1412.76	259.27	241.588	224.048	242.898	0	252.482	289.418	250.376	0	259.524	0	0	261.354	0	248.466	0	253.61	0	257.614	0	244.788	263.255	270	0	253.873	228.947	238.227	273.813	248.92	251.185	300.978	245.69	263.277	229.475	252.501	265.878	269.185	0	280.989	265.724	244.459	0	278.075	266.05	0	265.086
		313	1416.62	263.183	232.801	231.289	230.449	0	261.539	285.47	244.801	0	251.56	0	0	254.285	0	257.608	0	260.741	0	248.67	0	250.45	265.813	266.069	0	251.611	240.03	236.735	253.801	239.515	255.103	278.706	228.51	253.753	237.26	245.268	269.978	269.768	0	284.014	255.713	246.193	0	291.515	257.265	0	262.359
		314	1420.48	260.901	241.35	226.75	245.467	0	237.629	287.032	252.421	0	249.909	0	0	252.47	0	262.833	0	257.087	0	249.162	0	243.719	263.18	265.654	0	245.965	238.566	252.147	252.647	240.28	255.214	304.274	239.691	251.004	241.912	233.499	270.216	0	0	280.303	264.368	240.875	0	302.432	265.55	0	250.687
		315	1424.34	271.369	240.199	226.916	245.038	0	254.06	291.051	249.189	0	261.464	0	0	254.849	0	256.05	0	267.94	0	262.323	0	253.703	269.93	271.364	0	248.145	253.249	247.535	254.298	241.422	255.238	297.722	243.829	265.291	244.166	250.826	261.969	282.427	0	287.423	274.179	250.582	0	300.141	257.495	0	245.747
		316	1428.2	264.709	226.652	226.322	237.744	0	263.002	285.85	252.543	0	263.945	0	0	251.037	0	260.02	0	261.878	0	256.787	0	247.795	264.739	278.852	0	250.667	249.813	242.215	252.38	240.065	260.702	292.578	247.722	263.305	243.232	231.801	263.284	262.4	0	281.868	266.846	237.388	0	286.619	262.312	0	272.997
		317	1432.06	262.557	238.089	211.583	244.265	0	247.941	286.71	256.948	0	255.118	0	0	253.529	0	252.026	0	255.432	0	250.539	0	246.97	260.617	276.451	0	246.571	238.384	242.451	248.297	250.182	264.704	299.642	238.265	259.508	245.622	237.258	255.185	261.093	0	281.554	263.193	247.681	0	302.102	265.278	0	247.882
		318	1435.92	267.277	242.705	217.825	244.179	0	240.787	284.049	273.246	0	264.609	0	0	269.301	0	263.836	0	271.024	0	257.523	0	257.621	259.766	271.515	0	249.713	238.448	232.359	252.253	244.542	263.026	283.383	241.475	264.89	247.334	234.02	265.083	294.384	0	283.168	266.402	247.74	0	293.354	269.794	0	252.634
		319	1439.78	251.333	230.381	223.645	243.745	0	247.897	296.998	258.942	0	250.459	0	0	244.175	0	263.611	0	260.919	0	252.169	0	240.059	256.427	279.769	0	246.955	251.481	235.488	241.493	244.571	255.406	294.793	244.123	269.844	252.148	248.58	268.776	271.278	0	279.398	280.454	252.124	0	309.652	244.614	0	264.308
		320	1443.64	262.928	239.635	241.178	245.955	240.792	264.384	276.123	265.371	0	250.215	0	0	266.447	0	258.383	0	261.695	0	259.949	0	249.838	262.383	267.802	0	236.67	247.609	245.161	259.49	239.561	259.116	296.386	241.521	259.674	248.332	241.651	261.219	265.181	0	283.013	266.187	247.989	0	315.986	261.663	0	256.897
		321	1447.5	272.828	237.745	233.685	251.77	0	253.54	287.409	254.352	0	262.413	0	0	258.704	0	253.919	0	265.227	0	257.775	0	245.779	256.429	268.677	0	246.778	247.725	234.938	263.556	232.187	253.257	289.163	227.942	263.536	237.1	244.331	251.142	286.739	0	283.759	269.792	252.538	0	312.472	249.262	0	260.715
		322	1451.36	253.491	236.416	223.341	256.575	230.332	261.586	291.298	257.735	0	249.141	0	0	264.972	0	266.409	0	260.654	0	261.207	0	253.722	249.142	265.477	0	240.841	242.102	236.858	272.653	231.619	254.02	287.373	245.056	286.612	246.203	238.937	265.974	275.83	0	288.296	263.072	253.312	0	308.502	278.843	0	253.825
		323	1455.22	254.153	242.77	229.923	248.565	223.45	257.927	294.6	269.932	227.352	261.173	0	0	249.226	0	266.998	0	257.661	0	260.408	0	260.686	256.589	265.278	0	248.192	234.19	239.376	266.683	236.058	250.609	278.67	234.994	270.02	252.558	246.365	265.514	280.926	0	283.5	252.538	252.071	0	300.298	268.894	0	244.981
		324	1459.08	252.348	236.213	226.932	236.779	232.482	255.058	297.609	276.523	0	275.109	0	0	263.159	0	267.93	0	250.789	0	258.673	0	249.227	254.947	265.423	0	242.958	227.902	281.967	256.427	225.96	268.943	288.078	245.842	268.501	238.215	240.184	265.368	265.589	0	290.024	257.407	245.753	0	303.278	264.681	0	256.048
		325	1462.94	276.905	250.051	227.674	246.353	226.565	257.018	281.529	271.116	229.169	263.885	0	0	245.015	0	268.365	0	264.743	0	249.293	0	251.756	266.946	276.112	0	256.09	237.054	254.49	253.406	245.896	267.619	291.533	247.096	273.892	238.952	241.827	267.727	292.295	0	279.445	271.965	251.002	0	317.816	267.352	0	269.554
		326	1466.8	261.874	235.41	235.301	237.193	233.03	241.242	294.176	266.98	0	260.436	0	0	246.737	0	255.859	0	257.821	0	253.184	0	249.739	266.472	271.434	0	247.238	236.92	259.319	253.953	242.079	262.656	269.117	243.215	265.641	238.572	239.82	266.047	277.381	0	282.15	283.967	252.109	0	317.876	274.1	0	263.527
		327	1470.66	265.857	234.197	222.938	239.648	237.94	256.129	281.398	251.598	229.27	271.986	0	0	249.427	0	247.643	0	271.435	0	259.735	0	247.649	264.551	260.904	0	240.753	237.511	256.281	247.563	226.21	252.71	281.781	238.07	261.779	245.077	241.788	258.62	0	0	277.134	264.996	251.813	0	313.23	266.924	0	253.181
		328	1474.52	274.28	237.798	224.848	235.899	226.461	255.336	293.141	262.904	234.592	261.123	0	0	244.905	0	252.205	0	272.987	0	286.27	0	234.899	263.664	269.803	0	247.592	232.264	257.299	249.072	238.193	258.395	286.681	242.468	255.28	233.371	242.82	262.773	0	0	289.002	259.992	249.435	0	310.69	268.018	0	259.087
		329	1478.38	259.589	235.65	228.685	239.595	234.803	249.607	283.267	264.167	229.434	253.637	0	0	249.441	0	244.591	0	269.291	0	255.436	0	250.612	258.063	266.051	0	241.304	226.806	267.607	254.712	236.99	251.683	289.598	244.515	269.736	241.33	239.319	260.566	264.834	0	284.189	264.963	252.872	0	321.382	260.355	0	255.84
		330	1482.24	258.941	240.294	230.091	245.793	218.947	245.452	282.531	258.59	231.244	267.015	0	0	259.434	0	256.853	0	255.226	0	251.809	0	233.852	261.636	263.051	0	253.786	229.621	254.615	245.312	234.925	256.857	294.457	245.043	265.723	237.237	246.167	261.906	0	0	287.338	255.498	257.134	0	306.679	262.873	0	258.741
		331	1486.1	261.273	239.555	246.155	243.533	224.453	258.134	303.801	266.697	230.166	263.132	0	0	243.292	0	255.114	0	262.497	0	260.272	0	246.252	270.731	261.136	0	246.4	235.205	246.354	242.845	221.843	264.73	283.962	240.13	264.077	241.372	249.318	263.179	0	0	275.615	268.788	250.177	0	304.551	256.187	232.407	262.14
		332	1489.96	264.971	252.012	240.423	248.088	226.61	253.27	297.971	274.787	231.567	278.062	0	0	251.332	0	253.125	0	264.508	0	274.057	0	246.962	265.978	266.92	0	236.529	233.854	255.853	246.978	238.828	262.613	272.312	235.231	261.246	244.34	247.738	256.056	0	0	282.109	263.041	0	0	302.06	268.931	244.585	261.675
		333	1493.82	264.146	233.925	237.055	241.577	229.212	259.556	302.266	267.806	229.764	279.556	0	0	255.701	0	250.434	0	260.827	227.004	259.596	0	244.295	262.172	267.773	0	242.017	227.789	267.196	248.02	236.69	260.488	281.307	232.318	254.097	233.629	245.41	264.073	0	0	279.314	263.354	251.007	0	302.337	263.769	233.182	266.22
		334	1497.68	262.721	237.229	230.861	233.999	231.833	244.354	284.635	268.272	233.03	273.78	0	0	260.019	0	260.834	0	262.467	226.32	269.351	0	245.081	266.605	268.853	0	250.75	238.145	248.391	239.583	235.965	261.435	275.539	234.303	250.483	240.928	247.735	262.476	0	0	290.009	274.44	266.636	0	294.553	277.072	238.049	270.359
		335	1501.54	257.698	238.247	223.517	243.538	225.634	248.06	286.276	248.489	232.259	269.596	0	0	243.932	0	272.959	0	259.865	232.634	279.616	0	246.992	260.303	266.888	0	244.48	231.71	239.839	240.907	236.297	252.644	289.916	237.64	275.764	237.952	248.59	269.754	259.943	0	293.451	251.606	251.005	0	298.198	244.945	243.636	260.612
		336	1505.4	266.326	248.487	234.137	246.532	229.058	256.383	280.366	261.341	232.803	271.89	0	0	242.143	0	253.443	0	265.933	235.753	258.54	0	247.273	272.856	258.876	0	245.706	235.582	246.961	241.343	240.44	268.125	281.059	238.519	271.263	236.546	252.857	254.935	0	0	283.267	281.661	259.291	0	298.337	261.013	230.973	262.924
		337	1509.26	269.936	241.025	218.34	250.198	221.52	249.826	290.496	255.684	234.832	264.586	0	0	249.176	0	261.761	0	262.276	230.126	285.482	0	253.35	259.333	277.938	0	252.867	244.277	0	243.211	243.859	254.801	295.407	244.464	264.533	234.948	249.162	254.52	0	0	288.502	242.63	255.261	0	302.671	249.531	234.217	263.498
		338	1513.12	268.554	244.611	232.241	248.78	230.455	243.543	283.188	247.708	247.108	262.215	0	0	243.22	0	253.123	0	249.691	234.494	262.573	0	240.197	261.047	275.328	0	241.568	232.659	239.075	252.693	237.966	260.091	293.682	236.772	267.146	238.334	235.978	256.64	0	0	287.095	242.633	253.184	0	293.615	253.248	231.586	255.512
		339	1516.98	253.818	244.758	234.43	232.462	230.204	252.464	291.871	260.47	238.514	260.822	0	0	241.134	0	254.259	0	263.714	230.851	259.635	0	241.244	269.131	269.655	0	248.49	238.42	241.236	238.804	237.617	245.299	294.761	247.505	272.423	250.328	247.086	253.257	0	0	281.527	246.397	256.039	0	297.419	266.147	238.112	260.511
		340	1520.84	261.446	240.451	223.616	243.508	239.745	248.518	296.823	256.826	239.654	258.702	0	0	252.857	0	261.633	0	258.817	230.626	267.703	0	255.507	274.372	260.89	0	247.476	244.888	256.042	238.854	231.888	249.409	295.003	246.629	265.636	241.739	258.454	254.215	0	0	291.22	250.59	262.894	0	292.173	270.671	235.145	258.515
		341	1524.7	257.713	252.088	227.781	240.049	238.735	260.758	283.879	256.861	232.679	244.008	0	0	256.365	0	262.599	0	264.136	228.888	280.213	0	252.21	257.126	267.138	0	244.088	232.056	263.948	245.037	231.046	258.598	279.929	233.173	257.005	241.298	257.486	248.766	251.775	0	288.851	251.849	258.268	0	299.919	253.745	237.139	269.329
		342	1528.56	271.304	238.614	225.293	236.297	234.463	246.573	290.948	252.424	231.267	249.565	0	0	253.017	0	255.102	240.103	267.613	232.586	254.303	0	246.302	267.878	262.778	0	249.04	236.342	262.122	243.708	227.707	260.706	271.833	236.432	276.404	254.692	248.548	253.755	249.074	0	288.886	263.722	259.316	0	304.756	257.325	224.743	267.705
		343	1532.42	266.68	240.227	236.35	246.732	229.531	250.002	300.222	252.02	244.577	245.535	0	0	253.632	0	247.923	224.023	253.798	232.047	257.689	0	252.107	265.452	277.14	0	240.494	232.314	248.414	243.691	231.058	250.183	286.927	241.789	250.935	256.215	250.935	250.768	259.91	0	284.425	264.649	270.511	0	291.361	270.846	227.14	274.462
		344	1536.28	256.59	257.996	237.888	235.73	232.947	251.451	290.122	263.071	230.937	256.444	0	0	242.391	0	256.838	231.541	260.924	236.888	260.077	0	251.795	257.995	275.225	0	245.309	226.189	0	233.342	232.439	260.031	294.976	236.207	258.327	242.889	253.562	262.885	269.422	0	288.465	261.186	272.203	0	295.919	259.96	232.513	260.587
		345	1540.14	265.871	237.954	233.388	223.097	243.25	246.674	277.891	256.124	222.757	255.096	0	0	244.755	0	239.504	230.587	253.92	235.461	252.36	0	243.579	266.557	275.505	0	245.414	238.7	258.048	243.164	222.914	256.477	269.225	232.83	266.907	250.05	242.097	265.619	259.1	0	279.789	277.108	272.131	0	297.772	265.452	223.558	261.829
		346	1544	265.516	251.712	243.098	230.604	229.971	250.541	283.816	259.182	227.745	241.485	0	0	260.105	0	253.93	225.775	255.101	237.199	251.136	0	245.263	258.167	275.789	0	240.875	251.093	250.731	240.474	237.759	255.126	289.59	228.996	271.991	248.46	249.844	261.803	257.307	0	293.202	285.945	253.54	0	288.758	265.957	221.635	254.222
		347	1547.86	264.169	255.661	231.692	234.501	232.337	245.888	275.996	258.304	232.001	244.138	0	0	249.919	0	249.791	230.939	268.205	249.99	253.003	0	246.723	273.905	273.999	0	238.338	236.338	245.954	238.581	242.954	259.029	269.092	237.869	256.841	235.061	251.328	262.774	263.579	0	278.813	258.929	266.04	0	299.43	266.437	230.105	251.903
		348	1551.72	251.016	263.939	240.806	244.757	232.837	245.682	283.374	268.957	234.059	255.628	0	0	257.392	0	246.425	234.395	263.236	241.888	253.277	0	253.583	284.186	267.169	0	246.828	238.171	234.146	246.083	232.622	255.878	275.353	235.346	278.33	243.284	248.275	252.693	256.376	0	278.792	273.486	247.408	0	294.791	259.988	229.701	268.101
		349	1555.58	260.183	239.894	230.707	236.182	225.472	243.005	289.471	274.722	235.101	246.799	0	0	261.794	0	261.102	239.938	271.579	230.722	248.235	0	243.203	272.844	273.895	0	238.388	228.79	239.21	247.294	226.508	257.47	271.943	231.009	270.366	244.723	245.825	244.262	258.676	0	276.01	261.832	253.96	0	288.107	268.525	217.923	257.459
		350	1559.44	255.938	230.414	236.814	239.402	224.524	233.305	292.546	259.875	230.146	256.607	0	0	274.157	0	254.235	236.718	269.468	237.452	257.629	0	247.806	273.244	274.761	0	243.41	236.531	239.189	241.876	229.009	251.077	277.573	231.894	260.286	235.152	245.276	244.467	263.589	0	281.205	243.505	249.831	0	308.616	270.165	235.322	254.045
		351	1563.3	259.674	236.341	234.679	235.35	227.568	252.127	289.088	264.201	235.28	248.974	0	0	251.178	0	253.549	235.599	269.447	236.4	258.915	0	244.951	270.019	269.953	0	256.964	238.873	256.29	242.514	224.335	254.036	283.56	226.994	258.433	241.303	253.767	254.638	256.076	0	271.917	257.825	248.858	0	307.366	262.919	238.673	252
		352	1567.16	258.899	250.466	241.023	240.793	234.122	242.88	283.553	275.577	215.628	249.589	0	0	265.004	0	247.28	239.452	258.516	228.631	253.419	0	249.134	266.605	277.847	0	251.115	232.178	248.509	242.103	233.157	247.04	280.993	227.087	258.134	257.783	252.752	254.487	0	0	285.233	269.096	259.226	0	294.232	272.698	225.452	249.622
		353	1571.02	260.776	241.842	229.288	252.782	238.217	246.289	294.508	259.888	232.199	268.112	0	0	269.327	0	257.25	237.742	267.348	233.87	258.36	0	252.865	283.467	267.5	0	247.141	233.251	251.814	243.174	235.258	248.254	270.829	233.894	267.939	247.436	248.577	258.087	249.675	0	279.01	267.014	257.466	0	284.253	257.447	231.243	271.167
		354	1574.88	262.215	246.813	234.119	248.022	235.914	258.264	282.318	262.336	229.839	250.257	0	0	263.671	0	255.844	235.799	280.301	241.888	255.569	0	248.875	266.465	277.497	240.993	246.781	222.202	233.624	245.013	231.893	258.866	281.304	229.754	268.904	245.748	248.977	256.074	0	0	278.124	266.851	248.522	0	293.276	261.956	239.975	263.997
		355	1578.74	267.085	244.864	225.366	245.82	238.409	256.275	282.748	260.938	221.923	246.975	0	0	271.704	0	256.878	240.949	267.588	233.112	269.006	0	252.419	274.594	266.311	240.438	259.784	216.554	232.906	238.704	233.997	251.188	277.329	238.812	261.514	233.317	250.716	255.914	254.033	0	266.46	281.232	249.747	0	296.625	263.77	236.353	239.114
		356	1582.6	267.634	262.318	234.036	239.85	231.098	249.564	279.301	263.318	237.1	257.452	0	0	273.496	0	253.28	233.803	260.851	233.145	265.515	0	264.78	272.934	272.357	238.865	252.256	231.617	243.995	251.203	240.357	259.893	277.238	239.026	283.414	238.402	249.384	256.111	250.526	0	278.942	264.861	260.257	0	307.49	263.009	241.297	248.526
		357	1586.46	264.661	247.219	227.827	251.919	232.488	262.501	293.578	256.384	227.425	260.087	0	0	265.919	0	242.073	242.83	273.745	237.436	262.917	0	247.159	275.021	270.695	251.374	252.482	243.176	254.351	249.867	235.235	256.162	278.018	235.243	265.975	238.869	256.75	254.04	256.856	0	257.072	280.706	255.968	0	291.326	264.832	243.091	240.07
		358	1590.32	276.574	263.764	229.672	235.797	234.616	246.785	287.053	249.265	237.951	260.816	0	0	266.237	0	246.03	247.991	278.926	228.924	250.629	0	256.06	278.184	271.195	243.459	249.33	232.816	236.244	253.556	238.269	248.995	268.658	240.677	264.357	243.356	244.045	246.6	0	0	275.712	268.88	258.768	0	303.286	252.466	236.494	248.633
		359	1594.18	264.213	256.224	239.57	237.677	236.879	255.011	290.253	252.646	232.005	250.249	0	0	259.692	0	249.477	239.297	275.5	237.37	255.779	0	239.454	276.151	271.128	241.908	245.804	238.513	239.965	241.14	233.324	255.713	271.727	236.938	253.123	246.964	241.132	253.805	249.5	0	278.983	278.27	261.55	0	308.245	258.351	227.679	239.841
		360	1598.04	270.113	239.736	233.336	233.65	235.008	247.113	307.194	251.102	235.821	262.878	0	0	276.358	0	259.597	244.638	280.402	230.46	247.645	0	242.892	264.308	265.586	0	255.728	225.899	247.093	246.769	240.167	267.451	276.891	233.829	268.72	233.275	239.542	261.871	253.232	0	273.95	270.789	262.921	0	293.16	257.487	235.793	232.668
		361	1601.9	263.655	244.844	238.517	224.577	236.016	262.653	290.41	253.643	236.018	265.693	0	0	280.741	0	254.698	239.245	266.389	231.473	246.808	0	242.844	290.936	270.381	242.196	265.703	235.24	249.86	231.57	231.596	258.122	282.009	226.359	265.818	233.137	255.939	267.957	256.136	0	272.096	264.65	248.84	0	301.526	272.634	233.885	235.198
		362	1605.76	270.738	247.042	240.43	245.169	232.701	254.736	278.891	253.125	242.3	245.817	0	0	274.999	0	240.64	243.218	280.289	227.408	257.874	0	238.955	261.213	280.003	234.806	244.581	252.043	243.803	235.492	230.83	261.656	274.31	231.551	262.305	233.233	240.851	260.636	248.402	0	281.323	278.21	250.95	0	302.304	256.685	241.993	250.652
		363	1609.62	263.674	239.503	238.062	237.01	237.364	257.205	292.769	251.416	245.2	241.966	0	0	277.86	0	252.231	247.718	271.756	231.982	248.212	0	245.834	269.159	264.41	238.149	249.531	226.992	257.091	252.79	235.981	247.357	279.908	229.378	250.385	234.716	248.336	269.853	264.53	0	273.46	283.722	247.253	0	295.647	272.768	238.483	235.331
		364	1613.48	267.836	251.16	240.319	227.806	227.979	249.708	285.618	242.321	232.655	238.389	0	0	271.158	0	262.142	242.563	284.166	225.699	244.323	0	253.983	282.098	253.186	235.55	255.584	239.957	250.451	243.286	246.205	255.536	272.22	238.167	273.958	226.582	244.639	264.605	268.641	0	289.212	273.448	256.555	0	299.9	253.24	234.816	246.279
		365	1617.34	272.734	238.492	233.338	226.333	231.982	251.62	280.235	244.017	237.212	248.561	0	0	283.318	0	262.95	239.255	283.959	232.148	254.983	0	247.468	256.368	267.486	238.777	250.792	230.854	246.905	244.107	234.685	248.588	282.307	239.395	265.178	228.219	242.943	264.958	259.638	0	283.876	259.024	254.396	0	285.724	259.216	247.743	241.122
		366	1621.2	259.659	249.476	238.277	246.449	223.264	262.73	284.486	242.1	238.626	246.222	0	0	271.01	0	247.57	240.03	266.474	240.513	250.266	0	239.554	258.165	266.558	246.423	254.91	227.486	256.161	255.566	242.94	247.638	277.76	240.132	261.508	222.665	254.479	262.689	249.216	0	268.651	257.434	251.122	0	292.354	278.756	231.367	235.641
		367	1625.06	264.481	255.361	231.104	232.47	220.512	256.891	275.225	253.485	231.209	256.192	0	0	269.616	0	259.381	249.682	269.154	225.158	258.853	0	265.769	269.514	282.678	240.113	253.859	230.339	246.165	246.309	239.162	249.846	278.842	240.003	261.779	243.574	239.755	255.09	262.247	0	268.379	262.615	264.428	0	297.57	257.489	233.462	235.93
		368	1628.92	269.213	245.422	231.605	225.574	232.987	246.808	271.533	265.649	232.071	250.839	0	0	267.569	0	257.715	246.055	273.79	238.77	260.418	0	244.994	278.402	273.346	239.431	249.059	219.485	249.426	241.705	238.351	252.7	300.508	237.688	272.98	223.002	249.922	256.414	258.335	0	276.255	281.631	255.311	0	295.997	263.53	240.785	247.946
		369	1632.78	258.312	249.3	241.66	245.587	224.182	243.207	283.271	264.046	229.232	236.497	0	0	276.806	0	261.377	237.285	269.821	227.423	257.956	0	252.699	265.67	273.134	243.768	257.752	226.526	244.869	262.881	228.476	254.012	282.348	236.624	257.553	228.573	255.209	251.317	255.304	0	278.294	275.593	265.696	0	301.28	248.41	232.909	242.165
		370	1636.64	261.131	254.393	233.934	234.244	232.195	240.879	292.215	243.981	234.055	252.451	0	0	263.158	0	251.555	242.674	277.888	237.188	261.155	0	269.812	276.339	279.116	241.106	252.093	231.205	241.869	246.899	224.691	264.238	287.332	239.146	272.334	222.793	255.998	251.402	247.829	0	274.447	271.31	259.96	0	287.01	269.309	238.355	236.376
		371	1640.5	256.012	256.237	239.529	242.849	233.572	253.658	289.014	248.377	227.8	256.38	0	0	268.057	0	269.026	239.388	284.732	232.805	256.666	0	249.81	276.844	274.843	237.842	251.417	238.428	245.906	248.215	231.708	251.735	277.048	238.4	272.445	222.367	254.56	259.089	264.68	0	279.871	266.27	262.949	0	298.823	264.067	246.159	260.428
		372	1644.36	263.468	251.748	250.472	246.833	238.396	242.959	278.519	259.341	225.865	253.601	0	0	276.367	0	252.611	233.821	271.908	229.753	263.112	0	253.795	284.945	262.763	261.768	245.185	246.863	255.834	253.208	243.969	260.75	279.433	246.229	286.222	227.732	248.886	265.71	249.232	0	273.915	266.995	265.852	0	295.73	255.555	230.689	246.742
		373	1648.22	260.404	247.587	235.278	251.739	238.121	241.99	278.286	264.855	229.609	260.888	0	0	267.368	0	252.427	236.98	275.848	233.135	266.467	0	261.997	280.8	272.199	246.687	250.048	226.627	251.169	246.227	236.085	253.174	281.047	242.025	278.03	234.961	240.676	261.413	251.201	0	273.871	257.584	260.096	0	296.573	265.137	243.391	222.871
		374	1652.08	249.18	252.742	242.984	232.209	235.025	244.694	284.621	251.952	237.516	249.307	0	0	274.581	0	252.12	238.955	267.369	236.016	264.251	0	254.314	289.373	272.031	250.264	248.245	238.079	239.604	249.339	225.179	251.505	277.232	245.088	259.554	231.677	264.671	248.225	254.717	0	269.049	272.369	260.894	211.275	291.283	251.639	233.25	247.894
		375	1655.94	261.327	245.616	245.28	245.731	233.634	238.686	276.831	259.066	232.347	249.823	0	0	274.897	0	242.925	222.383	271.566	235.403	258.615	0	257.636	282.762	272.838	242.705	235.173	233.767	251.785	254.332	244.553	246.139	285.107	233.997	250.189	228.228	269.063	254.139	243.667	0	290.416	259.11	253.809	208.831	311.557	274.865	240.74	250.788
		376	1659.8	262.883	263.608	250.084	245.25	239.377	230.743	277.558	254.44	239.925	254.023	0	0	271.564	0	250.53	226.93	263.606	235.685	266.97	0	267.494	274.048	266.383	237.561	246.149	229.886	262.958	249.752	248.318	250.562	284.737	248.699	266.314	234.498	256.356	251.684	247.195	0	266.909	266.129	261.297	0	295.849	267.292	235.353	243.816
		377	1663.66	272.962	254.164	240.937	250.99	231.985	232.975	278.882	262.513	229.164	251.082	0	0	273.313	0	251.244	227.956	260.167	235.639	268.289	0	251.999	283.067	264.243	243.532	249.243	231.528	251.545	246.598	236.104	257.102	279.784	239.85	262.876	218.948	242.896	262.222	246.581	0	292.671	273.85	257.188	0	296.033	271.765	236.449	246.78
		378	1667.52	263.867	253.443	237.423	249.938	233.692	232.009	289.061	264.764	230.69	264.833	0	0	264.301	0	250.321	217.84	273.124	226.297	271.037	0	254.388	268.023	285.798	235.705	251.001	232.503	244.691	240.773	229.703	244.624	276.975	233.216	265.187	235.714	256.919	258.336	243.621	0	277.208	270.907	251.302	212.264	297.398	258.158	224.834	231.876
		379	1671.38	278.144	248.647	237.744	248.476	236.991	239.013	278.594	260.335	238.683	253.077	0	0	263.866	0	260.943	235.709	275.162	231.371	271.098	0	257.718	266.055	271.318	248.987	250.118	225.652	244.995	243.939	229.655	248.54	281.784	236.091	272.314	233.929	250.455	259.352	237.801	0	262.794	276.606	249.261	209.549	293.282	270.523	233.812	239.893
		380	1675.24	266.338	251.609	245.217	239.557	236.497	233.598	278.451	272.229	231.482	254.142	0	0	273.404	0	266.403	235.828	281.52	238.896	270.104	0	253.854	278.117	272.964	244.045	248.721	225.911	249.751	253.987	237.455	258.192	285.146	234.934	273.427	220.707	236.425	266.061	250.7	0	287.37	273.516	244.133	208.784	281.233	265.329	238.672	251.166
		381	1679.1	255.895	256.611	235.308	246.554	238.18	224.279	280.611	252.52	229.79	251.84	0	0	265.586	0	258.956	224.106	272.106	229.616	250.765	0	255.338	276.946	273.364	239.361	248.14	227.183	257.566	244.641	235.189	258.839	282.598	233.479	275.591	237.33	244.882	262.025	253.057	0	262.061	261.494	253.68	206.867	312.186	245.8	239.38	232.663
		382	1682.96	267.267	262.162	241.638	239.461	237.505	226.058	278.451	250.244	238.266	257.244	0	0	272.531	0	253.005	230.554	267.269	240.195	266.278	0	243.211	276.536	268.149	247.404	248.468	222.657	258.696	260.685	226.833	263.712	279.909	234.332	276.895	238.414	240.141	268.981	242.894	0	268.259	267.753	262.955	208.103	293.268	265.159	227.551	256.521
		383	1686.82	263.22	258.596	232.127	247.873	229.722	233.972	280.987	265.913	236.084	253.455	0	0	263.5	0	265.919	221.28	265.724	244.282	255.521	0	254.76	276.665	292.606	244.841	250.756	221.127	253.677	256.984	238.629	274.272	276.331	225.237	259.275	230.625	238.808	259.791	240.66	0	265.408	257.126	263.297	205.223	302.497	254.306	232.638	232.511
		384	1690.68	251.377	256.807	230.475	245.53	241.816	240.096	287.826	243.839	233.63	248.853	0	0	277.139	0	266.948	230.045	271.593	232.793	260.879	0	265.044	275.395	272.184	243.807	246.847	228.639	250.156	252.372	228.004	261.677	283.816	232.686	263.764	239.179	257.56	256.719	262.842	0	282.706	267.652	259.154	0	307.86	259.436	227.812	224.879
		385	1694.54	263.229	245.641	249.472	236.172	231.404	231.724	277.18	255.811	229.668	244.908	0	0	265.546	0	253.073	227.194	272.664	231.335	256.816	0	258.266	264.811	272.287	239.417	254.178	229.287	245.506	248.066	232.289	262.152	282.356	232.185	292.666	219.662	252.805	243.374	240.221	0	272.929	251.358	257.424	218.402	301.765	252.682	238.665	229.386
		386	1698.4	260.812	245.409	240.126	249.052	232.823	244.531	283.489	250.332	228.174	253.571	0	0	273.282	0	258.77	232.984	279.316	237.07	264.76	0	255.313	270.916	271.744	243.192	258.884	215.284	249.391	228.026	227.944	281.05	278.905	241.634	265.38	225.193	239.93	246.872	249.295	0	277.53	254.154	259.416	211.406	315.926	257.83	231.405	234.995
		387	1702.26	262.164	258.237	238.723	248.019	234.003	233.792	287.717	249.576	219.675	261.262	0	0	259.855	0	268.961	230.526	281.278	225.596	252.755	0	264.301	269.068	269.114	242.568	261.632	231.553	264.824	243.567	229.39	262.112	289.93	242.595	264.86	218.18	242.552	250.621	247.485	0	272.241	275.694	255.991	211.906	309.5	265.526	240.124	231.539
		388	1706.12	269.47	249.672	251.873	239.902	233.354	229.12	278.43	260.531	232.099	255.089	0	0	268.181	0	267.548	237.524	271.589	229.552	257.275	0	245.735	274.375	275.855	243.149	274.122	224.18	256.384	237.892	227.105	255.437	278.978	231.293	271.654	233.371	253.937	267.418	260.721	0	284.521	251.433	258.684	204.673	297.797	267.118	237.244	221.857
		389	1709.98	261.431	264.889	241.265	239.27	233.695	234.45	282.235	264.79	228.24	252.083	0	0	263.606	0	280.227	225.889	266.507	232.364	246.156	0	253.303	275.481	274.358	239.207	248.456	233.126	253.337	237.997	231.796	265.636	279.138	239.081	269.481	230.19	252.945	249.283	251.803	0	281.401	249.134	257.512	208.671	300.056	266.679	217.985	227.356
		390	1713.84	270.623	246.478	243.055	248.619	226.646	244.899	285.78	250.934	233.442	247.517	0	0	273.534	0	269.569	227.67	282.277	228.011	252.018	0	252.773	273.515	272.002	238.404	252.018	215.485	247.926	235.838	222.274	257.669	285.466	245.111	271.888	229.219	256.095	251.97	262.424	0	279.646	237.742	263.333	201.255	311.57	273.114	226.106	241.976
		391	1717.7	258.083	246.018	236.94	245.098	221.259	234.465	277.495	259.55	236.389	246.319	0	0	267.325	0	261.04	249.977	270.717	226.802	252.648	0	244.092	270.443	276.72	240.415	256.959	219.71	247.344	250.886	222.495	257.894	288.127	238.553	258.29	231.119	245.303	238.052	246.817	0	281.79	246.109	256.721	0	294.817	271.606	237.574	236.149
		392	1721.56	270.241	240.668	240.9	236.61	222.516	229.861	288.004	256.977	233.215	247.045	0	0	269.626	0	262.961	220.734	275.767	240.326	261.604	0	247.461	269.823	285.162	235.725	255.625	220.774	250.449	238.201	232.444	258.824	278.545	240.037	271.981	239.975	238.89	244.175	253.735	0	275.336	248.194	253.806	208.252	310.11	258.983	232.216	228.249
		393	1725.42	272.057	247.387	235.245	243.066	219.553	236.016	276.387	252.744	232.327	251.704	0	0	273.191	0	263.505	231.097	273.74	230.361	251.625	0	242.803	276.002	277.643	237.424	247.541	229.262	261.338	256.285	228.044	253.91	286.02	243.088	284.687	234.905	244.079	252.991	257.195	0	278.541	258.402	263.066	216.207	293.147	272.672	227.461	237.626
		394	1729.28	268.227	234.934	225.677	232.091	219.301	235.817	286.557	268.198	235.911	252.131	0	0	274.238	0	268.403	229.152	271.491	224.227	252.774	0	258.696	258.21	276.243	245.107	255.955	233.422	242.932	248.11	227.248	251.568	282.074	245.981	268.351	241.827	248.911	254.727	253.142	0	287.857	252.869	246.819	210.421	304.508	269.809	234.139	240.823
		395	1733.14	263.652	247.369	226.812	241.282	224.368	231.898	288.268	258.623	232.842	252.066	0	0	263.594	0	267.652	234.712	272.113	229.477	250.92	0	247.079	270.563	272.202	231.616	263.335	220.006	260.336	242.729	241.452	247.49	282.279	230.619	276.168	231.571	240.437	270.771	253.922	0	288.344	264.758	263.987	210.877	304.169	266.356	232.807	232.505
		396	1737	257.813	248.821	236.844	252.778	225.244	236.686	280.123	255.193	237.351	251.882	0	0	262.364	0	269.002	226.201	267.394	223.575	263.102	0	259.311	268.437	269.059	240.519	248.071	220.866	262.24	258.269	221.868	245.675	282.741	235.492	278.137	244.314	240.422	251.487	254.916	0	285.267	267.096	261.402	205.687	305.875	263.489	237.438	234.344
		397	1740.86	272.833	248.865	226.325	240.71	227.484	233.265	280.383	274.452	237.907	257.722	0	0	264.148	0	257.225	231.823	278.99	218.807	261.452	0	261.06	264.596	271.626	237.189	245.351	234.181	259.103	247.293	236.072	252.002	270.714	237.164	280.318	231.139	232.163	237.738	242.842	0	277.265	265.232	249.193	217.73	290.629	259.213	232.097	224.576
		398	1744.72	253.321	253.768	225.534	237.875	234.651	247.171	289.311	258.487	229.542	246.906	0	0	272.377	0	252.504	228.308	275.563	226.042	265.931	0	262.638	264.097	277.627	243.505	255.056	242.364	268.616	248.326	232.28	236.359	277.075	232.503	274.314	233.458	239.172	246.703	256.646	0	276.662	261.987	256.632	223.589	297.109	265.725	235.185	248.545
		399	1748.58	267.336	248.116	232.273	238.116	215.616	242.879	287.439	255.98	234.553	247.757	0	0	278.202	0	255.966	221.481	269.86	230.598	261.428	0	263.239	271.375	275.58	241.04	248.941	223.263	256.396	262.726	225.193	245.363	276.717	230.487	269.473	239.362	244.391	250.827	246.894	0	295.852	285.038	257.008	217.558	292.773	260.249	232.611	225.702
		400	1752.44	256.328	248.192	240.441	238.614	219.023	229.701	294.884	252.392	228.13	256.822	0	0	272.147	0	255.356	232.374	261.233	224.374	268.801	0	252.636	272.571	273.579	241	255.193	227.725	262.656	240.245	236.482	249.329	265.756	221.315	290.136	235.058	236.869	256.845	265.325	0	264.699	274.354	254.267	212.672	286.1	270.342	235.112	234.535
		401	1756.3	279.86	243.023	243.379	240.514	209.056	230.41	287.594	259.321	219.856	251.87	0	0	271.914	0	246.245	234.636	253.548	217.57	245.503	0	260.729	275.631	283.205	258.866	247.496	218.775	254.955	243.538	229.096	254.923	258.218	220.64	275.086	238.962	246.866	261.345	253.748	0	266.707	252.564	252.266	204.154	290.625	257.042	224.338	256.782
		402	1760.16	256.855	252.735	241.173	230.589	217.7	232.437	290.368	265.121	220.31	237.984	0	0	264.005	0	252.522	235.682	262.76	237.74	257.144	0	244.437	270.745	282.433	236.656	253.472	225.868	256.167	237.209	244.468	241.445	266.684	230.386	268.37	244.061	251.998	255.792	248.078	0	284.945	258.269	262.931	206.543	297.177	249.475	234.405	240.338
		403	1764.02	267.528	243.407	238.248	244.116	227.41	233.008	286.578	261.153	236.402	254.731	0	0	274.489	0	268.213	245.827	275.189	223.638	269.851	0	260.883	270.954	280.291	242.771	259.39	230.896	262.5	238.963	230.178	244.654	255.605	236.919	265.662	244.923	255.469	264.16	246.809	0	273.369	247.184	270.445	205.978	295.627	268.959	231.12	231.412
		404	1767.88	264.778	260.823	241.525	232.647	228.185	238.934	276.444	267.018	232.995	255.955	0	0	274.065	0	253.15	235.084	270.523	231.629	279.468	0	261.009	273.109	278.028	245.28	257.757	224.137	261.03	239.052	236.828	247.086	261.535	228.403	279.676	244.995	256.5	259.608	241.104	0	295.169	251.791	252.606	203.194	294.532	256.412	233.931	233.654
		405	1771.74	274.476	256.074	237.071	229.325	234.696	242.402	285.721	256.043	232.717	250.174	0	0	280.175	0	253.709	235.971	271.59	237.874	265.492	0	251.963	281.908	275.755	246.408	260.412	222.498	262.674	232.467	234.216	238.354	257.195	234.702	274.271	240.629	248.323	253.256	238.247	0	294.247	255.371	253.869	217.955	298.299	253.502	221.894	246.198
		406	1775.6	262.314	256.048	237.452	248.66	218.314	242.197	277.78	258.03	235.846	242	0	0	277.379	0	254.175	223.829	272.097	232.744	278.678	0	264.149	273.324	273.335	243.145	250.023	234.508	271.732	232.5	234.116	244.187	255.661	241.693	265.396	241.806	238.641	253.019	244.354	226.876	278.864	244.676	257.449	205.125	295.802	255.691	236.678	238.437
		407	1779.46	280.664	258.273	241.769	235.403	217.202	231.857	296.071	242.257	236.607	242.106	0	0	281.366	0	248.002	229.121	278.195	239.386	274.758	0	256.41	269.281	281.788	250.352	250.616	226.058	269.311	245.383	229.719	254.962	260.005	223.128	258.119	255.281	249.232	272.828	249.895	0	281.509	259.197	258.089	210.851	292.432	245.25	235.852	245.6
		408	1783.32	279.087	248.712	240.507	230.716	216.921	237.884	282.39	248.686	239.433	257.348	0	0	284.35	239.989	270.339	241.707	279.991	230.052	269.353	0	249.468	275.788	274.667	251.742	250.134	226.735	272.837	238.321	240.294	242.873	262.037	235.786	258.717	245.536	263.131	265.992	261.47	209.913	291.527	253.372	261.018	218.205	310.503	253.916	219.705	237.553
		409	1787.18	255.566	243.047	231.389	248.013	224.914	241.149	283.141	244.496	228.446	243.047	0	0	284.861	0	254.171	232.293	286.884	229.657	276.663	0	253.455	278.654	276.127	240.767	252.568	219.386	263.358	233.217	234.085	255.733	278.501	231.354	272.602	240.937	238.474	269.598	256.445	0	282.904	244.16	261.596	216.929	282.983	234.621	230.652	228.317
		410	1791.04	265.512	248.541	238.331	225.513	229.99	247.794	282.706	239.238	238.549	244.397	0	0	264.523	0	259.399	228.935	271.823	225.614	274.311	0	250.951	283.598	276.487	257.777	244.236	240.977	255.856	248.818	225.737	253.911	279.443	216.758	264.855	240.879	224.301	256.305	254.362	0	293.308	232.654	257.774	217.292	284.596	251.491	226.506	230.723
		411	1794.9	267.744	258.075	225.776	229.64	227.99	246.361	284.15	244.817	234.14	244.514	0	0	267.307	0	264.124	235.576	275.314	226.765	264.773	0	243.84	284.25	275.876	246.819	252.676	229.098	260.671	237.892	239.107	248.99	276.204	228.936	257.523	246.674	247.619	262.076	243.565	221.626	281.46	240.364	250.84	224.86	292.791	245.737	229.604	233.402
		412	1798.76	259.937	252.249	235.144	226.301	224.58	246.081	282.335	238.601	235.595	240.354	0	0	276.21	0	254.243	233.024	278.463	219.939	270.994	0	245.693	278.34	273.417	245.78	259.466	224.313	265.021	251.141	228.64	253.42	279.523	224.352	283.65	248.662	243.025	272.371	256.303	214.174	286.314	242.443	258.777	228.172	286.573	247.81	232.253	232.715
		413	1802.62	264.316	252.573	241.377	232.698	238.501	243.459	278.905	248.194	240.601	245.929	0	0	281.906	239.132	258.585	237.396	266.815	215.197	272.856	0	252.72	272.954	274.357	254.863	255.311	234.935	260.687	242.98	231.501	257.519	272.866	220.467	274.554	248.308	253.208	275.533	271.131	216.039	278.124	239.199	262.629	219.208	293.543	256.518	235.293	223.093
		414	1806.48	262.789	260.755	233.668	241.388	218.655	229.459	283.783	252.118	234.033	245.025	0	0	263.801	242.033	255.952	223.798	268.115	237.934	263.563	0	241.768	286.756	268.435	233.893	252.072	216.478	249.986	240.636	242.71	243.448	272.924	224.258	271.417	229.734	243.323	273.28	248.668	0	278.551	257.246	247.396	213.631	302.836	248.536	228.236	239.549
		415	1810.34	265.202	241.253	242.899	232.694	222.282	226.846	287.448	240.158	229.499	248.698	0	0	262.75	235.489	259.485	230.373	270.126	222.309	269.055	0	258.563	275.504	272.798	243.534	255.373	221.655	261.434	224.268	227.588	255.843	267.811	226.563	263.25	237.866	261.071	276.93	246.414	215.359	297.952	251.443	251.508	220.177	300.995	253.688	230.367	235.939
		416	1814.2	264.071	246.36	235.47	237.48	225.042	237.015	280.419	241.706	233.773	243.183	0	0	252.333	237.106	253.788	225.502	263.543	225.03	286.143	0	245.202	274.871	273.075	245.657	256.967	224.4	271.005	240.645	235.026	246.037	267.101	216.135	262.565	221.767	236.406	268.232	249.682	216.813	284.926	257.838	260.142	216.018	297.806	257.523	229.54	227.942
		417	1818.06	267.599	251.848	241.035	240.438	214.352	226.498	290.409	247.26	238.179	248.388	0	0	252.439	230.563	257.569	220.72	270.73	217.239	264.167	0	242.496	284.083	269.937	242.128	257.598	224.05	260.776	234.586	237.961	254.337	279.017	230.33	264.308	241.439	241.991	270.822	242.989	215.912	287.515	256.331	254.087	210.255	295.736	242.267	237.008	231.576
		418	1821.92	276.214	252.965	246.166	239.912	234.671	236.222	299.751	240.748	235.309	253.75	0	0	261.234	247.51	238.452	237.916	269.385	227.865	259.168	0	254.999	272.918	254.817	243.048	258.098	236.702	252.758	250.921	241.878	244.969	266.837	236.567	281.024	234.664	247.134	250.972	253.111	218.366	287.917	235.607	257.788	220.197	285.322	232.668	231.555	239.377
		419	1825.78	265.141	250.447	241.91	232.305	234.523	235.95	286.792	242.699	236.92	247.924	0	0	256.71	247.21	261.257	241.246	269.259	228.769	262.98	0	252.491	260.629	273.807	247.274	254.303	222.257	242.398	235.049	238.116	259.811	269.93	227.362	278.568	241.749	242.076	257.412	248.132	227.924	277.832	256.436	257.491	222.621	295.488	246.128	231.824	245.354
		420	1829.64	263.363	258.171	246.704	237.486	233.196	240.68	299.565	237.704	234.432	242.848	0	0	259.917	245.596	247.815	233.528	261.495	230.469	265.894	0	235.468	277.131	268.703	253.899	252.334	224.685	234.848	244.839	248.39	238.628	281.594	225.5	287.718	232.001	242.62	261.387	249.043	0	277.612	235.887	234.636	213.211	310.403	251.11	223.29	240.057
		421	1833.5	276.908	253.449	253.389	228.051	232.607	243.443	283.417	238.416	236.924	243.433	0	0	265.694	245.811	260.719	245.502	261.227	235.773	249.088	0	236.487	275.517	282.522	240.677	256.553	220.725	251.176	257.272	231.707	244.472	253.033	217.4	289.792	236.169	241.538	264.106	239.747	222.352	266.322	248.201	233.031	215.571	304.109	260.941	231.011	241.715
		422	1837.36	275.814	245.415	238.47	234.365	222.456	245.234	288.482	245.286	226.65	258.973	0	0	269.008	253.919	254.952	243.311	264.654	241.769	246.838	0	240.164	263.939	261.472	239.492	252.622	235.408	248.712	239.106	232.419	250.171	258.828	225.737	279.031	240.29	250.527	269.332	258.3	223.432	284.026	239.712	243.562	228.826	314.598	243.371	225.432	253.439
		423	1841.22	260.104	255.254	241.956	231.049	226.96	233.34	292.998	245.536	241.698	249.212	0	0	274.928	251.177	250.963	231.634	263.299	227.079	246.405	0	235.387	269.048	273.422	237.342	262.011	236.433	247.111	251.124	233.69	247.129	268.277	234.664	283.958	228.892	242.693	258.059	228.54	215.886	298.816	234.152	255.359	222.289	307.04	255.134	228.494	237.724
		424	1845.08	247.535	234.737	238.427	245.583	226.791	234.78	289.948	250.187	230.95	254.356	0	0	272.894	245.053	256.446	224.755	273.758	234.574	257.005	0	237.546	265.41	260.05	242.12	254.061	226.719	242.133	232.76	237.832	231.642	259.907	227.488	275.538	232.53	246.178	251.689	225.271	216.827	283.067	250.592	250.249	224.023	317.591	250.917	215.414	233.458
		425	1848.94	263.53	251.874	242.015	245.619	225.58	245.132	288.808	247.934	228.111	232.066	0	0	262.71	252.292	255.599	239.142	273.528	230.212	257.249	0	235.754	267.035	257.754	240.461	259.468	229.052	235.932	238.871	229.377	247.263	261.175	234.571	291.655	221.21	248.838	254.652	234.753	220.061	292.422	248.79	267.902	217.503	321.449	240.998	230.162	241.267
		426	1852.8	254.139	254.566	259.584	245.179	229.199	239.855	297.455	231.528	228.355	253.853	0	0	270.475	249.094	254.095	229.192	270.13	232.475	274.502	0	249.046	276.36	260.267	254.054	253.421	233.565	241.768	251.148	237.072	250.276	267.138	221.529	283.188	237.359	243.98	247.531	252.229	216.333	292.311	237.111	251.83	232.071	311.594	253.281	224.69	238.063
		427	1856.66	254.164	247.159	243.078	242.73	230.788	246.32	289.523	241.537	227.42	242.57	0	0	261.505	252.647	253.977	244.007	260.287	234.253	266.244	0	239.64	266.682	262.567	246.69	258.692	232.583	243.449	235.969	225.132	253.445	265.497	220.332	278.656	230.923	251.486	259.956	244.986	218.359	297.705	239.406	244.454	217.721	300.457	253.983	217.943	237.47
		428	1860.52	260.538	253.203	247.802	235.498	230.705	249.884	276.467	243.43	226.716	246.294	0	0	267.387	249.915	257.141	235.063	260.951	228.201	258.36	0	232.279	259.435	257.882	240.523	256.711	225.063	249.078	260.324	236.078	251.537	273.707	231.108	266.978	221.223	238.315	269.361	255.856	224.987	284.907	229.272	258.472	222.852	279.667	256.407	223.117	239.345
		429	1864.38	257.54	251.672	234.855	240.557	227.934	259.025	280.305	239.817	227.917	238.52	0	0	271.365	245.495	268.757	235.492	264.043	229.87	258.217	0	225.109	291.945	263.891	238.754	263.67	227.4	248.784	230.138	234.446	238.619	257.441	226.808	288.242	221.608	250.213	265.037	255.654	225.691	278.817	229.379	252.616	236.134	309.726	247.916	217.785	228.535
		430	1868.24	251.285	244.67	240.771	240.887	227.639	264.325	285.26	240.445	240.513	240.273	0	0	274.728	240.932	267.736	233.152	265.659	227.471	262.006	0	243.322	276.424	259.017	251.911	267.114	235.764	253.489	230.126	234.461	250.707	258.007	224.143	287.065	204.493	241.798	264.46	264.126	209.052	297.564	232.439	254.94	216.725	304.428	261.467	232.019	240.65
		431	1872.1	259.953	255.744	228.601	242.242	234.528	255.836	281.19	236.865	222.277	232.781	0	0	269.273	242.633	257.515	234.92	255.472	223.027	272.758	0	249.726	268.255	274.977	250.654	249.143	234.814	266.298	249.176	236.856	245.137	249.798	222.242	274.325	215.712	247.711	262.293	251.89	231.665	278.309	244.066	239.591	227.619	296.442	256.142	231.542	241.828
		432	1875.96	258.137	245.765	260.391	244.779	226.623	246.47	277.205	234.805	220.949	250.553	0	0	265.366	257.51	273.617	234.838	261.345	234.531	261.006	0	232.972	282.419	258.979	246.389	255.251	232.739	262.192	240.049	225.178	253.585	258.227	220.472	262.391	211.054	236.731	264.043	244.073	219.5	274.193	258.252	239.918	217.265	305.496	249.784	225.745	247.864
		433	1879.82	268.358	252.363	243.054	241.777	225.06	231.165	266.38	232.466	231.24	243.782	0	0	251.728	234.318	258.434	234.96	263.359	227.572	264.118	0	240.307	278.886	268.757	238.476	241.013	240.509	256.126	226.362	223.844	254.967	255.373	215.066	262.553	210.634	237	276.556	249.324	226.449	280.016	232.258	247.047	225.061	301.21	243.316	233.056	237.592
		434	1883.68	260.159	262.805	257.953	242.623	236.063	242.035	283.315	237.737	221.285	241.699	0	0	264.947	251.268	251.975	237.362	265.076	220.121	251.056	0	242.321	274.808	261.644	237.059	252.01	233.939	257.059	250.196	220.394	238.372	246.682	226.652	276.852	209.668	242.033	270.329	245.253	229.082	277.341	244.518	256.124	221.726	295.516	249.663	229.169	238.337
		435	1887.54	249.824	246.838	242.002	234.195	224.655	246.386	289.148	235.889	228.278	234.919	0	0	259.287	230.231	263.528	234.023	256.578	233.54	264.299	0	238.701	281.096	273.975	239.245	262.469	226.462	247.873	238.985	240.989	254.353	246.405	220.376	258.723	211.24	241.716	251.031	242.221	223.221	289.073	249.34	245.084	210.917	313.072	264.715	228.867	225.987
		436	1891.4	260.906	251.501	244.214	241.225	233.785	236.533	281.181	225.804	223.427	239.722	0	0	259.051	241.338	271.714	243.25	275.888	235.624	254.532	0	237.48	279.119	266.977	243.041	246.8	216.65	232.543	244.035	238.229	259.269	243.659	223.292	252.38	209.266	259.183	255.096	239.85	228.184	284.553	258.129	232.022	228.139	304.175	256.775	224.705	231.317
		437	1895.26	234.846	244.228	228.753	237.13	237.934	243.396	295.653	234.609	226.455	244.003	0	0	255.384	248.076	262.797	251.739	268.288	234.099	255.847	0	241.352	279.255	277.46	228.761	240.295	231.51	235.051	246.393	230.813	250.838	256.524	223.221	252.229	219.205	246.666	257.152	242.667	237.614	279.292	252.949	245.267	225.446	299.08	260.166	226.422	231.13
		438	1899.12	254.629	237.577	244.959	229.085	228.079	238.528	288.371	230.277	224.978	238.517	0	0	260.372	246.002	271.525	232.882	273.08	241.629	264.412	0	231.434	289.853	276.934	237.144	246.704	225.07	229.551	249.666	240.682	253.182	244.447	218.642	252.043	222.879	251.641	274.451	238.517	232.03	285.105	237.18	251.715	223.826	324.442	268.159	228.801	227.973
		439	1902.98	256.271	236.593	237.483	235.659	225.62	253.409	291.231	229.699	231.51	234.691	0	0	248.041	245.315	259.949	242.177	264.583	231.444	272.178	0	222.822	286.957	265.934	237.422	242.355	218.967	222.609	247.529	237.944	255.289	249.144	231.26	252.414	208.858	243.066	271.824	250.705	234.707	292.318	247.055	236.721	223.448	313.061	239.687	223.612	220.861
		440	1906.84	262.505	242.662	229.966	223.795	238.007	238.621	289.048	238.399	229.012	237.255	0	0	258.632	246.907	265.351	250.298	276.106	234.297	264.031	0	240.053	268.828	278.785	235.543	247.487	218.559	236.969	246.49	238.507	255.156	249.766	223.726	261.223	217.404	254.628	259.688	253.977	245.99	292.419	230.68	246.119	227.447	302.257	245.894	229.188	222.977
		441	1910.7	260.565	235.391	244.652	218.315	231.947	233.873	288.348	243.851	226.362	235.492	0	0	254.502	252.995	279	237.619	267.028	219.251	272.363	0	250.149	268.482	278.654	235.479	240.777	224.72	257.779	249.816	223.364	253.319	254.951	220.462	263.856	215.263	246.598	275.39	261.591	248.424	295.705	243.025	259.713	222.258	307.043	247.086	234.086	245.343
		442	1914.56	265.511	246.304	232.484	228.56	241.928	231.376	284.982	243.01	218.755	248.584	0	0	261.135	243.54	275.057	231.452	263.458	224.579	274.316	0	241.888	274.636	273.991	233.855	256.057	222.528	253.477	239.499	220.517	258.91	248.158	230.322	252.602	204.557	251.407	277	249.016	241.677	289.164	241.328	245.626	221.274	304.28	248.494	206.679	236.868
		443	1918.42	259.425	237.569	228.438	218.355	232.273	234.077	291.454	235.452	225.303	249.585	0	0	268.23	248.689	273.36	230.187	271.426	229.944	255.587	0	231.613	289.2	266.742	242.325	251.516	215.732	229.081	237.351	215.896	264.465	242.998	213.258	257.538	213.631	262.136	270.099	239.876	250.583	291.957	250.853	264.91	231.805	303.559	247.324	235.654	227.268
		444	1922.28	246.806	248.823	232.14	223.649	224.56	233.391	289.287	238.596	227.505	224.306	0	0	268.468	243.937	281.214	226.413	269.429	223.774	260.304	0	237.226	276.328	267.74	244.429	252.929	226.774	241.115	246.375	229.914	251.342	256.578	226.623	252.477	214.346	242.757	278.939	249.578	244.361	300.016	244.653	251.158	226.995	295.581	252.649	222.799	243.198
		445	1926.14	246.12	229.886	229.638	222.023	227.695	234.228	293.774	243.48	227.439	236.987	0	0	264.94	247.136	279.606	233.977	283.674	214.77	251.852	0	236.647	284.31	279.715	235.119	258.018	232.469	235.581	241.184	231.399	257.384	254.177	219.612	256.467	218.63	247.278	294.061	247.63	248.764	286.15	234.422	262.116	218.262	295.635	249.684	222.275	240.61
		446	1930	231.269	230.949	236.79	233.394	223.077	245.811	272.69	238.72	228.351	228.387	0	0	274.855	241.842	283.345	226.343	264.769	235.612	260.449	0	239.571	275.381	261.004	238.618	247.953	230.987	232.033	240.253	240.98	260.27	253.924	237.082	249.896	221.861	255.365	268.179	250.559	248.573	280.841	231.035	253.149	236.22	298.909	251.402	235.094	227.325
		447	1933.86	242.332	231.99	228.923	228.232	227.399	232.661	287.129	229.814	230.969	235.558	0	0	271.15	245.98	276.355	231.713	254.4	231.721	259.308	0	237.463	275.663	262.897	243.581	250.499	221.039	244.37	246.921	234.005	255.424	256.84	234.631	257.835	220.071	251.673	279.129	243.56	232.003	291.278	227.987	258.151	214.354	305.425	235.363	214.21	228.775
		448	1937.72	247.673	238.805	248.586	230.284	236.149	245.62	287.347	238.47	216.679	228.93	0	0	271.642	246.37	280.633	235.894	259.973	233.435	252.535	247.755	253.946	281.769	261.837	243.699	255.267	229.699	272.523	248.863	233.946	248.407	257.784	233.369	246.812	211.522	242.836	278.95	257.3	243.348	300.111	251.672	261.565	227.766	285.664	250.089	227.146	246.374
		449	1941.58	246.474	248.38	232.213	239.056	223.475	240.503	294.108	234.864	226.593	230.516	0	0	258.824	239.341	282.679	234.267	256.716	213.53	248.967	0	246.089	277.854	274.599	242.637	261.996	217.465	243.771	239.578	231.525	241.217	259.836	228.018	252.947	219.573	257.888	279.836	248.605	241.554	292.339	241.684	258.311	225.911	287.378	243.278	230.557	222.95
		450	1945.44	247.176	235.831	229.07	237.258	225.179	236.901	293.242	245.578	237.401	233.263	0	0	254.729	253.266	283.727	233.067	262.398	212.18	266.84	0	236.222	287.275	259.81	242.156	256.69	215.822	250.285	244.515	239.861	242.821	252.958	227.433	260.705	222.026	244.145	283.804	239.928	233.901	292.705	244.015	255.542	229.414	307.394	241.384	216.877	227.769
		451	1949.3	247.914	244.328	228.881	242.077	232.669	240.462	284.079	245.625	225.682	225.623	0	0	260.754	242.997	288.521	232.205	252.844	220.477	262.626	234.035	236.317	279.277	269.291	236.955	257.038	218.712	260.159	251.684	235.319	243.43	261.417	224.15	264.96	214.209	247.54	271.235	240.217	228.996	305.422	231.79	251.303	227.625	297.406	244.788	224.066	221.352
		452	1953.16	264.672	243.73	233.458	249.044	222.987	247.231	285.131	224.498	234.833	242.954	0	0	267.907	266.71	284.582	236.563	256.045	220.738	259.862	0	238.274	292.129	256.072	239.606	260.906	215.49	247.937	237.29	247.395	241.264	253.167	216.055	258.96	211.376	249.919	288.119	246.544	230.228	302.62	244.522	255.465	230.106	305.261	238.129	220.907	240.063
		453	1957.02	261.03	245.472	242.452	253.702	223.273	250.561	286.732	233.156	222.58	213.051	0	198.868	258.765	244.253	281.81	244.553	257.949	221.861	261.076	247.751	235.452	283.418	273.981	239.276	269.171	249.175	255.247	249.402	236.704	251.246	262.311	218.965	259.002	216.614	253.707	281.049	247.633	235.972	284.041	231.305	253.501	229.877	279.177	239.01	220.371	224.788
		454	1960.88	252.329	244.111	245.437	244.881	224.484	248.918	280.229	232.454	239.2	240.552	0	0	284.449	259.477	285.742	244.684	265.985	212.716	257.076	248.005	241.334	289.692	261.978	244.525	261.847	234.481	257.803	252.153	235.772	247.255	248.598	224.132	260.154	205.536	250.434	275.101	237.246	234.057	294.903	235.451	253.34	224.148	298.325	238.448	220.678	228.203
		455	1964.74	259.562	248.437	240.287	242.388	218.369	244.177	295.786	239.284	226.558	239.957	0	0	279.907	257.899	272.635	245.682	259.954	230.636	264.751	243.889	234.684	290.795	254.82	241.541	268.781	233.068	254.534	255.582	232.287	240.13	242.103	226.918	260.574	216.088	252.854	285.902	239.304	228.609	285.534	242.211	258.86	225.492	294.677	241.139	225.742	220.46
		456	1968.6	263.417	236.524	228.662	230.821	218.334	235.578	278.237	226.512	239.762	230.688	0	0	277.34	256.881	275.194	238.476	257.358	226.789	270.601	247.737	224.565	299.394	278.647	250.985	256.091	230.214	260.036	253.424	226.801	248.556	261.332	219.579	273.999	211.803	251.651	272.11	256.905	228.441	293.147	241.291	258.891	220.13	297.787	251.454	219.307	237.332
		457	1972.46	264.934	243.511	239.492	242.276	229.724	224.936	286.189	224.146	228.214	217.505	0	0	266.237	259.52	269.286	237.332	266.683	210.342	261.291	241.416	241.18	277.533	270.771	247.505	258.182	235.874	246.173	260.4	231.279	247.881	245.813	235.532	248.325	205.061	249.576	285.028	261.675	230.836	276.552	229.192	246.053	223.067	287.854	249.2	219.529	226.672
		458	1976.32	256.329	262.664	247.706	245.385	233.257	227.495	287.321	231.054	236.07	223.354	0	0	273.852	249.037	276.894	244.528	272.975	213.194	259.157	0	240.027	284.02	263.811	245.56	267.315	241.608	246.806	236.959	220.628	246.817	244.429	213.497	268.116	216.729	259.859	285.154	241.941	229.798	292.828	232.843	240.405	233	307.548	244.031	209.19	237.233
		459	1980.18	260.807	263.192	244.064	242.034	230.213	237.811	267.737	223.375	223.541	234.866	0	0	260.185	240.744	284.003	245	269.83	221.52	262.433	244.292	237.473	295.167	267.345	231.988	266.02	236.579	257.947	253.588	231.787	241.715	252.946	217.928	279.497	227.666	257.542	275.808	249.021	239.294	275.783	244.57	237.126	220.078	301.418	260.526	219.553	231.603
		460	1984.04	260.109	230.78	244.944	245.277	232.606	225.592	277.265	241.472	235.959	248.646	0	0	262.568	265.888	279.73	245.034	264.806	218.892	262.472	248.547	243.055	280.804	265.545	241.333	269.694	224.626	241.027	244.863	226.157	233.72	255.963	217.98	262.23	228.09	253.914	285.861	269.788	225.311	284.989	261.216	236.222	226.049	300.288	251.009	230.075	215.054
		461	1987.9	243.594	250.689	242.141	235.765	235.42	236.302	288.003	245.626	232.078	238.306	0	0	266.436	273.382	286.155	252.533	269.955	230.883	257.699	0	235.697	274.614	287.916	250.853	253.24	212.259	238.979	239.75	228.802	241.032	267.209	232.652	264.171	217.32	258.477	275.49	257.41	228.853	288.093	233.851	244.493	221.762	283.321	254.479	219.955	235.588
		462	1991.76	261.474	256.247	240.067	243.966	220.48	247.447	280.836	229.267	234.353	249.168	0	0	269.617	248.774	281.409	233.692	294.212	224.124	284.341	230.942	240.852	285.354	268.033	247.322	287.393	224.573	235.404	244.47	217.268	258.876	281.89	223.429	253.501	211.733	264.384	280.986	265.252	229.079	303.641	254.944	245.969	223.193	305.946	242.139	220.058	246.643
		463	1995.62	254.302	251.725	251.095	234.42	226.126	231.901	290.224	241.659	225.127	231.193	0	0	282.715	251.488	283.627	224.5	254.626	224.218	275.094	240.325	230.538	287.522	277.275	264.53	279.556	213.348	248.272	250.051	235.631	244.244	278.437	228.679	268.935	209.98	277.074	275.943	253.865	224.949	294.313	244.139	251.79	224.664	309.41	239.08	201.016	246.99
		464	1999.48	244.702	239.916	239.351	243.08	228.843	247.75	279.987	223.37	231.285	245.753	0	0	268.619	252.584	280.551	232.883	271.881	223.489	263.96	229.566	241.713	299.696	264.238	250.12	269.189	237.472	260.033	251.053	234.9	247.952	264.627	206.677	255.137	208.732	272.167	280.106	245.351	229.547	291.754	253.2	237.626	213.378	298.38	245.206	222.284	244.672
		465	2003.34	249.044	253.096	238.062	227.895	215.9	237.175	290.829	231.579	241.924	247.381	0	0	266.618	250.927	285.093	240.97	261.03	223.572	246.14	226.007	235.304	287.481	256.726	247.028	273.355	219.613	268.289	248.565	235.207	250.814	247.487	213.573	273.786	220.311	267.434	259.58	233.929	217.686	285.961	228.222	243.718	213.453	299.402	250.64	216.481	231.009
		466	2007.2	258.616	258.27	243.573	238.139	234.528	240.985	275.096	228.834	220.05	250.63	0	0	268.398	252.658	293.778	250.449	272.347	216.595	288.053	235.351	224.943	297.405	259.313	252.611	279.123	235.103	275.788	246.603	221.111	259.907	270.665	210.083	255.802	211.114	265.49	278.53	230.043	221.688	296.538	252.311	239.419	225.223	296.367	237.257	218.146	221.17
		467	2011.06	264.962	244.365	240.676	229.062	232.823	239.085	275.147	246.447	230.496	248.047	0	0	266.189	251.834	287.314	242.936	253.81	222.274	256.997	223.8	242.138	290.141	261.753	258.641	282.15	223.205	261.523	252.83	222.988	256.068	256.966	225.02	248.243	224.126	276.132	284.468	245.221	216.491	289.848	249.677	252.051	227.68	289.599	251.984	210.516	236.787
		468	2014.92	255.441	250.387	243.211	231.692	225.926	250.271	281.234	233.755	233.339	257.387	0	0	264.008	251.577	293.287	249.722	266.883	218.525	257.549	233.684	272.106	287.84	264.27	257.28	271.103	236.007	267.313	255.731	219.284	248.686	269.402	213.386	271.366	229.005	272.178	278.326	273.285	217.538	307.127	232.516	257.233	218.177	298.306	222.968	220.039	227.995
		469	2018.78	260.564	246.596	263.175	236.785	214.711	250.162	276.95	227.961	231.929	246.02	0	202.176	264.423	252.577	283.606	247.42	259.125	0	260.23	221.148	242.935	283.117	271.477	256.403	277.127	219.113	261.776	239.3	227.138	257.577	276.576	195.127	275.673	227.157	277.821	279.329	245.021	217.823	295.326	235.518	243.646	213.944	290.884	231.12	210.144	218.843
		470	2022.64	264.035	238.649	235.302	249.269	218.617	252.706	265.631	233.623	240.279	234.631	0	0	263.029	244.735	278.423	235.227	262.989	220.252	271.142	235.563	232.325	280.823	275.017	254.858	272.162	213.167	262.554	258.799	226.94	231.285	273.537	209.814	264.317	221.274	274.829	276.364	231.432	230.259	298.354	235.225	242.872	216.359	292.796	239.47	218.93	228.49
		471	2026.5	253.573	243.156	237.263	246.413	223.303	230.653	268.293	229.315	225.485	243.331	0	208.023	262.025	252.861	295.227	239.062	266.348	235.394	266.033	236.478	239.553	272.244	280.077	247.449	264.894	243.74	264.529	252.248	222.982	240.905	260.356	199.715	268.232	217.077	260.563	268.729	269.718	241.587	300.241	236.679	256.548	223.927	294.967	236.319	220.745	246.293
		472	2030.36	244.992	250.836	241.813	235.359	217.79	238.383	296.553	214.312	257.041	244.8	0	0	261.664	254.411	303.216	241.654	255.384	226.819	259.118	232.983	238.465	273.787	273.398	256.036	270.372	239.412	267.765	249.472	222.458	252.986	269.674	204.087	254.455	220.139	288.023	274.374	243.624	233.868	304.025	237.747	237.867	235.027	293.668	226.571	224.322	235.364
		473	2034.22	242.796	245.399	245.74	233.534	232.442	215.604	281.084	216.671	224.015	244.567	0	212.399	256.24	261.877	286.299	252.606	266.305	220.371	273.683	229.667	243.259	289.927	264.432	253.985	266.638	236.728	259.015	229.641	229.878	241.911	279.644	204.596	253.134	229.737	266.166	281.453	257.446	224.781	293.214	240.03	233.571	225.916	286.464	239.843	224.046	228.65
		474	2038.08	244.31	241.982	249.173	228.291	219.789	226.021	279.633	220.958	230.617	238.571	0	202.831	266.773	250.68	290.918	240.932	259.98	217.834	274.685	229.393	234.696	284.358	267.53	252.982	255.154	240.62	266.37	238.605	212.443	250.215	273.586	205.234	260.092	216.872	284.494	272.519	260.224	241.067	308.043	228.674	229.932	222.076	288.385	240.148	212.002	222.639
		475	2041.94	259.448	251.759	248.592	228.609	225.207	218.121	276.118	219.667	231.104	228.43	0	205.794	255.924	241.908	284.403	233.144	257.073	231.243	273.596	227.662	245.813	292.836	260.786	268.424	263.012	223.257	277.705	248.195	221.791	239.596	269.559	203.762	249.426	210.286	280.697	268.214	252.151	218.225	304.578	251.526	221.824	217.076	292.999	227.076	199.128	221.157
		476	2045.8	242.548	241.808	238.943	253.906	208.081	231.375	274.74	211.219	229.136	255.005	0	196.173	252.162	246.332	282.773	234.845	257.595	219.976	268.38	237.742	238.511	284.895	261.901	246.581	268.023	231.607	237.681	233.798	241.23	239.551	276.2	202.885	269.84	213.321	267.655	256.215	260.217	246.969	293.844	254.925	233.823	220.811	297.907	254.003	220.644	223.11
		477	2049.66	235.281	235.492	237.178	246.051	213.791	220.158	277.245	198.873	232.519	258.467	0	193.94	269.062	247.228	303.039	236.397	262.24	217.686	267.722	231.621	244.257	297.923	256.184	255.558	265.142	229.461	248.452	239.778	230.213	251.897	292.149	204.056	267.674	213.761	264.854	272.235	253.725	235.843	289.06	246.012	225.087	231.899	287.198	243.048	217.287	238.066
		478	2053.52	245.035	250.187	236.519	227.323	210.915	225.921	282.927	202.12	234.324	235.483	0	189.822	248.763	240.014	282.751	250.341	254.691	214.905	269.428	239.978	231.16	283.559	260.334	268.661	270.619	229.531	270.156	248.153	231.375	250.613	278.952	192.806	252.982	228.617	275.59	271.863	249.981	228.925	297.97	231.413	240.394	215.968	301.595	236.794	219.525	244.104
		479	2057.38	255.154	247.055	239.293	232.248	225.975	223.061	281.929	216.804	234.787	245.821	0	201.155	275.866	235.523	302.279	234.485	248.376	213.771	265.538	232.147	236.707	292.425	269.453	257.952	261.126	245.985	270.023	250.009	232.139	253.259	276.69	208.573	265.965	226.273	267.542	274.521	244.69	231.696	298.212	250.952	239.088	230.879	321.11	246.189	207.388	235.927
		480	2061.24	253.693	238.566	231.48	248.083	222.487	246.672	273.707	230.331	236.055	233.759	0	197.939	274.339	252.504	278.13	239.04	264.954	216.893	272.359	212.769	239.171	274.364	275.83	251.281	263.662	228.917	255.992	232.088	253.194	244.881	293.125	219.023	249.628	219.449	287.527	280.804	231.619	215.341	276.929	255.504	250.519	221.586	288.482	259.036	225.429	223.048
		481	2065.1	243.509	239.344	251.812	255.219	224.035	243.93	263.262	229.526	222.465	237.474	0	197.538	274.136	245.922	276.201	243.784	251.63	219.745	287.558	224.677	226.932	291.044	258.279	252.982	262.532	237.346	251.78	235.44	221.58	254.068	302.932	0	246.2	217.662	272.189	269.544	227.818	222.518	294.601	258.213	243.523	237.94	292.142	252.077	209.245	233.118
		482	2068.96	253.608	237.355	235.094	252.773	229.359	246.653	259.322	242.353	215.569	250.505	0	203.424	261.458	257.12	277.704	225.949	256.627	220.778	260.429	212.826	238.44	274.404	260.078	266.218	272.735	239.945	261.27	230.026	224.737	240.176	300.775	207.781	246.219	216.874	268.723	282.675	225.636	219.387	286.025	255.133	248.845	233.275	297.157	236.702	219.245	214.658
		483	2072.82	257.271	238.924	238.323	248.569	218.479	243.993	240.278	241.08	223.147	247.002	0	198.361	261.609	250.871	279.371	235.469	252.082	214.603	267.457	211.377	237.122	281.394	267.22	263.346	253.751	252.854	257.896	258.448	239.349	246.697	274.274	230.561	250.105	219.182	278.122	293.271	227.681	232.568	296.245	260.993	232.456	229.078	277.227	241.961	226.393	221.333
		484	2076.68	263.136	233.03	244.41	244.376	218.945	251.666	276.376	238.93	228.091	246.557	0	204.128	270.265	263.159	272.8	244.877	248.948	217.118	274.782	215.378	236.342	297.786	270.674	254.823	259.423	240.041	275.727	238.923	222.618	248.86	282.288	219.008	248.7	206.956	292.638	283.867	229.262	230.315	296.158	260.373	241.541	231.831	279.599	253.341	227.161	220.052
		485	2080.54	236.583	231.781	246.722	224.227	229.367	249.015	267.204	231.039	231.042	244.767	0	202.09	257.861	263.703	270.839	236.359	252.369	209.341	259.076	214.871	237.805	279.815	274.061	258.091	263.199	237.879	275.182	224.949	230.152	252.663	287.672	218.971	248.326	216.318	282.93	273.811	226.998	223.951	298.305	248.051	241.149	231.606	282	248.931	219.936	220.296
		486	2084.4	251.772	227.7	225.174	237.678	221.035	246.835	273.879	226.265	224.5	245.116	0	194.478	262.526	262.492	268.65	229.419	257.576	216.426	271.709	219.129	235.705	284.306	281.97	254.874	274.331	233.955	267.457	229.222	242.455	242.14	276.805	0	259.392	237.038	283.043	277.211	217.396	220.255	277.507	230.073	241.01	225.559	282.921	253.979	218.654	214.896
		487	2088.26	244.078	231.338	237.551	239.354	226.116	246.86	263.587	244.208	228.283	226.028	0	198.524	272.72	265.338	273.524	232.466	267.253	211.586	264.751	222.92	238.874	277.872	286.721	257.903	263.369	225.526	264.1	230.221	237.986	245.956	286.413	0	246.146	218.2	274.203	286.174	221.966	217.121	297.889	262.529	228.424	228.477	285.459	253.882	214.091	213.012
		488	2092.12	240.214	252.789	251.015	226.709	219.429	252.812	250.218	241.247	217.292	242.367	250.646	197.959	278.289	255.571	274.329	228.837	259.107	206.971	263.555	223.536	245.8	283.679	276.493	248.365	263.049	232.95	264.266	248.302	234.497	249.617	284.515	212.997	253.358	219.69	286.474	275.851	222.159	222.886	291.913	0	241.351	217.336	292.596	255.241	203.673	218.037
		489	2095.98	244.126	230.878	254.464	238.155	228.837	253.975	256.73	232.432	225.191	246.156	0	195.983	268.006	259.519	295.183	245.983	257.997	204.414	264.036	214.328	257.057	282.002	289.161	255.094	267.554	225.304	265.265	239.949	228.083	254.299	280.81	205.774	248.264	215.555	284.944	283.991	228.558	229.621	313.109	228.7	233.813	237.834	307.451	302.791	204.265	206.145
		490	2099.84	254.394	227.083	247.084	248.451	230.94	242.04	242.628	215.803	225.016	241.628	0	193.468	276.103	251.568	267.666	236.612	267.502	212.952	260.187	221.715	237.29	271.364	279	255.911	263.204	226.4	254.778	227.759	223.974	248.381	289.464	200.794	239.581	223.639	286.835	284.602	235.597	221.081	296.765	255.794	237.779	230.567	309.619	253.07	206.106	222.502
		491	2103.7	254.62	225.439	249.225	245.723	224.126	245.957	262.451	229.707	235.627	237.533	0	199.433	286.528	248.056	287.517	231.686	252.422	213.548	256.486	213.586	248.695	282.689	284.773	258.918	271.295	245.733	273.717	222.987	228.854	248.969	279.281	196.661	269.457	224.621	290.134	280.521	220.102	227.577	287.207	251.123	241.375	220.25	304.181	247.814	210.715	218.721
		492	2107.56	257.467	217.138	247.995	249.22	236.259	242.062	265.389	236.04	214.416	233.819	247.521	191.632	268.992	242.37	284.357	237.531	255.121	208.587	260.474	234.191	263.127	283.178	276.914	260.638	271.711	244.329	274.429	223.291	234.844	253.135	305.128	206.662	243.776	222.731	277.123	288.838	232.951	231.144	295.728	241.508	247.445	221.397	297.972	247.447	203.058	213.303
		493	2111.42	252.027	222.957	248.154	238.655	240.663	244.015	266.347	247.943	230.997	239.618	242.608	197.131	257.404	235.6	275.152	231.992	254.37	201.692	259.441	221.172	260.429	283.926	289.301	268.596	278.783	230.74	260.619	221.686	224.213	239.815	316.353	215.769	246.229	214.14	281.78	277.919	241.908	221.359	285.972	249.979	218.582	215.889	301.763	248.802	198.48	215.386
		494	2115.28	247.422	232.665	251.142	230.584	224.512	231.511	261.954	230.603	227.418	237.856	236.247	197.028	260.302	244.836	266.549	242.548	245.531	210.111	253.973	227.637	248.068	279.188	283.218	260.644	261.932	232.797	265.054	239.801	225.792	246.796	288.903	213.142	249.093	208.364	291.188	268.932	231.492	229.426	294.273	242.753	236.45	220.427	306.219	251.76	213.489	199.345
		495	2119.14	252.548	241.313	248.225	248.48	226.407	245.683	251.86	233.233	221.676	243.382	244.03	192.833	270.774	266.615	259.571	221.048	252.14	207.12	255.382	220.015	254.911	282.225	285.184	270.569	252.575	242.891	254.404	251.374	224.014	236.191	300.861	205.293	276.655	227.997	275.172	285.605	237.452	228.034	295.389	240.292	236.026	216.826	302.22	244.377	205.691	209.732
		496	2123	241.502	236.561	250.569	232.818	234.737	242.833	236.476	232.211	226.593	234.179	239.912	190.509	250.437	242.522	270.718	209.109	254.005	220.179	263.249	218.154	241.26	283.131	285.138	258.943	269.021	241.522	262.514	239.083	222.131	249.37	289.26	200.989	252.39	228.239	289.197	278.379	223.121	236.328	283.217	260.883	238.288	221.646	288.624	236.143	200.884	213.069
		497	2126.86	253.466	217.169	258.765	239.393	239.615	239.205	242.094	228.26	229.046	237.224	240.225	186.755	247.432	255.471	275.289	221.74	254.629	204.078	263.22	212.604	246.876	291.582	288.563	257.938	269.104	260.631	264.795	236.296	220.942	244.754	284.974	0	249.816	221.265	278.5	269.893	232.311	219.126	293.76	235.057	236.457	214.929	308.662	251.135	196.209	197.52
		498	2130.72	260.513	231.742	242.361	245.447	230.236	267.701	249.566	239.76	221.579	245.534	244.066	193.925	259.335	251.362	274.984	240.266	240.057	224.008	257.382	225.906	250.118	283.627	287.424	253.372	276.91	237.424	267.355	242.463	228.234	249.165	280.003	206.982	255.342	221.76	275.927	279.816	227.543	230.251	289.057	254.204	239.511	218.334	304.26	241.567	206.28	214.134
		499	2134.58	262.675	213.84	238.373	234.923	244.768	246.813	243.244	227.364	231.443	250.525	243.308	193.786	249.07	249.07	261.307	233.89	250.642	220.331	259.284	221.734	247.016	288.888	290.98	272.275	276.462	235.96	269.454	236.616	233.738	243.797	276.019	205.767	265.846	223.163	283.943	268.792	234.018	223.282	300.161	272.711	233.785	226.702	285.714	246.921	212.397	207.013
		500	2138.44	249.796	231.58	254.078	242.489	245.462	252.268	245.692	237.52	222.013	248.356	242.811	191.361	263.082	252.687	270.109	231.313	259.776	215.05	246.672	222.742	241.638	292.453	288.352	249.878	287.145	255.248	283.902	233.609	240.361	240.455	304.388	208.05	259.921	224.05	275.82	274.416	236.091	236.032	278.007	261.617	228.084	211.563	303.313	259.427	206.279	219.391
		501	2142.3	251.904	226.113	251.13	230.129	229.393	258.67	255.67	227.068	231.623	234.794	249.055	193.516	250.989	257.287	268.209	235.939	253.027	205.139	261.966	222.143	255.276	279.977	293.175	260.341	271.06	240.332	283.875	241.311	221.957	249.498	301.499	212.006	243.196	233.5	275.073	265.592	229.69	225.725	288.38	247.08	231.81	205.75	293.399	250.375	204.11	228.704
		502	2146.16	246.142	231.359	238.091	232.634	238.484	258.398	247.707	236.231	226.843	228.831	254.987	194.303	250.547	255.641	265.642	211.111	241.425	205.865	240.629	236.81	261.127	278.206	265.508	249.533	275.79	236.87	282.27	238.389	229.881	238	300.144	209.355	242.774	225.615	272.041	263.209	235.511	236.554	300.251	258.232	222.067	213.798	319.339	247.602	199.847	225.509
		503	2150.02	241.637	229.169	240.101	241.201	233.531	249.641	230.724	230.714	211.618	249.645	245.402	194.185	260.277	254.684	266.714	234.814	256.309	200.54	248.619	226.11	243.578	276.219	275.798	269.837	272.657	243.265	280.953	230.497	235.674	245.512	289.533	211.48	227.573	210.481	275.914	264.798	232.535	219.468	281.073	239.258	235.008	220.369	322.217	239.134	209.959	236.135
		504	2153.88	253.379	239.382	242.583	235.391	246.754	250.537	231.381	232.766	216.177	238.447	252.012	193.228	248.672	247.956	265.976	239.052	256.874	214.348	246.433	223.563	245.202	271.822	270.2	255.887	259.492	234.035	258.85	241.501	240.585	240.718	291.775	201.334	239.899	224.765	266.099	271.051	236.304	222.873	293.241	234.093	236.302	214.528	329.657	246.014	207.477	245.619
		505	2157.74	241.428	218.528	230.968	243.657	238.614	265.074	228.086	236.365	228.282	244.603	242.734	184.997	247.689	251.795	257.594	242.117	277.445	194.992	257.318	220.831	251.26	279.042	268.292	263.3	268.975	228.503	271.793	239.962	214.576	246.165	281.563	207.454	243.025	235.669	293.679	278.71	249.119	220.57	299.37	235.221	240.934	218.859	301.841	241.674	205.486	246.384
		506	2161.6	241.072	223.34	240.012	236.117	236.342	256.431	223.571	236.058	224.583	226.156	259.298	193.955	244.321	254.371	258.965	230.324	269.376	207.77	269.129	221.812	253.685	279.985	274.147	255.213	270.928	230.942	274.836	250.848	220.981	241.511	284.926	201.182	265.441	229.477	283.082	286.571	238.935	221.419	275.98	230.859	236.246	209.658	306.107	238.735	201.916	252.044
		507	2165.46	239.433	226.141	236.606	250.387	239.879	250.419	240.508	237.052	217.713	228.487	241.703	192.386	265.952	244.071	264.765	242.97	272.933	208.224	265.674	223.79	242.231	290.389	272.005	261.431	268.386	241.119	250.617	246.709	224.659	237.682	301.849	208.317	257.505	227.078	263.795	277.457	243.524	217.363	281.397	249.988	241.801	221.602	314.496	243.341	206.817	241.823
		508	2169.32	235.285	232.205	243.504	245.589	231.136	244.891	255.727	230.3	211.755	244.884	240.302	191.233	261.229	250.416	258.987	238.164	260.208	205.01	259.456	230.264	256.744	282.556	268.422	259.891	261.455	232.005	254.386	239.946	219.588	249.181	283.175	209.686	252.048	233.38	274.883	273.21	225.747	216.264	306.589	236.396	250.11	200.415	297.701	245.005	207.924	249.642
		509	2173.18	243.827	217.905	254.106	241.195	229.724	263.506	228.704	218.389	210.426	236.722	243.82	187.561	279.023	246.371	261.288	214.209	264.045	200.003	260.505	230.394	252.028	273.017	280.749	259.982	257.46	225.922	259.384	248.922	225.77	241.329	294.225	204.942	250.962	223.891	282.361	292.623	220.836	220.823	284.974	227.654	228.724	207.113	293.454	246.195	201.636	221.753
		510	2177.04	231.697	219.387	256.733	242.161	235.154	242.561	233.537	228.448	224.347	251.924	249.965	183.888	270.921	262.03	257.801	226.822	278.924	211.707	256.406	236.559	242.612	277.96	285.247	271.98	265.525	241.03	277.025	242.067	236.936	271.467	289.45	204.39	248.29	229.951	284.753	293.136	225.807	225.12	300.237	231.085	229.437	226.079	321.381	234.061	214.333	237.024
		511	2180.9	236.348	221.983	247.825	235.322	229.339	242.374	231.951	225.157	221.165	247.415	252.047	190.593	250.776	260.075	274.173	221.458	248.601	199.739	252.626	229.818	263.235	273.329	283.592	266.523	273.699	234.827	271.763	244.49	217.541	251.558	279.97	200.283	246.922	231.093	279.548	271.644	227.231	218.96	290.786	243.201	238.612	216.845	298.84	248.636	217.329	225.283
		512	2184.76	230.94	228.305	234.057	241.611	232.751	251.515	252.945	227.231	218.753	227.823	244.682	191.586	245.017	244.346	256.445	215.323	289.138	209.801	264.093	231.888	243.506	276.113	276.021	250.754	279.545	243.582	270.626	238.199	224.391	271.858	284.33	199.767	240.366	227.017	272.785	282.059	227.157	215.179	281.422	227.693	241.138	215.123	299.532	240.954	211.31	239.125
		513	2188.62	239.024	232.008	250.425	232.525	234.774	261.232	256.399	223.453	219.025	226.557	246.644	184.597	257.28	248.833	249.393	228.097	262.955	213.003	268.679	215.239	258.609	283.025	262.693	267.242	262.281	248.366	275.56	241.159	225.842	246.177	285.902	194.913	233.49	224.272	268.04	271.77	231.796	225.685	282.187	242.525	246.98	216.834	311.537	241.744	214.008	255.596
		514	2192.48	227.699	221.376	248.684	242.482	230.205	271.912	250.292	246.237	223.093	227.754	255.644	195.821	241.289	240.815	266.895	215.382	276.256	220.49	258.371	224.915	240.9	279.663	285.55	273.99	260.503	253.854	287.378	249.221	232.962	259.253	285.862	208.49	238.104	230.909	266.205	274.954	216.143	228.219	299.513	253.823	246.444	207.367	327.716	249.267	226.859	247.634
		515	2196.34	234.449	226.165	256.033	245.146	226.674	262.371	258.894	236.814	214.739	221.577	259.285	184.75	257.525	254.757	267.232	208.818	281.154	215.854	267.811	224.329	240.762	284.539	269.513	262.231	251.362	246.927	277.655	252.766	218.654	253.521	268.192	208.574	231.038	222.573	267.478	271.684	229.094	224.667	290.793	245.459	232.924	211.412	307.116	253.076	215.898	249.902
		516	2200.2	243.104	214.87	261.032	244.275	240.025	265.816	256.152	233.271	218.209	240.606	260.041	183.102	256.951	258.647	256.535	231.898	281.747	218.744	268.468	225.328	228.481	278.861	278.48	255.981	268.49	240.891	263.857	246.487	222.028	263.573	273.529	203.321	234.508	226.264	259.869	272.275	232.051	215.144	275.854	248.753	237.58	209.876	321.908	251.535	220.485	252.495
		517	2204.06	252.127	213.389	267.058	248.113	219.094	284.397	254.305	243.086	224.032	232.099	255.288	199.475	255.487	240.791	257.679	229.237	299.429	213.27	269.908	231.504	235.846	263.247	277.41	275.698	261.324	236.39	282.637	239.013	228.944	262.157	295.431	200.72	240.71	229.814	267.084	266.476	222.387	220.691	288.271	262.955	250.284	209.493	304.603	266.556	217.703	239.118
		518	2207.92	243.586	249.59	240.937	241.855	222.916	258.02	246.505	249.542	208.261	250.34	250.274	183.833	258.891	251.374	257.699	235.376	290.146	225.78	260.12	220.821	245.191	278.92	274.608	267.011	259.149	246.951	253.202	249.773	224.257	254.614	278.194	203.352	255.582	233.953	282.543	272.338	222.999	218.251	282.318	235.871	269.771	207.871	294.187	249.406	206.514	232.287
		519	2211.78	246.796	226.746	252.47	240.24	231.95	265.81	276.927	250.212	216.625	243.114	249.623	183.166	265.987	251.045	278.753	234.901	297.841	230.029	253.76	227.605	243.679	273.81	266.298	270.961	263.031	253.134	259.825	235.427	235.555	251.983	287.237	202.474	251.369	235.825	289.636	259.255	231.147	212.942	278.239	259.157	257.252	203.747	307.948	245.976	218.731	246.553
		520	2215.64	244.011	231.235	263.947	235.115	221.61	253.808	246.409	238.986	213.041	247.555	262.087	184.283	258.207	254.958	271.979	238.535	287.796	225.885	251.292	230.695	227.317	288.204	263.694	281.821	270.801	244.835	258.926	255.454	216.373	256.384	296.06	196.71	236.358	244.482	267.137	258.724	236.035	221.653	279.181	252.99	256.869	212.57	299.829	243.517	225.409	244.323
		521	2219.5	256.993	224.217	255.83	238.197	233.556	254.23	254.258	229.82	211.169	230.654	252.693	182.727	265.882	247.663	277.237	232.326	285.726	224.148	251.809	229.533	249.326	292.571	282.07	284.509	269.28	248.333	278.141	240.785	223.563	241.838	307.728	197.806	238.402	246.926	260.284	260.353	242.885	219.621	284.386	258.868	263.189	213.389	304.901	236.954	219.311	233.069
		522	2223.36	262.973	238.108	253.641	232.516	235.731	272.508	241.608	223.103	237.145	234.817	246.78	183.219	286.113	257.291	257.869	228.819	268.941	208.723	266.834	230.944	248.853	290.419	276.063	272.255	265.64	264.472	258.437	234.933	223.899	247.331	289.146	190.744	223.674	224.896	273.934	254.725	226.397	219.759	276.32	233.891	246.143	205.653	321.721	226.632	211.944	247.138
		523	2227.22	247.9	221.187	243.605	240.749	225.095	274.686	254.346	237.942	220.358	233.17	258.467	0	280.375	248.076	255.538	224.886	266.208	204.52	263.484	232.284	241.2	284.763	266.604	259.087	264.62	250.395	264.71	237.582	236.014	246.388	281.443	0	237.087	250.889	277.097	255.241	239.091	229.965	278.463	248.111	256.721	221.713	309.13	234.709	214.766	238.743
		524	2231.08	246.333	236.272	244.187	229.634	243.655	267.095	238.774	220.29	240.297	263.154	257.838	182.769	268.866	250.178	267.428	241.859	268.291	206.128	254.815	235.008	238.679	279.099	261.689	274.477	272.236	262.082	261.019	239.61	220.79	258.74	293.621	203.392	239.854	238.265	266.563	251.708	249.095	234.621	269.797	258.597	250.37	220.859	292.809	240.687	209.839	224.906
		525	2234.94	256.075	234.4	255.291	240.118	233.043	263.723	244.877	231.219	232.885	234.617	257.071	193.595	272.279	248.851	250.788	220.916	274.626	217.551	255.432	229.394	232.644	278.884	268.375	264.091	276.994	252.695	257.593	232.653	234.145	238.649	301.099	200.408	244.019	236.506	286.035	271.366	230.975	220.407	275.713	241.722	245.556	210.793	293.606	245.044	222.73	245.999
		526	2238.8	257.475	227.259	251.58	232.738	237.515	277.237	230.293	221.979	233.174	226.522	251.905	193.969	270.741	249.09	264.737	234.374	273.083	213.846	246.717	238.119	226.01	292.056	268.897	268.407	265.705	259.21	251.994	225.279	215.025	236.123	287.081	187.386	248.174	224.115	267.793	264.681	227.289	217.945	276.839	277.904	279.895	220.005	299.171	238.447	212.444	243.754
		527	2242.66	254.912	223.858	260.24	232.907	257.763	282.063	238.373	222.97	227.627	233.217	257.262	195.435	295.273	237.707	254.31	228.763	280.068	215.485	250.038	226.457	233.737	294.936	269.476	259.918	267.022	257.266	252.889	231.003	228.972	256.569	300.493	0	239.143	223.566	259.869	253.945	216.928	229.302	279.108	259.967	245.136	217.986	303.83	254.013	225.082	225.162
		528	2246.52	248.717	237.581	259.052	225.849	248.581	276.809	245.129	221.432	225.498	250.025	255.492	179.816	254.92	254.765	257.331	229.783	269.238	213.275	249.222	230.04	240.561	289.882	285.296	272.831	259.425	273.795	266.692	236.205	221.119	248.084	303.607	189.746	246.998	226.204	268.553	270.843	231.06	228.194	300.687	239.247	273.233	218.014	302.441	248.163	231.19	231.177
		529	2250.38	253.09	248.634	247.22	239.747	238.55	293.207	253.163	214.659	221.5	236.985	250.874	190.332	278.865	246.979	263.695	232.358	260.788	215.58	266.493	224.576	218.268	292.974	281.932	278.194	251.508	267.164	242.991	220.935	225.417	251.466	282.273	197.095	240.826	223.449	267.457	281.961	302.267	223.368	274.534	239.88	247.621	218.123	320.845	236.327	219.025	223.865
		530	2254.24	255.406	237.071	237.375	231.636	239.72	281.901	233.432	0	233.642	234.762	242.267	187.31	286.858	259.034	257.808	238.138	266.118	215.998	261.661	222.265	235.147	292.245	276.604	278.687	264.931	267.088	255.543	244.391	229.53	254.13	297.726	204.953	236.189	224.618	272.802	264.656	231.854	219.507	272.606	240.902	270.545	220.984	316.165	238.945	230.503	235.939
		531	2258.1	233.766	243.568	255.612	235.831	251.352	277.566	232.995	226.931	225.844	242.675	241.093	180.54	266.717	259.202	268.684	239.666	255.639	210.722	254.401	231.16	231.119	287.473	260.664	270.782	265.298	270.972	276.432	222.183	223.939	249.37	303.443	192.72	261.866	221.646	271.395	275.593	227.081	214.147	261.083	255.506	260.736	224.036	296.702	236.48	209.609	225.621
		532	2261.96	252.952	233.508	253.786	223.482	242.235	268.325	225.466	214.351	215.765	229.964	250.91	193.359	270.424	247.432	279.409	230.725	259.678	220.789	257.096	233.613	236.225	306.952	259.981	262.481	265.699	240.54	253.341	229.961	225.568	248.918	279.061	195.358	253.11	212.459	254.331	274.234	237.287	218.542	283.808	263.016	254.384	220.579	314.637	213.271	225.403	247.325
		533	2265.82	236.851	251.429	228.523	226.533	237.195	270.614	246.615	210.951	223.328	234.208	251.58	199.092	276.449	252.65	273.606	224.382	256.15	218.505	259.9	234.982	240.921	291.406	262.367	264.685	248.634	257.053	252.787	237.116	239.587	251.326	279.079	193.812	252.809	217.008	254.56	286.452	233.644	228.589	278.987	255.434	270.046	223.877	316.265	226.705	216.313	243.126
		534	2269.68	252.997	252.912	242.775	231.453	236.255	292.821	242.905	209.274	227.689	250.307	252.89	202.779	269.081	256.585	288.086	204.426	281.044	235.351	235.122	226.239	226.779	280.936	266.267	259.909	265.297	260.219	241.991	235.654	243.374	245.238	284.379	192.698	239.61	216.847	258.477	280.904	250.278	224.284	272.524	248.38	246.427	221.193	317.965	223.999	213.957	237.715
		535	2273.54	258.042	233.303	247.255	230.806	245.246	275.798	250.889	219.833	216.023	252.649	259.81	192.716	273.956	258.909	294.586	234.983	255.129	222.321	255.28	235.465	236.264	276.973	273.23	255.786	266.417	273.99	273.48	242.086	223.879	243.311	294.15	192.097	242.919	226.279	0	293.462	226.97	229.003	297.361	257.065	257.621	234.759	317.554	232.883	223.555	239.948
		536	2277.4	243.799	254.967	241.937	234.518	252.872	282.961	252.49	221.363	240.21	248.471	250.703	212.657	281.985	253.88	282.691	227.089	271.351	236.674	269.342	226.597	228.459	284.25	276.552	265.557	254.225	263.737	255.662	245.847	231.335	254.295	290.361	194.576	251.144	224.368	258.043	278.667	233.194	217.53	284.178	265.968	244.932	217.492	333.349	239.69	209.845	255.053
		537	2281.26	245.902	238.22	259.654	214.908	255.766	283.321	256.215	220.874	227.357	238.99	252.54	212.689	272.569	256.078	278.385	230.643	268.571	227.79	251.456	238.126	229.077	299.733	278.011	258.105	259.356	265.217	258.957	238.888	238.469	250.598	275.457	198.959	270.69	224.669	257.312	291.919	241.394	209.262	289.31	271.592	270.659	222.507	318.691	257.563	235.184	231.262
		538	2285.12	242.52	239.394	251.132	223.398	247.33	270.188	257.184	227.203	222.256	241.829	252.48	204.614	277.282	259.719	275.949	235.578	262.074	215.201	251.46	246.096	239.931	286.611	273.355	264.564	251.216	267.222	263.932	258.828	233.315	244.819	276.348	190.434	250.285	223.126	0	287.679	244.472	229.711	284.758	275.405	245.156	229.444	323.918	245.553	212.474	235.955
		539	2288.98	247.896	242.315	246.967	215.69	250.101	258.405	250.418	219.44	212.212	233.859	255.457	205.1	271.21	267.981	287.97	235.982	254.923	211.086	249.568	232.341	230.217	283.895	290.293	260.317	283.076	277.876	261.825	240.354	227.211	243.578	290.006	215.121	246.487	231.992	0	299.124	245.162	225.037	288.764	281.175	251.714	224.631	327.281	240.271	216.125	248.13
		540	2292.84	250.789	236.941	243.162	223.556	250.322	273.169	255.367	217.915	220.023	218.42	264.659	191.146	259.722	246.413	285.456	231.356	263.477	224.499	255.212	231.154	242.232	294.078	272.901	267.056	259.79	272.429	266.543	239.201	228.309	252.447	290.934	198.796	277.179	246.701	0	288.286	238.404	222.273	284.845	277.293	265.404	216.064	324.028	236.988	211.382	234.881
		541	2296.7	255.389	229.577	242.227	221.106	254.058	268.015	234.574	224.365	227.195	244.185	250.972	205.322	261.15	262.947	268.971	225.505	273.696	210.162	258.352	231.854	246.151	308.407	269.744	272.182	265.986	272.331	264.245	236.687	235.518	251.24	268.851	206.31	254.649	233.389	0	297.639	241.879	214.529	279.329	265.647	261.706	219.582	330.303	223.404	225.604	253.23
		542	2300.56	245.246	246.503	246.796	239.67	241.884	279.856	238.873	196.864	232.913	247.868	257.443	215.061	242.679	264.568	271.977	231.11	274.027	227.955	259.742	242.33	255.066	288.593	271.777	269.145	271.943	268.717	254.518	231.007	220.828	234.877	255.093	194.997	227.885	231.777	0	290.149	226.321	212.268	280.569	282.343	279.096	217.626	335.326	215.376	214.934	238.336
		543	2304.42	248.01	232.694	237.867	216.101	234.578	261.629	223.763	225.42	224.17	262.394	250.533	213.769	259.866	248.148	270.983	229.973	267.766	216.468	262.157	240.881	255.194	293.806	275.443	278.206	274.008	272.564	253.294	232.392	224.268	236.29	274.571	196.126	249.602	222.328	0	280.343	239.188	218.347	298.553	280.344	275.602	227.52	323.03	218.008	201.131	237.717
		544	2308.28	245.891	246.976	244.397	206.804	229.79	266.29	233.516	196.376	214.896	229.513	248.601	201.088	261.731	264.723	284.306	239.098	274.691	200.89	271.979	241.981	244.288	290.371	267.459	276.392	274.56	284.806	263.242	230.511	217.849	242.047	254.629	191.846	256.091	222.984	0	291.39	240.321	206.598	283.858	257.6	276.657	215.759	317.795	215.595	207.545	259.961
		545	2312.14	249.261	258.109	242.53	211.067	224.442	274.599	222.157	206.263	229.125	229.923	250.805	209.949	273.942	272.202	284.428	237.053	267.313	226.96	269.744	231.176	259.549	295.977	267.307	274.941	266.759	284.104	257.974	253.283	225.447	242.279	265.973	190.41	258.987	214.42	0	277.101	309.813	222.697	277.251	268.466	266.297	225.382	331.488	221.692	205.675	271.492
		546	2316	267.095	246.275	239.333	224.742	250.033	262.409	236.753	210.527	224.202	252.967	257.527	219.211	255.094	264.968	289.678	231.97	270.746	214.541	272.968	224.927	249.593	288.163	279.159	267.345	261.123	286.226	260.72	241.348	218.884	243.855	253.033	194.686	236.465	221.318	0	288.914	266.08	205.283	265.74	278.815	259.913	218.669	318.11	213.76	220.955	294.601
		547	2319.86	262.64	247.164	235.429	223.973	250.783	273.377	215.139	205.75	227.864	328.379	258.155	213.568	249.605	267.922	284.165	236.396	247.931	217.729	286.609	222.693	256.51	298.601	280.092	256.793	265.123	276.014	254.89	242.306	218.427	245.492	260.465	185.603	252.213	228.706	258.994	279.919	247.127	212.65	268.174	277.637	245.133	216.423	316.761	220.556	202.568	266.261
		548	2323.72	258.294	237.835	250.876	224.762	250.802	279.311	222.616	233.597	239.146	261.84	248.838	209.954	254.759	255.377	272.416	239.444	273.843	229.115	287.733	225.267	243.878	293.896	277.429	258.033	276.735	276.328	267.395	247.818	222.331	229.503	263.189	193.788	243.922	237.849	0	291.245	240.998	214.773	276.773	265.219	264.229	211.691	350.064	227.306	198.613	265.568
		549	2327.58	250.126	226.798	249.751	223.671	265.401	286.617	222.729	205.523	240.018	243.547	248.659	206.084	284.658	251.967	268.26	228.304	273.527	211.072	270.981	229.519	263.112	300.33	270.341	267.144	262.074	278.951	261.969	242.477	206.032	227.068	274.901	214.827	229.518	228.473	0	315.519	257.237	222.017	266.715	265.059	251.443	218.539	323.153	219.554	228.718	271.134
		550	2331.44	269.445	227.646	246.829	215.729	242.189	271.98	216.11	212.803	215.343	271.484	252.692	215.818	256.074	250.815	290.897	230.606	272.04	224.029	274.525	223.812	267.916	295.37	272.457	277.382	274.352	274.023	255.114	241.21	216.166	250.744	277.083	200.39	240.479	242.968	249.062	274.44	234.119	205.946	258.563	268.847	272.623	216.676	330.822	213.563	224.411	272.222
		551	2335.3	264.27	243.139	257.664	233.466	257.964	276.852	220.014	214.477	216.02	259.368	257.315	209.566	256.912	262.422	276.593	226.902	263.624	209.611	282.551	215.731	242.482	290.407	267.179	268.145	261.832	275.953	249.788	250.762	209.652	239.11	275.138	205.384	254.172	210.775	230.218	277.048	239.276	214.215	257.914	280.058	254.259	218.559	337.097	222.571	215.482	275.072
		552	2339.16	252.197	227.424	246.199	220.725	274.442	261.472	227.674	218.899	227.133	260.572	255.823	211.838	253.759	249.772	280.774	223.97	277.574	226.046	280.702	230.618	263.846	274.526	266.533	266.634	276.421	269.466	251.007	255.116	208.584	244.835	286.873	213.055	229.569	227.207	0	288.22	215.268	223.333	270.348	270.462	266.997	216.533	331.404	235.374	209.572	280.304
		553	2343.02	249.901	222.55	247.137	215.948	264.851	281.751	223.26	208.418	225.747	277.351	252.756	210.529	252.858	258.892	310.104	225.605	284.086	223.31	277.276	235.351	253.291	293.199	280.338	272.271	276.265	278.763	263.287	250.649	216.545	236.385	260.465	201.258	234.528	213.916	240.392	276.733	234.036	226.78	269.074	274.153	257.463	217.911	310.139	219.454	220.253	274.713
		554	2346.88	243.984	226.901	254.629	212.349	256.261	268.432	234.121	218.659	227.71	249.161	265.401	218.025	242.585	251.505	295.354	229.354	281.029	204.863	291.432	232.884	237.957	286.282	282.659	269.776	277.774	280.267	246.341	238.914	205.102	257.424	275.019	181.09	264.686	199.623	231.446	269.508	252.443	226.179	256.053	280.763	243.297	209.315	317.501	239.889	207.266	257.321
		555	2350.74	254.665	228.45	245.497	216.741	257.052	284.259	249.972	207.059	219.718	258.684	252.912	215.271	254.264	255.117	296.799	224.97	273.289	221.517	296.863	232.013	249.558	286.623	277.841	260.205	279.856	273.101	254.088	249.765	209.246	243.516	286.334	0	249.661	201.245	234.26	274.355	243.162	226.876	268.906	327.854	237.143	220.586	331.823	244.49	220.388	272.806
		556	2354.6	264.006	235.023	247.402	229.092	262.048	272.157	228.043	209.328	214.849	252.688	251.548	218.457	255.067	261.773	288.572	222.407	270.706	225.516	286.628	222.365	230.857	287.066	289.121	262.113	265.906	274.054	267.923	236.478	206.309	236.617	296.206	181.708	240.364	219.369	0	302.141	219.429	217.872	253.879	274.71	255.024	213.911	326.113	252.517	225.102	262.088
		557	2358.46	246.982	228.99	246.982	222.163	260.076	280.64	232.789	216.176	221.005	252.825	255.859	219.413	253.773	252.106	297.981	229.834	275.883	211.927	282.98	227.842	262.59	291.416	281.344	275.348	273.228	284.318	274.762	226.963	215.435	237.97	282.532	197.826	232.965	213.237	235.207	281.74	290.313	205.955	267.368	281.143	241.257	216.576	330.179	228.813	253.565	258.791
		558	2362.32	254.226	226.321	260.015	234.272	263.7	271.487	244.929	201.793	220.189	255.846	257.687	219.746	281.427	261.048	295.753	233.426	279.098	207.403	292.112	220.203	240.661	279.551	275.587	261.303	266.752	288.998	272.819	235.549	202.263	231.162	309.055	199.154	237.205	215.468	236.056	286.954	212.838	214.088	272.169	283.383	262.513	234.462	337.424	219.662	229.446	279.273
		559	2366.18	249.653	297.51	252.986	233.392	235.643	294.552	223.647	190.996	226.204	255.732	243.607	0	248.731	256.379	290.265	241.831	267.566	204.124	284.575	232.083	254.104	290.81	278.278	266.548	280.508	270.282	276.603	252.023	202.592	236.806	287.337	204.766	218.171	204.147	238.832	284.253	218.469	209.192	268.573	278.871	262.333	0	339.255	240.193	237.128	242.57
		560	2370.04	264.272	213.084	250.058	225.514	259.525	270.309	225.886	209.666	230.976	260.24	258.202	221.775	275.764	259.755	298.374	235.54	265.222	217.681	288.559	224.7	268.627	287.553	278.222	264.957	279.629	286.997	278.601	241.861	210.291	244.963	290.017	0	238.739	210.341	221.317	289.212	213.872	202.034	291.41	277.553	256.729	214.065	345.526	244.156	234.159	264.597
		561	2373.9	248.276	229.117	255.581	246.372	244.755	272.632	227.489	194.179	235.783	261.173	260.186	215.968	271.928	242.355	291.151	234.773	277.986	214.408	290.43	223.424	256.26	296.472	270.891	263.135	267.159	279.722	280.28	229.558	200.241	234.28	279.846	190.092	226.58	219.906	235.401	295.815	236.586	203.552	282.216	289.886	261.131	0	321.271	233.032	233.538	270.782
		562	2377.76	256.039	231.079	258.283	245.5	243.973	251.988	230.399	216.375	224.36	262.263	252.278	213.841	267.268	250.698	298.688	232.232	254.227	213.924	275.507	225.681	268.517	277.107	274.026	257.332	271.84	294.418	290.956	230.638	210.566	233.508	284.708	186.07	240.598	203.085	236.261	296.931	224.839	215.854	273.127	276.16	257.386	210.529	330.717	236.926	247.662	249.197
		563	2381.62	236.649	232.242	297.035	230.4	252.856	250.504	247.054	204.341	220.096	272.817	249.734	211.073	272.393	259.914	277.731	242.712	257.502	198.715	283.596	221.284	242.916	287.661	285.576	271.84	272.232	282.414	286.013	250.434	211.224	214.984	287.311	190.321	258.598	222.991	244.275	302.789	233.202	218.402	278.7	271.365	251.614	215.959	313.648	216.989	244.364	253.804
		564	2385.48	249.955	233.879	225.074	236.656	240.682	248.05	243.544	198.573	222.499	257.788	248.068	221.229	262.609	261.426	286.565	248.29	265.333	211.215	267.404	216.788	249.077	288.127	279.063	271.491	270.939	297.589	282.803	244.728	211.505	233.109	276.528	186.858	263.721	210.141	239.941	298.79	228.86	205.82	276.8	272.085	251.6	217.867	331.168	221.254	237.967	243.593
		565	2389.34	241.096	239.899	303.597	243.184	245.434	261.119	227.071	206.079	228.962	246.604	249.156	227.832	250.832	265.165	273.602	240.033	247.315	209.121	282.521	229.335	269.804	300.293	273.182	268.424	271.585	281.753	289.141	236.328	225.283	233.551	301.083	197.626	250.769	207.074	250.634	304.856	251.626	208.542	275.181	285.09	265.797	204.419	311.311	233.679	241.452	271.258
		566	2393.2	252.778	240.316	238.06	237.021	249.82	252.049	230.422	202.165	215.474	261.569	260.777	227.967	248.405	260.324	295.202	233.293	267.821	212.646	286.796	223.151	256.606	289.032	276.856	263.199	273.854	270.815	298.583	237.194	207.41	239.912	275.745	201.092	254.406	207.882	250.374	311.481	250.147	212.816	278.643	293.331	242.873	200.743	310.754	277.863	237.664	268.666
		567	2397.06	248.512	229.548	254.331	250.005	256.21	253.728	231.441	204.427	225.304	250.872	256.742	225.962	256.746	255.385	271.22	240.295	254.706	207.368	282.551	218.763	261.025	304.553	291.007	262.934	255.149	292.662	285.346	241.862	215.25	236.504	293.538	196.36	242.535	209.598	236.813	301.875	250.774	209.493	280.741	286.631	271.455	209.98	327.959	237.891	231.064	260.952
		568	2400.92	237.026	220.885	243.638	252.739	235.52	247.955	229.532	200.566	212.668	239.638	256.487	227.81	274.849	243.928	286.568	239.787	270.613	200.903	278.942	214.005	262.318	298.858	294.77	256.304	261.854	280.392	289.99	234.848	217.135	226.159	296.866	197.828	229.608	223.207	260.151	303.122	222.187	222.008	280.357	283.123	245.424	215.587	324.791	246.621	234.694	261.354
		569	2404.78	247.399	225.249	255.701	259.431	244.152	250.496	226.017	219.512	222.694	262.218	257.386	239.385	267.528	253.655	277.427	230.952	241.864	215.829	282.82	208.362	249.25	293.361	276.822	264.766	284.679	276.422	301.777	277.787	212.841	216.098	312.516	189.934	234.643	219.112	249.246	299.135	213.699	196.957	287.78	284.568	261.742	214.987	323.093	226.085	239.695	277.3
		570	2408.64	253.458	207.858	263.249	253.505	243.217	258.33	225.154	208.528	234.237	262.323	247.114	239.356	257.847	256.955	270.218	231.498	260.436	220.402	285.517	219.612	245.437	301.558	270.999	276.107	281.791	259.48	292.457	254.338	214.337	237.185	303.008	192.042	251.387	215.164	252.951	317.634	229.826	206.856	281.746	303.455	257.993	209.709	305.715	278.13	227.217	263.278
		571	2412.5	254.253	206.083	251.259	249.784	239.259	262.892	233.06	234.896	220.25	251.719	243.65	237.646	250.272	260.244	272.081	227.232	236.13	219.546	276.441	222.737	233.53	295.593	264.712	277.996	267.676	283.57	287.522	253.555	220.146	227.201	286.829	194.719	243.589	214.685	249.639	301.674	210.864	197.119	281.585	306.444	254.64	228.455	337.97	222.476	236.715	286.763
		572	2416.36	258.629	221.917	246.686	248.632	244.051	271.203	234.679	208.453	225.528	262.181	253.101	222.792	239.618	257.788	274.847	226.582	251.666	208.01	294.987	228.793	261.726	289.02	287.232	275.866	276.06	279.864	272.806	250.591	233.145	216.741	289.682	193.588	240.007	218.113	268.361	302.78	232.529	219.833	281.381	289.718	246.274	209.335	337.276	237.405	235.543	278.97
		573	2420.22	247.603	226.417	268.322	240.665	247.045	269.781	234.531	206.871	205.351	248.838	248.778	235.265	251.901	254.698	309.136	225.995	239.699	202.567	290.759	229.8	250.358	303.66	290.981	272	274.564	272.449	295.973	251.677	227.484	225.965	316.4	188.827	261.841	208.082	270.345	316.972	238.476	202.566	276.257	296.07	261.152	221.554	407.536	247.338	244.419	258.039
		574	2424.08	235.702	225.132	256.997	258.284	244.849	254.365	231.679	216.078	215.962	259.829	236.297	227.12	272.909	251.438	268.593	226.051	254.388	218.859	282.206	226.83	244.632	289.251	287.601	269.59	277.09	262.034	305.47	250.764	224.352	238.748	280.334	202.982	267.009	201.131	270.933	312.265	237.664	208.829	268.06	291.75	270.174	210.75	325.633	260.591	243.787	254.532
		575	2427.94	247.747	217.555	253.369	243.704	253.471	258.174	226.982	205.433	220.565	241.748	245.016	234.395	285.063	254.825	254.713	216.785	231.351	205.647	275.859	215.285	245.128	292.612	285.683	273.552	258.578	284.346	290.147	252.854	223.96	241.231	294.565	189.846	267.645	226.31	270.654	307.524	229.865	227.798	269.427	278.656	248.083	212.657	331.956	250.777	235.956	266.669
		576	2431.8	233.138	225.453	267.239	256.018	249.795	270.646	231.476	216.448	220.314	244.488	253.471	244.338	264.698	244.871	285.162	212.09	245.846	211.425	281.296	226.199	234.89	294.929	282.25	277.566	261.516	289.852	300.139	243.851	222.821	223.185	304.482	189.153	265.844	212.294	278.886	317.234	246.778	210.617	277.41	288.69	246.652	216.145	335.349	234.663	238.808	267.533
		577	2435.66	238.513	233.854	274.613	256.117	261.659	257.053	226.234	217.336	231.068	246.319	249.896	235.944	254.649	256.386	285.336	224.134	246.612	208.974	285.08	223.489	245.364	301.497	299.603	250.991	258.381	283.395	292.705	250.32	221.179	229.048	252.587	184.169	260.149	209.424	267.621	303.142	257.688	219.641	260.27	284.998	282.542	211.561	323.191	299.182	234.271	265.404
		578	2439.52	259.378	229.816	254.308	264.513	241.753	247.649	245.767	208.103	211.74	258.382	243.363	242.475	248.74	255.278	289.435	223.142	235.593	212.592	279.212	219.718	246.558	298.488	298.18	262.602	276.272	290.701	300.263	251.39	222.839	223.07	278.671	204.162	263.48	224.442	265.147	314.617	224.741	216.897	269.469	278.834	254.617	222.168	334.802	251.73	228.131	266.937
		579	2443.38	243.351	226.553	254.764	255.936	265.507	248.733	227.597	222.189	232.251	263.722	258.892	246.934	252.703	251.556	262.092	232.271	239.77	218.218	282.289	210.263	234.603	291.573	284.366	261.924	272.679	297.59	288.318	240.197	226.116	217.697	290.057	195.482	263.653	204.576	254.706	347.58	226.795	218.168	271.792	275.686	239.657	219.128	318.752	217.525	239.729	269.083
		580	2447.24	261.368	228.368	262.448	258.198	257.839	251.028	213.123	208.536	221.117	232.847	247.864	245.108	259.29	251.233	281.902	225.821	245.814	199.181	288.954	218.784	232.222	287.495	285.977	262.684	279.737	289.233	300.415	242.074	241.944	225.268	280.361	188.184	247.144	199.57	263.662	313.909	239.015	222.52	283.49	279.055	255.755	222.631	347.103	237.06	224.886	295.664
		581	2451.1	242.947	220.46	259.345	261.118	249.149	249.373	229.02	206.708	222.122	250.877	251.007	243.625	249.371	253.692	280.14	214.162	235.41	193.518	276.569	210.739	249.928	293.583	267.672	266.395	273.576	282.122	304.665	249.423	236.195	237.569	303.569	195.464	249.937	193.1	240.932	310.187	228.9	214.974	277.431	267.88	253.563	0	364.872	269.164	258.149	295.725
		582	2454.96	254.044	236.523	271.837	269.557	241.688	255.785	230.221	221.089	223.377	236.834	248.407	243.987	269.702	244.934	272.875	226.86	235.791	224.912	283.768	222.04	254.937	295.528	278.467	255.008	277.237	263.414	293.713	254.229	235.848	221.439	288.844	205.3	251.966	198.174	264.457	303.75	224.804	220.601	288.518	262.53	277.167	219.382	325.065	226.129	251.492	271.329
		583	2458.82	239.217	237.933	260.158	261.348	255.801	266.896	235.081	218.869	219.279	253.914	252.354	233.61	276.848	258.949	288.415	224.675	226.353	203.232	299.09	226.557	251.789	287.552	280.401	242.036	270.713	265.693	307.269	258.38	237.828	211.398	284.574	188.703	244.268	208.661	268.484	310.148	220.658	212.831	263.931	271.997	271.279	211.63	333.808	233.916	245.163	251.492
		584	2462.68	242.547	221.072	255.274	284.558	243.082	250.97	232.318	220.847	220.906	249.417	249.453	235.578	270.684	253.183	319.74	224.384	251.714	211.016	284.254	206.889	253.321	282.624	302.033	240.975	276.637	275.008	304.051	236.81	225.915	241.793	299.373	178.415	241.28	210.138	257.545	325.401	235.359	212.507	275.712	274.616	259.778	217.625	337.078	221.21	235.086	243.975
		585	2466.54	241.899	0	258.787	254.025	246.37	259.952	214.709	216.365	216.822	272.914	256.938	237.318	249.455	249.746	280.701	248.569	257.525	195.978	290.602	223.27	250.632	282.223	288.945	248.858	274.012	271.645	294.592	253.179	233.164	235.038	291.813	181.388	231.605	219.903	256.109	317.501	236.032	215.764	277.979	278.369	246.295	219.664	338.523	212.389	244.963	257.055
		586	2470.4	249.894	225.011	275.887	258.615	245.121	269.876	237.137	252.408	228.91	253.86	245.119	228.406	263.182	243.919	306.479	248.96	260.971	217.247	294.84	210.724	251.691	282.146	293.904	250.887	282.184	271.573	303.286	251.766	234.606	242.979	283.566	200.337	260.837	208.106	271.15	316.404	214.502	211.463	274.121	258.027	263.987	209.422	349.254	213.173	258.69	262.71
		587	2474.26	240.671	223.931	254.877	253.427	263.422	277.88	221.697	223.631	224.028	261.63	257.265	238.111	267.268	254.667	286.57	242.916	271.247	210.808	288.276	219.124	244.274	272.546	299.955	263.107	286.439	288.728	301.045	248.436	223.489	230.856	298.033	190.661	245.817	227.222	277.468	312.513	212.79	219.715	281.651	284.024	245.261	209.12	329.171	222.934	250.48	225.304
		588	2478.12	247.265	242.78	261.406	270.366	251.958	265.994	231.78	204.48	233.799	250.23	242.749	244.848	281.995	235.366	282.782	235.463	265.07	211.038	299.995	216.432	236.407	273.74	294.904	267.946	280.447	280.851	302.982	240.105	222.371	237.716	312.362	184.819	245.614	206.263	272.617	320.063	221.002	205.849	270.646	284.715	236.977	215.174	325.459	204.718	232.106	239.917
		589	2481.98	242.907	214.057	267.725	269.788	254.791	274.568	229.65	202.364	241.407	245.328	255.104	234.999	268.835	240.76	287.131	246.697	243.405	220.86	284.095	230.768	256.609	280.362	271.361	265.245	277.581	288.879	308.204	230.333	218.734	235.681	279.763	185.983	244.673	226.425	261.106	307.062	221.139	204.293	278.74	277.679	236.83	216.808	338.982	217.879	238.532	247.753
		590	2485.84	247.987	230.779	269.273	244.53	248.392	256.379	237.621	231.855	225.338	244.073	250.191	240.115	269.161	232.664	282.67	253.022	240.822	212.648	289.803	225.057	244.891	277.408	269.9	255.82	261.931	287.4	298.087	247.783	211.225	239.823	269.097	184.237	248.056	219.209	254.212	311.006	213.134	222.034	273.319	288.08	245.77	208.551	331.331	212.045	240.243	250.792
		591	2489.7	249.83	220.471	257.127	253.193	239.399	262.711	230.937	192.043	222.015	249.106	252.494	235.816	253.066	229.451	295.887	243.606	250.987	217.543	288.509	208.834	260.642	285.578	274.976	267.784	277.815	272.779	302.914	241.578	222.482	234.443	292.272	192.717	253.028	213.4	275.154	289.879	238.728	214.23	274.377	287.479	237.409	0	380.88	0	237.576	247.394
		592	2493.56	246.241	232.155	266.205	258.896	245.044	263.134	244.565	0	228.745	240.1	249.563	251.601	259.995	234.55	291.601	241.793	250.67	207.365	279.196	226.475	250.606	283.674	309.383	250.588	261.429	270.978	313.817	244.735	225.373	225.831	277.894	192.792	276.788	221.148	274.047	297.939	218.35	208.803	263.066	291.821	246.789	216.913	334.667	266.127	245.572	227.302
		593	2497.42	254.181	214.199	259.291	252.889	263.368	263.98	242.757	198.21	215.288	264.352	246.947	233.398	260.188	244.359	292.415	247.222	272.184	224.802	290.093	211.783	258.322	277.535	290.829	258.336	265.626	287.738	304.29	234.865	228.614	231.209	294.724	194.604	244.364	216.82	264.348	293.688	211.296	227.338	267.209	286.136	260.945	216.686	337.287	235.319	219.759	224.287
		594	2501.28	263.456	241.038	259.121	241.035	246.635	262.303	246.4	220.223	221.463	244.012	245.106	234.498	295.551	250.313	282.746	256.236	269.325	199.916	295.561	219.073	255.093	280.796	284.361	244.207	276.176	286.543	293.484	251.777	227.21	225.916	283.318	188.602	244.03	219.912	280.386	312.649	215.177	223.109	281.673	284.883	264.753	223.887	325.481	264.205	243.697	244.005
		595	2505.14	266.138	240.826	266.515	256.925	247.18	270.564	226.066	216.391	204.986	248.641	250.179	231.589	263.966	242.874	274.425	246.325	266.796	210.383	281.553	216.406	254.609	288.843	280.099	251.214	284.26	312.445	283.893	229.876	225.94	224.82	275.273	185.684	242.857	207.564	266.223	304.866	203.994	228.902	276.076	293.929	270.588	220.273	329.62	0	225.573	243.615
		596	2509	256.148	227.475	255.965	253.67	255.654	263.192	225.215	206.843	223.437	251.73	257.049	235.017	260.135	235.245	272.92	249.356	271.737	217.907	278.831	223.081	249.187	278.18	281.341	261.935	268.427	315.464	285.927	239.849	224.266	221.079	287.235	199.793	237.846	207.05	275.868	301.709	218.346	213.359	264.737	270.073	256.394	224.682	353.266	212.48	230.203	245.703
		597	2512.86	251.806	220.491	272.58	264.218	246.463	268.279	243.105	212.962	218.415	263.931	250.925	230.922	258.952	246.881	306.581	245.492	256.268	216.531	275.57	218.568	260.394	283.522	278.302	269.005	280.09	297.217	287.967	227.495	231.826	236.02	289.835	183.953	231.104	207.167	279.96	330.203	211.192	227.961	266.761	276.51	274.923	221.672	361.971	221.362	231.878	239.864
		598	2516.72	271.364	218.465	253.792	254.082	229.323	267.444	227.083	198.214	217.611	264.647	240.923	230.799	261.462	252.3	279.86	254.249	259.273	194.365	272.618	226.668	261.312	267.768	287.412	269.021	290.162	302.599	289.937	235.186	232.343	224.932	264.451	189.173	238.372	233.452	256.003	286.826	214.227	218.015	268.44	273.009	256.44	221.203	388.442	228.839	233.621	241.433
		599	2520.58	264.543	239.566	240.909	254.028	250.031	273.671	223.354	212.476	225.301	262.03	258.923	229.87	260.984	248.444	294.863	243.371	255.078	191.532	267.694	215.713	248.49	268.414	282.81	259.513	265.171	294.057	295.43	225.836	226.035	224.912	284.684	188.908	236.634	212.222	265.292	323.773	222.196	229.805	282.616	261.12	256.832	212.11	328.535	214.818	227.855	250.015
		600	2524.44	264.114	216.328	252.538	248.247	242.319	269.27	247.808	215.752	218.425	275.382	253.509	229.224	247.326	236.304	279.662	238.537	252.534	213.57	268.92	210.88	266.012	277.976	288.664	256.481	285.619	300.823	278.854	234.842	229.703	221.705	287.723	199.707	241.46	220.756	258.73	306.109	205.886	239.942	283.397	280.004	258.24	218.849	349.907	206.064	230.77	253.145
		601	2528.3	249.793	235.576	263.246	253.024	249.857	284.741	251.377	210.146	203.091	279.107	247.112	228.388	262.224	234.341	268.878	250.136	260.892	191.26	264.657	218.105	245.208	269.602	288.441	253.48	277.561	303.363	285.912	213.866	233.42	225.83	283.478	187.264	269.164	219.244	249.696	289.622	207.524	215.573	261.698	266.448	247.841	0	370.398	204.53	240.724	238.323
		602	2532.16	258.524	210.957	264.357	249.867	252.384	271.76	238.443	197.454	224.086	255.721	253.789	227.462	276.049	235.515	285.137	243.728	247.763	191.797	273.39	211.143	271.878	269.009	282.23	266.414	259.984	286.195	286.135	257.104	225.043	222.894	289.604	199.92	254.96	216.452	248.248	297.523	213.596	222.357	274.032	276.838	245.126	204.871	364.393	199.66	235.955	242.14
		603	2536.02	247.818	227.428	262.779	250.098	242.987	272.216	245.519	196.585	205.864	267.177	253.466	227.35	253.462	233.018	280.744	232.155	234.813	186.349	278.379	217.702	253.865	279.582	281.571	257.313	267.201	293.486	278.818	224.826	222.499	224.857	278.037	212.217	234.927	227.356	267.664	305.912	231.379	219.159	271.154	277.66	251.153	213.542	341.946	208.257	243.795	250.056
		604	2539.88	255.474	226.499	266.452	259.215	244.255	273.843	236.889	194.451	210.046	266.832	256.232	229.177	243.312	243.778	313.821	245.998	257.85	182.729	267.592	222.714	268.177	291.273	259.848	271.753	269.226	280.887	293.841	219.674	226.966	219.063	273.63	212.499	249.917	214.477	274.227	304.674	227.903	209.815	267.484	275.331	246.164	216.007	398.721	0	210.189	246.097
		605	2543.74	261.098	232.119	275.888	250.626	259.127	284.705	243.921	196.115	203.044	241.989	251.152	225.749	261.494	246.889	282.89	235.216	268.825	198.063	267.188	228.146	282.601	269.573	276.498	272.02	275.502	305.532	288.265	246.566	209.056	235.088	281.302	200.422	242.094	211.787	255.183	295.194	212.068	209.547	286.109	278.77	254.831	205.314	341.683	204.601	222.009	265.591
		606	2547.6	247.707	206.967	272.333	247.111	258.549	279.918	237.935	0	217.07	261.375	257.405	214.644	259.141	244.968	292.034	233.414	235.695	199.432	278.691	224.132	266.448	258.833	266.017	268.903	265.734	297.768	283.996	241.389	233.212	215.987	286.017	196.955	238.753	210.697	250.06	300.126	213.745	213.833	269.739	284.173	240.775	217.116	351.138	208.537	224.583	247.653
		607	2551.46	244.286	243.599	263.36	241.242	255.912	285.685	263.269	202.409	216.187	260.113	252.957	214.369	256.763	245.69	303.592	244.356	259.559	181.309	268.47	217.751	259.501	252.091	261.453	256.322	276.562	290.886	296.92	255.933	206.59	218.909	290.571	199.88	246.332	201.342	247.256	295.344	201.732	206.695	267.701	268.977	251.905	202.904	345.459	204.302	240.673	257.732
		608	2555.32	251.636	222.118	254.601	263.844	242.222	276.866	252.396	210.021	202.609	265.82	252.145	221.923	253.505	247.558	315.25	235.761	254.298	191.287	259.362	217.255	286.172	265.026	268.035	253.052	284.945	303.634	302.404	226.45	208.172	218.132	282.889	198.568	244.521	208.547	257.904	319.731	224.912	231.579	256.502	287.969	254.331	208.817	354.168	207.908	238.574	247.952
		609	2559.18	250.201	225.604	276.802	239.741	246.831	272.232	228.538	201.938	207.339	272.67	260.37	224.657	270.027	249.618	298.867	234.39	263.565	196.403	273.594	221.523	259.688	250.86	286.069	265.206	278.771	286.194	302.85	240.337	225.873	236.27	295.49	205.618	237.585	216.029	259.323	307.488	216.752	219.97	268.13	281.657	246.129	218.979	339.344	258.287	232.581	258.479
		610	2563.04	244.303	215.918	272.393	251.266	231.82	269.971	247.675	202.113	197.537	268.254	253.839	225.313	254.623	256.425	295.429	244.821	241.66	219.282	269.195	225.413	267.35	250.457	270.387	270.377	270.956	282.398	297.376	227.029	225.745	218.246	289.711	214.442	221.553	234.707	256.324	287.418	193.498	216.056	262.191	268.409	248.773	217.381	333.113	0	229.64	242.012
		611	2566.9	245.992	207.138	271.182	254.512	241.055	268.316	251.892	188.552	208.911	270.704	265.616	232.872	251.792	242.276	292.323	245.698	249.196	205.374	268.785	222.881	260.494	268.937	287.82	245.421	274.946	302.739	286.253	251.192	216.224	223.847	284.496	217.88	248.974	209.92	246.133	300.343	191.615	208.004	269.134	283.812	231.133	218.101	348.04	206.429	204.063	232.159
		612	2570.76	259.098	223.024	264.924	248.48	229.982	278.78	238.423	218.159	199.515	261.518	252.402	223.684	271.181	255.378	266.621	238.651	251.682	203.463	266.318	217.141	250.035	266.705	275.429	238.218	291.341	291.903	294.453	227.732	217.326	227.915	282.019	213.936	232.926	221.404	227.381	281.889	211.563	218.88	278.441	258.411	236.81	212.147	339.452	0	208.338	253.592
		613	2574.62	247.475	195.172	260.712	241.594	240.644	258.303	235.101	202.396	224.658	267.118	256.774	228.005	275.614	268.529	283.494	240.726	253.955	220.764	262.938	221.348	256.866	263.279	276.725	246.24	283.702	301.769	299.866	224.813	242.136	223.465	279.411	208.141	228.786	230.965	245.486	299.737	0	208.2	262.387	264.755	235.55	219.181	331.225	201.572	212.13	238.356
		614	2578.48	258.197	189.636	259.431	235.854	236.008	277.185	251.884	193.154	203.254	277.818	251.144	218.631	241.258	264.591	278.382	239.441	249.198	200.515	264.641	225.485	255.305	249.695	275.71	253.318	280.087	287.616	287.071	206.94	216.801	218.213	280.448	211.495	227.576	233.173	239.153	306.764	216	190.502	274.328	267.417	245.274	218.395	342.35	195.96	216.969	251.519
		615	2582.34	237.775	200.251	247.118	223.477	235.543	283.383	236.819	208.26	202.381	268.83	253.867	233.358	252.821	266.555	295.6	236.106	246.449	219.896	267.618	221.472	266.971	253.202	289.067	245.686	262.807	286.946	296.545	215.078	216.61	221.285	272.386	194.141	242.183	214.952	249.334	318.836	208.636	207.047	276.345	278.269	243.576	209.955	342.963	208.99	210.878	236.965
		616	2586.2	247.677	210.855	254.715	235.944	234.839	273.914	225.079	195.125	208.17	269.528	258.592	229.116	260.551	261.33	294.337	243.401	247.492	217.768	271.162	221.838	252.645	257.695	280.184	242.825	270.486	282.726	279.313	230.944	216.066	215.497	279.271	202.87	234.401	220.125	239.394	295.833	225.277	189.825	271.146	272.273	258.53	225.971	345.182	205.079	215.554	231.728
		617	2590.06	250.039	204.754	257.369	216.239	229.19	263.192	215.598	210.786	198.146	271.011	254.003	219.525	264.875	255.22	279.076	240.582	263.599	210.071	257.227	207.62	241.263	232.821	288.385	254.856	269.536	282.828	284.951	230.079	207.58	218.078	260.318	196.49	244.429	238.485	253.634	305.969	198.982	203.452	265.852	278.606	241.385	222.164	340.538	218.634	213.366	243.65
		618	2593.92	258.055	212.021	262.842	217.268	233.409	270.183	231.391	204.005	196.696	262.131	245.718	221.331	249.455	266.105	287.361	244.563	254.956	230.326	260.373	218.585	264.391	243.644	267.839	244.138	266.566	273.723	280.366	235.959	217.96	204.993	262.631	208.263	239.001	227.798	268.298	312.142	204.598	197.302	265.387	262.013	257.468	199.677	344.276	0	221.661	231.36
		619	2597.78	248.509	197.777	248.207	224.969	226.633	267.192	231.728	216.089	217.741	263.112	256.637	222.077	257.751	258.601	294.643	245.953	269.936	215.157	274.908	213.453	257.181	235.154	290.893	227.649	273.224	273.652	268.626	247.464	202.21	212.058	283.025	198.382	228.294	234.782	264.476	322.972	200.846	204.154	264.113	287.6	244.668	221.409	344.122	220.91	217.805	232.547
		620	2601.64	268.269	200.365	242.136	224.476	233.529	259.667	232.846	206.444	202.721	246.545	267.682	223.334	244.712	261.927	302.447	241.712	254.083	196.894	262.577	210.394	270.237	233.749	282.757	226.424	260.817	297.957	276.628	218.957	203.21	216.59	264.912	190.255	234.617	210.956	257.104	335.538	193.917	198.713	260.253	273.428	244.666	238.305	345.72	0	229.278	216.181
		621	2605.5	254.345	194.683	257.379	221.843	219.268	269.642	228.048	211.103	197.596	256.395	255.502	225.358	233.811	249.164	291.646	236.901	264.435	220.158	272.693	220.565	255.667	247.733	284.443	229.844	264.171	276.063	278.974	221.765	218.033	218.063	288.168	193.276	234.895	242.402	269.884	306.862	197.738	187.783	261.35	264.627	247.676	220.566	358.478	204.239	247.437	219.264
		622	2609.36	263.094	198.365	274.169	240.772	217.873	268.327	228.976	196.418	199.134	253.414	256.123	238.889	236.879	245.771	291.979	246.146	242.861	217.131	267.224	221.627	264.97	235.962	299.861	239.939	272.934	275.21	287.222	225.055	219.513	215.455	279.614	180.707	223.856	222.432	244.472	299.468	215.732	196.385	268.104	279.255	250.608	221.451	349.672	0	225.673	227.764
		623	2613.22	263.25	195.363	257.307	221.817	230.563	255.631	225.04	208.741	201.287	251.852	261.722	227.38	235.572	260.884	297.248	236.852	253.014	222.162	254.982	212.712	253.785	259.856	288.781	234.039	285.655	289.742	283.273	215.533	213.206	217.172	280.189	182.71	214.254	234.48	253.505	310.092	201.924	200.644	256.374	261.477	245.149	219.775	352.102	202.618	223.654	248.871
[truncated: 22 more columns]

## Sheet: Background Std
				SptId_12	SptId_13	SptId_15	SptId_17	SptId_18	SptId_19	SptId_20	SptId_22	SptId_27	SptId_28	SptId_29	SptId_30	SptId_33	SptId_34	SptId_37	SptId_38	SptId_40	SptId_42	SptId_43	SptId_44	SptId_45	SptId_49	SptId_53	SptId_54	SptId_55	SptId_56	SptId_58	SptId_60	SptId_61	SptId_62	SptId_65	SptId_67	SptId_68	SptId_70	SptId_72	SptId_73	SptId_74	SptId_76	SptId_77	SptId_79	SptId_81	SptId_83	SptId_84	SptId_85	SptId_86	SptId_88
		0	208.44	0	0	0	0	0	0	0	0	0	0	0	0	0	0	0	0	0	0	0	0	0	0	0	0	0	0	0	0	0	0	0	0	0	0	0	0	0	0	0	0	0	0	0	0	0	0
		1	212.3	0	0	0	0	0	0	0	0	0	0	0	0	0	0	0	0	0	0	0	0	0	0	0	0	0	0	0	0	0	0	0	0	0	0	0	0	0	0	0	0	0	0	0	0	0	0
		2	216.16	0	0	0	0	0	0	0	0	0	0	0	0	0	0	0	0	0	0	0	0	0	0	0	0	0	0	0	0	0	0	0	0	0	0	0	0	0	0	0	0	0	0	0	0	0	0
		3	220.02	0	0	0	0	0	0	0	0	0	0	0	0	0	0	0	0	0	0	0	0	0	0	0	0	0	0	0	0	0	0	0	0	0	0	0	0	0	0	0	0	0	0	0	0	0	0
		4	223.88	0	67.6445	0	0	0	0	0	0	0	0	0	0	0	0	0	0	0	0	0	0	0	0	0	0	0	0	0	0	0	0	0	0	0	0	0	0	0	0	0	0	0	0	0	0	0	0
		5	227.74	0	0	0	0	0	0	0	0	0	0	0	0	0	0	0	0	0	0	0	0	0	0	0	0	0	0	0	0	0	0	0	0	0	0	0	0	0	0	0	0	0	0	0	0	0	0
		6	231.6	0	0	0	0	0	0	0	0	0	0	0	0	0	0	0	0	0	0	0	0	0	0	0	0	0	0	0	0	0	0	0	0	0	0	0	0	0	0	0	0	0	0	0	0	0	0
		7	235.46	0	0	0	0	0	0	0	0	0	84.5648	0	0	0	0	0	0	0	0	0	0	0	0	0	0	0	0	0	0	0	0	0	0	0	0	0	0	0	0	0	0	0	0	0	0	0	0
		8	239.32	0	0	0	0	0	0	0	0	0	0	0	0	0	0	0	0	0	0	0	0	0	0	0	0	0	0	0	0	0	0	0	0	0	0	0	0	0	0	0	0	0	0	0	0	0	0
		9	243.18	0	0	0	0	0	0	0	0	0	0	0	0	0	0	0	0	0	0	0	0	0	0	0	0	0	0	0	0	0	0	0	0	0	0	0	0	0	0	0	0	0	0	0	0	0	0
		10	247.04	0	0	0	0	0	0	0	0	0	0	0	0	0	0	0	0	0	0	0	0	0	0	0	0	0	0	0	0	0	0	0	0	0	0	0	0	0	0	0	0	0	0	0	0	0	0
		11	250.9	0	0	0	0	0	0	0	0	0	0	0	0	0	0	0	0	0	0	0	0	0	0	0	0	0	0	0	0	0	0	0	0	0	0	0	0	0	0	0	0	0	0	0	0	0	0
		12	254.76	0	0	0	0	0	0	0	0	0	0	0	0	0	0	0	0	0	0	0	0	0	0	0	0	0	0	0	0	0	0	0	0	0	0	0	0	0	0	0	0	0	0	0	0	0	0
		13	258.62	0	0	0	0	0	0	0	0	0	0	0	0	0	0	0	0	0	0	0	0	0	0	0	0	0	0	0	0	0	0	0	0	0	0	0	0	0	0	0	0	0	0	0	0	0	0
		14	262.48	0	0	0	0	0	0	0	0	0	0	0	0	0	0	0	0	0	0	0	0	0	0	0	0	0	0	0	0	0	0	0	0	0	0	0	0	0	0	0	0	0	0	0	0	0	0
		15	266.34	0	0	0	0	0	0	0	0	0	0	0	0	0	0	0	0	0	0	0	0	0	0	0	0	0	82.2357	0	0	0	0	0	0	0	0	0	0	0	0	0	0	0	0	0	0	0	0
		16	270.2	0	0	0	0	0	0	0	0	0	0	0	0	0	0	0	0	0	0	0	0	0	0	0	0	0	0	0	0	0	0	0	0	0	0	0	0	0	0	0	0	0	0	0	0	0	0
		17	274.06	0	0	0	0	0	0	0	0	0	0	0	0	0	0	0	0	0	0	0	0	0	0	0	0	0	78.1331	0	0	0	0	0	0	0	0	0	0	0	0	0	0	0	0	0	0	0	0
		18	277.92	0	0	0	0	0	0	0	0	0	0	0	0	0	0	0	0	0	0	0	0	0	0	0	0	0	0	0	0	0	0	0	0	0	0	0	0	0	0	0	0	0	0	0	0	0	0
		19	281.78	0	0	0	0	0	0	0	0	0	0	0	0	0	0	0	0	0	0	0	0	0	0	0	0	0	0	0	0	0	76.4273	0	0	0	0	0	0	0	0	0	0	0	0	0	0	0	0
		20	285.64	0	0	0	0	0	0	0	0	0	0	0	0	0	0	0	0	0	0	0	0	0	0	0	0	0	0	0	0	0	0	0	0	0	0	0	0	0	0	0	0	0	0	0	0	0	0
		21	289.5	0	0	0	0	0	0	0	0	0	0	0	0	0	0	0	0	0	0	0	0	0	0	0	0	0	85.3817	0	0	0	0	0	0	0	0	0	0	0	0	0	0	0	0	0	0	0	0
		22	293.36	0	0	0	0	0	0	0	0	0	0	0	0	0	0	0	0	0	0	0	0	0	0	0	0	0	80.4129	0	0	0	0	0	0	0	0	0	0	0	0	0	0	76.8622	0	0	0	0	0
		23	297.22	0	0	0	0	0	0	0	0	0	0	0	0	0	0	0	0	0	0	0	0	0	0	0	0	0	78.1228	0	0	0	0	0	0	0	0	0	0	0	0	0	0	0	0	0	0	0	0
		24	301.08	0	0	0	0	0	0	0	0	0	0	0	0	0	0	0	0	0	0	0	0	0	0	0	0	0	77.5621	0	0	0	0	0	0	0	0	0	0	0	0	0	0	0	0	0	0	0	0
		25	304.94	0	0	0	0	0	0	0	0	0	0	0	0	0	0	0	0	0	0	0	0	0	0	0	0	0	79.1369	0	0	0	0	0	0	0	0	0	0	0	0	0	0	0	0	0	0	0	0
		26	308.8	0	0	0	0	0	0	0	0	0	0	0	0	0	0	0	0	0	0	0	0	0	0	0	0	0	0	0	0	0	0	0	0	0	0	0	0	0	0	0	0	0	0	0	0	0	0
		27	312.66	0	0	0	0	0	0	0	0	0	0	0	0	0	0	0	0	0	0	0	0	0	0	0	0	0	82.8524	0	0	0	0	0	0	0	0	0	0	0	0	0	0	0	0	0	0	0	0
		28	316.52	0	0	0	0	0	0	0	0	0	0	0	0	0	0	0	0	0	0	0	0	0	0	0	0	0	0	0	0	0	0	0	0	0	0	0	0	0	0	0	0	0	0	0	0	0	0
		29	320.38	0	0	0	0	0	0	0	0	0	0	0	0	0	0	0	0	0	0	0	0	0	0	0	0	0	81.8328	0	0	0	0	0	0	0	0	0	0	0	0	0	0	0	0	0	0	0	0
		30	324.24	0	0	0	0	0	0	0	0	0	0	0	0	0	0	0	0	0	0	0	0	0	0	0	0	0	81.5442	0	0	0	0	0	0	0	0	0	0	0	76.0789	0	0	0	0	0	0	0	0
		31	328.1	0	0	0	0	0	0	0	0	0	0	0	0	0	0	0	0	0	0	0	0	0	0	0	0	0	0	0	0	0	0	0	0	0	0	0	78.6966	0	0	0	0	0	0	0	0	0	0
		32	331.96	0	0	0	0	0	0	0	0	0	0	0	0	0	0	0	0	0	0	0	0	0	0	0	0	0	78.8644	0	0	0	0	0	0	0	0	0	0	0	0	0	0	0	0	0	0	0	0
		33	335.82	0	0	0	0	0	0	0	0	0	0	0	0	0	0	0	0	0	0	0	0	0	0	0	0	0	78.5867	0	0	0	0	0	0	0	0	0	0	0	0	0	0	0	0	0	0	0	0
		34	339.68	0	0	0	0	0	0	0	0	0	0	0	0	0	0	0	0	0	0	0	0	0	0	0	0	0	0	0	0	0	0	0	0	0	0	0	0	0	0	0	0	0	0	0	0	0	0
		35	343.54	0	0	0	0	0	0	0	0	0	0	0	0	0	0	0	0	0	0	0	0	0	0	0	0	0	0	0	0	0	0	0	0	0	0	0	0	0	0	0	0	0	0	0	0	0	0
		36	347.4	0	0	0	0	0	0	0	0	0	0	0	0	0	0	0	0	0	0	0	0	0	0	0	0	0	0	0	0	0	0	0	0	0	0	0	0	0	0	0	0	0	0	0	0	0	0
		37	351.26	0	0	0	0	0	0	0	0	0	0	0	0	0	0	0	0	0	0	0	0	0	0	0	0	0	0	0	0	0	0	0	0	0	0	0	0	0	0	0	0	0	0	0	0	0	0
		38	355.12	0	0	0	0	0	0	0	0	0	0	0	0	0	0	0	0	0	0	0	0	0	0	0	0	0	0	0	0	0	0	0	0	0	0	0	0	0	0	0	0	0	0	0	0	0	0
		39	358.98	0	0	0	0	0	0	0	0	0	0	0	0	0	0	0	0	0	0	0	0	0	0	0	0	0	0	0	0	0	0	0	0	0	0	0	0	0	0	0	0	0	0	0	0	0	0
		40	362.84	0	0	0	0	0	0	0	0	0	0	0	0	0	0	0	0	0	0	0	0	0	0	0	0	0	80.1968	0	0	0	0	0	0	0	0	0	0	0	0	0	0	0	0	0	0	0	0
		41	366.7	0	0	0	0	0	0	0	0	0	0	0	0	0	0	0	0	0	0	0	0	0	0	0	0	0	0	0	0	0	0	0	0	0	0	0	0	0	0	0	0	0	0	0	0	0	0
		42	370.56	0	0	0	0	0	0	0	0	0	0	0	0	0	0	0	0	0	0	0	0	0	0	0	0	0	0	0	0	0	0	0	0	0	0	0	0	0	0	0	0	0	0	0	0	0	0
		43	374.42	0	0	0	0	0	0	0	0	0	0	0	0	0	0	0	0	0	0	0	0	0	0	0	0	0	81.2649	0	0	0	0	0	0	0	0	0	0	0	0	0	0	0	0	0	0	0	0
		44	378.28	0	0	0	0	0	0	0	0	0	0	0	0	0	0	0	0	0	0	0	0	0	0	0	0	0	0	0	0	0	0	0	0	0	0	0	0	0	0	0	0	0	0	0	0	0	0
		45	382.14	0	0	0	0	0	0	0	0	0	0	0	0	0	0	0	0	0	0	0	0	0	0	0	0	0	84.2069	0	0	0	0	0	0	0	0	0	0	0	0	0	0	0	0	0	0	0	0
		46	386	0	0	0	0	0	0	0	0	0	0	0	0	0	0	0	0	0	0	0	0	0	0	0	0	0	83.269	0	0	0	0	0	0	0	0	0	0	0	0	0	0	0	0	0	0	0	0
		47	389.86	0	0	0	0	0	0	0	0	0	0	0	0	0	0	0	0	0	0	0	0	0	0	0	0	0	79.4511	0	0	0	0	0	0	0	0	0	0	0	0	0	0	0	0	0	0	0	0
		48	393.72	0	0	0	0	0	0	0	0	0	0	0	0	0	0	0	0	0	0	0	0	0	0	0	0	0	0	0	0	0	0	0	0	0	0	0	0	0	0	0	0	0	0	0	0	0	0
		49	397.58	0	0	0	0	0	0	0	0	0	0	0	0	0	0	0	0	0	0	0	0	0	0	0	0	0	0	0	0	0	0	0	0	0	0	0	0	0	0	0	0	0	0	0	0	0	0
		50	401.44	0	0	0	0	0	0	0	0	0	0	0	0	0	0	0	0	0	0	0	0	0	0	0	0	0	79.8996	0	0	0	0	0	0	0	0	0	0	0	0	0	0	0	0	0	0	0	0
		51	405.3	0	0	0	0	0	0	0	0	0	0	0	0	0	0	0	0	0	0	0	0	0	0	0	0	0	77.7562	0	0	0	0	0	0	0	0	0	0	0	0	0	0	0	0	0	0	0	0
		52	409.16	0	0	0	0	0	0	0	0	0	0	0	0	0	0	0	0	0	0	0	0	0	0	0	0	74.9068	0	0	0	0	0	0	0	0	0	0	0	0	0	0	0	0	0	0	0	0	0
		53	413.02	0	0	0	0	0	0	0	0	0	0	0	0	0	0	0	0	0	0	0	0	0	0	0	0	0	0	0	0	0	0	0	0	0	0	0	0	0	0	0	0	0	0	0	0	0	0
		54	416.88	0	0	0	0	0	0	0	0	0	0	0	0	0	0	0	0	0	0	0	0	0	0	0	0	0	0	0	0	0	0	0	0	0	0	0	0	0	0	0	0	0	0	0	0	0	0
		55	420.74	0	0	0	0	0	0	0	0	0	0	0	0	0	0	0	0	0	0	0	0	0	0	0	0	0	0	0	0	0	0	0	0	0	0	0	0	0	0	0	0	0	0	0	0	0	0
		56	424.6	0	0	0	0	0	0	0	0	0	0	0	0	0	0	0	0	0	0	0	0	0	0	0	0	0	79.0405	0	0	0	0	0	0	0	0	0	0	0	0	0	0	0	0	0	0	0	0
		57	428.46	0	0	0	0	0	0	0	0	0	0	0	0	0	0	0	0	0	0	0	0	0	0	0	0	0	0	0	0	0	0	0	0	0	0	0	0	0	0	0	0	0	0	0	0	0	0
		58	432.32	0	0	0	0	0	0	0	0	0	0	0	0	0	0	0	0	0	0	0	0	0	0	0	0	0	0	0	0	0	0	0	0	0	0	0	0	0	0	0	0	0	0	0	0	0	0
		59	436.18	0	0	0	0	0	0	0	0	0	0	0	0	0	0	0	0	0	0	0	0	0	0	0	0	0	0	0	0	0	0	0	0	0	0	0	0	0	0	0	0	0	0	0	0	0	0
		60	440.04	0	0	0	0	0	0	0	0	0	0	0	0	0	0	0	0	0	0	0	0	0	0	0	0	0	0	0	0	0	0	0	0	0	0	0	0	0	0	0	0	0	0	0	0	0	0
		61	443.9	0	0	0	0	0	0	0	0	0	76.7636	0	0	0	0	0	0	0	0	0	0	0	0	0	0	0	76.859	0	0	0	0	0	0	0	0	0	0	0	0	0	0	0	0	0	0	0	0
		62	447.76	0	0	0	0	0	0	0	0	0	76.2762	0	0	0	0	0	0	0	0	0	0	0	0	0	0	0	0	0	0	0	0	0	0	0	0	0	0	0	0	0	0	0	0	0	0	0	0
		63	451.62	0	0	0	0	0	0	0	0	0	75.2544	0	0	0	0	0	0	0	0	0	0	0	0	0	0	0	0	0	0	0	0	0	0	0	0	0	0	0	0	0	0	0	0	0	0	0	0
		64	455.48	0	0	0	0	0	0	0	0	0	77.6075	0	0	0	0	0	0	0	0	0	0	0	0	0	0	0	0	0	0	0	0	0	0	0	0	0	0	0	0	0	0	0	0	0	0	0	0
		65	459.34	0	0	0	0	0	0	0	0	0	78.0309	0	0	0	0	0	0	0	0	0	0	0	0	0	0	0	0	0	0	0	0	0	0	0	0	0	0	0	0	0	0	0	0	0	0	0	0
		66	463.2	0	0	0	0	0	0	0	0	0	77.3555	0	0	0	0	0	0	0	0	0	0	0	0	0	0	0	0	0	0	0	0	0	0	0	0	0	0	0	0	0	0	0	0	0	0	0	0
		67	467.06	0	0	0	0	0	0	0	0	0	74.5517	0	0	0	0	0	0	0	0	0	0	0	0	0	0	0	0	0	0	0	0	0	0	0	0	0	0	0	0	0	0	0	0	0	0	0	0
		68	470.92	0	0	0	0	0	0	0	0	0	76.8768	0	0	0	0	0	0	0	0	0	0	0	0	0	0	0	0	0	0	0	0	0	0	0	0	0	0	0	0	0	0	0	0	0	0	0	0
		69	474.78	0	0	0	0	0	0	0	0	0	76.543	0	0	0	0	0	0	0	0	0	0	0	0	0	0	0	79.6635	0	0	0	82.0909	0	0	0	0	0	0	0	0	0	0	0	0	0	0	0	0
		70	478.64	0	0	0	0	0	0	0	0	0	80.0748	0	0	0	0	0	0	0	0	0	0	0	0	0	0	0	0	0	0	0	0	0	0	0	0	0	0	0	0	0	0	0	0	0	0	0	0
		71	482.5	0	0	0	0	0	0	0	0	0	78.4412	0	0	0	0	0	0	0	0	0	0	0	0	0	0	0	0	0	0	0	0	0	0	0	0	0	0	0	0	0	0	0	0	0	0	0	0
		72	486.36	0	0	0	0	0	0	0	0	0	76.7247	0	0	0	0	0	0	0	0	0	0	0	0	0	0	0	0	0	0	0	0	0	0	0	0	0	0	0	0	0	0	0	0	0	0	0	0
		73	490.22	0	0	0	0	0	0	0	0	0	80.6136	0	0	0	0	0	0	0	0	0	0	0	0	0	0	0	80.5669	0	0	0	0	0	0	0	0	0	0	0	0	0	0	0	0	0	0	0	0
		74	494.08	0	0	0	0	0	0	0	0	0	79.4907	0	0	0	0	0	0	0	0	0	0	0	0	0	0	0	0	0	0	0	0	0	0	0	0	0	0	0	0	0	0	0	0	0	0	0	0
		75	497.94	0	0	0	0	0	0	0	0	0	81.1416	0	0	0	0	0	0	0	0	0	0	0	0	0	0	0	0	0	0	0	0	84.7961	0	0	0	0	0	0	0	0	0	0	0	0	0	0	0
		76	501.8	0	0	0	0	0	0	0	0	0	74.7418	0	0	0	0	0	0	0	0	0	0	0	0	80.7993	0	0	78.1402	0	0	0	0	75.772	0	0	0	0	0	0	0	0	0	0	0	78.5937	0	0	0
		77	505.66	0	0	0	0	0	0	0	0	0	73.3903	0	0	0	0	0	0	0	0	0	0	0	0	0	0	0	0	78.6574	0	0	0	76.9018	0	0	0	0	0	0	0	0	0	0	0	0	71.2597	0	0
		78	509.52	0	0	0	0	0	0	0	0	0	76.7983	0	0	0	0	0	0	0	0	0	0	0	0	0	0	0	0	79.3472	0	0	0	78.252	0	0	0	0	0	0	0	0	0	0	0	74.5404	73.173	0	0
		79	513.38	0	0	0	0	0	0	0	0	0	79.024	0	0	0	0	0	0	0	0	0	0	0	0	0	0	0	0	76.6836	0	0	0	79.233	0	0	0	0	0	0	0	0	0	0	0	77.1893	0	0	0
		80	517.24	0	0	0	0	0	0	82.8234	0	0	78.0066	0	0	0	0	0	0	0	0	0	0	0	0	78.2282	0	0	79.5414	75.7205	0	0	0	79.0432	0	0	0	0	0	0	0	0	0	0	0	77.6263	0	0	0
		81	521.1	0	0	0	0	0	0	0	0	0	76.5393	0	0	0	0	0	0	0	0	0	0	0	0	0	0	0	0	77.8548	0	0	0	79.2764	0	0	0	0	0	0	0	0	0	0	0	79.9965	0	0	0
		82	524.96	0	0	0	0	0	0	0	0	0	80.2165	0	0	0	0	0	0	0	0	0	0	0	0	81.8553	0	0	0	81.7678	0	0	0	80.1089	0	0	0	0	0	0	0	0	0	0	0	76.4947	79.283	0	0
		83	528.82	0	0	0	0	0	76.773	0	0	0	79.7857	0	0	0	0	0	0	0	0	0	0	0	0	79.5082	0	0	0	74.9686	74.4376	0	0	79.6441	0	0	0	0	0	0	0	0	0	0	0	75.8095	0	0	0
		84	532.68	0	0	0	0	0	0	0	0	0	83.5222	0	0	0	0	0	0	0	0	0	0	0	0	0	0	0	0	76.1427	73.7921	0	0	73.5613	0	0	0	0	0	0	0	0	0	0	0	76.6292	76.1149	0	0
		85	536.54	0	0	0	0	0	0	0	0	0	81.1976	0	0	0	0	0	0	0	0	0	0	0	0	0	0	0	0	77.9104	74.0954	0	0	76.9623	0	0	0	0	0	76.5547	0	0	0	0	0	81.9534	0	0	0
		86	540.4	0	0	0	0	0	0	0	0	0	84.0629	0	0	0	0	0	0	0	0	0	0	0	0	78.2285	0	0	0	75.9051	74.184	0	0	75.9069	0	0	0	0	0	77.3374	0	0	0	0	0	76.1078	74.699	0	0
		87	544.26	0	0	0	0	0	0	0	0	0	82.7614	0	0	0	0	0	0	0	0	0	0	0	0	75.2809	0	0	0	79.5361	80.9762	0	0	77.0549	0	0	0	0	0	0	0	0	0	0	0	77.1952	75.6758	0	0
		88	548.12	0	0	0	0	0	72.973	0	0	0	85.2123	0	0	0	0	0	0	0	0	0	0	0	0	83.154	0	0	0	75.7695	76.3436	0	0	77.555	0	0	0	0	0	0	0	0	0	0	0	81.0941	77.3372	0	0
		89	551.98	0	0	0	0	0	78.6841	0	0	0	80.1198	0	0	0	0	0	0	0	0	76.4148	0	0	0	74.2287	0	0	0	76.9475	79.8194	0	0	73.379	0	0	0	0	0	77.1887	0	0	0	0	0	82.3517	80.5839	0	0
		90	555.84	0	0	0	0	0	72.4921	0	0	0	79.687	0	0	0	0	0	0	0	0	78.1184	0	0	0	82.7396	0	0	0	79.6131	77.8729	0	0	79.4455	0	0	0	0	0	78.2833	0	0	0	0	0	82.849	77.5338	0	0
		91	559.7	0	0	0	0	0	77.4916	0	0	0	78.2687	0	0	0	0	0	0	0	0	0	0	0	0	78.8975	0	0	0	77.9077	78.2029	0	0	77.2531	0	0	0	0	0	0	0	0	0	0	0	77.19	76.8807	0	0
		92	563.56	0	0	0	0	0	77.4573	0	0	0	79.7292	0	0	0	0	0	0	0	0	0	0	0	0	82.1963	0	0	0	76.0348	77.9333	0	0	73.8022	0	0	0	0	0	75.9356	0	0	0	0	0	78.3763	71.0726	0	0
		93	567.42	0	0	0	0	0	82.2735	0	0	0	78.6973	0	0	0	0	0	0	0	0	0	0	0	0	80.2504	0	0	83.9785	71.6094	82.1924	0	0	78.446	0	0	0	0	0	73.8838	0	0	78.0582	0	0	78.5739	76.6352	0	0
		94	571.28	0	0	0	0	0	75.8679	0	0	0	83.2425	0	0	0	0	0	0	0	0	73.4157	0	0	0	80.848	0	0	0	77.5133	80.875	0	0	76.9304	0	0	0	0	0	73.0808	0	0	0	0	0	81.1944	78.6364	0	0
		95	575.14	0	0	0	0	0	79.4918	0	0	0	81.7236	0	0	0	0	0	0	0	0	75.0771	0	0	0	82.1918	0	0	0	76.8613	79.7982	0	75.3628	78.0785	0	0	0	0	0	83.6829	0	0	74.2094	0	0	75.0662	77.4696	0	0
		96	579	0	0	0	0	0	77.6504	0	0	0	82.7297	0	0	0	0	0	0	0	0	79.5976	0	0	0	76.5789	0	0	78.8524	76.2784	78.3303	0	0	76.2885	0	0	0	0	0	74.3306	0	0	74.2685	0	0	86.6329	77.8277	0	0
		97	582.86	0	0	0	0	0	73.3568	0	0	0	82.2382	0	0	0	0	0	0	0	0	78.2814	0	0	0	77.3891	0	0	0	80.6257	75.2278	0	0	78.957	0	0	0	0	0	77.1146	0	0	0	0	0	77.7444	77.344	0	0
		98	586.72	0	0	0	0	0	76.6668	0	0	0	83.4774	0	0	0	0	0	0	0	0	76.2184	0	0	0	80.146	0	0	0	82.8503	78.4251	0	73.3772	75.809	0	0	0	0	0	73.9644	0	0	0	0	0	76.8664	81.7081	0	0
		99	590.58	0	0	0	0	0	76.429	0	78.1876	0	81.0653	0	0	0	0	0	0	0	0	74.9684	0	0	0	80.0547	0	0	0	78.4191	80.4199	0	71.5483	74.5454	0	0	0	0	0	81.4304	0	0	75.189	0	0	83.1336	74.8431	0	0
		100	594.44	0	0	0	0	0	75.2662	0	0	0	77.7877	0	0	0	0	0	0	0	0	74.826	0	0	0	77.9077	0	0	81.0714	78.6277	78.0818	0	79.7389	77.8478	0	0	0	0	0	82.0608	0	0	77.1567	0	0	82.5497	79.3046	0	0
		101	598.3	0	0	0	0	0	72.3765	0	0	0	88.5056	0	0	0	0	0	0	0	0	73.9223	0	0	0	78.2878	0	0	0	77.3843	87.1516	0	76.7968	76.5156	0	0	0	0	0	75.1856	0	0	80.3423	0	0	79.6854	78.2098	0	0
		102	602.16	0	0	0	0	0	78.384	0	0	0	84.1821	0	0	0	0	0	0	0	0	77.1949	0	0	0	77.3045	0	0	0	75.7921	83.6299	0	80.2119	75.0939	0	0	0	0	0	77.63	0	0	75.086	0	0	78.7635	81.9419	0	0
		103	606.02	0	0	0	0	0	75.1658	0	0	0	85.9033	0	0	0	0	0	0	0	0	80.0444	0	0	0	78.8164	0	0	0	70.4877	75.1248	0	76.4797	85.2321	0	0	0	0	0	84.269	0	0	75.6521	0	0	83.6563	76.1024	0	0
		104	609.88	0	0	0	0	0	74.4535	0	75.6538	0	81.7296	0	0	0	0	0	0	0	0	75.786	0	0	0	82.367	0	0	0	80.2197	73.1496	0	82.6378	81.3881	0	0	0	0	0	78.7172	0	0	80.5579	0	0	74.777	74.7867	0	0
		105	613.74	0	0	0	0	0	74.6698	0	74.4789	0	91.811	0	0	0	0	0	0	0	0	75.7546	0	0	0	81.6156	0	0	0	78.1627	80.986	0	80.0241	85.1732	0	0	0	0	0	82.4867	0	0	75.5034	0	0	81.4242	78.6249	0	0
		106	617.6	0	0	0	0	0	80.8122	0	0	0	85.4945	0	0	0	0	0	0	0	0	70.7324	0	0	0	76.2966	0	0	0	75.7819	82.2242	0	77.8203	78.4404	0	0	0	0	0	76.1484	0	0	78.5499	0	0	79.0422	76.4299	0	0
		107	621.46	0	0	0	0	0	71.6841	0	76.7547	0	82.2169	0	0	0	0	0	0	0	0	76.4933	0	0	0	81.5823	0	0	0	73.563	79.9905	0	81.3133	78.7558	0	0	0	0	0	77.3927	0	0	79.5558	0	0	83.5853	76.649	0	0
		108	625.32	0	0	0	0	0	77.2497	0	0	0	83.1485	0	0	0	0	0	0	0	0	85.7907	0	0	0	80.1846	0	0	0	72.6283	81.5828	0	76.7093	83.1421	0	0	0	0	0	77.8105	0	0	79.6127	0	0	82.1476	78.5479	0	0
		109	629.18	0	0	0	0	0	73.5983	0	78.2401	0	79.1737	0	0	0	0	0	0	0	0	79.9075	0	0	0	78.1419	0	0	0	78.7218	77.4554	0	78.1525	80.5011	0	78.9272	0	0	0	77.2229	0	0	75.822	0	0	80.3458	77.865	0	0
		110	633.04	0	0	0	0	0	75.8329	0	0	0	84.2068	0	0	0	0	0	0	0	0	76.7077	0	0	0	83.5038	0	0	0	81.8319	81.0838	79.9809	77.0547	80.4109	0	77.3547	0	0	0	76.9866	0	0	78.3241	0	0	83.0577	76.4093	0	0
		111	636.9	0	0	0	0	0	76.7889	0	0	0	83.1805	0	0	0	0	0	0	0	0	81.3728	0	0	0	78.6489	0	0	0	81.3642	79.4631	0	72.7815	80.8267	0	76.8575	0	0	0	79.8264	0	0	72.3961	0	0	75.5904	75.6351	0	0
		112	640.76	0	0	0	0	0	75.0138	0	75.916	0	81.0279	0	0	0	0	0	0	0	0	85.4858	0	0	0	74.8487	0	0	0	80.1571	84.8811	0	73.2681	80.9752	0	75.1312	0	0	0	74.6179	0	0	74.0049	0	0	81.2557	78.1552	0	0
		113	644.62	0	0	0	0	0	77.4631	0	75.157	0	80.0239	0	0	0	0	0	0	0	0	77.4227	0	0	0	80.845	0	0	0	78.7338	79.8054	0	80.0504	79.2737	0	79.0844	0	0	0	72.0864	0	0	84.4545	0	0	94.347	75.7569	0	0
		114	648.48	0	0	0	0	0	75.6281	0	0	0	86.3589	0	0	0	0	0	0	0	0	74.6035	0	0	0	76.5672	0	0	0	80.8468	79.6941	0	76.6945	74.5512	0	79.7085	0	0	0	75.9548	0	0	75.9241	0	0	87.8352	76.547	0	0
		115	652.34	0	0	0	0	0	76.1661	0	76.0656	0	90.3524	0	0	0	0	0	0	0	0	76.5933	0	0	0	77.7787	0	0	0	82.2438	87.9892	0	79.1545	81.398	0	82.2028	0	0	0	76.8014	0	0	78.9653	0	0	92.0577	79.2199	0	0
		116	656.2	0	0	0	0	0	81.0979	0	0	0	85.7494	0	0	0	0	0	0	0	0	75.4803	0	0	0	78.3287	0	0	0	77.1062	81.1055	0	78.0381	81.4817	0	82.74	0	0	0	76.7485	0	0	73.8946	0	0	80.5199	72.4205	0	0
		117	660.06	0	0	0	0	0	77.8955	0	77.7164	0	90.6897	0	0	0	0	0	0	0	0	78.9256	0	0	0	80.8889	0	0	0	75.8378	82.7143	0	75.7178	81.6771	0	77.1526	0	0	0	74.2416	0	0	74.5455	0	0	81.5303	78.2808	0	0
		118	663.92	0	0	0	0	0	74.3667	0	73.2713	0	85.748	0	0	0	0	0	0	0	0	85.0325	0	0	0	79.5048	0	0	0	79.9387	78.3085	0	78.245	78.9687	0	79.9288	0	0	0	82.3662	0	0	78.1143	0	0	82.3236	74.7395	0	0
		119	667.78	0	0	0	0	0	70.7614	72.2318	0	0	82.312	0	0	0	0	0	0	0	0	81.7942	0	0	0	80.2204	0	0	0	74.6345	78.378	0	78.8246	78.6827	0	73.2859	0	0	0	74.1213	0	0	79.1144	0	0	90.0954	77.6268	0	0
		120	671.64	0	0	0	0	0	77.7985	76.9863	0	0	87.4497	0	0	0	0	0	0	0	0	78.0352	0	0	0	85.7297	0	0	0	81.0344	94.3139	0	78.4918	80.5748	0	79.3339	0	0	0	77.5896	0	0	78.4003	0	0	81.0603	79.8729	0	0
		121	675.5	0	0	0	0	0	75.8032	0	0	0	83.1753	0	0	0	0	0	0	0	0	80.0753	0	0	0	82.2394	0	0	0	79.2729	82.0245	0	78.5886	82.1335	0	81.0352	0	0	0	77.6162	0	0	80.1212	0	0	86.6999	81.13	0	0
		122	679.36	0	0	0	0	0	78.9231	0	0	0	81.967	0	0	0	0	0	0	0	0	76.336	0	0	0	82.3366	0	0	0	77.3304	82.944	0	75.1573	77.0915	0	82.7065	0	0	0	77.7513	0	0	78.7786	0	0	80.1122	84.9104	0	0
		123	683.22	0	0	0	0	0	77.376	76.436	80.6866	0	89.7287	0	0	0	0	0	0	0	0	77.3036	0	0	0	78.1569	0	0	0	83.3354	89.7626	0	81.4374	80.5086	0	80.2551	0	0	0	82.3619	0	0	78.5599	0	0	80.3305	76.6044	0	0
		124	687.08	0	0	0	0	0	76.6236	80.4147	74.0471	0	81.8237	0	0	0	0	75.2987	0	0	0	78.6607	0	0	0	77.4474	0	0	0	73.981	85.347	0	83.9075	84.8325	0	79.6759	0	0	0	75.425	0	0	73.5296	0	0	88.0561	83.7146	0	0
		125	690.94	0	0	0	0	0	71.0675	75.2972	74.1974	0	89.6551	0	0	0	0	83.1959	0	0	0	79.8833	0	0	0	77.6684	0	0	0	84.716	83.873	0	79.176	84.74	0	83.4444	0	0	0	81.9712	0	0	77.3819	0	0	83.6063	80.3344	0	0
		126	694.8	0	0	0	0	0	75.5566	76.8495	78.4748	0	85.034	0	0	0	0	78.6847	0	0	0	77.8198	0	0	0	85.9173	0	0	0	79.5169	84.4099	0	86.5593	80.1354	0	74.4621	0	0	0	79.9943	0	0	77.8694	0	0	79.1838	75.4755	0	0
		127	698.66	0	0	0	0	0	78.0035	76.7588	72.9846	0	88.6661	0	0	0	0	76.6751	0	0	0	77.119	0	0	0	85.3433	0	0	0	76.3762	78.5947	0	79.3053	80.9774	0	75.0861	0	0	0	81.1387	0	0	76.4773	0	0	86.3958	80.8202	0	0
		128	702.52	0	0	0	0	0	77.21	75.3993	77.9999	0	89.1047	0	0	0	0	78.6629	0	0	0	79.9468	0	0	0	79.5865	0	0	0	77.8417	82.2637	0	81.0053	76.9761	0	79.8413	0	0	0	85.988	0	0	79.2689	0	0	92.7089	81.15	0	0
		129	706.38	0	0	0	0	0	78.1626	78.7122	76.109	0	88.1896	0	0	0	0	75.748	0	0	0	77.7236	0	0	0	80.5318	0	0	0	80.4012	87.5027	0	83.2895	82.5146	0	82.6896	0	0	0	81.0055	0	76.6537	79.9727	0	0	79.1685	79.0582	0	0
		130	710.24	0	0	0	0	0	74.9793	82.5095	77.8541	0	95.1918	0	0	0	0	74.9159	0	0	0	80.6629	0	0	0	82.0159	0	0	0	80.0827	91.2168	0	83.557	78.1414	0	76.735	0	0	0	78.5084	0	84.3908	74.7338	0	0	79.6391	76.8476	0	0
		131	714.1	0	0	0	0	0	78.1455	76.4426	74.9538	0	83.7913	0	0	0	0	80.1157	0	0	0	82.3325	0	0	0	80.0419	0	0	0	78.039	85.0377	0	81.7518	81.7377	0	83.8094	0	0	0	77.3376	0	78.7942	74.9989	0	0	82.4544	77.4248	0	0
		132	717.96	0	0	0	0	0	79.7628	81.0977	0	0	87.66	0	0	0	0	77.5949	0	0	0	82.0561	0	0	0	82.2546	0	0	0	76.9565	80.3589	0	80.5631	81.9079	0	80.1053	0	0	0	83.5198	0	80.0014	78.5151	0	0	86.98	80.4044	0	0
		133	721.82	0	0	0	0	0	75.2703	77.8414	78.4527	0	101.229	0	0	0	0	81.8891	0	0	0	77.7517	0	0	0	77.1186	0	0	0	78.0319	79.8299	0	84.5493	81.2277	0	74.0349	0	0	0	79.7428	0	79.6387	79.0717	0	0	79.746	80.4836	0	80.0618
		134	725.68	0	0	0	0	0	76.1486	75.6524	77.5544	0	85.8164	0	0	0	0	78.8975	0	0	0	78.878	0	0	0	79.7434	0	0	0	75.3173	91.7426	0	81.7894	83.3988	0	76.1408	0	0	0	79.7524	0	76.7909	74.6686	0	0	77.8309	74.0342	0	0
		135	729.54	0	0	0	0	0	72.2631	78.8842	75.2556	0	86.9625	0	0	0	0	72.7847	0	0	0	75.6945	0	0	0	78.6483	0	0	0	75.0428	92.3949	0	79.9363	87.3654	0	80.398	0	0	0	78.3383	0	75.8794	77.3857	0	0	85.7935	75.0279	0	82.1795
		136	733.4	0	0	0	0	0	76.8757	74.2365	76.7468	0	91.037	0	0	0	0	79.0069	0	0	0	76.5076	0	0	0	80.9446	0	0	0	78.4065	91.4929	0	76.5164	80.1787	0	78.9477	0	0	0	75.3388	0	77.2569	80.2301	0	0	90.2105	83.303	0	82.1724
		137	737.26	76.9338	0	0	0	0	76.5015	75.071	77.0549	0	78.9486	0	0	0	0	81.2372	0	0	0	77.8002	0	0	0	80.3726	0	0	0	78.4959	89.1195	0	87.1479	81.8275	0	82.5561	0	0	0	75.0318	0	74.0947	74.6068	0	0	81.0358	75.5174	0	76.7704
		138	741.12	75.2949	0	0	0	0	73.5834	80.3522	78.7333	0	90.7392	0	0	0	0	80.6183	0	0	0	78.4828	0	0	0	82.5411	0	0	0	73.3987	86.38	0	76.8662	80.3195	0	81.1192	0	0	0	80.1193	0	80.5534	73.1965	0	0	82.6354	77.8637	0	81.0883
		139	744.98	74.459	0	0	0	0	78.4563	80.1139	77.6888	0	81.3814	0	0	0	0	77.7056	0	0	0	76.3846	0	0	0	77.2676	0	0	77.9597	78.642	80.9895	0	77.7743	80.1455	0	80.6562	0	0	0	79.5859	0	78.9665	80.4301	0	0	79.9254	81.8029	0	79.925
		140	748.84	80.2004	0	0	0	0	77.6758	82.6705	78.5201	0	92.4226	0	0	0	0	77.2479	0	0	0	73.9875	0	0	0	80.3128	0	0	0	78.5787	91.3168	0	80.399	82.3739	0	82.8162	0	0	0	76.3129	0	77.5607	80.896	0	0	79.1204	75.5088	0	81.0022
		141	752.7	73.5028	0	0	0	0	79.0138	78.2276	76.1735	0	87.5001	0	0	0	0	76.9807	0	0	0	79.3572	0	0	0	82.1448	0	0	0	74.3552	81.8613	0	78.2213	80.283	0	88.0415	0	0	0	80.4872	0	82.0283	82.1414	0	0	81.2211	76.0825	0	81.2946
		142	756.56	75.9872	0	0	0	0	76.17	82.2394	72.824	0	89.0936	0	0	79.7178	0	74.7316	0	0	0	79.8387	0	0	0	80.2287	0	0	0	79.1835	89.8706	0	80.337	87.0324	0	87.8138	0	0	0	78.5808	0	81.457	74.4598	0	0	90.2737	87.8853	0	85.9226
		143	760.42	76.9206	0	0	0	0	78.9667	83.6704	75.3626	0	89.8865	0	0	0	0	78.7514	0	0	0	77.813	0	0	0	81.3001	0	0	0	77.592	84.6161	0	77.6524	76.8726	0	85.4392	0	0	0	81.5633	0	75.6283	79.5121	0	0	86.4879	75.4	0	75.6024
		144	764.28	76.2778	0	0	0	0	72.2618	83.9341	80.2011	0	90.6195	0	0	76.8766	0	77.1847	0	0	0	77.7763	0	0	0	86.0926	0	0	0	77.9451	78.6373	0	80.3722	89.1523	0	81.9919	0	0	0	81.1146	0	77.2322	76.1185	0	0	90.3747	74.8574	0	80.7116
		145	768.14	76.7744	0	0	0	0	76.5013	79.7786	74.4929	0	87.7347	0	0	0	0	80.6243	0	0	0	78.8904	0	0	0	77.957	0	0	0	76.8185	82.4424	0	74.4353	79.9628	0	87.8731	0	0	0	79.4235	0	80.0249	81.0651	0	0	91.3723	77.2441	0	76.8149
		146	772	74.4251	0	0	0	0	77.4475	85.9221	78.1059	0	84.8456	0	0	77.531	0	75.2794	0	0	0	80.0109	0	0	0	81.9378	0	0	0	76.4959	79.3016	0	80.5279	82.3469	0	82.583	0	0	0	85.5634	0	78.0499	78.746	0	0	97.7939	72.2823	0	79.2848
		147	775.86	79.3149	0	0	0	0	76.3798	80.2809	80.1241	0	88.9656	0	0	79.0915	0	75.964	0	0	0	84.8613	0	0	0	83.2472	0	0	0	73.5584	82.7889	0	81.0491	85.4785	0	82.8928	0	0	0	79.1552	0	80.893	81.8597	0	0	90.2781	75.7411	0	75.938
		148	779.72	79.9765	0	0	0	0	80.1043	77.0504	73.7424	0	89.3815	0	0	0	0	78.1288	0	0	0	80.0699	0	0	0	80.5281	0	0	0	81.8162	86.1115	0	82.5125	80.6444	0	82.4658	0	0	0	75.891	0	80.9988	81.8957	0	0	83.7517	78.1111	0	81.2143
		149	783.58	78.3166	0	0	0	0	81.0568	79.5478	82.5478	0	85.0097	0	0	78.8989	0	75.251	0	0	0	79.4282	0	0	0	78.3447	0	0	0	73.1036	79.567	0	79.6576	79.0841	0	84.9069	0	0	0	80.8895	0	80.2732	78.2843	0	0	86.6747	77.8504	0	80.5606
		150	787.44	78.8904	0	0	0	0	76.3982	82.227	82.224	0	80.5085	0	0	76.9066	0	78.1278	0	0	0	81.6523	0	0	0	74.2791	0	0	0	78.7619	85.2499	0	82.6049	86.8662	0	82.6353	0	0	0	79.3759	0	78.3613	75.9053	0	0	91.9486	84.0841	0	74.4565
		151	791.3	75.1711	0	0	0	0	80.7005	79.6602	76.5831	0	85.1821	0	0	80.0166	0	78.9653	0	0	0	81.301	0	0	0	80.0548	0	0	0	80.0846	77.0823	0	82.2556	78.5549	0	80.8837	0	0	0	81.692	0	77.8401	77.9811	0	0	87.5079	77.2526	0	73.7649
		152	795.16	80.1753	0	0	0	0	77.5621	82.5445	77.0695	0	96.828	0	0	79.6845	0	80.4874	0	0	0	81.5988	0	0	0	85.0799	0	0	0	75.8505	83.4326	0	83.6271	82.0032	0	78.895	0	0	0	81.3608	0	76.7109	73.9839	0	0	82.5241	79.8968	0	73.2974
		153	799.02	74.2054	0	0	0	0	78.4344	79.9179	77.4616	0	89.9174	0	0	74.4982	0	77.7621	0	0	0	82.7981	0	0	0	78.777	0	0	0	75.2549	86.8142	0	83.6952	78.6023	0	84.2411	0	0	0	78.9969	0	78.4919	77.1976	0	0	85.9145	82.1193	0	77.9025
		154	802.88	76.1187	0	0	0	0	80.4636	81.1705	80.1688	0	88.8144	0	0	79.3167	0	78.2525	0	0	0	81.4442	0	0	0	79.7282	0	0	0	87.0638	80.4069	0	81.0246	82.6619	0	77.3786	0	0	0	79.1914	0	81.2623	79.4139	0	0	92.7599	72.6541	0	80.494
		155	806.74	76.6674	0	0	0	0	81.3308	84.5822	80.3335	0	102.759	0	0	81.6869	0	78.5831	0	0	0	87.6602	0	75.4736	0	81.3808	0	0	0	78.4459	82.6814	0	80.8603	78.8308	0	81.3245	0	0	0	77.9689	0	82.4102	76.7533	0	0	102.984	78.4495	0	79.4095
		156	810.6	78.8937	0	0	0	0	81.6457	77.9175	83.7329	0	84.2746	0	0	77.8813	0	75.3916	0	0	0	82.861	0	0	0	77.927	0	0	0	80.8618	88.0681	0	83.6629	78.167	0	80.0525	0	0	0	83.3611	0	82.3902	76.518	0	0	88.7666	83.732	0	81.4437
		157	814.46	76.1816	0	0	0	0	77.3168	94.1168	78.9757	0	88.992	0	0	76.791	0	78.2029	0	0	0	78.4076	0	0	0	82.0142	0	0	0	73.259	76.6107	0	80.686	78.4645	0	86.913	0	0	0	75.1861	0	81.4896	80.1507	0	0	87.9787	81.2074	0	77.5771
		158	818.32	78.4068	0	0	0	0	81.1843	86.1933	80.96	0	87.8381	0	0	77.1553	0	79.3362	0	0	0	79.4102	0	78.0814	0	80.0583	0	0	0	81.2547	86.6433	0	81.9357	77.7913	0	88.3704	0	0	0	78.0982	0	80.5101	80.3996	0	0	86.0055	77.5428	0	81.2969
		159	822.18	78.7425	0	0	0	0	76.3936	85.9003	76.4714	0	89.6734	0	0	77.1638	0	73.2038	0	0	0	81.0368	0	0	0	85.0245	0	0	0	81.4093	88.1676	0	78.9487	79.2929	0	83.136	0	0	0	77.3943	0	77.9617	87.0379	0	0	94.737	82.9191	0	78.9046
		160	826.04	78.7679	0	0	0	0	85.3799	81.2567	84.7011	0	86.5906	0	0	76.7972	0	74.3607	0	0	0	81.3967	0	0	0	81.473	0	0	0	84.7128	80.6722	0	88.2148	78.2052	0	81.6505	0	0	0	75.8269	0	80.6134	77.2372	0	0	95.9481	74.8742	0	78.7838
		161	829.9	74.4574	0	0	0	0	77.9608	80.1037	83.3626	0	86.851	0	0	77.473	0	73.6818	0	0	0	77.0409	0	75.2929	0	75.4507	0	0	0	81.7346	83.6303	0	82.42	81.3886	0	83.5486	0	0	0	82.228	0	80.3337	80.6757	0	0	81.2782	80.2328	0	78.6816
		162	833.76	77.9118	0	0	0	0	80.4507	80.7462	77.634	0	86.9435	0	0	81.6079	0	75.6882	0	0	0	80.9891	0	74.6705	0	80.3535	0	0	0	75.6455	91.2294	0	81.6933	79.3436	0	88.1162	0	0	0	85.3323	0	77.4153	80.0089	0	0	89.1688	81.9248	0	82.3068
		163	837.62	75.7746	0	0	0	0	86.8424	116.055	78.7635	0	86.6654	0	0	80.6533	0	76.2628	0	0	0	82.8346	0	74.9963	0	78.593	0	0	0	80.593	87.0207	0	85.7325	84.1734	0	89.2877	0	0	0	78.0943	0	79.7722	78.31	0	0	88.8481	76.0695	0	80.0176
		164	841.48	77.6634	0	0	0	0	84.7073	84.4925	76.7969	0	93.8995	0	0	70.7902	0	75.1137	0	0	0	78.1031	0	77.0314	0	92.1907	0	0	0	77.1091	85.6217	0	86.1561	83.6097	0	85.2094	0	0	0	81.3408	0	81.4611	74.9738	0	0	103.989	89.4141	0	84.6516
		165	845.34	80.0677	0	0	0	0	80.9766	80.3473	84.2196	0	90.3404	0	0	81.709	0	79.5739	0	0	0	83.8311	0	78.617	0	82.5002	0	0	0	87.2718	83.3057	0	79.0794	80.6319	0	96.4256	0	0	0	81.9129	0	82.1039	81.3317	0	0	103.171	84.7503	0	79.7807
		166	849.2	79.0881	0	0	0	0	78.828	77.6019	75.6247	0	81.3519	0	0	79.9365	0	80.823	0	0	0	79.0743	0	73.1685	0	85.5394	0	0	0	78.913	79.3932	0	76.7912	85.7548	77.7763	89.4439	0	0	0	82.4126	0	76.3789	81.9123	0	0	95.1291	82.0353	0	86.6408
		167	853.06	82.6691	0	0	0	0	80.4856	76.0646	79.4724	0	88.3501	0	0	74.4926	0	76.5429	0	0	0	82.8183	0	79.6974	0	88.5935	0	0	0	78.2893	82.6739	0	79.4335	85.0641	73.9711	92.2738	0	0	77.3308	76.2217	0	84.1967	77.8493	0	0	96.424	80.0503	0	90.3054
		168	856.92	74.0586	0	0	0	0	82.3293	86.3565	76.1733	0	92.4397	0	0	84.1309	0	85.1726	0	0	0	83.9734	0	76.1201	0	81.7155	0	0	0	80.3211	80.6811	0	79.2177	82.3789	73.2894	87.0294	0	0	0	83.5315	0	80.7605	79.3498	0	0	84.7989	77.0919	0	80.4711
		169	860.78	77.55	0	0	0	0	77.7358	75.5095	81.9211	0	89.1334	0	0	82.3421	0	79.8481	0	0	0	84.4265	0	73.0348	0	82.3488	0	0	0	77.408	84.0587	0	82.3454	83.2968	77.7129	90.4321	0	0	0	88.0809	0	81.9473	84.9811	0	0	87.8151	86.2029	0	82.6206
		170	864.64	83.4441	0	0	0	0	78.7745	77.0504	76.4289	0	89.1804	0	0	82.2338	0	78.4185	0	0	0	82.0461	0	76.219	0	82.6178	0	0	0	88.0233	78.6697	0	75.7498	79.0864	78.5805	93.1569	0	0	76.322	79.9097	0	82.2552	88.3152	0	0	79.5731	83.7082	0	78.0749
		171	868.5	78.1929	0	0	0	0	82.7282	78.7002	77.8824	0	101.212	0	0	76.161	0	81.3148	0	0	0	79.4479	0	75.0715	0	86.1379	0	0	0	79.9649	74.9937	0	79.596	85.6579	72.8497	87.0091	0	0	77.5667	80.6088	0	83.0676	81.6997	0	0	82.9583	76.4566	0	82.0765
		172	872.36	76.4622	0	0	0	0	76.4411	90.2649	79.8153	0	91.4009	0	0	78.4774	0	80.5216	0	0	0	80.9946	0	76.4516	0	82.9592	0	0	79.4763	83.4503	79.8482	0	80.9121	87.7867	77.3759	86.8422	0	0	77.6285	85.2648	0	81.971	79.4251	0	0	86.243	80.5706	0	83.2236
		173	876.22	78.7741	0	0	0	0	78.6143	85.523	79.0906	0	92.9553	0	0	73.0889	0	80.5412	0	0	0	78.3944	0	79.5367	0	83.8171	0	0	0	84.2858	79.3254	0	81.258	88.0068	79.4146	91.4416	0	0	76.8225	78.8406	0	82.2939	80.7918	0	0	87.9756	77.6736	0	80.5235
		174	880.08	74.2382	0	0	0	0	77.6303	88.3428	78.6012	0	95.5103	0	0	85.395	0	74.4181	0	0	0	82.2849	0	78.9338	0	82.5832	0	0	81.7685	75.0084	84.2983	0	79.578	79.2161	77.7168	88.2248	0	0	75.475	82.528	0	75.8346	82.8101	0	0	91.1594	81.7909	0	81.4111
		175	883.94	82.1208	0	0	0	0	78.297	88.0139	82.3976	0	86.2412	0	0	75.0344	0	78.9423	0	0	0	79.0189	0	75.8436	0	83.0407	0	0	77.009	81.1639	82.4688	0	74.3837	83.0118	80.3434	83.008	0	0	72.3552	80.7224	0	82.1898	78.0303	0	0	84.9355	81.9502	0	85.3837
		176	887.8	78.888	0	0	0	0	83.6302	87.8222	74.8731	0	84.3834	0	0	76.7188	0	77.3773	0	0	0	82.9909	0	74.0499	0	83.5764	0	0	79.4567	84.3642	78.7086	0	78.9316	76.7952	76.0885	82.0158	0	0	73.638	85.9554	0	78.9948	80.0758	0	0	85.582	75.8437	0	81.5225
		177	891.66	83.3738	0	0	0	0	82.6711	85.0435	79.2762	0	86.7556	0	0	82.7335	0	75.3577	0	0	0	77.7981	0	78.4757	0	81.5214	0	0	78.5542	79.429	85.0441	0	83.0549	85.1648	75.6368	87.059	0	0	74.2495	83.9201	0	83.0061	77.1173	0	0	83.3334	78.6885	0	81.9071
		178	895.52	77.7116	0	0	0	0	77.025	88.6817	82.9536	0	88.0132	0	0	81.8286	0	82.1313	0	0	0	81.2102	0	76.4224	0	81.5039	0	0	0	74.6799	82.8659	0	84.2723	80.7945	75.641	83.0041	0	0	76.8286	85.1627	0	79.3975	88.6087	0	0	84.6103	83.2028	0	79.1363
		179	899.38	82.1569	0	0	0	0	78.4933	84.588	79.9159	0	88.6029	0	0	82.514	0	84.9781	0	0	0	88.3902	0	76.7778	0	81.101	0	0	80.8256	78.5443	80.9235	0	83.6311	81.5957	78.7081	84.4594	0	0	76.3952	84.368	0	80.5035	95.2892	0	0	87.1556	86.0418	0	87.1586
		180	903.24	75.0597	0	0	0	0	79.3986	83.9169	79.3218	0	95.0127	0	0	77.4615	0	79.218	0	0	0	78.2982	0	79.2907	77.4766	81.4299	0	0	0	78.1523	87.106	0	81.0882	84.7721	74.3384	81.0426	0	0	82.1062	81.3263	0	78.5893	84.3533	0	0	83.2349	81.3086	0	80.2424
		181	907.1	78.2168	0	0	0	0	76.1649	82.7514	83.0909	0	92.1057	0	0	81.6509	0	80.7822	0	0	0	84.599	0	72.247	0	85.2588	0	0	0	84.6196	86.3861	0	78.3794	82.1331	79.4741	84.601	0	0	74.8724	82.5683	0	76.2596	77.5508	0	0	82.2581	77.1337	0	81.1837
		182	910.96	81.825	0	0	0	0	81.8181	86.8339	83.3162	0	92.052	0	0	77.5645	0	83.495	0	0	0	83.2381	0	76.8017	74.7979	80.6449	0	0	0	75.3882	85.6406	0	81.0786	77.4499	72.1807	84.8985	0	0	79.3201	85.7201	0	82.124	81.935	0	0	92.2002	79.888	0	82.695
		183	914.82	76.6925	0	0	0	0	75.3609	81.6195	86.7934	0	88.6563	0	0	79.2406	0	79.6412	0	0	0	84.2491	0	75.4141	78.4262	81.5559	0	0	78.383	82.9653	81.1892	0	85.6455	82.3535	74.7431	84.0563	0	0	75.8397	89.2888	0	79.4885	87.5162	0	0	88.2617	81.6478	0	83.3351
		184	918.68	76.624	0	0	0	0	80.0453	88.1886	79.4147	0	95.2497	0	0	75.6948	0	77.1685	0	0	0	81.3947	0	79.4067	73.9585	73.3771	0	0	0	85.3878	83.1008	0	75.5494	85.5856	76.659	87.0866	0	0	76.1201	70.9115	0	80.3474	85.5883	0	0	86.9359	83.1215	0	81.1437
		185	922.54	83.0711	0	0	0	0	82.9754	83.7132	81.7817	0	86.0997	0	0	76.7928	0	75.0396	0	0	0	84.1488	0	74.1793	71.9022	79.5536	0	0	0	76.5577	83.2867	0	83.394	79.7282	79.5772	87.0244	0	0	81.1821	82.5873	0	78.4084	75.2196	0	0	86.6492	84.623	0	79.4213
		186	926.4	85.744	0	0	0	0	82.5487	92.9952	81.8495	0	90.9112	0	0	80.8742	0	80.4066	0	0	0	86.5356	0	78.6571	76.8271	77.4419	0	0	0	78.3105	79.4677	0	78.8668	79.4008	78.9973	82.9724	0	0	82.696	84.2039	0	78.4163	85.2871	0	0	89.7885	80.1045	0	84.6012
		187	930.26	77.474	0	0	0	0	76.4688	86.5944	78.5517	0	91.4133	0	0	76.7921	0	83.0033	0	0	0	82.4375	0	78.3458	80.96	77.4488	0	0	78.3266	82.5485	80.0997	0	78.0575	80.3078	77.5578	83.4705	0	0	77.0912	80.5513	0	79.861	78.0685	0	0	83.2162	82.2429	0	86.3322
		188	934.12	79.4017	0	0	0	0	77.2738	79.5191	81.6955	0	93.0993	0	0	78.2927	0	83.151	0	0	0	81.7165	0	76.2295	72.8837	83.2637	0	0	0	81.1834	78.9856	0	81.6791	79.8835	75.4881	85.9554	0	0	73.926	79.0456	0	84.5383	84.3573	0	0	85.1435	82.2308	0	85.81
		189	937.98	77.709	0	0	0	0	81.6552	88.3686	73.0925	0	101.791	0	0	74.3601	0	78.5683	0	0	0	83.8458	0	72.1471	0	78.7867	0	0	0	78.7959	81.9665	0	78.6982	86.2727	77.8874	86.5076	0	0	80.8109	83.093	0	78.6773	77.4212	0	0	85.5469	83.06	0	80.6435
		190	941.84	83.531	0	76.3429	0	0	80.6751	81.4537	82.9356	0	87.3955	0	0	78.1203	0	81.6253	0	0	0	81.5176	0	80.7727	80.234	83.2249	0	0	0	83.833	80.7598	0	82.1252	86.3656	78.6231	82.0212	0	0	78.6343	80.0106	0	81.1585	87.2819	0	0	94.3023	79.8239	0	86.1957
		191	945.7	77.4505	0	0	0	0	77.1147	84.1921	82.7378	0	81.7583	0	0	79.1143	0	83.6624	0	0	0	89.1491	0	72.9907	77.0304	86.2017	0	0	0	78.9332	77.6253	0	78.6405	81.1826	75.8141	86.4705	0	0	75.292	89.0107	0	78.8315	84.4534	0	0	91.9422	80.2848	0	83.6564
		192	949.56	81.4229	0	0	0	0	82.6484	88.0187	82.7304	0	90.2504	0	0	78.0521	0	83.804	0	0	0	82.6193	0	78.0928	80.5507	80.519	0	0	75.7674	84.1163	80.9625	0	81.4332	85.1412	75.4577	89.0195	0	0	76.7869	82.4382	0	85.1088	84.4922	0	0	92.6871	83.8785	0	81.2545
		193	953.42	84.0767	0	0	0	0	78.4079	85.5562	79.9652	0	84.7959	0	0	73.5435	0	78.7955	0	0	0	87.9912	0	76.1636	79.9947	78.6724	0	0	0	79.9773	83.1568	0	79.8923	85.8427	76.6582	83.67	0	0	78.4736	87.9447	0	78.9622	79.214	0	0	92.6295	85.7777	0	78.0136
		194	957.28	81.5902	0	74.2468	0	0	82.1917	86.7313	80.5202	0	95.5681	0	0	83.83	0	78.7238	0	0	0	81.8512	0	76.1952	74.9916	82.6062	0	0	0	80.9384	75.9203	0	80.6506	79.3925	80.452	88.4174	0	0	80.2654	91.2275	0	83.7317	82.8382	0	0	85.0897	78.9306	0	78.9209
		195	961.14	80.1602	0	75.2022	0	0	76.9902	83.2334	79.515	0	89.2645	0	0	78.7982	0	79.4211	0	0	0	80.3124	0	79.1689	77.5991	81.5149	0	0	0	79.0151	77.315	0	77.4704	81.7451	75.0566	86.998	0	0	79.7595	83.6959	0	82.4179	78.1963	0	0	89.4051	84.4166	0	81.7808
		196	965	73.4479	0	0	0	0	74.9336	83.0466	78.5946	0	83.75	0	0	82.3512	0	83.5741	0	0	0	83.3096	0	73.2996	76.9518	76.6947	0	0	77.6197	80.2316	80.5865	0	79.8956	81.8949	77.3574	84.9666	0	0	78.7831	84.111	0	80.4005	82.0794	0	0	88.0828	88.5051	0	79.0829
		197	968.86	76.9745	0	0	0	0	78.6732	81.8708	80.4065	0	87.1029	0	0	80.7025	0	82.4902	0	0	0	77.905	0	79.7608	74.6339	82.3869	0	0	0	82.1289	88.0374	0	81.2966	92.2253	78.5	86.4179	0	0	81.5439	82.5168	0	83.23	84.322	0	0	86.417	81.1653	0	81.8926
		198	972.72	79.3013	0	0	0	0	82.713	82.8119	86.5427	0	99.7451	0	0	79.6639	0	76.7432	0	0	0	75.0832	0	74.6955	80.2852	76.4674	0	0	0	88.1208	80.6197	0	81.2429	79.8266	85.9621	86.3024	0	0	81.7828	81.3956	0	80.2028	83.671	0	0	88.1478	79.168	0	84.932
		199	976.58	81.5125	0	74.1501	0	0	77.524	82.8213	83.9229	0	87.3306	0	0	81.606	0	81.7646	0	0	0	75.4646	0	74.9834	78.939	83.7442	0	0	0	90.1748	76.3666	0	77.8065	82.9686	76.8123	86.534	0	0	80.3935	84.9735	0	79.4297	87.0017	0	0	85.3798	81.5869	0	79.4586
		200	980.44	79.7698	0	0	0	0	82.8118	84.0036	80.7261	0	89.1669	0	0	77.054	0	74.6201	0	0	0	78.4402	0	75.4863	79.8269	78.8175	0	0	0	75.5627	80.0726	0	77.823	82.3347	80.1941	82.8366	0	0	80.5426	83.7424	0	83.8257	84.6984	0	0	86.6469	86.6307	0	80.3743
		201	984.3	82.2654	0	75.0723	0	0	77.4477	86.4178	84.5387	0	90.3747	0	0	84.254	0	81.0508	0	0	0	78.4479	0	75.3613	83.8818	83.8178	0	0	0	74.4885	80.4149	0	85.5641	83.7438	78.922	82.0134	0	0	78.9851	88.7398	0	85.1235	84.51	0	0	86.6738	79.5959	0	84.9869
		202	988.16	77.8434	0	73.2967	0	0	75.2736	79.944	81.615	0	95.6508	0	0	76.4315	0	79.2459	0	0	0	77.5748	0	77.1091	81.5407	80.9727	0	0	0	80.8251	80.6879	0	79.2904	90.6718	79.1859	85.7656	0	0	81.9579	81.3143	0	78.021	90.8732	0	0	82.8546	85.4301	0	86.4406
		203	992.02	82.5899	0	76.2352	0	0	79.1876	78.924	77.9943	0	88.5369	0	0	80.2299	0	83.2487	0	0	0	82.8571	0	80.1644	80.7198	83.0623	0	0	0	83.1876	79.6884	0	85.0083	83.5586	76.018	92.0784	0	75.8655	75.7873	82.8055	0	85.3143	83.1739	0	0	90.3895	84.9177	0	78.3589
		204	995.88	84.7848	0	79.1062	0	0	80.9329	85.8905	83.4331	0	79.797	0	0	77.6913	0	78.5031	0	78.543	0	76.7669	0	71.6872	75.5963	84.0511	0	0	0	75.8374	79.3678	0	81.3346	82.9147	81.961	86.6923	0	76.5271	82.1899	85.5675	0	78.7671	81.6261	0	0	82.2185	88.0183	0	82.0665
		205	999.74	79.0511	0	74.2497	0	0	83.3901	89.4851	84.7868	0	82.4385	0	0	72.4604	0	82.7483	0	0	0	81.2653	0	73.5563	81.9916	82.332	0	0	0	82.2397	83.5977	0	78.5268	83.4019	79.4953	81.3493	0	77.7497	82.0657	83.3161	0	87.0429	82.1262	0	0	85.862	80.6765	0	81.4085
		206	1003.6	81.7213	0	77.6872	0	0	83.5476	83.1213	79.9895	0	90.3864	0	0	75.1757	0	81.4127	0	72.4236	0	81.7486	0	82.3207	80.4338	81.9048	0	0	78.3951	83.8236	82.9453	0	76.0659	78.0895	76.61	86.1471	0	77.6665	79.4265	83.9968	0	77.9463	84.5584	0	0	113.676	82.7463	0	78.9852
		207	1007.46	81.7272	0	76.2767	0	0	79.6155	81.1812	77.0499	0	84.3098	0	0	83.7989	0	79.4188	0	78.449	0	77.5434	0	77.5558	79.7996	80.3305	0	0	0	80.1504	80.9903	0	82.6998	88.8957	78.3731	87.516	0	0	87.1708	86.1487	0	82.0494	85.7235	0	0	80.6114	78.7345	0	78.1098
		208	1011.32	77.0807	0	74.7669	0	0	80.898	79.1191	77.8693	0	85.4549	0	0	79.7433	0	76.6847	0	75.684	0	82.6487	0	76.0429	80.7747	78.6135	0	0	84.4498	75.8204	77.2585	0	81.5916	83.6025	72.8361	84.691	0	78.38	84.6982	87.8637	0	79.6022	83.8836	0	0	89.5947	81.9391	0	83.0204
		209	1015.18	81.9582	0	74.1099	77.4452	0	76.4721	86.9214	85.1604	0	87.3742	0	0	74.2526	0	81.5972	0	77.5533	0	80.3827	0	77.8625	77.9672	82.9683	0	0	78.9882	76.7057	78.1131	0	79.0934	85.5145	77.0579	81.5099	0	78.0954	82.9824	85.0566	0	82.3574	90.0925	0	0	87.9563	82.6923	0	87.8199
		210	1019.04	79.935	0	69.7005	0	0	80.2588	86.0723	82.8343	0	84.0301	0	0	76.3226	0	81.6557	0	80.779	0	75.373	0	79.2025	81.4818	82.6139	0	0	77.1861	79.8329	81.1062	0	80.6211	85.3593	80.3712	87.1299	0	0	88.309	83.3488	0	86.2566	84.9982	0	0	80.0194	82.014	0	92.8943
		211	1022.9	81.7275	0	73.2004	0	0	78.3383	91.0134	86.0454	0	89.7583	0	0	78.4589	0	81.7223	0	71.7347	0	78.1192	0	80.1107	79.5891	78.8204	0	0	76.7958	78.8387	90.3292	0	79.3783	81.0705	77.3444	80.2885	0	76.6478	83.5885	91.3193	0	83.8883	89.5266	0	0	89.2084	86.9779	0	88.1057
		212	1026.76	80.9518	0	75.7566	0	0	78.775	85.8102	85.8587	0	87.6154	0	0	76.9258	0	78.4721	0	75.3881	0	79.0426	0	80.5817	79.2029	85.2599	0	0	79.3049	83.2668	83.346	0	79.8422	84.6433	77.9888	82.1173	0	79.9467	84.3219	78.84	0	84.6119	85.7138	0	0	92.8053	84.041	0	84.713
		213	1030.62	84.2498	0	74.967	75.2226	0	84.062	86.4883	80.8136	0	83.9585	0	0	79.7344	0	85.5515	0	75.4942	0	87.8128	0	74.4077	76.8683	80.7507	0	0	78.6542	82.2943	78.8495	0	84.1373	84.1833	77.741	80.5974	0	75.7483	83.3576	87.2731	0	87.5965	87.0603	0	0	84.205	82.7066	0	90.8933
		214	1034.48	80.1189	0	77.2641	80.6247	0	80.6527	84.4605	84.9058	0	85.281	0	0	80.3222	0	79.5691	0	77.2292	0	80.3984	0	75.2237	77.8132	85.2548	0	0	0	77.6872	77.3049	75.2061	80.0235	81.8689	74.5859	79.5119	0	74.8246	77.3999	84.924	0	81.352	86.8206	0	0	86.6315	84.119	0	81.8568
[truncated: 409 more rows]
[truncated: 22 more columns]

## Sheet: Average Spots by Background
				SptId_12	SptId_13	SptId_15	SptId_17	SptId_18	SptId_19	SptId_20	SptId_22	SptId_27	SptId_28	SptId_29	SptId_30	SptId_33	SptId_34	SptId_37	SptId_38	SptId_40	SptId_42	SptId_43	SptId_44	SptId_45	SptId_49	SptId_53	SptId_54	SptId_55	SptId_56	SptId_58	SptId_60	SptId_61	SptId_62	SptId_65	SptId_67	SptId_68	SptId_70	SptId_72	SptId_73	SptId_74	SptId_76	SptId_77	SptId_79	SptId_81	SptId_83	SptId_84	SptId_85	SptId_86	SptId_88
[truncated: 624 more rows]
[truncated: 22 more columns]
