# Supplementary material for: Quantitative imaging of transcription in living Drosophila embryos reveals the impact of core promoter motifs on promoter state dynamics
Source: Nat Commun. 2021 Jul 23;12:4504. doi: 10.1038/s41467-021-24461-6 (PMC8302612; doi:10.1038/s41467-021-24461-6)
Supplement: Supplementary file 13 — Source Data [file 41467_2021_24461_MOESM13_ESM.zip › NatComm Source Data/snaE-sna+INRPr/sna+INRPr M1 - DividedByBackground_SpatialSelected.xls]

## Sheet: Spots by Background
		Frame	Time	SptId_1	SptId_2	SptId_3	SptId_4	SptId_5	SptId_6	SptId_8	SptId_9	SptId_12	SptId_13	SptId_14	SptId_15	SptId_17	SptId_18	SptId_20	SptId_21	SptId_22	SptId_23	SptId_25	SptId_27	SptId_28	SptId_29	SptId_30	SptId_32	SptId_33	SptId_34	SptId_35	SptId_36	SptId_37	SptId_38	SptId_40	SptId_42	SptId_43	SptId_44	SptId_45	SptId_47	SptId_48	SptId_50	SptId_51	SptId_52	SptId_54	SptId_55	SptId_57	SptId_58	SptId_60	SptId_61
		0	138.96	0	0	0	0	0	0	0	0	0	0	0	0	0	0	0	0	0	0	0	0	0	0	0	0	0	0	0	0	0	0	0	0	0	0	0	0	0	0	0	0	0	0	20.7998	0	0	0
		1	142.82	0	0	0	0	0	0	0	0	0	0	0	0	0	0	0	0	0	0	0	0	0	0	0	0	0	0	0	0	0	0	0	0	0	0	0	0	0	0	0	0	0	0	0	0	0	0
		2	146.68	0	0	0	0	0	0	0	0	0	0	0	0	0	0	0	0	0	0	0	0	0	0	0	0	15.2562	0	0	0	0	0	0	0	0	0	0	0	0	17.9058	0	0	0	0	0	0	0	0
		3	150.54	0	0	0	0	0	0	0	0	0	0	0	0	0	0	0	0	0	0	0	0	0	0	0	0	0	0	0	0	0	0	0	0	0	0	0	0	0	0	0	0	0	0	0	0	0	0
		4	154.4	0	0	0	0	0	0	0	0	0	0	0	0	0	0	0	0	0	0	0	0	0	0	0	0	0	0	0	0	0	0	0	0	0	0	0	0	0	0	0	0	0	0	0	0	0	0
		5	158.26	0	0	0	0	0	0	0	0	0	0	0	0	0	0	0	0	0	0	0	0	0	0	0	0	0	0	0	0	0	0	0	0	0	0	0	0	0	0	0	0	0	0	0	0	0	0
		6	162.12	0	0	45.0721	0	0	0	0	0	0	0	0	0	0	0	0	0	0	0	0	0	0	0	0	0	0	0	0	0	0	0	0	0	0	0	0	0	0	0	0	0	0	0	0	0	0	0
		7	165.98	0	0	0	0	0	0	0	0	0	0	0	0	0	0	0	0	0	0	0	0	0	0	0	0	0	0	0	0	0	0	0	0	0	0	0	0	0	0	0	0	0	0	0	0	0	0
		8	169.84	0	0	0	0	0	0	0	0	0	0	0	0	0	0	0	0	0	0	0	0	0	0	0	0	0	0	0	0	0	0	0	0	0	0	0	0	0	0	0	0	0	0	0	0	0	0
		9	173.7	0	0	0	0	0	0	0	0	0	0	0	0	0	0	0	0	0	0	0	0	0	0	0	0	0	0	0	0	0	0	0	0	0	0	0	0	19.7488	0	0	0	0	0	0	0	0	0
		10	177.56	0	0	0	0	0	0	0	0	0	0	0	0	0	0	0	0	0	0	0	0	0	0	0	0	0	0	0	0	0	0	0	0	0	0	0	0	0	0	0	0	0	0	0	0	0	0
		11	181.42	0	0	0	0	0	0	0	0	0	0	0	0	0	0	0	0	0	0	0	0	0	0	0	0	0	0	0	0	0	0	0	0	0	0	0	0	0	0	0	0	0	0	0	0	0	0
		12	185.28	0	0	0	0	0	0	0	0	0	0	0	0	0	0	0	0	0	0	0	0	0	0	0	0	0	0	0	0	0	0	0	0	0	0	0	0	0	0	0	0	0	0	0	0	0	0
		13	189.14	0	0	0	0	0	0	0	0	0	0	0	0	0	0	0	0	0	0	0	0	0	0	0	0	0	0	0	0	0	0	0	0	0	0	0	0	0	0	0	0	0	0	0	0	0	0
		14	193	0	0	0	0	0	0	0	0	0	0	0	0	0	0	0	0	0	0	0	0	0	0	0	0	0	0	0	0	0	0	0	0	0	0	0	0	0	0	0	0	0	0	0	0	0	0
		15	196.86	0	0	0	0	0	0	0	0	0	0	0	0	0	0	0	0	0	0	0	0	0	0	0	0	0	0	0	0	0	0	0	0	0	0	0	0	0	0	0	0	0	0	0	0	0	0
		16	200.72	0	0	0	0	0	0	0	0	0	0	0	0	0	0	0	0	0	0	0	0	0	0	0	0	0	0	0	0	0	0	0	0	0	0	0	0	0	0	0	0	0	0	0	0	0	0
		17	204.58	0	0	0	0	0	0	0	0	0	0	0	0	0	0	0	0	0	0	0	0	0	0	0	0	14.2707	0	0	0	0	0	0	0	0	0	0	0	0	0	0	0	0	0	0	0	0	0
		18	208.44	0	0	0	0	0	0	0	0	0	0	0	0	0	0	18.3324	0	0	0	0	0	0	0	0	0	0	0	0	0	0	0	0	0	0	0	0	0	0	0	0	0	0	0	0	0	0	0
		19	212.3	0	0	0	0	0	0	0	0	0	0	0	0	0	0	0	0	0	0	0	0	0	35.5802	0	0	0	0	0	0	0	0	0	0	0	0	0	0	0	0	0	0	0	0	0	0	0	0
		20	216.16	0	0	0	0	0	0	0	0	0	0	0	0	0	0	16.8108	0	0	0	0	0	0	0	0	0	0	0	0	0	0	0	0	0	0	0	0	0	0	0	0	0	0	0	0	0	0	0
		21	220.02	0	0	0	0	0	0	0	0	0	0	0	0	0	0	0	0	0	0	0	0	0	0	0	0	0	0	0	0	0	0	0	0	0	0	0	0	0	0	0	0	0	0	0	0	0	0
		22	223.88	0	0	16.3571	0	0	0	0	0	0	0	0	0	0	0	0	0	0	0	0	0	0	0	0	0	0	0	0	0	0	0	0	0	0	0	0	0	0	0	0	0	0	0	0	0	0	0
		23	227.74	0	0	0	0	0	0	0	0	0	0	0	0	0	0	0	0	0	0	0	0	17.285	0	0	0	0	0	0	0	0	0	0	0	0	0	0	0	0	0	0	0	0	0	0	0	0	0
		24	231.6	0	0	0	0	0	0	0	0	0	0	0	0	0	0	0	0	0	0	0	0	0	0	0	0	0	0	0	0	0	0	0	0	0	0	0	0	0	0	0	0	0	0	0	0	0	0
		25	235.46	0	0	0	0	0	0	0	0	0	0	0	0	0	16.3218	0	0	0	0	0	0	0	0	0	0	0	0	0	0	0	0	0	0	0	0	0	0	0	0	0	0	0	0	0	0	0	0
		26	239.32	0	0	0	0	0	0	0	0	0	0	0	0	0	0	0	0	0	0	0	0	0	0	0	0	0	0	0	0	0	0	0	0	0	0	0	0	0	0	0	0	0	0	0	0	0	0
		27	243.18	0	0	0	0	0	0	0	0	0	0	0	0	0	0	0	0	0	0	0	0	0	0	0	0	0	0	0	0	0	0	0	0	0	0	0	0	0	0	0	0	0	0	0	0	0	0
		28	247.04	0	0	0	0	0	0	0	0	0	0	0	0	0	0	0	0	0	0	0	0	0	0	0	0	0	0	0	0	0	0	0	0	0	0	0	0	0	0	0	0	0	0	0	0	0	0
		29	250.9	0	0	0	0	0	0	0	0	0	0	0	0	0	0	0	0	0	0	0	0	0	0	0	0	0	0	0	0	0	0	0	0	0	0	0	0	0	0	0	0	0	0	0	0	0	0
		30	254.76	0	0	0	0	0	0	0	0	0	0	0	0	0	0	0	0	0	0	0	0	0	0	0	0	0	0	0	0	0	0	0	0	0	0	0	0	0	0	0	0	0	0	0	0	0	0
		31	258.62	0	0	0	0	0	0	0	0	0	0	0	0	0	0	0	0	0	0	0	0	0	0	0	0	0	0	0	0	0	0	0	0	0	0	0	0	0	0	0	0	0	0	0	0	0	0
		32	262.48	0	0	0	0	0	0	0	0	0	0	0	0	0	0	0	0	0	0	0	0	0	0	0	0	0	0	0	0	0	0	0	0	0	0	0	0	0	0	0	0	0	0	0	0	0	0
		33	266.34	0	0	0	0	0	0	0	0	0	0	0	0	0	0	0	0	0	0	0	0	0	0	0	0	0	0	0	0	0	0	0	0	0	0	0	0	0	0	0	0	0	0	0	0	0	0
		34	270.2	0	0	0	0	0	0	0	0	0	0	0	0	0	0	0	0	20.18	0	0	0	0	0	0	0	0	0	0	0	0	0	0	0	0	0	0	0	0	0	0	0	0	0	0	0	0	0
		35	274.06	0	0	0	0	0	0	0	0	0	0	0	0	0	0	0	0	0	0	0	0	0	23.4002	0	0	0	0	0	0	0	0	0	0	0	0	0	0	0	0	0	0	0	0	0	0	0	0
		36	277.92	0	0	0	0	0	0	0	0	0	0	0	0	0	0	0	0	0	0	0	0	0	0	0	0	0	0	0	0	0	0	0	0	0	0	0	0	0	0	0	0	0	0	0	0	0	0
		37	281.78	0	0	0	0	0	0	0	0	0	0	0	0	0	0	0	0	0	0	0	0	0	0	0	0	0	0	0	0	0	0	0	0	0	0	0	0	0	0	0	0	0	0	0	0	0	0
		38	285.64	0	0	0	0	0	0	0	0	0	0	0	0	0	0	0	0	0	0	0	0	0	0	0	0	0	0	0	0	0	0	0	0	0	0	0	0	0	0	0	0	0	0	0	0	0	0
		39	289.5	0	0	0	0	0	0	0	0	0	0	0	0	0	0	0	0	0	0	0	0	0	0	0	0	0	0	0	0	0	0	0	0	0	0	0	0	0	0	0	0	19.2267	0	0	0	0	0
		40	293.36	0	0	0	0	0	0	40.4557	19.7426	0	0	0	0	0	0	0	0	0	0	0	0	0	0	0	0	0	0	0	0	0	0	0	0	0	0	0	0	0	0	0	0	0	33.1569	0	0	0	0
		41	297.22	0	0	0	0	0	0	0	0	0	0	0	0	0	0	0	0	0	0	0	0	0	0	0	0	0	0	0	0	0	0	0	0	0	0	0	0	0	0	0	0	0	0	0	0	0	0
		42	301.08	0	0	0	0	0	0	0	0	0	0	0	0	0	0	0	0	0	0	0	0	0	0	0	0	0	0	0	0	0	0	0	0	0	0	0	0	0	0	0	0	0	0	0	0	0	0
		43	304.94	0	0	0	0	0	0	0	0	0	0	0	0	0	0	0	0	0	0	0	0	0	0	0	0	0	0	0	0	0	0	0	0	0	0	0	0	0	0	0	0	0	0	0	0	0	0
		44	308.8	0	0	0	0	0	0	0	0	0	0	0	0	0	0	0	0	0	0	0	0	0	0	0	0	0	0	0	0	0	0	0	0	0	0	0	0	0	0	0	0	0	0	0	0	0	0
		45	312.66	0	0	0	0	0	0	0	0	0	0	0	0	0	0	0	0	0	0	0	0	0	0	0	0	0	0	0	0	0	0	0	0	0	0	23.6347	0	0	0	0	0	0	0	0	0	0	0
		46	316.52	0	0	0	0	0	0	0	0	0	0	0	0	0	0	0	0	0	0	0	0	0	0	0	0	0	0	0	0	0	0	0	0	0	0	0	0	0	0	0	0	0	0	0	0	0	0
		47	320.38	0	0	0	0	0	0	0	0	0	0	0	0	0	0	0	0	0	0	0	0	0	0	0	0	0	0	0	0	0	0	0	0	0	0	0	0	0	0	0	0	0	0	0	0	0	0
		48	324.24	0	0	0	0	0	0	0	0	0	0	0	0	0	0	0	0	0	0	0	0	0	0	0	0	0	0	0	0	0	0	0	0	0	0	0	0	0	0	0	0	0	0	0	0	0	0
		49	328.1	0	0	0	0	0	0	0	0	0	0	0	0	0	0	0	0	0	0	0	0	0	0	0	0	0	0	0	0	0	0	0	0	0	0	0	0	0	0	0	0	0	0	0	0	0	0
		50	331.96	0	0	0	0	0	0	0	0	0	0	0	0	0	0	0	0	0	0	0	0	0	0	0	0	0	0	0	0	0	0	0	0	0	0	0	0	0	0	0	0	0	0	0	0	0	0
		51	335.82	0	0	0	0	0	0	0	0	0	0	0	0	0	0	0	0	0	0	0	0	0	0	0	0	0	0	0	0	0	0	0	0	0	0	0	0	0	0	0	0	0	0	0	0	0	0
		52	339.68	0	0	0	0	0	0	0	0	0	0	0	0	0	0	0	0	0	0	0	0	0	0	0	0	0	0	0	0	0	0	0	0	0	0	0	0	0	0	0	0	0	0	0	0	0	0
		53	343.54	0	0	0	0	0	0	0	17.7133	0	0	0	0	0	0	0	0	0	0	0	0	0	0	0	0	0	0	0	0	0	0	0	0	0	0	0	0	0	0	0	0	0	0	0	34.4813	0	0
		54	347.4	0	0	0	0	0	0	0	39.8478	0	0	0	0	0	0	0	0	0	0	0	0	0	0	0	0	0	0	0	0	0	0	0	0	0	0	0	0	0	0	0	0	0	0	0	56.0262	0	0
		55	351.26	0	0	0	0	0	0	0	0	0	0	0	0	0	0	0	0	0	0	0	0	0	0	0	0	0	0	0	0	0	0	0	0	0	0	0	0	0	0	0	0	0	0	0	24.9655	0	0
		56	355.12	0	0	0	0	0	0	0	0	0	0	0	0	0	0	0	0	0	0	0	0	0	0	0	0	0	0	0	0	0	0	0	0	0	0	0	0	0	0	0	0	0	0	0	44.5222	0	0
		57	358.98	0	0	0	0	0	0	0	48.1269	0	0	0	0	0	0	0	0	0	0	0	0	0	0	0	0	0	0	0	0	0	0	0	0	0	0	0	0	0	0	0	0	0	0	0	45.0679	0	0
		58	362.84	0	0	0	0	0	0	0	0	0	0	0	0	0	0	0	0	0	0	0	0	0	0	0	0	0	0	0	0	0	0	0	0	0	0	0	0	0	0	0	0	0	0	0	61.0048	0	0
		59	366.7	0	0	0	0	0	0	0	0	0	0	0	0	0	0	0	0	0	0	0	0	0	0	0	0	0	0	0	0	0	0	0	0	0	0	0	0	0	0	0	0	0	0	0	61.6679	0	0
		60	370.56	0	0	0	0	0	0	0	23.5553	0	0	0	0	0	0	0	0	0	0	0	0	0	0	0	0	0	0	0	0	0	0	0	0	0	0	0	0	0	0	0	0	0	0	0	39.5321	0	0
		61	374.42	0	0	0	0	0	0	0	44.6791	0	0	0	0	0	0	0	0	0	0	0	0	0	0	0	0	0	0	0	0	0	0	0	0	0	0	0	0	0	0	0	0	0	0	0	75.0896	0	0
		62	378.28	0	0	0	0	0	0	0	28.9066	0	0	0	0	0	0	0	0	0	0	0	0	0	0	0	0	0	0	0	21.2665	0	0	0	0	0	34.2184	0	0	0	0	0	0	0	0	0	71.4193	0	0
		63	382.14	0	0	0	0	0	0	0	46.2709	0	0	0	0	0	0	0	0	0	0	0	0	0	0	0	0	0	0	0	0	0	0	0	0	0	0	0	0	0	0	0	0	0	0	0	107.751	0	0
		64	386	0	0	0	0	0	0	0	86.6949	0	0	0	0	0	0	0	0	0	0	0	0	0	0	0	0	0	0	0	0	0	0	0	0	0	0	0	0	0	0	0	0	0	0	0	87.5043	0	0
		65	389.86	0	0	0	0	0	0	0	63.9756	0	0	0	0	0	0	0	0	0	0	0	0	0	0	0	0	0	0	0	0	0	0	0	0	0	0	0	0	0	0	0	0	0	0	0	166.212	0	0
		66	393.72	0	0	0	0	0	0	0	74.5525	0	0	0	0	0	0	0	0	0	0	0	0	0	0	0	0	0	0	0	0	0	0	0	0	0	40.9475	0	0	0	0	0	0	0	0	0	85.801	0	0
		67	397.58	0	0	0	0	0	0	0	117.38	0	0	0	0	0	0	0	0	0	0	0	0	0	0	0	0	0	0	0	0	0	0	0	0	0	30.8234	0	0	0	0	0	0	0	0	0	125.392	0	0
		68	401.44	0	0	0	0	0	0	0	57.8997	0	0	0	0	0	0	0	0	0	0	0	0	0	0	0	0	0	0	0	0	0	0	0	0	0	0	0	0	0	0	0	0	0	0	0	119.093	0	0
		69	405.3	17.4445	0	0	0	0	0	0	105.929	0	0	0	0	0	0	0	0	0	0	0	0	0	0	0	0	0	0	0	0	0	0	0	0	0	0	0	0	0	0	0	0	0	0	0	113.124	0	0
		70	409.16	0	0	0	0	0	0	0	105.235	0	0	0	0	0	0	0	0	0	0	0	0	0	0	0	0	0	0	0	0	0	0	0	0	0	0	0	0	0	0	0	0	0	0	0	95.2907	0	0
		71	413.02	0	0	0	0	0	0	0	92.5904	0	0	0	0	0	0	0	0	0	0	0	0	0	0	0	0	0	0	0	0	0	0	0	0	0	30.7596	0	0	0	0	0	0	0	0	0	139.86	0	0
		72	416.88	0	0	0	0	0	0	0	158.956	0	0	0	0	0	0	0	0	0	0	0	0	0	0	0	0	0	0	0	0	0	0	0	0	0	18.7295	0	0	0	0	0	0	0	0	0	128.129	0	0
		73	420.74	0	0	0	0	0	0	0	94.9921	0	0	0	0	0	0	0	0	0	0	0	0	0	0	0	0	0	0	0	0	0	0	0	0	0	21.5045	0	0	0	0	0	0	0	0	0	194.796	0	0
		74	424.6	0	0	0	0	0	0	0	104.976	0	0	0	0	0	0	0	0	0	0	0	0	0	0	0	0	0	0	0	0	0	0	0	0	0	29.0202	0	0	0	0	0	0	0	0	0	108.227	0	0
		75	428.46	0	0	0	0	0	0	0	154.577	0	0	0	0	0	0	0	0	0	0	0	0	0	0	0	0	0	0	0	0	0	0	0	0	0	0	0	0	0	0	0	0	0	0	0	171.685	0	0
		76	432.32	0	0	0	0	0	0	0	164.801	0	0	0	0	0	0	0	0	0	0	0	0	0	0	0	0	0	0	0	0	0	0	0	0	0	0	0	0	0	0	0	0	0	0	0	127.712	0	0
		77	436.18	0	0	0	0	0	0	0	165.398	0	0	0	0	0	0	0	0	0	0	0	0	0	0	0	0	0	0	0	0	0	0	0	0	0	45.2413	0	0	0	0	0	0	0	0	0	146.754	0	0
		78	440.04	0	0	0	0	0	0	0	115.699	0	0	0	0	0	0	0	0	0	0	0	0	0	0	0	0	0	0	0	0	0	0	0	0	0	0	0	0	0	0	0	16.2805	0	0	0	150.431	0	0
		79	443.9	0	0	0	0	0	0	0	156.345	0	0	0	0	0	0	0	0	0	0	0	0	0	0	0	0	0	0	0	37.6458	0	0	0	0	0	0	0	0	0	0	0	0	0	0	0	120.945	0	0
		80	447.76	0	0	0	0	0	0	0	132.85	0	0	0	0	0	0	0	0	0	0	0	0	0	0	0	0	0	0	0	22.3471	0	0	0	0	0	0	0	0	0	0	0	0	29.2673	0	0	183.687	0	0
		81	451.62	0	0	0	0	0	0	0	87.4771	0	0	0	0	0	0	0	0	0	0	0	0	0	0	0	0	0	0	0	35.2	0	0	0	0	0	0	0	0	0	0	0	0	0	0	0	225.048	0	0
		82	455.48	0	0	0	0	0	0	0	110.563	0	0	0	0	0	0	0	0	0	0	0	0	0	0	0	0	0	0	0	35.8277	0	0	0	0	0	0	0	0	0	0	0	0	24.6399	0	0	162.88	0	0
		83	459.34	0	0	0	0	0	0	0	124.632	0	0	0	0	0	0	0	0	0	0	0	0	0	0	0	0	0	0	0	44.3773	0	0	0	0	0	0	0	0	0	0	0	0	0	0	0	146.827	0	0
		84	463.2	0	0	0	0	0	0	0	138.34	0	0	0	0	0	0	16.1672	0	0	0	0	0	0	0	0	0	0	0	0	24.5286	0	0	0	0	0	0	0	0	0	0	0	0	48.6647	0	0	129.856	0	0
		85	467.06	0	0	0	0	0	0	0	90.7417	0	0	0	0	0	0	0	0	0	0	0	0	0	0	0	0	0	0	0	0	0	0	0	0	0	0	0	0	0	0	0	0	0	0	0	157.313	0	0
		86	470.92	0	0	0	0	0	0	0	103.659	0	0	0	0	0	0	0	0	0	0	0	22.339	0	0	0	0	0	0	0	31.5703	0	0	0	0	0	20.8827	0	0	0	0	0	0	0	0	0	113.305	0	0
		87	474.78	0	0	50.8106	0	0	0	0	134.593	0	0	0	0	0	0	0	0	0	0	0	19.5611	0	0	0	0	0	0	0	0	0	0	0	0	0	18.4507	0	0	0	0	0	0	54.0339	0	0	133.225	0	0
		88	478.64	0	0	29.4182	0	0	0	0	160.097	0	0	0	0	0	0	0	0	0	0	0	0	0	0	0	0	0	0	0	90.6758	0	0	0	0	0	0	0	0	0	0	0	0	48.5544	0	0	146.651	0	0
		89	482.5	0	0	59.77	0	0	0	0	117.419	0	0	0	0	0	0	0	0	0	0	0	0	0	0	0	0	0	0	0	79.837	0	0	0	0	0	0	0	0	0	0	0	0	0	0	0	122.222	0	0
		90	486.36	0	0	154.835	0	0	0	0	168.727	0	0	0	0	0	0	0	0	0	0	0	0	0	0	0	0	0	0	0	36.9019	0	0	0	0	0	51.2676	0	0	0	0	0	0	48.8402	0	0	164.849	0	0
		91	490.22	0	0	69.4688	0	0	0	0	138.535	0	0	0	0	0	0	0	0	0	0	0	40.5334	0	0	0	0	0	0	0	46.1065	0	0	0	0	0	59.6666	0	0	0	0	0	0	34.1887	0	0	124.78	0	0
		92	494.08	0	0	118.958	0	0	0	0	140.795	0	0	0	0	0	0	0	0	0	0	0	17.1774	0	0	0	0	0	0	0	70.1502	0	0	0	0	0	0	0	0	0	17.751	0	0	0	19.2563	0	139.283	0	0
		93	497.94	0	0	134.475	0	0	0	0	87.39	0	0	0	0	0	0	0	0	0	0	0	38.5698	0	0	0	0	0	0	0	92.9086	0	0	0	0	0	43.8071	0	0	0	0	0	0	0	0	0	121.547	0	0
		94	501.8	0	0	121.882	0	0	0	0	151.855	0	0	0	0	22.6052	0	0	0	0	0	0	54.6669	0	0	0	0	0	0	0	83.9277	0	0	0	0	0	73.4366	0	0	0	0	0	0	20.7266	0	0	64.7984	0	0
		95	505.66	0	0	133.638	0	0	0	0	91.5073	0	0	0	0	0	0	0	0	0	0	0	26.7102	0	0	0	0	0	0	0	85.7315	0	0	0	0	0	104.676	0	0	0	0	0	0	43.7669	0	0	178.866	0	0
		96	509.52	0	0	181.039	0	0	0	0	67.501	0	0	0	0	0	0	0	0	0	0	0	33.0162	0	0	0	0	0	0	0	50.8654	0	0	0	0	33.7765	94.759	0	0	0	0	0	0	0	0	0	114.048	0	0
		97	513.38	0	0	101.329	0	0	0	0	78.0328	0	0	0	0	0	0	0	0	0	0	0	27.5568	0	0	0	0	0	0	0	82.6323	0	0	0	0	34.1436	71.8046	0	0	0	0	0	0	19.4112	0	0	144.01	0	0
		98	517.24	0	0	183.931	0	0	0	0	69.0347	0	0	0	0	17.5655	0	0	0	0	0	0	26.0292	0	0	0	0	0	0	0	102.546	0	0	0	0	68.0915	54.1835	0	0	0	0	0	0	21.6515	0	0	115.933	0	0
		99	521.1	0	0	223.112	0	0	0	0	88.593	0	0	0	0	0	0	0	0	0	0	0	54.8881	0	0	0	0	0	0	0	108.992	0	0	0	0	112.945	100.797	0	0	0	0	0	0	42.6447	0	0	66.8249	0	0
		100	524.96	0	0	154.741	0	0	0	0	56.0528	0	0	0	0	0	0	0	0	0	0	0	84.1135	0	0	0	0	0	0	0	104.272	0	0	0	0	46.4391	47.0407	0	0	0	0	0	0	45.9511	0	0	72.7178	0	0
		101	528.82	0	0	238.132	0	0	0	0	35.4279	0	0	0	0	0	0	0	0	0	0	0	98.6057	0	0	0	0	0	0	0	58.968	0	0	0	0	54.8676	145.911	0	0	0	0	0	0	0	0	0	110.491	24.8671	0
		102	532.68	0	0	312.504	0	0	0	0	59.7831	0	0	0	0	0	0	0	0	0	0	0	64.0821	0	0	0	0	0	0	0	93.4056	0	0	0	0	101.949	108.287	0	0	0	0	0	0	0	0	0	110.865	38.2899	0
		103	536.54	22.11	0	254.809	0	0	0	0	65.1973	0	0	0	0	0	0	0	0	0	0	0	122.802	0	0	0	0	0	0	0	101.045	0	0	0	0	114.572	51.4099	0	0	0	0	0	0	0	0	0	73.8934	36.4308	0
		104	540.4	24.6555	0	348.641	0	0	0	0	51.0542	0	0	0	0	0	0	0	0	0	0	0	84.9751	0	0	0	0	0	0	0	81.2282	0	0	0	0	104.207	78.5187	0	0	0	0	0	0	0	0	0	101.255	45.7319	0
		105	544.26	0	0	255.67	0	0	0	0	58.9119	0	0	0	0	0	0	0	0	0	0	0	68.6374	0	0	0	0	0	0	0	63.789	0	0	0	0	117.811	94.256	0	0	0	0	0	0	0	0	0	75.9108	63.7441	0
		106	548.12	49.4497	0	324.074	0	0	0	0	77.5328	0	0	0	0	0	0	0	0	0	0	0	165.052	0	0	0	0	0	0	0	47.0095	0	0	0	0	151.088	214.753	0	0	0	0	0	0	0	0	0	77.3403	74.3833	0
		107	551.98	0	0	259.328	0	0	0	0	68.2981	0	0	0	0	0	0	0	0	0	0	0	146.402	0	0	0	0	0	0	0	75.0424	0	0	0	0	109.06	121.4	0	0	0	0	0	0	28.0402	0	0	117.716	63.3051	0
		108	555.84	34.5958	0	269.055	0	0	0	0	40.3857	0	0	0	0	0	0	0	0	0	0	0	93.5434	0	0	0	0	0	0	0	90.7062	24.5951	0	0	0	100.764	183.044	0	0	0	0	0	0	19.6371	0	0	109.208	46.4711	0
		109	559.7	86.0879	0	338.093	0	0	0	0	0	0	0	0	0	0	0	0	0	0	0	0	124.14	0	0	0	0	0	0	0	40.2844	0	0	0	0	52.5753	157.128	0	0	0	0	0	0	0	0	0	73.8305	104.066	0
		110	563.56	0	0	421.476	0	0	0	0	41.9376	0	0	0	0	0	0	0	0	0	0	0	137.184	0	0	0	0	0	0	0	46.5288	0	0	0	0	28.4992	132.669	0	0	0	0	0	0	0	0	0	127.105	148.304	0
		111	567.42	113.089	0	438.574	0	0	0	0	23.3938	0	0	0	0	0	0	0	0	0	0	0	158.17	0	0	0	0	0	0	0	52.7139	0	0	0	0	77.8527	114.98	0	0	0	0	0	0	0	0	0	120.554	96.9783	0
		112	571.28	0	0	248.952	0	0	0	0	0	0	0	0	0	0	0	0	0	0	0	0	176.194	0	0	0	0	0	0	0	48.7651	0	0	0	0	78.2384	133.058	0	0	0	0	0	0	37.8454	0	0	101.605	51.3663	0
		113	575.14	92.1869	0	234.797	0	0	0	0	0	0	0	0	0	0	0	0	0	0	0	0	139.638	0	0	0	0	0	0	0	25.309	0	0	0	0	55.0618	191.028	0	0	0	0	0	0	32.5785	0	0	88.8298	158.526	0
		114	579	75.2613	0	289.621	0	0	0	0	0	0	0	0	0	0	0	0	0	0	0	0	107.358	0	0	0	0	0	0	0	40.4247	0	0	0	0	72.2777	116.817	0	0	0	0	0	0	0	0	0	129.366	74.1185	0
		115	582.86	32.3339	0	247.804	0	0	0	0	31.9033	0	0	0	0	0	0	0	0	0	0	0	115.684	0	0	0	0	0	0	0	37.469	0	0	0	0	57.5053	144.39	0	0	0	0	0	0	39.1032	0	0	98.5458	91.326	0
		116	586.72	100.605	0	278.341	0	0	0	0	47.0535	0	0	0	0	0	0	0	0	0	0	0	152.693	0	0	0	0	0	0	0	40.754	0	0	0	0	75.9995	155.042	0	0	0	0	0	0	0	0	0	77.4995	105.095	0
		117	590.58	103.24	0	298.406	0	0	0	0	0	0	0	0	0	0	0	0	0	0	0	0	98.8283	0	0	0	0	0	0	0	52.0056	0	0	0	0	72.4157	178.807	0	0	0	0	0	0	23.2052	0	0	43.7009	94.1903	0
		118	594.44	115.903	0	166.001	0	0	0	0	0	0	0	0	0	0	0	0	0	0	0	0	147.615	0	0	0	0	0	0	0	37.287	0	0	0	0	130.853	113.066	0	0	0	0	0	0	0	0	0	97.3715	119.098	0
		119	598.3	189.372	0	209.324	0	0	0	0	0	0	0	0	0	0	0	0	0	0	0	0	190.099	0	0	0	0	0	0	0	59.8938	0	0	0	0	120.065	129.998	0	0	0	0	0	0	0	0	0	93.8345	121.113	0
		120	602.16	152.269	0	204.736	0	0	0	0	0	0	0	0	0	0	0	0	0	0	0	0	197.3	0	0	0	0	0	0	0	65.5597	0	0	0	0	109.798	211.167	0	0	0	0	0	0	0	0	0	104.276	84.2262	0
		121	606.02	178.917	0	188.307	0	0	0	0	21.0273	0	0	0	0	0	0	0	0	0	0	0	164.807	0	0	0	0	0	0	0	50.4187	0	0	0	0	103.235	164.995	0	0	0	0	0	0	0	0	0	33.6724	118.255	0
		122	609.88	226.6	0	194.307	0	0	0	0	0	0	0	0	0	0	0	0	0	0	0	0	125.159	0	0	0	0	0	0	0	104.883	0	0	0	0	91.2815	195.883	0	0	0	0	0	0	0	0	0	48.9041	95.3017	0
		123	613.74	152.549	0	216.27	0	0	0	0	0	0	0	0	0	0	0	0	0	0	0	0	232.525	0	0	0	0	0	0	0	102.831	0	0	0	0	134.429	161.008	0	0	0	0	0	0	0	0	0	29.3821	88.2985	0
		124	617.6	248.124	0	256.169	0	0	0	0	0	0	0	0	0	0	0	0	0	0	0	0	144.093	0	0	0	0	0	0	0	46.1965	0	0	0	0	94.1388	102.217	0	0	0	0	0	0	0	0	0	74.2212	183.317	0
		125	621.46	154.65	0	274.698	0	0	0	0	0	0	0	0	21.074	0	0	0	0	0	0	0	164.762	0	0	0	0	24.7509	0	0	64.2159	0	0	0	0	159.837	101.798	0	0	0	0	0	0	0	0	0	46.6297	143.141	0
		126	625.32	227.99	0	241.15	0	0	0	0	0	0	0	0	0	0	0	0	0	0	0	0	132.652	0	0	0	0	62.0818	0	32.0095	30.9836	0	0	0	0	147.18	126.373	0	0	0	0	0	0	0	0	0	42.172	148.378	0
		127	629.18	164.47	0	171.734	0	0	0	0	0	0	0	0	0	0	0	0	0	0	0	0	194.625	0	0	0	0	0	0	69.0681	63.395	0	0	0	0	159.127	178.764	0	0	0	0	0	0	29.2277	0	0	57.039	109.009	0
		128	633.04	211.215	0	201.279	0	0	0	0	0	0	0	0	0	0	0	0	0	0	0	0	139.16	0	0	0	0	46.9075	0	30.6765	67.7169	0	0	0	0	157.82	125.527	0	0	0	0	0	0	0	0	0	0	155.132	0
		129	636.9	261.717	0	229.178	0	0	0	0	0	0	0	0	0	0	0	0	0	0	0	0	212.564	0	0	0	0	37.0637	0	118.98	67.4238	0	0	0	0	184.262	132.649	0	0	0	0	0	0	45.4956	0	0	31.0591	154.409	0
		130	640.76	352.631	0	208.998	0	0	0	0	0	0	0	0	0	0	0	0	0	0	0	0	97.8212	0	0	0	0	89.1756	0	43.5153	48.5748	0	0	0	0	216.339	152.494	0	0	0	0	0	0	29.429	0	0	85.1852	164.753	0
		131	644.62	202.817	0	164.036	0	0	0	0	0	0	0	0	0	0	0	0	0	0	0	0	138.043	0	0	0	0	88.1997	0	61.3561	45.9023	0	0	0	0	264.729	141.693	0	0	0	26.4781	0	0	37.9617	0	0	21.2139	163.807	0
		132	648.48	227.93	0	258.591	0	0	0	0	0	0	0	0	0	0	0	0	0	0	0	0	133.798	18.959	0	0	0	87.0959	0	137.14	82.9869	0	0	0	0	221.118	112.966	0	0	0	0	0	0	84.3132	0	0	81.0117	157.319	0
		133	652.34	343.961	0	262.295	0	0	0	0	0	0	0	0	0	0	0	0	0	0	0	0	112.856	0	0	0	0	83.2894	0	166.658	80.6068	0	0	0	0	234.138	139.638	0	0	0	0	0	0	108.303	0	0	44.6029	174.699	0
		134	656.2	224.602	0	271.858	0	0	0	0	0	0	0	0	0	0	0	0	0	0	0	0	151.89	0	0	0	0	116.062	0	217.402	56.5454	0	0	0	0	214.295	178.302	0	0	0	31.6473	0	0	74.694	0	0	35.1314	193.99	0
		135	660.06	295.317	0	176.84	0	0	0	0	0	0	0	0	0	0	0	0	0	0	0	0	94.3801	45.9332	0	0	0	111.217	0	173.822	111.092	0	0	0	0	251.508	73.7785	0	0	0	0	0	0	62.664	0	0	60.005	190.464	0
		136	663.92	254.564	0	238.951	0	0	0	0	0	0	0	0	0	0	0	0	0	0	0	0	88.9063	32.9368	0	0	0	127.196	0	177.065	19.3451	0	0	0	0	201.524	109.596	0	0	0	0	0	0	149.743	0	0	24.3453	161.707	0
		137	667.78	285.785	0	282.654	0	0	0	0	0	0	0	0	0	0	0	0	0	0	0	0	121.373	51.3455	0	0	0	125.63	0	136.679	37.5604	0	0	0	0	204.425	91.5366	0	0	0	38.8167	0	0	75.1559	0	0	27.0554	159.064	0
		138	671.64	212.426	0	266.298	0	0	0	0	0	0	0	0	0	0	0	0	0	0	0	0	121.03	17.9278	0	0	0	89.4239	0	192.748	65.1175	0	0	0	0	229.8	122.683	0	0	0	0	0	0	138.707	0	0	0	156.851	0
		139	675.5	330.508	0	271.428	0	0	0	37.1116	0	0	0	0	0	0	0	0	0	0	0	0	87.0462	0	0	0	0	135.833	0	220.042	33.924	0	0	0	0	245.184	104.349	0	0	0	33.0531	0	0	193.324	0	0	35.7304	167.09	0
		140	679.36	298.467	0	247.958	0	0	0	47.1171	0	0	0	0	0	0	0	0	0	0	0	0	137.612	77.3598	0	0	0	78.7827	0	214.128	29.5458	0	0	0	0	336.116	104.038	0	0	0	63.5445	0	0	152.418	0	0	0	152.252	0
		141	683.22	298.898	0	125.9	0	0	0	54.6931	0	0	0	0	0	0	0	0	0	0	0	0	99.4883	67.2949	0	0	0	86.8753	0	228.593	55.561	0	0	0	0	257.773	61.6037	0	0	0	27.3964	0	0	156.438	0	0	0	132.524	0
		142	687.08	208.253	0	261.97	0	0	0	62.8067	0	0	0	0	0	0	0	0	0	0	0	0	75.9649	59.0131	0	0	0	126.497	0	250.419	51.1543	0	0	0	0	246.317	152.52	0	0	0	29.4772	0	0	97.0933	0	0	17.9649	219.257	0
		143	690.94	234.046	0	243.682	0	0	0	82.8412	0	0	0	0	0	0	0	0	0	0	0	0	80.7363	56.0399	0	0	0	116.108	0	232.241	46.7159	0	0	0	0	213.179	161.617	0	0	0	23.2312	0	0	149.211	0	0	36.6939	167.416	0
		144	694.8	212.39	0	202.708	0	0	0	125.379	0	0	0	0	0	0	0	0	0	0	0	0	185.863	67.3771	0	0	0	122.067	0	282.396	0	0	0	0	0	289.064	210.063	0	23.3774	0	72.6762	0	0	177.567	0	0	0	154.031	0
		145	698.66	207.719	0	177.229	0	0	0	150.976	0	0	0	0	0	0	0	0	0	0	0	0	152.02	149.116	0	0	0	137.058	0	229.645	36.5848	0	0	0	0	279.434	196.583	0	0	0	54.8759	0	0	186.415	0	0	0	262.031	0
		146	702.52	253.61	0	198.787	0	0	0	155.318	0	0	0	0	21.2901	0	0	0	0	0	35.1408	0	145.271	101.39	0	0	0	134.295	0	261.822	60.9651	0	0	0	0	300.628	145.033	0	0	0	50.8411	0	0	189.939	0	0	0	128.459	0
		147	706.38	248.499	0	208.072	0	0	0	121.23	0	0	0	0	0	0	0	0	0	0	0	0	142.532	78.9772	0	0	0	194.645	0	311.684	66.1545	0	0	0	0	359.787	98.625	0	0	0	22.107	0	0	214.267	0	0	0	158.381	0
		148	710.24	224.191	0	240.742	0	0	0	160.18	0	0	0	0	0	0	0	0	0	0	0	0	176.004	99.1493	0	0	0	121.093	0	377.354	60.6451	0	0	0	0	331.337	150.467	0	20.8763	0	46.2016	0	0	208.958	0	0	0	156.62	0
		149	714.1	277.192	0	251.042	0	0	0	192.334	0	0	0	0	0	0	0	0	0	0	0	0	180.86	97.3753	0	0	0	162.784	0	302.201	48.9855	0	0	0	0	370.848	190.436	0	21.7189	0	46.5611	0	0	216.861	0	0	0	114.498	0
		150	717.96	310.63	0	260.897	22.3474	0	0	191.318	0	0	0	34.9739	0	0	0	0	0	0	0	0	219.798	80.2524	0	0	0	128.179	0	263.282	92.4998	0	0	0	0	253.372	102.266	0	56.3063	0	42.0014	0	0	188.516	0	0	87.4951	158.771	0
		151	721.82	303.596	0	259.684	32.4368	0	0	168.552	0	0	0	0	0	0	0	0	0	0	0	0	122.424	115.622	0	0	0	197.681	0	324.308	78.9522	0	0	0	0	342.324	139.268	0	0	0	33.6859	0	0	224.07	0	0	46.6018	223.118	0
		152	725.68	325.242	0	235.837	39.5573	0	0	196.417	0	0	0	57.5134	0	0	0	0	0	0	21.3903	0	214.442	54.2061	0	0	0	128.399	0	408.386	85.704	0	0	0	0	366.69	183.71	0	0	0	46.7765	0	0	233.526	0	0	22.92	178.605	0
		153	729.54	300.02	0	253.919	0	0	0	141.782	0	0	0	19.0257	0	0	0	0	0	0	50.5346	0	194.48	120.574	0	0	0	122.99	0	309.115	105.92	0	0	0	0	357.611	195.113	0	0	0	48.3293	0	0	264.06	0	0	31.116	214.848	0
		154	733.4	301.686	0	256.184	0	0	0	170.522	0	0	0	46.847	0	0	0	0	0	0	19.7262	0	118.212	66.2877	0	0	0	205.656	0	319.312	60.6838	18.6601	0	0	0	307.296	216.283	0	96.8491	0	66.3377	0	0	229.363	0	0	91.8944	212.658	0
		155	737.26	322.654	0	285.05	52.6035	0	0	218.974	0	0	0	73.3378	0	0	0	0	0	0	32.4058	0	162.485	120.059	0	0	0	195.861	0	418.768	111.005	0	0	0	0	291.504	174.827	0	0	0	62.737	0	0	222.905	0	0	44.7564	200.728	0
		156	741.12	337.889	0	222.26	53.1257	0	0	307.121	0	0	0	51.7106	0	0	0	0	0	0	74.1346	0	239.887	51.6009	0	0	39.481	0	0	310.908	68.1711	0	0	0	0	291.158	184.389	0	21.8581	0	63.9828	0	0	269.007	0	0	59.1625	221.456	0
		157	744.98	308.446	0	226.856	56.491	0	0	255.259	0	0	0	38.8181	0	0	0	0	0	0	68.9096	0	175.696	92.1365	0	0	0	0	0	240.913	126.972	0	0	0	0	305.23	171.087	0	104.734	0	75.2007	0	0	232.207	0	0	39.3816	140.496	0
		158	748.84	263.957	0	225.006	101.124	0	0	266.828	0	0	0	82.8595	0	0	0	0	0	0	68.6018	0	268.191	29.2941	0	0	0	0	0	285.946	167.572	0	0	0	0	375.814	185.502	0	31.282	0	41.5452	0	0	272.801	0	0	70.8662	195.515	0
		159	752.7	451.156	0	233.19	65.1808	0	0	238.009	0	0	0	63.1757	0	0	0	0	0	0	84.5283	0	229.897	0	0	0	48.2726	0	0	312.466	139.619	0	0	0	0	318.898	226.683	0	63.0672	0	0	0	0	221.878	0	0	63.8647	186.387	0
		160	756.56	195.395	0	212.049	147.721	0	0	179.39	0	0	0	47.2056	0	0	0	0	0	0	58.2488	0	117.878	35.126	0	0	52.1951	0	0	412.751	139.4	0	0	0	0	303.608	214.523	0	26.4335	0	0	0	0	256.097	0	0	104.189	161.091	0
		161	760.42	352.36	0	228.731	156.539	0	0	162.075	0	0	0	67.6152	0	0	0	0	0	0	125.977	0	151.151	35.6297	0	0	0	0	0	428.673	60.9498	0	0	0	0	373.641	210.092	0	100.526	0	56.1896	0	0	237.677	0	0	85.1391	149.299	0
		162	764.28	250.731	0	247.351	153.836	0	0	255.248	0	0	0	30.6278	0	0	17.9556	0	0	0	89.8669	0	228.382	0	0	0	121.649	0	38.613	362.904	124.672	0	0	0	0	396.384	182.754	0	46.8368	0	0	0	0	290.279	0	0	89.781	201.365	0
		163	768.14	284.571	0	273.639	108.616	0	0	221.328	0	0	0	45.4308	0	0	20.7898	0	0	0	92.1495	0	101.24	0	0	0	47.1412	0	23.4649	307.21	70.8839	0	0	0	0	297.567	157.709	0	103.877	0	27.0793	0	0	175.696	0	0	137.228	148.57	0
		164	772	331.401	0	210.466	197.119	0	0	247.134	0	0	0	79.6563	0	0	0	0	0	0	100.102	0	95.8277	89.7135	37.009	0	68.1957	0	0	361.23	151.265	0	0	0	0	357.467	252.63	0	97.9026	16.9293	21.4661	0	0	323.119	0	0	87.29	145.356	0
		165	775.86	244.571	0	237.302	175.623	0	0	253.638	0	0	0	46.2938	0	0	0	0	0	0	104.139	0	38.3872	40.2477	80.7907	0	41.8724	0	0	394.823	158.856	0	0	0	0	381.38	287.441	0	42.7682	0	0	0	0	230.189	0	0	72.8519	172.978	0
		166	779.72	253.544	0	235.603	113.501	0	0	188.8	0	0	0	62.8426	0	0	0	0	0	0	76.4132	0	114.87	25.6581	56.6834	30.0714	61.1109	0	0	361.195	57.0666	0	0	0	0	384.912	247.014	0	104.391	0	38.9171	0	0	321.018	0	0	136.628	170.688	0
		167	783.58	333.718	0	370.326	222.702	0	0	151.582	0	0	0	43.5692	0	0	61.198	0	0	0	153.262	0	142.895	41.6669	29.5188	41.5516	41.3879	0	0	450.345	113.123	0	0	0	0	353.073	203.329	0	64.17	0	25.4881	0	0	277.786	29.5871	0	179.184	140.664	0
		168	787.44	326.681	0	199.538	185.393	0	0	210.663	0	0	0	24.3828	0	0	26.6381	0	0	0	87.8602	0	93.7345	58.6104	72.8573	36.151	54.9807	0	0	347.154	116.894	0	0	0	0	470.851	342.568	0	66.875	0	36.4851	0	0	333.718	44.9438	0	126.534	173.036	0
		169	791.3	204.491	0	237.036	261.062	0	0	338.012	0	0	0	34.622	0	0	28.3931	0	0	0	104.988	0	57.2423	20.7946	47.7794	84.5772	121.611	0	0	240.8	109.638	0	0	0	0	307.58	323.884	0	107.012	0	24.8136	0	0	328.77	77.7723	0	125.294	138.658	0
		170	795.16	330.783	0	244.614	187.221	0	0	237.574	0	0	0	76.6057	0	0	46.9095	0	0	0	90.9689	0	106.653	59.0877	87.5181	47.5109	84.4119	0	52.1279	344.995	155.815	0	0	0	0	308.274	324.949	0	70.8926	0	44.5708	0	0	371.832	70.3595	0	169.988	128.442	0
		171	799.02	242.923	0	320.346	246.601	0	0	246.35	0	0	0	101.573	0	0	84.2721	0	0	0	115.576	0	87.241	65.1537	147.661	109.078	30.1184	0	0	289.736	170.835	0	0	0	0	231.9	291.35	0	75.3677	0	45.5254	0	0	283.741	97.0573	0	147.909	138.982	0
		172	802.88	321.283	0	363.33	260.044	0	0	295.282	0	0	0	25.2936	0	0	74.4804	0	0	0	133.543	0	104.342	41.8631	79.678	99.8192	36.2853	0	84.6637	266.651	150.379	0	0	0	0	338.486	291.308	0	95.0253	0	47.5894	0	0	326.768	0	0	181.327	115.669	0
		173	806.74	306.642	0	261.052	243.784	0	0	255.586	0	0	0	61.748	0	0	101.798	0	0	0	104.614	0	91.8514	46.6244	121.5	82.8362	96.334	0	0	356.423	167.385	0	0	0	0	342.047	277.941	0	68.0042	0	22.3125	0	0	325.925	67.2782	0	168.248	119.487	0
		174	810.6	284.762	0	175.694	286.024	0	0	223.22	0	0	0	62.2189	0	0	54.8555	0	0	0	83.7575	0	0	50.6272	83.6001	87.4223	148.636	0	40.3067	363.398	92.8113	0	0	0	0	230.218	339.236	0	63.799	0	55.1976	0	0	410.662	76.3174	0	214.111	199.894	0
		175	814.46	306.933	0	213.015	234.705	0	0	247.118	0	0	0	42.0047	0	0	89.7842	0	0	0	67.1375	0	70.3872	89.6961	168.063	71.8676	111.78	0	0	192.254	108.752	0	0	0	0	297.071	374.572	0	0	0	51.3747	0	0	330.89	101.265	0	170.25	164.829	0
		176	818.32	313.675	0	242.589	231.361	0	0	252.816	0	0	0	41.952	0	0	125.711	0	0	0	66.5817	0	88.4176	76.1222	98.283	50.2954	129.32	0	48.6383	269.625	194.422	0	0	0	0	372.968	294.307	0	105.515	0	43.5396	0	0	313.183	108.199	0	126.67	107.013	0
		177	822.18	341.186	0	196.961	243.885	0	0	226.936	0	0	0	97.3064	0	0	105.495	0	0	0	83.6865	0	105.683	47.9839	151.939	83.4153	158.72	0	63.5068	262.074	117.469	0	0	0	0	333.35	352.688	0	25.2179	0	0	0	0	342.104	138.453	0	164.148	110.849	0
		178	826.04	277.542	0	173.743	285.791	0	0	266.656	0	0	0	44.6132	0	0	109.547	0	0	0	93.8028	0	135.945	86.1687	119.651	47.7246	159.896	0	0	282.533	114.47	0	0	0	0	284.716	454.35	0	100.094	0	0	0	0	265.365	93.2474	0	163.339	80.9101	0
		179	829.9	265.796	0	153.6	272.693	0	0	280.099	0	0	0	0	0	0	118.92	0	0	0	124.595	0	157.428	103.809	106.948	63.5176	125.789	0	62.6856	263.257	142.434	0	0	0	0	257.908	382.02	0	88.2116	0	0	0	0	387.103	120.774	0	128.705	144.589	0
		180	833.76	280.365	0	218.846	226.011	0	0	316.384	0	0	0	27.2834	0	0	92.6012	0	0	0	119.644	0	117.143	50.6454	171.722	59.232	155.778	0	88.0668	317.191	172.451	0	0	0	0	265.334	364.206	0	94.941	0	25.0616	0	0	324.887	85.4776	0	145.433	121.863	0
		181	837.62	374.84	0	196.882	341.729	0	0	253.807	0	0	0	0	0	0	161.914	0	0	0	88.3326	0	165.686	83.7006	161.793	74.5185	205.25	0	0	302.735	138.129	0	0	0	0	281.071	342.218	0	86.5512	0	32.9787	0	0	269.7	79.7248	0	185.974	146.061	0
		182	841.48	361.826	0	220.596	357.321	0	0	295.979	0	0	0	31.0013	0	0	95.0321	0	0	0	104.915	0	161.839	66.2694	128.04	135.944	174.608	0	0	269.19	119.04	0	0	0	0	271.72	327.198	0	101.173	0	55.4547	0	0	223.789	87.142	0	150.83	109.433	0
		183	845.34	322.406	0	231.777	258.206	0	0	229.095	0	0	0	69.2232	0	0	138.714	0	0	0	84.9315	0	143.116	97.6258	129.848	54.3606	132.285	0	0	350.723	137.236	0	0	0	0	326.187	330.41	0	87.9467	0	33.2786	0	0	173.364	87.162	0	160.681	124.06	0
		184	849.2	301.371	0	277.209	289.668	0	0	305.61	0	0	0	0	0	0	153.095	0	0	0	88.904	0	57.5731	135.248	129.214	71.4252	159.362	0	0	264.938	51.294	0	0	0	0	176.094	298.602	0	124.374	0	71.8598	0	0	240.211	169.643	0	168.214	100.665	0
		185	853.06	328.886	0	274.801	234.352	0	0	318.652	0	0	0	65.37	0	0	100.061	0	0	0	149.951	0	125.473	169.997	148.949	115.829	95.4073	0	0	185.157	120.849	0	0	0	0	226.079	353.56	0	109.268	0	19.7824	0	0	259.307	105.924	0	154.833	183.625	0
		186	856.92	358.635	0	286.99	269.232	0	0	319.389	0	0	0	74.8166	0	0	136.653	0	0	0	138.144	0	144.129	77.4948	158.721	112.493	137.337	0	76.6681	258.056	186.592	0	0	0	0	260.028	337.2	0	88.344	0	25.1174	0	0	366.705	122.428	0	202.189	71.728	0
		187	860.78	377.477	0	267.407	228.461	0	0	291.894	0	0	0	51.673	0	0	118.459	0	0	0	140.824	0	142.602	124.799	143.288	151.62	116.406	0	56.1707	302.829	200.925	0	0	0	0	172.211	315.049	0	164.949	0	101.545	0	0	280.761	182.782	0	168.406	131.59	0
		188	864.64	355.448	0	269.942	247.344	0	0	366.908	0	74.805	0	55.3789	0	0	139.002	0	0	0	143.444	0	203.413	160.238	205.062	153.293	108.019	0	102.249	298.374	147.563	0	0	0	0	189.338	293.967	0	82.7803	0	62.2931	0	0	281.489	175.266	0	110.642	186.885	0
		189	868.5	306.059	0	291.262	172.582	0	0	276.032	0	58.1319	0	42.0373	0	0	251.242	0	0	0	129.597	0	119	124.498	167.576	177.175	122.223	0	102.911	196.727	171.746	0	0	0	0	166.706	240.891	0	108.129	0	57.6516	0	0	363.772	222.94	0	147.121	107.84	0
		190	872.36	200.059	0	230.126	187.039	0	0	243.384	0	0	0	80.9586	0	0	131.129	0	0	0	132.666	0	162.042	82.724	150.759	213.746	117.368	0	100.183	235.56	204.882	0	0	0	0	148.902	332.601	32.1221	105.653	0	48.7827	0	0	289.275	201.735	0	214.704	120.436	0
		191	876.22	333.975	0	289.122	281.45	0	0	281.097	0	0	0	40.1312	0	0	126.916	0	0	0	162.767	0	150.987	126.597	197.637	156.864	158.54	0	112.373	203.42	163.041	0	0	0	0	204.128	354.42	0	117.753	0	37.8054	31.6205	0	294.193	58.3795	0	176.184	106.049	0
		192	880.08	304.556	0	315.072	329.739	0	35.4076	236.11	0	29.079	0	61.5012	0	0	179.61	0	0	0	116.26	0	211.151	65.9127	170.257	206.129	166.902	0	120.003	212.503	152.51	0	0	0	0	183.603	434.345	0	70.2321	0	69.922	0	0	247.254	202.64	0	165.285	132.153	0
		193	883.94	232.95	0	318.96	326.026	0	36.8449	354.264	0	49.9103	0	100.723	0	0	203.061	0	0	0	125.55	0	269.868	140.425	167.754	228.878	151.006	0	0	226.63	209.637	0	0	0	0	178.822	351.374	37.1931	124.501	0	36.7737	0	0	235.319	154.589	0	146.176	93.7755	0
		194	887.8	266.595	0	251.649	256.76	0	69.4733	336.609	0	91.0939	0	97.8194	0	0	227.317	0	0	0	124.471	0	240.35	149.431	125.26	202.753	170.541	0	0	243.283	98.7657	0	0	0	0	110.109	319.903	33.1194	149.192	0	48.0842	0	0	254.624	188.743	0	111.79	111.539	0
		195	891.66	290.615	0	223.84	209.71	0	49.9215	272.588	0	108.139	0	60.7879	0	0	209.354	0	0	0	178.171	0	146.593	143.581	174.45	236.091	158.24	0	0	291.889	191.146	0	0	0	0	188.839	292.816	0	161.394	0	67.3214	59.7714	0	298.665	98.5953	0	126.09	95.827	0
		196	895.52	249.659	0	257.6	239.458	0	0	296.617	0	99.7136	0	57.4967	0	0	122.21	0	0	0	167.131	0	198.977	101.779	162.943	236.699	179.198	0	34.5481	192.789	123.719	0	0	0	0	284.955	333.939	38.3142	101.159	0	0	0	0	354.232	252.681	0	176.557	185.753	0
		197	899.38	198.549	0	349.317	261.218	0	69.85	184.192	0	148.078	0	55.8796	0	0	176.708	0	0	0	191.912	0	194.249	109.621	198.947	243.075	137.032	0	0	239.449	192.203	0	0	0	0	187.297	384.533	32.6148	89.4337	0	49.8658	45.5195	0	288.244	218.647	0	158.316	129.658	0
		198	903.24	256.423	0	187.41	283.37	0	30.2143	287.649	0	133.22	0	106.737	0	0	143.832	0	0	0	107.407	0	278.039	145.061	261.69	144.435	165.529	0	66.5294	0	178.904	0	0	0	0	222.248	352.593	58.0151	152.966	0	66.7179	42.8533	0	250.601	234.514	0	176.909	136.834	0
		199	907.1	210.061	0	245.655	202.645	0	44.8785	253.523	0	69.3558	0	56.7582	0	0	177.364	0	0	0	133.518	0	241.148	141.24	195.034	276.492	177.457	0	111.029	0	145.913	0	0	0	0	152.628	315.895	0	82.9656	0	23.1235	106.751	0	287.941	216.095	0	96.015	103.468	0
		200	910.96	297.283	0	246.394	281.83	0	38.8687	254.327	0	120.536	0	85.4584	0	0	123.059	0	0	0	168.786	0	197.492	140.649	203.855	182.803	164.908	0	140.806	225.95	242.087	0	0	0	0	237.449	323.793	27.2819	133.161	0	0	44.7851	0	275.908	197.006	0	218.267	130.241	0
		201	914.82	74.2704	0	262.024	233.258	0	50.643	282.318	0	128.213	0	59.5266	0	0	130.482	0	0	0	107.599	0	230.526	169.92	215.12	282.184	210.984	0	66.7595	345.191	197.939	0	0	0	0	220.454	328.879	57.0917	157.141	0	68.8141	73.9413	0	261.803	275.312	0	157.096	112.08	0
		202	918.68	244.777	0	261.936	264.685	0	47.0185	207.877	0	171.578	0	77.8221	0	0	96.64	0	0	0	121.08	0	206.407	98.6158	236.916	340.862	158.788	0	0	242.837	144.326	0	0	0	0	225.811	286.884	94.6389	106.454	0	43.2426	30.7787	0	317.341	266.741	0	155.408	95.2248	0
		203	922.54	278.316	0	184.07	277.416	0	100.677	354.566	0	113.061	0	79.1954	0	0	174.477	0	0	0	136.568	0	157.412	106.079	168.764	268.05	140.27	0	81.4818	277.115	101.08	0	0	0	0	198.674	353.05	83.6476	64.8894	0	0	114.216	0	252.211	281.975	0	186.702	159.774	0
		204	926.4	195.606	0	243.619	217.306	0	63.6977	322.337	0	157.657	0	107.949	0	0	135.892	0	0	0	128.127	0	225.751	158.821	194.243	288.56	83.4464	0	46.2537	250.789	171.24	0	0	0	0	179.047	301.91	85.793	136.909	0	19.0418	74.1352	0	240.195	246.173	0	100.65	100.331	0
		205	930.26	44.9249	0	192.707	294.393	0	121.776	214.158	0	192.618	0	101.824	0	0	106.055	0	0	0	105.379	0	241.944	123.143	182.422	297.082	169.217	0	0	350.634	139.181	0	0	0	0	162.587	327.927	77.7729	129.397	0	0	94.7475	0	268.966	254.193	0	74.2199	85.9812	0
		206	934.12	235.942	0	309.323	315.536	0	126.182	291.857	0	77.4367	0	72.3732	0	0	96.9888	0	0	0	143.651	0	209.475	59.5101	245.482	293.372	182.58	0	53.2539	295.9	162.964	0	0	0	0	207.988	311.293	94.6204	126.99	0	0	130.774	0	167.283	319.929	0	121.709	112.465	0
		207	937.98	220.247	0	156.428	327.494	0	137.656	270.981	0	133.244	0	74.2493	0	0	147.594	0	0	0	136.473	0	206.559	75.6638	276.154	301.881	179.618	0	23.9302	255.962	104.19	0	0	0	0	214.106	291.446	85.6643	120.183	0	0	117.118	0	326.039	266.338	0	196.056	72.3345	0
		208	941.84	160.074	0	224.467	184.139	0	144.291	346.853	0	110.497	0	96.8906	0	0	169.079	0	0	0	164.336	0	149.074	0	173.037	363.072	147.82	0	0	263.997	150.527	0	0	0	0	168.34	348.735	78.5198	127.49	0	0	108.053	0	176.59	233.024	0	68.2396	107.768	0
		209	945.7	192.491	0	213.374	174.325	0	148.553	254.856	0	172.942	0	157.453	0	0	85.2135	0	0	0	139.236	0	258.873	70.2362	170.513	335.069	87.0819	0	25.8485	379.734	146.294	0	0	0	0	218.378	249.261	84.2433	131.676	0	0	113.321	20.5701	274.266	257.089	0	150.096	138.755	0
		210	949.56	224.135	0	140.992	149.708	0	149.302	277.308	0	159.539	0	83.1568	0	0	101.278	0	0	0	151.753	0	225.783	131.916	205.431	286.392	120.098	0	93.6087	287.465	155.675	0	24.5707	0	0	222.978	386.991	77.8465	87.3533	0	0	164.933	0	275.237	338.139	0	97.7921	115.624	0
		211	953.42	155.949	0	295.54	221.801	0	104.791	257.653	0	137.664	0	92.9478	0	0	166.214	0	0	0	218.9	0	217.974	118.814	220.107	304.406	151.009	0	130.474	317.678	68.1833	0	0	0	0	188.088	267.389	70.0158	96.2768	0	22.9864	124.707	0	274.263	203.41	0	149.567	151.028	0
		212	957.28	227.448	0	207.217	221.825	0	137.278	317.191	0	132.478	0	120.371	0	0	153.699	0	0	0	128.79	0	200.177	149.707	180.517	336.865	125.796	0	0	206.142	78.921	0	0	0	0	193.211	219.573	97.182	115.671	0	0	185.522	22.9614	349.338	286.534	0	122.716	98.1445	0
		213	961.14	306.519	0	311.526	240.976	0	158.783	270.587	0	131.636	0	93.089	0	0	113.594	0	0	0	170.928	0	270.942	125.147	237.459	384.96	144.193	0	0	305.181	126.232	0	0	0	0	226.385	295.403	84.8758	120.526	0	0	181.257	42.4803	203.485	232.091	0	92.1577	122.026	0
		214	965	275.957	0	208.615	233.37	0	153.168	278.27	0	135.714	0	144.791	0	0	100.706	0	0	0	160.591	0	201.06	105.236	242.273	394.379	76.4947	0	57.5985	283.503	148.851	0	36.6859	0	0	192.765	283.748	87.7161	80.5365	0	0	100.628	42.2871	336.047	223.943	0	169.589	111.052	0
		215	968.86	284.455	0	157.848	171.591	0	129.62	282.806	0	151.18	0	67.1155	0	0	101.758	0	0	0	102.978	0	180.165	106.987	231.904	405.746	112.359	0	0	249.229	64.6059	0	0	0	0	212.684	257.432	125.73	145.091	0	0	76.6586	38.782	271.345	202.802	0	150.946	115.401	0
		216	972.72	230.547	0	187.055	226.587	0	170.3	251.58	0	143.877	0	128.801	0	0	91.7004	0	0	0	123.088	0	220.969	96.1694	203.821	354.526	152.833	0	0	259.29	37.2648	0	47.6602	0	0	288.031	365.703	74.0082	167.01	0	30.2262	129.094	0	180.91	265.723	0	129.764	88.0445	0
		217	976.58	278.521	0	162.438	214.977	0	166.577	203.185	0	111.733	0	91.1109	0	0	115.461	0	0	0	169.998	0	184.371	102.329	259.543	335.253	140.906	0	0	379.639	99.3159	0	76.4085	0	0	209.413	399.265	57.8033	38.4765	16.3628	0	116.327	68.3199	258.02	256.532	0	118.389	132.748	0
		218	980.44	329.247	0	260.564	243.047	0	204.174	251.124	0	106.944	0	166.109	0	0	126.695	0	0	0	159.417	0	298.307	136.217	252.735	453.083	82.8071	0	0	299.256	84.3278	0	105.406	0	0	257.545	329.273	108.665	49.4045	0	23.8616	109.85	54.4809	256.314	206.294	0	185.05	68.1115	0
		219	984.3	220.851	0	255.085	239.65	0	193.452	232.402	0	172.81	0	116.382	0	0	65.5284	0	0	0	133.145	0	256.005	78.0212	250.061	340.809	114.553	0	67.0056	258.916	104.942	0	132.229	0	0	204.043	325.41	85.3402	122.703	0	0	130.639	37.0286	228.173	263.814	0	142.965	120.92	0
		220	988.16	220.637	0	233.818	229.683	0	213.265	260.398	0	248.886	0	150.08	0	0	53.7414	0	0	0	92.179	0	284.701	60.2923	259.425	368.846	28.7796	0	79.4243	227.816	82.039	0	66.1491	0	0	260.638	301.044	69.2368	96.2768	0	36.9783	104.781	53.6659	153.891	247.471	0	216.905	95.555	0
		221	992.02	237.011	29.8267	233.582	130.959	0	179.191	301.906	0	145.234	0	148.136	0	0	52.6042	0	0	0	141.12	0	261.31	38.0785	243.89	266.1	142.543	0	0	0	81.3086	0	83.866	0	30.3599	205.589	399.287	84.7227	51.7717	0	28.6136	143.129	60.4743	189.72	276.332	0	188.893	72.1867	0
		222	995.88	297.043	20.4651	264.633	247.773	0	155.924	246.107	0	216.179	0	153.312	0	0	55.5301	0	0	0	98.9597	0	229.025	55.5284	235.804	360.995	67.2479	0	0	235.375	78.2268	0	118.491	0	38.2811	277.458	321.757	107.886	118.12	0	38.8736	95.0405	56.2604	208.668	293.358	0	134.518	147.458	0
		223	999.74	255.504	0	216.167	189.188	0	158.988	242.953	0	211.684	0	101.087	0	0	108.19	0	0	0	77.225	0	267.842	0	253.515	294.094	67.4276	0	0	263.156	152.735	0	122.32	0	0	282.356	364.871	130.637	164.361	0	67.7546	146.764	107.777	230.851	212.736	0	269.096	0	0
		224	1003.6	224.848	43.8957	213.711	185.164	0	124.265	215.276	0	266.684	0	153.175	0	0	53.5183	0	0	0	76.3549	0	188.477	34.5196	250.817	376.281	73.0341	0	0	268.45	193.817	0	93.1938	0	0	221.199	417.816	85.9432	120.927	0	0	133.118	70.3994	151.697	241.384	0	208.51	79.2391	0
		225	1007.46	269.421	64.1357	299.962	273.682	0	167.602	263.994	0	229.423	0	105.831	0	0	39.645	0	0	0	109.021	0	211.544	54.3848	311.805	333.281	49.3854	0	77.2382	309.712	64.4342	35.8079	170.32	0	44.3505	220.644	351.818	132.976	138.856	0	35.7898	142.937	29.8837	186.309	219.755	0	252.115	72.0038	0
		226	1011.32	215.749	66.2785	186.06	245.939	0	147.41	245.747	0	300.828	0	186.183	0	0	27.1782	0	0	0	59.7384	0	195.279	0	290.526	275.192	87.9377	0	0	247.191	120.189	0	91.2635	0	36.0031	141.811	291.486	110.458	177.052	0	71.3251	84.1223	47.2162	199.623	301.674	0	268.045	78.9879	0
		227	1015.18	268.712	72.8093	280.409	343.642	0	173.153	177.884	0	270.701	0	138.118	0	0	43.6663	0	0	0	93.2585	0	289.631	40.7327	332.073	266.068	71.5319	0	0	313.625	84.3495	0	114.775	0	35.8942	246.557	305.175	114.444	97.2189	0	79.9781	51.4135	95.6146	135.066	252.399	0	201.056	43.4441	0
		228	1019.04	164.751	54.4236	229.7	330.289	19.6921	248.69	200.663	0	279.848	0	109.324	0	0	101.139	0	0	0	94.6781	0	341.19	24.3948	288.809	368.446	142.828	0	0	219.537	92.1248	31.0194	98.0019	0	0	275.991	401.927	104.835	79.7386	0	57.3748	63.9645	68.887	206.653	187.548	0	260.565	26.5067	0
		229	1022.9	157.284	74.7775	267.887	315.259	0	184.032	182.054	0	303.937	0	83.5001	0	0	143.387	0	0	0	78.1401	0	268.504	0	253.149	272.461	77.0966	0	0	309.582	71.3555	28.1453	83.8368	0	74.2186	287.501	336.777	105.852	75.4415	0	40.2839	74.8938	64.7675	192.535	194.449	0	262.891	68.4848	0
		230	1026.76	292.23	98.535	262.549	211.504	0	153.688	185.747	0	311.422	0	166.732	0	0	43.7537	0	0	0	143.893	0	300.865	19.4953	312.676	369.391	87.5317	0	0	176.569	105.155	33.8436	111.639	0	82.3603	277.509	361.878	121.952	136.646	0	81.4096	69.0606	73.276	196.961	134.035	0	197.402	0	0
		231	1030.62	316.145	110.005	229.796	225.584	0	127.045	233.396	0	261.973	0	122.631	0	0	55.5278	0	0	0	77.4331	0	289.865	0	263.775	350.886	126.793	0	0	228.197	133.088	29.5899	138.136	0	102.594	254.878	345.078	123.506	76.4582	0	74.6159	0	38.7958	211.142	222.308	0	216.635	0	0
		232	1034.48	290.213	137.608	210.735	254.447	0	200.49	227.167	0	172.824	0	83.4359	0	0	116.323	0	0	0	133.185	0	304.275	26.9152	330.052	290.754	69.4244	0	0	310.335	121.851	26.8453	149.706	0	66.1686	322.544	408.096	88.6364	84.1703	0	47.699	111.829	37.5079	157.701	183.915	0	188.52	0	0
		233	1038.34	305.06	52.6709	298.608	265.288	0	145.948	255.544	0	254.586	0	91.32	0	0	178.509	0	0	0	79.3681	0	274.942	0	344.853	358.023	89.4783	0	0	207.608	50.6571	45.3124	188.162	0	59.4384	308.682	310.868	102.961	165.69	0	46.3728	81.6438	70.7965	159.753	230.636	0	193.168	41.5497	0
		234	1042.2	291.092	57.6098	112.947	276.259	0	190.967	196.092	0	327.653	0	102.267	0	0	120.38	0	0	0	89.058	0	238.96	0	284.428	226.444	82.2261	0	0	254.539	38.8909	54.6495	123.685	0	48.8976	251.561	349.389	188.428	81.485	0	95.7617	102.093	103.482	232.837	259.004	0	210.961	0	0
		235	1046.06	373.112	57.4576	179.457	390.207	0	218.939	210.654	0	257.118	0	123.131	0	0	104.753	0	0	0	97.2337	0	152.248	0	279.247	374.941	100.56	0	0	173.504	32.1402	42.9252	89.3259	0	70.0949	409.063	353.8	145.89	101.924	0	105.87	80.5669	57.9003	112.893	273.796	0	263.914	0	0
		236	1049.92	272.963	86.1154	173.094	272.363	0	185.844	227.717	0	225.554	0	57.34	0	0	68.6617	0	0	0	109.82	0	245.549	0	216.677	414.159	151.716	0	0	225.31	60.5808	18.3312	148.761	0	67.7029	299.906	344.286	124.024	63.5844	0	83.2976	172.038	45.97	207.156	188.213	0	236.182	33.9564	0
		237	1053.78	294.361	75.4386	205.248	273.556	0	120.292	223.898	0	296.729	0	93.741	0	0	163.742	0	0	0	83.2921	0	261.468	30.7534	318.406	364.008	161.503	0	0	217.752	81.7673	43.6826	37.2921	0	90.7814	153.306	344.795	145.7	106.358	0	70.8011	147.283	44.6976	178.235	181.958	0	228.743	28.5293	0
		238	1057.64	328.519	50.9183	117.918	236.039	0	150.03	159.911	0	260.918	0	133.378	0	0	86.6223	0	0	0	115.036	0	243.554	0	268.665	333.272	130.05	0	0	175.922	0	66.3526	97.5472	0	51.4628	277.918	391.205	111.722	150.95	0	87.9024	168.878	30.2758	263.813	269.098	0	342.962	31.2275	0
		239	1061.5	276.269	60.6016	238.006	247.837	0	127.447	238.477	0	233.65	0	0	0	0	48.3491	0	0	0	48.7438	0	178.463	0	240.584	313.691	88.4239	0	49.2801	233.631	45.5789	32.695	168.619	0	45.5655	225.43	338.462	103.955	102.64	0	69.531	143.174	79.5769	227.481	185.208	0	279.318	54.7392	0
		240	1065.36	272.728	57.8298	162.499	262.507	0	183.653	256.862	0	257.807	0	52.2036	0	0	94.9844	0	0	0	56.2962	0	254.599	0	253.471	280.986	127.826	0	104.066	203.917	24.2007	52.4201	136.585	0	67.2814	219.864	334.606	99.5132	124.247	0	88.0463	139.443	88.6963	139.91	253.227	0	256.251	34.2443	0
		241	1069.22	276.918	0	311.619	267.319	0	123.886	249.621	0	258.044	0	62.3491	0	0	103.989	0	0	0	70.1516	0	246.23	41.8009	296.873	297.742	108.114	0	0	245.333	0	71.5277	82.497	0	68.4575	288.614	392.81	106.062	118.168	0	68.9223	201.496	64.3611	156.118	233.481	0	224.657	0	0
		242	1073.08	264.912	70.5109	257.695	174.857	0	163.357	224.961	0	264.145	0	131.81	0	0	68.4785	0	0	0	76.6003	0	209.662	0	322.228	266.985	82.2658	0	0	258.273	0	65.7926	89.98	0	49.3582	147.433	403.228	205.917	40.1853	0	81.1846	164.633	125.476	206.56	349.739	0	261.928	46.4401	0
		243	1076.94	283.752	35.7344	218.705	199.706	0	53.9082	330.092	0	234.207	0	134.892	0	0	81.2892	0	0	0	28.316	0	194.153	0	302.448	361.491	75.5533	0	0	192.22	0	63.0437	137.124	0	127.951	199.976	309.085	98.2879	109.375	0	68.3536	169.198	103.83	276.627	263.892	0	288.285	54.715	0
		244	1080.8	332.085	74.0066	267.526	219.329	0	86.5578	155.327	0	302.07	0	28.2409	0	0	95.0012	0	0	0	96.9514	0	246.333	43.2693	367.676	345.683	96.7298	0	71.7064	207.693	0	77.8744	139.343	0	94.8256	243.763	407.323	150.595	69.4934	0	106.507	161.045	61.4096	187.381	244.794	0	350.606	21.0926	0
		245	1084.66	394.23	31.7343	196.238	194.707	0	143.279	300.335	0	271.673	0	54.4654	0	0	62.9444	0	0	0	72.9452	0	144.504	32.8562	282.316	311.554	71.1586	0	31.8204	322.524	0	37.2198	153.679	0	85.1485	173.818	294.788	126.593	120.543	0	104.878	143.054	104.488	213.379	192.631	0	309.507	54.6492	0
		246	1088.52	202.944	21.9504	241.27	277.023	0	162.211	261.846	0	273.859	0	36.3556	0	0	51.2908	0	0	0	83.8583	0	176.07	25.7039	300.087	354.302	73.3527	0	54.8027	225.201	0	81.637	149.237	0	92.7306	158.117	290.038	135.266	147.13	0	78.0069	196.145	131.685	249.73	223.23	0	338.452	43.0923	0
		247	1092.38	275.101	41.5523	199.329	233.724	0	179.757	247.725	0	224.73	0	38.1549	0	0	51.8509	0	0	0	102.506	0	215.285	32.2974	329.528	348.794	67.3637	0	25.153	266.989	46.7051	106.596	118.409	0	117.244	104.275	294.464	81.6366	111.392	0	146.004	198.364	81.3285	229.427	328.093	0	362.995	68.1192	0
		248	1096.24	237.932	57.0675	140.794	208.865	0	187.037	310.011	0	287.313	0	26.1264	0	0	107.664	0	0	0	70.4766	0	191.072	85.6201	258.816	310.11	61.5836	0	0	262.463	0	89.3032	85.8176	0	121.65	159.345	354.253	127.452	78.0817	0	113.908	280.809	78.669	282.008	299.359	0	271.859	48.3182	0
		249	1100.1	326.496	74.2165	161.343	197.381	0	123.829	303.603	0	198.748	0	82.7989	0	0	87.4763	0	0	0	59.5984	0	130.133	59.6645	230.808	250.689	104.144	0	38.6413	226.066	0	104.743	141.805	0	67.365	143.736	234.545	110.13	68.6035	0	139.18	220.566	93.917	173.17	203.302	0	252.25	106.746	0
		250	1103.96	346.634	100.136	214.709	211.211	0	150.862	292.643	0	235.067	0	89.523	0	0	144.74	0	0	0	61.334	0	173.216	42.2265	275.701	344.602	90.609	0	0	299.55	0	64.6578	95.5835	0	137.25	134.284	290.577	153.13	156.132	0	65.6116	172.769	93.7415	160.278	174.491	0	241.136	0	0
		251	1107.82	273.33	53.8376	170.05	200.463	0	179.149	286.945	0	304.272	0	29.3339	0	0	85.5853	0	0	0	77.7628	28.0207	193.953	61.3294	260.054	239.224	91.9032	0	0	239.28	0	96.9124	70.8487	33.4657	72.5281	38.6709	346.931	53.0731	131.105	0	92.0283	335.546	116.343	215.514	197.163	0	232.13	56.0558	0
		252	1111.68	347.967	52.9689	103.497	218.511	0	196.123	179.202	0	153.852	0	48.1107	0	0	119.362	0	0	0	64.4239	45.6598	256.267	39.5337	294.744	311.956	107.48	0	0	256.816	0	74.1553	58.0144	21.8982	80.6391	94.4161	189.99	100.95	109.662	0	60.7514	251.545	114.847	226.132	267.057	0	304.137	117.082	0
		253	1115.54	261.24	68.562	107.649	197.655	0	219.675	210.001	0	297.933	0	0	0	0	74.922	0	0	0	157.504	54.7454	133.116	32.9594	275.775	255.3	127.464	0	0	230.178	72.1231	100.478	89.6469	0	122.986	109.029	254.912	86.1357	94.6703	0	91.2772	263.65	134.31	208.883	209.25	0	337.801	89.6422	0
		254	1119.4	298.482	53.2189	206.748	245.095	0	174.193	233.616	0	248.791	0	82.5861	0	0	112.992	0	0	0	115.812	57.2261	168.213	84.2747	311.731	247.158	89.9938	0	0	225.159	0	70.7412	73.9221	0	98.5935	188.977	305.42	97.1703	112.597	0	113.547	229.372	142.218	126.462	255.615	0	244.453	31.8111	0
		255	1123.26	252.21	120.924	180.297	264.764	0	218.218	289.407	0	223.126	0	34.9349	0	0	100.384	0	0	0	56.5358	65.1398	111.598	119.541	330.037	345.106	54.0728	0	0	251.667	53.1395	77.5272	155.682	45.929	187.401	98.0179	292.522	108.919	73.5262	0	72.6737	229.762	86.3656	193.864	187.005	0	314.201	107.158	0
		256	1127.12	222.5	218.392	201.005	216.185	0	217.045	248.138	0	247.066	0	98.7204	0	0	125.884	0	0	0	110.828	21.937	168.347	70.7659	333.751	215.788	25.3565	0	0	240.861	67.332	121.247	91.1231	31.6456	141.284	95.7212	287.988	62.6721	53.3463	0	111.275	355.907	133.174	148.822	162.506	0	225.538	0	0
		257	1130.98	204.57	123.852	209.176	210.689	0	264.188	189.954	0	243.844	0	64.7941	0	0	147.409	0	0	0	72.8923	74.1326	119.774	125.943	196.732	304.435	72.7324	0	0	199.237	55.9866	87.0013	50.7095	108.979	157.917	88.411	283.788	41.6957	79.6244	0	101.022	289.754	84.8879	193.468	194.391	0	325.267	67.7953	0
		258	1134.84	229.977	97.6373	133.628	246.289	0	265.975	272.697	0	239.357	0	79.9189	27.8802	0	141.462	0	0	0	144.243	63.2589	165.514	129.587	240.157	313.598	115.438	0	0	93.1883	69.4945	113.959	65.3136	100.428	90.9049	123.51	346.303	125.636	91.2266	0	174.105	217.494	136.558	217.821	225.828	0	334.902	126.812	0
		259	1138.7	209.889	92.2627	174.798	336.373	0	257.311	292.623	0	218.002	0	64.068	37.5586	0	67.3817	0	0	0	118.087	41.2097	70.7125	213.289	374.392	299.128	131.238	0	0	234.953	65.5212	80.1976	152.075	58.2346	76.1738	0	282.928	144.288	45.9142	0	118.619	317.862	106.407	219.913	238.206	0	259.587	78.7981	0
		260	1142.56	239.391	183.608	217.587	244.257	0	274.579	270.101	0	218.791	0	75.2134	29.362	0	112.696	0	0	0	130.008	56.6187	100.32	122.372	291.963	266.072	98.3835	0	0	135.238	101.977	124.764	95.0213	117.837	118.114	141.726	238.533	137.046	71.3205	0	88.6722	329.011	153.845	224.766	214.628	0	235.801	45.3339	0
		261	1146.42	246.208	221.062	274.469	149.788	0	252.697	193.67	0	256.158	0	68.1068	25.7171	0	114.565	0	0	0	101.973	67.9591	114.8	150.896	219.494	186.609	76.5292	0	0	171.642	103.077	128.09	94.3173	59.3789	102.348	172.766	247.232	94.783	71.1875	0	70.8098	284.35	101.79	234.631	196.899	0	231.721	65.5339	0
		262	1150.28	181.921	220.301	283.885	232.235	0	292.293	221.805	0	250.422	0	55.9911	0	0	142.803	0	0	0	118.654	73.0415	106.394	247.881	334.334	291.998	136.657	0	0	145.539	153.618	102.285	81.0769	85.47	100.529	156.908	209.854	92.1568	83.0352	0	64.2141	275.708	78.3288	235.363	108.131	0	219.394	50.6649	0
		263	1154.14	201.675	163.895	209.833	288.471	0	221.174	200.247	0	163.903	0	72.9621	0	0	147.526	0	0	0	149.978	38.2217	109.246	188.161	203.013	240.369	84.8334	0	0	188.742	156.733	136.991	114.607	0	107.211	134.447	266.386	91.1863	110.82	0	94.1555	348.232	123.169	214.834	144.117	0	364.75	142.098	0
		264	1158	287	191.995	230.635	320.409	0	241.834	224.986	0	243.453	0	74.8827	32.0057	0	93.0869	0	0	0	103.527	58.4374	107.778	206.833	234.444	266.647	106.951	0	0	113.531	116.969	105.799	69.5489	97.8363	113.97	172.505	297.146	121.536	90.0072	0	114.325	373.984	74.4662	198.691	154.175	0	267.561	50.9708	0
		265	1161.86	283.513	198.91	154.945	235.954	0	266.18	144.756	0	156.458	0	51.9879	37.9054	0	197.692	0	0	0	113.252	0	143.679	172.805	265.254	391.248	110.486	0	0	96.369	179.506	98.3021	110.512	98.0418	45.4497	191.273	222.938	88.2653	73.8673	0	107.18	262.216	66.051	212.876	203.564	0	234.244	96.1807	0
		266	1165.72	268.237	97.6503	219.758	294.177	0	280.143	234.808	0	199.861	0	81.4132	30.7919	0	108.626	0	0	0	127.495	0	122.142	264.42	177.311	245.105	137.482	0	0	151.759	157.907	162.103	109.158	52.3388	81.1127	138.869	240.313	53.8825	71.4971	0	37.7796	316.75	147.241	180.301	123.917	0	296.82	32.663	0
		267	1169.58	267.364	146.742	182.474	205.372	0	326.054	244.764	0	195.412	0	117.344	55.4153	0	75.0294	0	0	0	101.962	0	187.347	263.269	142.687	215.574	90.9015	0	0	122.839	126.896	171.152	134.368	103.536	102.393	123.981	259.134	120.107	94.5885	0	24.999	270.612	73.9473	230.435	136.006	0	208.29	93.5691	0
		268	1173.44	210.036	147.837	178.415	161.651	0	220.569	237.571	0	230.554	0	110.79	93.0136	0	134.787	0	0	0	96.941	22.7826	167.241	239.5	214.038	275.416	57.3456	0	0	200.811	197.649	191.545	86.7321	110.177	121.33	156.089	231.477	125.937	117.118	0	79.3811	296.153	72.1187	225.493	211.778	0	251.837	96.1854	0
		269	1177.3	296.684	175.182	170.442	238.327	0	386.781	204.049	0	164.513	0	94.5907	93.841	0	87.2434	0	0	0	80.9845	83.6508	100.607	260.488	158.166	220.299	176.828	0	0	127.795	171.025	129.617	106.167	151.701	75.0391	128.663	280.998	74.9382	157.337	0	30.1136	252.315	80.2341	208.909	38.4841	0	206.163	129.843	0
		270	1181.16	229.787	146.62	264.557	198.983	0	281.997	187.588	0	196.459	0	109.188	90.2622	0	110.886	0	0	0	154.576	28.4846	182.489	261.102	195.286	352.404	70.354	0	0	84.7085	148.737	187.857	138.098	100.021	76.2409	166.449	182.014	81.8029	166.434	0	56.9123	301.959	114.809	91.3969	44.0392	0	320.372	171.349	0
		271	1185.02	305.637	189.369	205.64	185.198	0	367.087	230.893	0	285.565	0	82.8489	99.067	0	147.472	0	0	0	105.023	46.933	218.056	283.444	151.155	355.252	89.4884	0	0	172.604	96.5804	229.953	114.621	84.461	109.482	233.933	212.317	96.3657	200.435	0	64.2537	268.478	71.9622	155.888	123.363	0	308.847	254.326	0
		272	1188.88	358.001	146.608	236.797	202.087	0	333.282	248.962	0	210.496	0	53.3353	116.338	0	113.295	0	0	0	89.2158	91.6918	147.99	230.36	221.929	271.9	89.6496	0	0	128.777	143.703	209.798	130.996	99.9972	101.094	210.05	255.638	127.926	162.029	0	50.4484	254.092	116.793	250.028	147.536	22.5456	245.773	120.298	0
		273	1192.74	291.303	191.599	253.355	125.437	0	331.7	183.937	0	213.229	0	62.9229	117.67	0	84.1447	0	0	0	110.972	22.5268	139.745	209.8	151.488	300.535	110.078	0	0	135.355	251.39	149.5	131.855	60.3535	141.496	212.615	208.236	112.797	150.488	0	48.7279	264.513	74.3296	211.815	165.664	0	238.236	164.744	0
		274	1196.6	276.739	205.84	250.392	148.132	0	333.154	253.932	0	203.03	0	93.4594	90.4338	0	132.571	0	0	0	86.0492	45.1908	174.215	218.03	162.117	241.584	46.1022	0	0	155.632	168.057	161.194	89.8789	112.543	96.5915	187.221	137.829	116.514	201.844	0	31.9448	223.026	97.2845	327.907	131.779	0	333.464	96.9787	0
		275	1200.46	278.328	170.525	295.904	164.604	0	329.839	186.401	0	233.173	0	123.967	144.992	0	133.916	0	0	0	72.4302	40.5043	207.034	224.681	110.555	178.898	40.1792	0	0	197.61	132.016	202.768	136.825	157.999	136.965	123.062	105.53	62.2756	168.483	0	63.3357	215.84	114.532	281.963	151.496	28.0629	280.34	146.083	0
		276	1204.32	320.343	187.937	331.387	177.019	0	305.029	214.815	0	161.335	0	185.74	71.2544	0	161.632	20.2068	0	0	115.802	36.3355	225.73	230.527	130.917	177.822	41.9871	0	0	137.46	147.556	241.875	113.067	71.8248	68.1973	149.168	200.089	109.129	165.613	0	50.3065	186.476	130.433	108.684	179.346	0	244.213	216.898	0
		277	1208.18	273.515	184.922	287.907	114.278	0	349.848	203.205	0	228.519	0	99.9932	93.8163	0	90.6039	20.9941	0	0	83.753	38.4547	187.038	308.319	77.0781	322.47	63.817	0	0	201.318	182.967	203.092	122.623	57.3078	87.3319	129.193	192.205	113.291	141.071	0	32.019	227.259	115.436	259.181	35.4539	0	334.727	185.158	0
		278	1212.04	348.843	212.893	159.842	231.193	0	288.731	273.851	0	146.81	0	39.2878	69.4876	0	68.6363	0	0	0	131.206	31.6335	158.202	173.081	150.158	268.325	82.9664	0	0	175.833	158.415	227.065	94.628	64.1991	78.2903	191.613	136.338	86.0433	295.204	0	76.6181	212.319	124.9	232.462	201.52	26.0885	380.314	170.891	0
		279	1215.9	341.556	258.259	216.747	210.112	0	384.238	175.724	0	306.887	0	90.8431	122.907	0	121.605	0	0	0	147.673	0	182.361	255.742	111.299	306.235	54.4079	0	0	179.684	175.959	192.333	101.063	97.516	126.594	195.907	137.515	113.641	160.298	0	51.4092	206.572	115.251	263.923	218.338	65.8765	260.184	194.191	0
		280	1219.76	269.482	280.339	194.393	215.271	0	375.45	269.375	0	184.211	0	125.339	146.319	0	196.56	0	0	0	158.284	49.7946	194.335	250.05	121.704	267.233	93.356	0	93.7047	199.891	113.644	327.203	92.0697	128.689	83.0784	203.315	272.535	103.297	179.603	0	51.8019	221.032	78.092	100.886	167.716	0	349.388	177.998	0
		281	1223.62	280.837	291.991	173.541	229.474	0	259.525	222.249	0	233.11	0	85.9559	92.8955	0	122.523	0	0	0	87.9419	67.67	187.869	255.064	60.8265	370.713	72.3381	0	0	163.904	123.682	155.424	104.059	99.1602	143.74	159.252	164.345	95.8339	252.361	0	35.7917	205.006	139.814	99.2525	232.792	0	231.49	193.376	0
		282	1227.48	214.563	236.644	115.14	278.144	34.8179	281.664	343.192	0	201.949	0	103.203	131.845	0	101.476	0	0	0	157.464	0	170.528	207.362	99.43	348.335	42.441	0	0	246.801	117.294	264.084	184.07	53.0909	133.646	223.373	130.532	72.6969	186.294	0	65.104	178.764	71.9683	214.237	171.009	49.6173	336.209	231.961	0
		283	1231.34	240.936	212.681	164.897	183.506	0	379.599	333.729	0	192.852	0	77.5576	60.4513	0	153.637	0	0	0	92.3333	43.0163	202.199	312.861	58.8425	276.272	62.1745	0	0	201.882	192.701	216.006	109.442	72.6501	101.582	194.455	115.278	74.3547	175.347	0	45.996	187.955	100.184	250.032	167.774	60.6233	301.058	219.748	0
		284	1235.2	312.826	227.996	236.464	243.859	51.1661	341.034	192.423	0	217.57	0	99.7024	116.716	0	112.292	62.505	0	0	142.895	50.4476	220.93	204.681	100.457	298.019	69.6268	0	159.677	230.471	148.388	236.132	77.983	122.188	96.6173	214.6	147.133	76.0517	217.462	0	36.2515	186.954	128.679	298.942	200.623	59.9725	330.914	277.872	0
		285	1239.06	264.387	182.466	137.526	213.726	0	294.751	221.836	0	251.76	0	79.6572	98.173	0	65.7639	68.2691	0	0	79.6079	103.345	143.705	325.224	141.871	323.871	82.0295	0	141.631	208.748	117.231	190.64	125.209	104.805	101.023	240.553	180.941	137.431	216.123	0	49.12	334.348	220.047	187.124	200.698	82.4745	354.846	187.383	0
		286	1242.92	263.683	217.692	170.659	216.84	32.8296	337.779	290.755	0	274.117	0	78.7653	56.9948	0	141.807	21.7174	0	0	136.771	52.4375	169.698	339.755	159.354	367.735	62.5472	0	0	161.719	131.441	234.893	151.491	90.6128	116.817	267.333	190.805	115.116	195.694	0	72.0382	293.926	169.878	232.481	159.116	48.1055	381.375	247.404	0
		287	1246.78	306.696	211.634	153.267	310.245	0	381.029	262.692	0	124.323	0	102.458	149.314	0	152.952	67.8858	0	0	118.715	118.457	142.358	288.983	182.564	284.287	71.2834	0	184.109	198.076	85.3558	241.389	131.338	78.1965	82.7512	263.954	238.808	93.049	253.996	0	75.0075	221.508	205.376	199.049	216.226	50.5301	404.204	266.729	0
		288	1250.64	246.057	164.647	159.703	228.1	44.9504	393.877	256.122	0	186.366	0	50.2803	58.4873	0	107.111	30.2674	0	0	142.389	116.808	176.826	231.864	129.262	272.991	72.8736	0	0	197.398	122.732	221.052	100.616	68.4697	128.908	230.824	172.64	105.266	218.816	0	93.0773	268.632	215.272	152.218	191.805	99.3099	296.832	162.075	0
		289	1254.5	228.272	235.223	131.516	226.394	25.7801	328.302	200.615	0	245.989	0	48.0262	117.203	0	122.359	101.366	0	0	151.819	96.8407	44.0075	298.872	161.829	230.163	87.7329	0	0	166.065	101.264	218.575	111.507	84.4347	47.6947	191.024	196.718	128.289	251.584	0	81.8536	252.876	183.808	259.069	93.7401	108.73	431.27	313.722	0
		290	1258.36	311.511	271.857	167.502	236.747	53.316	365.848	266.454	0	208.767	0	94.3478	175.533	0	136.985	71.4322	0	0	166.108	67.5101	59.4656	291.945	180.265	277.581	94.074	0	210.404	208.683	136.087	287.265	100.433	138.998	64.1584	216.962	258.667	117.944	208.168	0	53.5885	230.959	141.717	272.935	146.922	82.7381	291.403	425.098	0
		291	1262.22	252.7	233.462	133.379	240.095	48.8189	305.701	244.856	0	144.838	0	52.07	149.807	0	175.252	79.8506	0	0	110.674	38.2528	120.385	259.157	75.0908	256.469	99.0559	0	178.47	238.253	155.97	294.624	91.2155	103.461	108.357	283.702	238.401	147.428	120.362	0	56.71	256.781	157.856	175.648	146.098	83.5157	303.926	247.068	0
		292	1266.08	203.477	208.222	99.5454	207.503	32.9118	411.599	158.941	0	268.189	0	49.0917	74.8025	0	127.395	78.4639	0	0	219.067	92.6773	120.361	251.776	120.531	300.137	80.4853	0	154.614	229.283	155.388	290.774	74.4988	110.4	131.714	235.68	216.989	106.307	119.333	0	53.714	287.341	118.934	132.133	259.893	112.163	310.641	304.466	0
		293	1269.94	223.896	124.748	68.1985	202.102	81.4637	299.76	229.033	0	169.217	0	27.4391	125.394	0	127.737	68.9759	0	0	117.553	86.8955	132.712	322.751	236.054	303.183	47.3145	0	125.83	191.448	147.057	286.082	40.6475	32.1361	93.9969	128.507	179.87	75.4437	207.059	0	0	298.07	203.315	177.961	59.4624	82.2827	322.512	224.259	0
		294	1273.8	311.025	111.203	125.758	189.669	61.0975	254.619	180.361	0	248.997	0	37.8949	103.625	0	40.6131	75.0778	0	0	188.233	53.8426	119.696	282.006	201.928	296.063	45.1088	0	152.575	154.168	153.176	299.709	44.217	44.5819	172.492	150.161	212.783	94.1147	86.9199	0	28.6293	270.521	134.497	213.679	160.151	145.384	390.854	268.281	0
		295	1277.66	198.093	107.942	169.22	229.725	56.4785	345.7	253.686	0	192.638	0	52.2593	89.3008	0	134.311	39.9806	0	0	227.124	91.6967	165.642	284.128	166.429	290.513	41.3498	0	0	94.5105	167.572	231.144	45.1793	24.4125	100.753	179.67	280.54	114.029	77.761	0	32.4926	259.27	139.931	169.028	112.295	87.4874	283.541	276.018	0
		296	1281.52	0	97.7027	125.423	239.083	122.407	245.187	276.151	0	208.439	0	42.6023	146.375	0	146.656	95.2407	0	0	256.503	167.656	143.806	277.081	183.842	306.872	82.7298	0	0	218.642	216.203	178.921	96.3204	85.4595	116.735	151.965	223.134	101.715	143.441	0	38.0904	181.928	144.288	197.727	141.892	115.57	399.585	359.305	0
		297	1285.38	278.114	99.3816	244.305	186.796	72.9868	236.961	215.594	0	98.2072	0	0	82.2428	0	86.5339	0	0	0	185.195	70.587	137.563	241.783	169.367	255.639	56.8595	0	0	156.782	148.429	199.279	81.9369	49.3664	60.0589	185.523	240.534	32.2459	89.7769	0	0	199.111	78.3088	162.517	116.304	63.9082	313.262	260.435	0
		298	1289.24	287.368	106.782	168.658	153.633	48.5365	250.455	219.097	0	175.484	0	20.819	71.9483	0	53.4936	107.225	0	0	189.761	138.269	113.75	232.481	139.798	290.103	79.5034	0	0	235.687	190.116	206.269	89.4759	89.7527	62.4471	118.294	244.293	68.731	80.914	0	18.3138	261.513	138.079	107.54	122.237	90.7754	323.566	224.766	0
		299	1293.1	324.234	112.491	171.784	177.988	97.2355	197.307	247.023	0	226.202	0	50.8092	102.132	0	131.558	80.6518	0	0	158.221	45.8106	115.061	261.532	140.955	288.356	60.0779	0	0	179.427	184.641	210.715	108.163	82.9256	115.199	122.711	298.523	144.99	117.306	0	0	200.81	120.168	151.119	41.4167	84.1213	299.125	237.222	0
		300	1296.96	266.001	106.829	168.987	221.734	74.7622	434.144	227.1	0	202.133	0	33.8621	111.57	0	101.372	107.462	0	0	244.656	112.237	43.99	250.175	163.304	333.907	73.5552	0	0	182.382	183.321	229.03	121.686	112.627	149.769	147.786	273.747	65.4655	89.8072	0	50.1491	273.878	189.584	161.677	166.26	122.092	348.849	273.028	0
		301	1300.82	371.943	68.0758	180.516	213.597	81.5703	232.838	201.993	0	230.845	0	38.9595	165.313	0	53.9022	140.656	0	0	270.958	139.089	111.693	240.359	162.127	240.261	89.5559	0	0	202.877	257.286	228.105	133.755	92.1279	93.4054	40.2615	222.983	66.7969	182.402	0	55.6122	283.341	88.5731	139.628	104.727	79.1106	280.245	213.249	0
		302	1304.68	0	74.2487	153.776	139.224	149.747	255.639	211.742	0	145.196	0	0	165.455	0	102.779	125.606	0	0	273.484	119.234	79.7626	233.451	181.036	176.557	100.568	0	0	211.616	190.851	288.193	90.8167	81.1026	124.886	124.489	245.45	63.5191	124.162	0	62.2236	313.596	177.203	164.361	153.541	64.536	392.711	233.7	0
		303	1308.54	299.634	101.716	187.582	219.049	17.7648	272.825	231.059	0	149.223	0	0	111.027	0	172.368	81.6481	0	0	317.04	98.7377	107.35	236.773	212.289	201.862	51.6301	0	0	211.982	166.415	248.19	152.639	101.665	87.9157	156.906	204.239	28.912	40.077	0	58.7575	284.43	127.384	144.557	122.915	34.5362	346.273	279.752	0
		304	1312.4	0	122.339	218.097	191.431	92.3063	273.959	154.628	0	104.557	0	32.0614	119.177	0	190.442	160.779	0	0	220.565	82.8668	119.9	220.895	183.944	226.81	80.5392	0	0	181.279	292.447	229.41	122.508	81.5127	96.9752	87.4736	236.8	48.8637	112.386	0	48.1328	282.176	84.8086	122.782	134.541	76.6415	358.94	276.884	0
		305	1316.26	337.755	52.2971	227.107	264.145	0	245.337	297.779	0	145.82	0	32.6488	119.723	0	79.0243	106.815	0	0	247.019	80.736	123.981	219.438	243.933	160.959	79.7652	0	0	215.452	99.6272	242.016	89.2266	95.9284	79.733	45.3382	168.453	26.1412	123.744	0	50.593	287.661	138.108	185.363	115.646	103.551	283.775	279.643	0
		306	1320.12	197.257	0	106.006	213.149	53.5063	271.621	181.367	0	191.634	0	0	110.596	0	151.401	110.513	0	0	188.979	92.1411	76.7901	230.494	151.869	196.353	28.8557	0	0	325.534	130.066	268.378	138.971	124.391	97.2937	102.474	211.187	54.3134	170.329	0	32.8824	250.226	96.5361	183.831	65.054	84.536	314.461	176.422	0
		307	1323.98	289.001	80.8151	224.115	281.884	65.6792	301.262	210.324	0	128.282	0	0	76.594	0	135.6	159.292	0	0	199.876	99.5898	39.3134	248.938	288.167	138.391	57.7485	0	0	201.451	155.276	314.796	76.0297	156.326	60.4438	98.627	226.005	0	110.901	0	49.704	393.244	122.508	164.869	104.536	85.0119	294.834	156.421	0
		308	1327.84	311.911	118.588	213.889	256.078	20.1592	276.931	251.115	0	199.889	0	59.05	86.5259	0	126.749	125.737	0	0	296.505	153.703	153.569	218.827	170.216	158.398	80.8532	0	0	340.595	89.6333	322.222	74.8633	99.8915	91.8468	103.7	234.997	44.5097	155.924	0	87.8445	340.16	104.735	136.491	84.3704	90.1176	365.207	195.675	0
		309	1331.7	257.867	108.093	217.417	245.199	21.292	325.213	198.014	0	190.626	0	28.0766	78.1423	34.1978	137.151	158.705	0	0	214.602	85.5877	32.4978	198.748	266.468	164.639	135.781	0	0	0	233.972	268.258	146.115	57.9558	67.3931	144.197	263.483	30.2616	216.797	0	57.2309	314.223	120.365	172.647	95.0608	48.0442	310.988	217.006	34.3944
		310	1335.56	219.986	93.2452	197.433	237.554	0	284.713	204.385	0	210.573	0	53.6439	62.3976	0	113.746	178.768	0	0	266.093	77.6493	157.559	179.815	251.785	258.241	83.1798	0	0	196.49	195.942	257.835	87.8746	101.279	78.3247	140.37	262.013	0	161.532	0	68.4042	300.095	78.1539	170.526	0	77.1681	285.434	192.378	19.3126
		311	1339.42	269.488	137.776	268.002	279.068	0	377.003	179.882	0	222.785	0	0	71.1719	49.3465	159.523	178.774	0	0	233.029	67.4065	113.148	157.425	258.584	209.312	119.994	0	0	246.925	204.658	300.962	100.6	73.1827	58.9091	84.5091	238.647	36.9674	151.961	0	109.135	225.741	80.0575	168.593	0	99.1013	342.623	240.761	0
		312	1343.28	283.062	81.6847	281.7	195.53	37.5732	266.979	213.143	0	126.169	0	0	109.321	44.9655	132.211	169.458	0	0	155.26	78.9109	61.213	216.473	242.157	164.141	76.856	0	0	199.054	152.836	257.78	90.1267	105.463	50.8274	87.2844	248.863	0	150.521	0	47.3613	195.426	152.697	231.244	48.1027	41.6521	316.5	199.581	39.865
		313	1347.14	327.777	161.707	219.138	263.769	0	285.745	212.103	0	254.2	0	0	81.8651	38.8372	106.988	221.128	0	0	235.377	52.5546	124.939	243.178	255.914	129.405	62.1857	0	208.454	368.771	180.662	404.547	110.4	62.1039	102.585	88.5882	271.368	0	216.641	0	91.5554	239.342	55.4639	94.1939	65.4624	46.0778	249.08	273.218	32.0363
		314	1351	190.647	104.522	252.997	212.855	56.3904	294.685	246.149	0	235.469	0	0	145.789	32.7843	107.248	202.229	0	0	191.067	72.6956	172.772	206.613	268.685	204.203	21.9244	0	0	280.019	260.491	322.553	111.588	110.284	101.035	84.9039	274.848	0	203.334	0	56.8205	194.012	197.635	182.227	0	106.733	287.844	202.577	42.2782
		315	1354.86	0	179.965	234.217	368.879	25.9469	279.119	254.531	0	179.593	0	19.2029	112.846	25.5723	183.308	216.01	0	0	213.254	0	84.1657	180.116	232.861	296.336	43.4982	0	0	244.975	187.278	264.334	178.906	146.612	43.559	172.6	192.888	70.2382	232.866	0	64.8147	273.264	168.122	171.945	0	61.5888	286.394	269.925	83.9402
		316	1358.72	209.229	86.7636	224.892	321.283	56.0378	279.211	193.555	0	260.218	0	0	74.0089	42.7622	59.2287	182.107	0	0	186.038	49.2265	214.199	233.397	196.345	265.382	30.0506	0	0	244.985	235.953	292.144	104.648	88.185	54.9407	97.7538	275.743	73.1327	289.962	0	142.795	312.869	111.483	145.628	0	65.7594	233.998	190.341	95.8097
		317	1362.58	0	155.305	266.881	312.279	73.328	240.814	204.8	0	203.739	0	0	63.7768	100.268	101.213	184.336	0	0	161.679	17.9412	223.918	203.971	238.617	189.126	40.1519	0	0	206.263	205.209	208.816	169.902	122.071	106.758	126.564	211.638	59.1	311.279	0	64.474	264.013	152.18	130.197	0	93.3023	268.532	289.582	86.8344
		318	1366.44	184.988	131.331	226.464	316.197	32.1705	263.896	217.815	0	185.979	0	46.0575	141.217	69.4168	100.943	208.941	0	0	192.714	119.089	166.705	151.659	188.158	177.978	50.3465	0	0	174.717	215.534	308.159	127.377	115.034	68.3218	116.894	234.659	121.577	269.862	0	61.8044	284.638	180.383	117.72	0	50.3336	303.086	333.444	32.0789
		319	1370.3	217.573	125.799	157.517	292.804	48.8107	278.765	216.299	0	199.819	0	56.0558	171.672	83.5322	84.0265	179.063	0	0	220.292	103.402	154.969	198.405	211.296	202.262	0	0	0	193.407	211.021	255.779	86.3906	104.624	75.5566	62.9589	196.048	68.7675	189.223	0	109.493	215.502	247.809	184.406	0	92.0425	217.432	289.697	79.7875
		320	1374.16	202.987	108.368	95.1599	289.373	63.5786	203.751	248.431	0	159.126	0	82.608	106.848	68.8824	37.338	141.182	0	0	214.697	126.447	153.22	266.044	189.364	110.093	43.5631	0	0	168.818	241.967	222.073	94.7127	121.099	67.7027	105.993	261.196	93.2933	183.684	0	78.5346	190.109	226.244	195.703	0	41.5241	222.811	164.177	107.941
		321	1378.02	243.434	174.911	140.976	261.829	66.8017	366.557	201.65	0	169.804	0	59.5298	58.3487	91.3512	71.7349	242.425	0	0	196.58	135.491	145.415	218.605	217.682	243.526	29.8353	0	0	229.17	103.648	349.29	147.89	83.6614	80.3031	160.166	286.191	0	238.56	0	94.3473	261.568	173.615	236.954	0	73.1225	267.498	255.566	75.9621
		322	1381.88	258.514	107.339	197.151	286.424	35.4769	248.25	155.214	0	222.323	0	26.4064	67.6813	109.527	50.7566	252.247	0	0	151.781	79.6422	162.029	175.316	225.069	103.382	34.9601	0	0	284.26	189.518	290.65	91.9002	137.291	60.9501	190.384	190.209	62.6734	266.389	0	0	141.447	217.996	285.025	0	66.2057	154.165	246.157	76.0462
		323	1385.74	243.796	135.74	194.782	332.147	68.2958	313.646	281.967	0	170.014	0	59.9785	107.32	80.0538	67.0556	349.284	0	0	193.426	93.6152	104.628	249.339	226.809	240.83	0	0	0	214.143	127.285	269.809	99.6852	83.3785	55.2121	140.242	236.745	52.4039	244.423	0	68.2776	247.339	164.997	215.509	0	68.9415	281.588	214.17	44.9855
		324	1389.6	241.851	149.709	187.765	244.192	29.0932	312.721	206.021	0	256.805	0	54.6807	99.3347	88.4268	54.6041	277.473	0	0	179.107	154.429	131.38	158.22	205.801	182.569	0	0	0	199.513	70.7802	313.699	137.635	87.8083	86.2784	83.4477	272.25	139.705	203.719	0	119.748	183.396	193.007	290.149	0	51.0909	267.827	179.242	0
		325	1393.46	206.539	163.329	218.736	224.454	20.269	313.344	216.231	0	217.143	0	74.3373	103.562	90.7261	37.6707	280.399	0	0	216.816	103.484	116.308	189.824	190.331	205.971	0	0	115.839	172.165	155.233	253.144	150.436	127.705	86.2147	138.8	250.324	104.076	244.897	0	74.9465	292.214	162.294	282.132	0	119.232	244.546	304.899	66.1245
		326	1397.32	267.979	46.6399	189.231	169.703	103.079	285.769	225.546	0	174.617	0	55.3993	48.9298	143.648	81.8553	136.163	0	50.6174	198.94	122.588	55.4437	287.077	197.152	226.185	0	0	235.247	215.053	124.775	309.196	123.871	63.471	81.3035	154.742	206.716	51.8969	237.256	0	65.605	263.453	201.732	154.961	0	102.499	313.807	241.192	52.6567
		327	1401.18	187.797	149.61	221.783	173.593	23.4978	352.748	179.756	0	201.581	0	51.2814	103.733	60.4374	24.3471	258.951	0	0	243.198	117.705	99.9163	249.997	204.364	183.198	0	0	207.301	126.699	59.8601	247.272	64.2143	74.5855	65.924	109.807	177.53	44.7305	193.964	0	137.274	236.525	282.643	215.975	0	67.5357	170.759	203.257	155.406
		328	1405.04	163.672	148.15	158.44	286.295	48.7495	322.687	156.38	0	206.447	0	66.8639	134.353	93.1375	52.6858	242.166	0	37.0641	229.092	159.177	96.2572	306.389	132.269	217.232	0	0	0	212.235	149.681	213.047	43.0561	105.938	94.5117	134.875	152.628	45.7488	133.777	0	35.7709	289.556	206.086	237.681	0	100.475	257.176	260.43	114.47
		329	1408.9	303.55	78.1283	240.053	274.632	81.1565	301.834	227.255	0	195.57	0	52.3761	106.433	102.069	87.3842	214.409	0	0	212.729	117.546	83.6179	217.978	247.661	283.21	50.5971	0	0	232.804	102.092	295.946	38.091	135.652	118.363	148.962	182.149	29.3853	156.248	0	117.551	270.674	228.21	198.682	0	58.1851	316.253	244.866	130.942
		330	1412.76	261.039	48.1073	299.01	164.767	48.7905	283.423	206.487	0	194.087	0	31.6287	129.759	77.1339	43.1957	168.314	0	28.6883	206.484	79.5587	72.463	175.592	215.178	240.01	0	0	0	248.822	118.577	180.669	71.5402	117.881	94.8053	158.363	224.831	77.6977	236.432	0	91.8942	196.354	86.2502	267.812	0	85.9176	225.768	286.121	87.35
		331	1416.62	314.734	225.453	229.392	161.827	62.7885	342.168	139.498	0	165.765	0	80.9286	166.252	108.527	39.5131	168.711	0	54.2352	190.969	160.461	47.6477	188.697	195.807	228.912	0	0	0	136.628	133.531	329.957	65.2459	95.5716	115.319	105.104	189.656	46.4571	162.662	0	107.392	225.223	119.374	228.211	36.9538	34.8775	299.033	202.94	93.3903
		332	1420.48	220.852	157.319	262.276	206.209	0	223.787	255.966	0	221.936	0	33.871	57.9142	93.0316	0	243.838	0	80.3109	157.655	80.5568	118.021	192.842	232.937	282.229	0	0	0	275.51	140.713	235.31	113.813	59.6502	0	160.616	241.869	25.6935	108.652	0	51.4002	229.286	141.602	223.466	0	81.2218	268.261	311.468	36.4896
		333	1424.34	240.224	135.915	323.536	136.674	51.4723	301.612	187.029	0	194.862	0	0	114.062	136.681	0	267.531	0	69.9034	125.643	110.351	49.3435	184.321	162.751	242.974	0	0	0	90.1631	156.509	214.826	59.32	39.1306	89.4864	60.1751	141.53	21.6964	82.0498	0	94.5801	264.652	180.812	157.23	0	105.774	278.361	239.801	108.208
		334	1428.2	256.162	122.296	269.985	162.023	51.4711	336.063	182.448	0	228.846	0	54.3718	96.091	131.043	0	262.831	0	77.9065	173.587	125.753	135.803	239.954	123.028	279.493	0	0	0	187.973	114.023	286.761	55.5405	80.9815	121.245	163.371	233.251	88.7886	194.917	0	29.619	221.986	148.209	206.873	27.4514	42.6689	265.969	264.172	65.94
		335	1432.06	221.702	178.503	286.86	179.497	0	272.621	162.805	0	221.178	0	0	142.068	96.9119	52.828	259.038	0	101.904	222.5	148.322	106.895	174.754	195.708	320.596	0	0	0	150.332	140.99	245.193	49.6566	48.1768	89.6265	137.535	202.148	55.3656	148.77	0	70.9005	307.186	149.772	207.591	0	85.7613	353.641	243.802	69.7799
		336	1435.92	246.761	132.348	212.618	210.041	46.3131	263.833	217.162	0	188.579	0	0	122.581	90.7361	0	201.416	0	112.576	219.955	206.997	143.341	262.334	208.398	262.134	0	0	0	111.662	66.1906	214.028	65.4092	62.7071	121.831	131.778	239.189	37.6595	208.839	0	0	189.243	180.381	215.152	0	118.47	328.659	343.652	86.6149
		337	1439.78	271.231	167.091	284.781	174.865	54.6615	249.092	139.961	0	241.935	0	47.4973	97.8979	158.902	0	191.29	0	134.669	170.333	131.616	78.8249	152.93	251.712	234.111	0	0	144.741	161.03	71.4789	193.36	114.556	137.987	85.6598	201.206	175.998	59.778	127.083	0	43.2284	256.976	188.418	138.766	0	110.288	292.618	308.684	88.91
		338	1443.64	238.25	63.6391	239.592	196.374	22.6269	237.285	147.657	0	204.892	0	84.2605	67.5752	194.208	29.4541	199.885	0	64.8301	218.486	137.899	88.2195	295.6	261.031	245.808	0	0	0	147.481	114.857	264.589	34.7361	54.443	86.8152	216.124	173.596	55.5964	106.87	0	153.267	228.877	144.841	136.304	0	71.5469	224.323	304.882	134.428
		339	1447.5	278.45	110.259	250.296	167.804	37.7822	285.665	144.892	0	227.836	0	70.9413	126.117	162.451	44.8053	259.15	0	96.1359	152.057	57.5808	134.818	350.907	226.393	225.147	0	0	0	192.223	114.652	215.894	39.8948	63.3247	69.2865	243.536	129.579	40.2894	255.295	0	90.5463	266.188	230.773	160.558	0	66.1765	200.364	258.253	98.1344
		340	1451.36	202.342	100.137	315.131	224.112	20.2919	289.625	97.8691	0	263.099	0	66.5299	65.7351	134.761	0	283.609	0	157.22	268.841	169.108	162.98	284.26	198.389	212.644	0	0	0	142.515	86.0563	271.041	44.3787	68.5336	63.3573	232.993	249.945	0	137.292	0	31.8789	288.189	167.213	215.413	0	85.0989	244.804	267.571	102.82
		341	1455.22	296.737	91.6683	245.857	191.286	0	310.571	230.631	0	214.324	50.378	52.0909	82.6283	225.728	0	193.597	0	66.521	220.457	265.532	149.685	253.653	234.428	276.071	0	0	181.691	94.0658	73.4718	291.198	115.398	68.6487	102.184	267.375	184.301	72.5444	188.679	0	51.5796	237.891	136.585	170.112	88.2444	39.1584	251.304	375.452	107.03
		342	1459.08	217.335	137.684	244.768	94.0079	33.2802	218.347	207.424	0	152.173	47.4318	129.01	134.419	239.666	29.1347	257.271	0	70.8334	216.458	184.029	189.772	182.482	260.924	278.912	0	0	162.297	182.863	104.128	218.326	120.634	55.7431	86.936	146.562	144.835	61.3334	211.654	0	49.2249	248.572	161.145	139.467	41.4102	74.1226	265.284	288.405	47.6827
		343	1462.94	217.423	104.067	385.495	100.25	64.6592	283.904	106.447	0	210.539	43.0492	63.4547	108.631	157.884	21.2948	144.172	0	104.255	216.224	138.009	201.101	196.907	229.051	287.947	0	0	0	169.214	98.315	208.05	96.3433	78.5782	88.2172	206.19	206.808	58.808	180.384	0	33.0018	179.957	231.977	157.737	35.7663	65.3758	210.577	222.506	86.3558
		344	1466.8	198.116	135.984	168.525	183.446	46.4249	267.682	225.888	0	157.228	53.0118	74.1847	105.046	214.858	27.472	211.241	0	91.3919	210.944	182.272	211.665	313.046	196.074	315.852	0	0	0	97.6559	91.7673	209.486	79.7834	76.9587	100.51	236.991	85.0757	84.0087	230.168	0	38.4071	254.854	151.38	171.605	79.2177	106.445	239.061	278.636	82.5107
		345	1470.66	245.781	59.3	205.974	196.944	40.0286	238.683	142.775	0	146.829	56.6455	116.691	78.1806	189.911	0	121.055	0	84.6927	186.722	70.9191	172.693	165.665	237.586	270.21	0	0	0	186.101	89.8071	208.724	104.402	22.1069	77.864	276.201	149.574	82.7842	183.917	0	58.2281	281.211	150.573	182.907	43.9734	104.202	299.254	301.144	64.2492
		346	1474.52	291.291	122.906	113.139	187.995	18.8701	204.426	150.593	0	129.317	107.175	100.78	158.464	132.512	27.3781	152.245	0	101.199	142.951	108.745	155.545	219.268	253.877	207.108	0	0	0	221.283	89.5797	211.303	139.862	22.6772	24.0236	248.34	131.057	53.6688	240.184	0	0	236.968	223.465	175.575	68.4024	43.7279	201.858	226.172	94.3371
		347	1478.38	201.474	145.118	144.197	184.666	90.1034	230.753	99.6021	0	118.678	74.8845	131.317	98.4792	156.929	0	149.666	0	116.051	237.677	198.168	86.6819	236.868	282.968	193.751	0	0	0	99.939	86.3409	172.653	135.198	16.5115	83.3049	274.447	140.79	69.3659	263.75	36.553	0	278.056	145.277	229.185	99.6969	45.7271	139.176	281.349	38.3779
		348	1482.24	214.591	120.604	129.762	272.474	67.946	171.888	154.765	0	206.039	153.566	67.4655	75.5859	194.267	33.0906	175.568	0	125.635	204.543	145.372	130.588	130.599	203.674	200.238	0	0	0	86.1815	89.9389	228.083	106.712	69.382	0	283.257	220.746	54.5708	271.124	0	85.9276	245.818	157.672	203.527	102.23	0	295.326	215.745	68.253
		349	1486.1	176.588	80.3252	219.597	165.914	67.9495	278.807	104.84	0	32.2146	124.907	81.5738	108.807	169.712	0	179.051	0	131.205	235.716	84.2033	129.243	222.435	140.44	201.277	0	0	0	108.667	101.081	211.013	126.288	24.5143	19.8784	137.07	163.63	72.731	238.94	42.1983	44.505	223.169	155.924	159.362	117.677	111.94	284.971	219.977	60.4366
		350	1489.96	269.807	200.741	110.651	121.519	45.6818	225.582	67.6373	0	167.552	137.716	100.907	79.6559	179.859	0	150.474	0	54.0874	215.48	179.295	159.44	207.253	267.791	222.194	0	0	0	165.809	103.679	186.846	89.4949	42.4937	77.4692	233.862	156.287	162.431	254.542	0	84.665	230.331	121.703	142.554	0	32.7665	253.599	219.251	95.4297
		351	1493.82	282.802	82.5279	98.5018	213.865	38.5407	267.139	143.439	0	92.8589	83.81	102.645	84.9817	236.067	0	182.414	0	72.9507	181.454	104.531	155.504	228.641	176.011	183.231	0	0	0	172.018	77.2861	222.661	86.2352	44.6353	96.3305	212.348	160.542	73.4945	227.813	0	57.0298	311.336	171.162	107.822	93.4648	105.083	284.109	276.721	77.9853
		352	1497.68	214.18	122.673	143.063	165.549	86.2074	224.536	79.2532	0	59.658	114.36	55.7899	114.398	231.782	21.2221	122.939	0	141.558	294.674	210.618	122.993	247.9	250.282	203.126	0	0	0	129.106	164.9	218.254	114.776	60.8861	79.9115	199.223	165.547	113.511	237.861	39.0694	43.977	276.916	221.057	184.265	60.5394	75.5467	228.205	217.197	70.4
		353	1501.54	167.207	0	190.685	173.017	111.309	207.303	193.796	0	135.517	168.222	169.3	102.396	256.199	77.253	218.851	0	186.002	221.154	243.019	145.724	181.635	192.681	231.386	0	0	204.976	220.152	94.8981	145.378	177.94	0	77.462	192.842	206.586	100.505	215.978	48.5838	161.21	257.064	265.746	208.607	120.081	35.6488	174.17	264.512	97.4389
		354	1505.4	150.625	121.355	158.173	121.12	108.8	330.887	131.168	0	150.748	137.009	137.238	38.584	314.825	49.2345	148.626	0	143.608	202.863	163.32	152.487	203.136	259.473	201.753	0	0	0	207.324	129.505	257.57	192.258	38.7271	22.2493	230.466	180.647	93.2365	158.407	0	144.898	311.879	251.309	194.16	163.366	77.8838	118.375	229	76.6745
		355	1509.26	150.651	117.555	194.048	152.941	84.918	266.73	152.031	0	114.187	173.428	172.368	62.2212	235.805	0	191.512	0	106.651	241.356	201.578	125.041	195.038	219.228	234.86	24.852	0	184.429	159.648	60.8558	193.21	271.31	0	36.5246	191.785	201.572	122.199	258.742	0	82.2399	352.35	224.382	164.506	68.5973	40.9349	166.402	223.397	51.4556
		356	1513.12	103.749	210.709	169.709	151.841	166.94	291.152	153.498	0	159.277	176.838	163.078	91.8804	168.141	38.1372	131.683	0	138.795	184.579	172.563	96.9873	174.923	197.517	230.181	0	0	136.389	171.723	123.333	197.881	225.458	0	70.103	309.086	226.848	191.029	279.014	85.0603	89.4855	198.069	149.756	191.099	133.498	106.294	209.847	213.876	96.855
		357	1516.98	126.526	226.496	161.709	186.92	90.3708	278.748	152.215	0	133.207	249.925	192.485	112.73	233.366	51.2009	175.1	0	119.432	253.318	251.401	123.068	197.6	176.599	117.307	34.1074	0	189.304	190.896	119.231	153.832	258.203	74.716	22.3672	232.149	185.965	198.079	224.151	27.6041	116.163	257.437	144.521	174.584	189.702	65.0587	212.844	228.072	46.3271
		358	1520.84	121.206	189.44	159.676	225.96	37.1887	310.104	142.721	0	71.4364	247.689	222.799	94.0393	219.583	85.4885	101.97	0	130.769	241.007	200.26	165.618	237.13	183.138	192.741	57.0672	0	0	127.65	194.716	221.712	189.901	0	55.2237	167.933	246.864	168.844	158.097	55.2555	125.85	247.111	151.828	194.324	218.73	123.319	165.468	225.105	36.4321
		359	1524.7	147.31	120.741	109.766	242.98	115.724	352.755	95.0481	0	141.418	154.623	198.699	125.176	272.969	62.0772	139.814	0	139.408	231.195	176.446	171.129	202.322	220.291	299.245	30.1241	0	218.122	152.2	142.967	204.886	232.485	0	20.2384	210.188	134.42	156.864	63.3298	57.2498	155.609	221.17	137.084	211.107	128.488	88.3142	63.6695	254.05	85.0857
		360	1528.56	136.616	213.462	116.566	193.026	152.212	264.33	79.0323	0	63.4979	211.537	147.497	111.542	182.194	81.0757	122.667	0	112.381	244.788	246.528	168.591	172.018	213.186	147.066	21.9757	0	0	95.6761	185.543	187.654	255.725	0	133.08	195.158	165.187	153.417	222.435	43.2282	128.954	250.897	207.387	190.564	152.907	95.1905	174.656	210.901	54.614
		361	1532.42	160.805	175.823	139.362	183.214	103.872	227.496	126.249	0	47.0646	236.703	186.125	99.7036	201.079	51.1998	97.2019	0	175.488	160.943	148.941	109.247	195.772	144.711	253.046	0	0	220.615	125.104	119.096	195.409	171.334	50.5869	67.9725	137.518	168.943	91.8859	185.17	72.3223	133.026	200.268	208.224	190.713	221.298	98.595	193.446	274.419	0
		362	1536.28	100.612	133.973	72.9607	166.34	123.9	263.953	112.255	0	129.454	215.106	197.231	123.483	284.813	173.659	150.733	0	67.575	196.981	223.926	113.849	159.114	90.0843	170.599	35.0807	0	0	132.113	152.777	119.725	254.584	67.5076	62.9854	202.419	211.646	100.82	167.195	49.0835	93.6059	240.288	131.979	215.363	105.075	75.6454	191.258	280.173	97.4831
		363	1540.14	78.6912	184.583	148.947	227.46	113.857	252.576	83.2368	0	100.739	278.517	169.077	89.1679	237.078	113.764	190.312	0	163.794	239.957	157.136	230.756	189.883	131.477	215.545	0	0	225.355	201.706	163.658	159.53	266.636	0	41.0124	247.839	150.005	179.293	112.156	117.064	138.976	279.351	219.668	243.707	254.713	64.9593	239.575	202.751	68.6575
		364	1544	94.5931	235.689	109.426	172.947	70.7524	301.398	143.94	0	66.1825	260.164	192.977	89.3774	237.034	92.07	212.946	0	119.598	46.3848	110.591	179.208	181.395	170.583	231.491	44.2415	0	151.808	133.992	176.27	237.648	274.818	75.1288	47.0704	169.646	200.502	149.303	117.292	71.4706	99.2713	165.862	177.55	142.4	100.26	142.131	217.605	223.029	69.912
		365	1547.86	66.5863	151.177	142.821	259.78	62.3548	225.266	81.112	0	158.786	197.665	241.544	112.559	233.889	100.011	187.834	0	86.6844	158.164	204.844	132.842	154.268	219.957	207.88	43.6922	0	0	104.333	114.807	278.321	202.662	0	89.9221	160.235	107.331	189.645	102.742	46.3407	33.5614	152.966	155.089	208.482	141.124	168.728	199.526	262.876	53.0322
		366	1551.72	54.161	210.504	145.736	213.154	53.5414	246.626	50.4682	0	111.36	251.396	167.63	103.946	272.504	133.982	162.048	0	126.87	245.895	151.91	184.473	110.205	121.906	239.766	26.2962	0	170.252	203.534	183.988	263.947	190.549	26.049	87.4851	163.403	223.815	203.921	140.754	127.32	77.074	216.823	116.506	146.448	176.851	112.726	222.514	265.485	101.579
		367	1555.58	99.6242	232.366	148.336	170.343	60.2533	271.941	162.306	0	92.6159	232.309	209.817	120.85	233.525	131.956	190.032	0	157.506	164.24	164.61	164.742	184.653	118.554	251.935	72.8356	0	195.872	165.654	155.991	275.344	211.319	33.5322	75.1391	150.282	159.418	103.805	118.302	0	138.269	193.139	177.761	199.727	124.061	119.198	192.479	239.614	67.0987
		368	1559.44	84.7788	195.586	132.619	228.634	109.509	265.377	56.6508	0	120.714	212.162	112.609	148.88	206.868	82.0986	120.383	0	112.063	237.644	126.23	130.677	81.8461	82.2514	106.607	58.8493	0	211.342	107.248	159.748	277.125	278.258	20.4008	187.763	234.251	212.529	150.907	124.795	115.853	99.111	136.871	173.424	224.456	183.184	71.0716	286.182	335.798	72.2811
		369	1563.3	138.205	152.376	147.419	228.015	44.6404	277.179	81.2361	0	51.3616	182.722	219.2	116.378	245.218	146.636	151.039	0	72.9389	107.553	202.815	117.197	120.521	121.874	233.347	84.707	0	0	215.087	152.152	215.258	157.274	0	65.0179	87.4647	150.863	216.515	216.937	60.6916	71.903	127.246	165.489	192.562	123.787	126.993	255.219	238.618	86.3272
		370	1567.16	118.293	190.664	120.78	177.493	71.1964	268.726	56.911	0	163.087	245.523	252.545	67.9144	261.491	106.764	148.663	0	82.0552	153.179	150.993	61.5824	133.34	118.822	192.692	117.421	0	0	151.395	110.838	297.756	214.978	44.8756	68.608	179.586	176.603	249.088	151.754	73.7496	163.424	96.4474	150.907	245.314	149.148	63.8313	243.409	318.151	79.3896
		371	1571.02	159.703	189.969	146.395	184.133	117.15	225.397	95.6497	0	106.662	186.65	256.412	81.0942	177.272	140.595	201.65	0	44.5465	189.596	168.493	164.508	88.5295	86.5379	282.557	90.8728	0	0	207.128	67.8308	248.465	153.091	0	45.7973	193.459	192.207	188.148	235.215	52.5855	78.5184	134.214	170.278	179.486	123.322	111.622	166.795	302.377	31.487
		372	1574.88	151.252	200.42	100.335	178.646	93.4413	304.079	101.8	0	115.719	128.016	157.296	122.99	240.5	57.9854	178.683	0	96.8642	158.75	149.883	211.32	137.596	129.644	241.058	94.025	0	0	181.004	60.7098	235.421	225.041	0	100.936	168.472	205.861	238.621	114.472	127.513	157.593	112.007	129.593	223.751	105.551	150.379	307.469	299.777	91.3208
		373	1578.74	154.511	329.905	134.027	184.255	88.0772	280.132	82.3493	0	75.105	177.329	244.623	112.882	257.147	87.9858	179.328	0	64.9529	141.551	196.479	147.96	72.2963	124.492	327.293	70.384	0	0	248.169	62.0511	309.83	157.102	56.8766	71.077	138.014	166.746	195.943	145.338	100.797	68.7911	181.375	153.941	292.339	109.619	127.952	283.34	286.145	94.1777
		374	1582.6	205.131	190.382	172.021	247.863	40.0673	300.687	115.334	0	45.1671	95.9504	225.258	121.421	226.54	105.806	251.517	0	96.8667	191.557	132.051	89.1965	98.1673	195.044	227.602	98.6753	0	0	241.978	80.5362	252.569	184.5	0	83.6579	108.272	116.759	150.738	172.362	84.3116	94.0732	184.486	140.282	188.218	175.131	132.651	216.256	263.399	110.113
		375	1586.46	220.511	239.824	153.329	211.48	88.4751	282.352	126.189	0	68.5211	149.972	235.653	94.0612	230.457	104.482	248.287	0	143.706	202.16	211.78	67.8411	128.671	132.487	176.518	106.965	0	0	205.213	125.379	352.189	229.218	0	27.5337	113.807	180.666	91.4731	105.496	103.297	47.4034	131.455	104.37	233.613	67.1227	150.293	249.712	273.604	81.4051
		376	1590.32	237.344	221.792	183.501	178.616	110.526	285.226	107.678	0	85.4855	121.284	115.042	83.634	170.104	114.24	168.849	0	148.218	103.058	114.396	34.4741	73.3487	213.504	197.189	118.283	0	191.436	164.003	119.363	203.165	226.513	0	81.1458	124.244	219.21	216.6	209.84	120.018	109.804	165.918	110.835	260.818	138.888	129.934	210.122	285.172	35.1742
		377	1594.18	103.992	304.857	93.4277	156.596	59.4519	281.199	148.065	0	34.1288	177.676	172.777	85.753	253.43	110.65	233.85	0	117.028	211.323	140.417	193.911	94.481	49.1442	199.246	88.9335	0	150.653	196.374	50.96	222.451	256.706	0	34.9271	93.1518	148.273	219.168	0	69.68	49.6366	212.992	96.5763	243.147	124.749	152.538	229.012	186.858	38.4139
		378	1598.04	164.801	252.083	141.639	255.582	58.8904	271.544	87.1591	0	80.3632	153.217	203.023	61.9259	232.385	55.0054	261.115	0	133.787	245.558	240.239	95.1917	94.1923	103.489	280.868	50.4059	0	190.385	212.599	119.465	309.088	196.615	59.5303	33.9146	39.7043	119.623	232.632	135.202	75.9723	49.4206	192.012	140.634	211.15	134.408	79.3447	273.834	133.894	42.3729
		379	1601.9	152.055	196.186	100.068	208.202	114.968	285.984	153.726	0	47.8674	122.762	184.289	104.605	264.989	137.622	204.117	0	176.233	210.002	119.687	189.728	129.064	156.874	243.716	149.28	0	225.211	89.8423	94.6829	309.119	213.873	26.2026	38.387	127.208	181.655	191.581	131.39	81.3139	23.0447	137.645	216.121	171.542	119.264	119.417	208.75	231.312	44.8385
		380	1605.76	82.2816	254.742	92.0032	153.748	102.869	267.001	81.5363	0	90.1789	141.96	183.512	105.663	263.643	116.243	36.3024	0	138.479	198.042	102.213	74.6639	68.3668	128.313	176.596	85.8932	0	168.283	283.932	85.5354	332.759	251.337	0	52.6602	84.9635	104.405	205.627	112.085	68.4664	26.1941	140.85	193.664	187.174	30.2284	240.048	188.379	230.559	57.0413
		381	1609.62	168.051	156.074	113.496	267.946	134.554	264.317	125.41	0	90.1889	116.183	132.684	93.4359	250.36	60.2161	173.369	0	78.3481	166.561	83.0438	64.5609	98.8588	164.157	165.443	110.89	0	0	216.325	83.9523	267.624	301.714	18.562	66.758	158.973	158.87	226.71	158.186	89.0273	20.0084	191.536	144.271	171.815	100.394	227.969	278.788	178.54	50.5392
		382	1613.48	129.417	188.784	158.365	243.942	49.533	246.2	152.539	0	27.1181	139.699	182.185	86.5632	277.615	61.2684	170.86	0	72.3555	176.035	160.469	95.0421	112.404	146.935	165.722	73.5434	0	0	239.03	182.012	275.163	162.969	31.6726	65.3239	143.556	169.53	240.681	183.266	51.5389	69.7094	139.41	143.485	249.981	110.16	265.106	297.21	198.624	70.1291
		383	1617.34	241.352	228.959	168.486	246.312	92.5287	251.303	176.394	0	33.1954	218.259	90.0599	105.651	272.153	87.8989	218.529	0	165.301	191.853	104.778	57.364	106.108	180.932	197.169	119.664	0	0	150.18	110.319	260.911	260.008	26.8734	30.8313	70.6441	184.873	126.455	181.503	79.8084	41.102	152.295	112.232	201.734	102.56	126.864	246.962	233.955	107.2
		384	1621.2	254.721	267.789	105.435	199.558	66.0943	231.613	172.322	0	64.9415	113.379	168.758	147.648	204.57	111.108	130.658	0	132.678	179.163	71.6852	169.078	127.196	206.449	290.449	151.313	0	0	155.821	184.13	306.844	221.017	37.4745	35.7093	159.683	128.413	198.577	160.083	0	80.4701	264.123	161.491	230.685	164.569	154.579	211.485	257.641	155.528
		385	1625.06	201.592	219.674	174.318	224.989	62.4163	350.69	134.4	0	42.3545	162.683	56.7042	123.046	184.231	39.6467	169.758	0	99.9012	175.274	124.643	154.892	95.2103	112.036	217.732	62.7771	0	0	145.103	142.287	228.222	266.38	84.673	79.7492	109.972	133.226	134.974	154.814	53.2453	106.988	140.708	80.174	156.362	151.011	191.297	230.681	153.816	47.1658
		386	1628.92	221.891	253.157	98.5517	175.203	101.559	268.182	156.869	0	83.6063	190.859	208.164	31.9591	205.309	93.4075	183.94	0	121.419	85.1075	75.4212	137.111	133.161	98.0172	253.596	151.683	0	123.773	233.629	196.147	276.821	156.062	0	0	97.7514	102.124	230.693	188.069	81.9394	85.2937	201.389	93.8176	183.185	126.289	216.081	219.678	192.48	49.8471
		387	1632.78	235.886	144.534	196.133	276.551	58.5681	202.157	124.634	0	91.3136	197.243	178.423	111.557	205.994	69.5209	130.933	0	110.52	110.985	97.2376	140.665	113.316	86.742	244.348	103.477	0	210.475	159.281	77.0949	287.083	226.137	28.9216	59.2105	131.346	74.8233	228.683	88.1794	56.9668	100.385	227.706	111.782	156.741	96.0932	119.317	134.336	144.233	59.5886
		388	1636.64	207.51	153.842	169.262	225.28	82.4261	307.408	187.352	0	51.499	159.179	185.123	85.7313	223.196	99.6149	224.827	0	117.585	225.186	96.0668	116.668	145.449	216.009	243.123	126.452	0	140.008	182.91	188.006	249.828	265.675	51.5515	0	59.4723	65.8844	150.937	213.847	96.9912	130.874	214.381	194.679	193.158	126.789	182.582	161.395	141.066	106.763
		389	1640.5	277.608	209.054	160.828	237.058	87.3142	282.889	177.064	0	98.585	148.442	166.41	107.819	280.433	91.4043	138.441	0	107.507	133.121	140.425	118.799	222.518	177.635	195.74	111.043	0	134.861	265.172	151.083	313.136	183.722	34.3624	68.8745	143.189	91.4269	190.425	104.025	69.3786	121.432	202.657	130.324	218.382	135.702	162.561	274.176	79.5992	55.9622
		390	1644.36	149.956	171.635	138.401	259.194	51.883	291.21	138.222	0	123.919	171.525	147.138	69.9121	168.581	63.0399	140.576	0	25.3557	257.396	45.9551	115.167	147.23	168.233	236.733	137.516	0	206.582	166.864	112.828	309.481	182.807	48.2774	42.084	63.7539	94.3149	153.146	111.922	87.1482	57.4239	213.8	152.99	187.101	164.438	170.346	190.108	139.026	107.939
		391	1648.22	181.395	147.211	169.264	237.66	69.6125	206.431	111.919	0	123.131	211.207	110.766	82.3784	127.308	39.6783	171.136	0	167.054	223.652	113.597	180.027	99.5738	192.958	194.912	66.697	0	163.886	187.602	120.286	228.659	197.96	0	42.4312	140.687	130.584	273.343	99.9227	76.2332	104.125	246.212	149.707	184.519	92.0264	226.432	157.249	193.364	75.9215
		392	1652.08	157.087	152.611	189.873	234.587	37.9297	297.032	158.337	0	51.3645	258.866	140.757	113.534	206.917	61.3438	94.8156	0	78.8752	173.316	67.0258	177.458	149.217	208.144	210.804	65.2162	0	136.139	213.259	94.9527	275.156	270.025	63.617	0	131.633	60.7463	164.247	141.371	95.2535	30.3046	171.665	188.942	138.394	113.774	175.352	165.733	195.76	113.578
		393	1655.94	114.728	122.804	146.99	200.286	74.2141	280.392	109.516	0	218.027	178.7	171.598	131.06	191.687	93.5913	56.5684	0	118.282	181.406	126.001	122.149	135.558	204.567	215.635	34.1793	0	0	174.511	130.588	229.406	183.67	111.559	83.3983	147.912	121.477	162.94	134.302	67.3625	56.4048	255.847	122.446	226.062	123.766	202.661	178.88	185.409	81.6734
		394	1659.8	0	97.7175	254.397	257.478	27.2094	262.553	131.902	0	224.808	242.238	145.09	165.251	254.15	122.168	160.07	0	28.6432	80.2491	127.12	145.77	167.875	225.138	214.692	82.6373	0	35.8981	97.5708	126.823	231.9	155.154	30.8156	0	114.864	44.5984	190.016	130.611	78.6677	80.7927	251.021	142.162	147.81	153.266	190.96	137.351	225.887	54.1902
		395	1663.66	0	223.809	167.902	189.216	86.8779	187.526	144.986	0	201.319	200.243	30.9716	106.934	198.378	100.547	92.2898	0	121.029	75.0703	121.331	87.2724	87.3082	121.686	235.067	62.4132	0	113.826	213.441	141.738	237.383	134.166	42.12	0	142.333	105.517	199.956	96.3643	0	60.2175	311.913	158.069	163.149	201.647	150.975	150.209	80.7165	42.5416
		396	1667.52	0	164.195	174.187	140.024	37.2169	286.114	194.764	0	167.308	0	75.3788	143.374	220.441	55.4096	73.7768	0	75.8439	103.94	96.9056	121.097	157.176	171.988	276.071	72.539	0	0	246.218	131.009	266.581	87.6233	64.3892	84.7486	140.132	75.577	230.187	174.652	0	31.1004	217.146	180.951	223.655	168.015	334.393	233.596	202.572	62.1369
		397	1671.38	0	78.0527	193.475	236.727	0	171.862	190.297	0	211.053	199.432	125.143	119.618	193.607	63.4835	81.4318	0	99.4749	127.124	125.731	154.585	116.216	154.972	121.768	62.6434	0	134.691	208.64	0	262.038	90.8316	130.48	58.8141	101.746	103.2	138.314	121.786	0	0	238.49	155.598	148.059	182.476	248.304	190.371	169.003	63.3724
		398	1675.24	32.0663	189.805	199.455	284.93	96.519	231.885	133.162	0	224.314	229.52	88.9973	176.725	244.556	49.8947	23.7246	0	39.6682	117.944	73.1928	172.742	177.277	160.493	165.458	117.123	0	58.3502	242.077	93.7794	270.992	105.073	71.1903	103.415	129.564	107.002	163.895	117.092	0	56.5877	245.393	238.058	123.302	209.584	136.966	227.26	98.3064	0
		399	1679.1	127.511	126.168	333.075	234.477	69.2928	288.971	166.359	0	191.457	144.376	166.807	101.492	246.613	58.9789	128.325	0	48.9537	120.724	0	187.043	157.625	161.324	190.282	31.6809	0	0	157.968	67.7041	179.33	173.397	78.9997	33.5926	44.7004	90.5362	120.627	73.9699	0	33.225	274.653	158.339	133.08	110.086	264.185	218.097	239.666	98.3205
		400	1682.96	123.934	154.684	201.535	183.711	40.941	272.278	156.323	0	185.678	223.355	203.25	194.156	207.828	86.5918	48.4787	0	137.167	97.3172	50.6406	135.753	171.251	94.7293	279.365	58.7724	0	29.3317	164.1	0	210.511	145.458	53.1313	0	0	160.534	81.6841	163.902	0	0	264.649	197.83	170.484	137.799	166.937	245.503	182.121	63.0451
		401	1686.82	103.62	105.603	198.879	271.923	81.35	218.528	177.151	0	199.116	196.63	91.1306	224.011	212.332	68.5841	25.5701	0	75.86	212.348	30.1187	175.414	117.257	142.663	212.361	45.8868	0	30.1008	107.229	33.6347	201.738	187.765	37.4058	0	79.3377	143.825	99.4454	240.055	0	64.6467	245.486	199.815	194.484	103.831	269.963	259.467	230.963	0
		402	1690.68	0	169.271	189.93	158.148	76.6124	181.901	167.364	0	155.101	220.457	90.5475	159.68	211.172	50.765	115.61	0	56.4888	97.9078	76.1723	180.235	131.911	139.585	218.94	58.1211	0	122.985	165.532	36.7207	218.933	123.774	34.4781	0	51.1825	95.0598	55.5148	158.692	0	39.9117	307.262	186.068	245.152	203.818	282.298	252.534	251.37	0
		403	1694.54	163.972	123.269	115.412	142.738	57.1203	214.874	200.57	0	157.727	0	170.38	225.825	278.297	68.3836	45.1991	0	34.9504	183.062	58.7658	108.085	99.2474	102.466	252.229	0	0	119.484	190.032	0	230.136	161.868	86.073	55.1437	76.2048	53.8143	110.2	167.342	0	0	287.699	134.643	176.099	159.006	219.901	266.017	174.025	32.752
		404	1698.4	111.279	140.435	188.05	206.733	79.4693	232.112	174.019	0	153.342	122.768	72.0492	163.222	257.618	92.0498	127.981	0	62.4907	203.933	115.337	105.57	180.826	136.423	202.772	55.0074	0	181.005	93.8962	67.2895	170.335	194.145	65.8389	22.0604	88.6452	135.182	42.5253	252.748	0	65.7202	373.144	185.04	178.317	181.38	163.17	189.297	195.667	20.8795
		405	1702.26	159.058	190.58	172.774	152.578	65.3015	224.389	192.072	0	151.792	0	82.8513	250.681	237.354	147.726	49.1698	0	68.2514	114.688	70.6372	170.458	124.048	154.837	234.725	47.212	0	121.455	138.462	163.611	225.864	141.279	47.7723	0	137.154	102.29	119.873	195.001	0	75.0187	214.651	186.596	217.563	245.195	186.954	180.077	234.476	0
		406	1706.12	90.491	119.416	270.447	248.048	95.2243	346.696	219.106	0	172.278	87.8327	149.381	224.173	318.489	114.626	85.4217	0	44.0997	114.48	183.859	199.761	120.175	211.542	251.78	0	0	129.262	91.564	153.049	227.193	166.413	69.5109	0	137.374	131.448	63.4522	149.515	0	53.0437	187.019	149.994	209.393	117.841	231.297	233.409	196.094	0
		407	1709.98	101.338	168.209	212.724	169.085	90.6365	278.821	240.609	0	144.231	98.3936	168.03	238.924	296.329	40.1797	62.1823	0	20.1316	169.02	109.311	202.932	120.248	149.844	192.41	0	0	0	89.4472	80.7219	198.843	178.605	80.0028	0	103.06	76.3708	88.4617	48.2075	0	82.0501	278.389	200.931	245.998	61.7027	267.672	216.301	248.151	0
		408	1713.84	108.057	109.621	211.822	178.716	89.1209	152.437	148.115	0	157.702	139.411	182.82	273.742	193.586	88.8721	72.899	0	87.9138	141.838	101.17	174.18	148.923	138.166	271.075	62.176	0	81.9163	133.783	36.305	184.296	138.663	62.4005	28.3763	125.121	0	43.4628	172.468	125.12	44.5711	239.62	118.173	174.632	144.808	148.81	227.377	312.251	22.3914
		409	1717.7	176.413	108.784	224.494	147.266	176.999	239.552	219.014	0	153.775	226.73	80.9048	198.975	234.473	65.2156	52.9013	0	105.594	143.285	74.1946	197.914	140.883	215.213	194.745	67.1996	0	56.9007	152.046	159.116	161.47	162.398	0	33.0891	94.3465	104.268	206.337	127.172	66.2887	41.4684	344.161	125.138	198.435	126.462	163.788	324.992	369.565	0
		410	1721.56	122.699	129.129	183.981	152.085	120.518	254.377	173.632	0	123.165	0	213.622	216.533	286.639	56.1424	104.199	0	36.6649	83.8832	83.8998	205.175	59.0826	126.121	171.758	0	0	0	63.7173	143.204	222.203	123.094	25.9613	66.4812	77.2894	77.3423	119.282	154.629	120.552	56.2082	289.958	127.336	224.568	118.119	162.277	344.114	231.27	0
		411	1725.42	137.396	224.428	208.585	157.934	70.4882	207.575	139.808	0	201.998	41.7909	231.191	136.842	249.192	72.7062	74.276	0	84.8385	102.228	129.958	188.833	78.9057	87.6357	217.656	0	0	0	96.9126	185.912	176.108	105.247	36.477	25.6636	162.395	81.6386	160.267	76.0005	70.7855	63.9606	213.939	153.884	292.107	73.4923	214.694	163.744	206.519	0
		412	1729.28	126.356	103.858	156.828	202.925	42.175	252.956	181.67	0	92.1903	0	107.206	182.32	214.155	84.8262	110.035	0	75.9089	185.08	40.247	91.0577	123.876	121.949	195.44	73.3222	0	0	91.5705	160.944	206.925	160.413	93.4811	93.7288	151.088	53.2322	57.3827	172.675	121.1	0	220.472	202.27	194.429	196.941	182.269	247.643	156.295	33.2172
		413	1733.14	191.998	92.725	52.7464	83.7955	115.725	264.491	106.654	0	113.931	0	81.5187	270.401	220.573	66.1604	101.421	0	53.6927	165.783	67.1128	106.19	117.532	160.083	163.532	0	0	58.5129	102.383	117.41	245.187	185.977	126.784	35.0524	0	22.8349	80.2979	167.456	0	20.9297	335.162	202.402	177.567	118.352	176.171	243.28	220.186	0
		414	1737	215.975	0	104.574	116.911	86.8166	264.357	119.107	0	224.749	135.268	250.285	209.692	208.621	71.2693	83.5622	0	86.9591	226.862	99.0271	161.078	71.5931	209.556	173.249	59.3513	0	0	52.1177	166.077	223.965	145.185	64.2851	27.0365	89.1703	27.6606	45.7748	262.019	0	41.9155	186.719	136.277	137.384	119.816	212.568	263.113	195.768	33.8488
		415	1740.86	190.729	191.344	46.2212	103.28	103.025	181.232	209.941	0	210.176	164.406	242.369	327.95	249.734	48.3034	59.7478	0	48.0915	167.731	52.1797	158.517	79.8227	229.835	213.697	0	0	37.9505	82.8464	231.399	201.784	75.2632	78.1876	49.7469	140.751	84.948	89.7631	137.47	0	0	352.773	179.859	238.135	144.544	129.404	309.766	248.866	0
		416	1744.72	138.412	153.288	84.3954	158.437	168.369	172.393	269.772	0	114.093	0	224.302	238.542	261.984	84.3442	69.4976	21.8833	124.082	169.488	81.0516	112.064	71.7389	237.85	148.57	24.7292	0	46.6191	31.6176	196.297	208.922	163.964	96.0006	18.5811	198.939	101.79	150.459	134.131	63.7407	32.5242	268.502	109.867	187.658	118.929	172.691	229.661	238.554	23.4515
		417	1748.58	293.517	134.06	26.0792	85.7443	98.9768	255.889	177.072	0	165.393	186.575	75.8937	202.384	185.045	52.2312	54.7403	0	65.8224	148.612	87.5956	84.2315	69.0904	124.996	83.0546	0	0	0	166.18	151.192	208.517	196.788	37.5101	51.9759	114.625	96.8413	95.9436	153.098	48.3603	73.658	238.244	157.781	165.146	123.425	206.657	260.625	172.533	31.4337
		418	1752.44	166.441	177.689	42.4529	84.9415	128.112	245.191	186.387	0	263.266	83.2262	162.612	297.943	294.534	65.1201	64.9206	0	115.544	122.304	121.343	175.111	39.4805	91.4693	92.0809	0	0	0	66.7251	206.61	149.37	144.475	91.679	71.0082	154.351	83.8925	132.045	227.653	0	67.4318	287.32	184.949	152.001	151.679	133.602	279.256	161.374	0
		419	1756.3	154.619	205.166	86.9787	88.9807	113.102	187.493	140.634	0	111.998	79.987	139.982	221.224	236.484	98.9815	98.777	0	61.5399	253.897	110.856	169.512	0	162.504	95.0784	40.5924	0	0	97.2661	92.4237	209.52	81.7863	76.086	0	135.059	42.2013	161.872	267.718	52.697	35.2294	243.688	53.5641	235.192	124.6	184.393	209.092	217.174	25.6371
		420	1760.16	201.681	204.909	23.0666	126.215	126.938	266.874	162.831	0	203.806	95.6177	120.507	192.856	208.957	87.4639	74.1493	0	82.1179	194.701	68.9835	85.2606	67.91	250.334	106.694	59.3252	0	0	83.7066	149.637	158.355	254.94	75.2483	77.9131	105.026	123.001	155.579	173.286	66.8963	22.8339	240.78	120.301	181.987	80.6051	190.052	247.242	177.069	56.5828
		421	1764.02	0	182.939	41.1841	93.7234	149.052	235.785	258.84	0	207.244	200.382	103.24	273.027	326.595	98.0163	94.7918	0	74.0966	269.358	51.315	93.7651	104.607	237.151	96.3603	22.3132	0	0	132.816	149.773	192.348	204.481	115.739	84.3491	118.624	55.1896	80.0342	148.4	97.4596	0	281.311	184.788	272.276	95.1716	76.0699	237.519	170.103	56.9492
		422	1767.88	278.922	241.615	37.628	80.2655	133.343	213.679	224.098	0	197.053	51.4938	134.985	219.255	275.382	69.6188	69.0495	0	102.416	169.531	73.6318	116.55	74.2196	268.296	117.736	46.5578	0	0	195.166	310.853	171.963	229.723	56.2607	43.8387	163.183	146.063	188.94	169.625	25.8657	63.3319	223.143	107.475	169.846	38.0297	103.497	228.763	197.928	59.5263
		423	1771.74	280.134	205.511	86.5074	55.1656	208.562	258.526	181.525	0	168.13	99.449	245.843	245.125	255.714	82.8995	177.103	0	106.833	218.225	83.7069	102.925	39.3654	147.343	209.118	0	0	92.4151	96.5903	199.486	247.934	205.302	55.4769	65.6625	118.296	109.43	140.222	151.91	37.8551	93.8918	195.771	114.576	168.808	73.046	141.674	232.137	214.704	72.2345
		424	1775.6	267.686	144.468	105.394	88.5161	97.0352	234.308	122.173	0	211.447	166.779	117.95	205.495	218.725	83.3829	102.308	0	72.7974	165.694	120.28	156.321	102.116	197.391	106.639	0	0	0	145.684	177.617	209.073	200.596	86.1969	67.6666	91.8504	134.508	132.086	127.135	54.9388	49.8464	180.541	88.1192	168.598	110.645	172.309	292.477	180.867	59.2324
		425	1779.46	248.875	230.719	113.766	86.778	102.19	323.083	186.052	0	249.812	130.502	84.007	191.893	280.332	69.5632	213.823	0	96.3052	151.927	95.9696	146.109	95.7466	188.75	152.789	22.6182	0	52.4116	132.149	80.6655	240.692	246.367	22.0913	38.9711	179.781	131.151	110.785	194.836	0	26.9122	203.402	119.688	171.56	106.259	67.7631	181.039	158.487	49.4483
		426	1783.32	129.049	249.101	41.9246	85.1418	125.921	298.451	177.895	0	193.291	137.739	140.004	246.449	269.916	72.0175	95.6868	0	65.1181	203.655	66.0765	55.5814	80.2843	137.308	109.204	55.5094	0	0	163.95	194.269	206.349	344.875	0	41.8039	177.531	93.1742	146.582	213.039	23.4236	78.5415	261.997	168.613	247.327	97.0233	180.301	286.953	127.152	32.3694
		427	1787.18	224.892	227.019	44.7769	99.6376	118.98	295.585	142.133	0	255.562	184.993	166.725	233.276	296.41	83.8198	211.92	0	193.473	209.169	111.632	112.04	53.3995	100.937	179.532	27.8445	0	125.753	119.533	141.322	189.139	181.494	0	111.552	115.935	76.5843	181.989	157.74	56.804	0	132.719	97.3189	191.324	154.463	121.939	294.965	168.105	64.1853
		428	1791.04	231.97	205.305	85.6607	0	143.22	270.487	166.655	0	241.963	137.674	150.073	208.756	261.138	48.9088	92.8674	0	161.932	188.621	52.9178	54.8655	29.8243	237.014	158.001	37.9076	0	173.014	115.999	258.871	177.222	236.02	88.9899	58.4661	102.326	147.246	177.317	200.39	62.4089	34.8964	233.347	131.009	198.276	21.4143	223.531	162.051	213.643	33.2926
		429	1794.9	211.992	192.75	202.43	31.504	128.84	188.951	166.142	0	144.766	159.393	153.944	197.856	178.824	86.1024	158.587	0	173.96	253.843	81.2053	109.192	73.7011	152.985	184.143	26.165	0	102.904	114.408	273.851	196.788	201.431	41.7436	96.0376	159.216	96.3302	120.65	204.136	21.4969	58.3774	216.556	134.386	224.622	86.5043	185.3	228.522	163.036	34.7274
		430	1798.76	296.14	149.286	194.172	98.6925	81.5211	300.902	109.077	0	188.376	195.005	120.521	318.288	267.602	124.47	92.2598	0	180.354	123.09	38.9511	104.787	32.2946	192.071	127.382	29.6382	0	82.5517	143.695	176.698	217.397	212.106	52.3864	51.1119	104.725	93.8676	162.647	157.377	28.1309	0	198.311	132.811	174.095	65.6683	201.553	140.807	161.177	48.9288
		431	1802.62	250.394	105.549	237.743	82.2509	104.511	291.853	132.463	0	258.69	163.04	163.747	222.647	197.868	80.6098	168.862	0	145.098	185.892	88.2823	87.7504	50.6716	234.819	128.093	0	0	148.557	200.334	283.906	180.357	177.948	0	54.1351	195.063	155.725	127.201	124.848	44.2777	0	228.373	161.224	191.329	133.77	212.644	231.543	185.127	41.093
		432	1806.48	299.166	136.691	187.584	69.5262	109.103	283.423	178.036	0	184.424	110.485	130.391	161.661	223.498	122.257	137.459	0	147.968	207.207	155.629	156.114	38.8688	258.721	173.117	33.2538	0	60.3926	99.5947	220.781	241.283	147.828	71.088	59.438	161.104	137.202	117.907	202.496	80.0982	92.3876	159.624	70.3275	171.2	131.152	215.905	188.201	51.2665	0
		433	1810.34	244.042	124.621	120.593	113.658	111.445	419.363	139.342	0	130.832	178.031	149.478	206.83	210.004	122.912	35.7363	0	238.048	291.584	74.0171	123.989	85.1495	191.351	119.892	0	0	88.2121	200.733	231.529	124.893	191.58	48.3982	40.9195	163.104	131.281	143.75	272.766	65.9398	93.3453	361.315	87.0154	198.698	78.7993	290.271	199.714	124.984	0
		434	1814.2	263.309	55.7482	131.691	58.8778	51.4297	365.281	125.234	0	215.146	112.211	165.23	250.087	291.744	123.91	137.568	20.5534	208.221	153.706	71.8343	84.4397	39.7219	193.571	140.83	36.7698	0	0	137.639	195.59	140.841	222.438	79.417	0	100.8	138.198	103.703	262.246	72.3445	53.1962	162.137	124.147	199.995	40.9379	269.712	110.169	134.477	23.5301
		435	1818.06	168.71	70.2374	117.227	77.9741	50.6053	406.074	165.896	0	146.158	157.32	230.355	153.809	318.524	93.4729	84.4229	32.1964	152.991	197.273	128.305	130.526	35.3458	162.272	144.071	44.6148	0	0	171.665	224.674	141.569	197.026	87.9982	0	155.556	161.713	71.9932	300.343	91.2084	37.3962	251.457	145.222	169.063	147.803	207.181	100.175	115.46	0
		436	1821.92	302.576	65.8727	156.714	85.5807	91.2224	233.039	143.215	0	146.632	95.2319	191.661	195.993	221.041	137.077	105.342	41.5032	191.698	124.508	148.719	164.13	59.9658	180.613	138.102	19.844	0	92.5933	84.851	214.391	145.249	154.255	43.7606	31.1252	215.424	120.322	0	210.664	58.8948	0	203.169	56.7884	198.45	140.19	237.827	137.753	163.364	0
		437	1825.78	210.609	73.6295	80.4404	72.7103	143.446	326.78	229.134	0	218.958	119.978	198.748	175.343	214.473	147.084	70.1438	0	218.564	159.111	116.872	131.843	123.904	164.885	154.64	33.4804	0	0	132.533	176.78	108.806	220.395	48.2897	85.3694	179.534	145.037	161.063	130.013	115.346	57.1199	130.576	91.8062	116.888	128.081	245.886	144.853	213.202	0
		438	1829.64	195.71	142.571	171.577	110.728	156.388	371.598	162.164	0	191.028	187.481	187.744	203.501	294.112	122.569	84.6362	27.0388	177.657	277.667	148.723	141.885	76.9114	182.867	147.546	52.9834	0	0	115.699	164.777	127.945	154.88	44.6763	28.5796	75.5087	138.811	134.735	237.751	70.2333	53.4932	237.944	117.161	152.596	96.3972	221.665	156.939	252.569	18.9237
		439	1833.5	198.584	87.8991	122.24	64.6182	113.119	313.052	168.404	0	223.374	151.841	206.207	169.231	282.066	113.467	124.399	47.0055	198.102	240.218	119.202	167.771	162.186	190.572	172.248	54.1695	0	0	199.245	175.146	106.878	215.111	0	72.0079	94.4395	161.351	143.521	157.28	0	50.5716	184.949	123.118	70.2595	78.7819	217.815	133.108	191.804	36.9448
		440	1837.36	225.438	87.2922	173.804	109.335	111.136	312.847	167.844	0	287.954	115.367	92.0256	172.811	264.364	204.403	160.995	32.3212	226.914	133.351	63.6111	151.898	125.531	160.585	199.376	44.3248	0	0	172.757	172.633	137.43	153.025	44.9498	58.0569	230.509	118.976	175.041	175.925	92.9856	96.0796	178.699	57.5523	161.293	109.01	173.414	171.718	230.323	0
		441	1841.22	189.126	74.6906	111.159	98.8974	86.8168	271.116	187.043	0	201.609	170.81	174.931	146.248	366.775	148.236	83.1649	0	211.119	177.643	120.496	240.824	100.994	257.47	231.256	79.9883	0	33.0038	127.219	123.229	172.808	187.031	39.8578	76.2456	91.0715	250.019	63.8626	107.509	72.9657	43.6682	179.14	121.55	91.4115	135.555	244.358	86.2207	186.579	29.3134
		442	1845.08	243.338	93.282	170.119	121.717	76.3464	296.291	172.237	0	218.175	251.746	198.704	179.826	257.059	130.61	70.2041	27.6449	253.291	210.923	113.84	201.598	151.487	168.68	251.387	44.1163	0	0	77.5495	211.592	50.5547	194.855	0	75.9076	156.701	175.406	124.394	199.799	69.8194	0	216.83	31.8328	173.759	36.7497	175.077	199.206	167.663	33.611
		443	1848.94	164.301	86.0754	135.85	103.448	62.7094	194.344	191.381	0	193.43	118.421	121.026	143.25	332.834	154.35	110.144	26.0161	237.249	161.878	109.155	215.447	102.159	146.055	50.5407	38.4759	0	52.7184	117.212	162.873	84.2822	178.662	75.703	55.3777	167.922	144.743	109.762	240.781	127.644	0	188.257	82.8525	236.626	58.3655	156.739	175.473	248.64	30.5963
		444	1852.8	242.25	85.5283	207.448	82.3157	84.7153	247.213	196.927	0	215.705	133.693	264.398	172.828	269.646	188.394	76.4207	86.5868	233.093	226.501	112.139	200.679	143.459	136.511	243.076	0	0	0	117.723	195.377	131.492	166.982	56.7934	79.4015	133.826	242.399	86.6954	282.438	36.9673	49.5285	294.271	109.683	185.367	70.201	216.753	141.461	204.719	33.6514
		445	1856.66	223.266	104.769	49.4889	103.427	44.9574	206.84	148.928	0	204.04	178.968	213.265	159.386	260.979	211.042	113.433	52.7033	172.01	139.119	190.317	120.1	100.447	210.745	198.422	44.7419	0	0	157.152	137.779	84.3375	119.389	39.4789	60.6291	172.44	260.071	72.7968	136.061	111.25	73.0987	183.291	189.39	156.558	144.643	128.9	149.756	142.845	90.4939
		446	1860.52	195.972	26.7184	138.75	131.762	77.8033	284.566	180.162	0	174.037	190.563	153.901	172.736	255.656	167.149	31.5276	73.5812	326.421	188.526	141.3	216.338	151.538	225.173	252.34	0	0	0	162.738	172.723	110.752	225.644	43.1525	35.7796	172.595	259.184	51.0567	120.23	57.238	65.458	203.321	135.361	256.474	134.303	147.419	112.382	215.142	0
		447	1864.38	244.962	40.863	96.612	34.4436	29.2425	255.741	201.88	0	210.544	185.73	197.628	200.613	263.584	229.596	119.661	59.84	188.633	167.445	103.552	114.82	130.214	168.568	132.298	0	0	77.703	173.899	195.405	55.5509	242.383	139.601	38.0095	186.762	214.396	22.0079	177.603	89.4129	63.4374	195.545	96.2503	94.5156	77.1925	141.301	212.698	178.945	64.4502
		448	1868.24	193.479	78.4342	70.6568	85.0084	80.1698	254.364	123.455	0	153.17	186.874	155.248	201.883	252.776	168.667	58.7624	68.6263	257.416	100.7	128.791	226.808	49.9126	203.641	140.63	0	0	0	139.557	214.816	105.528	155.939	87.739	99.5317	172.835	267.888	105.082	266.907	71.4253	53.2693	197.869	119.682	159.205	112.473	143.772	162.804	128.898	63.213
		449	1872.1	144.862	86.2441	93.4268	85.9382	96.6489	152.325	149.208	0	231.19	159.353	145.397	148.251	270.369	188.278	73.5712	19.8177	134.659	173.957	113.38	173.212	59.4453	232.46	246.592	20.4593	0	0	133.562	212.967	125.758	200.955	0	54.7485	115.999	339.834	100.018	124.934	46.5817	0	218.088	91.9761	186.978	67.6378	167.69	159.632	195.452	0
		450	1875.96	205.088	94.4355	77.2664	39.7317	187.933	285.619	201.473	0	247.772	138.027	96.7775	198.826	264.519	231.496	71.4304	76.5475	190.226	119.016	91.7717	151.063	129.315	124.83	196.793	0	0	0	201.744	156.673	126.623	203.933	0	45.9822	184.358	238.891	59.4947	231.16	42.1857	50.9869	192.635	116.167	169.248	72.7776	196.481	141.978	200.139	82.9257
		451	1879.82	172.165	119.619	181.674	130.103	71.9924	213.984	209.868	0	194.773	107.996	117.202	235.636	281.123	189.089	53.5058	43.6672	269.553	189.884	90.2733	156.803	104.817	137.147	262.232	26.6207	0	21.2284	143.662	214.055	142.289	210.781	0	71.9649	174.965	228.19	52.0127	156.909	129.792	88.0814	207.899	179.148	153.129	140.28	222.501	156.305	116.427	110.529
		452	1883.68	144.78	89.5901	230.525	24.7964	113.763	193.793	188.092	0	309.037	153.57	105.672	244.989	253.86	235.747	155.233	80.2502	253.775	203.853	52.8825	184.265	126.387	112.519	154.014	0	0	0	193.137	226.592	142.622	128.748	50.0252	48.3154	120.877	196.61	122.447	86.2377	108.301	29.6039	161.244	82.3144	90.7492	79.9632	202.419	136.879	150.319	84.6208
		453	1887.54	185.253	169.992	160.647	52.6528	54.2547	202.046	181.753	0	233.831	168.826	191.755	142.513	300.774	199.743	138.804	110.118	195.742	126.018	99.7092	214.642	142.954	197.115	224.123	0	0	0	192.079	111.966	66.9666	86.122	65.4874	35.3668	116.283	236.308	113.42	193.348	118.607	26.0136	132.63	144.075	154.428	0	168.229	199.95	165.029	52.8207
		454	1891.4	120.508	244.43	160.24	132.157	115.877	156.002	162.75	0	167.738	136.907	173.481	304.437	288.426	239.148	70.4982	117.142	191.793	171.274	84.6655	206.071	196.219	176.407	204.715	0	0	0	177.125	247.911	187.582	190.86	43.3658	110.621	86.3598	312.286	138.966	161.874	74.6851	35.078	228.11	33.1153	204.835	34.5989	182.337	250.725	172.366	81.2555
		455	1895.26	113.778	47.0707	209.762	93.8435	73.3937	180.964	165.971	0	155.646	201.421	256.137	215.739	279.59	246.174	118.935	44.81	242.682	250.132	146.341	292.157	121.169	135.347	173.977	0	0	0	294.448	194.215	99.0855	204.612	71.5172	63.0433	145.213	275.91	171.902	234.933	93.0628	0	227.406	192.262	209.966	63.6249	200.919	161.448	157.494	51.6296
		456	1899.12	166.497	154.934	186.189	133.814	56.0269	207.761	168.676	0	254.565	167.758	131.789	264.93	224.179	162.596	135.319	48.9532	213.549	186.836	112.343	182.524	198.172	146.239	191.358	0	0	0	224.85	192.642	165.512	207.135	51.2404	38.0355	115.503	292.47	138.248	163.522	130.614	20.476	223.085	121.294	177.981	90.8461	68.2658	186.338	110.323	121.341
		457	1902.98	155.019	172.187	146.094	121.681	104.686	153.665	209.85	0	274.207	226.947	158.806	189.339	227.738	236.784	71.256	67.0621	236.38	164.808	113.623	159.808	83.361	201.536	150.287	0	0	0	206.317	292.17	167.543	173.809	0	0	156.187	307.561	128.854	112.421	135.072	48.1976	188.574	97.4822	151.326	95.9069	187.95	138.725	146.881	146.37
		458	1906.84	88.0578	121.504	259.943	133.947	68.1415	157.576	149.915	0	259.907	242.154	195.596	230.728	225.097	249.031	64.6953	57.0301	257.584	185.96	126.125	139.401	111.35	262.605	188.872	26.8434	0	0	181.552	161.076	106.324	201.724	92.9459	54.1598	68.3825	210.018	98.1537	226.609	91.6506	95.5022	296.817	205.38	183.223	151.056	196.432	152.2	172.437	86.5033
		459	1910.7	118.242	188.587	262.378	83.243	165.147	254.196	200.958	0	264.336	276.046	104.183	156.966	201.249	206.086	163.88	50.9389	287	152.083	110.924	156.195	74.6434	121.856	223.582	0	0	0	127.887	141.86	115.658	116.1	20.9448	41.9658	95.243	349.04	112.109	216.323	119.214	35.4679	203.985	201.321	198.973	152.157	78.5237	134.765	174.113	100.587
		460	1914.56	127.394	189.567	173.897	120.059	117.214	160.344	177.714	0	232.838	152.365	199.251	173.144	186.804	331.279	193.266	77.1029	287.157	166.9	254.422	190.787	114.473	141.784	239.543	20.3904	0	0	147.028	171.399	161.416	90.4814	34.6509	0	55.2596	352.053	169.942	197.812	135.859	128.361	208.953	186.567	110.017	134.632	214.348	155.257	240.145	192.085
		461	1918.42	181.285	181.543	223.894	97.4821	156.207	158.23	147.974	0	264.07	109.818	235.187	217.223	206.138	311.637	96.7649	40.4577	267.072	132.938	138.064	249.673	152.756	214.683	244.245	0	0	0	165.791	158.939	146.554	181.205	100.577	80.4815	141.831	272.194	93.3427	251.319	103.815	68.7164	245.445	156.111	227.039	110.089	242.021	127.625	183.569	115.494
		462	1922.28	91.5499	32.287	244.649	135.714	150.739	120.049	255.274	0	156.207	180.047	213.775	273.45	180.024	295.888	70.4716	0	246.247	140.734	96.3065	184.874	143.844	147.288	216.2	28.8137	0	0	142.598	153.473	130.644	85.0972	0	30.7529	101.326	255.866	197.814	208.252	104.928	95.0335	184.39	120.52	148.365	87.6111	131.22	157.954	205.683	144.542
		463	1926.14	185.443	54.8571	260.202	115.059	111.852	215.739	235.858	0	194.183	70.6561	165.439	232.088	168.99	143.423	80.549	28.5153	183.554	172.128	109.716	196.825	183.738	164.68	288.058	42.757	0	0	195.289	231.546	92.6035	181.716	43.4576	41.4136	94.4571	232.267	142.638	140.018	129.485	112.21	234.025	170.883	218.86	0	216.995	221.647	153.006	71.2986
		464	1930	201.719	59.2493	138.916	132.433	173.547	167.347	210.777	0	249.801	99.4827	213.992	209.454	187.732	180.76	103.763	28.2992	256.402	117.397	106.121	133.435	133.795	147.532	241.539	0	0	33.9732	127.801	184.566	128.2	127.752	112.59	77.887	86.948	221.946	113.205	175.988	98.3934	121.681	195.383	155.749	229.623	28.0892	195.386	190.125	187.257	134.659
		465	1933.86	101.478	66.3086	127.09	96.0048	139.882	187.483	202.214	0	259.188	0	196.92	198.948	195.573	147.791	97.2861	46.8008	230.415	140.218	186.736	118.509	147.916	163.682	240.47	20.6503	0	0	74.2809	173.467	53.0121	244.874	67.1863	66.7422	39.2756	208.4	155.482	189.456	105.942	101.24	217.168	133.703	124.796	43.1625	169.73	136.964	220.699	168.131
		466	1937.72	135.907	106.365	104.972	174.221	168.243	243.614	201.265	0	177.715	110.198	243.043	235.056	180.218	248.62	148.73	98.6525	216.517	192.811	93.2508	121.967	143.07	135.875	253.305	27.0489	0	29.0721	106.45	154.138	58.5509	157.396	44.8876	0	115.855	271.884	187.062	259.019	162.489	154.159	219.497	95.8723	86.3597	97.2458	111.2	144.286	154.27	145.465
		467	1941.58	174.371	111.547	96.3435	176.613	165.077	221.16	185.72	0	175.115	54.4058	156.592	270.743	168.232	144.551	64.1362	29.1468	277.745	143.807	122.712	134.588	184.879	181.696	272.469	119.146	0	0	111.925	187.33	111.937	224.496	70.1692	36.1707	137.437	189.728	129.493	129.823	56.3446	178.943	196.362	116.784	182.975	87.7084	216.777	63.2217	157.036	135.098
		468	1945.44	110.538	61.5883	59.2139	174.803	134.386	157.004	270.082	0	198.678	33.0168	195.841	164.039	249.334	147.919	91.9085	23.8662	229.838	86.1959	121.002	182.413	180.625	278.951	269.39	23.9922	0	60.0681	73.2255	255.612	31.1766	222.24	27.2971	0	189.606	255.847	147.682	177.932	48.5544	89.2433	248.921	45.193	217.689	113.506	135.008	125.782	147.788	173.479
		469	1949.3	248.059	162.096	173.89	209.285	148.146	190.264	171.212	0	199.4	55.3105	131.386	315.233	200.409	200.688	125.639	25.1916	207.342	159.458	98.2171	110.517	141.751	203.252	200.556	0	0	0	75.7623	140.571	111.577	218.681	23.8406	20.785	130.803	332.534	69.6768	186.031	74.803	135.736	218.773	151.139	240.883	120.464	179.376	155.52	174.333	174.607
		470	1953.16	241.48	173.494	25.801	159.75	172.652	169.819	220.168	0	159.565	129.824	204.065	177.969	188.905	206.6	180.539	48.0374	209.961	177.248	161.838	68.2666	206.137	188.523	182.951	30.8544	0	33.1656	54.283	183.727	104.225	210.587	102.375	0	92.8954	222.216	69.2602	223.378	0	146.245	229.346	97.2523	172.286	100.998	131.942	115.88	209.468	157.982
		471	1957.02	222.824	214.592	314.78	131.822	131.535	189.06	119.804	0	138.373	120.992	214.345	144.411	186.312	182.92	174.252	58.5393	254.809	162.022	130.784	114.778	98.9676	188.324	135.031	0	0	34.3383	118.829	147.371	139.569	221.21	25.5597	60.7525	75.3653	339.434	108.263	139.215	81.7774	110.617	175.793	113.523	151.02	110.806	147.645	91.4109	176.9	148.944
		472	1960.88	184.462	126.941	248.475	169.245	113.277	120.738	238.749	0	142.471	104.81	181.479	164.341	208.189	216.001	106.124	22.4629	191.343	214.913	104.285	104.561	79.8289	219.202	100.262	49.0292	0	35.1688	91.0143	190.809	172.787	111.706	88.8582	42.2001	156.065	273.966	124.579	77.905	74.8574	111.454	207.384	130.448	229.813	77.5055	107.56	122.083	187.059	203.533
		473	1964.74	245.688	81.659	261.606	219.092	177.879	207.622	298.927	0	168.36	76.8964	163.284	157.892	186.072	120.707	100.655	85.0101	178.972	129.287	105.389	166.036	60.2596	145.29	184.1	71.9558	0	51.0395	38.4834	173.292	169.478	233.992	95.7152	38.2156	129.852	285.94	113.193	84.5346	50.4923	142.222	198.796	231.378	190.874	70.9755	210.157	118.807	190.764	148.412
		474	1968.6	266.558	170.287	312.397	148.295	278.093	244.058	217.096	0	121.826	55.1133	110.45	140.498	181.687	286.36	155.549	0	194.028	93.6873	73.1705	166.838	132.334	125.94	255.216	84.9555	0	66.4037	55.5777	179.994	149.742	213.025	58.9325	26.0954	85.5607	289.675	167.058	0	144.78	133.375	229.18	55.2072	198.197	117.926	138.707	184.861	212.098	306.187
		475	1972.46	296.609	220.048	208.561	134.266	145.597	92.607	177.901	25.1562	122.654	105.882	234.741	133.554	214.32	202.307	134.934	61.8755	148.993	158.081	174.115	125.681	115.1	195.37	187.63	36.4334	0	53.6001	123.579	206.571	208.244	180.004	0	37.9234	118.012	265.605	66.4787	0	83.4172	118.837	272.695	112.575	188.129	67.2075	175.406	137.022	258.257	180.971
		476	1976.32	49.5411	218.729	144.564	108.594	295.977	156.033	123.904	0	164.372	105.15	99.5515	242.876	106.41	181.936	147.256	93.8322	237.603	196.234	195.954	183.349	143.918	179.543	137.048	36.2967	0	75.6132	187.894	158.35	91.5506	224.605	0	29.6442	72.5552	301.573	86.0668	72.0755	95.3147	160.116	233.229	102.071	219.7	78.6648	139.816	123.542	215.601	142.813
		477	1980.18	194.492	205.141	183.591	107.276	356.148	168.765	124.773	54.5968	150.11	68.4128	132.127	189.901	277.196	159.82	116.678	73.2291	130.777	168.752	234.308	161.564	129.358	181.067	149.07	57.9026	0	60.0366	126.619	180.537	151.447	154.498	31.5518	48.1386	98.8197	367.496	160.901	137.288	53.0199	106.685	169.717	157.627	122.168	68.5903	30.2301	67.4093	154.249	160.93
		478	1984.04	208.085	260.822	158.035	129.734	226.402	138.121	179.202	41.7203	88.3021	60.0244	169.933	140.672	254.257	221.127	135.419	49.2957	169.732	122.255	140.687	242.993	99.6178	190.743	127.789	43.3674	0	96.2677	142.839	154.792	141.288	161.352	54.1468	95.1272	117.346	279.089	155.003	165.549	22.7503	128.891	239.36	45.4885	124.297	115.551	197.708	200.633	150.911	180.299
		479	1987.9	161.011	242.291	72.7369	142.109	216.181	97.3063	152.652	0	148.989	74.94	122.882	129.32	245.507	152.906	93.6872	48.0943	136.429	180.674	192.387	201.813	104.651	130.751	127.861	68.1495	0	35.5297	138.668	172.187	142.149	150.715	115.04	56.6932	78.6341	219.105	102.847	78.824	45.8967	63.4803	231.114	126.689	211.304	82.6387	165.878	175.331	174.967	175.989
		480	1991.76	210.074	218.708	184.82	191.465	289.257	204.769	156.328	56.9092	190.472	90.4355	197.294	110.159	173.344	126.375	117.804	45.7636	126.112	178.045	135.892	129.106	105.891	150.191	150.309	53.4624	0	67.8141	135.775	159.407	162.494	120.45	0	96.249	154.086	166.184	221.961	110.91	89.5192	178.714	97.1243	77.0898	161.859	87.9501	77.804	141.07	140.018	142.757
		481	1995.62	165.235	182.528	146.624	152.932	168.644	209.67	176.868	0	122.86	0	153.208	207.176	173.999	246.902	146.508	65.6722	126.871	153.092	230.808	200.121	155.972	215.53	129.966	30.0967	0	74.6898	219.35	142.899	190.123	125.807	73.1504	21.6619	108.799	234.03	97.4157	126.464	63.1562	115.477	110.965	142.008	179.662	75.3319	157.899	154.697	146.698	216.052
		482	1999.48	188.631	277.107	123.477	76.4746	246.121	195.148	82.6184	26.4124	129.92	117.508	124.147	230.711	160.793	177.013	98.9956	48.9956	146.379	184.086	207.236	211.636	134.642	119.372	127.524	37.9958	0	133.201	127.673	219.85	259.752	129.051	0	44.6249	85.7361	228.044	95.5117	154.774	30.3276	71.8787	207.657	92.5233	134.949	36.2006	187.393	202.632	173.013	174.098
		483	2003.34	229.59	193.083	158.805	133.551	223.2	185.998	150.913	41.6041	102.889	108.437	196.43	241.317	206.624	99.2683	70.4115	98.8199	165.073	102.897	203.039	202.146	145.168	203.261	174.063	108.08	0	45.6479	188.665	245.889	206.297	132.54	0	30.985	0	266.779	160.241	168.565	19.9231	179.257	130.606	0	104.55	136.575	146.043	159.412	120.445	159.267
		484	2007.2	124.014	135.035	139.941	108.734	214.602	226.436	136.006	68.1686	115.398	106.007	207.653	176.6	244.808	184.499	93.3082	82.4498	97.4558	172.129	232.675	157.763	185.116	166.801	102.463	50.4366	0	37.0788	197.88	162.414	315.651	148.568	115.984	61.464	65.5908	259.689	144.724	189.847	37.5974	87.9224	112.954	83.5793	176.103	94.6893	181.487	206.631	83.797	179.115
		485	2011.06	217.028	204.588	184.471	154.675	218.554	187.698	145.594	30.6721	181.179	150.027	202.946	322.273	251.879	130.279	110.36	0	191.381	166.88	257.961	144.043	208.534	146.125	143.961	60.3341	0	50.2843	136.908	163.895	193.278	152.732	73.9645	0	147.745	291.918	138.298	76.4179	94.356	215.776	64.0421	165.8	184.217	132.6	208.114	188.064	144.517	251.789
		486	2014.92	209.852	238.498	209.087	167.961	287.074	173.92	86.8338	54.3504	81.969	71.9719	167.632	151.687	219.847	189.281	155.037	58.4159	141.142	192.457	134.013	157.828	202.354	126.808	139.241	0	0	103.272	287.36	213.845	156.369	161.984	37.0202	32.1787	92.5889	245.683	216.979	116.626	75.5344	132.716	48.8235	93.461	94.1439	46.6118	131.453	219.99	214.212	206.435
		487	2018.78	215.826	184.949	149.325	173.727	214.267	151.627	26.9157	63.9783	186.791	74.7028	88.5556	186.457	269.261	117.252	64.4821	0	164.924	119.686	74.2343	219.182	181.056	153.23	161.46	0	0	91.8877	135.53	143.282	175.668	206.212	98.7824	68.3536	139.498	236.11	159.404	112.234	38.3439	100.538	90.3245	58.9267	136.733	103.436	138.598	175.518	203.929	216.489
		488	2022.64	206.213	162.881	162.401	118.02	253.521	128.193	63.2852	89.191	162.678	0	141.057	172.91	193.629	172.28	123.915	38.0482	170.749	194.12	85.7669	187.676	127.928	228.656	142.744	26.1011	0	93.6051	353.031	188.977	102.578	240.767	38.7149	87.0979	91.6279	217.029	191.363	127.229	74.235	77.3271	79.4733	151.277	151.364	62.4089	236.961	160.504	175.252	218.57
		489	2026.5	214.315	114.62	200.532	120.875	250.089	245.541	62.732	38.119	133.86	74.1447	152.234	216.811	193.31	184.837	77.7624	61.649	133.583	258.033	144.819	175.453	189.351	233.407	126.708	24.2708	0	102.842	177.68	181.811	207.825	251.798	81.4206	0	132.916	218.962	182.217	217.298	51.0806	80.0558	107.505	47.7796	194.515	31.004	112.114	186.267	118.54	243.54
		490	2030.36	239.876	171.705	71.1492	166.018	301.718	184.821	27.7152	72.9451	125.82	66.5752	143.953	214.51	219.488	208.063	117.895	66.5193	197.101	125.469	133.295	141.931	211.485	192.547	146.212	40.6475	0	59.1224	212.671	190.986	193.685	193.505	76.2919	0	121.107	197.299	170.777	182.905	64.3505	80.1095	119.244	216.139	219.52	81.2504	122.817	100.246	128.04	262.748
		491	2034.22	171.331	109.526	67.5686	109.372	290.195	149.5	108.317	26.3144	198.297	127.864	236.58	230.576	339.006	166.072	0	102.973	118.558	166.631	192.201	110.068	188.125	168.523	147.628	0	0	144.615	223.347	217.949	201.766	257.058	27.2297	53.2651	76.2679	210.868	124.396	92.2173	61.0339	124.776	141.737	187.766	130.315	79.4465	208.268	153.209	124.766	166.172
		492	2038.08	278.351	194.492	165.724	95.7355	281.583	181.264	137.133	0	109.328	211.344	171.242	193.701	193.375	178.713	22.8335	74.0168	148.01	125.617	141.987	77.705	201.076	230.074	239.45	22.495	0	130.572	125.024	251.316	110.65	238.722	30.2747	0	133.294	190.943	78.7142	90.1689	68.1046	77.7482	97.8482	203.735	179.726	40.4006	152.99	145.312	190.891	234.451
		493	2041.94	183.522	31.107	135.679	128.86	315.841	192.866	81.1052	65.8523	96.5024	101.927	241.869	87.7026	175.042	162.294	97.0323	34.2681	157.81	153.052	179.92	106.082	225.425	186.403	148.97	0	0	106.81	227.041	204.134	140.081	177.116	21.9715	47.6809	23.7942	166.891	125.339	114.243	58.3623	86.4034	125.269	122.982	196.665	144.835	135.586	155.215	219.183	203.079
		494	2045.8	200.267	126.909	194.937	142.644	147.319	222.409	0	0	164.042	55.6464	135.292	120.807	118.118	226.263	26.7081	62.2882	140.525	184.946	238.994	142.703	202.812	215.187	98.5695	21.3089	0	153.242	126.579	257.79	210.912	195.614	69.1502	0	103.658	139.927	116.01	39.5809	47.2547	113.933	144.415	134.982	224.377	95.3074	88.6615	194.252	185.809	157.058
		495	2049.66	253.02	202.46	180.882	179.013	393.346	169.67	119.951	97.4232	129.52	51.7933	150.11	114.439	213.893	285.285	25.0019	112.417	78.8029	175.688	151.628	168.154	286.616	188.085	80.2646	47.0974	0	132.256	242.913	138.954	267.799	176.361	32.5601	0	141.353	268.096	141.114	168.869	70.1335	177.724	142.535	134.94	215.565	65.9023	130.303	167.426	161.725	291.738
		496	2053.52	127.353	95.2619	201.547	175.158	212.785	202.366	45.2505	0	216.525	115.742	154.094	105.07	145.696	207.253	55.2351	101.105	134.737	115.06	17.616	137.209	86.811	165.576	75.7909	44.1966	0	101.685	271.184	239.204	212.619	196.765	111.008	39.1322	26.3856	240.713	49.1951	143.482	79.4425	138.393	113.373	193.683	157.989	159.738	163.226	198.117	244.338	193.22
		497	2057.38	193.435	136.589	104.16	130.241	197.353	109.155	88.5044	29.1402	141.043	99.9424	177.203	172.011	177.263	220.642	162.136	114.589	105.429	110.634	56.4625	100.094	152.431	172.546	108.169	0	0	144.474	142.078	131.169	186.792	193.084	70.6172	0	99.2639	196.76	87.09	97.793	73.9166	119.582	99.7268	67.9752	183.7	102.542	55.4455	164.915	150.781	198.839
		498	2061.24	200.355	60.2121	218.632	155.228	247.527	183.705	106.928	36.4022	123.411	81.7063	189.972	119.677	250.314	156.309	72.6504	86.1428	171.786	116.626	64.47	144.099	160.977	172.973	131.024	0	0	100.233	233.191	158.601	295.12	156.349	82.8037	45.8136	134.717	191.569	93.56	114.436	84.8544	95.8904	113.225	83.0805	234.424	30.2634	122.926	119.115	161.743	254.693
		499	2065.1	230.133	168.671	237.91	154.804	325.655	183.541	87.5715	36.1186	169.08	83.1035	229.291	156.099	150.614	153.877	20.582	69.9042	236.962	126.424	63.5877	202.8	150.624	181.219	140.473	44.0081	0	143.098	189.988	160.733	204.754	203.598	53.3953	36.08	196.957	173.15	66.6815	136.606	56.2572	76.5951	126.501	53.0175	232.678	72.9192	157.131	173.832	187.314	216.859
		500	2068.96	198.519	137.275	84.3554	166.25	270.059	75.033	86.285	58.7995	155.46	102.482	212.19	145.8	168.883	144.287	80.4583	91.951	167.494	145.086	166.842	190.022	181.543	176.305	140.552	54.151	0	164.551	254.442	174.385	224.68	285.073	106.763	53.0259	104.102	155.334	162.92	134.822	49.0593	176.006	168.783	158.524	221.554	94.1779	170.636	167.366	192.757	258.865
		501	2072.82	171.243	141.495	167.36	154.369	201.296	50.1324	45.1598	0	187.343	70.7989	36.4796	182.032	125.478	92.4737	40.2642	72.1731	171.133	110.504	122.151	116.218	146.046	78.6267	136.41	89.5758	0	166.997	222.854	135.965	239.335	186.891	54.5247	57.8162	107.771	199.349	106.041	135.083	83.1113	64.9964	150.361	210.715	130.79	0	140.12	237.428	195.324	228.401
		502	2076.68	120.812	121.305	153.446	145.994	212.184	156.126	49.9874	38.7531	108.533	66.4234	93.6273	116.342	183.046	231.915	0	48.8051	194.065	123.817	180.572	182.574	185.803	199.711	74.9958	43.4303	0	124.612	233.62	221.227	171.287	266.473	63.1048	37.3463	111.385	189.854	82.6152	97.7171	91.0519	114.046	228.708	81.4981	189.714	0	107.373	185.4	139.699	234.354
		503	2080.54	155.37	96.5196	167.765	147.158	263.688	75.9606	104.273	105.741	110.739	99.0004	164.105	210.627	217.905	187.37	47.9535	123.981	102.555	182.828	118.785	202.673	122.703	187.121	135.46	47.8524	0	120.076	192.624	240.062	258.564	180.837	121.571	46.9622	91.0124	219.659	0	269.937	114.965	85.2402	245.829	44.2764	145.37	66.1097	207.284	130.228	172.734	211.749
		504	2084.4	185.904	222.903	130.76	187.844	249.305	112.959	41.7653	40.9928	107.809	95.8675	112.756	152.28	225.674	247.949	87.5631	88.0254	178.401	121.039	180.802	120.137	102.447	126.689	180.036	0	0	145.095	211.089	140.744	287.491	194.306	41.4761	0	89.3323	188.023	87.0708	199.064	86.4126	158.187	188.205	184.447	159.388	62.4727	96.967	126.98	248.266	204.689
		505	2088.26	134.879	92.9695	174.414	223.849	268.106	103.611	23.7369	24.5047	144.656	142.494	105.731	147.935	188.826	151.49	62.6466	84.2408	177.957	109.833	228.169	121.221	179.027	88.9315	145.506	0	0	116.301	172.945	232.072	214.663	201.579	41.4726	0	94.1236	211.461	115.167	187.987	70.3587	96.7534	168.082	107.229	222.343	60.0983	170.169	163.73	127.825	201.336
		506	2092.12	157.538	202.761	210.456	195.525	293.697	100.786	45.5698	73.3324	160.166	110.482	136.926	166.951	108.003	173.311	38.2048	131.071	177.119	40.6212	32.7045	145.068	159.55	173.63	110.033	61.8227	0	130.13	201.816	168.955	214.72	229.614	54.2083	46.0449	116.694	213.083	122.835	137.801	94.5083	131.084	198.065	174.182	137.641	59.3736	165.635	177.413	266.022	156.218
		507	2095.98	174.285	134.812	88.2004	202.569	275.951	144.218	58.6583	114.311	118.498	109.984	152.14	169.059	232.742	166.473	0	53.4683	218.9	30.8024	134.678	146.373	89.8443	203.87	141.676	47.3169	0	141.706	127.431	235.548	214.073	234.269	89.3997	96.1528	97.2361	201.9	163.087	78.1894	63.383	130.799	186.155	168.996	151.513	64.1809	173.168	157.659	209.086	176.188
		508	2099.84	112.594	192.627	182.262	177.148	214.603	123.069	52.2535	64.0614	0	122.702	115.646	154.71	197.948	166.4	51.7759	208.544	132.962	186.499	161.047	172.532	108.959	142.75	150.515	0	0	66.4722	173.323	196.133	308.163	117.892	105.787	32.7525	116.582	200.047	183.564	80.5802	88.4566	177.185	171.819	81.1886	168.671	30.2991	180.662	281.805	264.645	245.307
		509	2103.7	192.812	147.242	168.221	198.559	145.277	144.789	146.332	63.3354	143.235	111.127	125.971	180.196	212.772	186.324	168.373	109.532	212.449	144.275	101.253	174.128	207.634	178.248	147.133	44.8878	0	104.569	241.52	153.034	227.563	131.496	111.007	40.2604	130.515	193.845	177.777	70.4078	99.5958	205.752	118.282	114.109	106.252	39.6736	155.514	248.799	240.776	225.929
		510	2107.56	144.423	125.848	133.211	71.4797	150.762	115.612	118.086	81.0493	82.7507	99.7972	41.6871	194.154	194.927	216.098	89.9657	128.232	146.701	208.696	115.666	150.913	168.775	151.803	193.759	0	0	88.404	199.028	275.666	274.047	135.126	154.422	61.4805	104.414	158.197	126.393	173.855	96.8039	116.486	185.123	119.02	139.07	32.6103	122.948	197.914	257.083	206.54
		511	2111.42	192.338	133.217	204.483	141.916	170.767	189.508	69.7243	54.9309	38.275	98.549	119.631	193.815	191.029	275.046	84.4179	173.788	196.243	166.528	136.085	124.404	95.9366	203.242	237.846	71.8941	0	77.6752	180.183	201.218	189.915	149.777	63.9394	38.2467	89.7779	209.037	138.113	67.8507	75.7375	110.803	223.595	92.9114	230.754	39.4626	139.005	290.156	239.32	135.386
		512	2115.28	249.588	0	158.088	148.017	234.623	158.876	73.7126	43.1794	139.131	125.6	82.6405	152.552	203.852	282.255	72.6535	165.146	202.88	48.4961	120.386	178.723	123.213	164.463	100.589	29.8096	0	0	173.185	119.069	195.809	165.975	38.6651	21.5861	78.3556	157.844	148.945	97.7257	67.2271	116.812	190.339	135.669	115.209	105.795	176.307	230.065	153.3	217.271
		513	2119.14	138.501	185.343	155.252	184.957	257.147	120.41	41.0322	0	180.977	63.5709	117.773	136.368	170.513	272.886	72.3808	136.411	239.014	84.3319	124.545	131.04	169.39	170.339	122.859	77.5356	0	0	171.263	108.731	188.598	181.367	135.467	58.5452	80.5049	234.574	137.595	167.13	124.288	193.76	172.993	28.7226	161.377	60.3368	225.389	218.291	136.555	154.331
		514	2123	171.239	104.384	0	146.977	163.451	183.261	85.085	33.8033	105.034	82.7682	75.8293	276.955	215.143	158.368	92.1051	165.972	203.778	100.7	111.032	119.035	107.281	174.328	151.339	35.4109	0	100.648	166.611	98.2576	190.667	157.928	118.045	78.1252	51.3364	215.576	83.0238	152.706	32.8034	126.051	200.9	93.1086	157.041	72.6941	214.861	145.013	179.833	131.682
		515	2126.86	194	180.593	102.71	159.521	171.663	183.031	126.221	0	93.8303	62.2419	0	260.191	219.759	214.732	65.42	222.748	190.925	108.095	180.295	182.608	166.746	145.131	119.166	60.4077	0	77.9254	195.101	64.3708	250.933	99.941	88.5173	55.051	75.8687	163.258	125.503	162.873	98.5657	131.646	179.612	0	147.563	63.3774	137.463	206.228	213.574	43.3904
		516	2130.72	113.827	68.0473	70.1772	150.87	272.527	255.963	67.4955	38.0779	148.517	148.566	84.4826	252.874	171.265	253.139	0	137.878	174.239	122.225	26.7058	158.743	99.5636	136.627	124.657	50.7048	0	93.1307	165.842	152.304	97.2486	188.977	198.035	80.2803	67.399	211.782	126.678	87.3686	103.925	161.931	169.595	133.601	130.281	80.1848	111.987	270.905	205.736	112.242
		517	2134.58	205.901	160.328	77.0573	130.383	299.468	149.715	72.7388	26.4402	96.0914	191.391	99.3426	206.968	151.905	194.972	42.3917	91.2195	221.141	132.168	108.006	120.766	168.937	101.999	134.806	43.7127	0	81.8961	177.58	104.436	151.69	175.357	84.5182	127.963	149.074	197.758	91.5524	124.192	41.7344	92.2678	187.889	137.471	182.621	38.9623	53.3322	250.354	239.918	134.798
		518	2138.44	196.077	156.918	107.602	150.956	155.16	180.372	49.6937	86.0521	91.6447	193.77	159.844	96.9075	192.279	215.451	75.478	191.444	177.858	138.059	123.043	260.728	165.905	179.057	176.526	54.1045	0	116.165	191.169	135.062	146.052	143.86	175.332	54.3345	60.1873	148.213	139.241	132.36	121.015	148.368	195.789	52.7764	196.7	0	104.312	193.132	174.566	147.633
		519	2142.3	238.945	109.441	113.97	71.2853	211.294	268.376	120.818	47.2948	114.586	161.363	112.572	213.802	293.973	280.865	52.5274	69.773	114.18	120.075	54.7074	173.429	133.391	180.256	147.979	45.7793	0	115.192	107.568	141.187	187.828	249.432	80.6935	45.9797	125.139	277.834	55.2403	105.931	96.2462	118.041	206.075	42.4639	148.24	46.8838	117.21	157.853	253.377	106.02
		520	2146.16	176.741	178.995	80.441	122.47	204.405	196.07	0	22.5569	131.162	118.483	84.8659	234.263	172.547	266.76	37.638	189.386	147.88	130.539	103.283	174.048	210.315	238.422	211.731	65.8673	0	82.9365	178.923	142.678	145.952	234.528	188.262	66.2783	116.89	223.758	110.967	122.68	60.0165	122.68	319.299	83.3101	148.203	29.9168	103.249	94.5306	163.045	107.455
		521	2150.02	179.123	202.308	82.6302	109.456	162.717	243.27	63.5938	55.981	143.283	58.9011	58.5413	164.758	199.207	298.405	109.421	153.814	222.243	201.1	98.0574	167.817	134.684	124.717	234.006	46.7786	0	143.474	207.847	86.5411	184.442	195.325	153.189	111.064	96.0072	197.857	116.809	230.149	110.62	103.501	203.678	0	181.676	0	196.262	149.292	142.824	136.829
		522	2153.88	230	231.067	29.7942	95.0801	172.613	228.381	35.2269	45.9533	153.54	0	133.338	171.082	203.398	231.062	58.4259	269.678	227.337	87.2823	145.275	202.048	155.468	151.898	212.959	0	0	133.681	188.313	39.764	157.853	198.323	193.765	67.7007	124.429	169.417	94.0052	120.209	111.152	117.719	247.608	30.0366	175.501	50.1544	125.708	95.9755	200.636	81.6697
		523	2157.74	201.047	190.891	45.9283	166.7	257.159	232.009	37.0015	60.2067	177.052	159.544	67.6559	293.583	164.487	191.785	29.0331	157.906	131.835	114.435	96.9046	163.172	159.066	94.5215	200.32	65.4392	0	38.9589	180.6	85.2008	107.922	252.633	148.32	48.666	126.978	261.962	151.128	218.617	35.7066	124.488	191.677	41.9495	130.667	68.7745	138.134	158.969	172.751	122.335
		524	2161.6	179.012	168.004	127.44	111.232	306.916	187.49	38.2555	34.4626	72.8396	105.387	71.5561	205.118	178.331	204.303	55.1346	230.308	67.1222	102.84	125.694	97.7229	119.142	176.473	118.627	82.8339	0	62.384	142.471	74.5407	153.31	214.93	121.512	63.1831	90.2298	272.31	104.466	211.801	161.204	171.901	225.206	42.8249	216.703	45.5185	168.607	158.874	153.808	144.761
		525	2165.46	240.932	156.388	127.433	111.31	283.459	304.481	58.0207	70.4891	100.502	63.0196	84.2601	203.501	168.02	157.83	139.199	256.567	138.136	135.667	0	90.9165	145.82	153.199	159.442	88.5513	0	69.2147	119.753	118.076	98.6165	212.318	158.059	0	161.431	177.547	113.643	228.223	102.173	160.764	201.545	85.206	187.538	0	143.582	187.133	148.149	170.968
		526	2169.32	178.532	163.689	158.98	133.803	232.403	267.731	0	31.7204	85.1318	106.799	69.5701	211.891	160.345	112.185	160.055	142.769	167.242	135.66	63.7586	186.321	130.402	179.326	109.233	96.4573	0	77.444	217.244	122.796	180.658	220.228	185.838	62.6491	129.645	123.13	24.4719	249.215	140.67	71.3161	219.309	64.6194	171.839	0	73.6637	232.867	162.477	145.946
		527	2173.18	206.894	245.909	111.889	144.621	225.648	267.339	0	65.7762	119.819	79.1554	24.1713	181.078	193.485	193.366	147.275	177.196	66.3939	76.3402	105.724	183.022	145.338	146.625	151.498	89.6137	0	87.7472	151.242	281.52	209.513	167.811	204.701	49.756	161.035	161.991	101.032	219.663	102.391	84.3201	181.474	74.3873	194.934	62.7546	182.84	224.041	85.0915	175.056
		528	2177.04	185	280.891	109.791	152.763	203.95	308.38	0	40.284	139.055	118.342	94.4983	195.384	207.86	186.923	0	224.647	193.064	53.68	149.32	218.666	202.234	207.824	171.465	27.9863	0	82.081	161.228	224.508	173.988	161.812	276.336	0	112.325	116.44	113.71	125.889	76.0888	127.881	262.092	62.7025	187.536	0	221.566	151.693	136.074	111.427
		529	2180.9	200.791	222.405	116.755	98.7707	262.207	237.956	0	0	110.963	25.5301	120.45	202.011	192.901	241.883	72.0221	203.159	154.164	63.0201	114.519	178.037	227.039	185.981	149.405	40.99	0	79.3799	95.427	163.289	233.485	138.439	163.951	59.2163	195.103	166.993	118.73	152.015	129.214	88.6541	170.336	49.2329	140.162	0	112.123	139.957	183.418	122.49
		530	2184.76	212.831	199.551	163.905	158.764	245.965	287.316	35.6043	120.964	110.669	144.08	108.606	195.139	256.153	155.68	144.94	112.426	215.164	82.4583	134.517	268.341	199.43	182.718	115.38	0	0	80.0098	168.707	155.407	166.416	151.764	157.055	0	132.189	231.358	91.9739	270.075	54.6766	112.014	132.301	87.0702	159.621	46.1882	190.464	193.194	152.994	99.4331
		531	2188.62	159.39	247.372	193.693	145.166	312.658	342.998	0	39.3896	60.9795	115.108	90.6443	155.763	152.645	186.796	137.706	154.334	148.206	87.0769	81.0335	293.041	191.816	200.737	136.431	100.1	0	90.4839	183.866	141.307	39.4523	103.598	147.827	39.4678	160.495	316.625	68.8746	320.443	111.787	92.9468	176.516	64.3434	139.832	38.2085	104.572	0	147.656	111.669
		532	2192.48	113.09	245.189	144.61	115.956	249.084	309.43	51.5706	0	104.412	107.187	105.219	123.408	246.979	226.751	190.977	198.364	185.927	74.7217	98.1617	206.307	92.5074	153.314	190.421	58.5265	0	107.198	159.903	160.497	206.785	127.311	126.24	82.6207	80.3318	309.689	119.755	266.527	113.557	96.6803	201.619	0	82.5163	67.1189	105.713	218.85	143.106	170.441
		533	2196.34	109.94	176.318	133.413	131.639	230.41	225.034	0	38.262	0	140.346	69.1532	161.516	132.362	234.98	111.874	215.966	139.952	32.9416	154.825	241.741	146.372	204.058	137.029	55.2239	0	84.9211	170.829	227.809	125.972	208.786	112.892	74.9572	137.919	240.171	69.909	217.416	122.511	125.859	231.569	65.0155	219.845	31.0659	112.415	213.005	177.784	97.255
		534	2200.2	118.287	219.209	244.328	116.05	198.788	221.581	0	0	47.8164	100.349	23.9884	192.083	167.753	180.08	108.938	225.446	194.557	23.8935	37.0039	206.562	120.386	185.449	114.946	41.6386	0	95.0066	178.257	119.645	106.454	235.152	121.91	25.5063	110.651	169.253	133.68	169.421	88.8743	75.0679	146.275	34.283	231.921	0	128.158	124.006	212.553	108.215
		535	2204.06	113.019	183.312	185.657	116.918	202.772	263.234	0	34.4068	56.4962	63.115	86.7471	269.562	170.244	188.259	192.105	114.782	121.255	51.0304	117.036	237.293	171.357	173.642	80.0308	73.3503	0	83.5998	148.473	212.441	152.216	152.31	114.577	40.7777	90.4533	254.098	104.285	278.422	70.5974	130.798	227.214	23.5395	174.162	73.3656	88.3433	234.591	95.4013	145.508
		536	2207.92	160.722	230.685	193.525	104.642	184.658	292.001	0	36.7004	143.036	86.7768	64.1191	207.538	145.295	176	167.676	123.753	127.877	122.128	123.912	246.466	89.4806	150.48	45.5324	74.8464	0	105.14	194.063	200.411	128.134	117.466	56.3748	29.0038	129.762	191.74	131.262	301.533	102.418	53.4363	211.636	63.8418	165.975	46.6	109.428	146.608	118.285	101.662
		537	2211.78	146.666	191.318	122.429	76.2286	164.065	261.82	0	0	206.965	115.062	96.6815	228.414	226.553	137.376	90.1557	119.275	83.2064	96.8255	95.9236	163.318	150.161	234.57	83.4639	30.0588	0	173.633	140.173	216.602	207.575	113.321	130.753	60.4843	115.783	248.997	135.366	219.382	110.918	146.365	152.458	67.0413	141.563	22.5697	132.778	167.656	147.656	146.307
		538	2215.64	128.656	182.654	175.823	110.476	174.014	247.402	0	27.2994	247.209	80.9642	106.368	172.951	187.337	163.84	64.9152	252.466	151.019	103.631	125.979	157.742	196.5	183.794	50.2786	28.4604	0	166.065	129.905	109.47	170.632	190.281	114.841	46.9012	62.9233	198.425	175.583	185.109	93.9039	81.9503	255.383	78.5772	186.959	25.9683	105.608	164.978	76.2377	112.113
		539	2219.5	142.867	238.836	156.339	40.4271	110.838	256.656	0	0	207.437	30.9343	89.5952	160.749	204.934	241.111	177.357	137.54	147.462	109.68	120.495	231.648	150.399	111.904	154.503	29.3938	0	147.075	241.894	117.817	229.479	191.078	134.293	36.2256	89.0942	249.226	88.1749	196.969	89.1565	144.337	167.833	60.5021	99.964	96.0206	190.623	196.817	176.074	142.577
		540	2223.36	146.074	140.936	116.868	56.8945	177.518	210.718	0	0	173.136	175.091	110.696	153.209	193.267	175.824	124.374	183.598	119.125	137.465	102.691	173.087	162.535	117.882	189.826	54.7697	0	111.082	131.808	114.769	225.61	123.277	71.3994	59.9227	105.835	236.651	79.9317	213.453	88.3781	146.626	207.055	127.747	105.456	66.213	138.214	207.722	131.228	134.936
		541	2227.22	137.54	132.179	138.835	89.7774	196.019	265.59	20.5384	0	202.767	77.705	54.2874	117.786	127.008	169.045	153.262	200.04	131.593	152.517	118.467	246.591	181.202	41.9515	148.988	65.679	0	148.463	103.841	197.934	128.482	118.259	181.438	33.2598	135.492	264.156	175.312	81.3156	102.332	110.732	190.287	39.8407	90.4488	61.4769	168.09	212.258	212.762	178.214
		542	2231.08	147.21	88.3143	126.334	134.69	124.539	229.884	0	0	195.817	132.179	31.2678	125.535	187.185	179.898	136.622	113.816	87.2662	163.846	151.498	175.233	150.797	98.6427	190.493	23.097	0	85.5057	148.599	173.907	174.529	146.554	156.529	19.2417	110.218	231.467	104.358	210.887	88.2749	140.734	229.115	34.6732	112.059	90.387	90.6734	257.462	139.436	129.921
		543	2234.94	222.523	135.413	136.57	156.121	102.249	265.584	21.8471	0	201.62	147.365	76.2447	156.541	182.436	196.535	159.53	179.982	112.808	142.89	70.7904	94.1298	104.7	186.482	180.148	0	0	81.0561	241.458	115.216	183.94	142.326	94.8899	44.5177	131.579	164.763	149.523	183.193	84.2124	52.0591	293.553	57.8508	157.379	89.7902	73.0007	301.997	108.298	176.636
		544	2238.8	154.63	0	90.2208	180.002	104.046	255.627	22.4899	0	134.703	134.69	85.4056	77.9073	183.169	147.585	162.932	203.261	86.5559	73.6332	144.848	190.697	167.557	109.596	136.811	0	0	131.921	139.119	175.204	250.982	187.817	148.137	75.6731	122.817	175.164	168.175	123.073	96.0669	77.8804	273.243	73.8819	185.744	31.6231	84.8266	241.033	232.89	131.355
		545	2242.66	167.423	107.557	122.573	84.4101	146.366	320.979	57.4705	0	234.806	166.03	64.8352	167.948	57.7352	123.898	86.181	152.812	60.8629	64.8821	72.1421	144.025	182.062	122.656	157.467	21.1198	0	146.41	168.637	167.965	182.987	117.469	79.5599	47.4924	43.3626	169.483	29.5852	125.132	63.8274	80.7948	260.034	125.357	154.303	99.038	104.547	247.523	115.176	110.717
		546	2246.52	202.129	141.105	93.2328	86.2991	103.351	300.95	104.009	0	211.384	92.4024	28.5222	221.032	105.339	149.686	167.347	193.195	38.9003	126.1	28.3993	218.3	172.958	125.345	198.325	56.3275	0	135.868	199.966	228.459	237.705	83.3534	147.266	44.1751	95.0996	139.286	146.934	200.852	56.231	49.5885	421.545	67.0119	162.716	112.371	120.057	229.049	152.943	113.373
		547	2250.38	162.816	228.538	70.705	167.579	104.401	338.28	113.341	0	197.124	129.843	54.7286	140.55	67.7979	165.969	64.9428	257.481	50.533	95.986	25.5004	208.629	147.48	143.642	157.685	0	0	186.493	187.621	201.372	173.73	134.761	67.6657	0	190.91	193.366	88.6159	117.835	95.8714	53.348	288.469	117.688	231.225	109.746	86.9548	232.322	286.257	140.702
		548	2254.24	189.709	0	113.465	155.788	91.1892	278.364	44.3509	0	0	83.3759	93.6298	193.58	165.757	195.018	165.893	161.396	133.765	115.071	63.0526	236.579	115.018	131.145	165.712	38.6456	0	106.42	154.672	128.162	167.675	184.316	30.8346	62.0545	101.177	115.204	128.368	202.79	59.372	71.3243	328.936	193.928	110.14	35.1448	69.674	190.078	141.254	174.552
		549	2258.1	233.837	264.977	78.2521	109.612	129.715	318.126	51.1598	0	208.322	28.4535	24.8207	244.324	150.923	79.3212	161.419	192.237	115.824	90.6847	81.6933	186.091	100.346	70.4111	152.34	44.2295	0	86.017	190.645	136.574	220.188	75.3525	97.4371	0	51.7068	161.655	183.4	225.877	55.6701	146.018	201.08	125.274	169.605	30.9682	80.7965	224.179	234.777	179.566
		550	2261.96	157.189	150.029	187.464	70.9364	55.1398	269.292	96.55	0	118.711	110.799	106.012	218.529	73.1522	161.016	236.604	108.39	129.26	92.731	41.0404	193.405	165.955	143.577	196.909	0	0	134.081	227.155	175.987	271.457	63.3442	59.8745	31.7703	88.5128	113.786	162.086	255.346	87.4507	110.801	162.354	65.9523	105.801	0	107.474	172.255	90.9471	164.594
		551	2265.82	182.691	144.325	103.764	107.325	83.3872	244.083	0	57.1489	228.372	121.202	168.982	138.281	126.258	76.8112	221.611	196.451	169.059	44.216	67.4335	163.062	208.053	181.979	135.025	0	0	45.4267	119.278	148.928	150.35	115.381	64.0826	0	174.552	136.675	179.834	147.137	64.998	108.005	335.523	124.932	128.582	32.5016	93.4211	334.495	248.652	134.866
		552	2269.68	135.852	184.6	145.889	92.0375	113.789	241.688	0	23.7406	173.017	128.82	67.3927	144.11	88.3456	144.037	66.6606	165.286	91.8548	123.703	0	122.417	186.342	158.589	234.337	24.5809	0	0	132.425	172.736	205.501	129.443	79.7193	60.1364	139.299	160.61	159.882	205.138	152.666	58.9954	161.833	108.441	242.866	20.9105	138.827	233.41	207.481	174.99
		553	2273.54	232.106	119.29	108.878	57.1945	81.2661	315.379	72.0038	98.3976	186.299	37.9897	43.1852	162.473	82.1626	126.245	167.194	216.524	125.479	104.968	124.861	178.935	175.386	245.799	240.209	0	0	0	200.778	176.476	196.775	189.867	175.052	44.4287	94.3721	164.395	149.335	232.015	90.6929	87.0022	248.233	174.084	170.827	71.391	170.631	252.695	211.099	218.181
		554	2277.4	197.584	89.1593	122.554	0	17.5771	256.527	57.9001	37.7369	175.448	70.8522	0	186.726	180.965	197.322	158.559	202.338	118.55	80.4185	139.345	122.525	129.476	250.877	78.4998	28.8538	0	62.7465	113.898	136.175	143.22	34.1845	120.264	35.6472	53.2294	186.339	80.9753	119.747	30.793	70.1313	202.134	205.24	146.597	52.4156	136.321	202.389	252.743	165.366
		555	2281.26	227.699	137.878	188.147	68.0364	140.987	307.623	36.4034	0	197.75	63.6314	89.0038	154.223	133.678	79.3661	157.148	245.138	117.227	70.307	39.6429	205.442	241.375	135.87	175.081	77.9653	0	59.8074	169.927	125.311	149.106	82.3632	183.95	63.19	128.322	202.226	173.151	175.572	98.2442	146.356	149.774	68.7332	141.657	41.4491	182.928	293.322	309.46	129.932
		556	2285.12	214.729	174.495	134.041	75.5189	152.876	300.567	87.4628	62.9322	0	53.4646	67.1367	121.831	143.724	91.419	83.3179	153.301	115.269	54.714	59.2441	256.184	202.625	154.141	258.958	32.1615	0	55.5963	156.409	135.936	141.098	106.276	143.318	31.4772	112.214	199.618	168.235	192.379	46.6808	137.618	138.058	110.185	123.218	55.5983	115.293	289.274	280.669	167.501
		557	2288.98	122.761	139.243	175.499	20.3414	118.096	316.221	88.6603	63.2332	220.79	31.643	24.3237	219.888	151.686	135.458	142.2	230.829	142.399	45.0299	150.821	249.397	202.743	161.219	138.658	22.7306	0	83.4878	139.616	142.007	113.563	143.343	175.807	52.2368	29.8371	123.783	195.904	239.083	59.8648	93.2189	148.927	162.444	122.98	0	73.781	229.053	152.597	132.075
		558	2292.84	209.271	147.777	145.731	45.1482	175.442	293.256	82.9537	113.867	208.017	72.1322	27.5434	115.926	201.579	137.734	132.564	173.869	161.546	42.3682	126.048	185.121	252.644	154.908	162.948	64.4317	0	141.646	152.388	148.357	132.247	24.0356	171.635	0	93.4996	141.179	72.4351	267.836	106.107	88.7392	233.19	162.09	51.5543	34.4636	160.378	247.757	267.689	113.434
		559	2296.7	193.618	168.449	127.872	19.8927	115.422	373.683	115.843	85.453	185.799	70.5188	74.4648	170.613	245.048	86.1676	141.081	171.63	92.5979	62.5556	112.485	232.262	250.068	175.363	232.057	0	0	22.4732	93.3896	210.782	194.789	164.767	119.574	0	82.9844	131.412	127.145	202.462	90.4406	141.586	225.188	156.96	118.016	82.7222	127.157	221.525	301.213	226.937
		560	2300.56	207.455	158.741	167.975	162.723	155.656	247.456	50.3524	79.0983	169.824	94.8436	60.703	172.904	177.495	123.142	156.55	187.307	121.575	0	63.9772	292.843	183.117	151.419	169.009	35.1539	0	0	233.839	213.614	238.651	183.298	161.122	31.5545	105.367	130.031	140.113	239.237	126.022	145.347	226.468	82.4659	154.978	73.3558	18.224	298.045	205.243	148.716
		561	2304.42	223.292	127.877	225.923	66.0426	145.678	304.68	90.3624	36.0049	0	82.4686	35.0015	118.118	236.379	214.504	114.41	199.653	57.2974	85.0078	128.818	221.42	198.769	122.682	215.745	39.7927	0	42.0074	166.56	147.741	205.632	88.4028	78.2295	0	92.9693	124.782	194.069	205.672	95.8429	177.763	138.531	248.725	24.3056	124.725	79.1984	321.198	252.193	207.319
		562	2308.28	232.082	75.5848	143.839	32.1595	166.003	296.987	48.2388	83.3092	188.179	50.2571	72.2964	117.217	180.632	202.052	123.081	236.53	84.9277	71.0565	132.813	195.305	137.815	229.279	222.269	31.7106	0	0	150.826	173.085	194.96	97.3349	161.656	0	139.742	195.022	240.588	198.093	143.065	143.466	191.761	121.092	111.498	76.487	133.641	158.186	253.857	161.056
		563	2312.14	190.179	123.966	175.105	119.604	208.71	282.094	79.4355	124.041	212.609	28.4804	77.0166	208.955	189.282	170.626	200.589	182.729	99.365	77.3517	82.9173	235.783	170.269	106.338	187.688	79.5725	0	54.7647	185.885	189.125	167.952	219.659	227.587	0	190.32	141.727	129.042	287.482	59.362	128.649	231.754	188.534	194.529	43.7341	93.5237	287.673	163.127	181.797
		564	2316	167.598	60.496	192.101	56.2259	170.214	268.19	119.556	110.418	220.831	34.8341	79.4269	169.304	182.565	159.866	72.7452	190.338	124.724	82.8627	112.697	273.359	109.573	169.444	153.269	32.8728	0	0	169.081	192.291	149.13	215.055	101.564	0	172.992	97.5788	205.62	235.543	48.7684	194.192	190.544	127.551	137.344	49.185	98.6208	352.488	98.3034	155.056
		565	2319.86	234.088	183.691	204.628	62.7521	188.561	300.209	49.4673	102.783	260.485	26.8213	48.8607	132.611	102.751	122.932	124.394	117.565	148.163	69.7202	130.563	180.117	175.12	96.7327	152.874	80.6547	0	35.8243	181.799	147.305	145.592	101.922	92.2948	42.5544	79.3937	158.472	117.717	212.29	85.0568	88.4601	169.111	125.112	50.9489	133.36	129.154	329.514	132.515	179.011
		566	2323.72	141.062	96.97	253.793	90.0283	178.018	266.075	102.445	52.2152	166.297	31.6183	85.0194	203.633	211.277	163.957	88.4284	235.922	134.618	109.607	0	186.585	157.557	76.4761	105.912	0	0	0	211.295	174.645	195.933	193.041	152.77	40.6302	119.747	156.352	97.7596	254.014	44.7278	101.541	151.55	115.357	133.756	124.692	135.155	260.314	172.592	174.787
		567	2327.58	229.475	0	126.484	147.288	186.944	235.002	54.4755	152.648	191.068	62.1458	78.0539	72.9771	133.742	88.7852	71.3737	189.53	23.7798	106.3	92.7323	137.11	148.029	137.203	161.085	105.105	0	0	261.549	147.181	159.107	135.96	91.5041	35.0955	153.114	112.428	182.575	206.302	47.5152	98.8289	168.304	198.026	107.201	88.5696	153.403	0	185.733	158.676
		568	2331.44	182.641	94.0465	173.057	109.804	227.358	285.584	138.454	105.039	193.739	84.4953	81.1267	170.199	202.395	159.328	94.5678	127.326	138.516	135.621	73.5679	122.958	206.147	176.569	222.352	88.6459	0	0	119.05	112.593	149.264	172.392	131.369	0	84.6581	137.815	149.066	233.092	55.5152	228.41	191.295	146.504	48.2335	70.7158	108.929	229.509	169.587	241.031
		569	2335.3	184.695	167.049	180.349	100.254	187.104	286.781	0	132.066	215.774	53.8032	57.908	145.628	176.005	215.436	106.133	167.228	111.135	71.0002	73.4231	142.601	191.549	175.074	151.807	26.9847	0	0	267.003	107.103	111.106	206.907	83.7897	31.057	94.8197	132.728	222.708	167.312	88.0375	139.883	188.288	0	82.3508	63.9078	119.943	213.24	131.867	192.942
		570	2339.16	224.034	102.207	208.137	119.845	215.769	242.234	100.417	33.1424	183.508	49.0325	115.353	131.367	184.326	138.77	186.914	207.239	173.469	101.039	119.003	205.123	244.123	149.923	207.535	54.6792	0	0	150.254	102.387	95.6523	140.125	111.342	0	70.2624	106.03	238.71	198.565	92.3568	95.1937	199.127	78.5558	96.0119	142.646	114.824	278.784	147.107	128.635
		571	2343.02	255.147	99.1864	143.465	132.298	161.923	294.453	62.9398	122.116	179.989	75.1848	77.0347	110.849	156.674	186.149	143.131	129.682	112.455	79.8604	60.3171	176.636	160.093	110.638	179.522	27.0492	0	0	214.634	203.272	158.148	159.512	0	31.3312	75.2094	169.162	136.937	228.776	92.0254	115.634	215.854	53.8598	136.778	85.88	44.4355	0	131.234	162.397
		572	2346.88	211.576	68.6788	205.752	51.1144	250.719	224.791	49.5257	126.977	226.758	94.0781	66.8083	79.3867	222.447	165.82	102.668	186.107	89.1226	64.1597	40.8036	265.32	131.204	100.675	196.087	48.9792	0	0	152.008	181.421	137.479	181.014	136.516	0	37.3149	130.794	42.002	268.353	130.378	171.458	181.582	45.2501	107.362	34.4884	28.8329	231.261	173.391	50.734
		573	2350.74	120.69	179.908	92.7958	105.714	231.891	237.863	82.9973	141.706	210.362	81.1744	76.994	133.738	219.133	153.089	115.171	185.001	117.648	82.0372	57.0406	244.163	95.8848	28.1726	217.042	0	0	0	246.626	160.538	144.496	206.011	27.3776	0	100.828	143.838	166.67	165.298	94.3089	125.72	175.379	106.988	84.0161	0	105.539	284.746	226.478	131.078
		574	2354.6	163.483	112.468	174.988	73.3388	216.482	337.761	148.65	119.746	124.805	53.3849	46.92	119.384	179.916	161.534	117.062	209.985	140.995	137.927	128.464	179.955	90.9298	140.318	151.801	59.9836	0	0	166.718	81.3102	146.209	175.763	160.306	0	0	164.784	244.946	107.34	105.693	167.57	216.502	110.232	199.664	48.2476	124.146	217.107	183.18	219.766
		575	2358.46	157.124	106.641	118.246	91.9732	202.814	274.668	50.0869	82.9485	190.031	77.0813	93.9417	166.206	249.743	145.064	56.7742	141.564	160.781	77.6171	0	240.439	123.112	143.702	212.025	54.1044	0	0	174.697	136.785	189.707	98.9866	92.3213	0	61.1367	61.4799	175.275	277.189	42.4832	163.222	213.918	75.9973	179.815	64.041	169.92	286.31	160.512	110.842
		576	2362.32	110.613	109.275	133.768	127.242	150.72	324.573	128.332	0	229.951	98.869	47.7911	105.023	338.437	196.946	43.2494	117.165	123.888	94.8759	55.8038	201.61	122.351	215.764	197.313	67.2927	0	0	219.533	141.74	136.281	190.691	102.424	26.8427	100.562	82.8968	145.131	214.87	90.7226	219.455	204.328	92.4568	168.798	106.542	112.409	213.001	144.546	120.836
		577	2366.18	107.515	118.079	240.721	78.1214	243.306	267.917	54.4	65.0175	193.449	111.643	90.6015	70.1561	370.252	151.608	118.356	236.772	220.764	66.2503	29.6768	283.1	161.703	183.544	176.195	36.542	0	0	229.313	116.611	143.741	145.797	135.311	55.7446	83.8682	163.174	71.0878	222.772	73.3227	120.798	177.253	139.772	111.225	38.172	172.427	297.227	202.558	221.376
		578	2370.04	86.3778	103.824	146.111	85.2506	198.19	249.691	63.853	114.056	158.852	105.741	121.088	82.1304	231.04	223.629	130.601	228.24	136.238	111.112	118.263	186.393	136.798	131.421	158.706	51.7114	0	0	231.616	191.408	213.266	127.299	159.897	0	38.4568	133.419	148.33	225.106	109.391	168.789	222.328	113.579	110.744	41.5603	81.2787	249.592	184.721	182.479
		579	2373.9	114.111	175.785	223.925	101.25	177.701	286.017	0	127.634	221.143	59.6015	120.916	164.122	348.072	161.775	26.1938	148.337	111.602	93.4751	95.6938	211.499	112.228	183.264	136.321	59.7954	0	0	216.557	91.1422	124.32	54.1372	146.625	0	79.0154	144.461	198.283	138.339	121.785	107.689	164.488	95.7732	98.1142	31.6022	109.696	312.324	209.06	168.019
		580	2377.76	139.388	127.453	157.907	137.036	170.703	250.694	93.3619	130.319	164.974	151.143	150.312	182.776	207.003	181.68	112.749	129.515	133.609	81.6288	148.721	188.979	144.103	137.798	124.107	97.052	0	0	230.728	207.334	170.429	81.5458	52.7419	0	46.2355	120.933	197.663	184.298	64.3392	161.519	131.593	123.174	174.844	67.7293	133.977	280.33	271.435	122.916
		581	2381.62	150.681	194.253	226.453	71.431	170.784	285.438	140.047	96.2562	200.814	160.529	69.3636	105.385	193.25	162.134	73.1949	138.946	220.916	45.9006	175.876	204.032	123.254	189.836	257.253	33.4616	0	0	140.645	155.661	73.5308	153.547	79.3127	22.1728	78.7825	145.004	122.656	172.283	41.5145	180.739	153.685	120.468	141.428	37.0965	126.878	273.759	162.974	154.828
		582	2385.48	113.895	98.4993	190.548	53.2481	263.707	323.722	113.04	60.8328	101.624	181.186	164.685	135.186	204.236	160.343	126.553	186.008	161.517	65.4612	107.447	159.855	166.98	221.137	291.526	131.91	0	0	209.852	198.956	110.272	123.393	57.5707	0	103.154	139.149	217.614	146.371	58.5411	164.911	229.498	45.8522	113.579	74.7323	155.306	284.061	201.763	101.734
		583	2389.34	115.577	170.803	153.666	117.248	182.085	304.195	174.925	22.6306	0	86.2486	131.519	141.016	273.946	193.398	64.3794	166.616	139.193	82.9412	46.8513	220.203	151.996	200.288	137.628	0	0	0	225.215	191.804	118.154	150.489	40.4435	27.932	63.1514	40.4575	131.853	208.096	58.4835	189.205	187.717	70.9833	130.733	0	155.989	301.847	148.483	156.81
		584	2393.2	108.091	95.7967	193.684	64.1835	180.67	234.293	152.774	0	115.605	35.5125	167.315	233.81	226.91	232.831	115.853	106.533	104.901	33.4834	0	262.31	219.127	178.409	219.234	82.2866	0	0	250.392	213.51	125.93	145.401	157.118	0	0	168.534	221.127	113.091	25.2545	193.687	242.438	77.0152	126.004	29.5509	170.64	262.172	172.164	177.74
		585	2397.06	115.597	142.957	131.65	132.925	177.672	262.146	108.743	44.9002	0	142.198	19.7134	151.497	232.534	202.764	143.84	97.6423	163.881	39.0444	215.314	267.498	121.521	137.157	261.483	79.5131	0	0	184.516	291.795	81.4785	0	80.9586	0	133.543	157.245	171.568	208.87	63.2339	100.688	180.141	104.668	145.806	32.4965	89.6073	360.258	199.578	60.7798
		586	2400.92	121.7	76.065	156.383	83.2458	193.112	251.717	76.3713	79.9082	174.125	149.709	133.05	87.1568	254.031	165.978	211.043	136.516	103.209	0	132.848	128.72	180.335	199.876	171.031	39.492	0	0	219.58	187.907	170.231	153.484	68.4811	66.354	174.684	116.933	174.074	191.686	42.3241	120.348	213.551	110.508	171.72	55.6099	96.686	321.707	187.398	184.345
		587	2404.78	186.559	107.978	289.032	105.342	246.086	329.47	135.968	0	167.095	109.517	172.079	191.092	326.287	51.0183	66.6435	157.573	138.226	51.4783	104.927	118.951	157.036	244.424	30.6475	31.9334	0	0	238.642	184.332	116.762	121.552	128.845	48.2542	31.4956	178.544	195.048	153.495	93.7099	160.555	209.068	97.3812	196.223	132.338	172.773	258.075	232.424	96.6766
		588	2408.64	138.038	145.533	154.755	102.767	381.404	261.922	128.73	41.6727	183.267	131.563	144.534	109.792	301.473	150.156	62.8109	99.8861	155.952	62.2326	166.551	188.821	230.278	185.476	128.801	69.102	0	0	168.635	194.421	126.43	148.217	86.2992	71.1686	0	81.6663	155.769	175.436	93.3909	102.551	118.12	96.3485	177.636	33.6862	39.9454	337.152	237.858	134.352
		589	2412.5	108.648	190.303	90.3405	88.6333	298.705	263.082	119.217	0	200.448	173.696	147.455	128.926	183.106	165.799	78.0332	53.6151	179.127	95.6597	220.24	193.618	229.508	220.774	110.885	28.3239	0	0	158.464	130.344	80.36	94.0513	115.267	87.5856	153.524	149.317	125.065	157.266	88.0383	99.7247	133.325	65.6292	170.685	82.7382	67.4211	0	148.533	75.7777
		590	2416.36	179.476	75.083	149.218	71.4361	224.31	221.751	156.366	66.6853	180.462	202.297	113.826	189.785	283.809	204.688	42.9754	110.368	161.121	0	220.054	161.658	240.159	134.673	225.559	0	0	0	193.914	118.296	113.638	142.179	209.256	80.7638	91.828	60.9198	0	203.104	22.6306	116.831	157.191	0	111.343	38.1523	150.43	305.808	163.252	185.345
		591	2420.22	213.449	80.9945	127.409	156.266	251.358	222.46	96.6792	57.1542	213.849	87.8091	130.427	234.074	269.13	233.136	155.181	89.1754	179.046	66.1918	101.718	186.518	170.058	202.768	201.308	0	0	0	225.126	93	179.794	169.736	91.5383	97.8517	82.9811	180.728	54.2026	149.191	70.8375	171.809	177.553	73.3699	127.643	91.2203	116.793	250.527	199.955	105.153
		592	2424.08	123.803	144.971	130.901	69.4024	131.11	265.21	140.222	53.6391	189.223	65.1576	55.742	236.166	220.724	198.01	115.227	141.725	151.983	37.6755	26.5711	151.092	151.744	224.356	143.348	0	0	0	140.676	187.46	85.243	137.82	147.752	58.2051	82.0391	65.1526	175.791	145.73	40.464	199.959	190.653	74.2607	198.542	25.91	147.251	292.753	129.069	153.366
		593	2427.94	209.296	139.951	162.751	67.0579	177.168	273.77	150.383	0	222.955	75.451	70.4798	154.15	258.092	233.14	51.3589	200.491	212.982	0	162.332	138.724	173.712	195.696	133.067	0	0	0	282.03	202.989	82.1094	60.2561	221.901	27.0788	33.7059	126.83	58.3248	117.549	49.0136	213.549	230.28	109.195	253.505	117.193	129.858	307.061	105.251	98.1105
		594	2431.8	114.881	71.5848	119.66	191.536	316.789	209.78	31.147	0	204.428	152.815	0	135.356	246.731	132.084	21.362	147.155	179.989	43.8757	55.5606	129.114	164.342	288.315	211.649	47.0444	0	0	257.356	125.848	126.561	192.629	128.862	0	65.8144	145.252	68.1494	120.82	57.3351	126.506	192.17	83.2773	202.127	49.6492	185.224	310.162	116.921	115.304
[truncated: 22 more columns]

## Sheet: Average Background
				SptId_1	SptId_2	SptId_3	SptId_4	SptId_5	SptId_6	SptId_8	SptId_9	SptId_12	SptId_13	SptId_14	SptId_15	SptId_17	SptId_18	SptId_20	SptId_21	SptId_22	SptId_23	SptId_25	SptId_27	SptId_28	SptId_29	SptId_30	SptId_32	SptId_33	SptId_34	SptId_35	SptId_36	SptId_37	SptId_38	SptId_40	SptId_42	SptId_43	SptId_44	SptId_45	SptId_47	SptId_48	SptId_50	SptId_51	SptId_52	SptId_54	SptId_55	SptId_57	SptId_58	SptId_60	SptId_61
		0	138.96	0	0	0	0	0	0	0	0	0	0	0	0	0	0	0	0	0	0	0	0	0	0	0	0	0	0	0	0	0	0	0	0	0	0	0	0	0	0	0	0	0	0	157.982	0	0	0
		1	142.82	0	0	0	0	0	0	0	0	0	0	0	0	0	0	0	0	0	0	0	0	0	0	0	0	0	0	0	0	0	0	0	0	0	0	0	0	0	0	0	0	0	0	0	0	0	0
		2	146.68	0	0	0	0	0	0	0	0	0	0	0	0	0	0	0	0	0	0	0	0	0	0	0	0	206.277	0	0	0	0	0	0	0	0	0	0	0	0	191.055	0	0	0	0	0	0	0	0
		3	150.54	0	0	0	0	0	0	0	0	0	0	0	0	0	0	0	0	0	0	0	0	0	0	0	0	0	0	0	0	0	0	0	0	0	0	0	0	0	0	0	0	0	0	0	0	0	0
		4	154.4	0	0	0	0	0	0	0	0	0	0	0	0	0	0	0	0	0	0	0	0	0	0	0	0	0	0	0	0	0	0	0	0	0	0	0	0	0	0	0	0	0	0	0	0	0	0
		5	158.26	0	0	0	0	0	0	0	0	0	0	0	0	0	0	0	0	0	0	0	0	0	0	0	0	0	0	0	0	0	0	0	0	0	0	0	0	0	0	0	0	0	0	0	0	0	0
		6	162.12	0	0	199.148	0	0	0	0	0	0	0	0	0	0	0	0	0	0	0	0	0	0	0	0	0	0	0	0	0	0	0	0	0	0	0	0	0	0	0	0	0	0	0	0	0	0	0
		7	165.98	0	0	0	0	0	0	0	0	0	0	0	0	0	0	0	0	0	0	0	0	0	0	0	0	0	0	0	0	0	0	0	0	0	0	0	0	0	0	0	0	0	0	0	0	0	0
		8	169.84	0	0	0	0	0	0	0	0	0	0	0	0	0	0	0	0	0	0	0	0	0	0	0	0	0	0	0	0	0	0	0	0	0	0	0	0	0	0	0	0	0	0	0	0	0	0
		9	173.7	0	0	0	0	0	0	0	0	0	0	0	0	0	0	0	0	0	0	0	0	0	0	0	0	0	0	0	0	0	0	0	0	0	0	0	0	190.695	0	0	0	0	0	0	0	0	0
		10	177.56	0	0	0	0	0	0	0	0	0	0	0	0	0	0	0	0	0	0	0	0	0	0	0	0	0	0	0	0	0	0	0	0	0	0	0	0	0	0	0	0	0	0	0	0	0	0
		11	181.42	0	0	0	0	0	0	0	0	0	0	0	0	0	0	0	0	0	0	0	0	0	0	0	0	0	0	0	0	0	0	0	0	0	0	0	0	0	0	0	0	0	0	0	0	0	0
		12	185.28	0	0	0	0	0	0	0	0	0	0	0	0	0	0	0	0	0	0	0	0	0	0	0	0	0	0	0	0	0	0	0	0	0	0	0	0	0	0	0	0	0	0	0	0	0	0
		13	189.14	0	0	0	0	0	0	0	0	0	0	0	0	0	0	0	0	0	0	0	0	0	0	0	0	0	0	0	0	0	0	0	0	0	0	0	0	0	0	0	0	0	0	0	0	0	0
		14	193	0	0	0	0	0	0	0	0	0	0	0	0	0	0	0	0	0	0	0	0	0	0	0	0	0	0	0	0	0	0	0	0	0	0	0	0	0	0	0	0	0	0	0	0	0	0
		15	196.86	0	0	0	0	0	0	0	0	0	0	0	0	0	0	0	0	0	0	0	0	0	0	0	0	0	0	0	0	0	0	0	0	0	0	0	0	0	0	0	0	0	0	0	0	0	0
		16	200.72	0	0	0	0	0	0	0	0	0	0	0	0	0	0	0	0	0	0	0	0	0	0	0	0	0	0	0	0	0	0	0	0	0	0	0	0	0	0	0	0	0	0	0	0	0	0
		17	204.58	0	0	0	0	0	0	0	0	0	0	0	0	0	0	0	0	0	0	0	0	0	0	0	0	194.104	0	0	0	0	0	0	0	0	0	0	0	0	0	0	0	0	0	0	0	0	0
		18	208.44	0	0	0	0	0	0	0	0	0	0	0	0	0	0	188.573	0	0	0	0	0	0	0	0	0	0	0	0	0	0	0	0	0	0	0	0	0	0	0	0	0	0	0	0	0	0	0
		19	212.3	0	0	0	0	0	0	0	0	0	0	0	0	0	0	0	0	0	0	0	0	0	194.068	0	0	0	0	0	0	0	0	0	0	0	0	0	0	0	0	0	0	0	0	0	0	0	0
		20	216.16	0	0	0	0	0	0	0	0	0	0	0	0	0	0	175.601	0	0	0	0	0	0	0	0	0	0	0	0	0	0	0	0	0	0	0	0	0	0	0	0	0	0	0	0	0	0	0
		21	220.02	0	0	0	0	0	0	0	0	0	0	0	0	0	0	0	0	0	0	0	0	0	0	0	0	0	0	0	0	0	0	0	0	0	0	0	0	0	0	0	0	0	0	0	0	0	0
		22	223.88	0	0	188.053	0	0	0	0	0	0	0	0	0	0	0	0	0	0	0	0	0	0	0	0	0	0	0	0	0	0	0	0	0	0	0	0	0	0	0	0	0	0	0	0	0	0	0
		23	227.74	0	0	0	0	0	0	0	0	0	0	0	0	0	0	0	0	0	0	0	0	198.149	0	0	0	0	0	0	0	0	0	0	0	0	0	0	0	0	0	0	0	0	0	0	0	0	0
		24	231.6	0	0	0	0	0	0	0	0	0	0	0	0	0	0	0	0	0	0	0	0	0	0	0	0	0	0	0	0	0	0	0	0	0	0	0	0	0	0	0	0	0	0	0	0	0	0
		25	235.46	0	0	0	0	0	0	0	0	0	0	0	0	0	186.806	0	0	0	0	0	0	0	0	0	0	0	0	0	0	0	0	0	0	0	0	0	0	0	0	0	0	0	0	0	0	0	0
		26	239.32	0	0	0	0	0	0	0	0	0	0	0	0	0	0	0	0	0	0	0	0	0	0	0	0	0	0	0	0	0	0	0	0	0	0	0	0	0	0	0	0	0	0	0	0	0	0
		27	243.18	0	0	0	0	0	0	0	0	0	0	0	0	0	0	0	0	0	0	0	0	0	0	0	0	0	0	0	0	0	0	0	0	0	0	0	0	0	0	0	0	0	0	0	0	0	0
		28	247.04	0	0	0	0	0	0	0	0	0	0	0	0	0	0	0	0	0	0	0	0	0	0	0	0	0	0	0	0	0	0	0	0	0	0	0	0	0	0	0	0	0	0	0	0	0	0
		29	250.9	0	0	0	0	0	0	0	0	0	0	0	0	0	0	0	0	0	0	0	0	0	0	0	0	0	0	0	0	0	0	0	0	0	0	0	0	0	0	0	0	0	0	0	0	0	0
		30	254.76	0	0	0	0	0	0	0	0	0	0	0	0	0	0	0	0	0	0	0	0	0	0	0	0	0	0	0	0	0	0	0	0	0	0	0	0	0	0	0	0	0	0	0	0	0	0
		31	258.62	0	0	0	0	0	0	0	0	0	0	0	0	0	0	0	0	0	0	0	0	0	0	0	0	0	0	0	0	0	0	0	0	0	0	0	0	0	0	0	0	0	0	0	0	0	0
		32	262.48	0	0	0	0	0	0	0	0	0	0	0	0	0	0	0	0	0	0	0	0	0	0	0	0	0	0	0	0	0	0	0	0	0	0	0	0	0	0	0	0	0	0	0	0	0	0
		33	266.34	0	0	0	0	0	0	0	0	0	0	0	0	0	0	0	0	0	0	0	0	0	0	0	0	0	0	0	0	0	0	0	0	0	0	0	0	0	0	0	0	0	0	0	0	0	0
		34	270.2	0	0	0	0	0	0	0	0	0	0	0	0	0	0	0	0	187.215	0	0	0	0	0	0	0	0	0	0	0	0	0	0	0	0	0	0	0	0	0	0	0	0	0	0	0	0	0
		35	274.06	0	0	0	0	0	0	0	0	0	0	0	0	0	0	0	0	0	0	0	0	0	139.657	0	0	0	0	0	0	0	0	0	0	0	0	0	0	0	0	0	0	0	0	0	0	0	0
		36	277.92	0	0	0	0	0	0	0	0	0	0	0	0	0	0	0	0	0	0	0	0	0	0	0	0	0	0	0	0	0	0	0	0	0	0	0	0	0	0	0	0	0	0	0	0	0	0
		37	281.78	0	0	0	0	0	0	0	0	0	0	0	0	0	0	0	0	0	0	0	0	0	0	0	0	0	0	0	0	0	0	0	0	0	0	0	0	0	0	0	0	0	0	0	0	0	0
		38	285.64	0	0	0	0	0	0	0	0	0	0	0	0	0	0	0	0	0	0	0	0	0	0	0	0	0	0	0	0	0	0	0	0	0	0	0	0	0	0	0	0	0	0	0	0	0	0
		39	289.5	0	0	0	0	0	0	0	0	0	0	0	0	0	0	0	0	0	0	0	0	0	0	0	0	0	0	0	0	0	0	0	0	0	0	0	0	0	0	0	0	177.462	0	0	0	0	0
		40	293.36	0	0	0	0	0	0	182.249	192.528	0	0	0	0	0	0	0	0	0	0	0	0	0	0	0	0	0	0	0	0	0	0	0	0	0	0	0	0	0	0	0	0	0	137.166	0	0	0	0
		41	297.22	0	0	0	0	0	0	0	0	0	0	0	0	0	0	0	0	0	0	0	0	0	0	0	0	0	0	0	0	0	0	0	0	0	0	0	0	0	0	0	0	0	0	0	0	0	0
		42	301.08	0	0	0	0	0	0	0	0	0	0	0	0	0	0	0	0	0	0	0	0	0	0	0	0	0	0	0	0	0	0	0	0	0	0	0	0	0	0	0	0	0	0	0	0	0	0
		43	304.94	0	0	0	0	0	0	0	0	0	0	0	0	0	0	0	0	0	0	0	0	0	0	0	0	0	0	0	0	0	0	0	0	0	0	0	0	0	0	0	0	0	0	0	0	0	0
		44	308.8	0	0	0	0	0	0	0	0	0	0	0	0	0	0	0	0	0	0	0	0	0	0	0	0	0	0	0	0	0	0	0	0	0	0	0	0	0	0	0	0	0	0	0	0	0	0
		45	312.66	0	0	0	0	0	0	0	0	0	0	0	0	0	0	0	0	0	0	0	0	0	0	0	0	0	0	0	0	0	0	0	0	0	0	198.902	0	0	0	0	0	0	0	0	0	0	0
		46	316.52	0	0	0	0	0	0	0	0	0	0	0	0	0	0	0	0	0	0	0	0	0	0	0	0	0	0	0	0	0	0	0	0	0	0	0	0	0	0	0	0	0	0	0	0	0	0
		47	320.38	0	0	0	0	0	0	0	0	0	0	0	0	0	0	0	0	0	0	0	0	0	0	0	0	0	0	0	0	0	0	0	0	0	0	0	0	0	0	0	0	0	0	0	0	0	0
		48	324.24	0	0	0	0	0	0	0	0	0	0	0	0	0	0	0	0	0	0	0	0	0	0	0	0	0	0	0	0	0	0	0	0	0	0	0	0	0	0	0	0	0	0	0	0	0	0
		49	328.1	0	0	0	0	0	0	0	0	0	0	0	0	0	0	0	0	0	0	0	0	0	0	0	0	0	0	0	0	0	0	0	0	0	0	0	0	0	0	0	0	0	0	0	0	0	0
		50	331.96	0	0	0	0	0	0	0	0	0	0	0	0	0	0	0	0	0	0	0	0	0	0	0	0	0	0	0	0	0	0	0	0	0	0	0	0	0	0	0	0	0	0	0	0	0	0
		51	335.82	0	0	0	0	0	0	0	0	0	0	0	0	0	0	0	0	0	0	0	0	0	0	0	0	0	0	0	0	0	0	0	0	0	0	0	0	0	0	0	0	0	0	0	0	0	0
		52	339.68	0	0	0	0	0	0	0	0	0	0	0	0	0	0	0	0	0	0	0	0	0	0	0	0	0	0	0	0	0	0	0	0	0	0	0	0	0	0	0	0	0	0	0	0	0	0
		53	343.54	0	0	0	0	0	0	0	189.011	0	0	0	0	0	0	0	0	0	0	0	0	0	0	0	0	0	0	0	0	0	0	0	0	0	0	0	0	0	0	0	0	0	0	0	181.461	0	0
		54	347.4	0	0	0	0	0	0	0	189.897	0	0	0	0	0	0	0	0	0	0	0	0	0	0	0	0	0	0	0	0	0	0	0	0	0	0	0	0	0	0	0	0	0	0	0	189.483	0	0
		55	351.26	0	0	0	0	0	0	0	0	0	0	0	0	0	0	0	0	0	0	0	0	0	0	0	0	0	0	0	0	0	0	0	0	0	0	0	0	0	0	0	0	0	0	0	185.896	0	0
		56	355.12	0	0	0	0	0	0	0	0	0	0	0	0	0	0	0	0	0	0	0	0	0	0	0	0	0	0	0	0	0	0	0	0	0	0	0	0	0	0	0	0	0	0	0	194.846	0	0
		57	358.98	0	0	0	0	0	0	0	192.408	0	0	0	0	0	0	0	0	0	0	0	0	0	0	0	0	0	0	0	0	0	0	0	0	0	0	0	0	0	0	0	0	0	0	0	193.974	0	0
		58	362.84	0	0	0	0	0	0	0	0	0	0	0	0	0	0	0	0	0	0	0	0	0	0	0	0	0	0	0	0	0	0	0	0	0	0	0	0	0	0	0	0	0	0	0	195.919	0	0
		59	366.7	0	0	0	0	0	0	0	0	0	0	0	0	0	0	0	0	0	0	0	0	0	0	0	0	0	0	0	0	0	0	0	0	0	0	0	0	0	0	0	0	0	0	0	196.601	0	0
		60	370.56	0	0	0	0	0	0	0	186.285	0	0	0	0	0	0	0	0	0	0	0	0	0	0	0	0	0	0	0	0	0	0	0	0	0	0	0	0	0	0	0	0	0	0	0	194.247	0	0
		61	374.42	0	0	0	0	0	0	0	191.409	0	0	0	0	0	0	0	0	0	0	0	0	0	0	0	0	0	0	0	0	0	0	0	0	0	0	0	0	0	0	0	0	0	0	0	192.237	0	0
		62	378.28	0	0	0	0	0	0	0	187.639	0	0	0	0	0	0	0	0	0	0	0	0	0	0	0	0	0	0	0	174.453	0	0	0	0	0	194.603	0	0	0	0	0	0	0	0	0	188.717	0	0
		63	382.14	0	0	0	0	0	0	0	187.677	0	0	0	0	0	0	0	0	0	0	0	0	0	0	0	0	0	0	0	0	0	0	0	0	0	0	0	0	0	0	0	0	0	0	0	184.685	0	0
		64	386	0	0	0	0	0	0	0	191.845	0	0	0	0	0	0	0	0	0	0	0	0	0	0	0	0	0	0	0	0	0	0	0	0	0	0	0	0	0	0	0	0	0	0	0	186.071	0	0
		65	389.86	0	0	0	0	0	0	0	193.433	0	0	0	0	0	0	0	0	0	0	0	0	0	0	0	0	0	0	0	0	0	0	0	0	0	0	0	0	0	0	0	0	0	0	0	186.533	0	0
		66	393.72	0	0	0	0	0	0	0	179.484	0	0	0	0	0	0	0	0	0	0	0	0	0	0	0	0	0	0	0	0	0	0	0	0	0	186.532	0	0	0	0	0	0	0	0	0	187.888	0	0
		67	397.58	0	0	0	0	0	0	0	183.77	0	0	0	0	0	0	0	0	0	0	0	0	0	0	0	0	0	0	0	0	0	0	0	0	0	187.617	0	0	0	0	0	0	0	0	0	194.758	0	0
		68	401.44	0	0	0	0	0	0	0	190.951	0	0	0	0	0	0	0	0	0	0	0	0	0	0	0	0	0	0	0	0	0	0	0	0	0	0	0	0	0	0	0	0	0	0	0	191.036	0	0
		69	405.3	179.999	0	0	0	0	0	0	196.812	0	0	0	0	0	0	0	0	0	0	0	0	0	0	0	0	0	0	0	0	0	0	0	0	0	0	0	0	0	0	0	0	0	0	0	183.445	0	0
		70	409.16	0	0	0	0	0	0	0	193.434	0	0	0	0	0	0	0	0	0	0	0	0	0	0	0	0	0	0	0	0	0	0	0	0	0	0	0	0	0	0	0	0	0	0	0	190.858	0	0
		71	413.02	0	0	0	0	0	0	0	193.303	0	0	0	0	0	0	0	0	0	0	0	0	0	0	0	0	0	0	0	0	0	0	0	0	0	190.152	0	0	0	0	0	0	0	0	0	189.053	0	0
		72	416.88	0	0	0	0	0	0	0	189.336	0	0	0	0	0	0	0	0	0	0	0	0	0	0	0	0	0	0	0	0	0	0	0	0	0	185.27	0	0	0	0	0	0	0	0	0	185.603	0	0
		73	420.74	0	0	0	0	0	0	0	189.321	0	0	0	0	0	0	0	0	0	0	0	0	0	0	0	0	0	0	0	0	0	0	0	0	0	176.196	0	0	0	0	0	0	0	0	0	193.495	0	0
		74	424.6	0	0	0	0	0	0	0	190.33	0	0	0	0	0	0	0	0	0	0	0	0	0	0	0	0	0	0	0	0	0	0	0	0	0	181.15	0	0	0	0	0	0	0	0	0	187.144	0	0
		75	428.46	0	0	0	0	0	0	0	188.689	0	0	0	0	0	0	0	0	0	0	0	0	0	0	0	0	0	0	0	0	0	0	0	0	0	0	0	0	0	0	0	0	0	0	0	185.625	0	0
		76	432.32	0	0	0	0	0	0	0	196.607	0	0	0	0	0	0	0	0	0	0	0	0	0	0	0	0	0	0	0	0	0	0	0	0	0	0	0	0	0	0	0	0	0	0	0	188.361	0	0
		77	436.18	0	0	0	0	0	0	0	196.181	0	0	0	0	0	0	0	0	0	0	0	0	0	0	0	0	0	0	0	0	0	0	0	0	0	180.167	0	0	0	0	0	0	0	0	0	186.598	0	0
		78	440.04	0	0	0	0	0	0	0	194.392	0	0	0	0	0	0	0	0	0	0	0	0	0	0	0	0	0	0	0	0	0	0	0	0	0	0	0	0	0	0	0	190.781	0	0	0	187.721	0	0
		79	443.9	0	0	0	0	0	0	0	188.545	0	0	0	0	0	0	0	0	0	0	0	0	0	0	0	0	0	0	0	183.447	0	0	0	0	0	0	0	0	0	0	0	0	0	0	0	188.763	0	0
		80	447.76	0	0	0	0	0	0	0	186.255	0	0	0	0	0	0	0	0	0	0	0	0	0	0	0	0	0	0	0	188.571	0	0	0	0	0	0	0	0	0	0	0	0	188.025	0	0	193.922	0	0
		81	451.62	0	0	0	0	0	0	0	190.221	0	0	0	0	0	0	0	0	0	0	0	0	0	0	0	0	0	0	0	188.324	0	0	0	0	0	0	0	0	0	0	0	0	0	0	0	187.902	0	0
		82	455.48	0	0	0	0	0	0	0	190.661	0	0	0	0	0	0	0	0	0	0	0	0	0	0	0	0	0	0	0	180.53	0	0	0	0	0	0	0	0	0	0	0	0	186.202	0	0	180.47	0	0
		83	459.34	0	0	0	0	0	0	0	196.498	0	0	0	0	0	0	0	0	0	0	0	0	0	0	0	0	0	0	0	183.359	0	0	0	0	0	0	0	0	0	0	0	0	0	0	0	188.672	0	0
		84	463.2	0	0	0	0	0	0	0	188.86	0	0	0	0	0	0	192.241	0	0	0	0	0	0	0	0	0	0	0	0	186.639	0	0	0	0	0	0	0	0	0	0	0	0	187.138	0	0	186.53	0	0
		85	467.06	0	0	0	0	0	0	0	177.14	0	0	0	0	0	0	0	0	0	0	0	0	0	0	0	0	0	0	0	0	0	0	0	0	0	0	0	0	0	0	0	0	0	0	0	188.624	0	0
		86	470.92	0	0	0	0	0	0	0	182.598	0	0	0	0	0	0	0	0	0	0	0	180.536	0	0	0	0	0	0	0	173.043	0	0	0	0	0	188.53	0	0	0	0	0	0	0	0	0	181.458	0	0
		87	474.78	0	0	179.53	0	0	0	0	196.675	0	0	0	0	0	0	0	0	0	0	0	187.719	0	0	0	0	0	0	0	0	0	0	0	0	0	187.256	0	0	0	0	0	0	186.068	0	0	187.953	0	0
		88	478.64	0	0	177	0	0	0	0	189.598	0	0	0	0	0	0	0	0	0	0	0	0	0	0	0	0	0	0	0	169.218	0	0	0	0	0	0	0	0	0	0	0	0	182.62	0	0	175.505	0	0
		89	482.5	0	0	176.376	0	0	0	0	185.293	0	0	0	0	0	0	0	0	0	0	0	0	0	0	0	0	0	0	0	176.197	0	0	0	0	0	0	0	0	0	0	0	0	0	0	0	181.956	0	0
		90	486.36	0	0	183.524	0	0	0	0	181.595	0	0	0	0	0	0	0	0	0	0	0	0	0	0	0	0	0	0	0	170.696	0	0	0	0	0	186.024	0	0	0	0	0	0	184.705	0	0	182.694	0	0
		91	490.22	0	0	179.995	0	0	0	0	182.062	0	0	0	0	0	0	0	0	0	0	0	192.828	0	0	0	0	0	0	0	171.191	0	0	0	0	0	185.212	0	0	0	0	0	0	179.855	0	0	184.452	0	0
		92	494.08	0	0	180.282	0	0	0	0	184.353	0	0	0	0	0	0	0	0	0	0	0	188.212	0	0	0	0	0	0	0	168.082	0	0	0	0	0	0	0	0	0	178.807	0	0	0	172.203	0	185.665	0	0
		93	497.94	0	0	179.773	0	0	0	0	191.91	0	0	0	0	0	0	0	0	0	0	0	194.349	0	0	0	0	0	0	0	163.688	0	0	0	0	0	194.055	0	0	0	0	0	0	0	0	0	179.593	0	0
		94	501.8	0	0	178.492	0	0	0	0	188.232	0	0	0	0	181.285	0	0	0	0	0	0	184.828	0	0	0	0	0	0	0	168.216	0	0	0	0	0	179.107	0	0	0	0	0	0	180.396	0	0	187.659	0	0
		95	505.66	0	0	179.215	0	0	0	0	191.242	0	0	0	0	0	0	0	0	0	0	0	183.301	0	0	0	0	0	0	0	162.449	0	0	0	0	0	189.269	0	0	0	0	0	0	177.783	0	0	183.691	0	0
		96	509.52	0	0	174.404	0	0	0	0	193.064	0	0	0	0	0	0	0	0	0	0	0	190.452	0	0	0	0	0	0	0	170.705	0	0	0	0	181.576	185.428	0	0	0	0	0	0	0	0	0	191.121	0	0
		97	513.38	0	0	189.492	0	0	0	0	181.398	0	0	0	0	0	0	0	0	0	0	0	180.536	0	0	0	0	0	0	0	175.283	0	0	0	0	180.971	187.008	0	0	0	0	0	0	180.463	0	0	181.501	0	0
		98	517.24	0	0	187.321	0	0	0	0	183.734	0	0	0	0	185.648	0	0	0	0	0	0	179.183	0	0	0	0	0	0	0	172.674	0	0	0	0	173.884	199.194	0	0	0	0	0	0	175.831	0	0	194.328	0	0
		99	521.1	0	0	188.407	0	0	0	0	188.48	0	0	0	0	0	0	0	0	0	0	0	184.576	0	0	0	0	0	0	0	168.426	0	0	0	0	177.299	194.53	0	0	0	0	0	0	172.308	0	0	192.727	0	0
		100	524.96	0	0	187.662	0	0	0	0	183.505	0	0	0	0	0	0	0	0	0	0	0	182.004	0	0	0	0	0	0	0	172.54	0	0	0	0	173.97	196.383	0	0	0	0	0	0	185.023	0	0	184.989	0	0
		101	528.82	0	0	188.711	0	0	0	0	194.762	0	0	0	0	0	0	0	0	0	0	0	192.382	0	0	0	0	0	0	0	171.941	0	0	0	0	171.176	187.36	0	0	0	0	0	0	0	0	0	188.45	176.941	0
		102	532.68	0	0	182.247	0	0	0	0	177.659	0	0	0	0	0	0	0	0	0	0	0	179.879	0	0	0	0	0	0	0	176.06	0	0	0	0	177.49	191.279	0	0	0	0	0	0	0	0	0	189.501	171.194	0
		103	536.54	174.401	0	178.432	0	0	0	0	179.563	0	0	0	0	0	0	0	0	0	0	0	179.306	0	0	0	0	0	0	0	175.952	0	0	0	0	177.627	188.777	0	0	0	0	0	0	0	0	0	192.886	177.542	0
		104	540.4	173.187	0	178.852	0	0	0	0	195.576	0	0	0	0	0	0	0	0	0	0	0	180.629	0	0	0	0	0	0	0	171.443	0	0	0	0	173.088	198.844	0	0	0	0	0	0	0	0	0	189.323	173.467	0
		105	544.26	0	0	186.033	0	0	0	0	187.738	0	0	0	0	0	0	0	0	0	0	0	185.657	0	0	0	0	0	0	0	175.25	0	0	0	0	182.614	186.917	0	0	0	0	0	0	0	0	0	185.244	162.007	0
		106	548.12	179.03	0	189.957	0	0	0	0	195.027	0	0	0	0	0	0	0	0	0	0	0	187.462	0	0	0	0	0	0	0	169.497	0	0	0	0	172.641	181.274	0	0	0	0	0	0	0	0	0	179.311	175.335	0
		107	551.98	0	0	199.724	0	0	0	0	208.952	0	0	0	0	0	0	0	0	0	0	0	190.497	0	0	0	0	0	0	0	178.313	0	0	0	0	174.024	192.01	0	0	0	0	0	0	182.737	0	0	191.716	171.376	0
		108	555.84	183.982	0	182.071	0	0	0	0	186.155	0	0	0	0	0	0	0	0	0	0	0	182.771	0	0	0	0	0	0	0	161.477	190.16	0	0	0	175.776	187.381	0	0	0	0	0	0	169.017	0	0	181.69	169.826	0
		109	559.7	171.906	0	184.053	0	0	0	0	0	0	0	0	0	0	0	0	0	0	0	0	183.011	0	0	0	0	0	0	0	167.956	0	0	0	0	188.244	193.842	0	0	0	0	0	0	0	0	0	183.041	176.263	0
		110	563.56	0	0	189.645	0	0	0	0	181.365	0	0	0	0	0	0	0	0	0	0	0	187.573	0	0	0	0	0	0	0	175.053	0	0	0	0	186.952	184.775	0	0	0	0	0	0	0	0	0	180.724	177.635	0
		111	567.42	174.437	0	186.14	0	0	0	0	183.125	0	0	0	0	0	0	0	0	0	0	0	181.059	0	0	0	0	0	0	0	167.907	0	0	0	0	180.161	186.606	0	0	0	0	0	0	0	0	0	181.977	174.864	0
		112	571.28	0	0	178.496	0	0	0	0	0	0	0	0	0	0	0	0	0	0	0	0	186.522	0	0	0	0	0	0	0	162.473	0	0	0	0	174.007	184.439	0	0	0	0	0	0	190.169	0	0	175.975	167.717	0
		113	575.14	175.535	0	179.696	0	0	0	0	0	0	0	0	0	0	0	0	0	0	0	0	185.494	0	0	0	0	0	0	0	172.073	0	0	0	0	191.058	195.804	0	0	0	0	0	0	180.119	0	0	178.082	167.998	0
		114	579	177.249	0	184.438	0	0	0	0	0	0	0	0	0	0	0	0	0	0	0	0	185.649	0	0	0	0	0	0	0	172.84	0	0	0	0	180.415	186.873	0	0	0	0	0	0	0	0	0	187.553	177.297	0
		115	582.86	180.028	0	187.934	0	0	0	0	186.783	0	0	0	0	0	0	0	0	0	0	0	197.088	0	0	0	0	0	0	0	169.126	0	0	0	0	176.419	196.323	0	0	0	0	0	0	178.323	0	0	181.033	171.944	0
		116	586.72	181.66	0	188.305	0	0	0	0	178.967	0	0	0	0	0	0	0	0	0	0	0	189.151	0	0	0	0	0	0	0	164.033	0	0	0	0	174.054	185.944	0	0	0	0	0	0	0	0	0	185.201	177.791	0
		117	590.58	178.807	0	182.624	0	0	0	0	0	0	0	0	0	0	0	0	0	0	0	0	188.843	0	0	0	0	0	0	0	173.5	0	0	0	0	174.948	177.275	0	0	0	0	0	0	176.296	0	0	182.674	180.273	0
		118	594.44	179.15	0	194.331	0	0	0	0	0	0	0	0	0	0	0	0	0	0	0	0	195.095	0	0	0	0	0	0	0	169.469	0	0	0	0	183.221	186.537	0	0	0	0	0	0	0	0	0	190.086	174.646	0
		119	598.3	186.564	0	196.108	0	0	0	0	0	0	0	0	0	0	0	0	0	0	0	0	183.831	0	0	0	0	0	0	0	176.329	0	0	0	0	178.136	191.226	0	0	0	0	0	0	0	0	0	178.048	177.999	0
		120	602.16	180.299	0	184.53	0	0	0	0	0	0	0	0	0	0	0	0	0	0	0	0	184.339	0	0	0	0	0	0	0	166.245	0	0	0	0	181.616	185.038	0	0	0	0	0	0	0	0	0	185.028	175.409	0
		121	606.02	175.232	0	188.708	0	0	0	0	189.801	0	0	0	0	0	0	0	0	0	0	0	191.308	0	0	0	0	0	0	0	176.601	0	0	0	0	181.944	194.564	0	0	0	0	0	0	0	0	0	184.127	170.936	0
		122	609.88	177.648	0	186.128	0	0	0	0	0	0	0	0	0	0	0	0	0	0	0	0	192.02	0	0	0	0	0	0	0	165.365	0	0	0	0	179.533	189.823	0	0	0	0	0	0	0	0	0	183.338	172.914	0
		123	613.74	191.42	0	192.556	0	0	0	0	0	0	0	0	0	0	0	0	0	0	0	0	187.115	0	0	0	0	0	0	0	166.555	0	0	0	0	182.505	196.171	0	0	0	0	0	0	0	0	0	189.742	171.871	0
		124	617.6	183.09	0	187.654	0	0	0	0	0	0	0	0	0	0	0	0	0	0	0	0	183.568	0	0	0	0	0	0	0	176.918	0	0	0	0	171.97	199.272	0	0	0	0	0	0	0	0	0	192.614	172.477	0
		125	621.46	181.384	0	188.771	0	0	0	0	0	0	0	0	193.604	0	0	0	0	0	0	0	181.79	0	0	0	0	178.741	0	0	172.263	0	0	0	0	173.02	192.067	0	0	0	0	0	0	0	0	0	183.574	181.157	0
		126	625.32	173.788	0	179.602	0	0	0	0	0	0	0	0	0	0	0	0	0	0	0	0	191.675	0	0	0	0	191.119	0	167.544	172.995	0	0	0	0	179.108	193.752	0	0	0	0	0	0	0	0	0	181.187	177.237	0
		127	629.18	183.121	0	180.029	0	0	0	0	0	0	0	0	0	0	0	0	0	0	0	0	184.935	0	0	0	0	0	0	169.934	169.493	0	0	0	0	170.159	193.596	0	0	0	0	0	0	176.442	0	0	190.308	179.077	0
		128	633.04	185.546	0	184.853	0	0	0	0	0	0	0	0	0	0	0	0	0	0	0	0	187.884	0	0	0	0	201.78	0	172.934	174.654	0	0	0	0	179.432	197.376	0	0	0	0	0	0	0	0	0	0	169.346	0
		129	636.9	185.181	0	189.22	0	0	0	0	0	0	0	0	0	0	0	0	0	0	0	0	185.879	0	0	0	0	188.999	0	177.803	177.059	0	0	0	0	165.834	196.843	0	0	0	0	0	0	180.545	0	0	183.714	172.918	0
		130	640.76	185.846	0	177.49	0	0	0	0	0	0	0	0	0	0	0	0	0	0	0	0	185.747	0	0	0	0	189.929	0	174.306	166.383	0	0	0	0	176.69	197.89	0	0	0	0	0	0	177.172	0	0	178.998	164.021	0
		131	644.62	182.869	0	188.861	0	0	0	0	0	0	0	0	0	0	0	0	0	0	0	0	187.449	0	0	0	0	188.266	0	173.789	171.495	0	0	0	0	171.292	198.408	0	0	0	159.755	0	0	175.624	0	0	190.912	178.759	0
		132	648.48	183.644	0	181.503	0	0	0	0	0	0	0	0	0	0	0	0	0	0	0	0	182.402	179.651	0	0	0	190.204	0	174.639	171.859	0	0	0	0	171.293	194.032	0	0	0	0	0	0	181.407	0	0	185.381	168.307	0
		133	652.34	173.002	0	182.703	0	0	0	0	0	0	0	0	0	0	0	0	0	0	0	0	189.701	0	0	0	0	182.904	0	175.767	173.67	0	0	0	0	172.492	188.287	0	0	0	0	0	0	174.456	0	0	185.75	179.835	0
		134	656.2	185.212	0	202.201	0	0	0	0	0	0	0	0	0	0	0	0	0	0	0	0	189.986	0	0	0	0	181.765	0	170.748	180.634	0	0	0	0	175.16	193.593	0	0	0	176.287	0	0	169.358	0	0	191.652	173.257	0
		135	660.06	181.96	0	180.689	0	0	0	0	0	0	0	0	0	0	0	0	0	0	0	0	188.896	182.221	0	0	0	190.689	0	170.094	172.911	0	0	0	0	171.673	197.51	0	0	0	0	0	0	172.204	0	0	180.268	161.506	0
		136	663.92	180.061	0	185.101	0	0	0	0	0	0	0	0	0	0	0	0	0	0	0	0	187.276	201.082	0	0	0	187.278	0	175.625	181.028	0	0	0	0	174.401	199.633	0	0	0	0	0	0	175.528	0	0	182.376	172.126	0
		137	667.78	186.154	0	184.01	0	0	0	0	0	0	0	0	0	0	0	0	0	0	0	0	191.286	188.137	0	0	0	180.578	0	178.777	177.927	0	0	0	0	171.413	190.35	0	0	0	169.953	0	0	165.975	0	0	185.545	173.175	0
		138	671.64	178.862	0	193.085	0	0	0	0	0	0	0	0	0	0	0	0	0	0	0	0	188.094	199.969	0	0	0	194.076	0	186.861	174.177	0	0	0	0	175.07	189.326	0	0	0	0	0	0	174.627	0	0	0	172.539	0
		139	675.5	174.837	0	178.593	0	0	0	176.252	0	0	0	0	0	0	0	0	0	0	0	0	185.109	0	0	0	0	181.995	0	168.654	178.015	0	0	0	0	181.06	194.558	0	0	0	173.69	0	0	174.614	0	0	179.315	169.04	0
		140	679.36	176.646	0	190.262	0	0	0	167.986	0	0	0	0	0	0	0	0	0	0	0	0	189.337	189.388	0	0	0	183.213	0	171.131	176.37	0	0	0	0	174.734	196.323	0	0	0	173.17	0	0	172.906	0	0	0	170.638	0
		141	683.22	181.373	0	198.912	0	0	0	168.888	0	0	0	0	0	0	0	0	0	0	0	0	180.031	180.519	0	0	0	187.361	0	173.72	172.063	0	0	0	0	181.501	195.297	0	0	0	174.877	0	0	178.384	0	0	0	175.591	0
		142	687.08	173.866	0	196.084	0	0	0	175.825	0	0	0	0	0	0	0	0	0	0	0	0	190.232	185.027	0	0	0	180.494	0	177.048	172.165	0	0	0	0	175.177	197.247	0	0	0	168.639	0	0	174.42	0	0	183.191	176.054	0
		143	690.94	176.474	0	204.106	0	0	0	163.119	0	0	0	0	0	0	0	0	0	0	0	0	181.418	187.884	0	0	0	185.87	0	179.602	181.18	0	0	0	0	179.933	185.148	0	0	0	171.924	0	0	171.287	0	0	191.394	169.142	0
		144	694.8	178.266	0	184.24	0	0	0	165.785	0	0	0	0	0	0	0	0	0	0	0	0	178.621	177.657	0	0	0	184.801	0	173.536	0	0	0	0	0	181.444	190.8	0	169.138	0	176.688	0	0	174.396	0	0	0	182.106	0
		145	698.66	183.175	0	187.018	0	0	0	161.589	0	0	0	0	0	0	0	0	0	0	0	0	179.72	188.008	0	0	0	185.71	0	170.272	178.052	0	0	0	0	181.843	194.341	0	0	0	168.817	0	0	171.843	0	0	0	170.747	0
		146	702.52	179.338	0	178.287	0	0	0	173.193	0	0	0	0	151.244	0	0	0	0	0	170.486	0	185.9	182.779	0	0	0	187.498	0	179.5	179.299	0	0	0	0	174.136	196.01	0	0	0	167.797	0	0	171.324	0	0	0	172.592	0
		147	706.38	176.838	0	190.362	0	0	0	173.241	0	0	0	0	0	0	0	0	0	0	0	0	174.943	184.99	0	0	0	185.131	0	179.573	167.351	0	0	0	0	172.563	196.857	0	0	0	168.951	0	0	183.705	0	0	0	174.876	0
		148	710.24	185.128	0	197.821	0	0	0	174.76	0	0	0	0	0	0	0	0	0	0	0	0	181.167	182.795	0	0	0	187.608	0	173.063	175.447	0	0	0	0	162.961	194.488	0	172.253	0	164.54	0	0	181.065	0	0	0	176.395	0
		149	714.1	184.684	0	179.79	0	0	0	171.342	0	0	0	0	0	0	0	0	0	0	0	0	186.094	187.275	0	0	0	182.659	0	184.129	174.337	0	0	0	0	184.485	189.791	0	169.898	0	170.035	0	0	176.385	0	0	0	178.204	0
		150	717.96	167.218	0	192.386	177.649	0	0	172.258	0	0	0	175.846	0	0	0	0	0	0	0	0	182.104	189.34	0	0	0	186.911	0	180.665	177.665	0	0	0	0	174.128	197.309	0	166.909	0	175.28	0	0	172.892	0	0	156.283	172.846	0
		151	721.82	173.092	0	189.03	174.277	0	0	174.272	0	0	0	0	0	0	0	0	0	0	0	0	179.417	186.851	0	0	0	178.732	0	183.705	178.209	0	0	0	0	174.162	197.447	0	0	0	162.412	0	0	171.866	0	0	195.98	184.602	0
		152	725.68	180.666	0	184.653	174.658	0	0	182.586	0	0	0	171.351	0	0	0	0	0	0	165.402	0	182.664	177.397	0	0	0	195.601	0	176.358	174.858	0	0	0	0	172.672	190.082	0	0	0	165.51	0	0	172.563	0	0	183.857	177.571	0
		153	729.54	181.818	0	190.832	0	0	0	176.92	0	0	0	172.24	0	0	0	0	0	0	171.783	0	183.968	178.115	0	0	0	193.853	0	177.772	181.609	0	0	0	0	176.793	192.55	0	0	0	173.663	0	0	170.988	0	0	182.479	175.892	0
		154	733.4	187.237	0	189.742	0	0	0	173.21	0	0	0	172.562	0	0	0	0	0	0	167.088	0	179.678	181.195	0	0	0	183.253	0	182.477	186.887	188.101	0	0	0	173.995	196.761	0	172.154	0	167.552	0	0	179.828	0	0	190.947	181.23	0
		155	737.26	174.695	0	179.73	183.201	0	0	175.007	0	0	0	171.685	0	0	0	0	0	0	171.204	0	181.217	181.152	0	0	0	191.651	0	182.072	172.253	0	0	0	0	177.332	199.025	0	0	0	172.657	0	0	174.797	0	0	188.465	169.339	0
		156	741.12	172.421	0	187.766	176.318	0	0	177.077	0	0	0	176.753	0	0	0	0	0	0	163.81	0	179.735	192.148	0	0	182.341	0	0	173.263	173.475	0	0	0	0	178.24	195.874	0	166.986	0	168.733	0	0	179.211	0	0	192.994	170.626	0
		157	744.98	175.658	0	173.987	186.826	0	0	177.122	0	0	0	165.361	0	0	0	0	0	0	164.81	0	176.635	180.113	0	0	0	0	0	178.982	178.764	0	0	0	0	183.979	204.732	0	164.569	0	167.884	0	0	182.049	0	0	189.886	178.376	0
		158	748.84	182.246	0	185.893	184.427	0	0	177.83	0	0	0	174.005	0	0	0	0	0	0	168.421	0	177.788	189.048	0	0	0	0	0	186.493	174.564	0	0	0	0	171.814	198.968	0	166.39	0	172.005	0	0	178.566	0	0	193.153	169.23	0
		159	752.7	168.538	0	185.673	181.771	0	0	160.923	0	0	0	170.002	0	0	0	0	0	0	163.212	0	193.843	0	0	0	176.953	0	0	180.919	169.884	0	0	0	0	171.779	194.629	0	162.858	0	0	0	0	180.406	0	0	196.086	185.067	0
		160	756.56	169.38	0	189.791	173.834	0	0	179.792	0	0	0	178.856	0	0	0	0	0	0	173.257	0	186.939	175.112	0	0	178.657	0	0	171.43	175.567	0	0	0	0	177.551	198.222	0	170.012	0	0	0	0	180.525	0	0	191.066	177.943	0
		161	760.42	179.044	0	190.328	176.895	0	0	176.104	0	0	0	182.311	0	0	0	0	0	0	166.625	0	180.085	192.508	0	0	0	0	0	180.056	189.73	0	0	0	0	170.674	198.218	0	167.748	0	165.44	0	0	178.322	0	0	203.209	179.861	0
		162	764.28	165.245	0	181.689	178.222	0	0	176.848	0	0	0	179.445	0	0	190.693	0	0	0	166.646	0	190.834	0	0	0	174.707	0	169.71	175.912	177.554	0	0	0	0	167.984	192.165	0	163.504	0	0	0	0	186.459	0	0	188.202	170.755	0
		163	768.14	175.341	0	188.051	184.051	0	0	168.894	0	0	0	175.718	0	0	197.79	0	0	0	178.872	0	182.833	0	0	0	174.009	0	165.78	184.551	184.146	0	0	0	0	182.063	189.323	0	160.015	0	155.58	0	0	184.381	0	0	187.002	174.376	0
		164	772	171.231	0	194.041	178.922	0	0	169.972	0	0	0	171.55	0	0	0	0	0	0	172.904	0	188.067	187.664	176.065	0	188.267	0	0	178.033	174.581	0	0	0	0	181.234	195.182	0	170.404	185.654	166.635	0	0	174.982	0	0	187.639	174.606	0
		165	775.86	181.604	0	183.483	172.625	0	0	174.323	0	0	0	173.544	0	0	0	0	0	0	171.434	0	181.493	192.036	167.643	0	170.614	0	0	182.598	171.388	0	0	0	0	175.644	200.086	0	165.193	0	0	0	0	181.273	0	0	184.896	179.301	0
		166	779.72	178.592	0	187.697	185.258	0	0	169.428	0	0	0	166.67	0	0	0	0	0	0	176.095	0	180.413	188.946	167.474	183.197	184.304	0	0	181.791	173.429	0	0	0	0	180.316	202.713	0	161.969	0	174.139	0	0	173.953	0	0	188.403	175.683	0
		167	783.58	172.232	0	183.781	186.814	0	0	175.542	0	0	0	177.511	0	0	188.16	0	0	0	177.708	0	181.043	194.615	174.431	193.952	176.863	0	0	182.871	181.228	0	0	0	0	176.765	197.552	0	162.147	0	175.572	0	0	185.787	188.427	0	188.727	181.212	0
		168	787.44	171.972	0	193.583	176.775	0	0	173.851	0	0	0	170.202	0	0	190.554	0	0	0	167.949	0	181.065	195.989	176.729	190.451	175.771	0	0	179.174	181.823	0	0	0	0	176.652	196.539	0	159.327	0	155.68	0	0	178.696	191.884	0	193.26	178.234	0
		169	791.3	173.802	0	180.719	180.669	0	0	180	0	0	0	176.535	0	0	190.046	0	0	0	173.315	0	178.295	184.712	169.111	190.489	180.938	0	0	179.929	180.02	0	0	0	0	179.166	201.514	0	164.672	0	168.738	0	0	178.341	182.43	0	189.682	175.078	0
		170	795.16	177.159	0	193.668	177.768	0	0	178.391	0	0	0	181.618	0	0	194.566	0	0	0	170.861	0	176.358	185.064	174.855	179.138	181.266	0	172.403	180.971	187.563	0	0	0	0	181.232	206.534	0	158.747	0	174.172	0	0	179.836	174.518	0	188.389	179.52	0
		171	799.02	173.331	0	193.319	183.109	0	0	182.188	0	0	0	174.732	0	0	181.412	0	0	0	179.112	0	168.694	182.354	180.785	188.012	180.986	0	0	186.242	179.764	0	0	0	0	176.434	189.216	0	165.854	0	171.86	0	0	171.216	175.865	0	191.462	175.929	0
		172	802.88	170.899	0	186.88	187.518	0	0	170.207	0	0	0	163.401	0	0	192.144	0	0	0	172.738	0	178.979	186.561	188.17	185.535	180.927	0	163.01	175.848	184.88	0	0	0	0	173.65	200.513	0	164.83	0	172.181	0	0	177.875	0	0	190.871	179.253	0
		173	806.74	173.401	0	184.538	181.164	0	0	183.203	0	0	0	175.099	0	0	199.838	0	0	0	177.118	0	186.029	191.638	176.362	179.04	185.916	0	0	177.834	181.259	0	0	0	0	171.865	201.59	0	162.431	0	159.596	0	0	187	175.465	0	193.322	176.429	0
		174	810.6	175.273	0	188.361	181.3	0	0	182.425	0	0	0	183.112	0	0	191.248	0	0	0	175.59	0	0	187.883	180.646	187.938	177.635	0	169.5	177.422	186.734	0	0	0	0	179.478	194.098	0	168.561	0	173.884	0	0	179.043	184.886	0	197.234	171.491	0
		175	814.46	170.809	0	195.686	181.279	0	0	180.836	0	0	0	181.694	0	0	194.789	0	0	0	186.126	0	185.9	186.898	178.356	182.349	178.35	0	0	184.855	180.382	0	0	0	0	174.053	193.645	0	0	0	165.12	0	0	178.316	181.939	0	188.705	175.782	0
		176	818.32	166.443	0	186.068	179.827	0	0	177.145	0	0	0	175.057	0	0	184.765	0	0	0	175.559	0	176.99	190.549	184.854	173.714	176.098	0	164.706	185.335	181.898	0	0	0	0	173.927	196.788	0	162.934	0	177.609	0	0	176.83	176.693	0	197.095	168.923	0
		177	822.18	181.895	0	195.176	182.574	0	0	175.468	0	0	0	181.889	0	0	192.217	0	0	0	206.939	0	181.599	194.107	184.738	180.914	176.965	0	174.627	178.24	175.306	0	0	0	0	174.987	202.598	0	165.874	0	0	0	0	180.343	174.124	0	188.239	173.876	0
		178	826.04	181.623	0	182.73	181.518	0	0	180.791	0	0	0	175.015	0	0	195.35	0	0	0	179.088	0	184.052	188.479	177.901	183.826	179.11	0	0	183.688	188.731	0	0	0	0	182.255	196.217	0	163.276	0	0	0	0	179.704	182.954	0	185.908	176.208	0
		179	829.9	185.567	0	187.214	174.331	0	0	185.334	0	0	0	0	0	0	195.821	0	0	0	169.79	0	173.069	190.879	181.425	178.659	177.964	0	164.328	175.543	174.354	0	0	0	0	186.248	205.903	0	152.996	0	0	0	0	181.453	183.905	0	193.505	164.058	0
		180	833.76	178.129	0	189.896	182.31	0	0	181.384	0	0	0	179.89	0	0	192.514	0	0	0	175.102	0	174.188	191.646	178.864	170.837	182.259	0	163.456	175.765	175.702	0	0	0	0	174.791	195.969	0	163.744	0	166.789	0	0	173.771	186.224	0	191.593	178.011	0
		181	837.62	184.081	0	194.335	182.773	0	0	178.62	0	0	0	0	0	0	190.255	0	0	0	180.318	0	181.621	190.536	182.629	184.947	181.081	0	0	183.104	175.459	0	0	0	0	181.619	188.178	0	162.979	0	170.838	0	0	178.198	182.854	0	195.726	177.549	0
		182	841.48	176.936	0	193.766	186.757	0	0	173.553	0	0	0	175.767	0	0	186.516	0	0	0	170.662	0	177.324	186.677	180.927	177.971	175.77	0	0	178.61	179.503	0	0	0	0	172.402	196.905	0	170.837	0	180.021	0	0	184.008	183.78	0	199.582	170.323	0
		183	845.34	184.035	0	189.894	180.17	0	0	184.203	0	0	0	175.042	0	0	182.224	0	0	0	184.184	0	174.195	194.866	169.96	182.89	171.297	0	0	175.552	182.649	0	0	0	0	181.917	193.233	0	161.803	0	167.946	0	0	180.539	175.547	0	198.032	176.786	0
		184	849.2	185.635	0	193.591	182.24	0	0	173.784	0	0	0	0	0	0	194.03	0	0	0	175.56	0	184.079	188.957	175.894	186.811	178.97	0	0	175.441	178.657	0	0	0	0	173.447	192.206	0	170.646	0	173.672	0	0	187.036	174.36	0	187.779	182.486	0
		185	853.06	182.164	0	185.261	185.55	0	0	175.763	0	0	0	182.469	0	0	202.126	0	0	0	182.713	0	190.153	178.833	175.947	178.928	181.475	0	0	178.141	176.17	0	0	0	0	170.746	190.709	0	161.987	0	167.119	0	0	181.468	188.768	0	195.52	174.235	0
		186	856.92	174.933	0	177.567	181.568	0	0	174.993	0	0	0	175.857	0	0	193	0	0	0	169.425	0	181.171	195.6	175.805	175.904	178.794	0	169.379	177.705	176.079	0	0	0	0	165.132	191.898	0	174.658	0	160.327	0	0	168.711	183.136	0	194.259	172.764	0
		187	860.78	172.707	0	193.095	185.554	0	0	175.101	0	0	0	176.94	0	0	189.348	0	0	0	171.405	0	176.078	184.497	176.783	190.272	175.849	0	173.56	179.96	174.742	0	0	0	0	172.248	188.196	0	162.747	0	168.625	0	0	193.125	175.471	0	194.387	179.17	0
		188	864.64	181.157	0	183.121	188.058	0	0	183.714	0	184.907	0	179.491	0	0	195.069	0	0	0	174.891	0	179.531	184.282	178.356	189.362	183.106	0	163.365	168.098	174.78	0	0	0	0	172.511	192.542	0	164.206	0	162.602	0	0	185.126	163.181	0	194.204	175.52	0
		189	868.5	180.668	0	193.152	173.912	0	0	182.352	0	182.241	0	181.386	0	0	190.49	0	0	0	173.029	0	179.891	189.867	170.735	184.242	183.958	0	171.798	172.381	186.409	0	0	0	0	175.29	193.536	0	162.427	0	168.183	0	0	179.167	167.372	0	193.175	172.746	0
		190	872.36	185.095	0	183.017	181.433	0	0	181.059	0	0	0	179.363	0	0	198.385	0	0	0	172.779	0	180.324	192.592	181.23	181.398	185.366	0	172.544	178.748	174.934	0	0	0	0	180.494	196.873	170.879	174.212	0	171.188	0	0	177.71	175.255	0	192.307	162.576	0
		191	876.22	183.834	0	187.18	184.022	0	0	183.378	0	0	0	184.395	0	0	190.906	0	0	0	181.64	0	182.367	190.889	187.89	180.163	182.957	0	156.675	178.33	171.57	0	0	0	0	174.214	183.836	0	163.469	0	172.753	182.224	0	186.748	178.213	0	201.601	166.81	0
		192	880.08	179.356	0	186.602	181.056	0	183.831	182.203	0	181.471	0	178.875	0	0	193.563	0	0	0	179.236	0	176.93	193.832	194.388	176.802	183.005	0	163.004	170.313	183.194	0	0	0	0	169.779	191.111	0	159.243	0	170.376	0	0	177.769	179.442	0	196.77	173.814	0
		193	883.94	185.576	0	187.541	179.802	0	186.023	184.272	0	184.351	0	175.153	0	0	190.519	0	0	0	179.195	0	182.33	180.652	183.113	183.91	175.052	0	0	168.861	170.456	0	0	0	0	173.625	199.807	167.182	165.734	0	172.895	0	0	178.401	183.04	0	193.876	171.932	0
		194	887.8	181.256	0	187.806	175.569	0	184.503	174.805	0	183.349	0	179.269	0	0	199.303	0	0	0	175.728	0	184.173	184.272	175.746	187.406	181.018	0	0	175.569	184.76	0	0	0	0	171.575	192.224	165.22	164.111	0	168.891	0	0	172.98	177.559	0	192.414	163.871	0
		195	891.66	183.167	0	182.778	189.643	0	182.687	181.677	0	182.857	0	170.248	0	0	191.427	0	0	0	181.859	0	180.793	185.777	184.013	183.298	180.96	0	0	164.343	172.418	0	0	0	0	168.604	188.613	0	166.927	0	159.117	184.921	0	197.247	187.23	0	186.851	169.201	0
		196	895.52	184.452	0	189.891	187.765	0	0	184.763	0	189.673	0	166.131	0	0	190.492	0	0	0	163.734	0	179.709	186.689	177.491	191.095	183.132	0	166.898	176.343	166.822	0	0	0	0	170.114	192.922	170.537	161.399	0	0	0	0	178.95	175.371	0	187.769	176.412	0
		197	899.38	183.567	0	180.867	181.14	0	186.399	180.605	0	185.686	0	167.646	0	0	184.089	0	0	0	169.38	0	190.817	184.199	179.897	180.051	186.482	0	0	175.586	176.048	0	0	0	0	175.924	192.972	173.817	163.987	0	162.075	195.916	0	183.74	180.807	0	187.384	173.872	0
		198	903.24	191.543	0	193.309	177.789	0	179.783	178.527	0	183.494	0	178.926	0	0	185.432	0	0	0	164.645	0	188.974	182.262	181.245	177.388	186.179	0	163.492	0	177.939	0	0	0	0	170.584	202.14	174.955	162.552	0	172.592	183.86	0	188.116	172.723	0	183.88	181.841	0
		199	907.1	181.785	0	195.071	184.169	0	182.805	174.197	0	185.983	0	179.269	0	0	190.326	0	0	0	162.158	0	181.453	191.469	180.836	175.029	183.7	0	164.849	0	174.131	0	0	0	0	181.316	193.609	0	169.661	0	162.562	197.834	0	184.208	176.348	0	193.834	174.75	0
		200	910.96	176.34	0	194.217	178.2	0	178.035	177.689	0	183.579	0	171.744	0	0	195.094	0	0	0	173.06	0	186.129	193.033	182.483	182.119	194.005	0	166.826	179.394	178.515	0	0	0	0	175.154	183.818	172.275	165.416	0	0	192.475	0	184.279	173.984	0	198.166	168.288	0
		201	914.82	186.696	0	187.982	179.063	0	187.825	176.524	0	179.475	0	176.829	0	0	196.303	0	0	0	174.992	0	186.361	177.89	185.301	180.708	185.194	0	161.625	175.905	174.917	0	0	0	0	170.394	188.872	166.136	157.101	0	157.846	190.57	0	183.168	183.744	0	202.043	170.789	0
		202	918.68	180.924	0	183.346	184.098	0	190.351	181.444	0	183.537	0	177.135	0	0	194.402	0	0	0	180.509	0	184.064	183.196	184.867	177.429	172.104	0	0	181.241	171.812	0	0	0	0	172.636	194.469	167.056	159.252	0	166.202	192.146	0	180.336	177.097	0	194.752	177.832	0
		203	922.54	183.78	0	187.417	178.029	0	184.948	171.302	0	176.197	0	172.169	0	0	192.306	0	0	0	177.311	0	180.482	185.579	184.187	185.178	182.655	0	156.882	174.191	177.197	0	0	0	0	164.495	181.108	163.197	171.137	0	0	187.917	0	173.866	182.264	0	187.641	176.293	0
		204	926.4	182.801	0	188.162	171.303	0	186.6	177.625	0	190.458	0	171.655	0	0	194.794	0	0	0	173.195	0	188.163	182.853	194.751	180.912	181.038	0	166.257	182.153	169.908	0	0	0	0	173.759	188.854	164.256	163.386	0	166.424	187.792	0	183.792	186.665	0	192.619	174.701	0
		205	930.26	199.978	0	191.186	187.08	0	184.699	176.58	0	177.59	0	177.021	0	0	197.624	0	0	0	168.374	0	189.473	180.716	184.605	176.069	184.881	0	0	176.745	176.633	0	0	0	0	175.795	181.147	163.9	166.094	0	0	182.992	0	176.532	181.102	0	187.888	169.967	0
		206	934.12	188.195	0	179.767	179.396	0	186.921	183.775	0	188.36	0	177.593	0	0	193.692	0	0	0	179.804	0	181.96	180.558	190.662	182.021	186.121	0	173.64	179.848	173.787	0	0	0	0	170.438	186.972	161.847	156.328	0	0	182.597	0	182.577	184.978	0	194.841	177.308	0
		207	937.98	182.626	0	188.259	179.692	0	185.956	177.171	0	185.396	0	178.453	0	0	191.532	0	0	0	175.851	0	184.795	186.945	186.374	185.494	189.29	0	170.329	171.194	172.608	0	0	0	0	167.585	194.527	165.833	165.631	0	0	184.908	0	177.737	181.315	0	188.926	171.426	0
		208	941.84	181.435	0	195.819	189.26	0	175.839	185.753	0	185.526	0	179.171	0	0	194.01	0	0	0	183.861	0	180.803	0	175.702	182.137	187.018	0	0	174.044	168.415	0	0	0	0	170.637	186.078	175.93	170.499	0	0	184.493	0	180.146	188.058	0	188.219	177.669	0
		209	945.7	175.271	0	193.684	182.865	0	187.327	213.697	0	181.679	0	173.842	0	0	196.941	0	0	0	168.47	0	190.41	177.402	184.602	185.831	182.035	0	164.226	175.144	175.755	0	0	0	0	166.592	190.84	164.227	164.791	0	0	183.443	169.08	169.686	185.881	0	187.666	179.533	0
		210	949.56	180.499	0	197.273	178.394	0	183.186	185.664	0	178.815	0	182.342	0	0	197.161	0	0	0	176.353	0	180.16	180.866	182.966	190.187	177.447	0	164.451	179.674	177.401	0	177.406	0	0	181.879	185.841	162.525	169.106	0	0	181.074	0	174.875	181.706	0	194.74	179.012	0
		211	953.42	184.227	0	184.963	187.989	0	187.019	181.372	0	187.086	0	173.086	0	0	191.301	0	0	0	168.278	0	179.136	180.206	174.778	186.366	182.095	0	159.281	185.968	175.982	0	0	0	0	177.874	192.951	172.475	161.815	0	163.662	178.45	0	176.633	187.199	0	193.652	170.988	0
		212	957.28	188.012	0	183.957	183.505	0	176.306	183.142	0	185.879	0	183.516	0	0	195.48	0	0	0	171.55	0	188.258	174.047	185.977	187.241	183.559	0	0	179.109	182.98	0	0	0	0	177.609	193.225	169.538	167.095	0	0	172.907	178.996	172.166	180.656	0	188.328	175.018	0
		213	961.14	182.077	0	179.693	184.408	0	179.654	181.978	0	180.004	0	173.565	0	0	189.076	0	0	0	179.853	0	181.681	178.773	178.128	188.656	181.868	0	0	174.038	166.693	0	0	0	0	182.609	190.144	164.912	165.823	0	0	178.348	169.773	180.475	181.338	0	187.244	178.184	0
		214	965	188.656	0	182.063	175.237	0	176.78	175.937	0	187.43	0	177.532	0	0	190.794	0	0	0	179.904	0	183.124	169.049	176.867	176.399	174.3	0	161.289	173.564	176.169	0	179.96	0	0	175.659	182.553	171.405	161.79	0	0	178.687	174.9	174.49	181.131	0	188.934	177.269	0
		215	968.86	177.669	0	181.371	175.47	0	182.411	183.26	0	188.412	0	180.003	0	0	193.695	0	0	0	174.513	0	183.054	182.19	188.078	187.815	177.031	0	0	180.637	172.492	0	0	0	0	179.605	182.813	168.583	165.117	0	0	182.602	173.715	186.747	175.91	0	191.652	170.198	0
		216	972.72	191.163	0	189.511	183.462	0	177.105	182.419	0	182.496	0	184.882	0	0	186.869	0	0	0	176.044	0	175.644	186.421	186.713	193.582	178.619	0	0	189.398	169.651	0	183.235	0	0	165.462	189.826	172.359	166.074	0	168	179.01	0	184.285	185.4	0	190.885	185.452	0
		217	976.58	186.539	0	190.084	184.489	0	177.341	176.671	0	175.874	0	182.536	0	0	190.653	0	0	0	175.514	0	182.876	176.929	190.928	187.521	178.552	0	0	175.741	179.105	0	177.86	0	0	181.66	185.864	163.416	161.449	179.492	0	179.287	182.802	166.139	187.699	0	186.555	172.1	0
		218	980.44	181.675	0	175.615	190.848	0	188.036	190.519	0	184.358	0	175.102	0	0	194.27	0	0	0	170.503	0	184.29	180.704	182.009	191.645	175.371	0	0	170.068	174.462	0	174.003	0	0	183.048	188.141	166.098	166.26	0	168.765	186.61	170.078	171.606	170.213	0	188.987	184.594	0
		219	984.3	171.568	0	181.32	189.026	0	188.134	181.225	0	173.207	0	172.888	0	0	190.574	0	0	0	181.877	0	185.449	174.645	187.294	183.842	181.348	0	184.507	186.86	181.5	0	178.902	0	0	181.075	186.199	179.939	171.063	0	0	187.418	171.273	179.504	181.343	0	193.67	181.037	0
		220	988.16	180.808	0	183.258	190.258	0	190.894	178.965	0	178.709	0	175.98	0	0	197.687	0	0	0	174.389	0	175.247	182.876	186.477	187.734	179.259	0	166.322	174.944	172.211	0	170.025	0	0	177.768	193.164	177.55	163.477	0	157.768	181.398	175.81	178.087	177.055	0	189.747	179.509	0
		221	992.02	192.396	166.73	185.318	190.777	0	188.737	183.968	0	178.78	0	173.536	0	0	185.137	0	0	0	170.295	0	179.35	185.144	179.474	180.278	179.784	0	0	0	174.09	0	173.586	0	178.162	173.536	194.194	183.634	156.727	0	171.876	183.548	176.736	178.347	170.863	0	185.221	182.402	0
		222	995.88	179.405	165.453	177.609	187.829	0	190.831	187.902	0	189.949	0	180.038	0	0	195.263	0	0	0	171.504	0	171.536	179.008	178.449	184.51	175.931	0	0	188.482	166.72	0	175.423	0	180.089	171.831	185.395	172.765	170.919	0	163.35	185.616	176.056	188.012	173.737	0	185.648	182.724	0
		223	999.74	179.539	0	183.293	183.278	0	188.202	180.356	0	185.564	0	176.046	0	0	193.521	0	0	0	170.748	0	190.493	0	178.262	178.759	177.613	0	0	186.441	169.32	0	176.43	0	0	175.824	188.801	176.045	165.581	0	160.476	188.697	175.649	182.815	187.171	0	191.27	0	0
		224	1003.6	192.392	157.396	181.091	181.526	0	192.187	187.183	0	180.795	0	182.562	0	0	188.646	0	0	0	169.485	0	184.648	185.518	179.753	185.096	172.399	0	0	179.356	171.894	0	174.572	0	0	176.203	190.321	183.295	169.457	0	0	189.388	170.314	193.708	176.084	0	192.783	177.463	0
		225	1007.46	185.936	163.232	182.163	186.151	0	193.261	177.648	0	182.445	0	171.66	0	0	182.217	0	0	0	165.5	0	184.903	180.896	184.574	189.483	175.862	0	160.452	177.177	169.103	178.816	172.1	0	178.284	170.596	188.836	176.641	172.316	0	168.791	185.06	163.835	184.307	182.631	0	191.702	171.574	0
		226	1011.32	183.157	165.816	186.655	178.959	0	192.626	174.871	0	190.864	0	168.774	0	0	196.223	0	0	0	169.372	0	182.969	0	173.558	192.084	182.97	0	0	174.553	167.003	0	183.162	0	188.15	176.777	189.392	177.343	172.627	0	167.725	178.312	178.392	167.371	186.519	0	193.702	182.939	0
		227	1015.18	181.258	162.246	184.127	180.386	0	189.514	186.054	0	186.974	0	173.83	0	0	188.543	0	0	0	163.781	0	183.323	175.314	187.07	189.372	179.878	0	0	176.278	172.674	0	178.836	0	177.633	171.705	189.92	178.953	165.174	0	167.233	186.838	178.383	184.429	182.116	0	183.959	181.797	0
		228	1019.04	178.318	165.149	186.369	177.992	166.92	184.72	178.947	0	182.21	0	176.705	0	0	197.114	0	0	0	176.334	0	178.687	185.04	182.013	185.788	183.157	0	0	173.192	174.665	180.564	175.823	0	0	164.176	193.757	169.409	177.267	0	168.157	194.967	168.421	178.598	182.86	0	184.369	182.105	0
		229	1022.9	180.177	158.122	193.544	173.828	0	201.943	181.864	0	180.005	0	175.976	0	0	192.772	0	0	0	174.085	0	182.962	0	188.881	191.983	184.509	0	0	181.17	175.515	189.481	167.611	0	178.19	182.013	179.962	172.373	170.622	0	158.823	179.708	178.778	174.394	178.361	0	183.346	165.365	0
		230	1026.76	181.128	162.866	186.136	182.351	0	186.501	178.371	0	183.513	0	178.861	0	0	198.132	0	0	0	174.283	0	172.041	178.145	186.404	198.862	188.092	0	0	190.095	169.588	189.903	172.144	0	174.538	175.551	183.291	177.217	170.543	0	163.666	183.245	172.062	167.191	172.836	0	184.568	0	0
		231	1030.62	185.918	171.875	177.2	176.245	0	192.476	181.331	0	185.073	0	178.063	0	0	187.87	0	0	0	177.185	0	180.077	0	181.06	194.186	174.591	0	0	177.264	174.922	190.268	171.795	0	173.616	172.24	197.121	173.902	164.325	0	169.334	0	170.276	180.665	179.728	0	183.013	0	0
		232	1034.48	180.24	163.458	185.342	183.162	0	185.361	185.96	0	187.861	0	183.818	0	0	193.376	0	0	0	171.371	0	188.675	172.839	183.483	190.04	175.097	0	0	173.932	169.699	191.952	181.289	0	186.72	167.196	182.026	178.2	161.043	0	169.878	189.486	172.097	166.677	186.76	0	194.537	0	0
		233	1038.34	175.251	173.967	191.077	186.744	0	188.909	172.808	0	184.386	0	176.205	0	0	198.091	0	0	0	168.544	0	182.348	0	192.34	187.429	176.3	0	0	180.783	179.856	189.109	180.414	0	187	173.282	189.193	169.035	166.697	0	161.754	189.482	173.723	179.415	179.734	0	181.277	172.733	0
		234	1042.2	175.154	163.167	189.575	183.618	0	191.572	186.922	0	185.385	0	174.318	0	0	195.14	0	0	0	169.609	0	177.306	0	196.538	180.217	177.596	0	0	170.461	178.885	192.481	180.871	0	182.34	180.68	188.492	171.96	167.724	0	173.222	198.348	175.045	171.489	175.148	0	195.634	0	0
		235	1046.06	180.479	163.529	182.138	182.439	0	181.416	184.326	0	181.675	0	182.602	0	0	195.975	0	0	0	173.489	0	174.688	0	182.978	186.24	177.674	0	0	185.408	174.423	187	181.963	0	177.188	167.466	192.278	171.074	154.105	0	170.086	194.187	169.947	175.511	181.57	0	180.252	0	0
		236	1049.92	170.968	158.961	194.323	186.38	0	181.765	181.163	0	186.745	0	162.888	0	0	190.907	0	0	0	165.534	0	187.266	0	188.082	180.607	180.488	0	0	172.496	170.235	186.24	168.6	0	184.822	166.902	197.147	177.305	160.574	0	158.168	188.575	169.632	170.707	173.84	0	182.639	169.953	0
		237	1053.78	178.892	169.847	183.033	184.101	0	189.381	179.747	0	185.408	0	173.318	0	0	188.003	0	0	0	174.662	0	176.744	173.932	181.573	191.133	174.343	0	0	171.902	170.313	194.883	184.087	0	182.571	178.186	187.294	174.482	161.689	0	160.167	181.155	170.927	164.306	178.745	0	183.437	180.657	0
		238	1057.64	181.652	160.846	196.026	177.572	0	176.298	191.444	0	182.755	0	172.728	0	0	189.917	0	0	0	179.71	0	182.362	0	175.586	192.636	177.97	0	0	171.144	0	186.956	172.911	0	187.184	172	193.571	174.827	174.939	0	167.038	182.7	172.25	166.114	181.384	0	190.359	179.617	0
		239	1061.5	178.25	158.313	194.953	177.379	0	187.874	183.821	0	178.023	0	0	0	0	190.717	0	0	0	165.744	0	191.866	0	179.763	185.182	176.502	0	162.642	176.432	173.545	187.46	172.774	0	178.864	175.327	183.82	175.105	167.634	0	170.6	183.106	166.33	171.311	176.801	0	182.086	182.831	0
		240	1065.36	177.287	161.284	194.358	180.848	0	187.282	185.399	0	185.899	0	173.053	0	0	191.495	0	0	0	174.328	0	191.819	0	186.491	182.938	174.01	0	159.937	177.764	174.623	188.439	177.136	0	176.037	166.358	182.722	167.244	168.302	0	167.832	188.622	173.22	174.713	171	0	190.465	184.147	0
		241	1069.22	178.414	0	191.256	190.529	0	190.126	182.273	0	180.69	0	176.025	0	0	181.105	0	0	0	172.141	0	180.404	169.326	176.51	178.96	186.256	0	0	176.707	0	189.367	187.631	0	178.578	174.964	177.045	164.337	170.072	0	171.483	181.528	174.748	169.404	173.813	0	198.4	0	0
		242	1073.08	175.251	164.655	198.967	189.424	0	188.972	186.672	0	182.926	0	172.885	0	0	186.248	0	0	0	168.211	0	183.181	0	184.419	187.134	180.415	0	0	170.769	0	193.259	193.521	0	182.969	174.805	184.831	168.874	169.191	0	168.899	180.298	181.763	163.158	172.483	0	187.12	176.27	0
		243	1076.94	176.693	158.279	193.567	187.09	0	185.519	182.728	0	182.616	0	186.83	0	0	191.379	0	0	0	175.131	0	185.06	0	190.479	190.702	174.711	0	0	174.191	0	183.143	167.447	0	181.601	174.281	184.722	169.4	169.5	0	163.035	183.891	171.752	164.568	180.346	0	186.618	175.912	0
		244	1080.8	180.282	166.309	194.53	191.033	0	194.933	194.551	0	190.876	0	177.614	0	0	194.997	0	0	0	178.615	0	186.28	178.741	180.578	195.604	185.61	0	159.456	172.452	0	181.921	168.139	0	184.497	169.574	187.763	177.35	166.088	0	163.06	188.73	174.5	166.922	176.875	0	184.03	174.99	0
		245	1084.66	181.011	166.098	189.739	183.974	0	189.847	178.221	0	181.372	0	173.964	0	0	185.116	0	0	0	171.622	0	183.635	174.457	188.894	181.904	182.789	0	156.283	170.654	0	191.457	174.11	0	180.79	175.638	185.014	175.949	172.303	0	171.37	184.811	179.284	178.546	177.245	0	191.824	172.61	0
		246	1088.52	177.98	156.581	187.263	186.627	0	195.197	190.864	0	178.139	0	173.673	0	0	188.318	0	0	0	177.752	0	174.186	179.194	179.225	184.981	187.219	0	161.16	169.44	0	180.359	178.755	0	181.515	180.702	186.986	169.946	165.636	0	170.434	183.379	177.651	172.53	185.503	0	184.744	183.861	0
		247	1092.38	188.105	166.85	185.266	190.811	0	186.725	189.008	0	176.323	0	174.185	0	0	183.719	0	0	0	175.813	0	172.994	174.906	178.291	184.393	176.712	0	151.91	185.813	177.475	189.689	169.016	0	188.982	174.626	192.638	172.018	167.543	0	164.283	181.59	181.007	180.968	168.72	0	186.904	173.916	0
		248	1096.24	185.389	171.814	198.091	188.859	0	190.032	175.752	0	179.978	0	184.181	0	0	188.522	0	0	0	172.185	0	190.776	176.746	182.369	190.048	177.417	0	0	169.22	0	182.132	181.466	0	177.583	175.45	190.883	174.921	164.635	0	163.448	191.152	184.685	168.853	178.571	0	190.536	177.014	0
		249	1100.1	177.659	174.88	179.004	186.072	0	186.192	183.539	0	180.128	0	176.512	0	0	198.911	0	0	0	175.793	0	179.094	182.99	182.615	178.225	178.782	0	161.356	189.396	0	187.001	175.36	0	184.013	172.58	190.146	170.862	166.522	0	172.015	184.997	178.242	187.105	172.177	0	188.27	179.828	0
		250	1103.96	179.674	161.69	190.281	191.302	0	187.635	187.074	0	184.024	0	177.854	0	0	198.01	0	0	0	176.183	0	185.48	177.803	185.97	178.177	189.264	0	0	176.418	0	191.717	177.311	0	176.699	180.432	189.306	168.426	162.414	0	165.321	195.278	180.048	171.47	170.753	0	187.608	0	0
		251	1107.82	187.546	165.999	192.073	192.455	0	185.622	182.223	0	182.182	0	174.747	0	0	183.279	0	0	0	173.914	171.73	185.2	176.93	186.969	188.773	185.543	0	0	171.753	0	190.11	180.709	182.067	186.149	170.981	182.379	171.462	167.827	0	166.373	187.02	177.725	169.21	182.9	0	201.309	176.057	0
		252	1111.68	187.293	157.413	194.74	200.292	0	197.835	184.947	0	173.595	0	164.163	0	0	187.145	0	0	0	170.558	171.376	183.032	180.302	188.859	193.348	177.791	0	0	172.135	0	182.023	180.886	166.909	179.169	179.535	184.309	172.848	169.321	0	168.045	192.677	177.384	174.278	181.081	0	188.681	174.066	0
		253	1115.54	174.292	166.754	191.316	184.22	0	191.496	179.609	0	175.52	0	0	0	0	195.336	0	0	0	167.139	170.571	190.278	171.423	178.802	183.553	181.448	0	0	168.326	167.159	179.084	181.646	0	173.068	178.632	180.952	180.587	168.311	0	172.562	186.979	175.579	170.78	180.597	0	184.262	178.075	0
		254	1119.4	175.233	160.056	187.32	192.897	0	188.119	181.383	0	175.991	0	173.213	0	0	195.952	0	0	0	180.189	175.951	179.326	186.877	189.34	185.408	177.012	0	0	175.17	0	182.129	170.761	0	194.556	178.032	181.793	172.409	168.655	0	168.274	182.232	168.495	178.837	178.769	0	192.057	186.508	0
		255	1123.26	178.677	174.175	189.47	185.486	0	195.818	174.184	0	177.165	0	166.596	0	0	181.234	0	0	0	176.083	171.247	177.252	175.555	187.991	196.003	180.645	0	0	175.629	175.18	181.962	168.478	179.647	180.618	175.876	183.764	169.007	166.05	0	167.654	188.112	164.545	177.413	179.818	0	183.911	181.237	0
		256	1127.12	184.503	167.46	186.99	195.36	0	199.641	183.519	0	188.331	0	173.774	0	0	188.992	0	0	0	181.082	174.864	169.608	168.019	188.545	189.436	178.101	0	0	177.189	172.83	188.557	176.454	170.798	188.302	175.813	186.32	174.687	162.542	0	158.993	187.215	166.841	177.259	186.171	0	192.18	0	0
		257	1130.98	180.828	164.397	194.979	195.606	0	189.679	184.392	0	180.517	0	173.565	0	0	198.99	0	0	0	174.792	168.536	180.815	163.511	186.523	184.361	187.358	0	0	178.24	166.861	181.308	175.45	166.307	184.945	174.673	187.965	163.182	164.02	0	162.212	180.909	168.081	173.894	182.19	0	193.029	180.263	0
		258	1134.84	185.388	170.017	186.309	186.793	0	188.679	181.186	0	180.024	0	181.321	176.972	0	189.196	0	0	0	168.757	159.851	172.33	173.59	180.611	187.116	176.969	0	0	174.196	174.374	182.566	179.396	171.884	177.658	178.326	196.204	178.794	165.171	0	161.948	189.348	165.058	171.618	177.139	0	194.308	171.159	0
		259	1138.7	177.132	175.878	191.278	187.827	0	193.159	184.88	0	174.494	0	174.44	176.418	0	189.681	0	0	0	170.045	164.306	177.988	171.899	179.865	183.824	179.155	0	0	167.221	175.104	188.646	175.513	175.669	174.588	0	189.522	170.257	159.733	0	170.47	176.548	154.388	173.396	183.543	0	191.797	174.319	0
		260	1142.56	180.203	172.176	187.277	184.777	0	189.963	171.184	0	180.332	0	178.559	182.106	0	194.7	0	0	0	169.058	162.384	182.595	175.645	173.745	187.694	182.581	0	0	169.213	178.295	183.233	171.972	168.589	176.626	167.71	184.712	176.065	163.894	0	167.944	183.401	159.947	175.649	173.579	0	190.724	169.961	0
		261	1146.42	176.302	170.309	194.157	196.985	0	184.937	180.859	0	182.024	0	177.324	190.302	0	185.144	0	0	0	175.87	174.576	183.049	175.624	180.109	192.632	189.144	0	0	171.083	179.226	179.804	179.341	168.73	179.349	175.295	177.242	163.521	160.211	0	166.982	192.305	162.913	161.415	175.618	0	195.464	163.457	0
		262	1150.28	174.724	162.591	185.008	185.166	0	195.732	185.564	0	173.619	0	168.491	0	0	198.679	0	0	0	173.428	164.372	171.27	175.447	182.832	188.354	178.477	0	0	171.906	184.828	186.196	179.718	176.378	180.655	176.052	181.031	169.081	169.808	0	163.905	183.281	163.694	170.741	181.429	0	188.579	173.986	0
		263	1154.14	175.639	172.287	196.141	180.687	0	194.476	170.769	0	184.554	0	173.652	0	0	191.268	0	0	0	176.812	159.987	172.747	175.333	178.841	193.166	175.851	0	0	173.767	182.591	191.136	179.955	0	181.53	176.27	185.482	172.449	159.936	0	162.657	184.248	160.389	164.881	178.126	0	188.052	175.872	0
		264	1158	178.547	184.651	183.593	183.035	0	192.649	184.322	0	171.627	0	168.771	179.249	0	189.253	0	0	0	173.858	161.917	180.566	176.398	193.236	193.485	181.841	0	0	190.23	177.415	182.148	183.037	168.434	172.458	173.78	180.238	170.197	160.321	0	158.977	181.714	167.66	168.619	183.447	0	194.92	172.746	0
		265	1161.86	179.664	180.76	193.578	188.422	0	196.352	175.537	0	181.787	0	179.869	179.473	0	197.206	0	0	0	177.029	0	184.967	184.595	187.895	191.548	178.032	0	0	181.313	173.003	175.561	182.288	169.265	181.167	171.644	181.921	170.599	164.674	0	165.059	181.11	170.02	177.469	174.122	0	190.566	166.707	0
		266	1165.72	182.249	170.312	193.081	188.937	0	197.467	183.226	0	174.416	0	174.959	182.45	0	194.888	0	0	0	166.101	0	176.36	174.283	183.937	187.834	178.569	0	0	180.687	179.068	178.775	182.332	176.58	180.194	165.804	188.196	173.452	164.944	0	162.919	186.633	169.824	167.304	184.269	0	196.776	177.969	0
		267	1169.58	175.914	162.572	201.091	187.206	0	205.837	188.864	0	176.975	0	176.771	188.919	0	190.512	0	0	0	169.21	0	180.996	176.523	182.077	184.257	181.163	0	0	172.967	180.329	177.801	172.668	166.126	175.54	181.544	185.711	169.408	167.283	0	168.167	188.706	158.464	172.617	179.257	0	191.186	159.604	0
		268	1173.44	182.83	170.593	193.7	195.836	0	197.013	188.677	0	178.735	0	187.769	187.048	0	194.885	0	0	0	172.115	163.107	190.127	168.948	192.4	187.854	178.253	0	0	175.13	171.632	182.75	178.677	170.226	183.326	171.383	185.34	166.353	170.581	0	169.562	182.456	156.866	177.548	180.93	0	181.177	171.388	0
		269	1177.3	176.389	167.945	185.928	193.96	0	202.649	177.095	0	181.925	0	178.538	184.876	0	197.264	0	0	0	167.711	172.598	186.458	176.879	193.322	189.878	175.487	0	0	179.623	175.559	185.454	170.052	173.538	173.843	179.562	190.863	165.203	169.381	0	168.396	182.177	153.788	180.184	177.788	0	185.979	175.389	0
		270	1181.16	175.611	168.114	195.89	205.947	0	198.903	178.657	0	175.426	0	178.453	176.563	0	187.941	0	0	0	174.063	167.038	175.354	179.531	179.747	192.972	173.579	0	0	171.258	186.463	181.351	166.483	169.444	180.008	159.352	187.486	167.952	165.188	0	173.829	184.36	161.355	174.12	172.119	0	184.017	174.387	0
		271	1185.02	175.607	166.574	187.673	191.136	0	201.345	179.256	0	175.964	0	177.637	178.717	0	201.801	0	0	0	174.323	159.589	177.179	172.253	185.624	187.174	170.056	0	0	184.828	190.877	173.553	178.188	166.065	177.162	169.822	187.86	173.931	158.694	0	167.632	190.794	159.792	174.068	174.728	0	188.407	163.098	0
		272	1188.88	171.466	168.749	195.319	196.104	0	192.858	172.014	0	178.194	0	181.156	185.622	0	191.146	0	0	0	175.384	165.806	184.458	184.312	190.777	195.524	167.039	0	0	178.332	171.896	178.024	174.593	166.075	169.298	163.723	187.222	174.319	155.824	0	165.159	186.629	161.115	173.017	177.103	175.111	183.527	172.364	0
		273	1192.74	186.802	171.917	187.598	196.074	0	197.859	186.482	0	175.83	0	176.12	187.966	0	196.875	0	0	0	183.19	173.527	183.247	180.157	178.754	189.316	177.738	0	0	177.474	169.545	179.351	177.969	168.027	177.991	176.37	184.56	173.107	160.059	0	176.326	188.819	171.426	183.561	173.907	0	185.023	166.428	0
		274	1196.6	179.415	169.18	199.16	201.489	0	204.029	176.162	0	181.461	0	165.066	179.844	0	184.49	0	0	0	170.74	164.303	179.456	177.021	186.741	178.343	173.614	0	0	178.427	171.436	186.806	175.558	181.263	182.894	180.616	180.694	171.996	165.613	0	173.08	183.019	159.419	173.272	172.904	0	185.246	168.367	0
		275	1200.46	185.141	179.129	188.227	195.614	0	189.062	177.053	0	175.218	0	171.046	177.954	0	189.611	0	0	0	171.973	166.18	181.275	183.019	178.156	187.621	163.642	0	0	176.985	174.858	177.785	181.715	158.609	175.856	172.36	188.772	167.176	167.709	0	178.193	181.486	160.025	169.49	161.839	177.174	189.644	173.751	0
		276	1204.32	184.986	174.691	187.617	190.166	0	195.748	179.838	0	185.955	0	177.086	175.049	0	197.442	167.072	0	0	166.457	165.816	177.85	177.823	185.966	195.886	166.551	0	0	180.678	171.224	183.008	176.604	166.321	163.394	174.287	192.374	183.196	164.045	0	162.245	187.547	165.664	169.326	167.13	0	187.549	168.005	0
		277	1208.18	178.564	168.763	184.164	193.091	0	189.053	173.761	0	177.127	0	180.722	175.598	0	186.835	163.093	0	0	177.271	166.273	182.882	174.735	182.607	187.109	167.902	0	0	178.245	181.656	183.375	192.035	180.481	173.03	170.644	190.734	172.149	165.031	0	165.995	188.947	161.631	173.497	174.085	0	187.78	174.538	0
		278	1212.04	188.727	172.128	186.009	195.91	0	185.211	172.554	0	188.666	0	176.136	172.736	0	195.043	0	0	0	173.384	167.639	187.88	186.155	188.115	187.03	171.069	0	0	167.676	180.128	190.346	183.624	172.432	183.522	168.715	191.421	167.788	156.096	0	170.104	187.76	155.765	177.947	167.601	183.644	190.719	173.906	0
		279	1215.9	185.343	172.323	192.095	188.285	0	183.019	179.116	0	185.277	0	185.375	176.157	0	196.275	0	0	0	169.699	0	186.081	168.4	186.587	186.994	170.177	0	0	175.091	178.462	182.356	183.075	168.588	173.854	174.026	196.575	175.465	170.221	0	171.506	189.474	163.765	179.25	182.831	177.013	188.786	175.374	0
		280	1219.76	169.221	177.471	191.597	185.529	0	193.203	174.389	0	184.549	0	173.681	178.808	0	194.368	0	0	0	162.127	169.376	179.53	169.882	182.385	205.6	167.006	0	162.447	182.745	183.793	188.345	180.537	162.166	173.956	174.35	182.56	171.244	163.722	0	175.92	183.191	166.381	172.104	181.622	0	186.904	174.372	0
		281	1223.62	178.129	164.526	189.183	203.343	0	196.859	179.776	0	189.962	0	180.057	179.804	0	200.567	0	0	0	171.215	160.293	183.383	177.602	173.395	189.524	173.56	0	0	174.505	174.884	184.379	180.753	168.727	169.083	167.985	186.748	170.816	160.516	0	168.223	192.457	170.684	186.141	173.7	0	198.134	172.829	0
		282	1227.48	175.347	168.316	192.192	188.363	173.589	192.467	175.222	0	193.668	0	174.597	179.673	0	200.146	0	0	0	170.534	0	178.071	190.252	188.575	193.785	171.344	0	0	171.79	174.323	185.994	179.351	171.235	167.936	170.576	183.993	176.734	155.201	0	171.956	184.579	164.697	177.943	174.938	182.134	185.718	177.862	0
		283	1231.34	182.48	175.949	193.636	196.522	0	189.353	173.027	0	194.2	0	172.156	179.301	0	200.323	0	0	0	163.852	159.172	174.146	176.219	186.226	197.081	174.541	0	0	167.32	177.358	187.295	184.289	160.275	181.862	177.671	184.788	170.628	163.886	0	161.84	180.82	178.073	182.297	164.644	174.619	185.728	175.432	0
		284	1235.2	165.335	166.876	195.987	188.995	174.256	191.263	174.065	0	175.746	0	179.213	180.224	0	201.68	167.523	0	0	168.292	154.299	162.391	173.538	188.051	195.75	171.672	0	158.163	179.528	170.856	179.247	186.836	167.276	190.659	174.469	196.612	170.397	164.019	0	171.551	175.497	162.761	179.617	174.078	172.529	188.297	175.66	0
		285	1239.06	166.101	186.901	196.951	183.295	0	198.544	181.711	0	174.71	0	178.113	181.364	0	199.045	161.523	0	0	171.666	159.93	173.689	179.793	183.927	189.211	173.279	0	175.873	175.331	173.265	182.034	184.179	175.964	175.098	181.27	189.205	167.327	161.723	0	167.243	181.601	165.237	183.263	176.673	173.787	187.182	174.749	0
		286	1242.92	173.03	175.643	192.788	189.417	172.405	187.537	176.286	0	184.881	0	172.766	182.104	0	193.023	162.634	0	0	166.687	157.94	170.308	175.376	186.485	198.942	174.045	0	0	173.702	175.082	181.035	177.74	173.287	184.074	175.698	191.2	176.371	161.119	0	168.424	169.914	169.886	172.298	171.479	181.892	185.691	176.622	0
		287	1246.78	177.153	159.431	194.204	191.419	0	183.498	180.801	0	188.164	0	171.153	179.876	0	198.565	161.079	0	0	163.071	160.649	176.737	166.955	187.902	187.117	170.39	0	165.945	169.581	172.912	181.868	181.729	180.187	179.695	169.215	192.874	178.304	173.117	0	165.757	182.566	172.435	176.303	168.689	174.629	184.048	174.886	0
		288	1250.64	177.272	180.726	188.506	184.897	172.167	191.933	185.806	0	186.493	0	175.795	176.962	0	188.44	159.743	0	0	178.462	159.484	175.568	181.201	191.82	192.64	176.154	0	0	177.236	171.146	190.602	197.395	170.207	176.28	169.562	188.809	183.241	165.459	0	166.883	183.526	163.51	181.214	165.966	175.451	185.883	168.841	0
		289	1254.5	173.223	180.429	189.596	192.487	175.601	193.167	182.933	0	184.955	0	171.989	180.319	0	197.411	159.797	0	0	167.12	155.937	177.015	172.997	186.573	202.656	163.861	0	0	179.346	174.208	187.949	187.558	171.849	179.076	174.91	196.469	174.886	167.041	0	172.931	190.109	171.788	179.682	169.116	172.712	182.343	168.653	0
		290	1258.36	171.766	164.609	186.571	183.293	171.112	193.307	170.266	0	182.054	0	180.757	184.98	0	187.144	151.486	0	0	178.884	155.74	181.819	180.866	196.233	193.504	165.327	0	163.476	176.938	163.755	184.05	178.677	160.218	173.82	182.308	193.105	163.103	172.005	0	169.85	170.688	164.829	184.824	166.041	182.661	188.646	171.972	0
		291	1262.22	177.004	169.411	189.243	191.899	175.014	201.667	177.268	0	182.991	0	165.086	189.764	0	196.75	164.332	0	0	180.648	163.413	195.605	171.715	190.29	188.569	173.387	0	160.873	181.236	179.464	183.155	183.949	166.111	172.283	165.078	178.111	179.301	178.087	0	164.927	179.008	166.348	178.135	173.815	170.746	183.173	181.048	0
		292	1266.08	173.543	173.838	201.315	195.669	166.111	187.549	180.313	0	197.268	0	163.144	176.719	0	198.712	162.992	0	0	167.844	168.79	181.911	179.302	190.416	194.968	160.936	0	168.006	182.172	175.979	184.917	181.318	169.72	175.144	172.649	184.867	168.803	175.4	0	171.333	183.215	160.064	184.39	184.087	180.184	194.749	173.09	0
		293	1269.94	166.586	164.46	190.649	184.09	164.932	190.472	183.371	0	188.528	0	175.844	184.211	0	194.776	161.085	0	0	174.457	163.162	176.194	168.096	182.852	187.349	166.017	0	164.587	182.483	170.172	181.93	174.598	167.226	182.123	169.205	192.951	172.99	164.379	0	0	190.845	168.674	178.618	177.978	175.371	196.101	160.64	0
		294	1273.8	170.742	172.325	187.376	192.873	172.135	188.234	185.949	0	196.023	0	171.58	188.439	0	196.907	166.747	0	0	178.912	157.162	184.752	189.478	179.797	187.953	169.479	0	154.088	181.166	182.939	186.788	194.54	173.254	183.302	163.564	195.462	193.583	170.594	0	165.285	193.538	175.119	181.992	180.455	179.332	188.091	168.547	0
		295	1277.66	172.904	180.348	193.725	198.733	170.26	189.884	178.485	0	183.287	0	173.979	185.497	0	202.902	167.982	0	0	175.609	162.852	177.57	177.008	183.351	194.646	163.459	0	0	176.52	176.945	190.02	181.964	172.862	178.546	180.625	191.413	179.946	180.039	0	160.375	193.91	175.843	180.994	173.889	176.391	182.919	183.858	0
		296	1281.52	0	177.242	203.017	196.843	176.338	195.81	192.612	0	183.651	0	178.089	184.088	0	199.793	157.191	0	0	178.17	161.033	187.092	182.932	184.539	189.261	174.834	0	0	179.361	175.964	185.965	177.013	171.309	185.522	172.677	201.636	176.641	172.684	0	165.685	188.778	171.449	173.001	170.221	167.102	189.97	170.24	0
		297	1285.38	177.374	176.884	182.194	196.664	163.632	183.119	176.303	0	179.05	0	0	177.669	0	208.069	0	0	0	173.364	169.776	176.777	181.795	180.909	203.56	173.656	0	0	188.089	176.563	178.875	181.249	177.266	169.767	173.838	198.783	181.573	164.14	0	0	184.776	168.155	179.458	177.689	176.832	189.123	186.354	0
		298	1289.24	166.567	163.95	184.237	198.05	176.877	182.907	185.311	0	186.29	0	174.312	179.157	0	201.763	155.552	0	0	172.591	172.989	175.657	170.904	183.773	209.936	172.257	0	0	178.368	187.086	181.69	182.418	177.543	165.356	171.141	195.372	176.427	180.908	0	165.285	183.532	176.319	180.435	174.611	174.915	192.999	176.704	0
		299	1293.1	172.922	170.379	186.025	188.738	164.724	190.109	175.518	0	187.81	0	181.778	182.167	0	201.12	161.038	0	0	175.426	166.643	174.534	172.545	183.86	192.328	169.763	0	0	180.191	167.606	179.356	182.215	180.571	176.356	172.397	201.174	166.281	181.917	0	0	185.319	170.936	170.951	176.62	175.449	184.832	172.725	0
		300	1296.96	173.593	170.712	185.441	196.335	176.493	185.054	174.729	0	177.205	0	174.148	185.848	0	200.745	179.505	0	0	172.287	167.707	186.065	176.968	186.162	205.246	175.174	0	0	180.056	169.904	179.426	190.573	167.722	173.928	174.225	195.344	168.669	173.572	0	171.389	177.29	180.954	178.684	179.039	171.797	180.841	176.179	0
		301	1300.82	172.217	173.762	179.292	202.737	164.705	190.661	197.195	0	176.126	0	183.524	183.337	0	208.581	158.017	0	0	176.404	171.128	189.278	168.273	197.154	203.749	174.338	0	0	178.517	169.364	185.538	186.064	174.084	172.463	164.475	193.742	170.577	176.994	0	180.104	183.041	184.966	165.519	179.247	180.14	194.055	177.473	0
		302	1304.68	0	170.441	174.111	192.725	175.129	184.017	170.821	0	183.634	0	0	182.043	0	199.738	167.014	0	0	168.92	169.818	178.066	185.551	188.813	201.481	175.98	0	0	177.822	175.943	179.883	183.248	170.155	177.321	172.69	199.645	169.697	169.835	0	167.734	177.123	172.542	168.647	188.679	177.777	186.045	186.051	0
		303	1308.54	162.582	181.142	179.618	188.081	168.535	185.354	182.927	0	177.894	0	0	179.533	0	198.129	161.633	0	0	186.837	158.865	170.19	179.408	191.776	196.808	169.533	0	0	179.157	175.417	185.761	191.176	173.225	167.319	169.636	197.896	171.244	172.368	0	166.719	175.256	173.955	177.141	183.411	177.495	188.013	176.621	0
		304	1312.4	0	174.989	177.072	186.104	170.552	186.809	176.559	0	174.144	0	185.644	184.407	0	187.081	169.195	0	0	168.504	165.458	185.964	171.253	194.489	201.649	173.63	0	0	177.71	169.07	189.377	173.955	183.775	166.207	182.878	193.159	164.928	170.253	0	168.305	189.314	194.674	175.27	179.692	187.848	181.693	189.874	0
		305	1316.26	165.691	173.7	172.522	182.423	0	195.983	180.809	0	172.947	0	180.037	186.288	0	190.106	166.147	0	0	185.508	163.075	184.762	181.258	184.321	190.16	184.905	0	0	181.697	173.868	191.665	177.604	174.557	166.368	184.194	197.753	175.623	168.324	0	170.023	190.731	163.922	180.457	180.879	174.089	190.316	176.446	0
		306	1320.12	169.941	0	181.839	191.181	180.521	194.617	179.735	0	179.864	0	0	182.674	0	198.598	175.129	0	0	173.918	159.625	169.905	175.497	186.997	192.276	178.682	0	0	181.794	174.442	192.285	179.369	175.294	174.996	180.309	197.46	171.541	172.442	0	172.038	182.395	171.324	181.346	184.324	177.179	192.237	189.858	0
		307	1323.98	172.467	176.031	175.388	192.675	170.937	186.788	185.899	0	171.24	0	0	181.28	0	190.951	166.386	0	0	180.682	163.199	167.551	170.416	189.078	195.96	174.654	0	0	172.409	170.548	190.78	184.27	175.396	175.568	166.587	196.194	0	176.969	0	166.264	189.574	172.708	174.672	180.177	184.151	191.185	181.856	0
		308	1327.84	167.336	181.317	187.999	182.093	181.356	191.083	179.571	0	180.851	0	181.389	183.644	0	192.988	161.894	0	0	181.053	160.121	177.672	170.504	187.092	188.601	162.653	0	0	177.748	187.676	192.733	187.755	178.373	167.333	173.828	194.092	176.029	175.977	0	165.258	181.094	174.708	178.788	173.485	176.136	192.351	182.568	0
		309	1331.7	165.857	169.899	181.945	188.989	168.232	192.932	175.417	0	174.483	0	169.679	185.38	195.1	188.384	162.181	0	0	174.061	151.54	181.674	171.735	186.825	194.122	167.807	0	0	0	184.676	187.816	191.89	171.545	171.605	166.987	198.263	168.795	177.032	0	164.072	182.53	165.405	181.081	177.928	177.899	193.471	174	170.464
		310	1335.56	172.37	169.542	191.837	187.768	0	185.692	184.402	0	178.366	0	170.401	175.407	0	181.431	157.523	0	0	174.007	156.821	178.041	186.136	181.917	196.646	159.498	0	0	170.101	171.969	192.798	194.732	159.638	180.747	176.654	191.353	0	184.013	0	165.151	179.893	165.967	177.627	0	179.699	192.85	178.03	174.653
		311	1339.42	175.125	174.827	186.954	182.576	0	184.373	173.903	0	178.347	0	0	180.071	201.615	189.735	167.446	0	0	170.52	163.248	174.727	169.789	182.931	177.409	169.109	0	0	165.237	169.659	191.114	191.798	170.259	168.106	173.342	190.583	165.605	181.758	0	169.597	186.378	190.376	174.545	0	164.317	183.575	168.063	0
		312	1343.28	170.03	169.677	183.205	190.574	174.087	179.943	176.234	0	179.069	0	0	185.792	180.093	190.264	157.243	0	0	172.716	165.25	174.734	186.776	185.591	189.02	163.032	0	0	176.556	174.082	190.189	185.372	167.481	168.118	176.652	197.566	0	174.394	0	171.047	190.917	184.561	176.973	170.323	166.618	202.364	175.673	171.429
		313	1347.14	164.261	168.051	175.433	199.675	0	185.015	172.897	0	171.109	0	0	172.589	193.809	179.281	156.873	0	0	170.106	159.777	180.119	170.513	188.563	204.034	159.329	0	163.259	166.532	178.87	188.67	184.972	152.937	163.952	181.322	185.254	0	176.647	0	165.801	194.375	170.886	173.695	173.581	181.888	190.858	174.736	163.908
		314	1351	172.586	171.161	179.054	195.856	170.189	190.149	168.703	0	181.225	0	0	183.786	192.287	180.582	159.804	0	0	175.943	161.44	177.17	174.994	179.221	197.662	157.313	0	0	161.76	172.958	188.62	182.924	164.911	169.179	178.166	194.751	0	175.893	0	173.951	194.318	158.717	180.225	0	173.376	196.843	167.354	159.278
		315	1354.86	0	182.102	178.117	184.291	171.697	184.273	172.45	0	180.04	0	170.079	172.608	184.145	181.754	166.654	0	0	170.51	0	171.388	171.978	188.228	190.152	157.777	0	0	175.606	173.998	182.277	169.525	168.553	176.726	172.393	195.134	172	184.612	0	170.578	191.178	168.788	182.419	0	173.213	196.45	174.775	163.986
		316	1358.72	171.41	170.728	177.543	193.966	182.038	186.257	168.082	0	183.55	0	0	172.222	190.168	186.21	159.225	0	0	181.124	164.627	176.116	168.931	193.791	193.547	167.884	0	0	176.023	175.048	183.659	182.01	175.551	166.616	178.346	184.001	167.9	172.226	0	168.542	190.514	157.234	169.843	0	172.568	203.091	161.952	160.944
		317	1362.58	0	158.385	180.912	204.724	174.831	187.672	175.464	0	176.657	0	0	176.898	192.495	191.053	167.949	0	0	176.832	166.767	180.727	165.141	182.581	192.274	171.823	0	0	173.139	173.389	194.07	180.81	172.941	167.678	180.525	193.335	166.514	179.28	0	172.519	197.49	161.697	171.801	0	165.205	199.212	164.202	163.299
		318	1366.44	174.849	173.957	184.966	185.091	171.679	188.124	179.818	0	167.884	0	161.537	185.338	194.924	191.85	169.244	0	0	169.157	156.093	179.718	184.189	180.991	199.817	165.632	0	0	173.675	183.465	188.86	198.655	177.59	174.103	171.566	196.962	163.747	178.747	0	175.538	181.778	164.295	189.203	0	179.383	195.832	165.005	163.004
		319	1370.3	181.461	169.596	174.343	187.398	168.877	193.242	175.826	0	172.862	0	174.594	176.715	191.04	185.37	174.241	0	0	162.684	154.543	182.327	174.572	184.538	193.744	0	0	0	173.603	172.182	188.999	187.208	171.404	166.326	167.967	200.828	162.679	170.582	0	167.27	196.55	168.803	191.631	0	170.247	202.818	163.758	165.013
		320	1374.16	160.848	168.03	182.451	181.192	168.657	195.037	180.344	0	177.602	0	179.765	184.356	179.843	186.593	182.545	0	0	170.095	155.717	177.229	166.141	183.034	207.261	165.461	0	0	177.605	180.434	203.032	185.962	173.428	182.341	170.342	194.57	168.233	173.755	0	169.632	181.207	174.444	177.872	0	171.081	194.016	167.855	157.16
		321	1378.02	168.53	167.777	178.761	185.598	162.286	184.285	181.289	0	171.963	0	172.787	169.001	186.161	182.575	154.988	0	0	173.014	153.102	171.991	167.475	178.697	208.006	160.917	0	0	176.842	171.426	188.035	188.647	171.608	171.064	171.984	193.553	0	165.208	0	175.596	185.803	173.073	183.534	0	171.165	192.424	170.379	169.032
		322	1381.88	157.257	178.435	175.17	185.595	162.049	190.264	182.019	0	173.428	0	172.572	180.848	186.967	175.76	171.598	0	0	176.201	157.58	170.402	165.649	182.349	210.491	175.228	0	0	180.011	169.425	199.291	188.607	174.01	180.394	167.651	195.763	162.876	172.871	0	0	191.068	171.067	183.699	0	179.199	193.636	168.161	165.373
		323	1385.74	172.706	171.578	166.037	191.885	175.648	181.335	173.896	0	178.527	0	177.697	178.131	191.983	190.931	168.728	0	0	174.516	162.997	183.669	168.325	192.938	195.283	0	0	0	169.19	168.001	194.06	180.909	171.675	174.455	170.669	192.562	169.739	164.477	0	177.789	176.228	172.475	183.997	0	170.884	196.294	157.697	166.142
		324	1389.6	171.631	174.986	175.097	189.245	168.528	180.985	184.957	0	179.35	0	175.181	176.394	204.949	176.635	169.043	0	0	178.525	155.754	174.174	172.286	185.816	202.751	0	0	0	177.853	168.522	199.475	191.768	177.546	177.124	175.331	189.477	168.964	165.989	0	169.581	178.439	166.807	175.589	0	166.194	207.384	169.414	0
		325	1393.46	169.775	172.848	192.263	190.177	170.013	184.328	181.246	0	170.841	0	178.538	183.744	199.314	195.51	171.623	0	0	164.725	152.429	174.417	167.049	187.61	206.412	0	0	156.484	169.494	173.062	200.459	180.13	169.07	181.651	174.214	186.351	174.151	165.907	0	172.55	182.634	170.117	181.121	0	175.691	209.92	172.802	165.34
		326	1397.32	156.889	171.977	180.415	197.692	168.279	187.288	183.187	0	179.45	0	177.674	173.514	198.749	186.304	174.717	0	171.581	165.452	160.831	166.926	163.967	174.429	209.125	0	0	164.742	169.14	177.007	192.134	176.974	164.264	165.663	176.17	191.137	161.859	163.482	0	174.956	183.517	164.887	179.993	0	177.113	209.677	164.371	163.398
		327	1401.18	165.727	167.937	186.637	189.737	165.973	196.024	191.698	0	180.528	0	162.554	182.035	197.295	184.868	169.094	0	0	171.025	164.615	169.312	162.646	181.387	203.463	0	0	162.527	172.195	176.044	185.977	179.726	171.669	175.172	176.255	197.319	157.141	174.197	0	180.012	183.371	168.976	183.275	0	165.513	217.236	165.918	163.533
		328	1405.04	173.469	172.13	181.652	182.487	167.407	182.146	186.897	0	181.746	0	170.436	175.865	206.061	191.778	162.356	0	176.721	167.67	154.407	169.785	163.318	179.128	203.469	0	0	0	177.53	168.191	194.009	178.558	167.438	173.248	173.249	200.605	171.939	171.24	0	171.899	181.692	173.151	184.424	0	176.243	202.375	170.714	167.407
		329	1408.9	171.583	171.948	181.185	175.821	172.297	185.738	179.243	0	174.684	0	176.646	178.356	198.855	184.862	170.805	0	0	167.457	169.372	175.836	163.003	182.593	206.638	176.848	0	0	178.889	179.2	184.392	169.568	169.994	165.879	179.092	183.795	159.74	174.837	0	175.541	177.468	170.111	181.229	0	186.164	208.378	169.501	161.147
		330	1412.76	172.407	175.275	173.823	182.148	171.857	193.714	183.087	0	182.176	0	174.904	179.279	191.122	183.097	164.378	0	179.376	169.539	169.158	174.765	172.303	176.533	206.321	0	0	0	180.607	173.431	193.52	174.685	168.924	181.467	176.412	188.813	162.399	167.287	0	163.416	178.484	170.063	176.097	0	175.703	211.54	169.107	169.296
		331	1416.62	169.235	170.635	163.144	188.813	179.619	181.519	177.702	0	181.01	0	179.825	184.407	192.459	189.532	159.041	0	184.013	174.547	164.831	165.695	167.406	181.373	209.422	0	0	0	185.548	174.911	193.525	177.084	164.379	181.575	167.652	193.013	159.653	163.376	0	158.578	187.552	164.139	173.646	164.773	181.12	203.847	174.899	165.981
		332	1420.48	175.692	163.07	175.556	197.765	0	184.269	172.335	0	176.051	0	179.003	170.735	191.494	0	166.406	0	188.729	157.14	159.862	177.714	169.735	185.861	211.105	0	0	0	161.123	183.374	190.336	166.607	173.176	0	177.038	185.1	166.034	157.135	0	174.007	192.467	172.752	174.255	0	172.355	212.386	163.818	170.925
		333	1424.34	166.744	178.7	177.096	192.545	173.627	179.141	182.891	0	179.825	0	0	168.408	192.975	0	161.746	0	187.444	166.265	160.587	167.013	178.194	193.381	217.887	0	0	0	177.634	168.144	194.823	178.877	164.679	178.921	164.852	183.361	173.485	166.899	0	174.519	184.812	164.74	175.253	0	171.101	209.9	171.938	167.77
		334	1428.2	180.96	179.286	172.672	181.301	175.341	187.087	180.967	0	175.454	0	171.321	185.98	186.999	0	163.767	0	182.129	170.365	164.528	177.757	170.745	185.592	215.948	0	0	0	175.998	181.043	191.731	178.788	171.15	177.063	176.953	185.586	163.433	161.859	0	173.402	184.277	174.119	166.397	163.161	165.413	201.452	172.301	173.916
		335	1432.06	183.169	184.097	176.511	197.937	0	181.101	182.316	0	178.196	0	0	176.493	197.447	175.305	156.927	0	181.317	177.146	162.147	179.465	172.185	188.47	208.034	0	0	0	163.366	174.254	182.799	181.688	182.411	185.325	165.114	184.36	171.46	173.012	0	173.567	191.786	164.297	167.83	0	168.118	201.642	170.503	165.177
		336	1435.92	177.787	171.835	181.838	183.417	166.195	177.154	187.206	0	176.52	0	0	185.999	195.677	0	162.798	0	173.775	173.035	160.775	173.021	181.563	192.982	201.324	0	0	0	170.641	185.963	189.662	177.804	169.63	172.304	168.989	185.301	170.767	165.932	0	0	177.491	173.111	171.07	0	174.391	205.992	176.187	168.285
		337	1439.78	170.515	164.797	176.051	193.612	177.218	178.701	185.909	0	173.584	0	186.832	172.159	192.766	0	165.884	0	179.99	174.176	147.246	163.032	181.161	189.57	207.688	0	0	159.292	176.191	179.941	196.235	178.21	173.857	178.31	174.811	191.764	170.882	170.794	0	171.253	190.24	169.946	178.113	0	176.13	187.289	169.779	165.853
		338	1443.64	174.195	176.165	175.682	192.047	171.964	177.23	181.291	0	177.01	0	183.146	172.697	201.227	192.842	164.94	0	186.071	169.164	161.574	170.903	182.909	189.556	209.761	0	0	0	178.131	174.791	183.137	182.001	166.67	181.328	175.186	197.424	161.306	168.438	0	169.065	195.45	172.631	176.26	0	170.783	197.849	174.75	171.348
		339	1447.5	174.606	175.76	190.179	188.852	168.042	185.056	180.155	0	179.226	0	168.872	171.975	192.366	191.116	168.501	0	188.951	175.961	158.073	175.689	169.609	191.57	208.965	0	0	0	168.076	185.649	183.864	182.254	161.848	179.588	177.198	197.023	160.489	174.124	0	164.7	198.604	172.629	178.11	0	174.186	188.807	185.156	169.563
		340	1451.36	184.515	163.985	171.814	183.427	165.091	179.777	181.855	0	172.84	0	178.326	171.78	203.071	0	165.139	0	182.712	169.806	157.03	172.88	174.58	185.807	194.344	0	0	0	163.021	173.386	177.424	191.443	171.93	171.803	175.657	198.596	0	176.55	0	169.673	188.761	163.791	176.396	0	183.669	188.882	173.191	160.61
		341	1455.22	175.509	165.117	183.611	185.848	0	183.987	172.432	0	181.286	148.081	182.086	172.798	196.794	0	156.341	0	178.5	178.28	159.906	163.51	173.887	193.944	203.676	0	0	149.594	166.702	177.252	193.82	189.102	170.316	178.169	180.204	201.344	161.777	178.313	0	168.788	205.052	164.513	174.585	166.05	170.308	184.657	173.689	168.756
		342	1459.08	173.225	164.82	181.396	194.377	177.523	181.202	173.186	0	176.431	151.544	176.359	170.073	193.599	187.989	158.176	0	180.776	173.105	160.73	172.833	162.235	190.538	210.249	0	0	168.783	164.806	174.891	182.809	175.174	164.182	169.987	166.455	194.241	169.533	172.565	0	167.781	197.818	164.528	175.526	166.287	181.119	191.908	173.208	179.772
		343	1462.94	169.84	183.612	171.932	186.794	174.221	189.93	190.997	0	179.734	148.899	184.73	166.647	185.515	187.886	160.295	0	185.093	172.502	163.185	179.914	175.372	181.811	205.194	0	0	0	162.823	183.593	186.561	176.93	168.164	175.215	186.614	193.962	172.749	179.051	0	168.021	198.258	153.265	179.641	175.389	163.287	193.492	180.417	168.419
		344	1466.8	171.46	176.653	173.867	184.218	165.429	194.653	171.829	0	173.214	158.21	174.861	173.991	189.763	187.755	160.67	0	190.706	173.895	163.202	168.847	173.412	185.863	196.991	0	0	0	161.465	180.01	186.547	174.573	163.841	176.321	178.011	192.276	162.876	176.332	0	166.323	200.754	180.704	173.393	173.509	169.055	185.747	166.486	170.523
		345	1470.66	171.429	170.337	180.028	179.949	175.824	194.827	182.96	0	173.604	152.775	182.541	163.813	196.819	0	171.409	0	179.732	174.211	179.218	177.657	174.08	185.667	197.735	0	0	0	158.011	177.97	179.06	178.168	165.514	178.632	171.969	202.936	169.755	166.972	0	170.433	193.414	165.952	184.536	172.786	176.733	179.937	171.187	167.426
		346	1474.52	172.896	174.515	178.258	172.547	180.338	188.968	182.525	0	179.373	154.841	183.121	164.984	193.922	190.919	167.598	0	178.005	171.955	166.657	179.922	170.773	185.74	208.572	0	0	0	168.093	175.788	181.607	186.14	165.056	173.33	177.305	209.329	167.136	158.857	0	0	191.84	160.916	178.038	167.801	175.403	184.174	172.665	166.742
		347	1478.38	181.79	163.894	178.547	190.631	172.868	183.386	189.203	0	175.905	148.589	189.032	177.327	202.805	0	160.818	0	181.515	162.557	162.857	181.318	174.139	192.902	205.5	0	0	0	166.452	181.629	175.566	193.154	172.365	178.213	178.763	200.916	160.497	163.079	160.78	0	182.021	165.402	178.96	175.181	169.943	188.365	169.068	168.066
		348	1482.24	173.856	176.33	172.077	188.826	167.177	183.561	189.3	0	183.659	153.842	179.544	166.46	181.693	185.4	164.688	0	184.574	179.429	166.724	173.807	171.51	188.07	201.695	0	0	0	164.977	180.333	182.85	188.396	172.884	0	179.788	193.508	163.421	170.103	0	163.463	191.919	202.376	172.803	174.85	0	183.587	169.255	165.443
		349	1486.1	168.194	169.772	170.289	190.491	180.546	178.995	189.089	0	174.61	155.139	178.538	175.43	196.828	0	162.948	0	180.457	175.372	155.873	169.511	165.212	201.21	210.312	0	0	0	172.049	178.223	177.013	194.341	167.127	169.783	177.603	192.111	168.264	166.69	159.746	158.477	183.838	157.808	178.236	183.213	177.22	177.815	173.245	169.881
		350	1489.96	173.198	168.59	177.124	185.873	167.835	182.364	185.711	0	180.356	149.758	182.227	171.161	186.19	0	166.687	0	180.116	166.934	170.958	178.707	175.225	195.731	205.415	0	0	0	175.992	179.342	179.126	194.123	167.79	166.479	171.563	201.904	171.574	167.002	0	167.531	192.145	167.384	173.155	0	174.019	174.54	179.497	163
		351	1493.82	169.235	170.1	174.169	186.216	167.693	184.949	191.412	0	180.446	160.315	174.63	160.905	192.225	0	162.28	0	174.693	161.799	162.698	169.276	166.479	188.948	210.189	0	0	0	170.383	175.452	176.82	186.815	165.878	161.797	172.217	200.844	162.189	168.735	0	168.491	183.5	200.097	173.954	176.879	178.573	184.275	170.327	166.531
		352	1497.68	173.405	171.627	173.896	188.808	169.591	189.012	197.847	0	179.406	157.773	168.902	177.206	193.41	188.436	170.783	0	177.051	170.558	172.578	171.392	165.381	183.233	203.42	0	0	0	173.881	179.654	177.729	180.43	167.017	169.25	177.866	197.369	175.349	165.341	165.5	171.681	185.814	164.46	163.905	175.192	173.628	184.422	170.094	162.415
		353	1501.54	165.681	0	168.503	185.981	172.951	195.183	198.472	0	170.813	152.103	167.644	173.269	193.962	188.562	164.921	0	176.058	165.296	154.576	167.804	175.417	186.136	201.603	0	0	159.804	156.333	174.914	184.045	185.107	0	169.128	169.304	194.665	168.908	168.559	160.136	160.989	183.449	166.967	172.832	166.696	174.957	193.702	176.944	154.579
		354	1505.4	166.679	168.736	173.772	198.291	178.098	195.511	189.65	0	185.01	146.648	170.04	171.988	195.893	199.332	164.635	0	176.842	167.739	167.384	171.227	170.063	183.549	207.045	0	0	0	161.651	174.086	182.498	174.713	156.919	167.061	167.504	202.024	167.992	166.262	0	166.586	192.338	163.727	166.471	162.476	180.012	205.441	174.262	161.501
		355	1509.26	167.354	171.689	181.156	192.27	182.706	196.405	189.29	0	186.01	147.646	170.403	171.935	203.83	0	167.478	0	176.791	172.447	161.248	159.572	169.48	180.953	196.82	181.997	0	160.04	165.157	181.61	186.781	173.794	0	159.098	174.909	208.293	163.332	185.873	0	160.19	193.546	168.704	157.994	164.73	174.154	179.006	174.402	154.152
		356	1513.12	166.469	168.332	174.64	201.909	174.081	192.586	191.058	0	187.749	152.891	162.646	168.24	192.113	198.205	170.645	0	182.614	172.382	166.612	165.403	175.248	192.059	200.329	0	0	155.526	166.309	162.674	184.768	189.441	0	159.793	168.785	199.896	177.895	164.863	158.182	157.053	192.417	159.5	176.673	167.688	166.199	180.965	173.947	159.021
		357	1516.98	167.491	167.146	165.65	188.969	176.429	197.25	188.326	0	180.884	149.609	163.566	172.225	198.396	187.614	160.44	0	176.21	157.624	165.027	164.999	166.791	189.254	210.396	177.762	0	163.446	174.787	179.207	187.965	181.167	163.151	160.056	176.839	189.998	167.115	171.171	166.896	165.414	194.891	173.531	174.438	169.06	181.913	186.963	176.935	163.986
		358	1520.84	176.715	159.654	169.699	190.401	180.727	186.679	185.705	0	187.538	148.808	163.461	167.536	191.463	187.382	165.912	0	173.038	176.551	167.962	164.04	164.754	184.861	192.859	171.412	0	0	179.264	173.602	191.437	185.317	0	162.756	171.527	204.064	173.178	159.497	163.531	162.908	204.536	165.872	170.905	170.946	167.809	183.177	173.337	154.507
		359	1524.7	164.795	159.49	162.255	194.238	175.902	187.249	189.662	0	177.142	143.653	166.03	169.769	189.538	193.727	162.38	0	177.421	172.586	159.794	181.208	172.003	184.265	202.68	168.204	0	162.588	162.385	172.669	192.16	187.41	0	163.057	177.503	200.015	177.159	167.946	159.826	158.583	200.94	167.78	176.403	163.992	174.694	189.384	176.17	161.755
		360	1528.56	164.513	171.389	166.061	178.396	174.487	194.22	177.345	0	170.872	155.987	165.095	164.333	188.151	189.045	164.062	0	173.312	172.198	164.675	164.772	174.011	179.064	203.262	164.091	0	0	176.449	161.412	188.128	180.209	0	156.838	168.545	201.299	171.415	165.577	156.379	148.968	199.348	164.485	168.578	158.522	183.6	186.407	169.392	157.231
		361	1532.42	167.452	165.695	166.825	185.39	175.619	185.81	191.55	0	175.631	153.614	161.45	163.485	191.069	194.708	165.563	0	172.827	173.067	166.657	175.191	173.36	185.618	188.938	0	0	155.765	171.985	170.224	180.683	186.11	154.724	163.169	166.32	202.009	177.263	179.98	156.549	164.75	200.132	166.23	177.508	172.17	179.472	192.1	175.079	0
		362	1536.28	176.46	165.675	178.603	184.237	175.609	188.651	192.953	0	177.083	158.382	170.161	171.416	192.337	185.11	158.857	0	173.023	166.615	157.847	170.964	172.983	207.506	199.795	164.335	0	0	165.828	165.339	184.173	189.156	154.694	163.641	163.374	195.619	165.275	174.204	167.816	161.657	205.857	156.881	180.922	166.51	173.414	184.144	171.505	161.187
		363	1540.14	173.437	169.068	172.8	178.541	187.104	192.156	186.768	0	179.425	153.078	162.973	170.196	189.069	187.493	168.597	0	181.984	172.848	154.948	161.76	170.157	179.666	195.927	0	0	155.998	168.983	172.524	185.282	190.751	0	166.194	159.418	198.793	165.735	174.854	164.466	159.589	194.748	156.45	188.148	157.114	178.958	179.443	169.518	163.099
		364	1544	165.245	170.054	172.225	184.652	186.1	184.109	188.662	0	175.348	145.235	174.715	177.304	189.623	201.021	168.851	0	185.571	169.064	168.775	168.435	183.693	171.278	194.12	170.044	0	161.882	170.115	172.644	196.105	194.172	147.626	178.074	156.072	190.906	169.186	168.127	159.226	161.829	197.573	167.902	175.099	166.407	167.035	184.532	166.261	167.396
		365	1547.86	170.005	170.647	173.532	190.349	175.367	188.124	197.344	0	177.547	153.689	167.038	178.022	194.374	195.268	163.235	0	175.106	159.53	169.9	170.382	169.355	183.122	199.76	166.414	0	0	171.872	160.705	182.408	191.935	0	170.703	168.745	203.902	157.431	158.835	166.679	157.115	196.855	162.004	172.912	170.368	179.235	183.62	167.863	170.462
		366	1551.72	179.207	171.046	171.818	194.292	173.473	183.983	202.127	0	177.855	148.98	165.489	174.755	193.337	189.839	171.301	0	181.091	161.386	164.532	175.37	167.497	178.212	197.497	167.02	0	164.638	178.614	165.805	188.667	197.518	156.743	172.086	172.212	193.821	176.568	163.463	165.976	167.917	191.718	154.353	175.121	167.599	166.634	182.065	163.87	163.942
		367	1555.58	143.79	170.933	162.652	191.813	164.871	187.21	197.602	0	173.728	154.923	172.212	173.545	187.856	191.359	170.324	0	176.025	165.514	158.684	166.982	164.503	175.928	201.366	171.784	0	152.671	172.202	181.324	179.626	204.165	157.699	166.345	160.791	195.881	166.629	165.602	0	157.541	203.91	166.161	177.082	174.881	167.385	187.755	161.768	165.949
		368	1559.44	172.354	169.884	174.552	182.444	179.848	189.278	197.385	0	184.071	154.321	163.93	167.43	194.81	196.678	173.164	0	181.282	161.927	153.457	170.948	171.578	181.796	195.99	174.53	0	147.841	163.49	162.813	192.094	200.411	176.561	162.231	166.108	196.134	160.172	163.717	164.492	155.341	193.606	159.321	167.917	166.636	178.215	181.367	174.123	169.256
		369	1563.3	171.875	169.6	162.218	182.392	189.626	181.464	186.74	0	173.028	156.664	163.481	164.146	200.89	189.032	170.062	0	183.003	164.757	156.527	162.947	152.396	177.651	195.554	178.202	0	0	162.618	159.183	186.288	195.404	0	173.168	171.532	195.993	168.39	164.914	158.44	161.023	190.575	158.24	172.775	170.833	178.6	180.782	174.207	159.058
		370	1567.16	166.865	170.897	167.61	185.044	163.098	189.2	201.104	0	177.225	159.036	157.695	177.238	191.758	179.77	168.576	0	175.674	158.658	160.167	160.354	165.082	178.333	195.135	168.769	0	0	167.839	151.807	186.613	191.517	160.243	166.088	167.736	193.553	175.179	163.805	165.574	154.794	207.647	164.824	172.379	164.775	176.716	186.32	161.351	158.9
		371	1571.02	163.309	164.053	176.29	191.117	171.028	196.125	186.002	0	176.933	147.233	168.495	174.846	194.34	179.323	160.541	0	184.235	157.619	157.028	168.995	165.549	180.476	193.582	167.894	0	0	170.175	164.173	183.269	202.258	0	158.743	164.702	191.112	163.505	164.484	158.409	154.588	188.558	159.586	175.167	159.485	176.569	192.56	162.036	152.158
		372	1574.88	174.986	170.457	174.774	189.761	178.026	190.102	190.815	0	171.493	153.293	168.021	174.217	198.753	180.873	168.337	0	181.336	158.28	191.73	158.328	167.258	171.207	193.011	171.391	0	0	166.162	160.633	176.471	185.358	0	155.861	168.265	192.023	160.761	164.581	164.924	157.114	191.255	156.938	171.767	164.035	166.26	180.103	162.611	153.415
		373	1578.74	170.421	174.323	187.97	195.518	177.73	195.558	192.728	0	171.706	149.569	160.729	165.749	196.328	182.836	159.356	0	180.654	155.937	156.455	165.119	167.298	185.193	189.149	171.886	0	0	174.691	164.348	188.758	188.095	158.29	153.51	155.593	193.485	168.513	167.878	164.103	158.974	180.565	158.652	175.273	167.617	169.485	187.432	162.564	162.735
		374	1582.6	160.853	158.875	166.108	179.886	167.393	202.683	192.709	0	168.242	149.692	166.422	169.855	199.073	180.821	163.289	0	172.98	160.208	159.25	171.307	178.389	177.483	190.442	160.618	0	0	167.263	162.114	196.854	191.252	0	163.942	158.341	182.23	169.765	165.037	155.044	161.172	191.56	156.983	181.503	165.105	170.372	186.852	156.052	155.658
		375	1586.46	163.103	166.605	169.414	192.037	172.444	198.586	191.316	0	172.443	150.275	169.47	175.801	202.194	175.351	159.928	0	176.367	171.706	155.718	165.858	173.645	172.794	189.777	165.081	0	0	174.556	161.901	184.191	183.354	0	159.441	160.824	173.181	175.418	163.077	166.646	159.271	202.45	165.277	171.318	163.402	173.848	195.129	167.779	151.6
		376	1590.32	162.751	171.778	177.808	187.962	176.864	191.385	194.172	0	175.796	145.872	171.59	177.057	192.147	184.787	171.686	0	183.459	164.023	154.717	170.04	162.811	186.657	191.086	162.323	0	165.637	161.832	157.695	187.055	189.755	0	172.024	154.961	179.973	166.846	162.371	166.475	154.393	188.437	154.816	169.996	163.866	181.061	186.682	164.441	165.519
		377	1594.18	170.321	167.475	181.98	182.534	174.444	202.288	190.653	0	163.967	150.048	162.603	172.344	193.122	190.682	170.759	0	196.533	162.287	158.164	163.08	161.207	186.288	192.586	171.173	0	163.183	178.603	161.244	184.297	192.212	0	165.516	152.933	181.846	175.263	0	162.342	165.664	190.627	160.702	175.314	159.352	175.038	208.749	158.88	160.775
		378	1598.04	176.231	165.315	176.9	191.234	176.82	195.899	190.468	0	172.99	151.426	166.784	177.454	199.949	182.182	168.83	0	186.543	171.414	153.734	174.427	164.621	180.192	193.792	167.361	0	157.224	165.57	166.141	189.053	198.134	152.477	165.563	162.023	181.22	174.95	150.064	169.628	163.879	197.571	159.677	178.03	150.311	174.983	193.92	168.947	161.188
		379	1601.9	171.701	172.117	182.036	192.472	177.066	187.116	195.197	0	176.028	150.429	165.729	171.818	197.189	177.973	167.036	0	180.664	156.374	152.848	170.001	167.878	196.317	186.541	161.73	0	161.799	165.624	165.764	185.388	189.921	161.969	154.766	169.298	190.785	170.22	157.013	161.092	172.361	203.066	166.666	163.207	158.9	175.964	189.514	181.902	150.674
		380	1605.76	163.196	176.221	184.385	190.246	163.393	196.625	197.593	0	165.948	145.732	172.048	170.665	198.833	189.018	163.24	0	182.677	158.815	159.676	176.605	168.605	190.596	193.362	169.722	0	155.096	171.115	162.401	190.811	189.828	0	157.083	163.8	187.74	171.106	157.996	170.405	162.899	197.21	164.367	173.352	158.526	187.15	191.168	160.848	153.626
		381	1609.62	169.413	175.737	196.509	194.771	171.842	196.93	192.265	0	167.67	153.636	169.598	173.006	197.076	179.902	170.93	0	180.477	166.822	159.229	170.846	181.663	180.607	193.547	161.899	0	0	171.991	165.26	193.346	184.658	161.836	171.096	164.009	198.307	163.173	156.399	167.758	162.781	199.539	160.614	172.895	158.286	179.634	183.286	160.418	160.054
		382	1613.48	170.836	172.393	184.826	189.242	175.519	184.533	187.506	0	173.648	146.1	169.883	176.16	196.085	180.452	152.967	0	175.937	162.957	160.374	171.303	171.283	175.866	192.225	162.707	0	0	170.402	165.868	200.626	196.571	153.508	169.264	157.29	184.735	158.899	158.829	162.188	163.751	191.5	165.46	173.237	163.081	173.561	186.851	161.41	149.881
		383	1617.34	160.819	172.066	183.599	186.763	166.316	193.662	190.12	0	172.042	147.825	168.099	167.352	192.293	195.076	156.625	0	183.314	160.164	157.342	162.123	172.428	189.032	193.788	167.694	0	0	163.351	157.798	193.974	184.818	166.261	168.595	169.37	195.015	165.386	160.086	163.742	161.379	191.234	168.998	168.237	168.789	175.33	191.738	167.31	158.152
		384	1621.2	165.848	172.919	180.728	184.393	166.035	192.83	186.419	0	169.291	146.985	174.694	172.694	202.136	183.641	159.562	0	177.648	164.777	156.811	167.148	183.568	177.914	192.908	163.37	0	0	171.626	158.421	184.814	190.899	150.422	164.887	159.629	187.301	164.43	166.102	0	161.141	189.809	157.148	174.172	153.431	184.088	170.612	160.328	151.857
		385	1625.06	170.349	173.485	178.886	188.267	175.499	201.386	189.672	0	172.732	141.398	171.751	172.464	204.96	194.997	162.396	0	176.204	160.452	159.816	163.352	168.333	192.571	190.247	161.604	0	0	169.9	154.786	200.835	186.5	157.016	165.782	156.822	185.82	160.557	162.892	162.043	164.757	189.776	172.45	171.627	160.087	173.698	177.058	168.467	157.89
		386	1628.92	169.079	169.033	179.692	192.406	176.745	186.914	188.73	0	173.145	144.882	165.456	168.904	208.505	186.505	155.757	0	183.208	163.828	175.415	164.218	166.04	193.935	189.691	168.298	0	163.379	172.847	162.51	192.995	189.002	0	0	154.023	188.82	160.777	161.526	160.082	168.043	195.08	173.816	175.315	154.622	179.233	176.199	169.353	159.207
		387	1632.78	163.007	167.594	173.551	189.119	176.273	189.367	183.955	0	172.395	147.062	173.526	170.612	203.535	190	157.661	0	177.18	167.041	150.312	168.599	165.184	187.602	188.293	162.683	0	158.375	164.162	167.391	195.348	185.251	155.109	161.458	160.31	192.213	163.908	159.992	155.845	162.653	199.604	167.799	166.849	180.762	185.43	185.058	166.758	146.286
		388	1636.64	161.746	171.254	174.345	192.196	170.82	192.529	183.355	0	185.227	146.558	177.029	172.189	195.577	194.037	155.693	0	186.367	164.739	152.706	159.093	182.909	176.21	196.547	157.973	0	165.248	165.623	148.793	186.16	175.606	162.362	0	155.72	168.75	168.6	161.073	159.829	159.81	206.838	171.709	171.528	165.117	172.991	179.46	170.104	155.448
		389	1640.5	166.976	161.403	179.993	192.692	164.658	192.648	189.152	0	171.831	151.002	167.574	173.764	199.741	183.689	155.475	0	183.755	168.411	154.737	163.511	169.968	178.236	194.14	161.046	0	157.978	163.78	170.217	188.126	172.538	166.228	164.444	148.552	171.634	155.074	159.78	155.754	157.997	185.624	161.406	161.3	160.227	172.083	180.96	171.622	147.868
		390	1644.36	165.942	165.666	180.7	192.018	167.088	193.75	183.712	0	176.244	150.52	166.898	170.514	186.391	186.215	150.73	0	194.433	170.823	151.104	163.693	171.847	180.096	187.182	157.749	0	149.611	166.459	168.93	188.612	178.281	171.426	162.104	158.767	181.308	157.895	161.247	160.52	156.485	183.662	166.808	162.747	163.533	187.271	163.318	167.084	149.076
		391	1648.22	166.851	166.686	173.616	189.199	168.533	186.556	182.765	0	171.841	148.693	173.547	175.786	197.419	190.255	156.349	0	187.323	165.413	155.999	168.23	166.168	183.967	198.269	158.448	0	145.992	162.861	172.48	195.352	173.661	0	172.774	166.468	185.927	162.675	158.953	153.463	156.955	185.986	169.952	169.386	153.315	187.023	165.972	164.581	153.158
		392	1652.08	154.43	171.265	174.39	182.832	169.682	192.764	184.044	0	206.29	148.057	169.099	178.457	190.584	190.093	148.066	0	187.296	167.186	162.967	165.239	172.031	186.712	198.146	158.013	0	154.379	166.985	157.963	191.142	175.676	150.463	0	162.816	189.888	162.195	157.565	164.781	146.908	184.685	169.174	172.638	160.766	169.579	177.877	165.049	156.333
		393	1655.94	154.305	159.066	172.053	187.283	169.146	180.412	190.684	0	180.886	155.019	173.289	189.509	192.089	185.21	153.619	0	175.505	158.721	157.515	161.794	174.604	182.517	200.417	156.732	0	0	151.847	159.034	198.539	180.416	161.143	170.159	157.735	193.683	168.848	160.392	155.74	160.944	188.159	166.04	174.978	164.133	172.9	180.585	162.236	154.481
		394	1659.8	0	159.613	177.451	174.667	181.445	185.105	190.293	0	176.857	156.351	163.119	174.753	191.922	179.466	154.008	0	170.093	169.273	157.772	164.039	165.618	177.629	191.2	166.281	0	146.47	163.902	163.228	188.06	188.167	147.588	0	168.19	184.424	169.175	163.087	154.358	147.192	173.022	168.603	179.447	154.946	175.011	181.382	165.861	150.304
		395	1663.66	0	159.216	174.876	178.288	172.276	188.07	190.164	0	178.309	155.79	165.507	178.839	191.387	186.551	154.73	0	174.082	161.955	142.61	166.25	162.722	181.993	186.317	164.661	0	153.295	160.157	159.442	192.028	191.577	150.902	0	158.952	177.763	153.749	159.53	0	150.405	188.316	172.944	175.974	158.921	192.072	185.894	158.939	148.772
		396	1667.52	0	169.079	168.859	187.989	171.804	188.809	191.026	0	190.122	0	169.968	167.945	193.807	179.427	157.638	0	175.07	166.682	159.165	166.42	167.996	177.774	175.317	159.018	0	0	164.001	164.233	190.066	177.122	158.816	165.501	159.257	180.677	160.474	150.963	0	166.879	188.569	218.087	186.73	151.242	176.331	172.331	163.078	153.725
		397	1671.38	0	163.287	177.775	173.698	0	189.239	180.066	0	185.527	147.399	168.95	173.761	205.623	179.401	152.79	0	183.101	173.256	154.211	163.794	171.225	191.08	190.132	170.537	0	147.909	161.417	0	195.739	184.715	154.261	165.709	156.163	176.047	153.839	154.205	0	0	182.544	192.124	172.215	160.667	179.876	173.488	161.293	151.77
		398	1675.24	167.466	162.551	170.961	174.85	170.194	194.609	180.315	0	192.391	152.64	157.825	170.479	193.244	189.94	154.818	0	175.733	165.223	164.429	171.192	174.659	185.641	187.201	160.515	0	157.446	159.226	161.507	198.22	175.83	152.029	161.533	160.747	181.071	150.883	166.356	0	151.535	192.927	173.474	186.624	166.525	184.075	178.773	160.183	0
		399	1679.1	162.002	162.411	169.707	178.474	177.695	186.341	184.805	0	193.589	154.839	176.132	181.334	200.221	178.945	153.944	0	179.741	176.684	0	172.088	164.155	194.98	194.558	156.814	0	0	161.406	155.028	198.488	176.295	152.532	159.857	147.448	175.775	162.376	155.401	0	166.26	180.322	187.225	183.581	157.849	182.846	180.535	158.22	155.756
		400	1682.96	159.973	164.271	178.798	178.487	174.153	188.921	176.391	0	180.775	145.956	171.05	172.119	189.623	180.964	144.703	0	167.095	167.319	157.739	163.031	180.636	188.347	182.532	206.628	0	148.406	168.294	0	190.289	178.663	152.02	0	0	182.043	160.864	161.115	0	0	181.951	172.41	175.952	172.642	190.143	179.456	167.713	157.459
		401	1686.82	163.25	163.462	179.707	174.542	176.558	191.655	183.539	0	186.002	151.162	164.709	166.599	194.568	172.897	155.573	0	175.982	169.74	154.887	180.47	164.571	185.409	189.508	155.687	0	165.179	169.851	149.191	189.424	179.427	154.415	0	155.222	174.538	163.798	155.923	0	150.294	185.399	204.024	178.266	158.113	185.355	181.765	176.639	0
		402	1690.68	0	158.752	180.571	178.922	178.783	185.865	178.73	0	170.438	150.161	157.144	175.727	193.505	187.314	145.593	0	181.664	160.733	154.676	177.324	172.556	184.382	185.343	184.27	0	146.53	164.47	146.729	194.439	168.937	159.87	0	163.728	188.523	158.715	159.189	0	153.815	173.11	175.484	174.443	158.636	189.374	180.289	169.348	0
		403	1694.54	150.629	155.44	189.634	174.922	185.766	176.778	179.678	0	172.456	0	162.888	180.237	190.164	178.42	156.264	0	177.108	165.677	154.239	160.022	160.296	182.49	193.126	0	0	154.212	170.587	0	194.841	182.365	162.571	167.925	167.654	180.956	154.22	157.372	0	0	174.036	203.902	170.581	161.724	191.922	175.116	172.642	152.571
		404	1698.4	161.189	159.219	170.423	177.886	176.76	171.96	179.877	0	175.282	144.851	169.967	176	192.455	172.581	152.367	0	182.315	174.646	140.995	167.851	172.674	191.075	195.101	162.596	0	157.725	171.647	155.477	180.245	171.954	164.583	152.581	166.382	183.353	160.164	152.033	0	149.071	178.636	201.692	178.777	153.005	187.982	182.142	161.34	155.607
		405	1702.26	161.005	163.695	174.824	180.642	180.609	180.687	187.377	0	179.746	0	166.696	175.438	194.102	172.326	146.411	0	177.432	154.934	150.898	170.863	168.338	190.161	190.546	157.46	0	161.063	162.543	156.261	188.149	172.842	161.119	0	161.768	189.334	167.16	159.184	0	149.163	190.193	191.038	175.912	163.34	190.737	177.863	172.44	0
		406	1706.12	142.854	161.335	167.038	180.594	182.222	175.199	188.151	0	173.22	144.639	174.152	172.389	182.891	176.862	157.197	0	180.205	156.752	148.364	163.005	174.163	194.217	188.434	0	0	151.815	167.915	148.599	183.298	174.043	147.229	0	165.061	186.98	165.841	156.995	0	154.118	185.296	178.081	170.952	150.558	185.35	183.892	157.593	0
		407	1709.98	158.913	159.254	181.268	187.024	181.417	179.323	170.779	0	172.841	142.824	160.156	182.183	185.891	178.871	156.556	0	177.085	169.193	156.984	169.836	168.435	186.106	193.093	0	0	0	159.278	162.187	183.592	188.73	156.72	0	165.661	200.731	176.562	164.871	0	146.069	202.892	187.447	181.563	167.529	184.819	174.054	173.459	0
		408	1713.84	162.702	163.746	177.687	178.529	174.875	186.661	176.876	0	181.094	133.655	159.934	178.796	193.717	186.616	148.013	0	179.153	169.003	157.151	171.707	165.247	187.513	186.941	157.279	0	159.822	173.721	161.217	189.304	195.106	158.556	167.358	165.248	0	162.944	160.007	148.858	152.116	195.71	157.768	172.414	153.272	190.814	195.508	164.131	160.865
		409	1717.7	160.629	157.054	175.399	182.391	176.492	182.328	179.167	0	166.308	142.28	172.672	169.655	187.775	184.465	160.261	0	174.707	167.603	148.367	178.749	169.005	194.463	197.463	158.974	0	151.703	172.514	157.099	194.934	185.883	0	161.503	157.197	189.512	148.65	169.448	157.719	160.267	183.757	164.787	172.52	167.07	181.723	176.844	160.74	0
		410	1721.56	161.167	160.653	176.394	204.596	171.343	181.636	180.52	0	185.102	0	163.274	171.673	181.061	182.963	159.003	0	184.972	163.763	153.743	177.39	176.076	194.995	202.017	0	0	0	163.158	154.423	189.093	186.28	161.432	165.912	169.04	176.178	152.035	164.601	156.43	154.551	190.614	160.678	185.405	158.298	185.344	187.487	165.862	0
		411	1725.42	166.024	149.723	167.275	191.162	171.688	171.837	179.74	0	182.808	153.191	160.815	180.025	188.256	188.196	148.419	0	184.28	165.336	156.419	173.551	183.143	192.661	199.93	0	0	0	166.81	167.122	199.043	185.659	157.551	166.033	162.85	181.568	153.481	167.367	165.119	149.983	203.123	159.243	173.981	165.228	193.21	186.999	200.146	0
		412	1729.28	160.515	159.843	160.157	182.437	187.599	173.216	191.012	0	180.333	0	154.469	174.956	183.185	184.742	152.487	0	182.258	161.282	143.762	178.217	173.924	182.158	195.963	165.503	0	0	164.048	153.905	197.299	181.569	153.935	166.544	159.622	194.882	164.44	162.473	158.134	0	204.212	166.07	183.039	149.029	193.297	180.797	170.326	159.194
		413	1733.14	166.059	155.341	179.159	196.359	185.086	176.853	176.084	0	177.098	0	164.183	176.582	193.609	186.728	153.222	0	174.046	155.197	149.897	176.298	179.619	189.159	188.354	0	0	155.179	160.134	162.866	201.467	185.168	151.864	161.758	0	196.366	163.653	163.739	0	161.923	199.044	196.767	179.336	153.644	190.735	175.707	164.661	0
		414	1737	163.718	0	179.013	194.908	173.273	172.373	174.692	0	178.034	143.316	157.54	175.467	187.613	184.975	148.991	0	172.564	153.128	154.735	189.176	161.273	182.343	196.232	159.474	0	0	163.419	167.663	205.452	174.908	149.848	164.962	154.424	188.535	163.78	163.706	0	155.599	203.638	206.748	175.959	153.335	183.137	179.048	165.855	160.301
		415	1740.86	167.856	157.083	159.386	192.274	187.363	185.806	178.207	0	185.321	154.678	171.474	169.178	179.175	182.244	153.077	0	175.894	157.163	156.076	165.131	176.028	186.412	186.83	0	0	151.461	172.343	164.815	193.514	178.082	153.503	162.824	160.162	203.089	177.835	162.574	0	0	208.114	198.188	173.864	151.434	185.597	175.229	156.871	0
		416	1744.72	163.7	165.845	181.752	182.887	180.378	185.146	185.038	0	169.379	0	166.008	171.45	196.061	180.344	156.164	189.049	193.413	152.713	154.05	164.228	167.845	187.059	185.717	157.142	0	152.47	161.935	153.42	202.989	180.241	153.666	167.966	163.18	196.562	160.775	163.497	160.4	154.531	196.982	165.737	160.611	154.672	189.008	181.981	159.113	149.116
		417	1748.58	165.063	162.308	159.399	197.751	194.136	177.588	177.837	0	171.507	141.717	157.312	175.444	185.306	181.769	155.881	0	177.235	159.873	150.464	172.56	173.338	188.614	181.411	0	0	0	168.45	157.978	181.088	187.913	150.786	156.342	153.832	195.949	155.206	161.439	149.11	163.621	205.609	160.768	167.518	151.735	185.365	185.04	165.435	151.812
		418	1752.44	157.023	161.462	174.311	181.819	186.875	168.66	179.294	0	174.481	146.576	159.982	177.769	189.221	183.231	155.544	0	183.852	154.967	141.121	173.182	170.869	181.208	208.284	0	0	0	174.028	163.148	194.865	186.599	148.398	161.841	162.733	200.125	160.71	161.254	0	159.924	203.209	163.348	167.058	150.924	189.839	185.249	169.438	0
		419	1756.3	167.806	155.942	169.605	181.938	185.284	177.538	186.96	0	177.896	152.137	167.621	182.272	188.913	171.254	164.644	0	186.074	157.694	142.536	169.876	0	183.035	201.949	147.934	0	0	171.859	164.503	191.18	185.838	155.548	0	163.328	196.558	161.763	160.292	142.266	152.429	206.732	175.789	171.319	163.412	191.282	175.062	160.475	153.411
		420	1760.16	158.359	161.715	173.801	180.018	183.058	169.852	189.374	0	178.106	147.211	170.571	182.364	197.041	184.396	155.672	0	192.589	152.089	151.877	169.035	166.677	178.693	195.971	161.23	0	0	175.351	162.794	195.907	196.439	158.542	163.207	157.266	189.836	159.121	162.944	149.111	150.346	195.519	168.104	174.875	161.429	185.06	183.351	162.124	158.228
		421	1764.02	0	160.146	176.039	195.01	191.806	183.939	178.875	0	181.627	149.974	170.04	176.129	187.33	182.419	154.855	0	196.082	153.265	146.02	165.445	182.54	175.901	187.422	155.245	0	0	174.15	162.52	196.223	197.461	145.457	153.837	159.95	192.899	161.918	165.836	162.631	0	198.222	173.111	163.43	156.549	189.3	190.435	157.781	155.261
		422	1767.88	159.579	154.626	165.303	182.868	189.579	178.492	190.506	0	185.006	153.669	167.634	190.874	192.013	185.869	156.902	0	200.29	155.83	153.48	171.609	169.888	186.138	210.258	161.154	0	0	153.336	168.475	197.839	189.777	140.933	154.065	164.925	196.087	149.126	161.079	151.204	150.682	201.216	156.278	167.599	156.404	188.45	187.823	161.963	153.445
		423	1771.74	153.841	164.429	170.066	191.641	179.26	172.486	172.103	0	177	143.541	162.478	179.443	189.329	180.833	150.646	0	198.533	161.242	152.664	182.9	173.884	185.071	187.148	0	0	153.016	165.048	157.229	200.283	196.393	144.763	162.208	152.829	179.841	147.715	172.517	161.299	156.244	188.7	167.024	168.41	164.965	189.59	185.11	159.559	152.49
		424	1775.6	155.305	165.927	188.056	179.538	193.641	184.044	178.362	0	181.033	144.694	163.824	177.712	192.516	179.869	155.725	0	192.576	156.324	148.088	178.773	178.189	188.454	192.913	0	0	0	156.668	168.847	192.21	179.834	153.207	166.389	152.498	171.083	153.923	157.926	152.588	151.907	203.777	156.663	172.013	151.702	197.982	182.004	157.326	148.263
		425	1779.46	161.692	167.199	170.736	183.526	182.484	174.841	172.468	0	174.932	145.009	162.272	183.612	193.364	184.264	142.131	0	185.649	156.154	161.082	171.591	181.061	174.914	188.822	161.816	0	159.373	162.869	171.883	197.759	181.49	145.939	160.016	158.593	174.562	150.462	160.504	0	143.838	203.764	162.715	171.088	161.483	189.543	185.833	158.348	158.226
		426	1783.32	170.509	153.488	176.03	180.546	186.316	183.702	174.462	0	178.725	143.982	161.266	182.914	186.298	184.538	147.272	0	186.891	167.46	146.815	174.213	204.586	194.483	191.999	153.884	0	0	165.874	162.275	188.273	169.485	0	164.817	158.716	190.74	151.253	156.314	151.428	158.591	191.212	165.722	172.448	167.805	195.694	186.253	164.008	148.196
		427	1787.18	151.793	152.066	175.894	179.41	185.586	187.171	169.06	0	170.053	133.14	165.632	178.372	186.987	183.405	145.508	0	177.854	166.334	147.816	169.609	167.155	182.937	192.712	154.681	0	156.768	172.404	167.03	197.855	173.796	0	163.754	155.397	189.699	146.663	151.775	153.827	0	204.018	158.386	172.566	159.572	186.922	188.185	162.429	150.907
		428	1791.04	157.046	162.558	156.863	0	185.204	180.841	174.162	0	171.605	138.995	166.272	189.134	194.927	182.871	152.271	0	183.565	162.426	166.333	172.495	161.546	189.065	185.169	159.256	0	146.578	162.993	163.618	192.803	172.816	145.983	159.426	158.639	198.307	152.721	162.698	156.212	154.859	199.857	168.607	172.361	155.644	194.725	179.943	163.404	144.507
		429	1794.9	154.869	163.336	164.121	186.802	198.751	177.48	171.48	0	182.446	153.783	163.242	187.359	192.681	182.538	157.624	0	187.106	156.073	146.074	168.144	182.914	185.097	178.513	159.602	0	157.933	165.828	170.25	202.772	181.263	150.874	163.197	151.801	191.114	153.659	151.82	146.672	148.054	203.643	154.161	174.885	197.424	195.839	173.677	163.921	150.659
		430	1798.76	150.064	156.11	162.99	190.318	190.172	189.211	167.753	0	178.069	140.869	172.443	178.295	197.173	186.72	153.566	0	184.476	159.307	157.839	174.726	168.666	181.162	187.907	163.944	0	157.32	163.151	175.299	198.485	180.047	145.095	158.437	159.991	191.301	149.207	154.952	158.154	0	197.599	162.87	174.227	170.067	186.338	183.556	160.37	155.287
		431	1802.62	158.079	160.74	165.17	182.6	197.242	178.038	175.755	0	180.1	148.099	172.596	181.273	198.946	176.318	145.788	0	189.244	153.896	148.252	177.834	161.688	178.023	187.988	0	0	158.976	163.597	169.869	196.333	174.568	0	163.997	153.432	180.774	159.205	175.084	155.451	0	186.366	166.017	179.539	161.232	184.971	173.622	162.694	155.452
		432	1806.48	154.54	161.335	164.401	183.586	183.13	190.316	179.306	0	174.765	143.114	163.263	187.436	200.749	179.433	155.756	0	188.041	159.604	148.314	171.912	169.416	180.588	187.931	150.629	0	151.575	171.134	167.736	193.462	174.689	148.844	157.862	153.702	171.164	151.162	162.655	154.023	156.644	205.814	168.128	183.551	160.212	195.822	184.845	171.828	0
		433	1810.34	158.493	161.722	161.245	172.306	189.394	186.457	189.727	0	182.478	142.082	162.947	167.553	217.096	180.763	147.917	0	189.142	151.744	151.978	180.242	165.157	186.898	192.173	0	0	150.637	167.023	160.231	197.568	179.7	154.386	157.407	158.58	181.382	157.969	156.24	170.246	150.013	192.674	157.949	171.411	159.177	192.186	176.532	160.965	0
		434	1814.2	159.561	154.552	164.955	178.675	188.276	188.039	172.477	0	179.422	139.781	167.197	186.471	191.247	180.001	149.635	160.071	188.035	165.745	151.404	166.154	171.492	189.889	192.366	158.092	0	0	170.62	166.409	197.456	182.347	148.633	0	150.794	184.387	166.369	154.153	157.22	145.537	189.358	154.663	170.639	156.066	182.847	172.344	163.642	144.581
		435	1818.06	158.325	157.395	162.871	172.147	178.657	191.212	177.407	0	186.34	137.624	161.355	175.366	201.335	175.013	151.002	165.111	181.253	159.323	152.317	178.286	171.704	188.154	193.487	157.504	0	0	158.204	155.51	201.654	179.51	144.196	0	146.198	166.77	159.404	161.385	159.185	151.566	190.525	158.708	169.203	159.652	192.755	185.177	160.229	0
		436	1821.92	156.995	157.713	156.718	174.105	192.299	182.63	182.802	0	193.369	151.609	166.382	170.792	207.993	170.495	152.371	161	189.95	161.074	148.952	175.581	167.545	196.913	190.613	159.292	0	154.558	160.375	153.3	202.28	181.537	149.907	167.838	155.512	186.724	0	167.229	146.668	0	183.07	160.209	169.902	160.025	184.478	178.348	163.114	0
		437	1825.78	158.203	159.528	158.565	181.982	183.121	196.383	187.205	0	178.012	144.71	164.907	167.152	209.387	176.192	145.715	0	191.308	163.647	149.197	181.072	179.817	189.969	194.459	165.351	0	0	167.34	153.428	193.427	172.686	148.5	157.164	151.982	187.201	155.883	167.867	158.861	143.26	191.521	163.736	166.1	165.544	200.052	179.015	165.045	0
		438	1829.64	178.131	162.081	152.625	186.702	191.799	191.672	165.388	0	179.345	142.788	165.124	168.845	189.197	177.777	141.441	161.952	187.513	160.253	147.153	178.045	173.732	196.859	188.083	156.521	0	0	162.438	164.58	191.488	181.263	149.699	163.368	165.981	182.579	158.392	158.982	147.523	148.187	207.015	161.657	161.524	190.68	184.341	184.919	165.78	167.515
		439	1833.5	167.199	159	157.616	176.576	197.376	179.868	160.068	0	179.658	134.378	158.695	178.283	199.404	186.08	144.382	153.088	192.017	163.997	153.689	179.573	169.299	188.763	193.436	158.595	0	0	159.653	161.608	207.46	182.998	0	162.774	156.862	181.672	162.137	158.914	0	148.423	204.732	154.933	162.028	147.369	191.346	175.542	167.733	155.34
		440	1837.36	173.644	157.758	160.427	186.948	186.356	192.238	180.102	0	171.635	141.487	169.409	169.081	212.953	173.882	134.477	154.357	188.639	161.266	154.784	193.755	178.952	184.967	196.152	154.879	0	0	164.699	158.567	202.795	174.925	153.26	178.773	150.35	177.884	172.177	169.038	141.549	147.274	198.641	169.654	166.623	171.572	189.119	190.458	167.322	0
		441	1841.22	168.533	164.171	158.862	176.425	187.383	178.654	169.817	0	177.537	132.03	164.459	173.876	207.983	186.359	134.323	0	194.866	165.382	147.225	175.535	170.634	195.444	185.375	160.811	0	149.74	165.471	161.05	197.624	184.76	154.198	176.036	153.978	181.338	164.431	167.4	159.061	147.911	197.945	166.03	164.235	159.795	181.029	173.265	160.265	147.612
		442	1845.08	166.225	155.014	156.208	177.921	185.326	176.435	169.859	0	166.554	129.369	160.354	161.206	202.872	172.1	135.206	155.11	196.273	165.207	154.639	186.639	170.291	195.815	192.356	164.338	0	0	167.803	155.261	195.175	183.408	0	175.068	155.978	190.569	161.367	165.822	161.187	0	201.96	166.086	168.095	166.26	188.882	170	165.624	153.967
		443	1848.94	168.898	162.056	167.869	182.004	184.39	184.719	175.843	0	176.694	133.937	158.404	169.179	206.205	176.411	134.542	152.79	195.613	167.484	166.039	164.927	176.832	191.338	192.004	164.051	0	152.281	172.969	169.764	191.262	194.048	156.823	168.046	153.232	188.382	162.643	164.718	152.385	0	208.837	161.226	172.487	169.227	182.501	177.23	167.334	153.254
		444	1852.8	167.831	165.477	164.822	175.677	180.593	180.869	176.664	0	173.922	136.118	170.773	163.879	196.762	182.841	134.846	151.732	196.059	165.659	149.457	177.079	170.537	194.804	199.748	0	0	0	172.83	154.04	195.327	192.829	160.424	166.105	153.46	203.784	164.242	160.18	159.357	152.579	196.707	164.775	176.229	175.225	194.313	176.014	170.175	156.576
		445	1856.66	169.439	155.581	162.865	172.316	186.71	187.188	185.398	0	174.28	132.482	153.471	174.551	195.062	179.907	146.738	157.087	199.174	170.034	162.366	174.254	170.945	193.59	196.883	155.246	0	0	171.28	164.198	204.689	187.019	152.892	159.824	154.981	190.924	169.073	171.659	158.059	148.293	193.468	161.228	177.538	166.285	178.525	178.778	164.906	155.336
		446	1860.52	163.523	157.195	182.119	180.5	189.079	175.435	191.323	0	169.487	137.677	166.328	168.448	199.248	174.592	136.579	162.895	192.096	177.514	154.785	181.346	177.23	191.311	196.56	0	0	0	170.981	168.253	202.697	179.304	149.679	160.874	162.276	192.666	166.658	172.27	150.984	143.115	197.894	155.695	167.803	163.906	185.356	173.925	169.595	0
		447	1864.38	163.238	149.916	162.951	181.572	182.987	180.71	187.795	0	178.808	132.946	156.015	168.658	206.576	181.723	139.193	155.348	186.759	177.144	152.957	166.495	174.505	205.283	202.066	0	0	145.747	170.49	167.959	200.069	186.697	145.364	164.854	157.874	190.316	168.076	178.95	148.558	153.048	196.256	167.106	179.071	157.373	182.631	180.5	163.414	150.318
		448	1868.24	172.37	150.024	169.043	187.958	182.999	176.012	192.653	0	179.95	135.059	160.621	158.869	202.136	168.581	144.293	147.626	191.53	180.715	153.31	171.564	167.333	186.269	192.434	0	0	0	166.384	166.454	200.043	180.032	183.715	160.914	155.657	179.672	174.626	164.308	172.082	151.982	189.196	152.128	175.975	165.364	199.038	186.119	166.775	152.737
		449	1872.1	163.832	154.503	158.745	187.053	191.28	195.851	163.604	0	164.756	134.544	148.104	172.404	208.844	174.582	135.325	167.375	189.56	171.122	144.717	171.466	172.411	184.75	192.845	167.503	0	0	167.263	170.008	199.215	172.71	0	163.438	157.139	185.267	172.319	165.223	165.537	0	195.66	166.217	167.137	208.996	178.198	169.008	172.533	0
		450	1875.96	159.185	156.869	160.6	188.691	178.931	190.513	187.624	0	167.19	132.25	152.277	173.73	198.867	166.958	142.95	148.47	197.454	184.017	146.548	173.636	161.064	172.387	196.979	0	0	0	168.104	168.063	206.061	183.683	0	157.213	155.214	182.539	171.864	164.674	154.033	151.372	205.456	162.929	161.278	161.093	190.741	180.134	158.97	162.664
		451	1879.82	162.809	158.018	161.828	178.497	190.742	186.15	193.503	0	176.426	140.672	158.581	169.791	194.865	166.445	138.023	164.471	178.652	172.031	151.917	205.787	169.305	186.96	192.475	166.9	0	144.524	173.422	161.085	199.664	183.688	0	166.373	147.447	186.511	169.843	163.572	160.55	151.678	206.826	161.727	165.841	159.795	193.325	188.465	165.452	156.031
		452	1883.68	166.432	155.374	167.826	177.324	182.793	197.944	184.527	0	169.287	143.576	163.573	174.991	199.181	167.748	142.85	164.523	176.897	169.063	156.328	176.778	175.762	177.33	198.917	0	0	0	167.928	159.141	193.491	180.834	152.643	153.202	146.488	186.074	161.841	172.025	158.965	161.026	206.569	161.539	177.765	164.101	194.295	183.614	164.982	160.682
		453	1887.54	162.464	155.913	164.478	177.085	175.284	188.284	179.59	0	178.945	139.35	150.89	170.566	199.432	169.563	141.207	145.626	193.168	172.103	167.838	183.351	158.842	179.784	203.91	0	0	0	171.763	168.507	200.234	189.092	154.625	177.144	146.952	181.801	162.705	155.823	156.483	154.881	208.64	159	170.792	0	190.597	171.918	160.936	166.033
		454	1891.4	168.611	162.894	166.45	174.89	176.878	184.165	174.55	0	172.394	142.06	159.412	161.764	204.326	171.467	145.933	159.158	191.065	171.591	151.538	173.13	174.636	183.774	202.667	0	0	0	167.21	172.792	192.524	182.768	151.525	163.558	144.512	179.732	164.659	161.854	155.814	149.524	208.869	157.48	170.913	162.578	189.391	178.909	167.962	156.002
		455	1895.26	170.472	154.661	163.867	187.344	198.26	183.744	187.039	0	168.338	144.672	160.035	161.751	200.88	178.11	140.32	154.631	199.442	168.587	162.128	174.55	166.058	183.772	206.838	0	0	0	175.338	179.363	190.664	177.111	150.341	161.238	147.274	181.657	163.436	163.681	152.875	0	196.086	162.081	180.696	151.073	186.119	180.51	170.831	163.879
		456	1899.12	158.081	169.652	165.922	181.073	199.297	183.057	184.982	0	166.48	144.458	163.815	163.436	196.561	172.655	141.023	156.783	190.401	166.654	144.771	181.746	171.028	183.248	200.399	0	0	0	174.494	169.968	187.588	178.048	151.716	159.062	151	176.507	167.329	174.276	162.103	160.481	208.06	169.539	171.041	165.522	185.583	188.271	170.899	157.218
		457	1902.98	189.487	156.255	161.184	179.346	182.383	175.108	177.322	0	163.427	135.296	164.629	175.035	202.211	176.106	159.593	162.864	183.066	177.194	151.078	179.015	166.841	177.521	194.881	0	0	0	178.449	178.913	184.646	170.647	0	0	149.705	184.968	172.552	168.073	168.117	158.016	198.909	160.419	177.954	161.375	188.061	192.755	163.377	158.564
		458	1906.84	172.08	149.658	166.483	175.33	192.614	192.301	188.42	0	164.724	143.5	160.116	172.129	205.116	170.28	145.482	156.426	176.164	181.748	136.096	188.951	180.081	180.26	193.174	161.865	0	0	171.378	187.85	179.612	174.357	148.247	155.614	143.604	183.608	157.101	162.098	158.81	155.337	201.505	163.57	169.302	163.495	186.828	176.229	168.537	159.786
		459	1910.7	165.863	153.362	172.164	187.343	182.838	176.82	177.251	0	158.571	137.274	156.331	173.235	201.283	179.484	151.025	156.364	193.578	176.187	153.574	175.345	171.067	186.236	196.849	0	0	0	175.162	176.512	191.737	189.475	160.422	158.105	138.635	184.91	164.465	157.223	161.374	165.079	215.917	173.524	183.714	168.746	194.043	174.244	160.993	160.677
		460	1914.56	178.792	151.915	167.645	175.397	182.129	174.525	184.522	0	164.071	138.576	153.068	171.464	197.207	165.278	144.133	153.159	184.659	181.498	146.23	170.982	177.955	174.413	198.336	159.29	0	0	175.402	185.24	180.731	178.733	148.221	0	153.801	189.326	160.502	159.429	157.796	152.858	210.698	169.446	169.247	170.294	188.558	177.757	159.728	153.437
		461	1918.42	176.413	157.758	173.502	186.229	182.092	177.963	180.91	0	166.755	143.301	162.224	164.434	196.573	179.587	148.039	146.622	187.096	185.169	155.551	180.792	170.187	178.132	194.391	0	0	0	174.876	174.419	191.814	181.545	149.11	160.869	156.024	182.712	151.892	153.761	157.617	159.715	215.767	176.215	168.645	161.042	189.801	190.12	167.114	158.727
		462	1922.28	165.079	159.197	171.801	183.334	192.081	178.76	193.584	0	179.448	133.027	156.267	168.28	202.056	179.953	148.67	0	187.259	171.466	149.71	178.976	172.541	177.971	206.323	189.771	0	0	169.61	181.25	180.689	177.444	0	160.148	155.804	181.192	154.625	153.271	157.307	163.332	209.968	157.592	170.701	154.261	200.884	184.49	163.144	152.772
		463	1926.14	164.423	161.474	168.166	173.71	189.725	182.53	189.021	0	175.051	130.987	165.288	169.772	199.704	189.328	135.557	161.352	184.001	169.978	154.644	171.188	170.825	175.103	192.61	153.495	0	0	170.465	180.72	192.952	179.297	153.299	168.157	161.025	199.107	167.459	158.83	161.633	157.633	220.263	173.563	181.449	0	191.323	185.876	168.889	156.427
		464	1930	167.337	152.795	164.243	174.874	182.331	175.265	193.878	0	177.589	134.636	158.151	175.098	205.336	172.743	142.97	160.464	182.124	180.677	163.446	176.767	175.275	176.897	202.556	0	0	144.114	164.803	186.806	183.83	172.279	151.487	167.435	150.584	186.716	157.643	153.613	164.625	162.105	209.957	161.381	171.198	168.712	199.364	188.008	172.356	162.99
		465	1933.86	165.682	154.113	173.374	182.72	191.447	183.707	190.922	0	170.617	0	166.53	173.88	203.188	179.165	146.598	164.1	187.588	174.071	146.908	165.557	161.335	176.5	205.593	172.395	0	0	173.517	170.995	191.881	176.662	149.152	157.172	161.5	192.61	162.983	153.883	155.066	165.281	218.508	158.8	174.173	151.497	194.12	178.17	164.373	156.729
		466	1937.72	173.905	156.517	170.226	173.343	188.947	176.004	192.711	0	176.929	142.008	155.611	162.199	204.58	185.552	142.311	155.12	195.439	171.427	143.366	170.784	169.574	177.376	216.723	149.1	0	138.965	174.936	180.916	191.15	175.913	154.274	0	156.911	175.266	159.621	160.22	154.835	158.524	211.994	153.35	174.028	160.531	200.854	178.867	158.618	165.215
		467	1941.58	174.025	154.383	189.25	178.203	184.538	177.509	184.142	0	177.237	140.702	159.842	163.879	200.533	177.066	136.07	162.111	191.417	177.363	161.598	166.159	164.399	186.416	200.265	159.006	0	0	171.222	168.772	181.96	177.29	149.296	147.081	153.321	183.853	159.445	159.155	164.861	162.091	213.738	166.478	173.636	149.575	197.092	171.729	172.17	155.058
		468	1945.44	169.398	156.848	172.966	181.284	184.015	189.205	178.568	0	178.112	144.836	155.427	170.258	190.375	190.429	143.436	164.962	192.261	173.349	153.477	159.577	163.577	178.605	200.991	157.009	0	181.81	169.545	173.38	196.493	171.855	144.74	0	154.23	181.699	170.373	156.127	153.416	159.026	203.25	163.233	175.995	152.864	202.062	177.243	162.787	148.375
		469	1949.3	162.663	157.185	167.29	184.848	181.112	179.687	185.881	0	168.15	146.681	150.275	171.619	210.56	182.268	143.371	154.615	193.231	168.609	149.271	174.697	179.328	179.619	203.484	0	0	0	177.463	169.381	194.135	179.252	144.166	154.631	141.381	191.409	167.703	158.586	155.823	159.081	215.04	166.039	197.602	148.093	185.638	178.8	168.075	156.174
		470	1953.16	166.233	165.222	171.195	181.697	188.147	184.72	178.699	0	166.315	152.599	162.698	172.834	206.311	181.442	143.376	158.772	191.759	171.432	146.566	167.183	178.28	190.354	208.526	162.667	0	146.839	182.304	185.53	186.836	177.931	141.051	0	144.754	181.805	169.737	169.167	0	153.749	213.324	153.539	171.071	156.795	183.739	182.75	170.451	153.441
		471	1957.02	173.594	161.147	148.443	165.436	183.563	182.233	200.41	0	169.116	156.061	160.821	163.007	206.326	174.994	139.619	173.832	185.319	155.861	144.46	175.774	178.078	195.721	198.109	0	0	148.726	174.529	186.421	181.702	174.513	145.816	165.425	145.69	197.517	167.685	179.708	160.215	162.336	216.146	155.237	175.083	155.317	196.823	164.215	159.062	154.42
		472	1960.88	179.555	156.584	163.046	169.902	178.985	187.348	184.813	0	170.512	148.717	150.431	172.739	208.402	178.795	154.564	161.066	190.877	163.392	149.005	169.012	175.851	186.955	211.516	149.156	0	141.603	170.654	176.501	192.786	176.464	153.537	162.962	153.487	187.968	159.834	165.317	154.547	155.571	212.552	171.049	178.702	176.749	186.12	179.346	165.771	147.603
		473	1964.74	161.127	167.991	158.796	187.561	187.442	191.353	187.976	0	165.663	139.473	161.742	172.105	204.555	188.58	149.631	172.497	190.644	169.653	151.259	179.991	168.571	176.839	217.11	158.861	0	152.294	183.871	172.449	189.128	182.344	153.737	158.051	160.167	190.771	169.278	167.86	165.689	166.058	202.243	166.935	189.135	166.903	183.411	181.42	170.027	163.592
		474	1968.6	165.518	161.422	161.164	170.943	187.772	185.382	176.618	0	168.338	145.537	178.669	172.921	197.604	172.133	147.215	0	183.107	157.044	157.796	180.127	173.16	187.16	205.155	158.071	0	150.745	175.052	177.706	181.211	181.542	154.329	168.267	157.292	186.737	171.061	0	162.578	166.171	213.893	180.665	176.834	173.355	178.599	167.007	157.126	159.768
		475	1972.46	164.533	165.696	167.764	184.023	196.879	188.765	182.77	150.818	169.664	137.946	159.482	168.561	197.886	178.239	145.864	160.177	183.459	169.192	153.295	175.491	176.542	177.141	213.079	159.14	0	146.268	186.261	178.104	178.109	180.024	0	173.349	164.229	192.553	158.637	0	160.315	152.671	221.17	170.854	179.159	164.505	179.464	181.299	164.193	162.285
		476	1976.32	171.353	158.068	169.786	176.051	197.644	193.068	177.614	0	159.985	144.336	175.909	170.05	201.579	166.624	159.376	171.157	184.602	166.979	155.22	163.251	176.782	188.741	219.952	142.906	0	146.099	188.414	180.903	181.452	185.432	0	153.554	142.264	193.787	160.352	162.038	165.074	156.487	216.148	161.858	171.866	177.831	185.251	180.813	168.134	167.4
		477	1980.18	173.879	155.737	165.335	173.254	186.448	182.461	179.021	153.69	153.121	139.258	167.301	172.137	199.39	169.391	154.793	159.008	194.827	172.827	140.832	172.737	165.27	203.467	208.164	158.266	0	163.434	185.99	182.051	189.412	189.549	140.499	147.366	151.64	190.566	176.606	152.366	164.354	142.082	224.674	154.891	178.959	183.51	189.877	180.242	164.397	165.159
		478	1984.04	171.896	164.28	161.597	177.895	183.863	186.257	179.646	151.749	163.394	151.172	166.795	181.386	198.41	179.734	158.338	169.224	184.544	168.958	148.187	175.075	170.682	188.374	211.912	158.621	0	160.469	183.766	177.38	173.801	191.618	149.667	151.523	154.977	194.067	179.358	156.184	164.789	153.564	203.844	161.513	181.243	176.312	179.077	176.93	174.56	180.334
		479	1987.9	169.472	167.026	170.505	185.682	180.909	186.452	170.617	0	160.562	134.628	168.764	172.432	208.914	174.486	154.738	163.616	186.727	163.598	151.034	173.686	179.263	183.631	207.522	153.413	0	147.285	193.549	185.072	190.941	209.528	157.553	168.944	150.825	194.345	178.819	169.859	167.942	147.983	215.712	154.813	181.066	174.156	202.505	174.533	167.963	165.766
		480	1991.76	169.117	164.777	174.332	171.65	189.133	192.149	177.127	143.843	171.222	143.384	158.464	195.644	196.529	187.577	153.738	158.576	184.518	166.503	144.578	168.899	159.183	196.25	213.474	152.612	0	160.837	191.169	179.007	181.132	190.9	0	153.924	146.71	193.093	174.45	174.926	161.898	159.741	220.408	162.966	182.777	172.666	183.551	175.672	165.551	160.588
		481	1995.62	186.777	162.112	178.579	166.898	190.122	189.307	177.392	0	158.424	0	171.969	165.748	207.3	179.099	147.937	170.498	191.501	172.818	148.392	171.047	170.569	182.611	212.409	156.629	0	161.615	188.146	184.466	188.257	188.025	150.539	163.42	149.983	195.633	171.728	162.568	171.511	146.739	215.348	169.576	177.996	180.508	190.71	177.747	179.403	158.114
		482	1999.48	175.501	162.269	171.465	164.944	185.901	195.18	183.325	153.413	157.543	144.611	163.814	168.098	205.649	180.099	156.371	169.219	184.248	170.376	150.128	174.72	169.189	188.889	218.711	147.121	0	159.924	177.774	195.328	174.262	177.449	0	155.608	147.919	200.672	173.612	155.143	174.923	152.98	200.59	159.398	176.696	166.323	186.122	168.779	178.062	169.962
		483	2003.34	166.371	154.436	163.099	169.253	201.42	189.819	174.452	153.23	158.239	136.411	173.543	158.912	203.065	175.716	156.395	163.429	183.61	184.261	153.63	179.227	173.564	189.692	205.65	148.205	0	153.107	176.461	176.116	173.827	192.176	0	145.199	0	201.489	164.702	167.259	165.838	148.05	204.569	0	183.213	174.432	187.911	177.772	162.481	172.232
		484	2007.2	165.045	159.832	166.613	182.4	199.947	185.553	168.367	150.407	180.653	136.586	155.384	169.666	203.465	178.152	151.562	180.765	185.366	179.145	159.459	176.727	176.797	198.05	211.979	151.775	0	156.558	179.159	176.548	178.384	174.344	142.977	153.391	152.171	197.46	168.97	156.8	174.48	151.566	207.669	155.29	185.88	165.848	177.307	168.421	176.975	176.311
		485	2011.06	170.683	161.667	159.537	166.207	186.571	184.013	165.247	146.192	173.641	136.288	162.802	158.189	208.759	183.345	149.792	0	180.692	161.883	151.639	181.641	167.742	186.163	208.035	170.699	0	170.869	178.66	181.189	178.83	185.534	146.787	0	147.491	191.133	165.396	155.919	162.215	156.542	206.801	158.782	176.472	172.421	195.407	155.984	172.388	173.109
		486	2014.92	155.747	153.976	167.026	171.617	184.656	187.046	159.535	158.03	163.196	142.347	172.705	160.489	197.519	188.212	143.765	161.685	173.79	159.579	149.336	176.268	178.385	194.49	202.684	0	0	192.511	184.601	177.745	177.855	199.785	144.111	145.78	146.4	197.262	166.611	167.673	162.125	156.703	210.616	152.031	185.365	164.078	194.077	157.743	161.023	182.285
		487	2018.78	163.873	155.568	168.86	180.645	192.167	179.196	160.427	144.768	167.856	145.523	159.832	166.403	195.316	182.795	143.389	0	184.406	164.957	145.095	184.947	182.557	187.868	206.268	0	0	163.439	180.322	171.152	179.788	184.688	152.477	144.908	161.421	195.422	174.851	180.302	167.093	139.857	207.961	151.273	176.176	170.183	176.777	170.199	165.798	178.424
		488	2022.64	155.79	159.232	185.837	182.427	190.813	182.155	163.814	153.233	173.066	0	166.784	170.84	200.988	185.599	142.622	165.5	175.62	163.95	154.209	175.435	182.907	187.863	204.598	157.388	0	161.797	174.857	172.148	182.018	181.894	151.131	155.848	154.68	201.821	175.441	152.992	161.581	148.202	210.649	166.794	169.142	166.755	170.572	169.909	166.138	172.53
		489	2026.5	158.589	159.553	173.614	178.118	180.988	178.524	165.275	146.987	165.098	138.648	179.533	168.538	187.306	181.663	162.636	170.611	175.307	161.507	146.838	180.783	171.76	190.444	210.184	149.109	0	192.315	184.23	176.837	172.39	182.507	152.603	0	158.092	194.75	166.626	160.788	166.599	151.382	214.976	164.38	174.11	166.301	172.485	170.556	167.496	175.573
		490	2030.36	168.07	151.865	186.889	173.348	190.31	184.822	154.067	143.094	161.397	147.112	170.785	165.848	189.765	182.512	148.42	155.624	191.699	166.869	145.25	177.846	185.791	186.812	208.027	162.027	0	170.612	188.874	178.227	183.318	185.602	149.361	0	163.681	197.356	168.453	151.98	171.856	145.9	202.937	161.193	175.428	161.956	182.091	163.778	174.187	178.148
		491	2034.22	154.274	153.443	171.781	172.32	178.156	184.114	168.561	153.718	160.835	151.2	158.995	173.014	198.548	178.627	0	156.672	187.495	166.512	145.088	171.521	168.665	189.648	203.864	0	0	186.218	189.374	172.003	183.5	178.014	150.975	164.235	153.394	188.715	171.734	165.359	168.644	147.633	200.222	155.007	189.863	166.741	187.743	165.715	166.207	186.873
		492	2038.08	162.338	144.725	165.727	203.216	189.809	180.726	170.877	0	157.7	131.506	163.213	166.029	193.05	189.175	157.707	158.802	173.285	167.876	151.951	178.702	181.513	198.784	196.956	149.9	0	176.431	184.004	174.482	195.688	178.031	163.734	0	144.98	197.834	178.57	163.793	176.258	158.01	212.932	170.682	177.921	175.418	172.083	169.883	158.844	181.449
		493	2041.94	161.348	161.668	168.25	179.373	188.487	181.058	164.552	145.629	161.53	140.836	167.409	166.244	197.958	190.765	147.549	164.38	179.4	175.646	140.929	176.08	175.819	187.899	213.124	0	0	171.51	178.54	174.263	192.867	185.155	160.435	139.679	146.59	194.312	175.244	160.763	171.309	156.684	213.477	162.187	171.861	161.197	172.422	176.465	166.03	184.519
		494	2045.8	163.392	146.105	160.528	172.962	201.331	184.422	0	0	167.902	144.071	167.179	170.015	202.179	181.669	149.056	171.991	185.048	167.335	142.744	203.773	169.408	183.227	200.843	155.381	0	153.26	182.763	179.821	185.836	187.63	161.07	0	153.698	206.273	172.96	179.379	165.38	146.147	202.694	150.769	171.288	170.847	174.326	169.182	171.197	183.258
		495	2049.66	166.54	155.25	178.033	160.776	188.828	183.02	157.681	146.577	167.735	142.412	171.528	169.646	204.818	185.989	148.588	166.114	183.623	161.246	142.573	178.45	174.359	197.288	189.648	147.927	0	184.574	182.922	177.189	171.897	182.308	147.174	0	152.413	198.72	170.635	166.668	170.66	153.795	210.313	151.66	177.876	165.867	167.763	170.744	165.689	194.839
		496	2053.52	159.697	147.656	168.626	165.833	184.661	146.546	168.175	0	161.875	151.907	169.838	164.11	204.453	186.409	147.515	161.189	183.58	161.168	165.078	172.291	189.699	194.52	206.331	145.215	0	197.464	179.528	178.354	168.649	186.044	152.197	150.183	152.129	203.143	170.688	172.237	167.543	153.1	207.502	153.297	181.146	167.53	173.625	168.598	164.19	184.795
		497	2057.38	160.736	150.239	178.668	178.607	194.753	182.566	166.613	150.102	165.971	143.673	163.553	175.274	211.082	188.514	146.47	166.893	190.698	172.118	152.703	164.705	175.791	192.216	204.781	0	0	188.013	194.971	181.225	175.077	186.489	151.889	0	138.59	194.124	172.81	172.333	169.353	152.782	203.707	146.2	174.11	157.809	177.454	164.278	169.292	186.895
		498	2061.24	155.315	160.566	168.301	170.994	190.864	175.292	173.996	149.579	168.137	139.646	165.509	178.338	194.611	190.764	153.186	165.144	191.482	173.391	151.466	178.336	182.38	182.254	206.168	0	0	177.906	180.367	189.601	163.628	183.66	162.42	140.875	155.897	196.916	170.511	175.39	163.48	147.763	207.287	155.765	190.949	171.825	174.747	176.107	177.034	183.126
		499	2065.1	161.502	160.3	175.932	172.702	194.261	177.601	172.316	139.734	168.967	144.639	165.157	174.857	190.441	179.5	156.253	170.333	177.134	164.976	143.518	185.898	173.285	184.208	203.513	160.311	0	185.279	184.627	181.313	178.414	194.693	156.999	147.505	144.559	194.508	166.763	167.782	168.654	155.676	207.517	153.044	180.481	162.179	177.674	180.381	159.048	178.513
		500	2068.96	166.035	161.414	164.909	179.267	187.389	181.36	169.462	141.056	161.713	132.091	162.491	165.329	193.968	193.219	153.471	165.74	182.198	163.124	147.055	190.436	194.312	187.76	212.896	159.037	0	186.04	180.611	181.444	176.705	187.707	156.43	146.419	156.434	195.057	170.152	158.141	163.761	146.887	201.661	153.396	185.765	163.117	171.945	169.981	176.518	173.001
		501	2072.82	161.63	165.413	179.523	169.879	181.931	179.844	173.03	0	173.142	141.528	169.903	171.008	186.415	187.934	149.513	162.096	184.465	164.437	141.424	181.409	181.552	189.77	205.77	155.02	0	195.016	187.082	183.268	177.224	187.703	160.404	150.615	161.861	190.29	170.962	148.693	173.057	151.485	199.061	146.288	186.543	0	171.746	165.166	178.898	190.345
		502	2076.68	165.339	159.828	181.934	178.878	180.259	179.721	157.199	146.543	163.923	146.033	163.905	163.879	186.566	184.261	0	173.814	193.615	161.9	151.386	184.177	166.289	188.272	210.332	153.856	0	191.843	180.143	179.26	174.992	193.048	161.303	147.351	149.76	208.565	170.901	157.987	164.708	159.093	194.187	151.316	194.15	0	167.752	167.956	170.803	181.294
		503	2080.54	157.797	179.394	178.715	186.874	188.146	177.869	153.722	146.452	168.008	137.262	163.073	172.589	191.414	193.249	151.209	167.897	182.75	160.823	147.207	179.432	171.674	187.318	208.697	147.098	0	191.163	175.025	184.694	177.631	177.22	151.517	149.461	154.429	203.06	0	159.659	160.439	156.968	202.45	158.685	184.02	159.477	177.679	156.28	177.116	175.793
		504	2084.4	167.398	156.018	187.557	178.909	187.333	177.967	161.306	146.294	169.151	141.289	170.217	170.87	202.38	184.522	149.675	167.281	184.679	169.962	146.945	195.977	173.944	180.797	209.419	0	0	184.583	173.837	177.549	172.256	183.154	161.274	0	153.651	190.556	170.815	148.344	160.949	147.003	201.546	153.204	195.824	171.531	178.205	195.503	170.801	183.523
		505	2088.26	165.748	166.366	167.366	175.811	189.936	167.395	164.427	148.053	172.838	149.438	166.962	170.013	189.476	185.194	154.789	165.312	182.792	165.606	142.417	180.126	172.996	199.963	202.617	0	0	189.672	174.882	188.73	185.435	183.983	151.16	0	156.093	206.714	176.447	166.608	158.474	149.421	209.797	155.63	186.392	166.677	173.898	171.007	158.764	171.221
		506	2092.12	167.991	155.878	163.497	173.185	182.109	181.96	170.727	140.852	170.261	148.666	162.891	163.677	186.773	186.901	151.054	170.259	183.374	163.609	145.729	184.844	163.773	198.676	205.729	157.515	0	161.869	169.328	175.212	187.057	192.419	147.948	156.5	147.368	203.583	174.331	160.783	165.954	159.539	206.872	167.721	178.218	162.227	184.291	180.601	167.851	176.599
		507	2095.98	170.308	154.941	169.999	175.096	177.01	172.413	158.307	145.559	168.366	137.284	164.361	161.997	177.097	192.512	0	161.834	176.409	154.306	143.765	191.785	171.73	188.768	201.826	154.258	0	166.584	168.703	182.273	186.399	176.997	163.032	161.878	152.227	200.932	181.136	169.064	161.763	155.567	205.409	161.027	182.419	151.042	183.862	174.307	164.913	170.194
		508	2099.84	180.142	147.939	167.237	177.535	177.775	184.839	157.463	150.699	0	142.45	161.354	164.928	179.092	195.199	143.407	161.414	186.263	156.644	144.429	194.914	173.386	192.491	200.472	0	0	173.336	173.318	175.463	176.167	182.395	151.464	165.239	158.034	203.267	184.78	163.216	162.045	152.925	217.38	162.966	174.63	162.48	176.578	170.696	173.424	177.533
		509	2103.7	171.379	156.905	178.848	174.316	173.758	177.949	163.232	150.184	157.287	142.071	167.427	177.79	180.137	187.818	149.507	166.663	183.992	159.626	158.475	186.736	167.834	184.826	192.485	146.12	0	188.919	172.98	184.443	185.413	183.489	159.891	146.993	151.944	191.74	170.849	168.192	158.37	156.97	210.463	150.926	178.293	173.44	182.176	167.292	166.943	176.896
		510	2107.56	168.636	157.452	167.561	176.386	194.247	183.743	165.845	152.845	162.863	143.18	168.301	161.789	189.004	190.895	140.231	162.846	176.692	164.785	153.589	194.775	162.115	192.526	199.299	0	0	202.072	172.97	188.083	183.374	182.667	155.088	149.478	151.963	212.513	188.23	159.943	160.056	161.856	206.96	160.671	189.531	168.597	178.824	171.448	177.238	175.177
		511	2111.42	165.687	156.308	163.994	178.697	180.972	185.328	163.013	148.951	176.93	145.014	160.101	169.28	186.066	184.046	156.223	159.793	182.733	153.722	151.369	193.555	168.142	179.756	199.386	153.865	0	168.78	175.155	186.375	192.122	181.923	162.263	156.354	144.98	204.725	180.802	173.292	162.324	169.381	204.79	156.073	187.863	163.649	176.951	174.455	182.484	172.995
		512	2115.28	173.45	0	170.323	179.857	185.161	184.44	161.682	135.458	162.767	138.399	173.656	166.514	181.662	180.043	151.417	173.852	182.817	156.322	139.394	193.926	165.177	185.099	205.161	153.273	0	0	170.419	187.144	191.856	178.166	150.342	147.641	154.041	199.241	171.117	160.132	163.758	169.487	210.519	158.356	187.225	167.286	168.269	169.704	165.682	176.011
		513	2119.14	177.22	157.562	170.613	175.495	175.732	184.187	161.581	0	166.231	148.275	166.134	176.164	185.194	187.001	142.455	162.003	176.789	165.181	146.942	176.603	172.035	183.563	208.572	168.323	0	0	165.453	185.063	178.846	191.711	151.35	158.92	145.134	205.585	180.567	165.59	163.701	164.611	202.517	173.87	183.161	159.853	171.49	170.167	149.09	180.657
		514	2123	172.934	160.963	0	174.544	180.763	178.374	156.103	142.56	158.853	140.767	165.055	173.454	183.766	189.88	151.609	154.791	187.592	147.825	148.21	193.985	170.432	194.369	193.843	163.622	0	147.982	168.902	179.284	178.096	206.619	157.38	152.972	146.446	204.452	172.264	150.308	162.361	168.4	191.194	168.953	189.778	167.029	160.853	166.916	165.793	178.149
		515	2126.86	173.366	159.719	167.745	165.126	172.972	176.561	164.434	0	171.768	143.762	0	172.631	192.01	175.875	159.783	155.579	181.647	152.737	143.781	185.819	166.384	194.383	204.613	166.452	0	188.745	174.356	195.151	184.097	186.99	155.902	154.584	140.73	197.001	167.191	150.761	172.2	157.521	196.88	0	180.241	167.646	168.409	162.151	166.416	172.619
		516	2130.72	166.85	154.348	196.503	170.471	163.092	182.429	163.167	143.39	156.871	150.075	160.577	176.017	183.686	178.495	0	155.021	180.918	164.942	148.095	183.013	172.523	197.069	193.235	157.776	0	195.585	179.429	191.67	190.522	182.536	150.085	154.471	145.269	210.844	168.964	159.714	161.01	167.225	194.54	169.624	187.487	172.464	183.424	176.065	160.91	178.4
		517	2134.58	165.089	161.132	161.711	173.052	178.176	174.745	161.386	146.519	162.741	158.869	162.377	174.307	193.114	178.625	151.185	156.962	175.06	163.928	139.177	196.959	164.316	193.532	191.861	168.349	0	195.724	172.998	191.83	194.021	190.452	154.357	162.086	149.697	199.304	172.207	156.177	169.452	167.122	198.963	165.06	183.72	149.991	166.71	167.379	169.599	175.062
		518	2138.44	177.517	165.328	171.382	169.063	166.648	176.063	153.138	146.074	161.068	145.786	170.21	164.456	195.939	181.841	148.017	158.48	178.007	163.545	147.315	206.069	176.486	195.346	186.89	159.155	0	184.788	167.344	181.265	185.577	173.599	156.572	162.217	143.037	202.216	168.816	164.703	159.129	167.293	205.64	157.116	182.725	0	173.978	171.411	168.205	173.329
		519	2142.3	156.722	162.508	168.492	156.554	164.784	174.889	146.485	144.561	157.645	150.462	160.519	168.46	176.462	178.979	146.78	167.887	176.546	159.633	177.709	192.943	171.301	179.544	185.891	173.419	0	130.643	183.912	179.91	193.768	177.792	156.865	162.724	140.204	194.537	168.899	161.058	165.149	162.071	191.722	165.434	191.231	165.857	172.323	168.702	167.012	171.789
		520	2146.16	162.033	168.748	171.728	165.347	170.275	179.268	0	145.809	171.734	149.633	158.827	166.074	174.417	181.684	142.675	168.861	182.31	156.535	156.521	184.8	159.408	181.2	187.205	167.564	0	138.516	166.212	173.341	188.974	175.126	150.907	162.527	162.237	199.224	166.689	179.003	164.438	163.817	194.332	160.161	186.947	152.757	178.617	178.429	174.939	175.841
		521	2150.02	159.667	162.623	163.1	170.059	159.135	170.144	154.921	142.798	169.023	137.23	166.498	164.733	181.424	179.967	145.95	165.323	183.403	160.905	156.286	182.515	169.337	186.31	189.589	157.529	0	137.949	165.535	176.575	176.267	180.99	149.123	153.506	142.614	188.495	177.803	162.073	158.786	164.163	194.944	0	190.724	0	166.181	170.699	165	171.864
		522	2153.88	177.204	162.771	163.589	165.482	181.087	183.986	154.683	158.683	183.796	0	165.721	170.036	176.241	191.78	148.222	162.212	178.84	155.518	148.793	184.551	158.077	194.992	196.55	0	0	201.18	170.583	166.784	193.275	176.087	151.265	150.294	153.003	192.755	173.033	163.99	158.684	165.649	191.573	160.77	194.455	157.414	175.049	172.106	174.091	183.177
		523	2157.74	177.352	160.295	159.51	164.367	175.525	181.411	157.237	147.376	182.201	141.535	159.365	167.987	176.598	184.509	146.626	164.471	181.583	156.613	150.519	191.227	163.436	180.477	194.519	153.028	0	201.957	171.539	167.463	191.574	179.482	160.316	146.303	154.2	199.407	174.713	161.117	168.652	166.329	206.603	162.124	182.946	159.361	168.416	178.066	173.498	172.15
		524	2161.6	172.139	160.604	159.118	162.192	171.144	176.767	156.997	153.442	184.487	142.703	163.662	170.589	182.419	185.832	149.162	160.546	184.306	156.515	151.949	180.93	173.037	186.669	205.662	159.319	0	196.621	166.139	183.578	200.222	178.658	145.731	156.339	148.222	193.907	172.621	157.455	164.388	159.598	198.263	162.195	192.928	159.21	177.241	178.399	166.038	161.058
		525	2165.46	167.475	163.983	167.728	159.698	171.429	182.402	173.748	150.718	181.877	145.891	149.881	174.033	193.078	190.965	143.636	161.112	186.244	153.604	0	186.809	175.997	185.236	201.954	147.429	0	144.406	178.117	182.934	181.075	178.152	148.039	0	146.093	203.124	181.789	169.133	161.921	161.093	194.785	156.491	188.789	0	176.985	173.294	160.487	169.084
		526	2169.32	172.423	174.135	167.116	170.138	168.535	181.578	0	148.296	177.83	155.46	160.212	168.549	175.253	184.757	149.442	156.176	185.485	155.514	145.298	173.115	175.281	179.411	206.056	155.592	0	158.037	172.916	178.629	175.974	171.232	153.456	155.006	146.422	191.578	181.841	174.268	164.605	142.997	186.413	159.967	192.168	0	181.229	175.942	175.114	169.576
		527	2173.18	162.266	164.329	161.116	163.53	183.609	182.184	0	149.127	177.71	148.935	163.127	171.733	183.394	187.37	151.003	167.352	188.873	144.603	148.992	184.841	178.012	176.682	195.587	154.217	0	159.253	167.684	183.44	168.997	177.306	155.388	149.992	153.414	197.937	175.766	168.381	158.882	161.741	199.086	161.076	186.443	166.538	193.819	171.215	173.449	168.009
		528	2177.04	170.443	166.776	164.859	170.394	173.513	185.849	0	152.194	178.656	144.066	171.072	174.589	184.182	176.217	0	155.311	188.943	155.141	146.927	191.945	167.87	185.532	190.569	159.721	0	192.371	178.028	186.007	176.65	181.099	151.772	0	155.576	185.099	185.463	164.582	151.363	163.074	183.886	165.288	189.74	0	177.121	168.479	163.5	167.608
		529	2180.9	178.115	165.392	162.811	177.563	176.563	189.901	0	0	160.125	146.337	158.663	181.015	180.502	175.916	143.025	155.194	178.738	155.681	146.901	185.652	168.007	185.809	201.573	154.867	0	160.242	183.533	182.468	177.009	177.869	161.749	156.612	149.557	188.745	172.542	171.648	160.509	159.372	189.262	163.651	179.022	0	175.852	168.909	175.425	174.472
		530	2184.76	172.808	166.288	168.042	162.329	180.888	179.924	162.818	146.275	171.259	144.503	168.592	174.732	181.977	179.477	162.109	166.412	183.061	150.537	146.093	188.365	164.333	192.548	205.617	0	0	154.856	173.354	190.898	175.656	176.419	152.564	0	150.844	208.651	188.749	170.612	171.061	156.24	195.275	209.911	185.978	162.119	179.913	161.449	170.065	169.38
		531	2188.62	172.175	181.403	169.04	173.133	173.234	186.226	0	138.209	173.189	149.399	166.552	178.348	196.22	178.949	152.404	144.621	170.776	157.688	147.063	180.859	168.516	189.158	201.487	150.239	0	156.68	176.982	179.283	192.638	185.109	164.631	158.813	157.033	208.432	187.718	159.588	155.403	160.102	189.688	156.846	186.346	166.298	173.583	0	168.385	179.119
		532	2192.48	173.331	162.683	166.288	167.235	171.568	182.419	155.767	0	172.672	147.751	157.091	171.658	182.295	184.034	164.852	146.7	189.053	148.016	142.815	179.286	174.916	191.411	193.293	159.244	0	153.389	174.924	178.384	190.067	175.491	157.819	153.618	146.467	188.619	185.495	161.245	158.616	149.803	198.702	0	188.242	161.147	168.919	173.868	169.979	174.389
		533	2196.34	162.324	170.777	170.104	168.323	174.02	185.563	0	148.084	0	156.869	206.035	172.732	192.246	186.446	158.768	144.995	178.955	149.902	152.999	180.417	172.642	197.086	203.278	158.011	0	163.045	184.541	189.896	187.422	174.14	156.122	146.377	146.158	205.683	186.857	168.396	161.879	155.174	191.77	150.226	178.253	172.247	161.055	164.268	166.196	181.255
		534	2200.2	168.979	169.701	174.397	162.999	169.326	186.09	0	0	168.29	144.764	153.074	183.832	177.404	178.226	151.086	146.274	182.311	163.266	145.822	189.004	169.339	193.217	199.232	159.54	0	158.621	181.48	183.794	182.492	176.146	159.11	147.101	149.596	197.326	169.547	174.022	161.61	160.721	195.762	155.004	185.197	0	179.349	168.355	161.4	176.778
		535	2204.06	171.821	167.883	176.207	167.065	178.782	187.97	0	149.941	152.47	155.225	163.245	172.773	181.886	178.987	144.437	157.455	180.223	162.354	145.024	185.189	176.515	187.235	195.4	156.032	0	159.223	170.503	185.223	188.036	175.084	157.99	156.899	146.672	215.523	180.121	168.579	165.134	160.599	189.733	158.075	192.224	171.879	180.149	166.43	170.501	180.697
		536	2207.92	175.458	170.011	167.007	164.943	167.807	181.767	0	142.478	162.54	150.87	166.861	200.653	186.889	191.051	154.53	143.989	185.327	152.356	143.497	182.053	162.639	198.152	200.011	159.74	0	165.874	178.906	184.925	183.635	167.495	149.056	158.841	153.736	207.035	172.228	167.116	161.065	167.227	191.527	159.222	199.29	166.352	186.05	171.791	161.602	174.991
		537	2211.78	189.055	164.355	185.536	165.41	169.39	183.886	0	0	169.086	151.336	152.739	162.263	181.675	191.816	152.581	149.176	178.688	150.343	150.557	178.002	167.88	195.434	191.999	153.665	0	160.453	177.638	192.431	186.675	173.101	158.566	140.863	154.668	201.019	177.054	171.846	167.492	161.008	200.6	164.794	195.248	176.697	173.967	171.643	164.043	173.717
		538	2215.64	185.246	166.44	174.124	162.795	178.319	192.496	0	142.75	165.738	155.711	151.192	168.319	185.665	181.556	158.946	150.88	177.15	152.628	142.072	183.046	178.758	187.585	202.114	152.879	0	191.359	176.783	190.353	182.323	177.27	152.507	139.207	165.408	201.27	175.21	164.071	158.343	173.849	205.432	147.066	185.324	164.47	184.266	160.907	172.251	170.275
		539	2219.5	176.689	165.503	161.502	167.907	181.626	185.548	0	0	173.576	153.26	165.779	176.187	189.929	182.978	150.149	156.013	179.959	148.596	144.338	178.215	174.948	190.378	185.821	155.509	0	180.581	172.894	176.417	173.388	184.103	154.356	137.389	160.437	205.532	179.79	167.605	138.801	171.106	195.599	156.16	210.796	164.798	175.592	166.474	165.737	148.39
		540	2223.36	174.185	171.745	156.407	173.022	181.227	184.356	0	0	180.211	144.53	168.615	157.915	179.415	184.509	149.212	145.28	182.615	156.447	137.763	182.14	176.977	195.543	179.78	157.076	0	175.051	167.781	191.219	173.192	175.442	162.522	152.113	154.798	216.339	170.083	169.288	159.723	155.19	193.306	152.568	184.01	164.348	183.194	171.258	163.852	177.24
		541	2227.22	177.846	155.115	172.917	167.938	186.192	178.817	161.746	0	173.248	148.433	161.511	168.051	181.547	181.561	142.912	158.683	184.553	149.977	139.127	184.163	181.908	189.695	191.304	155.59	0	183.966	176.963	181.545	190.244	170.719	155.21	151.053	149.227	200.601	168.442	164.63	161.737	163.277	204.103	152.382	170.041	154.302	191.071	167.561	171.633	173.594
		542	2231.08	186.543	157.562	160.281	152.238	173.761	184.828	0	0	161.442	147.376	160.58	167.244	185.795	182.959	144.764	158.633	176.254	156.977	146.2	188.139	176.469	173.535	184.106	159.761	0	157.662	179.416	173.748	172.745	177.682	154.667	171.555	141.982	202.136	176.229	155.605	166.174	169.824	194.771	162.315	168.197	169.162	186.196	177.207	168.952	174.167
		543	2234.94	176.035	166.063	160.884	165.936	183.181	186.404	162.081	0	152.242	155.987	171.055	165.535	171.014	183.758	146.324	152.143	178.028	152.845	151.984	193.424	184.298	195.536	188.395	0	0	160.778	173.049	174.672	173.508	187.577	158.911	141.135	151.848	213.428	172.609	165.192	157.78	165.331	201.336	154.259	179.465	163.292	189.683	168.313	164.925	171.114
		544	2238.8	163.94	0	164.763	159.154	184.399	178.272	160.116	0	161.993	150.523	158.538	160.819	175.526	179.931	154.482	155.175	178.058	167.275	139.028	192.588	185.812	195.955	190.022	0	0	179.865	181.046	182.268	181.547	179.776	160.46	136.178	150.354	213.765	184.231	167.843	157.807	172.701	205.279	153.772	178.59	171.299	188.29	174.03	170.175	177.245
		545	2242.66	162.571	160.009	161.374	163.499	193.071	188.994	149.59	0	150.201	144.925	190.869	164.789	178.227	172.965	153.201	161.184	172.699	159.551	138.005	189.557	178.983	187.133	183.899	151.516	0	187.945	176.177	177.876	182.499	172.224	147.034	145.792	139.821	197.925	174.716	172.138	160.73	170.382	196.455	149.349	189.419	158.212	183.075	174.254	179.499	162.361
		546	2246.52	174.695	153.41	167.656	159.978	168.436	186.25	158.766	0	172.369	142.507	165.485	161.556	179.914	177.512	143.582	154.864	173.88	149.96	141.623	188.021	187.832	180.494	192.351	146.412	0	184.12	172.975	182.531	178.25	180.52	153.634	143.361	158.129	215.815	175.752	165.814	162.437	166.53	190.777	148.884	185.225	159.863	202.996	183.559	175.49	178.12
		547	2250.38	155.101	160.328	155.929	157.228	182.143	189.109	153.978	0	163.106	149.011	165.106	157.552	179.828	182.998	149.301	152.508	170.047	138.614	144.664	183.944	195.24	192.047	190.626	0	0	178.221	180.486	180.253	186.669	187.888	155.514	0	149.196	211.407	178.049	177.392	161.957	165.03	199.457	157.093	188.855	163.97	212.996	173.806	174.036	170.815
		548	2254.24	153.52	0	158.119	206.935	178.256	200.521	152.804	0	0	155.573	159.041	160.874	174.472	181.732	153.424	168.374	179.36	143.841	139.598	198.238	181.033	193.626	196.395	142.112	0	142.548	181.617	187.341	177.79	185.969	157.064	152.656	152.081	215.626	178.674	176	167.571	166.858	201.154	156.249	184.873	167.82	192.812	178.153	173.822	176.99
		549	2258.1	161.309	164.566	160.417	160.347	188.637	198.509	153.363	0	159.911	142.513	155.274	165.424	176.176	191.878	159.455	166.097	178.029	161.791	144.749	185.259	182.737	186.377	202.717	149.561	0	149.343	181.169	184.434	192.626	196.45	158.574	0	151.876	218.985	166.096	174.777	171.457	166.5	194.699	155.563	188.261	149.702	197.051	174.824	183.054	174.426
		550	2261.96	161.194	167.294	171.574	166.107	180.831	189.89	154.77	0	154.105	153.503	175.971	168.403	179.707	186.652	156.684	166.436	174.687	158.21	210.549	181.05	188.184	183.303	200.001	0	0	169.24	174.449	185.98	173.361	189.268	158.715	145.891	150.622	221.002	179.361	176.96	161.577	173.382	201.615	163.269	178.421	0	182.603	177.684	186.801	166.136
		551	2265.82	161.338	166.804	163.968	157.754	179.128	176.874	0	142.977	166.413	152.234	166.799	167.593	176.987	175.469	158.259	151.875	176.891	168.31	150.608	190.326	190.216	175.207	194.202	0	0	193.212	177.023	180.778	187.656	204.306	153.458	0	141.608	209.9	187.512	186.01	162.02	183.528	207.178	152.763	183.276	168.669	185.536	170.514	180.947	172.067
		552	2269.68	159.313	162.031	169.889	170.822	177.671	187.535	0	153.071	167.486	154.914	159.186	175.47	176.568	193.104	152.879	164.745	160.634	155.396	0	189.076	184.758	181.462	198.249	156.015	0	0	174.144	176.379	185.051	194.649	151.67	133.896	150.762	203.269	182.391	167.565	152.588	164.081	201.899	152.138	179.437	174.218	185.936	175.888	178.735	178.461
		553	2273.54	158.91	166.82	161.253	166.519	184.099	184.061	155.936	149.953	163.377	161.333	153.455	158.488	180.204	188.031	160.156	155.138	177.758	150.999	148.733	186.123	180.123	178.65	196.492	0	0	0	179.153	179.288	186.147	199.045	152.789	140	153.933	210.074	167.094	177.949	164.456	167.571	198.886	161.095	181.487	156	183.502	181.27	178.897	170.67
		554	2277.4	150.058	157.134	178.354	0	190.874	189.922	164.957	149.694	177.227	153.827	0	154.526	176.073	187.095	154.826	161.29	172.222	145.937	143.227	181.506	181.763	177.402	196.701	154.573	0	146.59	171.338	180.062	203.031	200.851	149.804	139.338	144.751	203.785	171.954	183.988	166.466	169.482	201.896	150.76	170.904	159.495	184.205	180.148	174.727	165.149
		555	2281.26	164.168	166.197	160.056	171.658	188.258	188.175	161.908	0	162.478	160.958	167.442	160.261	191.551	181.387	160.689	156.814	173.705	159.358	149.434	179.34	181.523	185.876	201.764	153.979	0	141.17	177.564	183.71	188.892	200.49	158.249	133.945	156.107	210.986	175.246	181.134	149.373	165.767	202.245	156.591	173.482	167.169	195.47	179.564	182.331	162.478
		556	2285.12	161.711	159.77	171.276	165.336	197.833	196.762	158.479	145.283	0	165.025	162.951	173.346	176.241	187.259	154.205	160.886	189.365	153.124	135.321	186.034	192.099	186.466	197.935	161.839	0	166.972	173.852	176.76	180.577	203.593	155.772	142.897	141.765	205.854	174.203	180.555	161.244	174.912	204.929	151.845	169.034	172.919	194.357	170.392	184.495	168.172
		557	2288.98	156.947	157.366	161.807	168.425	197.382	194.228	150.473	145.604	155.99	160.857	162.722	158.676	165.506	188.649	162.137	159.772	178.547	162.07	136.699	184.517	183.706	181.052	196.902	161.5	0	161.413	171.679	180.779	182.348	201.823	161.41	140.61	136.407	207.299	181.099	183.28	154.966	164.162	199.231	152.557	171.264	0	201.014	166.931	188.686	162.416
		558	2292.84	155.707	166.799	164.186	166.585	196.298	195.754	151.096	139.795	173.275	155.977	160.547	159.24	177.181	186.482	151.013	151.54	188.46	155.518	142.716	187.44	175.959	194.632	198.119	146.434	0	184.552	170.256	187.434	178.938	195.626	156.541	0	155.904	195.567	178.643	187.297	158.453	169.452	206.617	152.416	170.403	178.362	183.803	172.245	182.85	167.49
		559	2296.7	153.792	162.5	168.951	170.063	186.109	188.687	155.598	144.77	163.5	157.291	186.182	163.516	173.909	187.797	162.843	158.609	187.596	158.515	145.806	191.667	171.481	196.752	196.348	0	0	151.514	175.919	186.169	177.813	191.701	159.341	0	146.365	206.305	180.849	178.636	151.646	172.087	201.041	157.429	161.367	155.907	182.632	178.693	175.155	174.22
		560	2300.56	163.197	160.022	176.896	160.611	192.385	177.793	162.137	138.511	168.168	159.42	148.23	161.813	173.386	191.624	155.542	136.679	182.142	0	144.739	188.255	169.984	191.957	193.889	151.477	0	0	175.629	174.155	171.941	188.747	150.532	138.744	142.435	196.192	182.966	171.19	154.624	174.362	207.12	152.73	172.217	166.108	186.842	182.086	164.03	159.976
		561	2304.42	170.669	158.621	162.157	169.133	190.434	179.726	150.029	142.675	0	160.485	151.594	171.126	173.167	192.71	161.411	154.808	179.31	154.257	138.56	180.901	176.104	175.617	185.715	151.535	0	145.903	179.461	181.128	185.419	206.453	159.198	0	154.653	206.816	170.048	174.2	163.559	170.598	200.93	140.629	175.886	164.891	172.731	176.539	178.078	160.555
		562	2308.28	164.425	151.234	164.726	163.187	192.189	193.857	151.434	139.985	165.683	167.877	152.815	158.603	180.283	186.799	174.187	159.4	174.702	149.965	147.433	182.561	161.238	181.003	180.66	148.72	0	0	177.993	172.927	175.939	205.692	152.794	0	143.257	204.669	176.754	182.444	157.789	176.634	197.887	146.881	182.291	158.851	175.306	175.464	182.177	158.237
		563	2312.14	172.101	161.859	167.071	164.167	189.866	189.27	163.126	128.054	162.891	158.003	153.785	158.044	171.337	186.73	168.434	152.144	170.925	159.169	132.747	181.887	171.158	180.35	193.774	157.416	0	150.663	174.199	180.029	181.016	187.827	145.422	0	148.172	207.554	188.141	182.199	159.159	182.449	196.76	147.931	173.543	166.849	179.302	192.907	179.829	170.63
		564	2316	167.543	166.358	165.715	160.371	196.518	187.225	152.723	135.621	170.51	161.795	155.073	163.02	179.98	192.443	157.509	156.296	179.524	152.24	148.256	184.899	169.047	178.661	195.826	153.957	0	0	176.82	178.958	177.657	198.001	150.368	0	148.354	202.503	168.388	181.492	164.123	166.289	203.119	144.311	183.102	165.111	176.93	172.335	193.096	175.465
		565	2319.86	164.003	158.772	158.58	167.899	188.825	196.869	150.584	141.833	176.517	153.572	161.725	169.881	176.505	186.404	154.75	160.644	172.614	156.468	129.554	189.027	159.411	180.177	189.607	159.011	0	165.363	183.153	174.455	184.158	201.312	151.493	136.625	155.327	190.721	166.366	203.839	156.225	165.385	209.189	144.998	181.79	162.552	188.821	177.489	181.692	168.285
		566	2323.72	156.619	167.784	154.039	174.601	191.677	190.766	152.735	140.151	166.617	144.916	149.989	174.839	190.253	186.177	163.386	164.415	183.98	158.676	0	204.212	160.818	186.607	184.861	0	0	0	181.637	177.034	183.364	196.399	153.368	142.037	155.812	187.89	180.913	193.91	167.144	169.704	210.96	153.454	183.655	156.401	174.496	182.948	179.713	174.155
		567	2327.58	163.129	0	170.195	167.787	189.196	191.769	152.619	146.081	158.708	149.712	154.726	159.255	186.494	177.27	159.442	145.676	178.051	151.401	150.077	188.127	159.719	181.089	185.679	151.83	0	0	204.665	170.355	168.843	183.384	151.359	148.11	140.862	198.884	174.202	180.672	163.063	164.274	204.28	144.022	173.496	161.681	186.319	0	170.331	167.36
		568	2331.44	175.366	161.186	179.369	160.741	182.628	181.813	153.935	137.958	172.562	150.908	159.997	172.944	189.116	182.906	166.928	156.079	177.785	149.925	136.826	190.22	154.119	187.779	179.121	157.413	0	0	190.769	176.156	176.131	180.582	151.116	0	141.014	199.093	168.651	182.799	158.173	161.311	215.369	150.911	166.357	163.966	182.11	193.156	166.859	167.937
		569	2335.3	174.239	163.73	164.32	162.497	180.739	189.549	0	140.672	172.12	155.827	154.037	167.021	188.602	187.939	170.258	156.128	169.794	149.915	150.389	198.646	162.225	178.587	179.319	152.457	0	0	176.264	178.435	176.075	181.589	157.227	138.648	147.1	196.906	163.784	189.908	163.839	168.684	210.402	0	184.625	169.463	187.314	179.323	174.168	164.21
		570	2339.16	178.656	161.975	161.129	167.883	181.861	193.292	152.952	143.411	173.829	160.832	164.252	170.073	175.532	172.22	157.067	155.371	171.207	160.987	135.997	197.798	163.262	183.301	186.499	155.178	0	0	172.914	174.447	180.111	186.412	154.443	0	146.949	203.725	168.045	193.937	165.445	171.556	219.448	141.275	184.04	163.117	179.518	176.237	168.143	164.598
		571	2343.02	167.39	164.569	167.065	171.575	179.666	181.356	164.205	138.385	175.244	154.725	158.669	161.697	181.695	185.985	154.39	155.796	177.502	154.833	149.957	182.658	155.697	179.378	185.326	147.657	0	0	172.861	176.37	182.734	181.303	0	139.19	147.734	195.446	172.955	188.556	162.955	171.412	203.258	143.911	176.673	165.498	174.905	0	164.028	161.425
		572	2346.88	178.726	154.662	155.687	166.117	172.624	185.746	159.695	142.088	172.872	157.901	159.007	159.107	175.543	189.38	154.81	152.268	178.473	145.886	141.752	177.096	166.031	166.606	183.112	152.146	0	0	192.023	170.697	177.809	177.81	148.503	0	152.888	194.924	174.468	181.757	167.16	168.076	212.323	139.337	177.679	168.056	175.876	189.725	160.233	173.355
		573	2350.74	170.934	164.495	168.305	167.073	187.006	185.569	144.836	140.185	190.424	165.606	160.766	167.409	180.589	193.47	160.882	150.87	182.043	156.149	138.253	194.743	163.342	180.246	185.826	0	0	0	183.549	192.079	177.043	176.549	141.977	0	143.412	196.026	167.079	178.502	162.657	173.512	212.3	147.866	176.466	0	179.517	180.413	159.971	170.242
		574	2354.6	166.146	154.018	162.8	161.879	190.986	191.316	151.53	140.631	182.861	163.811	149.062	171.565	182.54	191.848	153.936	160.535	174.516	151.051	139.705	189.07	162.862	181.003	177.819	155.776	0	0	188.073	156.303	181.89	175.941	143.663	0	0	192.027	173.561	180.809	156.056	168.568	217.49	150.409	174.232	165.376	170.863	183.808	174.304	170.145
		575	2358.46	166.225	165.087	170.652	163.559	184.608	189.596	152.694	135.735	172.951	157.717	166.018	173.255	188.578	191.902	158.734	155.936	171.475	152.698	0	183.273	154.607	188.293	182.743	151.06	0	0	177.707	170.355	182.672	175.771	144.972	0	145.837	195.609	161.381	178.153	167.643	170.356	216.185	144.742	172.711	163.239	179.932	184.947	173.295	165.191
		576	2362.32	160.569	170.003	167.709	157.582	183.513	181.016	153.586	0	172.632	153.476	156.033	175.38	187.27	185.462	151.239	157.078	174.222	160.251	137.75	184.078	163.318	191.543	182.274	149.749	0	0	183.398	154.515	186.402	177.439	138.454	143.949	152.553	201.697	161.117	186.68	163.3	176.606	214.694	150.838	180.292	174.777	172.05	185.281	171.946	156.825
		577	2366.18	158.74	164.831	158.594	161.992	186.424	185.58	169.32	154.143	179.494	155.199	157.503	183.933	187.035	174.318	151.602	149.443	170.852	155.501	139.974	182.551	170.294	183.722	190.551	153.194	0	0	188.301	174.606	166.473	190.957	146.492	137.323	151.857	196.668	169.41	178.155	167.697	177.495	211.28	146.331	179.626	162.947	180.274	177.026	172.366	160.853
		578	2370.04	154.044	156.861	172.546	162.192	197.371	180.795	155.983	135.845	175.043	144.769	160.709	170.047	188.582	183.12	161.882	146.732	169.637	168.658	140.754	176.675	177.364	194.338	180.662	148.923	0	0	193.091	173.269	170.646	170.685	141.891	0	138.831	200.121	175.447	181.492	163.084	172.197	210.576	146.409	178.564	179.859	175.852	190.543	167.972	161.076
		579	2373.9	163.533	175.054	163.086	157.551	188.693	189.069	0	144.287	165.414	150.097	164.767	179.854	189.694	180.758	149.272	150.543	175.552	164.921	143.938	180.781	169.334	185.885	186.127	146.55	0	0	182.447	178.765	168.927	179.987	135.782	0	144.693	195.16	166.741	189.094	164.699	175.403	213.553	156.818	179.352	162.869	171.875	185.515	183.163	170.879
		580	2377.76	167.92	163.402	175.179	170.452	183.647	180.631	157.473	142.665	175.404	159.273	158.477	171.33	191.239	190.78	152.453	159.889	174.891	156.636	138.824	178.48	171.315	199.879	194.525	140.986	0	0	191.047	169.003	174.219	180.291	140.704	0	137.016	187.096	172.328	187.571	163.819	166.767	206.598	149.43	170.518	166.53	181.472	176.421	170.49	161.916
		581	2381.62	152.946	165.516	177.666	165.124	194.533	182.614	160.311	139.461	170.795	167.839	159.925	170.574	186.402	176.082	156.35	150.742	169.585	162.569	137.773	188.377	177.658	195.674	185.432	144.404	0	0	190.97	172.131	164.571	175.582	144.012	144.005	143.242	195.912	171.226	182.305	165.027	178.312	214.328	146.014	166.587	169.099	181.402	191.197	171.856	163.271
		582	2385.48	154.51	166.225	160.521	167.724	176.772	175.682	169.374	147.322	174.024	158.069	155.898	173.716	182.182	183.968	159.727	158.069	185.807	158.705	149.515	185.543	163.457	196.625	191.399	152.976	0	0	184.172	174.038	166.389	198.098	144.032	0	145.481	191.233	165.228	173.026	159.427	170.255	213.291	151.967	169.644	159.382	182.71	183.524	182.818	161.431
		583	2389.34	166.634	160.413	179.5	162.501	180.07	177.439	167.946	138.485	0	161.058	152.997	177.093	175.819	180.437	159.352	157.439	174.485	169.867	143.966	180.129	173.432	193.606	184.904	0	0	0	177.417	176.451	164.514	167.56	139.157	130.567	145.745	183.205	159.146	184.425	159.601	156.428	213.598	146.063	166.454	0	179.326	179.041	182.445	159.511
		584	2393.2	168.942	152.771	153.9	157.33	183.976	187.253	151.708	0	165.659	155.044	148.66	179.821	197.439	165.558	151.745	158.204	171.515	167.576	0	179.528	159.638	202.49	189.337	144.082	0	0	186.616	171.186	157.699	190.603	146.833	0	0	187.582	154.382	177.582	152.013	164.322	208.305	159.358	178.867	154.31	196.806	174.283	185.631	167.621
		585	2397.06	169.062	148.737	169.845	163.769	186.636	183.63	166.953	145.545	0	155.255	155.478	168.155	199.21	176.392	160.859	160.463	177.641	157.487	147.357	177.848	165.116	197.934	188.368	153.283	0	0	189.528	172.104	161.245	0	144.098	0	139.573	180.172	158.759	177.857	157.083	152.669	207.149	159.485	173.635	164.449	188.701	178.356	178.537	171.109
		586	2400.92	163.796	161.559	171.662	166.291	176.219	179.988	163.596	138.697	167.868	161.601	150.98	184.747	189.611	172.156	149.415	155.681	181.351	0	148.84	171.45	180.043	203.921	179.242	141.978	0	0	209.851	176.412	160.106	184.039	149.705	138.937	140.208	186.407	155.887	181.505	152.679	150.314	211.692	147.048	168.169	167.398	181.422	180.263	181.389	157.102
		587	2404.78	152.826	157.393	166.248	165.11	173.663	177.099	163.568	0	173.59	153.218	150.896	169.028	192.049	186.129	156.279	147.43	178.244	159.698	140.545	180.142	167.745	195.222	190.587	146.21	0	0	204.508	172.146	160.841	181.946	136.389	134.931	128.875	193.667	157.433	183.863	144.254	170.11	206.493	168.102	164.293	162.644	173.586	187.008	181.483	164.962
		588	2408.64	163.614	156.364	175.71	159.847	175.216	184.501	168.927	150.89	171.836	156.45	146.699	168.838	186.153	175.73	150.754	137.507	176.606	154.758	151.377	180.128	168.171	200.97	190.961	145.987	0	0	207.312	170.321	177.157	198.479	140.812	147.692	0	189.172	158.208	187.373	165.808	166.014	203.852	158.28	165.856	167.101	179.22	175.244	195.865	154.215
		589	2412.5	151.766	153.645	170.953	159.895	174.975	191.362	159.558	0	165.06	159.002	154.4	171.455	184.937	180.846	170.838	149.398	170.577	156.858	138.753	194.388	164.696	199.512	185.012	139.564	0	0	184.95	175.374	170.06	179.413	149.279	143.631	144.231	186.381	153.624	183.015	155.5	168.333	208.273	163.967	159.053	149.048	168.864	0	180.398	164.851
		590	2416.36	162.345	157.026	169.015	168.332	182.894	203.003	162.848	143.93	174.28	151.243	134.336	166.325	188.852	175.11	152.529	137.521	173.441	0	142.692	169.246	167.526	189.979	189.924	0	0	0	189.352	184.799	163.765	183.825	144.45	138.292	136.32	183.668	0	169.563	155.895	169.27	203.606	0	160.917	153.674	172.04	185.558	184.188	157.857
		591	2420.22	158.202	157.924	178.299	158.71	185.206	188.901	160.769	152.29	168.483	160.097	142.079	171.817	192.721	178.514	164.872	148.875	173.324	166.214	149.383	167.55	159.399	190.878	191.477	0	0	0	214.4	177.409	163.515	204.418	147.545	141.857	147.431	186.534	163.756	175.775	147.888	173.833	206.136	161.66	165.133	146.711	168.358	193.616	176.78	156.724
		592	2424.08	155.917	153.376	170.091	172.501	171.032	185.679	161.908	143.739	170.931	164.985	146.873	159.913	182.912	177.855	175.245	150.806	173.756	156.627	146.174	177.633	170.629	188.851	199.821	0	0	0	203.326	163.422	164.987	193.956	145.229	149.437	158.437	193.883	172.591	179.758	156.559	158.608	214.704	167.881	182.797	163.18	180.222	185.354	186.203	162.565
		593	2427.94	165.551	157.505	172.405	159.012	182.589	190.375	156.899	0	176.69	166.876	155.25	175.667	192.431	188.668	165.755	146.386	168.841	0	151.313	180.74	170.461	208.614	200.898	0	0	0	188.778	171.275	173.671	187.649	141.932	141.291	139.026	188.449	162.744	165.497	150.775	171.412	212.606	151.409	178.627	160.462	171.002	176.73	172.788	153.48
		594	2431.8	165.554	160.914	182.316	165.655	181.231	186.652	157.864	0	165.843	163.518	0	160.444	195.156	175.933	164.966	154.646	172.4	152.75	154.948	180.693	166.78	195.664	190.736	139.974	0	0	193.774	178.351	166.299	184.853	134.485	0	146.837	191.715	168.043	171.454	153.902	168.601	215.689	162.373	188.728	164.514	177.023	193.57	186.075	162.691
[truncated: 22 more columns]

## Sheet: Background Std
				SptId_1	SptId_2	SptId_3	SptId_4	SptId_5	SptId_6	SptId_8	SptId_9	SptId_12	SptId_13	SptId_14	SptId_15	SptId_17	SptId_18	SptId_20	SptId_21	SptId_22	SptId_23	SptId_25	SptId_27	SptId_28	SptId_29	SptId_30	SptId_32	SptId_33	SptId_34	SptId_35	SptId_36	SptId_37	SptId_38	SptId_40	SptId_42	SptId_43	SptId_44	SptId_45	SptId_47	SptId_48	SptId_50	SptId_51	SptId_52	SptId_54	SptId_55	SptId_57	SptId_58	SptId_60	SptId_61
		0	138.96	0	0	0	0	0	0	0	0	0	0	0	0	0	0	0	0	0	0	0	0	0	0	0	0	0	0	0	0	0	0	0	0	0	0	0	0	0	0	0	0	0	0	70.995	0	0	0
		1	142.82	0	0	0	0	0	0	0	0	0	0	0	0	0	0	0	0	0	0	0	0	0	0	0	0	0	0	0	0	0	0	0	0	0	0	0	0	0	0	0	0	0	0	0	0	0	0
		2	146.68	0	0	0	0	0	0	0	0	0	0	0	0	0	0	0	0	0	0	0	0	0	0	0	0	71.1063	0	0	0	0	0	0	0	0	0	0	0	0	73.5243	0	0	0	0	0	0	0	0
		3	150.54	0	0	0	0	0	0	0	0	0	0	0	0	0	0	0	0	0	0	0	0	0	0	0	0	0	0	0	0	0	0	0	0	0	0	0	0	0	0	0	0	0	0	0	0	0	0
		4	154.4	0	0	0	0	0	0	0	0	0	0	0	0	0	0	0	0	0	0	0	0	0	0	0	0	0	0	0	0	0	0	0	0	0	0	0	0	0	0	0	0	0	0	0	0	0	0
		5	158.26	0	0	0	0	0	0	0	0	0	0	0	0	0	0	0	0	0	0	0	0	0	0	0	0	0	0	0	0	0	0	0	0	0	0	0	0	0	0	0	0	0	0	0	0	0	0
		6	162.12	0	0	71.2464	0	0	0	0	0	0	0	0	0	0	0	0	0	0	0	0	0	0	0	0	0	0	0	0	0	0	0	0	0	0	0	0	0	0	0	0	0	0	0	0	0	0	0
		7	165.98	0	0	0	0	0	0	0	0	0	0	0	0	0	0	0	0	0	0	0	0	0	0	0	0	0	0	0	0	0	0	0	0	0	0	0	0	0	0	0	0	0	0	0	0	0	0
		8	169.84	0	0	0	0	0	0	0	0	0	0	0	0	0	0	0	0	0	0	0	0	0	0	0	0	0	0	0	0	0	0	0	0	0	0	0	0	0	0	0	0	0	0	0	0	0	0
		9	173.7	0	0	0	0	0	0	0	0	0	0	0	0	0	0	0	0	0	0	0	0	0	0	0	0	0	0	0	0	0	0	0	0	0	0	0	0	68.4764	0	0	0	0	0	0	0	0	0
		10	177.56	0	0	0	0	0	0	0	0	0	0	0	0	0	0	0	0	0	0	0	0	0	0	0	0	0	0	0	0	0	0	0	0	0	0	0	0	0	0	0	0	0	0	0	0	0	0
		11	181.42	0	0	0	0	0	0	0	0	0	0	0	0	0	0	0	0	0	0	0	0	0	0	0	0	0	0	0	0	0	0	0	0	0	0	0	0	0	0	0	0	0	0	0	0	0	0
		12	185.28	0	0	0	0	0	0	0	0	0	0	0	0	0	0	0	0	0	0	0	0	0	0	0	0	0	0	0	0	0	0	0	0	0	0	0	0	0	0	0	0	0	0	0	0	0	0
		13	189.14	0	0	0	0	0	0	0	0	0	0	0	0	0	0	0	0	0	0	0	0	0	0	0	0	0	0	0	0	0	0	0	0	0	0	0	0	0	0	0	0	0	0	0	0	0	0
		14	193	0	0	0	0	0	0	0	0	0	0	0	0	0	0	0	0	0	0	0	0	0	0	0	0	0	0	0	0	0	0	0	0	0	0	0	0	0	0	0	0	0	0	0	0	0	0
		15	196.86	0	0	0	0	0	0	0	0	0	0	0	0	0	0	0	0	0	0	0	0	0	0	0	0	0	0	0	0	0	0	0	0	0	0	0	0	0	0	0	0	0	0	0	0	0	0
		16	200.72	0	0	0	0	0	0	0	0	0	0	0	0	0	0	0	0	0	0	0	0	0	0	0	0	0	0	0	0	0	0	0	0	0	0	0	0	0	0	0	0	0	0	0	0	0	0
		17	204.58	0	0	0	0	0	0	0	0	0	0	0	0	0	0	0	0	0	0	0	0	0	0	0	0	71.8279	0	0	0	0	0	0	0	0	0	0	0	0	0	0	0	0	0	0	0	0	0
		18	208.44	0	0	0	0	0	0	0	0	0	0	0	0	0	0	73.1442	0	0	0	0	0	0	0	0	0	0	0	0	0	0	0	0	0	0	0	0	0	0	0	0	0	0	0	0	0	0	0
		19	212.3	0	0	0	0	0	0	0	0	0	0	0	0	0	0	0	0	0	0	0	0	0	73.3137	0	0	0	0	0	0	0	0	0	0	0	0	0	0	0	0	0	0	0	0	0	0	0	0
		20	216.16	0	0	0	0	0	0	0	0	0	0	0	0	0	0	65.0035	0	0	0	0	0	0	0	0	0	0	0	0	0	0	0	0	0	0	0	0	0	0	0	0	0	0	0	0	0	0	0
		21	220.02	0	0	0	0	0	0	0	0	0	0	0	0	0	0	0	0	0	0	0	0	0	0	0	0	0	0	0	0	0	0	0	0	0	0	0	0	0	0	0	0	0	0	0	0	0	0
		22	223.88	0	0	62.7441	0	0	0	0	0	0	0	0	0	0	0	0	0	0	0	0	0	0	0	0	0	0	0	0	0	0	0	0	0	0	0	0	0	0	0	0	0	0	0	0	0	0	0
		23	227.74	0	0	0	0	0	0	0	0	0	0	0	0	0	0	0	0	0	0	0	0	65.7334	0	0	0	0	0	0	0	0	0	0	0	0	0	0	0	0	0	0	0	0	0	0	0	0	0
		24	231.6	0	0	0	0	0	0	0	0	0	0	0	0	0	0	0	0	0	0	0	0	0	0	0	0	0	0	0	0	0	0	0	0	0	0	0	0	0	0	0	0	0	0	0	0	0	0
		25	235.46	0	0	0	0	0	0	0	0	0	0	0	0	0	65.0673	0	0	0	0	0	0	0	0	0	0	0	0	0	0	0	0	0	0	0	0	0	0	0	0	0	0	0	0	0	0	0	0
		26	239.32	0	0	0	0	0	0	0	0	0	0	0	0	0	0	0	0	0	0	0	0	0	0	0	0	0	0	0	0	0	0	0	0	0	0	0	0	0	0	0	0	0	0	0	0	0	0
		27	243.18	0	0	0	0	0	0	0	0	0	0	0	0	0	0	0	0	0	0	0	0	0	0	0	0	0	0	0	0	0	0	0	0	0	0	0	0	0	0	0	0	0	0	0	0	0	0
		28	247.04	0	0	0	0	0	0	0	0	0	0	0	0	0	0	0	0	0	0	0	0	0	0	0	0	0	0	0	0	0	0	0	0	0	0	0	0	0	0	0	0	0	0	0	0	0	0
		29	250.9	0	0	0	0	0	0	0	0	0	0	0	0	0	0	0	0	0	0	0	0	0	0	0	0	0	0	0	0	0	0	0	0	0	0	0	0	0	0	0	0	0	0	0	0	0	0
		30	254.76	0	0	0	0	0	0	0	0	0	0	0	0	0	0	0	0	0	0	0	0	0	0	0	0	0	0	0	0	0	0	0	0	0	0	0	0	0	0	0	0	0	0	0	0	0	0
		31	258.62	0	0	0	0	0	0	0	0	0	0	0	0	0	0	0	0	0	0	0	0	0	0	0	0	0	0	0	0	0	0	0	0	0	0	0	0	0	0	0	0	0	0	0	0	0	0
		32	262.48	0	0	0	0	0	0	0	0	0	0	0	0	0	0	0	0	0	0	0	0	0	0	0	0	0	0	0	0	0	0	0	0	0	0	0	0	0	0	0	0	0	0	0	0	0	0
		33	266.34	0	0	0	0	0	0	0	0	0	0	0	0	0	0	0	0	0	0	0	0	0	0	0	0	0	0	0	0	0	0	0	0	0	0	0	0	0	0	0	0	0	0	0	0	0	0
		34	270.2	0	0	0	0	0	0	0	0	0	0	0	0	0	0	0	0	70.0436	0	0	0	0	0	0	0	0	0	0	0	0	0	0	0	0	0	0	0	0	0	0	0	0	0	0	0	0	0
		35	274.06	0	0	0	0	0	0	0	0	0	0	0	0	0	0	0	0	0	0	0	0	0	73.5974	0	0	0	0	0	0	0	0	0	0	0	0	0	0	0	0	0	0	0	0	0	0	0	0
		36	277.92	0	0	0	0	0	0	0	0	0	0	0	0	0	0	0	0	0	0	0	0	0	0	0	0	0	0	0	0	0	0	0	0	0	0	0	0	0	0	0	0	0	0	0	0	0	0
		37	281.78	0	0	0	0	0	0	0	0	0	0	0	0	0	0	0	0	0	0	0	0	0	0	0	0	0	0	0	0	0	0	0	0	0	0	0	0	0	0	0	0	0	0	0	0	0	0
		38	285.64	0	0	0	0	0	0	0	0	0	0	0	0	0	0	0	0	0	0	0	0	0	0	0	0	0	0	0	0	0	0	0	0	0	0	0	0	0	0	0	0	0	0	0	0	0	0
		39	289.5	0	0	0	0	0	0	0	0	0	0	0	0	0	0	0	0	0	0	0	0	0	0	0	0	0	0	0	0	0	0	0	0	0	0	0	0	0	0	0	0	71.4416	0	0	0	0	0
		40	293.36	0	0	0	0	0	0	68.5173	70.6175	0	0	0	0	0	0	0	0	0	0	0	0	0	0	0	0	0	0	0	0	0	0	0	0	0	0	0	0	0	0	0	0	0	77.6739	0	0	0	0
		41	297.22	0	0	0	0	0	0	0	0	0	0	0	0	0	0	0	0	0	0	0	0	0	0	0	0	0	0	0	0	0	0	0	0	0	0	0	0	0	0	0	0	0	0	0	0	0	0
		42	301.08	0	0	0	0	0	0	0	0	0	0	0	0	0	0	0	0	0	0	0	0	0	0	0	0	0	0	0	0	0	0	0	0	0	0	0	0	0	0	0	0	0	0	0	0	0	0
		43	304.94	0	0	0	0	0	0	0	0	0	0	0	0	0	0	0	0	0	0	0	0	0	0	0	0	0	0	0	0	0	0	0	0	0	0	0	0	0	0	0	0	0	0	0	0	0	0
		44	308.8	0	0	0	0	0	0	0	0	0	0	0	0	0	0	0	0	0	0	0	0	0	0	0	0	0	0	0	0	0	0	0	0	0	0	0	0	0	0	0	0	0	0	0	0	0	0
		45	312.66	0	0	0	0	0	0	0	0	0	0	0	0	0	0	0	0	0	0	0	0	0	0	0	0	0	0	0	0	0	0	0	0	0	0	71.2515	0	0	0	0	0	0	0	0	0	0	0
		46	316.52	0	0	0	0	0	0	0	0	0	0	0	0	0	0	0	0	0	0	0	0	0	0	0	0	0	0	0	0	0	0	0	0	0	0	0	0	0	0	0	0	0	0	0	0	0	0
		47	320.38	0	0	0	0	0	0	0	0	0	0	0	0	0	0	0	0	0	0	0	0	0	0	0	0	0	0	0	0	0	0	0	0	0	0	0	0	0	0	0	0	0	0	0	0	0	0
		48	324.24	0	0	0	0	0	0	0	0	0	0	0	0	0	0	0	0	0	0	0	0	0	0	0	0	0	0	0	0	0	0	0	0	0	0	0	0	0	0	0	0	0	0	0	0	0	0
		49	328.1	0	0	0	0	0	0	0	0	0	0	0	0	0	0	0	0	0	0	0	0	0	0	0	0	0	0	0	0	0	0	0	0	0	0	0	0	0	0	0	0	0	0	0	0	0	0
		50	331.96	0	0	0	0	0	0	0	0	0	0	0	0	0	0	0	0	0	0	0	0	0	0	0	0	0	0	0	0	0	0	0	0	0	0	0	0	0	0	0	0	0	0	0	0	0	0
		51	335.82	0	0	0	0	0	0	0	0	0	0	0	0	0	0	0	0	0	0	0	0	0	0	0	0	0	0	0	0	0	0	0	0	0	0	0	0	0	0	0	0	0	0	0	0	0	0
		52	339.68	0	0	0	0	0	0	0	0	0	0	0	0	0	0	0	0	0	0	0	0	0	0	0	0	0	0	0	0	0	0	0	0	0	0	0	0	0	0	0	0	0	0	0	0	0	0
		53	343.54	0	0	0	0	0	0	0	68.1559	0	0	0	0	0	0	0	0	0	0	0	0	0	0	0	0	0	0	0	0	0	0	0	0	0	0	0	0	0	0	0	0	0	0	0	65.1754	0	0
		54	347.4	0	0	0	0	0	0	0	65.268	0	0	0	0	0	0	0	0	0	0	0	0	0	0	0	0	0	0	0	0	0	0	0	0	0	0	0	0	0	0	0	0	0	0	0	72.5929	0	0
		55	351.26	0	0	0	0	0	0	0	0	0	0	0	0	0	0	0	0	0	0	0	0	0	0	0	0	0	0	0	0	0	0	0	0	0	0	0	0	0	0	0	0	0	0	0	68.5271	0	0
		56	355.12	0	0	0	0	0	0	0	0	0	0	0	0	0	0	0	0	0	0	0	0	0	0	0	0	0	0	0	0	0	0	0	0	0	0	0	0	0	0	0	0	0	0	0	70.1463	0	0
		57	358.98	0	0	0	0	0	0	0	70.573	0	0	0	0	0	0	0	0	0	0	0	0	0	0	0	0	0	0	0	0	0	0	0	0	0	0	0	0	0	0	0	0	0	0	0	63.9934	0	0
		58	362.84	0	0	0	0	0	0	0	0	0	0	0	0	0	0	0	0	0	0	0	0	0	0	0	0	0	0	0	0	0	0	0	0	0	0	0	0	0	0	0	0	0	0	0	69.0814	0	0
		59	366.7	0	0	0	0	0	0	0	0	0	0	0	0	0	0	0	0	0	0	0	0	0	0	0	0	0	0	0	0	0	0	0	0	0	0	0	0	0	0	0	0	0	0	0	68.7673	0	0
		60	370.56	0	0	0	0	0	0	0	70.1152	0	0	0	0	0	0	0	0	0	0	0	0	0	0	0	0	0	0	0	0	0	0	0	0	0	0	0	0	0	0	0	0	0	0	0	68.7989	0	0
		61	374.42	0	0	0	0	0	0	0	69.8149	0	0	0	0	0	0	0	0	0	0	0	0	0	0	0	0	0	0	0	0	0	0	0	0	0	0	0	0	0	0	0	0	0	0	0	65.7689	0	0
		62	378.28	0	0	0	0	0	0	0	67.5903	0	0	0	0	0	0	0	0	0	0	0	0	0	0	0	0	0	0	0	69.5434	0	0	0	0	0	69.3796	0	0	0	0	0	0	0	0	0	64.4608	0	0
		63	382.14	0	0	0	0	0	0	0	65.3487	0	0	0	0	0	0	0	0	0	0	0	0	0	0	0	0	0	0	0	0	0	0	0	0	0	0	0	0	0	0	0	0	0	0	0	63.6515	0	0
		64	386	0	0	0	0	0	0	0	69.3347	0	0	0	0	0	0	0	0	0	0	0	0	0	0	0	0	0	0	0	0	0	0	0	0	0	0	0	0	0	0	0	0	0	0	0	62.3978	0	0
		65	389.86	0	0	0	0	0	0	0	66.0569	0	0	0	0	0	0	0	0	0	0	0	0	0	0	0	0	0	0	0	0	0	0	0	0	0	0	0	0	0	0	0	0	0	0	0	68.4095	0	0
		66	393.72	0	0	0	0	0	0	0	69.4621	0	0	0	0	0	0	0	0	0	0	0	0	0	0	0	0	0	0	0	0	0	0	0	0	0	68.3668	0	0	0	0	0	0	0	0	0	65.4929	0	0
		67	397.58	0	0	0	0	0	0	0	64.0159	0	0	0	0	0	0	0	0	0	0	0	0	0	0	0	0	0	0	0	0	0	0	0	0	0	65.4424	0	0	0	0	0	0	0	0	0	66.6564	0	0
		68	401.44	0	0	0	0	0	0	0	70.1237	0	0	0	0	0	0	0	0	0	0	0	0	0	0	0	0	0	0	0	0	0	0	0	0	0	0	0	0	0	0	0	0	0	0	0	73.2946	0	0
		69	405.3	67.941	0	0	0	0	0	0	67.5101	0	0	0	0	0	0	0	0	0	0	0	0	0	0	0	0	0	0	0	0	0	0	0	0	0	0	0	0	0	0	0	0	0	0	0	65.5205	0	0
		70	409.16	0	0	0	0	0	0	0	68.431	0	0	0	0	0	0	0	0	0	0	0	0	0	0	0	0	0	0	0	0	0	0	0	0	0	0	0	0	0	0	0	0	0	0	0	69.8682	0	0
		71	413.02	0	0	0	0	0	0	0	68.9539	0	0	0	0	0	0	0	0	0	0	0	0	0	0	0	0	0	0	0	0	0	0	0	0	0	68.5259	0	0	0	0	0	0	0	0	0	65.9651	0	0
		72	416.88	0	0	0	0	0	0	0	72.6713	0	0	0	0	0	0	0	0	0	0	0	0	0	0	0	0	0	0	0	0	0	0	0	0	0	68.9731	0	0	0	0	0	0	0	0	0	65.0008	0	0
		73	420.74	0	0	0	0	0	0	0	71.9373	0	0	0	0	0	0	0	0	0	0	0	0	0	0	0	0	0	0	0	0	0	0	0	0	0	66.062	0	0	0	0	0	0	0	0	0	68.9955	0	0
		74	424.6	0	0	0	0	0	0	0	72.542	0	0	0	0	0	0	0	0	0	0	0	0	0	0	0	0	0	0	0	0	0	0	0	0	0	67.1017	0	0	0	0	0	0	0	0	0	67.7468	0	0
		75	428.46	0	0	0	0	0	0	0	68.7821	0	0	0	0	0	0	0	0	0	0	0	0	0	0	0	0	0	0	0	0	0	0	0	0	0	0	0	0	0	0	0	0	0	0	0	67.6864	0	0
		76	432.32	0	0	0	0	0	0	0	70.1178	0	0	0	0	0	0	0	0	0	0	0	0	0	0	0	0	0	0	0	0	0	0	0	0	0	0	0	0	0	0	0	0	0	0	0	66.8419	0	0
		77	436.18	0	0	0	0	0	0	0	70.182	0	0	0	0	0	0	0	0	0	0	0	0	0	0	0	0	0	0	0	0	0	0	0	0	0	67.8431	0	0	0	0	0	0	0	0	0	69.1944	0	0
		78	440.04	0	0	0	0	0	0	0	68.0181	0	0	0	0	0	0	0	0	0	0	0	0	0	0	0	0	0	0	0	0	0	0	0	0	0	0	0	0	0	0	0	68.7059	0	0	0	70.5215	0	0
		79	443.9	0	0	0	0	0	0	0	69.8971	0	0	0	0	0	0	0	0	0	0	0	0	0	0	0	0	0	0	0	67.4305	0	0	0	0	0	0	0	0	0	0	0	0	0	0	0	69.4279	0	0
		80	447.76	0	0	0	0	0	0	0	67.8686	0	0	0	0	0	0	0	0	0	0	0	0	0	0	0	0	0	0	0	68.3453	0	0	0	0	0	0	0	0	0	0	0	0	68.0537	0	0	70.0848	0	0
		81	451.62	0	0	0	0	0	0	0	71.7377	0	0	0	0	0	0	0	0	0	0	0	0	0	0	0	0	0	0	0	71.7531	0	0	0	0	0	0	0	0	0	0	0	0	0	0	0	64.3972	0	0
		82	455.48	0	0	0	0	0	0	0	71.2099	0	0	0	0	0	0	0	0	0	0	0	0	0	0	0	0	0	0	0	69.2977	0	0	0	0	0	0	0	0	0	0	0	0	69.1111	0	0	66.611	0	0
		83	459.34	0	0	0	0	0	0	0	71.0642	0	0	0	0	0	0	0	0	0	0	0	0	0	0	0	0	0	0	0	68.7041	0	0	0	0	0	0	0	0	0	0	0	0	0	0	0	65.0386	0	0
		84	463.2	0	0	0	0	0	0	0	68.1331	0	0	0	0	0	0	69.6064	0	0	0	0	0	0	0	0	0	0	0	0	70.2189	0	0	0	0	0	0	0	0	0	0	0	0	70.6912	0	0	70.5461	0	0
		85	467.06	0	0	0	0	0	0	0	63.4676	0	0	0	0	0	0	0	0	0	0	0	0	0	0	0	0	0	0	0	0	0	0	0	0	0	0	0	0	0	0	0	0	0	0	0	71.7071	0	0
		86	470.92	0	0	0	0	0	0	0	65.8466	0	0	0	0	0	0	0	0	0	0	0	71.9468	0	0	0	0	0	0	0	66.8948	0	0	0	0	0	68.0394	0	0	0	0	0	0	0	0	0	65.9498	0	0
		87	474.78	0	0	69.4405	0	0	0	0	68.9033	0	0	0	0	0	0	0	0	0	0	0	69.9772	0	0	0	0	0	0	0	0	0	0	0	0	0	70.4504	0	0	0	0	0	0	67.8814	0	0	73.5203	0	0
		88	478.64	0	0	66.0101	0	0	0	0	68.2096	0	0	0	0	0	0	0	0	0	0	0	0	0	0	0	0	0	0	0	63.6531	0	0	0	0	0	0	0	0	0	0	0	0	71.8391	0	0	65.7124	0	0
		89	482.5	0	0	64.4353	0	0	0	0	66.7684	0	0	0	0	0	0	0	0	0	0	0	0	0	0	0	0	0	0	0	63.7984	0	0	0	0	0	0	0	0	0	0	0	0	0	0	0	65.4471	0	0
		90	486.36	0	0	67.3357	0	0	0	0	65.5626	0	0	0	0	0	0	0	0	0	0	0	0	0	0	0	0	0	0	0	65.2891	0	0	0	0	0	66.0899	0	0	0	0	0	0	68.0538	0	0	67.6484	0	0
		91	490.22	0	0	66.6676	0	0	0	0	66.0351	0	0	0	0	0	0	0	0	0	0	0	69.0027	0	0	0	0	0	0	0	63.4398	0	0	0	0	0	71.569	0	0	0	0	0	0	61.9841	0	0	67.7506	0	0
		92	494.08	0	0	64.763	0	0	0	0	69.7484	0	0	0	0	0	0	0	0	0	0	0	65.2096	0	0	0	0	0	0	0	66.674	0	0	0	0	0	0	0	0	0	67.6968	0	0	0	64.1993	0	70.6582	0	0
		93	497.94	0	0	68.4995	0	0	0	0	67.1342	0	0	0	0	0	0	0	0	0	0	0	65.2274	0	0	0	0	0	0	0	63.5229	0	0	0	0	0	68.4543	0	0	0	0	0	0	0	0	0	63.2604	0	0
		94	501.8	0	0	68.534	0	0	0	0	72.4837	0	0	0	0	69.9342	0	0	0	0	0	0	69.9808	0	0	0	0	0	0	0	65.4652	0	0	0	0	0	69.5143	0	0	0	0	0	0	69.3419	0	0	73.1574	0	0
		95	505.66	0	0	66.8919	0	0	0	0	69.8348	0	0	0	0	0	0	0	0	0	0	0	68.9564	0	0	0	0	0	0	0	59.4244	0	0	0	0	0	68.0713	0	0	0	0	0	0	65.9283	0	0	68.0781	0	0
		96	509.52	0	0	62.6491	0	0	0	0	72.3615	0	0	0	0	0	0	0	0	0	0	0	67.7173	0	0	0	0	0	0	0	67.7841	0	0	0	0	64.187	66.8924	0	0	0	0	0	0	0	0	0	69.4368	0	0
		97	513.38	0	0	69.672	0	0	0	0	68.1436	0	0	0	0	0	0	0	0	0	0	0	66.4162	0	0	0	0	0	0	0	69.2079	0	0	0	0	66.4915	67.5479	0	0	0	0	0	0	65.6387	0	0	66.339	0	0
		98	517.24	0	0	67.6993	0	0	0	0	67.1346	0	0	0	0	69.2037	0	0	0	0	0	0	64.7807	0	0	0	0	0	0	0	70.2886	0	0	0	0	65.7523	73.6844	0	0	0	0	0	0	66.7441	0	0	69.5741	0	0
		99	521.1	0	0	74.1924	0	0	0	0	69.9354	0	0	0	0	0	0	0	0	0	0	0	68.7592	0	0	0	0	0	0	0	67.0464	0	0	0	0	67.9109	72.1513	0	0	0	0	0	0	66.7554	0	0	69.8271	0	0
		100	524.96	0	0	67.5963	0	0	0	0	66.5663	0	0	0	0	0	0	0	0	0	0	0	66.3513	0	0	0	0	0	0	0	70.834	0	0	0	0	65.2137	64.2737	0	0	0	0	0	0	67.6009	0	0	64.1793	0	0
		101	528.82	0	0	67.902	0	0	0	0	69.9782	0	0	0	0	0	0	0	0	0	0	0	68.32	0	0	0	0	0	0	0	64.2981	0	0	0	0	64.6874	71.6721	0	0	0	0	0	0	0	0	0	65.1384	64.9494	0
		102	532.68	0	0	67.3805	0	0	0	0	67.6517	0	0	0	0	0	0	0	0	0	0	0	64.6052	0	0	0	0	0	0	0	65.4531	0	0	0	0	67.5432	70.7244	0	0	0	0	0	0	0	0	0	67.9122	62.4272	0
		103	536.54	67.288	0	67.9451	0	0	0	0	61.858	0	0	0	0	0	0	0	0	0	0	0	66.0488	0	0	0	0	0	0	0	64.6727	0	0	0	0	65.8706	70.7282	0	0	0	0	0	0	0	0	0	68.2912	65.9325	0
		104	540.4	66.0323	0	71.057	0	0	0	0	69.4075	0	0	0	0	0	0	0	0	0	0	0	65.4971	0	0	0	0	0	0	0	67.1903	0	0	0	0	64.6187	75.4223	0	0	0	0	0	0	0	0	0	71.4074	66.8356	0
		105	544.26	0	0	66.1534	0	0	0	0	63.7622	0	0	0	0	0	0	0	0	0	0	0	68.4134	0	0	0	0	0	0	0	67.5019	0	0	0	0	69.8561	65.9526	0	0	0	0	0	0	0	0	0	68.8156	61.0987	0
		106	548.12	64.4103	0	71.7603	0	0	0	0	67.5854	0	0	0	0	0	0	0	0	0	0	0	67.9272	0	0	0	0	0	0	0	65.9156	0	0	0	0	64.2057	66.073	0	0	0	0	0	0	0	0	0	67.6747	65.9673	0
		107	551.98	0	0	70.239	0	0	0	0	72.1421	0	0	0	0	0	0	0	0	0	0	0	67.7987	0	0	0	0	0	0	0	65.9289	0	0	0	0	68.3164	67.619	0	0	0	0	0	0	66.0415	0	0	68.2174	62.5817	0
		108	555.84	67.1332	0	72.5636	0	0	0	0	69.3651	0	0	0	0	0	0	0	0	0	0	0	64.9094	0	0	0	0	0	0	0	64.4622	72.2278	0	0	0	67.574	68.1659	0	0	0	0	0	0	67.5597	0	0	68.8319	67.351	0
		109	559.7	63.1844	0	67.8884	0	0	0	0	0	0	0	0	0	0	0	0	0	0	0	0	71.9775	0	0	0	0	0	0	0	62.6793	0	0	0	0	68.7194	69.1972	0	0	0	0	0	0	0	0	0	67.0977	68.1747	0
		110	563.56	0	0	69.0061	0	0	0	0	68.3599	0	0	0	0	0	0	0	0	0	0	0	66.7031	0	0	0	0	0	0	0	68.3656	0	0	0	0	70.8115	67.1647	0	0	0	0	0	0	0	0	0	66.1242	63.9185	0
		111	567.42	61.2013	0	71.936	0	0	0	0	64.4844	0	0	0	0	0	0	0	0	0	0	0	68.6415	0	0	0	0	0	0	0	64.3018	0	0	0	0	67.7167	65.6758	0	0	0	0	0	0	0	0	0	68.7117	70.6637	0
		112	571.28	0	0	69.6306	0	0	0	0	0	0	0	0	0	0	0	0	0	0	0	0	67.1148	0	0	0	0	0	0	0	63.8083	0	0	0	0	64.9448	70.7941	0	0	0	0	0	0	67.3061	0	0	71.3935	62.1988	0
		113	575.14	64.3004	0	67.0618	0	0	0	0	0	0	0	0	0	0	0	0	0	0	0	0	70.6711	0	0	0	0	0	0	0	64.2881	0	0	0	0	70.0976	74.5806	0	0	0	0	0	0	67.9967	0	0	65.7853	62.0735	0
		114	579	65.7513	0	72.3805	0	0	0	0	0	0	0	0	0	0	0	0	0	0	0	0	69.9199	0	0	0	0	0	0	0	67.2816	0	0	0	0	68.4992	69.1575	0	0	0	0	0	0	0	0	0	67.7461	69.1101	0
		115	582.86	66.9514	0	71.5265	0	0	0	0	66.4106	0	0	0	0	0	0	0	0	0	0	0	70.8358	0	0	0	0	0	0	0	63.9527	0	0	0	0	63.7475	75.2068	0	0	0	0	0	0	68.9106	0	0	67.9649	63.4627	0
		116	586.72	65.8757	0	69.459	0	0	0	0	65.0604	0	0	0	0	0	0	0	0	0	0	0	66.0481	0	0	0	0	0	0	0	65.6303	0	0	0	0	66.2654	65.3516	0	0	0	0	0	0	0	0	0	68.9644	65.8956	0
		117	590.58	65.7968	0	72.181	0	0	0	0	0	0	0	0	0	0	0	0	0	0	0	0	69.6023	0	0	0	0	0	0	0	67.8829	0	0	0	0	63.8057	68.5049	0	0	0	0	0	0	61.7224	0	0	71.1733	64.6979	0
		118	594.44	66.6314	0	71.5897	0	0	0	0	0	0	0	0	0	0	0	0	0	0	0	0	71.4318	0	0	0	0	0	0	0	66.2273	0	0	0	0	67.8416	64.2968	0	0	0	0	0	0	0	0	0	73.3908	66.2647	0
		119	598.3	71.0109	0	68.324	0	0	0	0	0	0	0	0	0	0	0	0	0	0	0	0	63.1206	0	0	0	0	0	0	0	66.3829	0	0	0	0	67.6305	70.4905	0	0	0	0	0	0	0	0	0	68.1577	64.3449	0
		120	602.16	65.4585	0	68.216	0	0	0	0	0	0	0	0	0	0	0	0	0	0	0	0	69.2946	0	0	0	0	0	0	0	66.7439	0	0	0	0	68.6198	70.249	0	0	0	0	0	0	0	0	0	71.4867	66.4941	0
		121	606.02	65.8144	0	67.8624	0	0	0	0	75.0892	0	0	0	0	0	0	0	0	0	0	0	70.8287	0	0	0	0	0	0	0	68.2732	0	0	0	0	67.9756	69.6439	0	0	0	0	0	0	0	0	0	71.1795	63.9514	0
		122	609.88	65.6886	0	67.3982	0	0	0	0	0	0	0	0	0	0	0	0	0	0	0	0	69.6701	0	0	0	0	0	0	0	64.0708	0	0	0	0	67.2812	68.2725	0	0	0	0	0	0	0	0	0	69.6571	65.51	0
		123	613.74	70.2989	0	67.98	0	0	0	0	0	0	0	0	0	0	0	0	0	0	0	0	69.774	0	0	0	0	0	0	0	64.2517	0	0	0	0	68.8784	66.153	0	0	0	0	0	0	0	0	0	70.5497	65.329	0
		124	617.6	67.2244	0	71.8737	0	0	0	0	0	0	0	0	0	0	0	0	0	0	0	0	64.9524	0	0	0	0	0	0	0	63.9543	0	0	0	0	65.3358	70.1037	0	0	0	0	0	0	0	0	0	66.6493	66.7817	0
		125	621.46	66.3205	0	71.0306	0	0	0	0	0	0	0	0	65.1155	0	0	0	0	0	0	0	67.2008	0	0	0	0	62.8908	0	0	67.1815	0	0	0	0	63.3499	66.2663	0	0	0	0	0	0	0	0	0	68.5802	64.8226	0
		126	625.32	67.5696	0	67.9127	0	0	0	0	0	0	0	0	0	0	0	0	0	0	0	0	69.3243	0	0	0	0	65.1483	0	64.9278	64.917	0	0	0	0	69.8964	69.6667	0	0	0	0	0	0	0	0	0	65.71	65.6601	0
		127	629.18	69.7517	0	66.0531	0	0	0	0	0	0	0	0	0	0	0	0	0	0	0	0	67.137	0	0	0	0	0	0	64.3536	64.4724	0	0	0	0	63.7049	68.7313	0	0	0	0	0	0	67.0291	0	0	66.0382	68.9077	0
		128	633.04	67.8544	0	67.415	0	0	0	0	0	0	0	0	0	0	0	0	0	0	0	0	65.5044	0	0	0	0	71.7093	0	67.8864	66.4356	0	0	0	0	67.3358	72.1455	0	0	0	0	0	0	0	0	0	0	68.8978	0
		129	636.9	65.8875	0	67.9574	0	0	0	0	0	0	0	0	0	0	0	0	0	0	0	0	68.461	0	0	0	0	68.5001	0	70.2708	67.3025	0	0	0	0	64.729	70.0303	0	0	0	0	0	0	69.8463	0	0	67.8013	67.1627	0
		130	640.76	65.113	0	70.58	0	0	0	0	0	0	0	0	0	0	0	0	0	0	0	0	63.7129	0	0	0	0	71.5181	0	69.4192	62.645	0	0	0	0	66.0138	69.3079	0	0	0	0	0	0	66.8088	0	0	65.5294	62.3649	0
		131	644.62	65.5746	0	70.603	0	0	0	0	0	0	0	0	0	0	0	0	0	0	0	0	66.1514	0	0	0	0	67.2517	0	68.0692	63.4026	0	0	0	0	65.1361	67.0639	0	0	0	64.5191	0	0	66.6079	0	0	67.9995	69.5982	0
		132	648.48	72.6793	0	70.0899	0	0	0	0	0	0	0	0	0	0	0	0	0	0	0	0	65.0211	66.4066	0	0	0	70.4097	0	65.3237	66.6696	0	0	0	0	68.3046	69.4056	0	0	0	0	0	0	66.6094	0	0	68.1663	63.252	0
		133	652.34	65.4833	0	69.3051	0	0	0	0	0	0	0	0	0	0	0	0	0	0	0	0	68.5581	0	0	0	0	68.0039	0	67.6708	65.2372	0	0	0	0	64.7791	66.9714	0	0	0	0	0	0	66.8799	0	0	65.2181	68.7968	0
		134	656.2	68.6004	0	70.1799	0	0	0	0	0	0	0	0	0	0	0	0	0	0	0	0	67.4744	0	0	0	0	63.9327	0	64.4071	65.9798	0	0	0	0	68.4559	68.5093	0	0	0	65.859	0	0	61.6571	0	0	66.5908	69.4275	0
		135	660.06	67.0161	0	66.5623	0	0	0	0	0	0	0	0	0	0	0	0	0	0	0	0	68.0426	65.8692	0	0	0	68.7701	0	66.5304	62.5454	0	0	0	0	66.7594	70.543	0	0	0	0	0	0	62.5594	0	0	63.6297	60.7434	0
		136	663.92	70.0614	0	67.1258	0	0	0	0	0	0	0	0	0	0	0	0	0	0	0	0	65.3468	69.13	0	0	0	68.3349	0	70.3059	67.7911	0	0	0	0	67.9727	69.221	0	0	0	0	0	0	64.8106	0	0	65.7012	64.4587	0
		137	667.78	68.4377	0	64.3391	0	0	0	0	0	0	0	0	0	0	0	0	0	0	0	0	74.0948	66.7696	0	0	0	70.1364	0	67.734	69.6364	0	0	0	0	63.6039	71.54	0	0	0	64.3098	0	0	65.0099	0	0	68.7872	63.589	0
		138	671.64	65.8987	0	69.4698	0	0	0	0	0	0	0	0	0	0	0	0	0	0	0	0	71.0906	68.9687	0	0	0	71.2465	0	67.2884	67.6548	0	0	0	0	67.8171	67.4249	0	0	0	0	0	0	69.2014	0	0	0	65.9619	0
		139	675.5	64.3683	0	62.6004	0	0	0	65.6604	0	0	0	0	0	0	0	0	0	0	0	0	67.5044	0	0	0	0	66.6155	0	62.8104	70.9642	0	0	0	0	65.9365	70.6007	0	0	0	67.3847	0	0	64.0434	0	0	62.8168	64.1095	0
		140	679.36	64.8998	0	70.0874	0	0	0	66.4508	0	0	0	0	0	0	0	0	0	0	0	0	66.8448	70.6604	0	0	0	64.7782	0	67.3887	63.3248	0	0	0	0	67.7749	69.9485	0	0	0	65.9779	0	0	62.3552	0	0	0	60.092	0
		141	683.22	69.848	0	69.6074	0	0	0	66.6074	0	0	0	0	0	0	0	0	0	0	0	0	64.6303	66.686	0	0	0	67.9128	0	68.8953	66.2756	0	0	0	0	66.9323	72.3676	0	0	0	66.5135	0	0	68.1169	0	0	0	64.9796	0
		142	687.08	64.6682	0	74.7122	0	0	0	65.7283	0	0	0	0	0	0	0	0	0	0	0	0	69.7408	72.1883	0	0	0	65.4748	0	63.7887	67.3465	0	0	0	0	67.5012	68.916	0	0	0	66.7991	0	0	70.8961	0	0	66.1074	69.5763	0
		143	690.94	65.7307	0	71.6387	0	0	0	63.5109	0	0	0	0	0	0	0	0	0	0	0	0	63.5352	67.6652	0	0	0	65.1854	0	62.2319	67.3671	0	0	0	0	67.8709	67.4271	0	0	0	64.5559	0	0	68.6956	0	0	68.1399	65.1882	0
		144	694.8	66.9381	0	64.3021	0	0	0	62.5464	0	0	0	0	0	0	0	0	0	0	0	0	67.2988	66.7433	0	0	0	67.0828	0	64.7687	0	0	0	0	0	68.1754	72.4526	0	67.2003	0	66.8823	0	0	66.3011	0	0	0	68.8666	0
		145	698.66	73.3865	0	71.4116	0	0	0	61.7323	0	0	0	0	0	0	0	0	0	0	0	0	65.2942	65.1992	0	0	0	66.8295	0	64.2082	67.7594	0	0	0	0	70.0303	68.7904	0	0	0	61.6843	0	0	63.5314	0	0	0	65.8361	0
		146	702.52	68.4662	0	67.7611	0	0	0	65.9803	0	0	0	0	61.3031	0	0	0	0	0	65.6085	0	67.3262	70.1914	0	0	0	70.4194	0	65.1288	70.2094	0	0	0	0	67.7754	72.9756	0	0	0	64.562	0	0	68.0539	0	0	0	63.1193	0
		147	706.38	62.1793	0	65.6841	0	0	0	64.8619	0	0	0	0	0	0	0	0	0	0	0	0	66.8247	66.9131	0	0	0	68.3148	0	65.7288	63.1487	0	0	0	0	69.8748	68.1384	0	0	0	60.8501	0	0	67.0212	0	0	0	63.3081	0
		148	710.24	67.2764	0	74.8581	0	0	0	67.6873	0	0	0	0	0	0	0	0	0	0	0	0	68.0484	66.6111	0	0	0	69.6088	0	69.4614	64.794	0	0	0	0	64.9976	67.6846	0	69.6817	0	62.2175	0	0	73.4609	0	0	0	63.4231	0
		149	714.1	69.4146	0	66.6254	0	0	0	64.3054	0	0	0	0	0	0	0	0	0	0	0	0	72.1005	67.7312	0	0	0	67.5851	0	68.003	67.063	0	0	0	0	70.6443	71.8952	0	66.4575	0	63.8325	0	0	69.4865	0	0	0	67.5821	0
		150	717.96	66.674	0	70.2575	67.903	0	0	65.6866	0	0	0	66.6979	0	0	0	0	0	0	0	0	66.8924	71.9191	0	0	0	68.9261	0	72.3009	64.0854	0	0	0	0	68.7148	70.4197	0	65.3243	0	66.6054	0	0	66.1975	0	0	64.8842	65.5157	0
		151	721.82	66.8847	0	71.0546	61.5313	0	0	66.5023	0	0	0	0	0	0	0	0	0	0	0	0	65.4361	67.5712	0	0	0	67.351	0	69.703	65.9338	0	0	0	0	73.013	68.9868	0	0	0	60.5709	0	0	62.7119	0	0	72.5794	66.4186	0
		152	725.68	65.0186	0	69.1989	62.4039	0	0	72.9005	0	0	0	68.1001	0	0	0	0	0	0	63.3192	0	68.9069	69.5194	0	0	0	66.1146	0	68.1612	72.4912	0	0	0	0	64.2787	72.3391	0	0	0	62.3628	0	0	64.6834	0	0	70.2158	70.1454	0
		153	729.54	66.1508	0	65.7021	0	0	0	59.1177	0	0	0	67.456	0	0	0	0	0	0	63.2281	0	67.4814	68.4276	0	0	0	68.9952	0	68.9769	65.0251	0	0	0	0	69.9869	66.5322	0	0	0	63.6694	0	0	63.9987	0	0	63.4633	66.9261	0
		154	733.4	67.8251	0	70.1776	0	0	0	63.7614	0	0	0	68.1207	0	0	0	0	0	0	64.7531	0	67.949	67.6435	0	0	0	65.9821	0	67.3856	71.5102	68.235	0	0	0	67.4912	71.3873	0	64.6936	0	61.8834	0	0	67.0723	0	0	66.051	63.1223	0
		155	737.26	66.2308	0	66.9347	68.309	0	0	67.0865	0	0	0	66.4356	0	0	0	0	0	0	68.5418	0	69.2783	71.4129	0	0	0	68.5256	0	69.8178	65.6918	0	0	0	0	67.5906	68.2834	0	0	0	66.5705	0	0	63.2976	0	0	71.883	60.7793	0
		156	741.12	66.1897	0	73.5394	67.8676	0	0	68.1749	0	0	0	66.7348	0	0	0	0	0	0	62.8964	0	63.9389	66.9683	0	0	67.0007	0	0	64.7686	66.6635	0	0	0	0	69.5193	72.3716	0	66.8661	0	63.343	0	0	65.396	0	0	66.839	63.8928	0
		157	744.98	60.8457	0	66.0747	66.4212	0	0	68.609	0	0	0	60.9022	0	0	0	0	0	0	62.9265	0	64.0528	65.8917	0	0	0	0	0	67.608	66.6461	0	0	0	0	69.7599	71.9242	0	63.0709	0	65.0181	0	0	65.3386	0	0	71.0794	65.1755	0
		158	748.84	67.7874	0	69.5465	70.0044	0	0	68.4614	0	0	0	68.6784	0	0	0	0	0	0	59.1928	0	63.2229	66.7364	0	0	0	0	0	70.9094	62.1798	0	0	0	0	65.7771	67.6622	0	61.6935	0	63.1148	0	0	68.0168	0	0	75.5534	63.4565	0
		159	752.7	70.4939	0	68.5214	65.5747	0	0	64.6044	0	0	0	69.2449	0	0	0	0	0	0	61.1789	0	70.6389	0	0	0	68.3605	0	0	68.6628	62.1724	0	0	0	0	64.6484	70.8735	0	64.6324	0	0	0	0	67.9328	0	0	72.026	68.1406	0
		160	756.56	65.3963	0	68.1583	63.6584	0	0	66.7326	0	0	0	68.4984	0	0	0	0	0	0	64.3585	0	69.847	60.8632	0	0	65.4837	0	0	62.5573	64.8358	0	0	0	0	68.2335	75.4437	0	65.58	0	0	0	0	64.6879	0	0	72.1233	65.8793	0
		161	760.42	70.3581	0	69.2127	66.406	0	0	66.349	0	0	0	69.461	0	0	0	0	0	0	60.7967	0	70.1682	67.4329	0	0	0	0	0	65.3532	69.6347	0	0	0	0	67.6245	70.0765	0	65.264	0	63.1893	0	0	66.9409	0	0	71.6929	66.8017	0
		162	764.28	63.4056	0	71.3764	62.3615	0	0	66.3708	0	0	0	69.4617	0	0	68.2807	0	0	0	64.4459	0	67.764	0	0	0	67.0766	0	65.5543	66.4399	67.3856	0	0	0	0	65.0325	65.7745	0	61.724	0	0	0	0	67.8542	0	0	73.9268	64.3333	0
		163	768.14	68.4428	0	70.7173	67.0914	0	0	65.6659	0	0	0	62.4708	0	0	73.0885	0	0	0	68.0768	0	70.3368	0	0	0	65.4593	0	66.6564	68.4205	65.2274	0	0	0	0	68.5952	67.8251	0	65.1283	0	63.3697	0	0	68.3987	0	0	68.2928	65.9324	0
		164	772	66.6651	0	72.8451	63.978	0	0	66.2825	0	0	0	62.0561	0	0	0	0	0	0	64.652	0	71.5725	66.4566	68.9243	0	69.3682	0	0	64.7865	64.873	0	0	0	0	71.1587	70.3163	0	66.3203	67.9811	62.0085	0	0	65.131	0	0	66.7711	66.2149	0
		165	775.86	68.8977	0	69.5844	64.1759	0	0	65.1438	0	0	0	68.1309	0	0	0	0	0	0	64.4127	0	64.1568	66.6819	62.1095	0	67.6934	0	0	67.732	64.287	0	0	0	0	66.9283	66.712	0	64.509	0	0	0	0	66.5531	0	0	66.3815	69.3233	0
		166	779.72	65.1025	0	68.0285	67.4072	0	0	67.9328	0	0	0	60.5393	0	0	0	0	0	0	66.2609	0	67.6351	65.7015	66.0008	71.6095	65.3994	0	0	69.6716	62.4398	0	0	0	0	67.8323	70.5243	0	64.6497	0	67.5981	0	0	62.334	0	0	67.7296	66.3554	0
		167	783.58	66.1713	0	72.4242	70.7961	0	0	67.1344	0	0	0	64.0909	0	0	65.1667	0	0	0	64.0163	0	66.4587	68.6023	67.7825	71.1813	66.8816	0	0	68.3749	72.8739	0	0	0	0	70.2771	72.0301	0	61.8939	0	69.2964	0	0	68.5616	69.3564	0	66.9432	68.5784	0
		168	787.44	64.2726	0	70.6017	69.1736	0	0	67.6909	0	0	0	61.948	0	0	69.8517	0	0	0	65.0652	0	68.9249	69.4156	64.505	67.4499	67.3228	0	0	67.0116	66.4134	0	0	0	0	63.4084	66.0873	0	65.8139	0	65.7602	0	0	71.3437	69.6137	0	74.3175	63.3183	0
		169	791.3	65.289	0	65.5686	67.0649	0	0	66.7516	0	0	0	65.1649	0	0	70.0611	0	0	0	65.5531	0	67.8843	71.1262	62.1204	71.8013	68.3217	0	0	65.5685	65.8701	0	0	0	0	68.3383	68.3561	0	65.5443	0	65.7606	0	0	66.8081	64.0161	0	70.5373	66.1708	0
		170	795.16	68.1079	0	70.4098	68.7198	0	0	69.5727	0	0	0	69.004	0	0	67.8104	0	0	0	65.6726	0	64.5773	66.5912	66.0385	66.2923	67.0527	0	64.8535	68.6022	68.9445	0	0	0	0	70.3765	72.7542	0	66.317	0	65.2359	0	0	70.8402	66.2974	0	67.2556	65.9525	0
		171	799.02	66.7125	0	71.4296	67.3401	0	0	63.2496	0	0	0	63.1012	0	0	66.057	0	0	0	64.8658	0	66.7396	67.8528	69.2576	70.9097	68.4178	0	0	66.2265	67.1901	0	0	0	0	65.457	67.007	0	68.3477	0	67.8982	0	0	65.0465	63.4394	0	74.892	65.3168	0
		172	802.88	71.1601	0	72.6367	67.303	0	0	66.1776	0	0	0	62.6226	0	0	68.846	0	0	0	66.9497	0	69.9875	67.8156	67.5073	68.1372	66.4226	0	62.4792	66.896	68.0471	0	0	0	0	70.5528	71.8542	0	62.333	0	71.2739	0	0	67.2328	0	0	65.6181	67.1339	0
		173	806.74	63.976	0	67.3857	64.6759	0	0	70.7003	0	0	0	65.5989	0	0	71.1249	0	0	0	64.2701	0	67.4505	71.3582	66.5553	72.8185	64.9246	0	0	65.7484	65.8649	0	0	0	0	64.6355	71.1657	0	66.6436	0	64.2488	0	0	71.1425	65.2372	0	69.249	69.3415	0
		174	810.6	65.5768	0	71.1946	67.8002	0	0	67.7118	0	0	0	71.618	0	0	65.7464	0	0	0	67.3137	0	0	67.2473	63.8182	68.1522	63.1417	0	62.1052	70.0364	70.2972	0	0	0	0	67.1546	67.7664	0	66.2427	0	67.3698	0	0	69.4988	67.893	0	71.8903	62.267	0
		175	814.46	67.1464	0	70.3834	69.3956	0	0	68.8473	0	0	0	70.1355	0	0	67.954	0	0	0	69.6451	0	66.6654	66.9554	63.1247	67.6438	62.1848	0	0	67.7675	67.01	0	0	0	0	68.6667	67.8333	0	0	0	64.9158	0	0	67.6969	67.6567	0	70.8665	69.9753	0
		176	818.32	62.3415	0	64.7573	66.5347	0	0	64.1382	0	0	0	63.0377	0	0	68.5407	0	0	0	66.4956	0	65.9061	71.1084	66.4459	66.1203	64.8453	0	66.2733	65.764	65.0831	0	0	0	0	67.047	71.1094	0	63.5333	0	65.0369	0	0	67.795	69.1622	0	69.3062	66.0565	0
		177	822.18	65.2508	0	69.784	65.567	0	0	68.0585	0	0	0	70.6624	0	0	67.381	0	0	0	85.6611	0	67.0232	65.6311	67.316	65.8062	68.4443	0	66.5176	66.0229	69.0764	0	0	0	0	68.7822	72.3123	0	62.5324	0	0	0	0	64.3884	67.6427	0	70.3833	67.4648	0
		178	826.04	65.9023	0	69.7192	68.0263	0	0	72.9712	0	0	0	63.9638	0	0	69.4641	0	0	0	70.0371	0	65.2804	71.0397	64.7485	65.8187	61.2025	0	0	72.1601	71.5949	0	0	0	0	71.3069	66.7507	0	65.227	0	0	0	0	65.3168	71.7154	0	68.988	70.6525	0
		179	829.9	65.0506	0	65.5449	67.9195	0	0	67.3395	0	0	0	0	0	0	68.9044	0	0	0	62.7126	0	62.3488	69.4618	64.1834	67.8596	64.5973	0	64.2854	66.1955	65.2908	0	0	0	0	73.7467	72.1739	0	60.7923	0	0	0	0	67.0092	67.0686	0	68.0799	63.4291	0
		180	833.76	67.5427	0	67.8871	68.4171	0	0	65.3311	0	0	0	67.2306	0	0	72.1903	0	0	0	66.6863	0	63.0206	67.0056	68.9442	63.4289	70.0672	0	61.119	65.2005	68.465	0	0	0	0	67.6018	74.4097	0	63.984	0	67.7048	0	0	65.105	66.1737	0	70.7475	64.9345	0
		181	837.62	68.325	0	73.4021	67.9418	0	0	67.2788	0	0	0	0	0	0	68.4214	0	0	0	71.5254	0	70.2723	66.9923	68.6008	67.029	66.7826	0	0	67.1199	65.6555	0	0	0	0	66.8809	65.0969	0	59.6968	0	62.1498	0	0	64.2572	68.9888	0	72.4227	67.0592	0
		182	841.48	70.3065	0	71.5374	68.6668	0	0	65.9855	0	0	0	72.1715	0	0	64.648	0	0	0	66.7381	0	64.7607	67.8902	67.5712	65.8486	63.0621	0	0	66.9714	67.2074	0	0	0	0	71.0201	67.9739	0	69.7088	0	71.316	0	0	67.8924	70.2118	0	74.5919	60.9432	0
		183	845.34	69.5929	0	72.4042	65.4806	0	0	71.0198	0	0	0	68.1773	0	0	67.7945	0	0	0	71.6041	0	65.9085	70.5083	65.5126	67.9962	64.4639	0	0	69.5322	65.8846	0	0	0	0	68.2048	67.7637	0	63.3983	0	69.0317	0	0	66.8002	66.135	0	74.7573	69.1984	0
		184	849.2	65.1905	0	72.4015	69.5489	0	0	62.9061	0	0	0	0	0	0	71.8516	0	0	0	68.8351	0	69.4042	71.4705	65.529	69.4848	69.1884	0	0	68.0373	67.6967	0	0	0	0	65.6209	67.1788	0	66.0121	0	65.4254	0	0	69.6775	69.3946	0	68.7353	68.1539	0
		185	853.06	70.4007	0	70.4137	68.3978	0	0	66.0069	0	0	0	59.8223	0	0	71.5208	0	0	0	64.6749	0	70.4351	66.5144	65.537	67.3035	70.5667	0	0	66.5264	64.5345	0	0	0	0	69.6038	68.7787	0	59.5759	0	64.6077	0	0	66.6306	70.3067	0	68.7945	65.5993	0
		186	856.92	64.5837	0	66.1993	69.1113	0	0	64.3313	0	0	0	64.4148	0	0	71.1746	0	0	0	66.4189	0	68.8585	70.4215	64.5733	68.5252	67.7377	0	65.1802	65.9183	66.8027	0	0	0	0	63.7177	67.3191	0	68.3395	0	65.0678	0	0	63.4616	69.6001	0	74.1663	64.8781	0
		187	860.78	64.0552	0	71.5822	69.9943	0	0	67.0888	0	0	0	68.6101	0	0	69.1419	0	0	0	69.573	0	73.0769	63.8019	67.3204	68.1903	67.6695	0	67.1587	73.4603	64.1152	0	0	0	0	65.359	67.5068	0	60.9264	0	65.9026	0	0	71.7033	67.0157	0	70.1342	64.2181	0
		188	864.64	64.3234	0	66.8285	66.5025	0	0	73.0747	0	64.5045	0	68.3715	0	0	68.6085	0	0	0	70.7054	0	65.8929	66.4861	68.6577	70.3966	69.4378	0	59.6339	66.7314	65.5246	0	0	0	0	65.1445	69.1132	0	64.1703	0	62.9983	0	0	70.5301	61.7322	0	70.7809	66.1054	0
		189	868.5	67.9456	0	70.836	65.3983	0	0	72.1181	0	66.6001	0	71.8395	0	0	71.4327	0	0	0	66.8635	0	66.854	71.3688	65.3866	64.9265	70.4024	0	67.8464	63.6318	69.5429	0	0	0	0	65.5243	71.4697	0	68.8218	0	63.0906	0	0	67.6524	62.9969	0	69.4712	70.6996	0
		190	872.36	64.829	0	69.5762	68.3063	0	0	66.101	0	0	0	66.8866	0	0	71.8429	0	0	0	69.7911	0	67.8225	70.0138	66.053	63.6195	66.4339	0	68.2894	67.1896	70.0352	0	0	0	0	68.2794	73.7636	66.573	65.8124	0	62.6952	0	0	72.0735	66.7818	0	70.1907	61.2704	0
		191	876.22	71.1523	0	69.419	71.3745	0	0	69.6667	0	0	0	63.7009	0	0	68.8818	0	0	0	66.6682	0	63.6085	69.4112	69.071	65.5146	65.5042	0	60.9946	66.7663	64.4657	0	0	0	0	70.6504	65.9373	0	69.0137	0	65.01	62.7221	0	64.3503	64.2691	0	72.6683	65.3361	0
		192	880.08	68.3914	0	70.206	66.3304	0	65.5897	69.5014	0	64.4819	0	64.6943	0	0	69.3914	0	0	0	68.9843	0	64.7747	70.4358	74.2055	67.3978	65.082	0	65.2962	63.4236	70.1807	0	0	0	0	70.8725	71.0255	0	61.2338	0	67.4262	0	0	67.2459	65.4822	0	70.9218	64.9044	0
		193	883.94	66.7368	0	65.9701	67.213	0	67.0565	63.6884	0	67.4984	0	68.768	0	0	69.3742	0	0	0	67.941	0	66.2979	65.8848	67.8931	68.9037	67.612	0	0	64.9244	64.8125	0	0	0	0	70.4402	77.1445	63.6964	64.6334	0	64.3411	0	0	69.0793	64.5238	0	71.8648	67.2146	0
		194	887.8	66.0224	0	72.9259	65.5058	0	69.1679	66.925	0	66.4642	0	66.3298	0	0	69.9398	0	0	0	65.6025	0	71.2166	67.9911	67.6205	68.4103	65.4168	0	0	71.8703	71.8562	0	0	0	0	60.1281	66.5054	65.2481	66.1232	0	67.1032	0	0	64.1707	67.0912	0	72.0904	64.3118	0
		195	891.66	69.1675	0	69.708	70.9127	0	67.1685	69.4046	0	66.5269	0	67.3393	0	0	66.5533	0	0	0	68.6252	0	65.2332	69.2191	67.568	63.9198	66.7517	0	0	64.0477	64.8449	0	0	0	0	68.3953	70.9716	0	58.7715	0	65.37	67.6262	0	70.4007	72.264	0	68.0591	62.4139	0
		196	895.52	70.1171	0	68.7964	68.1023	0	0	73.9349	0	65.5819	0	65.2433	0	0	72.3337	0	0	0	63.8966	0	68.4834	67.5093	66.0798	74.3519	72.1851	0	62.1022	67.7076	63.5941	0	0	0	0	67.1533	72.7121	67.0889	65.5801	0	0	0	0	67.1598	61.6477	0	72.351	66.3003	0
		197	899.38	69.838	0	68.0546	64.2817	0	73.657	70.4053	0	68.784	0	63.8183	0	0	64.0885	0	0	0	68.6456	0	70.602	67.9996	66.4055	68.4617	72.4732	0	0	67.6382	67.2723	0	0	0	0	65.9396	71.5482	65.2212	64.6923	0	63.6759	67.4057	0	66.2755	70.2651	0	67.1294	68.1088	0
		198	903.24	67.077	0	70.5927	72.1661	0	61.4329	66.4775	0	63.9988	0	68.9446	0	0	68.6047	0	0	0	69.0732	0	70.3716	64.8903	65.888	66.5256	72.5596	0	65.6724	0	69.3201	0	0	0	0	66.6298	73.3418	67.3568	64.6381	0	64.8674	70.4519	0	71.4431	65.6492	0	66.6961	67.1092	0
		199	907.1	66.8715	0	71.3697	72.4033	0	64.3284	69.5465	0	68.5032	0	67.01	0	0	67.5575	0	0	0	61.3805	0	68.2735	70.9281	70.0852	68.6598	64.1918	0	62.5502	0	65.209	0	0	0	0	66.8565	68.9273	0	65.9455	0	62.8652	69.805	0	68.5869	65.7811	0	72.3156	66.466	0
		200	910.96	68.8709	0	72.3548	72.4812	0	64.6671	69.8718	0	70.3839	0	65.8174	0	0	71.2055	0	0	0	65.9758	0	70.0665	65.426	68.5429	70.4597	70.5799	0	66.178	67.1429	68.4876	0	0	0	0	67.5105	69.1658	67.0695	66.8945	0	0	67.9848	0	68.6747	62.4168	0	68.9376	65.4348	0
		201	914.82	66.8034	0	67.136	66.8026	0	70.715	66.8702	0	64.2974	0	67.1441	0	0	69.8532	0	0	0	64.739	0	66.4106	67.141	65.4671	63.6954	70.4862	0	63.9639	68.369	67.2468	0	0	0	0	62.6647	74.5105	67.2449	64.519	0	60.873	70.5473	0	68.42	67.5309	0	72.5834	65.5408	0
		202	918.68	73.357	0	63.0084	67.643	0	66.8227	72.2217	0	65.4038	0	63.3788	0	0	70.6663	0	0	0	66.814	0	68.785	66.6209	63.7854	67.897	65.8266	0	0	67.3016	66.6264	0	0	0	0	70.6516	72.6539	68.6279	62.6611	0	63.3699	68.5841	0	67.1701	70.0704	0	73.3931	66.6744	0
		203	922.54	67.2965	0	68.5754	65.4701	0	65.0491	63.1312	0	64.2914	0	61.5191	0	0	66.8045	0	0	0	67.26	0	67.4868	72.673	68.2848	70.2368	65.421	0	56.7663	68.0685	66.4131	0	0	0	0	64.514	67.5268	63.6206	69.0768	0	0	66.4533	0	67.4106	70.7405	0	68.3076	64.8972	0
		204	926.4	67.9021	0	66.2171	67.179	0	66.137	68.96	0	66.8426	0	67.2487	0	0	68.1856	0	0	0	66.1872	0	69.7649	68.6589	70.3675	66.73	65.0957	0	61.9609	68.3664	66.7726	0	0	0	0	64.2726	70.6233	63.7216	65.1812	0	64.0439	74.2169	0	67.3666	66.2517	0	68.028	67.4119	0
		205	930.26	79.6582	0	70.5481	66.7873	0	68.8183	66.8506	0	66.5816	0	61.7928	0	0	67.5004	0	0	0	68.1778	0	68.6041	68.8779	69.6086	66.8578	68.4546	0	0	67.8538	68.222	0	0	0	0	67.4424	66.9847	62.9962	63.4932	0	0	62.3155	0	68.3559	68.5764	0	66.856	68.4936	0
		206	934.12	66.7441	0	64.6204	67.2049	0	67.3495	70.3562	0	66.4094	0	68.1781	0	0	67.5332	0	0	0	68.0499	0	65.4124	65.4389	71.2362	70.193	65.6746	0	69.749	68.9348	65.2794	0	0	0	0	63.7711	66.0857	63.3064	60.0346	0	0	67.9151	0	68.4185	71.5746	0	70.6449	65.7778	0
		207	937.98	67.8629	0	70.5559	66.1615	0	66.0432	67.4649	0	69.1472	0	68.9469	0	0	66.2622	0	0	0	66.5281	0	66.9764	67.5781	65.5827	69.0461	67.9461	0	68.7989	72.0179	67.8528	0	0	0	0	63.3858	68.4813	62.5506	66.5939	0	0	67.4345	0	69.6771	67.0376	0	68.152	66.625	0
		208	941.84	67.7956	0	71.1457	68.7603	0	62.1609	72.412	0	66.6114	0	65.4196	0	0	69.453	0	0	0	67.1865	0	67.1721	0	66.1252	73.197	64.7872	0	0	65.8646	69.2013	0	0	0	0	65.0933	63.7019	67.488	62.382	0	0	67.1487	0	72.4678	68.409	0	69.9103	67.4971	0
		209	945.7	65.5276	0	71.3396	68.3783	0	70.3729	118.494	0	67.239	0	63.9744	0	0	69.2043	0	0	0	66.1269	0	71.0045	66.0421	69.6864	66.9321	70.1035	0	64.5884	66.4487	62.7765	0	0	0	0	67.4909	76.7254	66.1092	62.7825	0	0	67.5472	67.6237	68.863	69.5221	0	69.1907	70.6325	0
		210	949.56	71.3621	0	74.2875	68.1998	0	71.7502	67.6547	0	68.2593	0	66.2219	0	0	70.1962	0	0	0	69.0066	0	65.1908	63.6447	66.4256	73.1127	67.4295	0	64.379	69.2865	70.0224	0	66.8833	0	0	68.7213	69.693	61.8366	66.8866	0	0	67.0764	0	68.2058	65.4329	0	70.9546	68.2209	0
		211	953.42	68.9615	0	70.9665	68.7148	0	69.199	67.6238	0	68.2445	0	68.2963	0	0	70.4682	0	0	0	63.5024	0	64.9783	65.8146	65.5818	71.0654	70.2746	0	61.2186	70.9663	67.3672	0	0	0	0	67.4195	70.9963	66.495	63.6052	0	62.8267	67.7483	0	70.4054	70.9193	0	72.6854	66.2424	0
		212	957.28	72.0826	0	68.6666	72.5346	0	62.3801	69.4228	0	67.1665	0	69.6909	0	0	69.3931	0	0	0	67.0303	0	68.6544	64.566	63.707	71.4278	70.0757	0	0	68.0762	68.5645	0	0	0	0	65.938	70.8908	62.4484	61.9723	0	0	67.6711	65.7293	69.2452	64.7448	0	65.1057	66.7217	0
		213	961.14	66.4483	0	69.0515	68.674	0	68.8897	69.2226	0	64.1622	0	67.3598	0	0	65.2356	0	0	0	70.4328	0	69.856	65.8372	68.1661	69.2334	66.1942	0	0	64.489	62.4036	0	0	0	0	64.6088	70.6603	64.0827	63.7495	0	0	67.2434	63.304	69.3798	69.228	0	66.2476	67.1932	0
		214	965	71.3891	0	70.4108	62.5593	0	63.276	73.4039	0	67.9383	0	64.5019	0	0	71.5452	0	0	0	67.3582	0	69.3496	67.3214	65.1521	65.9369	66.596	0	64.5298	64.4166	65.1659	0	70.2597	0	0	62.9739	68.7955	63.1138	63.0789	0	0	69.3192	66.715	67.6249	72.1862	0	70.6741	68.3376	0
		215	968.86	68.5316	0	67.3846	65.2124	0	66.8998	73.2952	0	67.2038	0	66.1631	0	0	68.6562	0	0	0	68.6003	0	67.6078	71.6334	69.1693	67.2216	66.3096	0	0	71.3579	63.5936	0	0	0	0	64.4825	67.0071	64.2029	62.2661	0	0	70.715	64.4202	67.2453	64.9126	0	69.2816	64.5208	0
		216	972.72	74.5568	0	69.6593	68.4589	0	69.5789	67.5922	0	71.9374	0	66.5432	0	0	70.2635	0	0	0	70.7222	0	63.1926	67.5075	69.7266	72.2886	68.7955	0	0	66.7638	65.3126	0	73.2555	0	0	63.0278	71.3825	65.0811	62.2743	0	64.5517	64.7872	0	73.2743	70.5205	0	66.4677	65.6025	0
		217	976.58	66.3087	0	74.7326	68.5722	0	67.9997	67.163	0	63.4366	0	68.567	0	0	71.2771	0	0	0	66.901	0	69.4949	66.2232	76.388	71.7591	68.1983	0	0	66.0447	72.4791	0	73.6622	0	0	68.1905	69.1959	62.7949	61.2997	69.7414	0	68.0983	67.2921	64.4072	71.7914	0	68.4943	61.7111	0
		218	980.44	67.2575	0	68.411	69.6684	0	69.0665	69.1756	0	67.5566	0	67.729	0	0	68.7647	0	0	0	63.9544	0	72.664	66.7842	69.0771	70.8628	64.8593	0	0	63.4472	69.4698	0	68.0559	0	0	70.5284	67.187	64.1999	66.4003	0	67.4079	72.8519	63.7587	67.2745	60.0822	0	68.2531	69.2057	0
		219	984.3	64.3518	0	67.1183	67.1622	0	69.1148	68.6243	0	67.9869	0	66.787	0	0	67.7749	0	0	0	69.7216	0	69.457	68.004	67.3129	70.1547	66.4079	0	66.6516	67.5894	69.6042	0	65.9855	0	0	69.7572	72.3301	68.6822	66.9623	0	0	69.2137	65.9172	66.3078	69.9598	0	73.7435	67.1487	0
		220	988.16	68.1915	0	70.3689	68.8512	0	64.6948	63.8774	0	67.64	0	67.9734	0	0	69.915	0	0	0	64.7586	0	68.0218	67.8857	68.5941	69.0003	69.7283	0	63.7636	68.8803	69.1803	0	63.9335	0	0	67.4129	71.8368	68.1485	68.913	0	58.1422	63.573	65.4827	67.4194	68.3727	0	69.7024	63.7752	0
		221	992.02	71.2467	66.1245	69.5487	68.2745	0	63.9894	68.831	0	67.6145	0	65.8914	0	0	68.7771	0	0	0	71.0012	0	70.6024	68.9705	70.8058	65.7496	65.5129	0	0	0	64.535	0	68.2425	0	63.8584	69.7387	74.2825	67.4304	62.6277	0	66.6999	70.7714	65.9783	67.5831	64.2626	0	67.8692	64.6146	0
		222	995.88	72.0846	65.8637	68.0051	68.9215	0	73.1376	69.029	0	68.6469	0	71.9105	0	0	71.3784	0	0	0	66.6012	0	66.099	67.5588	68.9688	61.8756	63.9656	0	0	70.0551	65.9616	0	64.3229	0	70.2492	66.3957	68.1243	65.9282	66.6623	0	63.3416	68.6565	66.3096	68.5503	63.9298	0	67.0887	68.3106	0
		223	999.74	70.5574	0	67.6295	70.9473	0	65.6282	67.8789	0	65.785	0	64.9009	0	0	69.3245	0	0	0	65.3437	0	71.1281	0	68.3445	68.5817	65.4481	0	0	67.3301	65.7092	0	68.9442	0	0	69.7247	70.8367	70.3206	62.1326	0	62.3559	64.42	64.8533	69.4272	69.5222	0	69.1174	0	0
		224	1003.6	72.1651	61.3209	66.8163	70.3693	0	69.7758	70.9706	0	69.6375	0	70.4872	0	0	69.6917	0	0	0	64.6407	0	70.59	68.6099	65.8255	69.9226	64.8146	0	0	69.9169	67.1107	0	68.6826	0	0	68.1964	70.9979	68.2027	65.2672	0	0	67.7817	62.2089	73.996	66.7149	0	72.2832	68.2596	0
		225	1007.46	66.8887	66.2383	67.5627	68.5919	0	66.9103	70.33	0	67.5676	0	65.8767	0	0	66.6383	0	0	0	64.7168	0	68.4472	69.1486	69.6497	70.3381	66.67	0	65.8488	67.1558	63.5191	66.5533	64.0737	0	63.5484	68.2746	68.3418	67.3722	70.2501	0	68.6873	67.9252	62.004	71.6329	68.7707	0	70.9575	64.3911	0
		226	1011.32	70.5992	65.4748	69.9606	65.6197	0	69.119	62.4734	0	71.6965	0	68.0915	0	0	68.4459	0	0	0	66.2989	0	66.1776	0	65.0732	68.5408	68.21	0	0	65.2189	66.6376	0	66.7637	0	67.0376	71.3306	68.6025	70.9783	66.6349	0	65.9736	64.629	70.1369	72.3489	76.8723	0	71.6487	68.4619	0
		227	1015.18	65.6067	69.2561	72.8068	72.2139	0	67.5022	74.076	0	63.3371	0	65.3585	0	0	63.4458	0	0	0	65.2828	0	63.6079	62.6156	70.2815	68.6967	66.453	0	0	65.3793	66.7659	0	62.1745	0	69.174	64.7642	72.8705	65.6721	58.8305	0	65.6463	65.328	65.7703	68.9604	66.3665	0	70.4952	67.7075	0
		228	1019.04	71.0098	63.1999	69.8957	69.9759	64.9662	63.7079	69.3455	0	70.7283	0	71.1818	0	0	68.5434	0	0	0	69.8477	0	68.7759	71.9444	73.1335	66.9291	67.5272	0	0	65.9502	67.3702	68.3205	69.2474	0	0	65.0584	73.6361	63.9104	67.7952	0	64.6027	69.2954	66.0843	66.0993	64.0017	0	63.8887	69.4107	0
		229	1022.9	70.7615	62.8654	68.1937	66.7341	0	70.8484	65.289	0	64.8265	0	67.4531	0	0	69.1073	0	0	0	68.8722	0	68.1093	0	72.9249	68.4251	66.8384	0	0	64.6261	66.3799	68.5866	66.2453	0	66.3503	68.1744	70.7442	66.7236	63.7601	0	63.012	63.5356	67.1396	71.5724	65.1431	0	65.4478	64.8573	0
		230	1026.76	69.3729	59.888	67.6433	70.9243	0	67.6605	72.9735	0	67.3024	0	66.6986	0	0	68.8271	0	0	0	68.6623	0	64.8527	67.8273	68.1309	70.8053	67.4605	0	0	70.3621	68.2079	67.2277	68.4806	0	62.5191	63.7451	67.0746	72.6484	65.1822	0	61.6229	65.1033	68.3206	66.3323	68.4334	0	64.5457	0	0
		231	1030.62	68.8638	67.3928	70.7527	66.8374	0	69.5163	69.2383	0	65.3223	0	68.8117	0	0	66.4232	0	0	0	66.2524	0	69.9084	0	69.1156	70.1552	67.2273	0	0	66.3453	66.6919	73.4038	66.8461	0	66.2578	69.3517	72.1985	66.4876	62.6642	0	62.908	0	63.9702	67.1126	69.5764	0	69.1558	0	0
		232	1034.48	66.4776	60.6424	71.5782	66.8269	0	68.0629	69.0559	0	67.3996	0	67.575	0	0	69.6787	0	0	0	67.9833	0	71.9752	71.3956	65.8701	67.7468	67.2669	0	0	69.7172	65.9636	70.7031	70.1645	0	67.6865	66.6211	66.5366	68.1021	65.8868	0	63.9553	66.6837	66.257	64.7384	69.2389	0	71.0285	0	0
		233	1038.34	67.5487	67.4583	70.9085	67.0127	0	70.8167	66.7711	0	68.71	0	68.1203	0	0	68.6663	0	0	0	67.4507	0	69.5819	0	72.1635	66.8265	66.5279	0	0	68.4024	69.2791	66.7822	68.4971	0	69.449	70.3902	67.2745	64.2985	62.021	0	64.3918	67.3252	64.9251	63.3369	68.3245	0	69.0057	70.688	0
		234	1042.2	66.2775	65.6595	69.6589	70.746	0	69.579	78.9518	0	65.5521	0	63.8607	0	0	68.7965	0	0	0	65.9543	0	64.6684	0	67.4857	67.3111	63.1428	0	0	69.693	66.8313	75.4114	67.0036	0	65.6272	67.9391	70.7774	67.8021	67.5564	0	67.8739	70.8321	67.0495	65.5064	65.1485	0	72.4834	0	0
		235	1046.06	66.4562	64.607	69.7339	69.3373	0	68.4117	71.8452	0	68.3309	0	65.591	0	0	68.6796	0	0	0	68.8894	0	63.3411	0	70.5021	64.8021	68.6336	0	0	65.9981	64.7853	69.2601	71.1949	0	61.3735	63.312	71.6969	64.7253	59.5734	0	64.0817	71.6714	65.8207	67.1192	67.9863	0	70.0489	0	0
		236	1049.92	63.3825	63.406	73.4325	67.4695	0	66.6043	68.2194	0	68.9395	0	65.3467	0	0	67.6136	0	0	0	64.515	0	67.9766	0	65.8387	65.0056	66.8066	0	0	70.4447	67.1	67.7352	62.8387	0	69.2182	62.9599	70.4068	67.9543	65.3504	0	62.3365	67.8005	66.2948	64.8109	67.4722	0	68.3587	66.2474	0
		237	1053.78	66.3438	67.5992	71.0967	71.964	0	68.6869	67.7971	0	67.6203	0	66.8744	0	0	67.9727	0	0	0	69.4044	0	63.6977	67.676	67.7038	78.3453	66.812	0	0	64.1916	65.7757	71.3111	72.0946	0	65.856	70.1869	69.8759	64.0113	66.0118	0	60.9579	65.2508	65.3312	63.4077	66.9911	0	66.1053	65.4509	0
		238	1057.64	67.871	60.1418	67.8218	66.7727	0	65.6279	69.5765	0	73.467	0	66.2106	0	0	67.6617	0	0	0	67.8977	0	69.4929	0	68.6768	73.465	67.0617	0	0	66.1673	0	65.7965	66.2842	0	67.9299	64.129	70.7939	65.2135	67.8631	0	69.7528	65.296	63.9395	65.192	70.715	0	71.1898	71.4325	0
		239	1061.5	69.7613	60.7077	69.5172	64.5355	0	68.8616	66.5854	0	63.0089	0	0	0	0	72.7248	0	0	0	62.7807	0	73.9806	0	66.9044	67.6929	65.2856	0	63.2279	67.4434	67.6626	72.167	63.4767	0	63.5974	63.6492	68.4342	67.207	62.0933	0	62.394	71.5765	63.1691	68.0085	68.8697	0	64.5941	70.0605	0
		240	1065.36	68.306	61.6248	71.8907	69.1034	0	68.7515	71.2118	0	68.6277	0	62.3133	0	0	66.7087	0	0	0	71.3852	0	74.0398	0	69.4424	70.5729	69.1172	0	65.5486	70.162	65.9177	68.0722	69.6809	0	66.3623	65.6699	71.0388	61.5235	64.0592	0	64.0043	67.6674	65.6102	69.0768	66.711	0	69.701	70.6113	0
		241	1069.22	71.1108	0	69.4717	72.2023	0	70.9405	67.7663	0	65.9072	0	65.5023	0	0	64.5052	0	0	0	65.8248	0	67.1383	67.9854	66.9401	71.1409	70.0356	0	0	70.4998	0	67.8962	70.1003	0	64.1418	74.3627	66.5082	63.3419	60.8135	0	63.3998	67.5893	64.9469	66.8172	69.9846	0	71.6297	0	0
		242	1073.08	66.0289	69.3219	72.8055	68.6872	0	70.2293	71.8089	0	63.4073	0	68.7626	0	0	68.4051	0	0	0	61.0849	0	71.4782	0	68.9092	71.0942	68.8231	0	0	64.8173	0	69.9333	70.3164	0	71.806	67.5234	68.3308	63.8398	67.1324	0	65.5117	63.4962	69.4429	66.0358	64.8157	0	70.7991	66.6556	0
		243	1076.94	70.6529	59.5797	74.3556	69.0839	0	68.656	63.7789	0	67.0571	0	66.7333	0	0	70.4425	0	0	0	68.6792	0	71.7263	0	68.9593	71.0496	64.8348	0	0	68.7885	0	66.943	67.5985	0	65.2648	68.6791	71.4745	65.3862	64.4399	0	62.9629	67.3425	63.4888	66.1383	68.0485	0	67.1831	70.5999	0
		244	1080.8	67.7212	67.7555	76.1123	67.6923	0	70.2376	74.1079	0	73.4934	0	69.5234	0	0	71.1399	0	0	0	69.3791	0	68.9845	65.8214	65.1328	76.4061	69.0066	0	61.5065	67.0376	0	65.5357	65.0703	0	69.3688	65.147	72.4084	66.4178	62.9459	0	61.4467	64.7088	64.4593	64.3556	69.1585	0	69.9217	62.729	0
		245	1084.66	71.0779	68.6638	66.8308	68.9449	0	66.7263	67.9015	0	66.7643	0	60.558	0	0	70.254	0	0	0	67.3184	0	68.9871	65.1608	70.9042	66.3195	69.4914	0	65.3052	65.7872	0	70.4662	66.9114	0	67.0111	70.8039	67.9282	64.6008	65.2202	0	65.3382	68.3273	66.9396	72.7963	69.5041	0	70.6798	69.0712	0
		246	1088.52	70.9546	62.944	69.9572	69.3613	0	69.504	75.9278	0	69.5812	0	64.4227	0	0	66.7669	0	0	0	67.5761	0	69.3382	68.0783	65.0219	71.5433	69.3404	0	65.3024	63.3628	0	65.0133	66.3695	0	67.681	68.2868	69.934	68.0941	58.1025	0	64.7584	62.8099	65.108	69.4404	74.2985	0	67.5633	70.873	0
		247	1092.38	71.5899	65.0708	68.1548	67.8897	0	69.2153	70.4758	0	69.068	0	60.7286	0	0	65.6659	0	0	0	67.5323	0	67.6356	67.633	64.6113	69.342	66.1896	0	60.2213	72.757	69.4027	68.4188	62.3368	0	70.2493	66.8783	72.0923	65.5983	69.2685	0	63.2577	67.1459	68.193	65.763	66.2024	0	66.6535	66.281	0
		248	1096.24	69.0753	68.642	72.8458	65.4991	0	72.6577	65.2562	0	71.0893	0	69.4611	0	0	69.7751	0	0	0	63.7058	0	70.523	69.824	68.4153	67.6077	65.915	0	0	68.3718	0	67.6632	65.9449	0	62.8849	69.9937	71.5114	66.4693	65.4376	0	60.4249	71.6781	72.4263	64.28	69.1225	0	68.0906	68.8001	0
		249	1100.1	69.5271	69.3839	69.002	68.8954	0	68.1505	66.3278	0	66.3207	0	67.9043	0	0	66.7869	0	0	0	66.67	0	69.8888	67.0478	65.4957	68.5132	64.6845	0	62.5821	72.6668	0	66.971	64.7358	0	63.6588	67.2248	73.3549	64.0664	66.5026	0	69.3245	64.676	63.8464	69.527	68.7743	0	72.6388	66.5148	0
		250	1103.96	71.5454	63.2388	71.0647	66.9914	0	67.5147	71.6759	0	75.4382	0	67.5863	0	0	71.2277	0	0	0	70.3755	0	69.8596	69.5404	69.5744	63.2582	70.209	0	0	63.552	0	68.9865	64.4318	0	65.8514	67.5779	73.061	61.8279	62.9352	0	65.4784	70.0714	71.6621	63.6108	71.2351	0	69.1574	0	0
		251	1107.82	70.4513	60.3393	68.4244	70.3763	0	67.3233	71.2725	0	69.5193	0	65.2262	0	0	66.784	0	0	0	64.3733	66.9632	67.4689	65.955	69.2745	69.8034	69.8513	0	0	69.6328	0	66.3914	67.1753	63.885	66.6484	67.221	72.1775	64.5734	66.3872	0	63.4333	66.8639	71.6487	61.9164	72.3131	0	75.8628	67.9446	0
		252	1111.68	67.8875	66.7125	67.5524	71.2474	0	68.8942	74.065	0	63.3118	0	63.1491	0	0	67.0006	0	0	0	67.1954	62.0487	73.448	64.8976	71.6112	72.4321	69.061	0	0	67.4568	0	66.7283	67.7291	66.1213	62.8792	75.0311	70.4962	67.4655	67.6182	0	67.4943	67.7376	69.4691	67.1098	67.1881	0	71.6556	66.4355	0
		253	1115.54	67.239	65.8275	67.1293	67.0937	0	73.3072	68.853	0	66.5738	0	0	0	0	69.6153	0	0	0	66.5504	65.0445	69.7004	66.8818	69.8259	66.4317	66.5757	0	0	66.6854	65.9664	68.6389	67.3468	0	60.8561	70.6196	66.9969	66.5243	66.9777	0	69.1204	72.3996	71.7656	65.8218	68.2576	0	68.8435	62.9604	0
		254	1119.4	66.1654	66.4726	69.5799	69.4403	0	68.7784	72.9912	0	64.7525	0	68.8946	0	0	72.2032	0	0	0	68.5315	68.6069	68.9057	68.2293	68.5357	64.2802	65.0133	0	0	70.7816	0	64.5844	64.8352	0	68.4153	68.6091	69.0318	61.2657	69.0761	0	62.2553	60.9211	70.0184	69.3767	67.7005	0	71.5027	72.3401	0
		255	1123.26	69.0129	66.3623	73.5827	68.8371	0	68.4436	73.6684	0	68.3727	0	64.4761	0	0	63.2091	0	0	0	66.7992	63.6481	67.4839	67.7963	67.1248	70.9907	66.4379	0	0	68.6521	65.1006	70.0335	65.6811	68.2455	66.1623	65.4429	69.9029	63.822	67.2528	0	65.6439	72.1997	63.3868	66.7548	69.9161	0	71.8609	67.8847	0
		256	1127.12	67.0185	66.5923	69.7377	71.2644	0	71.0792	75.4613	0	68.6189	0	66.0446	0	0	65.7003	0	0	0	69.9483	65.9497	66.9603	65.5336	69.0065	66.8464	65.0939	0	0	68.1042	64.1824	69.1263	62.2714	64.6671	67.442	69.4876	69.1442	67.7218	65.8791	0	62.7362	67.7539	64.907	64.2146	72.5764	0	71.1067	0	0
		257	1130.98	71.6512	63.6512	72.639	72.5283	0	68.5347	66.0476	0	66.1145	0	65.1711	0	0	72.4039	0	0	0	68.9219	62.2112	70.9249	66.171	67.6492	70.6006	69.6556	0	0	67.6579	67.6189	66.28	66.6015	67.9252	71.408	67.7317	71.1584	63.5968	67.271	0	62.7522	72.8439	67.0278	68.6501	67.9673	0	72.4113	66.3224	0
		258	1134.84	67.8183	71.0817	69.0769	70.2321	0	67.819	68.963	0	65.2391	0	73.4947	65.8563	0	67.7217	0	0	0	63.8435	62.4127	67.4923	66.5374	65.094	69.3938	68.9484	0	0	64.7393	66.1285	63.8329	66.6946	67.021	65.7457	66.21	75.1078	70.8298	66.4223	0	64.917	74.4151	64.9418	74.0053	66.0239	0	71.8465	64.2602	0
		259	1138.7	71.2039	63.59	67.2082	71.1794	0	72.6293	72.1126	0	68.3528	0	65.0466	65.2198	0	70.1266	0	0	0	65.3911	64.1229	69.0614	67.3368	67.2683	64.2299	68.0806	0	0	64.4309	63.3946	65.8472	68.121	68.798	66.6345	0	71.7601	63.4804	67.1007	0	64.9214	68.9187	58.7981	68.2654	65.4273	0	72.0216	62.3668	0
		260	1142.56	65.857	64.9787	67.1802	67.4506	0	68.8133	67.12	0	69.7036	0	66.7188	65.3353	0	74.0334	0	0	0	66.1088	61.1944	65.9113	67.074	69.7825	70.9128	68.0788	0	0	67.5455	67.7269	64.8374	70.5153	67.8173	65.6618	68.055	66.97	69.7424	66.1086	0	66.2432	70.1513	60.4992	71.7138	65.9219	0	71.6687	67.9401	0
		261	1146.42	65.5191	67.6162	73.1242	69.8875	0	71.4291	66.018	0	69.0935	0	69.5371	69.8693	0	66.9312	0	0	0	66.177	70.4305	73.666	66.7329	68.8519	70.0081	69.2839	0	0	69.8604	71.1719	67.3537	70.0262	65.6638	66.4134	68.3567	70.4675	64.379	65.5395	0	65.4558	70.7637	63.9369	60.3379	68.8148	0	72.0649	61.9705	0
		262	1150.28	74.1117	64.8313	71.536	68.93	0	69.3313	65.5102	0	64.298	0	65.8985	0	0	69.8471	0	0	0	65.397	59.747	63.9499	68.1516	68.1151	69.0493	70.2247	0	0	67.758	71.3761	65.793	67.7228	67.2988	65.564	69.4503	67.5893	65.3009	64.6692	0	65.5813	74.7634	63.1067	68.1278	69.5894	0	69.3399	69.3181	0
		263	1154.14	67.7034	65.9054	70.2877	68.2443	0	70.823	65.3773	0	71.005	0	67.271	0	0	68.2627	0	0	0	67.3709	65.0253	66.9372	64.7217	70.5583	68.4285	66.3437	0	0	66.7809	67.3757	69.2385	68.3261	0	68.8256	66.5287	68.3134	64.7045	64.0925	0	65.463	72.4914	62.9184	64.0978	72.0516	0	68.4382	67.6348	0
		264	1158	70.5589	63.9969	69.5539	66.2786	0	68.9414	67.7942	0	65.954	0	66.8346	65.5364	0	67.5761	0	0	0	65.7342	60.4866	70.3246	66.3047	69.9893	69.0377	63.7622	0	0	73.7979	68.5878	66.1492	68.6936	65.4976	62.692	73.5151	66.5883	64.5541	66.7369	0	65.9989	70.2778	66.8876	68.0096	62.8079	0	69.9798	65.6652	0
		265	1161.86	66.4546	71.3481	70.5997	66.8819	0	68.1198	64.2293	0	66.0304	0	70.4215	65.7746	0	71.4603	0	0	0	71.5098	0	71.3129	70.7399	68.8848	71.7066	66.8831	0	0	68.1278	66.832	65.1833	65.7589	63.3516	66.2875	66.5093	69.3104	60.3549	64.9823	0	64.5838	69.5135	63.6368	70.4512	70.1632	0	72.1963	64.2727	0
		266	1165.72	68.566	69.579	74.7446	69.8619	0	69.9458	69.6199	0	65.7043	0	66.8694	69.7124	0	69.9679	0	0	0	62.2293	0	62.2726	66.0074	70.8113	73.0394	69.9398	0	0	71.663	69.3279	65.3048	67.1587	68.1675	66.7994	62.5751	72.0415	67.3468	69.4064	0	61.5993	73.0311	64.9589	66.1429	67.6072	0	76.3862	70.6099	0
		267	1169.58	68.6441	64.7795	75.6708	71.264	0	72.8746	72.8286	0	65.9024	0	67.8098	68.4853	0	67.8701	0	0	0	68.779	0	65.2061	65.9237	69.6893	66.1886	70.0285	0	0	67.9722	64.5406	64.8175	71.3574	62.3064	66.5115	63.6964	67.2966	64.4043	63.5909	0	65.2749	71.2313	66.4089	63.7852	65.5479	0	72.6175	66.1709	0
		268	1173.44	67.6613	70.8496	72.4381	71.364	0	70.9468	68.1098	0	67.3301	0	70.3093	70.7592	0	73.6424	0	0	0	67.7083	60.9161	69.1457	64.8256	69.8317	70.1765	65.3937	0	0	67.067	68.4293	65.7488	70.7365	68.0439	68.832	64.6279	72.7104	64.7983	71.4236	0	66.9194	65.0882	62.6721	65.9956	72.566	0	68.0231	68.4359	0
		269	1177.3	63.447	63.4314	68.2406	67.2378	0	74.3627	65.4004	0	66.5475	0	66.2392	68.8468	0	70.8633	0	0	0	68.6881	67.812	64.7747	67.8387	71.3205	69.3641	69.8567	0	0	66.9865	66.7222	69.6535	66.9064	67.6858	63.0464	69.5544	70.462	72.0995	63.4055	0	62.3392	71.4766	62.6067	67.7558	69.1866	0	71.0895	65.3594	0
		270	1181.16	65.2888	64.4529	71.3001	74.5684	0	67.6737	66.0453	0	61.7178	0	66.2461	60.3898	0	70.3324	0	0	0	71.8396	60.7637	65.0652	66.5784	65.8944	69.8293	62.9126	0	0	69.6376	71.4972	66.5535	64.9311	65.0334	67.0673	62.942	68.4106	63.3037	63.3034	0	68.3489	68.1987	63.5282	67.0735	63.1025	0	73.0769	66.56	0
		271	1185.02	64.7225	64.0479	68.7766	71.2083	0	71.1228	67.804	0	66.4429	0	65.5426	64.9493	0	68.6359	0	0	0	69.3745	63.0055	69.8138	65.629	74.2117	70.0706	64.03	0	0	71.1251	71.7787	64.1333	68.0782	65.3507	62.8409	70.266	72.5442	65.9533	61.7504	0	65.8341	68.3761	65.234	67.92	76.6804	0	71.2009	61.1967	0
		272	1188.88	69.0211	68.7966	69.5935	67.511	0	69.6684	69.1717	0	68.0228	0	72.0172	63.2544	0	68.4476	0	0	0	67.5918	62.5574	64.5373	70.1119	69.7464	71.6392	61.5456	0	0	69.5254	67.9815	67.1369	66.7293	63.673	62.6102	62.2687	72.0135	66.2111	62.6871	0	65.8237	69.2176	63.8606	71.5185	69.3019	65.3065	71.1966	68.6365	0
		273	1192.74	67.55	61.7077	77.2123	69.5946	0	68.792	71.4661	0	69.8003	0	64.3406	71.7919	0	72.2842	0	0	0	65.461	65.5744	68.1143	65.5027	65.8529	73.6716	68.5367	0	0	69.7523	63.0092	68.2985	68.0892	67.0962	67.3119	70.7777	66.8494	68.9702	64.4781	0	72.9782	67.2694	67.922	70.247	66.2221	0	68.3805	68.13	0
		274	1196.6	69.6889	64.0646	73.6454	73.605	0	73.7801	68.6748	0	68.4115	0	64.1218	69.9183	0	65.5902	0	0	0	62.955	62.3704	67	68.0694	66.3865	73.5566	68.4854	0	0	67.4259	60.256	70.9414	65.799	71.9002	65.1377	71.342	66.8067	61.0548	65.6341	0	67.5302	67.2572	60.3149	68.3065	68.0708	0	68.8495	65.4211	0
		275	1200.46	69.1395	69.2702	75.1366	71.8738	0	71.4322	68.8302	0	66.7827	0	66.2487	68.5739	0	90.2007	0	0	0	70.4922	63.7721	65.0126	68.4628	66.1931	66.4634	68.2051	0	0	70.25	69.5754	64.4787	68.6327	58.8127	66.7578	65.184	71.7904	64.8751	67.3974	0	68.7394	70.3832	65.1876	65.3716	63.3388	63.3065	71.4599	72.3213	0
		276	1204.32	66.315	67.9363	68.604	68.567	0	68.8467	65.1404	0	67.6906	0	65.1515	67.8783	0	67.3787	63.1579	0	0	65.4913	64.7687	68.8519	66.2872	68.4761	71.102	67.7583	0	0	63.9817	65.1907	66.4131	63.7754	63.97	62.7452	63.2767	73.0664	91.4667	65.568	0	67.2931	74.5488	66.032	64.8162	62.7157	0	74.7858	62.9763	0
		277	1208.18	66.456	62.3142	68.0044	67.962	0	69.7405	68.3677	0	70.8283	0	69.104	63.1876	0	66.2121	59.621	0	0	67.2529	66.7198	71.6965	70.6312	68.5041	66.8756	65.3335	0	0	67.4488	73.1556	68.0681	68.3792	72.0819	69.6544	66.3411	70.455	74.2277	67.8617	0	62.39	71.0244	66.7133	70.1887	70.4433	0	70.6409	70.6103	0
		278	1212.04	72.9794	65.0595	69.2293	70.3279	0	66.04	68.4138	0	67.3091	0	61.7298	64.1396	0	65.1504	0	0	0	67.1076	64.2847	66.3878	70.3738	72.2558	69.0868	65.7636	0	0	65.2695	71.468	70.5371	66.5561	67.6638	68.5766	65.342	73.9623	68.5652	64.5158	0	66.626	71.9798	62.4943	67.5319	66.494	67.3237	71.0401	63.6084	0
		279	1215.9	70.5953	65.8495	76.0988	71.0062	0	67.5777	68.9682	0	67.2282	0	68.3983	66.451	0	67.372	0	0	0	64.8102	0	68.7947	65.7286	66.7265	66.9611	62.3297	0	0	70.8922	69.3594	68.6274	68.9011	66.3485	61.2059	69.0547	72.5789	65.9241	63.0229	0	65.3401	70.3345	65.8427	72.3943	69.3197	61.2391	69.1657	67.0191	0
		280	1219.76	67.2324	73.8882	75.4156	65.6169	0	70.5162	71.0834	0	68.3445	0	70.2196	66.8651	0	68.6052	0	0	0	64.555	65.8656	67.3351	63.9306	70.2052	75.3812	65.9457	0	68.7824	70.6069	65.9551	66.8041	66.3584	68.0392	70.1669	69.4113	68.1317	65.1993	66.1352	0	66.7299	67.6806	63.0667	66.2738	69.896	0	72.6682	67.6484	0
		281	1223.62	69.4386	65.4936	68.6715	71.4033	0	66.1559	68.0276	0	67.8983	0	63.2016	66.622	0	73.4485	0	0	0	66.3136	63.4604	70.3969	70.926	65.7303	66.2046	67.2852	0	0	67.5185	65.2373	67.7	66.4087	67.5043	62.1929	71.4906	65.7535	63.9791	62.3198	0	62.9845	71.9809	68.9196	69.857	68.1288	0	74.925	67.3643	0
		282	1227.48	70.2559	63.4616	69.9601	69.0091	66.0575	67.4098	71.4318	0	70.0131	0	69.3329	64.6589	0	68.6036	0	0	0	68.7789	0	66.7094	72.4547	74.24	70.7564	65.3897	0	0	61.8159	66.9911	68.3012	66.844	70.0085	64.6013	65.7809	65.7345	66.723	62.8232	0	66.7764	69.2004	63.7882	70.2349	68.3405	72.0669	73.4325	66.9683	0
		283	1231.34	69.2035	70.5639	70.5384	67.5983	0	68.3857	69.4418	0	82.5449	0	63.5097	68.247	0	71.1249	0	0	0	66.572	64.3513	65.5559	66.8914	66.2277	68.5155	71.1502	0	0	68.2571	65.2736	64.9532	73.0009	62.4837	68.5426	67.5546	69.5647	67.81	61.731	0	62.9128	67.6605	65.372	71.8752	63.0131	64.2675	71.519	71.1893	0
		284	1235.2	67.8224	63.3837	73.4853	68.3505	63.6197	71.4035	70.4467	0	76.3142	0	65.5193	67.0038	0	70.4755	65.6082	0	0	71.4652	61.2961	65.6819	69.6124	68.2969	72.4994	63.6242	0	59.0937	65.4108	64.8309	64.0987	67.385	63.7495	67.6643	68.6166	72.4519	62.8595	63.5723	0	69.6866	66.3474	67.0618	68.0672	70.689	68.2631	65.6453	68.5091	0
		285	1239.06	66.1907	67.6029	70.6067	66.7212	0	67.8454	71.9561	0	64.0358	0	65.0091	65.8361	0	67.0179	61.3924	0	0	65.1517	65.0105	69.9145	70.7086	66.6789	70.8812	62.9897	0	65.9419	66.9093	70.5302	68.946	66.0286	66.37	64.5979	68.0138	69.3653	68.1671	61.1914	0	65.799	67.2155	62.8912	70.6838	66.5208	65.9449	70.1403	65.4956	0
		286	1242.92	65.2319	70.5163	69.6548	67.9984	66.479	67.9857	70.5308	0	87.6706	0	67.4477	71.4903	0	69.7858	64.2204	0	0	64.975	64.3395	66.1356	68.1085	72.6357	71.7725	67.9425	0	0	66.9361	64.3114	68.2584	64.8221	66.427	72.1806	66.1976	68.9829	76.0356	63.332	0	64.4862	67.8319	67.1121	68.8253	64.0022	65.5291	70.2348	72.2391	0
		287	1246.78	67.9063	62.7137	67.9918	70.7887	0	68.3407	66.3325	0	67.1036	0	69.9839	67.8671	0	69.3139	65.4001	0	0	62.1941	63.9975	68.5019	66.5648	70.816	70.7902	67.9023	0	70.7492	66.7939	64.5577	68.4703	64.4498	68.4063	65.8787	63.8516	73.4694	84.9952	66.588	0	64.6662	67.2526	69.2656	66.6028	68.1353	66.0661	70.4904	65.4211	0
		288	1250.64	67.4936	72.795	73.7052	69.3322	59.9694	70.7998	71.8792	0	67.359	0	69.8034	64.8215	0	63.7956	62.8905	0	0	66.6361	60.4157	62.8535	73.8517	67.6348	73.0587	67.1834	0	0	67.8582	69.332	73.4328	68.6944	68.3122	63.8914	71.3736	71.9055	91.9684	64.887	0	64.8979	66.3487	64.0577	67.4482	61.6812	64.2529	74.2244	70.6119	0
		289	1254.5	67.1684	70.895	69.3101	68.39	64.9348	67.4644	67.2498	0	75.3039	0	68.1074	64.1525	0	74.2094	60.6286	0	0	69.9636	62.6888	63.3083	65.5332	68.0228	70.0458	62.3376	0	0	70.3737	67.7079	64.5555	69.3643	69.7987	68.6815	69.3511	71.0238	88.9274	72.7122	0	70.3323	71.8682	66.7634	67.4831	68.0658	64.7402	69.6953	63.7537	0
		290	1258.36	64.2004	61.1186	69.1909	70.5817	64.0707	72.3832	65.82	0	65.7898	0	68.3026	72.8534	0	65.3361	60.0564	0	0	73.0343	62.7795	68.8124	72.8052	74.1416	72.5127	62.3178	0	69.971	68.6224	64.6461	68.3569	63.9063	63.2352	65.3975	71.0583	74.1472	63.0094	76.4856	0	67.2637	63.7921	66.4065	73.4546	67.2109	68.4715	71.0738	62.8402	0
		291	1262.22	69.2665	67.6775	72.3681	70.3142	65.2367	76.7567	64.3241	0	70.3901	0	61.8673	67.6068	0	70.5828	63.7466	0	0	66.7461	64.6027	75.7716	65.7966	69.0886	72.8358	68.0776	0	62.5075	70.533	69.6627	66.1732	66.2966	64.769	64.683	66.0109	65.712	84.0077	66.6129	0	62.9454	71.5004	67.1721	71.6099	65.6434	66.127	73.0806	68.3067	0
		292	1266.08	66.1907	64.9556	69.795	73.9475	63.9554	68.5364	67.1583	0	73.3036	0	65.6341	63.9053	0	68.0675	63.8629	0	0	63.5471	67.6891	66.8369	68.6	74.5159	66.7674	62.8853	0	64.3443	72.6193	65.8373	67.328	64.8972	64.7609	67.2181	69.5077	71.3736	70.3084	64.9974	0	67.3683	70.3089	66.1605	67.6078	70.4545	65.4882	71.1717	66.4966	0
		293	1269.94	63.2812	65.8526	69.0165	66.6129	62.5447	67.2812	70.6123	0	71.2799	0	64.8362	67.0813	0	72.2198	60.533	0	0	67.4079	67.8868	67.5456	63.3719	67.403	67.9816	71.34	0	67.7074	76.9871	66.3852	66.2308	65.0141	64.9959	65.8962	62.5473	72.5746	67.2579	61.6915	0	0	70.7441	63.0468	67.6144	70.9326	69.6814	71.9162	62.7967	0
		294	1273.8	71.2561	62.0805	67.7847	70.5581	70.1436	67.9495	71.1319	0	76.2521	0	67.9313	68.6595	0	70.3165	64.5371	0	0	70.011	67.4422	71.8662	68.6387	66.0682	69.0084	69.2349	0	60.0531	66.4535	65.3349	65.9778	70.462	68.6435	67.9159	65.3587	70.7676	93.3592	66.0329	0	66.8706	69.9639	66.7163	69.4705	67.5125	66.8256	71.4611	64.8837	0
		295	1277.66	67.6051	64.8112	71.8964	68.4995	63.9338	66.5854	69.5607	0	70.205	0	70.2722	67.4924	0	74.449	63.0057	0	0	68.4288	64.2727	69.1316	61.5891	65.7918	71.4739	64.7052	0	0	67.7273	64.7463	68.1782	66.6875	63.1205	66.8342	68.8916	72.904	80.4369	71.6396	0	65.1458	70.8106	68.448	72.0014	68.8064	63.9592	73.4158	72.9586	0
		296	1281.52	0	64.5857	74.511	74.6159	66.0805	71.5307	75.6054	0	73.7385	0	63.3206	65.8989	0	70.3479	61.0881	0	0	66.8743	65.0869	70.0461	72.5337	73.3141	70.9257	67.7054	0	0	68.9868	67.7146	69.5912	64.5517	66.413	69.2486	67.6613	70.7963	70.6657	65.5887	0	64.7261	73.4594	67.3835	66.3188	67.8204	60.5045	72.2808	66.6328	0
		297	1285.38	71.6393	66.6531	69.6548	69.2935	62.6923	66.2717	67.9639	0	69.3218	0	0	63.7861	0	68.2151	0	0	0	71.3582	66.0621	72.5103	66.2081	70.2487	70.0782	63.9241	0	0	72.7096	64.685	65.4671	68.5715	65.0396	67.1754	68.5865	75.5681	77.1902	64.9223	0	0	69.956	66.9501	69.9019	70.0721	64.1208	72.9701	74.4951	0
		298	1289.24	67.0129	62.4453	74.8641	71.4352	63.5921	71.1297	71.0827	0	68.6254	0	68.0099	67.7005	0	70.0226	62.5155	0	0	65.4679	66.2443	70.5261	67.2161	66.6286	74.4205	61.7054	0	0	74.0763	70.5754	68.5202	69.5681	67.2187	61.6307	64.7414	71.6881	73.8053	71.4606	0	63.4065	69.8354	73.0681	70.0686	62.5571	64.4666	76.2166	67.0058	0
		299	1293.1	74.174	60.9241	69.3994	67.7899	67.3611	71.4794	69.4029	0	71.9117	0	70.8669	64.3462	0	73.6096	60.932	0	0	70.7665	64.7785	70.3069	65.5512	68.8017	68.6951	62.8347	0	0	77.1357	62.2701	67.1299	66.9379	68.7929	64.9776	68.2433	80.2409	75.7938	64.1617	0	0	69.8088	64.5032	66.4584	65.0236	61.9993	70.5467	70.4047	0
		300	1296.96	65.8678	65.8562	70.2344	69.5292	67.3866	65.6796	70.3169	0	66.4984	0	69.4929	72.1331	0	68.2429	69.6947	0	0	68.3519	64.1552	66.7114	66.5647	70.7121	73.9906	67.1029	0	0	72.6704	64.3004	65.8568	71.6333	64.2416	67.1494	73.4351	73.0874	65.195	65.6464	0	68.8592	68.4513	67.5948	71.2943	68.0427	68.0901	67.8326	71.8307	0
		301	1300.82	66.1112	62.5768	66.2942	76.0232	61.801	68.8932	74.7699	0	68.9009	0	65.401	68.1237	0	74.0169	58.3645	0	0	72.2371	64.239	68.7319	60.5182	71.4676	75.9156	65.6602	0	0	70.6179	65.9296	68.9477	68.7061	67.1596	66.2776	62.4332	72.0638	64.8618	65.157	0	70.1403	67.9295	68.2159	65.3053	68.0907	66.7865	74.1251	67.5792	0
		302	1304.68	0	71.8923	66.0355	70.4057	66.7747	68.2724	71.9271	0	66.453	0	0	64.6355	0	70.6871	62.8502	0	0	65.3911	65.2368	69.3013	69.9384	70.0077	109.294	68.6167	0	0	67.5383	76.5408	65.8866	72.0469	62.4938	67.8093	66.3758	68.4125	64.6226	69.6172	0	67.9619	69.9142	65.4256	65.6717	73.1183	62.2173	66.3666	72.4712	0
		303	1308.54	59.9583	67.438	68.7431	70.5091	63.3439	70.7473	70.4686	0	65.3125	0	0	66.7761	0	71.4013	62.2259	0	0	70.0204	63.1602	66.8038	70.8839	70.3382	72.1328	64.3575	0	0	66.2588	66.6589	69.8389	69.6334	62.5556	63.5809	65.3531	76.2118	71.2916	70.1141	0	64.8177	66.9344	62.3466	69.046	69.7661	65.0445	75.3288	67.3701	0
		304	1312.4	0	68.8275	69.1107	65.0898	66.6687	67.5387	69.3876	0	70.0817	0	67.2709	69.414	0	68.7172	64.5935	0	0	65.8829	64.3898	68.2292	68.5636	72.3086	73.1691	69.9432	0	0	68.7506	61.4612	68.0081	62.9137	69.1163	65.3134	69.018	69.8397	65.8574	65.9621	0	63.8518	68.1259	72.1928	69.4677	67.2263	68.2808	73.9632	70.6297	0
		305	1316.26	65.232	67.2882	66.5183	70.0501	0	71.3085	69.4089	0	65.2888	0	65.9227	66.0977	0	70.2568	65.986	0	0	72.2821	67.7065	72.9824	67.4327	62.749	67.835	64.7648	0	0	71.4651	68.7245	69.0096	65.4973	65.4489	67.0248	75.4676	73.4501	77.1415	69.228	0	65.0545	66.266	65.8147	67.6609	68.4552	67.6307	73.1352	68.2232	0
		306	1320.12	62.8336	0	67.2563	70.5038	67.857	70.087	68.5563	0	72.7954	0	0	68.3959	0	70.6415	66.7656	0	0	68.6299	63.664	69.363	72.0038	68.9786	67.0417	70.3669	0	0	71.6148	67.1744	70.2122	67.9569	66.6521	61.6224	70.8969	72.6837	71.4208	65.6607	0	69.741	70.2219	69.7545	69.8644	72.2039	66.1227	71.5145	71.7058	0
		307	1323.98	67.5882	67.9217	66.0107	71.9618	65.0167	70.9031	71.3316	0	65.4829	0	0	65.6268	0	69.3704	64.9322	0	0	69.3966	62.3257	69.1818	65.6615	75.6112	69.7735	65.2611	0	0	67.1456	68.3796	71.2439	66.9949	65.6105	68.1067	65.7596	67.4294	0	64.0676	0	65.0418	69.8607	68.1112	68.8114	70.2531	68.4376	76.513	65.7851	0
		308	1327.84	67.6299	66.8411	68.0261	70.0181	65.5358	71.5658	69.5323	0	69.05	0	67.6985	72.7494	0	71.7528	61.931	0	0	68.9951	62.0467	67.3116	65.0415	67.9038	70.9351	63.9175	0	0	67.0685	76.0296	70.0151	66.8642	67.3089	64.4082	69.6856	73.882	78.6995	66.8284	0	65.8095	69.009	68.3629	76.2409	67.3607	65.543	75.3989	67.844	0
		309	1331.7	65.824	63.3086	72.9232	71.9387	65.6933	68.2508	70.9971	0	65.0728	0	65.1406	69.2658	71.9479	69.2296	65.4621	0	0	70.8433	58.2937	74.0983	70.124	71.2398	71.3191	65.396	0	0	0	68.4785	67.0839	72.6168	67.9563	62.8231	65.306	73.1267	70.4925	65.8188	0	64.5174	64.1703	64.5856	70.5714	65.2819	65.7589	72.7331	71.0876	64.2702
		310	1335.56	68.1007	67.9663	70.8095	72.4352	0	71.4551	74.095	0	71.2185	0	64.1626	65.0669	0	64.7023	63.5002	0	0	63.4193	61.155	69.2714	69.5401	68.0531	73.2981	62.6294	0	0	66.2431	68.9261	66.7195	69.816	63.1278	69.1317	66.2021	70.2576	0	73.7715	0	64.8991	70.2921	65.1731	65.4464	0	68.388	75.0693	73.1741	63.3805
		311	1339.42	69.3595	73.8136	71.1311	69.0334	0	70.2215	68.7973	0	65.4696	0	0	64.9581	69.7137	69.9211	62.9368	0	0	67.236	64.2026	69.2237	68.3681	69.3014	67.6911	68.0875	0	0	64.4527	65.5951	72.0171	70.5184	65.5404	63.4354	66.6202	68.8922	64.9498	76.7859	0	69.3442	67.4191	65.5214	70.4662	0	63.7542	69.5913	65.4789	0
		312	1343.28	69.2141	68.1599	70.0809	70.5959	66.6382	64.9713	64.9675	0	70.0365	0	0	69.1925	65.9694	70.7197	62.6362	0	0	70.3606	65.4124	67.0741	72.4832	62.673	68.191	64.4647	0	0	68.3845	66.4156	71.667	68.4679	69.3288	66.0724	69.4768	67.9086	0	69.5309	0	68.3525	74.7132	74.4895	66.3617	67.5792	63.2884	71.1861	63.7969	66.7414
		313	1347.14	68.0897	67.0146	71.611	72.4939	0	67.5121	72.1732	0	66.4691	0	0	63.8142	68.8792	67.277	61.8042	0	0	69.5288	59.3455	66.6883	66.6679	69.816	72.1956	64.0379	0	63.0146	65.4659	72.6369	66.8683	68.8468	64.3641	62.0826	69.6728	68.8818	0	64.6686	0	63.4888	70.5612	68.8867	72.1854	68.6355	67.1609	71.9024	65.37	63.5475
		314	1351	73.511	68.4818	68.5773	68.2434	64.2769	69.4961	65.4252	0	69.7791	0	0	70.5208	66.9202	68.4057	59.0574	0	0	65.8255	64.0885	68.8477	66.0931	70.1274	74.5422	64.3512	0	0	65.3094	63.229	65.4519	69.2248	66.6583	64.6064	67.7895	71.4617	0	67.5133	0	68.3398	70.2361	63.678	66.9736	0	65.5448	75.1183	68.4408	63.2982
		315	1354.86	0	71.9854	70.6835	67.8196	62.428	68.2762	67.816	0	63.3958	0	61.8551	64.4853	63.4824	69.7207	63.3433	0	0	70.2978	0	66.4552	68.6633	69.8477	75.3179	64.013	0	0	69.7747	66.7434	66.3063	65.5873	66.6855	68.7359	68.1817	75.8704	80.585	70.7522	0	61.4845	70.7513	65.2234	73.757	0	66.3241	75.4008	67.0791	64.6741
		316	1358.72	66.4744	64.9007	66.8729	71.2149	69.7534	70.0082	63.7025	0	64.5483	0	0	62.8705	66.5555	67.1684	64.3591	0	0	70.4463	62.8663	69.097	64.79	70.6235	72.6954	69.0227	0	0	66.8203	65.482	66.6605	66.9453	68.4392	63.4295	69.4932	64.055	64.7522	70.6072	0	64.6657	71.3627	61.6112	62.4506	0	61.9177	75.3611	66.9769	61.6189
		317	1362.58	0	61.0361	71.3367	78.5434	64.1507	69.7813	67.1879	0	68.217	0	0	70.4754	71.9471	66.9921	61.7663	0	0	69.1207	65.0615	65.4137	63.7643	72.8986	68.6787	68.5494	0	0	67.3416	66.3322	70.411	68.8734	66.27	67.741	72.5009	70.653	67.8094	69.1993	0	67.161	71.3129	65.343	67.1147	0	62.5494	74.0166	61.0367	64.5122
		318	1366.44	69.2701	73.916	68.7366	71.6631	62.7661	69.3019	71.0853	0	60.3031	0	65.4393	65.8006	70.0766	68.5979	63.2098	0	0	72.7965	61.9219	68.8812	67.9881	65.5435	74.1446	63.8674	0	0	66.8171	67.8425	66.3681	72.6174	67.0138	69.68	67.4241	72.4362	72.07	66.2114	0	64.2786	69.1732	63.0022	69.6732	0	66.1763	75.7356	66.1742	60.8182
		319	1370.3	71.6863	64.3243	69.0872	67.9186	64.7232	71.9561	68.2252	0	66.9778	0	65.9743	64.9905	68.6795	67.703	71.1426	0	0	64.1851	63.905	68.5309	73.5491	70.541	73.4664	0	0	0	69.9156	72.3177	70.0127	67.1712	60.8137	59.9978	67.1452	76.1353	63.6807	68.6626	0	66.0625	77.5518	63.4162	69.3226	0	65.4004	73.3044	66.9053	62.2824
		320	1374.16	63.7732	69.9704	72.5633	67.3859	58.8215	78.9024	69.5341	0	69.5471	0	67.2078	66.5823	64.0947	65.8448	78.5512	0	0	68.5311	62.7252	70.9422	66.7103	71.3537	77.3229	67.1572	0	0	67.79	69.9285	75.6201	69.6028	63.6769	67.8416	63.6405	73.0539	67.3752	66.0843	0	63.489	67.9381	69.5906	65.7811	0	66.0713	74.2938	61.7872	59.9912
		321	1378.02	66.0093	63.4717	71.5375	68.4364	60.8794	67.6783	71.5359	0	70.3116	0	64.5183	61.816	69.6691	69.7789	63.5005	0	0	74.1678	61.5452	68.1641	60.4655	64.6731	79.6385	63.8255	0	0	67.7155	64.9457	69.7496	70.4814	66.9895	63.9996	64.0558	67.2156	0	66.4962	0	63.6683	67.7262	65.6925	66.7824	0	60.2821	72.9415	62.9871	63.7565
[truncated: 273 more rows]
[truncated: 22 more columns]

## Sheet: Average Spots by Background
				SptId_1	SptId_2	SptId_3	SptId_4	SptId_5	SptId_6	SptId_8	SptId_9	SptId_12	SptId_13	SptId_14	SptId_15	SptId_17	SptId_18	SptId_20	SptId_21	SptId_22	SptId_23	SptId_25	SptId_27	SptId_28	SptId_29	SptId_30	SptId_32	SptId_33	SptId_34	SptId_35	SptId_36	SptId_37	SptId_38	SptId_40	SptId_42	SptId_43	SptId_44	SptId_45	SptId_47	SptId_48	SptId_50	SptId_51	SptId_52	SptId_54	SptId_55	SptId_57	SptId_58	SptId_60	SptId_61
[truncated: 595 more rows]
[truncated: 22 more columns]
