# Supplementary material for: Quantitative imaging of transcription in living Drosophila embryos reveals the impact of core promoter motifs on promoter state dynamics
Source: Nat Commun. 2021 Jul 23;12:4504. doi: 10.1038/s41467-021-24461-6 (PMC8302612; doi:10.1038/s41467-021-24461-6)
Supplement: Supplementary file 13 — Source Data [file 41467_2021_24461_MOESM13_ESM.zip › NatComm Source Data/snaE-sna+INRPr/sna+INRPr M2 - ComprehensiveActivationData.xls]

## Sheet: Sheet 1
						Time	Frame	Active Nucs	Cumulative Active Nucs
Tot Nucs Numb	40					165.98	0	0	0
Region						169.84	1	0	0
X1	41					173.7	2	0	0
X2	66					177.56	3	0	0
Y1	-25					181.42	4	0	0
Y2	25					185.28	5	0	0
						189.14	6	0	0
Filter Parameters						193	7	0	0
Zeros	2					196.86	8	0	0
Ones	30					200.72	9	1	1
Pix Size	0.1312					204.58	10	1	1
						208.44	11	1	1
						212.3	12	1	1
						216.16	13	1	1
						220.02	14	1	1
						223.88	15	1	1
						227.74	16	1	1
						231.6	17	1	1
						235.46	18	2	2
						239.32	19	2	2
						243.18	20	2	2
						247.04	21	2	2
						250.9	22	3	3
						254.76	23	3	3
						258.62	24	3	3
						262.48	25	3	3
						266.34	26	3	3
						270.2	27	3	3
						274.06	28	3	3
						277.92	29	3	3
						281.78	30	3	3
						285.64	31	4	4
						289.5	32	4	4
						293.36	33	4	4
						297.22	34	4	4
						301.08	35	4	4
						304.94	36	4	4
						308.8	37	4	4
						312.66	38	4	4
						316.52	39	4	4
						320.38	40	4	4
						324.24	41	5	5
						328.1	42	5	5
						331.96	43	5	5
						335.82	44	5	5
						339.68	45	5	5
						343.54	46	5	5
						347.4	47	5	5
						351.26	48	5	5
						355.12	49	4	5
						358.98	50	4	5
						362.84	51	4	5
						366.7	52	4	5
						370.56	53	4	5
						374.42	54	4	5
						378.28	55	5	6
						382.14	56	5	6
						386	57	5	6
						389.86	58	5	6
						393.72	59	5	6
						397.58	60	6	7
						401.44	61	6	7
						405.3	62	6	7
						409.16	63	6	7
						413.02	64	6	7
						416.88	65	6	7
						420.74	66	6	7
						424.6	67	7	8
						428.46	68	8	9
						432.32	69	8	9
						436.18	70	8	9
						440.04	71	8	9
						443.9	72	8	9
						447.76	73	8	9
						451.62	74	8	9
						455.48	75	8	9
						459.34	76	8	9
						463.2	77	8	9
						467.06	78	8	9
						470.92	79	8	9
						474.78	80	9	10
						478.64	81	10	11
						482.5	82	10	11
						486.36	83	10	11
						490.22	84	10	11
						494.08	85	10	11
						497.94	86	9	11
						501.8	87	9	11
						505.66	88	9	11
						509.52	89	9	11
						513.38	90	9	11
						517.24	91	9	11
						521.1	92	9	11
						524.96	93	10	12
						528.82	94	10	12
						532.68	95	10	12
						536.54	96	10	12
						540.4	97	10	12
						544.26	98	10	12
						548.12	99	10	13
						551.98	100	10	13
						555.84	101	10	13
						559.7	102	10	13
						563.56	103	10	13
						567.42	104	10	13
						571.28	105	10	13
						575.14	106	10	13
						579	107	10	13
						582.86	108	11	13
						586.72	109	11	13
						590.58	110	11	13
						594.44	111	11	13
						598.3	112	11	13
						602.16	113	11	13
						606.02	114	11	13
						609.88	115	11	13
						613.74	116	12	14
						617.6	117	12	14
						621.46	118	13	15
						625.32	119	13	15
						629.18	120	13	15
						633.04	121	13	15
						636.9	122	13	15
						640.76	123	14	16
						644.62	124	14	16
						648.48	125	14	16
						652.34	126	14	16
						656.2	127	14	16
						660.06	128	14	16
						663.92	129	14	16
						667.78	130	14	16
						671.64	131	14	16
						675.5	132	14	16
						679.36	133	14	16
						683.22	134	14	16
						687.08	135	14	16
						690.94	136	14	16
						694.8	137	15	17
						698.66	138	15	17
						702.52	139	15	17
						706.38	140	15	17
						710.24	141	15	17
						714.1	142	15	17
						717.96	143	16	17
						721.82	144	16	17
						725.68	145	16	17
						729.54	146	15	17
						733.4	147	15	17
						737.26	148	15	17
						741.12	149	16	17
						744.98	150	16	17
						748.84	151	16	17
						752.7	152	16	17
						756.56	153	16	17
						760.42	154	16	17
						764.28	155	16	17
						768.14	156	16	17
						772	157	16	17
						775.86	158	16	17
						779.72	159	16	17
						783.58	160	16	17
						787.44	161	16	17
						791.3	162	17	18
						795.16	163	17	18
						799.02	164	18	19
						802.88	165	18	19
						806.74	166	18	19
						810.6	167	18	19
						814.46	168	18	19
						818.32	169	18	19
						822.18	170	18	19
						826.04	171	19	20
						829.9	172	19	20
						833.76	173	19	20
						837.62	174	19	20
						841.48	175	19	20
						845.34	176	19	20
						849.2	177	19	20
						853.06	178	19	20
						856.92	179	20	21
						860.78	180	20	21
						864.64	181	20	21
						868.5	182	20	21
						872.36	183	20	21
						876.22	184	20	21
						880.08	185	21	22
						883.94	186	21	22
						887.8	187	21	22
						891.66	188	21	22
						895.52	189	21	22
						899.38	190	21	22
						903.24	191	21	22
						907.1	192	21	22
						910.96	193	21	22
						914.82	194	21	22
						918.68	195	21	22
						922.54	196	21	22
						926.4	197	21	22
						930.26	198	21	22
						934.12	199	21	22
						937.98	200	21	22
						941.84	201	21	22
						945.7	202	21	22
						949.56	203	21	22
						953.42	204	21	22
						957.28	205	21	22
						961.14	206	21	22
						965	207	21	22
						968.86	208	21	22
						972.72	209	21	22
						976.58	210	21	22
						980.44	211	21	22
						984.3	212	21	22
						988.16	213	22	22
						992.02	214	22	22
						995.88	215	22	22
						999.74	216	22	22
						1003.6	217	22	22
						1007.46	218	22	22
						1011.32	219	22	22
						1015.18	220	22	22
						1019.04	221	23	23
						1022.9	222	23	24
						1026.76	223	23	24
						1030.62	224	23	24
						1034.48	225	23	24
						1038.34	226	24	25
						1042.2	227	24	25
						1046.06	228	24	25
						1049.92	229	24	25
						1053.78	230	24	25
						1057.64	231	24	25
						1061.5	232	24	25
						1065.36	233	24	25
						1069.22	234	24	25
						1073.08	235	25	26
						1076.94	236	25	26
						1080.8	237	26	26
						1084.66	238	26	26
						1088.52	239	27	27
						1092.38	240	27	27
						1096.24	241	27	27
						1100.1	242	27	27
						1103.96	243	27	27
						1107.82	244	27	27
						1111.68	245	27	27
						1115.54	246	27	27
						1119.4	247	28	28
						1123.26	248	28	28
						1127.12	249	28	28
						1130.98	250	28	28
						1134.84	251	28	28
						1138.7	252	28	28
						1142.56	253	28	28
						1146.42	254	28	28
						1150.28	255	29	29
						1154.14	256	30	30
						1158	257	30	30
						1161.86	258	30	30
						1165.72	259	30	30
						1169.58	260	30	30
						1173.44	261	30	30
						1177.3	262	30	30
						1181.16	263	30	30
						1185.02	264	30	30
						1188.88	265	30	30
						1192.74	266	30	30
						1196.6	267	30	30
						1200.46	268	30	30
						1204.32	269	30	30
						1208.18	270	31	31
						1212.04	271	31	31
						1215.9	272	31	31
						1219.76	273	31	31
						1223.62	274	31	31
						1227.48	275	32	32
						1231.34	276	32	32
						1235.2	277	32	32
						1239.06	278	32	32
						1242.92	279	32	32
						1246.78	280	33	33
						1250.64	281	33	33
						1254.5	282	33	33
						1258.36	283	33	33
						1262.22	284	33	33
						1266.08	285	33	33
						1269.94	286	33	33
						1273.8	287	33	33
						1277.66	288	33	33
						1281.52	289	33	33
						1285.38	290	34	34
						1289.24	291	34	34
						1293.1	292	34	34
						1296.96	293	34	34
						1300.82	294	34	34
						1304.68	295	35	35
						1308.54	296	35	35
						1312.4	297	35	35
						1316.26	298	35	35
						1320.12	299	35	35
						1323.98	300	35	35
						1327.84	301	35	35
						1331.7	302	35	35
						1335.56	303	35	35
						1339.42	304	35	35
						1343.28	305	35	35
						1347.14	306	35	35
						1351	307	35	35
						1354.86	308	35	35
						1358.72	309	35	35
						1362.58	310	35	35
						1366.44	311	35	35
						1370.3	312	34	35
						1374.16	313	34	35
						1378.02	314	34	35
						1381.88	315	34	35
						1385.74	316	35	36
						1389.6	317	35	36
						1393.46	318	35	36
						1397.32	319	35	36
						1401.18	320	35	36
						1405.04	321	35	36
						1408.9	322	35	36
						1412.76	323	35	36
						1416.62	324	35	36
						1420.48	325	35	36
						1424.34	326	35	36
						1428.2	327	36	36
						1432.06	328	36	36
						1435.92	329	36	36
						1439.78	330	36	36
						1443.64	331	36	36
						1447.5	332	37	37
						1451.36	333	37	37
						1455.22	334	37	37
						1459.08	335	38	38
						1462.94	336	38	38
						1466.8	337	38	38
						1470.66	338	38	38
						1474.52	339	38	38
						1478.38	340	38	38
						1482.24	341	38	38
						1486.1	342	38	38
						1489.96	343	38	38
						1493.82	344	38	38
						1497.68	345	38	38
						1501.54	346	38	38
						1505.4	347	38	38
						1509.26	348	38	38
						1513.12	349	38	38
						1516.98	350	38	38
						1520.84	351	38	38
						1524.7	352	38	38
						1528.56	353	38	38
						1532.42	354	38	38
						1536.28	355	38	38
						1540.14	356	38	38
						1544	357	37	38
						1547.86	358	37	38
						1551.72	359	37	38
						1555.58	360	38	38
						1559.44	361	38	38
						1563.3	362	38	38
						1567.16	363	38	38
						1571.02	364	38	38
						1574.88	365	38	38
						1578.74	366	38	38
						1582.6	367	38	38
						1586.46	368	39	39
						1590.32	369	39	39
						1594.18	370	39	39
						1598.04	371	39	39
						1601.9	372	39	39
						1605.76	373	38	39
						1609.62	374	38	39
						1613.48	375	38	39
						1617.34	376	38	39
						1621.2	377	39	40
						1625.06	378	39	40
						1628.92	379	39	40
						1632.78	380	39	40
						1636.64	381	39	40
						1640.5	382	39	40
						1644.36	383	39	40
						1648.22	384	39	40
						1652.08	385	39	40
						1655.94	386	39	40
						1659.8	387	39	40
						1663.66	388	39	40
						1667.52	389	39	40
						1671.38	390	39	40
						1675.24	391	39	40
						1679.1	392	39	40
						1682.96	393	39	40
						1686.82	394	38	40
						1690.68	395	38	40
						1694.54	396	38	40
						1698.4	397	39	40
						1702.26	398	39	40
						1706.12	399	39	40
						1709.98	400	39	40
						1713.84	401	39	40
						1717.7	402	39	40
						1721.56	403	39	40
						1725.42	404	39	40
						1729.28	405	39	40
						1733.14	406	39	40
						1737	407	39	40
						1740.86	408	39	40
						1744.72	409	40	40
						1748.58	410	40	40
						1752.44	411	40	40
						1756.3	412	40	40
						1760.16	413	40	40
						1764.02	414	40	40
						1767.88	415	40	40
						1771.74	416	40	40
						1775.6	417	40	40
						1779.46	418	40	40
						1783.32	419	40	40
						1787.18	420	40	40
						1791.04	421	40	40
						1794.9	422	40	40
						1798.76	423	40	40
						1802.62	424	40	40
						1806.48	425	40	40
						1810.34	426	39	40
						1814.2	427	39	40
						1818.06	428	39	40
						1821.92	429	39	40
						1825.78	430	39	40
						1829.64	431	39	40
						1833.5	432	39	40
						1837.36	433	39	40
						1841.22	434	39	40
						1845.08	435	39	40
						1848.94	436	38	40
						1852.8	437	38	40
						1856.66	438	38	40
						1860.52	439	39	40
						1864.38	440	39	40
						1868.24	441	39	40
						1872.1	442	39	40
						1875.96	443	39	40
						1879.82	444	39	40
						1883.68	445	39	40
						1887.54	446	39	40
						1891.4	447	39	40
						1895.26	448	39	40
						1899.12	449	39	40
						1902.98	450	39	40
						1906.84	451	39	40
						1910.7	452	39	40
						1914.56	453	39	40
						1918.42	454	39	40
						1922.28	455	39	40
						1926.14	456	39	40
						1930	457	39	40
						1933.86	458	39	40
						1937.72	459	39	40
						1941.58	460	39	40
						1945.44	461	39	40
						1949.3	462	39	40
						1953.16	463	39	40
						1957.02	464	39	40
						1960.88	465	39	40
						1964.74	466	39	40
						1968.6	467	39	40
						1972.46	468	39	40
						1976.32	469	39	40
						1980.18	470	38	40
						1984.04	471	38	40
						1987.9	472	37	40
						1991.76	473	37	40
						1995.62	474	37	40
						1999.48	475	37	40
						2003.34	476	37	40
						2007.2	477	37	40
						2011.06	478	37	40
						2014.92	479	38	40
						2018.78	480	38	40
						2022.64	481	38	40
						2026.5	482	38	40
						2030.36	483	38	40
						2034.22	484	38	40
						2038.08	485	38	40
						2041.94	486	38	40
						2045.8	487	38	40
						2049.66	488	38	40
						2053.52	489	38	40
						2057.38	490	38	40
						2061.24	491	38	40
						2065.1	492	38	40
						2068.96	493	38	40
						2072.82	494	38	40
						2076.68	495	38	40
						2080.54	496	38	40
						2084.4	497	38	40
						2088.26	498	38	40
						2092.12	499	38	40
						2095.98	500	38	40
						2099.84	501	38	40
						2103.7	502	38	40
						2107.56	503	38	40
						2111.42	504	38	40
						2115.28	505	38	40
						2119.14	506	38	40
						2123	507	38	40
						2126.86	508	38	40
						2130.72	509	38	40
						2134.58	510	38	40
						2138.44	511	38	40
						2142.3	512	38	40
						2146.16	513	38	40
						2150.02	514	38	40
						2153.88	515	38	40
						2157.74	516	38	40
						2161.6	517	38	40
						2165.46	518	38	40
						2169.32	519	38	40
						2173.18	520	38	40
						2177.04	521	38	40
						2180.9	522	38	40
						2184.76	523	38	40
						2188.62	524	38	40
						2192.48	525	38	40
						2196.34	526	38	40
						2200.2	527	38	40
						2204.06	528	38	40
						2207.92	529	38	40
						2211.78	530	38	40
						2215.64	531	38	40
						2219.5	532	38	40
						2223.36	533	38	40
						2227.22	534	38	40
						2231.08	535	38	40
						2234.94	536	38	40
						2238.8	537	38	40
						2242.66	538	38	40
						2246.52	539	38	40
						2250.38	540	38	40
						2254.24	541	38	40
						2258.1	542	38	40
						2261.96	543	38	40
						2265.82	544	38	40
						2269.68	545	38	40
						2273.54	546	38	40
						2277.4	547	38	40
						2281.26	548	38	40
						2285.12	549	38	40
						2288.98	550	38	40
						2292.84	551	38	40
						2296.7	552	38	40
						2300.56	553	38	40
						2304.42	554	38	40
						2308.28	555	38	40
						2312.14	556	38	40
						2316	557	38	40
						2319.86	558	38	40
						2323.72	559	38	40
						2327.58	560	38	40
						2331.44	561	38	40
						2335.3	562	38	40
						2339.16	563	37	40
						2343.02	564	37	40
						2346.88	565	37	40
						2350.74	566	37	40
						2354.6	567	37	40
						2358.46	568	37	40
						2362.32	569	37	40
						2366.18	570	37	40
						2370.04	571	37	40
						2373.9	572	37	40
						2377.76	573	37	40
						2381.62	574	37	40
						2385.48	575	37	40
						2389.34	576	37	40
						2393.2	577	37	40
						2397.06	578	37	40
						2400.92	579	37	40
						2404.78	580	37	40
						2408.64	581	37	40
						2412.5	582	37	40
						2416.36	583	37	40
						2420.22	584	37	40
						2424.08	585	37	40
						2427.94	586	37	40
						2431.8	587	37	40
						2435.66	588	37	40
						2439.52	589	37	40
						2443.38	590	37	40
						2447.24	591	37	40
						2451.1	592	37	40
						2454.96	593	37	40
						2458.82	594	37	40
						2462.68	595	37	40
						2466.54	596	37	40
