# Supplementary material for: Quantitative imaging of transcription in living Drosophila embryos reveals the impact of core promoter motifs on promoter state dynamics
Source: Nat Commun. 2021 Jul 23;12:4504. doi: 10.1038/s41467-021-24461-6 (PMC8302612; doi:10.1038/s41467-021-24461-6)
Supplement: Supplementary file 13 — Source Data [file 41467_2021_24461_MOESM13_ESM.zip › NatComm Source Data/snaE-sna+INRPr/sna+INRPr M1 - ComprehensiveActivationData.xls]

## Sheet: Sheet 1
						Time	Frame	Active Nucs	Cumulative Active Nucs
Tot Nucs Numb	68					138.96	0	0	0
Region						142.82	1	0	0
X1	39					146.68	2	0	0
X2	62					150.54	3	0	0
Y1	-25					154.4	4	0	0
Y2	25					158.26	5	0	0
						162.12	6	0	0
Filter Parameters						165.98	7	0	0
Zeros	2					169.84	8	0	0
Ones	30					173.7	9	0	0
Pix Size	0.1312					177.56	10	0	0
						181.42	11	0	0
						185.28	12	0	0
						189.14	13	0	0
						193	14	0	0
						196.86	15	0	0
						200.72	16	0	0
						204.58	17	0	0
						208.44	18	0	0
						212.3	19	0	0
						216.16	20	0	0
						220.02	21	0	0
						223.88	22	0	0
						227.74	23	0	0
						231.6	24	0	0
						235.46	25	0	0
						239.32	26	0	0
						243.18	27	0	0
						247.04	28	0	0
						250.9	29	0	0
						254.76	30	0	0
						258.62	31	0	0
						262.48	32	0	0
						266.34	33	1	1
						270.2	34	1	1
						274.06	35	1	1
						277.92	36	1	1
						281.78	37	1	1
						285.64	38	1	1
						289.5	39	1	1
						293.36	40	1	1
						297.22	41	1	1
						301.08	42	1	1
						304.94	43	1	1
						308.8	44	1	1
						312.66	45	1	1
						316.52	46	1	1
						320.38	47	1	1
						324.24	48	1	1
						328.1	49	1	1
						331.96	50	1	1
						335.82	51	1	1
						339.68	52	1	1
						343.54	53	3	3
						347.4	54	3	3
						351.26	55	3	3
						355.12	56	3	3
						358.98	57	3	3
						362.84	58	3	3
						366.7	59	3	3
						370.56	60	3	3
						374.42	61	3	3
						378.28	62	3	3
						382.14	63	3	3
						386	64	3	3
						389.86	65	3	3
						393.72	66	3	3
						397.58	67	3	3
						401.44	68	3	3
						405.3	69	3	3
						409.16	70	3	3
						413.02	71	3	3
						416.88	72	3	3
						420.74	73	3	3
						424.6	74	3	3
						428.46	75	3	3
						432.32	76	4	4
						436.18	77	4	4
						440.04	78	4	4
						443.9	79	5	5
						447.76	80	6	6
						451.62	81	6	6
						455.48	82	6	6
						459.34	83	6	6
						463.2	84	6	6
						467.06	85	6	6
						470.92	86	7	7
						474.78	87	8	8
						478.64	88	8	8
						482.5	89	8	8
						486.36	90	8	8
						490.22	91	9	9
						494.08	92	9	9
						497.94	93	9	9
						501.8	94	9	9
						505.66	95	9	9
						509.52	96	10	10
						513.38	97	10	10
						517.24	98	11	11
						521.1	99	11	11
						524.96	100	11	11
						528.82	101	12	12
						532.68	102	12	12
						536.54	103	13	13
						540.4	104	13	13
						544.26	105	13	13
						548.12	106	13	13
						551.98	107	13	13
						555.84	108	13	13
						559.7	109	13	13
						563.56	110	13	13
						567.42	111	13	13
						571.28	112	12	13
						575.14	113	12	13
						579	114	12	13
						582.86	115	12	13
						586.72	116	12	13
						590.58	117	12	13
						594.44	118	12	13
						598.3	119	12	13
						602.16	120	12	13
						606.02	121	12	13
						609.88	122	12	13
						613.74	123	12	13
						617.6	124	12	13
						621.46	125	13	14
						625.32	126	15	16
						629.18	127	16	17
						633.04	128	16	17
						636.9	129	16	17
						640.76	130	16	17
						644.62	131	17	18
						648.48	132	18	19
						652.34	133	18	19
						656.2	134	18	19
						660.06	135	18	19
						663.92	136	18	19
						667.78	137	18	19
						671.64	138	18	19
						675.5	139	20	21
						679.36	140	20	21
						683.22	141	20	21
						687.08	142	20	21
						690.94	143	20	21
						694.8	144	19	21
						698.66	145	19	21
						702.52	146	19	21
						706.38	147	19	21
						710.24	148	20	22
						714.1	149	20	22
						717.96	150	23	24
						721.82	151	24	25
						725.68	152	25	26
						729.54	153	25	26
						733.4	154	26	27
						737.26	155	26	27
						741.12	156	26	28
						744.98	157	26	28
						748.84	158	26	28
						752.7	159	26	28
						756.56	160	26	28
						760.42	161	26	28
						764.28	162	26	28
						768.14	163	26	28
						772	164	27	29
						775.86	165	28	30
						779.72	166	31	33
						783.58	167	34	36
						787.44	168	34	36
						791.3	169	35	37
						795.16	170	35	37
						799.02	171	35	37
						802.88	172	35	37
						806.74	173	36	38
						810.6	174	36	38
						814.46	175	36	38
						818.32	176	36	38
						822.18	177	35	38
						826.04	178	35	38
						829.9	179	35	38
						833.76	180	35	38
						837.62	181	35	38
						841.48	182	35	38
						845.34	183	35	38
						849.2	184	35	38
						853.06	185	35	38
						856.92	186	35	38
						860.78	187	35	38
						864.64	188	36	39
						868.5	189	36	39
						872.36	190	37	40
						876.22	191	37	40
						880.08	192	38	41
						883.94	193	38	41
						887.8	194	38	41
						891.66	195	39	42
						895.52	196	39	42
						899.38	197	40	44
						903.24	198	40	44
						907.1	199	40	44
						910.96	200	41	44
						914.82	201	41	45
						918.68	202	41	45
						922.54	203	41	45
						926.4	204	41	45
						930.26	205	42	45
						934.12	206	42	45
						937.98	207	42	45
						941.84	208	42	45
						945.7	209	43	46
						949.56	210	43	46
						953.42	211	43	46
						957.28	212	43	46
						961.14	213	43	46
						965	214	44	47
						968.86	215	44	47
						972.72	216	45	47
						976.58	217	45	47
						980.44	218	45	47
						984.3	219	45	47
						988.16	220	45	47
						992.02	221	47	49
						995.88	222	47	49
						999.74	223	47	49
						1003.6	224	47	49
						1007.46	225	48	50
						1011.32	226	48	50
						1015.18	227	48	50
						1019.04	228	48	50
						1022.9	229	48	50
						1026.76	230	47	50
						1030.62	231	47	50
						1034.48	232	47	50
						1038.34	233	47	50
						1042.2	234	47	50
						1046.06	235	47	50
						1049.92	236	48	51
						1053.78	237	48	51
						1057.64	238	48	51
						1061.5	239	48	51
						1065.36	240	48	51
						1069.22	241	48	51
						1073.08	242	48	51
						1076.94	243	48	51
						1080.8	244	48	51
						1084.66	245	48	51
						1088.52	246	48	51
						1092.38	247	48	51
						1096.24	248	48	51
						1100.1	249	48	51
						1103.96	250	48	51
						1107.82	251	49	52
						1111.68	252	50	53
						1115.54	253	52	54
						1119.4	254	52	54
						1123.26	255	52	54
						1127.12	256	52	54
						1130.98	257	52	54
						1134.84	258	53	55
						1138.7	259	53	55
						1142.56	260	53	55
						1146.42	261	53	55
						1150.28	262	53	55
						1154.14	263	53	55
						1158	264	53	55
						1161.86	265	53	55
						1165.72	266	53	55
						1169.58	267	53	55
						1173.44	268	54	56
						1177.3	269	54	56
						1181.16	270	54	56
						1185.02	271	54	56
						1188.88	272	55	57
						1192.74	273	56	58
						1196.6	274	56	58
						1200.46	275	56	58
						1204.32	276	56	58
						1208.18	277	56	58
						1212.04	278	56	58
						1215.9	279	56	58
						1219.76	280	56	58
						1223.62	281	56	58
						1227.48	282	57	59
						1231.34	283	57	59
						1235.2	284	57	60
						1239.06	285	57	60
						1242.92	286	57	60
						1246.78	287	57	60
						1250.64	288	57	60
						1254.5	289	57	60
						1258.36	290	57	60
						1262.22	291	57	60
						1266.08	292	57	60
						1269.94	293	57	60
						1273.8	294	57	60
						1277.66	295	57	60
						1281.52	296	57	60
						1285.38	297	57	60
						1289.24	298	57	60
						1293.1	299	57	60
						1296.96	300	57	60
						1300.82	301	57	60
						1304.68	302	57	60
						1308.54	303	57	60
						1312.4	304	57	60
						1316.26	305	57	60
						1320.12	306	56	60
						1323.98	307	56	60
						1327.84	308	56	60
						1331.7	309	58	62
						1335.56	310	59	62
						1339.42	311	58	62
						1343.28	312	57	62
						1347.14	313	57	62
						1351	314	56	62
						1354.86	315	58	62
						1358.72	316	58	62
						1362.58	317	58	62
						1366.44	318	58	62
						1370.3	319	58	62
						1374.16	320	57	62
						1378.02	321	57	62
						1381.88	322	57	62
						1385.74	323	58	62
						1389.6	324	58	62
						1393.46	325	58	62
						1397.32	326	59	63
						1401.18	327	59	63
						1405.04	328	59	63
						1408.9	329	59	63
						1412.76	330	59	63
						1416.62	331	59	63
						1420.48	332	58	63
						1424.34	333	58	63
						1428.2	334	58	63
						1432.06	335	58	63
						1435.92	336	58	63
						1439.78	337	58	63
						1443.64	338	58	63
						1447.5	339	58	63
						1451.36	340	58	63
						1455.22	341	61	65
						1459.08	342	60	65
						1462.94	343	60	65
						1466.8	344	60	65
						1470.66	345	60	65
						1474.52	346	60	65
						1478.38	347	61	66
						1482.24	348	61	66
						1486.1	349	62	66
						1489.96	350	62	66
						1493.82	351	62	66
						1497.68	352	63	66
						1501.54	353	63	66
						1505.4	354	63	66
						1509.26	355	64	66
						1513.12	356	64	66
						1516.98	357	64	66
						1520.84	358	63	66
						1524.7	359	63	66
						1528.56	360	63	66
						1532.42	361	63	66
						1536.28	362	63	66
						1540.14	363	63	66
						1544	364	63	66
						1547.86	365	62	66
						1551.72	366	62	66
						1555.58	367	62	66
						1559.44	368	63	66
						1563.3	369	63	66
						1567.16	370	63	66
						1571.02	371	63	66
						1574.88	372	63	66
						1578.74	373	63	66
						1582.6	374	63	66
						1586.46	375	63	66
						1590.32	376	63	66
						1594.18	377	63	66
						1598.04	378	64	66
						1601.9	379	64	66
						1605.76	380	64	66
						1609.62	381	64	66
						1613.48	382	64	66
						1617.34	383	64	66
						1621.2	384	64	66
						1625.06	385	64	66
						1628.92	386	64	66
						1632.78	387	64	66
						1636.64	388	64	66
						1640.5	389	64	66
						1644.36	390	64	66
						1648.22	391	64	66
						1652.08	392	64	66
						1655.94	393	64	66
						1659.8	394	63	66
						1663.66	395	62	66
						1667.52	396	62	66
						1671.38	397	62	66
						1675.24	398	63	66
						1679.1	399	63	66
						1682.96	400	62	66
						1686.82	401	62	66
						1690.68	402	62	66
						1694.54	403	62	66
						1698.4	404	62	66
						1702.26	405	61	66
						1706.12	406	61	66
						1709.98	407	61	66
						1713.84	408	62	66
						1717.7	409	62	66
						1721.56	410	62	66
						1725.42	411	62	66
						1729.28	412	62	66
						1733.14	413	62	66
						1737	414	62	66
						1740.86	415	62	66
						1744.72	416	63	66
						1748.58	417	63	66
						1752.44	418	63	66
						1756.3	419	63	66
						1760.16	420	63	66
						1764.02	421	63	66
						1767.88	422	63	66
						1771.74	423	63	66
						1775.6	424	63	66
						1779.46	425	63	66
						1783.32	426	63	66
						1787.18	427	63	66
						1791.04	428	63	66
						1794.9	429	63	66
						1798.76	430	63	66
						1802.62	431	63	66
						1806.48	432	63	66
						1810.34	433	63	66
						1814.2	434	64	67
						1818.06	435	64	67
						1821.92	436	63	67
						1825.78	437	63	67
						1829.64	438	64	67
						1833.5	439	64	67
						1837.36	440	64	67
						1841.22	441	64	67
						1845.08	442	63	67
						1848.94	443	63	67
						1852.8	444	63	67
						1856.66	445	64	67
						1860.52	446	63	67
						1864.38	447	63	67
						1868.24	448	64	67
						1872.1	449	63	67
						1875.96	450	63	67
						1879.82	451	63	67
						1883.68	452	64	67
						1887.54	453	64	67
						1891.4	454	64	67
						1895.26	455	64	67
						1899.12	456	64	67
						1902.98	457	64	67
						1906.84	458	65	67
						1910.7	459	65	67
						1914.56	460	65	67
						1918.42	461	65	67
						1922.28	462	65	67
						1926.14	463	65	67
						1930	464	66	68
						1933.86	465	66	68
						1937.72	466	66	68
						1941.58	467	66	68
						1945.44	468	66	68
						1949.3	469	66	68
						1953.16	470	66	68
						1957.02	471	66	68
						1960.88	472	66	68
						1964.74	473	66	68
						1968.6	474	65	68
						1972.46	475	66	68
						1976.32	476	66	68
						1980.18	477	66	68
						1984.04	478	66	68
						1987.9	479	66	68
						1991.76	480	66	68
						1995.62	481	66	68
						1999.48	482	66	68
						2003.34	483	66	68
						2007.2	484	66	68
						2011.06	485	66	68
						2014.92	486	66	68
						2018.78	487	66	68
						2022.64	488	66	68
						2026.5	489	66	68
						2030.36	490	66	68
						2034.22	491	66	68
						2038.08	492	67	68
						2041.94	493	67	68
						2045.8	494	67	68
						2049.66	495	67	68
						2053.52	496	67	68
						2057.38	497	67	68
						2061.24	498	67	68
						2065.1	499	67	68
						2068.96	500	67	68
						2072.82	501	67	68
						2076.68	502	67	68
						2080.54	503	67	68
						2084.4	504	67	68
						2088.26	505	67	68
						2092.12	506	67	68
						2095.98	507	67	68
						2099.84	508	67	68
						2103.7	509	67	68
						2107.56	510	67	68
						2111.42	511	67	68
						2115.28	512	67	68
						2119.14	513	67	68
						2123	514	67	68
						2126.86	515	67	68
						2130.72	516	67	68
						2134.58	517	67	68
						2138.44	518	67	68
						2142.3	519	67	68
						2146.16	520	67	68
						2150.02	521	67	68
						2153.88	522	67	68
						2157.74	523	67	68
						2161.6	524	67	68
						2165.46	525	67	68
						2169.32	526	66	68
						2173.18	527	66	68
						2177.04	528	66	68
						2180.9	529	66	68
						2184.76	530	66	68
						2188.62	531	66	68
						2192.48	532	66	68
						2196.34	533	66	68
						2200.2	534	66	68
						2204.06	535	66	68
						2207.92	536	66	68
						2211.78	537	66	68
						2215.64	538	66	68
						2219.5	539	65	68
						2223.36	540	65	68
						2227.22	541	66	68
						2231.08	542	66	68
						2234.94	543	66	68
						2238.8	544	66	68
						2242.66	545	66	68
						2246.52	546	66	68
						2250.38	547	66	68
						2254.24	548	66	68
						2258.1	549	66	68
						2261.96	550	66	68
						2265.82	551	67	68
						2269.68	552	67	68
						2273.54	553	67	68
						2277.4	554	67	68
						2281.26	555	67	68
						2285.12	556	67	68
						2288.98	557	67	68
						2292.84	558	67	68
						2296.7	559	67	68
						2300.56	560	66	68
						2304.42	561	65	68
						2308.28	562	65	68
						2312.14	563	65	68
						2316	564	66	68
						2319.86	565	66	68
						2323.72	566	65	68
						2327.58	567	65	68
						2331.44	568	65	68
						2335.3	569	65	68
						2339.16	570	65	68
						2343.02	571	65	68
						2346.88	572	65	68
						2350.74	573	65	68
						2354.6	574	65	68
						2358.46	575	65	68
						2362.32	576	64	68
						2366.18	577	64	68
						2370.04	578	64	68
						2373.9	579	64	68
						2377.76	580	64	68
						2381.62	581	64	68
						2385.48	582	64	68
						2389.34	583	64	68
						2393.2	584	64	68
						2397.06	585	64	68
						2400.92	586	64	68
						2404.78	587	64	68
						2408.64	588	64	68
						2412.5	589	64	68
						2416.36	590	63	68
						2420.22	591	63	68
						2424.08	592	63	68
						2427.94	593	62	68
						2431.8	594	62	68
