# Supplementary material for: Quantitative imaging of transcription in living Drosophila embryos reveals the impact of core promoter motifs on promoter state dynamics
Source: Nat Commun. 2021 Jul 23;12:4504. doi: 10.1038/s41467-021-24461-6 (PMC8302612; doi:10.1038/s41467-021-24461-6)
Supplement: Supplementary file 13 — Source Data [file 41467_2021_24461_MOESM13_ESM.zip › NatComm Source Data/snaE-sna+INRPr/sna+INRPr M3 - ComprehensiveActivationData.xls]

## Sheet: Sheet 1
						Time	Frame	Active Nucs	Cumulative Active Nucs
Tot Nucs Numb	71					138.96	0	0	0
Region						142.82	1	0	0
X1	34					146.68	2	0	0
X2	62					150.54	3	0	0
Y1	-25					154.4	4	0	0
Y2	25					158.26	5	0	0
						162.12	6	1	1
Filter Parameters						165.98	7	1	1
Zeros	2					169.84	8	1	1
Ones	30					173.7	9	1	1
Pix Size	0.1312					177.56	10	1	1
						181.42	11	1	1
						185.28	12	1	1
						189.14	13	1	1
						193	14	1	1
						196.86	15	1	1
						200.72	16	1	1
						204.58	17	1	1
						208.44	18	1	1
						212.3	19	1	1
						216.16	20	1	1
						220.02	21	1	1
						223.88	22	1	1
						227.74	23	1	1
						231.6	24	1	1
						235.46	25	1	1
						239.32	26	2	2
						243.18	27	2	2
						247.04	28	3	3
						250.9	29	3	3
						254.76	30	3	3
						258.62	31	3	3
						262.48	32	4	4
						266.34	33	6	6
						270.2	34	7	7
						274.06	35	8	8
						277.92	36	9	9
						281.78	37	9	9
						285.64	38	9	9
						289.5	39	9	9
						293.36	40	9	9
						297.22	41	10	10
						301.08	42	11	11
						304.94	43	11	11
						308.8	44	13	13
						312.66	45	13	13
						316.52	46	14	14
						320.38	47	14	14
						324.24	48	14	14
						328.1	49	14	14
						331.96	50	15	15
						335.82	51	15	15
						339.68	52	15	15
						343.54	53	16	16
						347.4	54	16	16
						351.26	55	16	16
						355.12	56	19	19
						358.98	57	19	19
						362.84	58	19	19
						366.7	59	19	19
						370.56	60	19	19
						374.42	61	20	20
						378.28	62	20	20
						382.14	63	20	20
						386	64	22	22
						389.86	65	22	22
						393.72	66	23	23
						397.58	67	23	24
						401.44	68	23	24
						405.3	69	23	24
						409.16	70	24	25
						413.02	71	25	26
						416.88	72	25	26
						420.74	73	26	27
						424.6	74	27	29
						428.46	75	27	29
						432.32	76	27	29
						436.18	77	27	29
						440.04	78	27	29
						443.9	79	27	29
						447.76	80	27	29
						451.62	81	27	29
						455.48	82	27	29
						459.34	83	27	29
						463.2	84	28	30
						467.06	85	28	30
						470.92	86	28	31
						474.78	87	29	31
						478.64	88	30	32
						482.5	89	31	32
						486.36	90	31	32
						490.22	91	33	34
						494.08	92	33	34
						497.94	93	33	34
						501.8	94	33	34
						505.66	95	33	34
						509.52	96	33	34
						513.38	97	33	34
						517.24	98	33	34
						521.1	99	33	34
						524.96	100	33	34
						528.82	101	33	34
						532.68	102	34	35
						536.54	103	34	35
						540.4	104	35	36
						544.26	105	36	37
						548.12	106	37	38
						551.98	107	37	38
						555.84	108	37	38
						559.7	109	38	39
						563.56	110	38	39
						567.42	111	38	39
						571.28	112	38	39
						575.14	113	38	39
						579	114	38	39
						582.86	115	39	40
						586.72	116	39	40
						590.58	117	39	40
						594.44	118	39	40
						598.3	119	39	40
						602.16	120	39	40
						606.02	121	39	40
						609.88	122	39	40
						613.74	123	39	40
						617.6	124	40	41
						621.46	125	40	41
						625.32	126	40	41
						629.18	127	40	41
						633.04	128	40	41
						636.9	129	40	41
						640.76	130	41	42
						644.62	131	41	42
						648.48	132	42	43
						652.34	133	42	43
						656.2	134	42	43
						660.06	135	42	43
						663.92	136	42	43
						667.78	137	43	44
						671.64	138	43	44
						675.5	139	43	44
						679.36	140	44	45
						683.22	141	44	45
						687.08	142	44	45
						690.94	143	44	45
						694.8	144	44	45
						698.66	145	44	45
						702.52	146	45	46
						706.38	147	45	46
						710.24	148	45	46
						714.1	149	45	46
						717.96	150	45	46
						721.82	151	45	46
						725.68	152	47	48
						729.54	153	47	48
						733.4	154	47	48
						737.26	155	47	48
						741.12	156	47	48
						744.98	157	47	48
						748.84	158	47	48
						752.7	159	47	48
						756.56	160	47	48
						760.42	161	48	49
						764.28	162	48	49
						768.14	163	48	49
						772	164	49	50
						775.86	165	49	50
						779.72	166	50	51
						783.58	167	50	51
						787.44	168	50	51
						791.3	169	50	51
						795.16	170	50	51
						799.02	171	50	51
						802.88	172	50	51
						806.74	173	50	51
						810.6	174	50	51
						814.46	175	50	51
						818.32	176	50	51
						822.18	177	50	51
						826.04	178	50	51
						829.9	179	50	51
						833.76	180	50	51
						837.62	181	50	51
						841.48	182	50	51
						845.34	183	50	51
						849.2	184	50	51
						853.06	185	50	51
						856.92	186	50	51
						860.78	187	50	51
						864.64	188	51	52
						868.5	189	52	53
						872.36	190	53	54
						876.22	191	53	54
						880.08	192	54	55
						883.94	193	54	55
						887.8	194	54	55
						891.66	195	54	55
						895.52	196	55	56
						899.38	197	55	56
						903.24	198	56	57
						907.1	199	57	58
						910.96	200	57	58
						914.82	201	58	58
						918.68	202	58	58
						922.54	203	58	58
						926.4	204	58	58
						930.26	205	58	58
						934.12	206	59	59
						937.98	207	59	59
						941.84	208	59	59
						945.7	209	58	59
						949.56	210	58	59
						953.42	211	58	59
						957.28	212	58	59
						961.14	213	59	60
						965	214	59	60
						968.86	215	59	60
						972.72	216	59	60
						976.58	217	59	60
						980.44	218	59	60
						984.3	219	59	60
						988.16	220	59	60
						992.02	221	59	60
						995.88	222	59	60
						999.74	223	60	61
						1003.6	224	60	61
						1007.46	225	60	61
						1011.32	226	60	61
						1015.18	227	60	61
						1019.04	228	60	61
						1022.9	229	60	61
						1026.76	230	60	61
						1030.62	231	60	61
						1034.48	232	60	61
						1038.34	233	60	61
						1042.2	234	60	61
						1046.06	235	59	61
						1049.92	236	59	61
						1053.78	237	59	61
						1057.64	238	59	61
						1061.5	239	59	61
						1065.36	240	59	61
						1069.22	241	59	61
						1073.08	242	60	61
						1076.94	243	60	61
						1080.8	244	60	61
						1084.66	245	60	61
						1088.52	246	60	61
						1092.38	247	61	62
						1096.24	248	61	62
						1100.1	249	61	62
						1103.96	250	61	62
						1107.82	251	61	62
						1111.68	252	61	62
						1115.54	253	61	62
						1119.4	254	62	63
						1123.26	255	62	63
						1127.12	256	63	63
						1130.98	257	62	63
						1134.84	258	62	63
						1138.7	259	62	63
						1142.56	260	62	63
						1146.42	261	62	63
						1150.28	262	62	63
						1154.14	263	62	63
						1158	264	62	63
						1161.86	265	62	63
						1165.72	266	62	63
						1169.58	267	62	63
						1173.44	268	61	63
						1177.3	269	62	64
						1181.16	270	63	64
						1185.02	271	63	64
						1188.88	272	63	64
						1192.74	273	63	64
						1196.6	274	63	64
						1200.46	275	64	64
						1204.32	276	64	64
						1208.18	277	64	64
						1212.04	278	64	64
						1215.9	279	64	64
						1219.76	280	64	64
						1223.62	281	64	64
						1227.48	282	64	64
						1231.34	283	64	64
						1235.2	284	64	64
						1239.06	285	64	64
						1242.92	286	65	65
						1246.78	287	65	65
						1250.64	288	66	66
						1254.5	289	66	66
						1258.36	290	66	66
						1262.22	291	66	66
						1266.08	292	65	66
						1269.94	293	65	66
						1273.8	294	65	66
						1277.66	295	65	66
						1281.52	296	65	66
						1285.38	297	65	66
						1289.24	298	65	66
						1293.1	299	65	66
						1296.96	300	65	66
						1300.82	301	65	66
						1304.68	302	65	66
						1308.54	303	65	66
						1312.4	304	65	66
						1316.26	305	65	66
						1320.12	306	65	66
						1323.98	307	65	66
						1327.84	308	65	66
						1331.7	309	65	66
						1335.56	310	65	66
						1339.42	311	65	66
						1343.28	312	65	66
						1347.14	313	65	66
						1351	314	65	66
						1354.86	315	65	66
						1358.72	316	65	66
						1362.58	317	66	67
						1366.44	318	66	67
						1370.3	319	66	67
						1374.16	320	68	69
						1378.02	321	67	69
						1381.88	322	68	69
						1385.74	323	68	69
						1389.6	324	68	69
						1393.46	325	68	69
						1397.32	326	68	69
						1401.18	327	69	69
						1405.04	328	69	69
						1408.9	329	69	69
						1412.76	330	69	69
						1416.62	331	69	69
						1420.48	332	69	69
						1424.34	333	69	69
						1428.2	334	69	69
						1432.06	335	69	69
						1435.92	336	69	69
						1439.78	337	69	69
						1443.64	338	69	69
						1447.5	339	69	69
						1451.36	340	69	69
						1455.22	341	69	69
						1459.08	342	69	69
						1462.94	343	69	69
						1466.8	344	69	69
						1470.66	345	68	69
						1474.52	346	68	69
						1478.38	347	68	69
						1482.24	348	68	69
						1486.1	349	68	69
						1489.96	350	68	69
						1493.82	351	68	69
						1497.68	352	68	69
						1501.54	353	68	69
						1505.4	354	69	69
						1509.26	355	69	69
						1513.12	356	69	69
						1516.98	357	69	69
						1520.84	358	69	69
						1524.7	359	69	69
						1528.56	360	69	69
						1532.42	361	69	69
						1536.28	362	69	69
						1540.14	363	69	69
						1544	364	69	69
						1547.86	365	69	69
						1551.72	366	69	69
						1555.58	367	69	69
						1559.44	368	69	69
						1563.3	369	69	69
						1567.16	370	69	69
						1571.02	371	69	69
						1574.88	372	69	69
						1578.74	373	69	69
						1582.6	374	69	69
						1586.46	375	69	69
						1590.32	376	69	69
						1594.18	377	68	69
						1598.04	378	68	69
						1601.9	379	68	69
						1605.76	380	68	69
						1609.62	381	69	69
						1613.48	382	69	69
						1617.34	383	69	69
						1621.2	384	69	69
						1625.06	385	69	69
						1628.92	386	69	69
						1632.78	387	69	69
						1636.64	388	69	69
						1640.5	389	69	69
						1644.36	390	69	69
						1648.22	391	69	69
						1652.08	392	68	69
						1655.94	393	68	69
						1659.8	394	68	69
						1663.66	395	69	69
						1667.52	396	69	69
						1671.38	397	69	69
						1675.24	398	68	69
						1679.1	399	68	69
						1682.96	400	68	69
						1686.82	401	69	69
						1690.68	402	69	69
						1694.54	403	69	69
						1698.4	404	69	69
						1702.26	405	69	69
						1706.12	406	69	69
						1709.98	407	69	69
						1713.84	408	69	69
						1717.7	409	69	69
						1721.56	410	69	69
						1725.42	411	69	69
						1729.28	412	69	69
						1733.14	413	69	69
						1737	414	69	69
						1740.86	415	69	69
						1744.72	416	68	69
						1748.58	417	68	69
						1752.44	418	68	69
						1756.3	419	67	69
						1760.16	420	67	69
						1764.02	421	67	69
						1767.88	422	67	69
						1771.74	423	67	69
						1775.6	424	67	69
						1779.46	425	67	69
						1783.32	426	67	69
						1787.18	427	67	69
						1791.04	428	68	70
						1794.9	429	69	70
						1798.76	430	69	70
						1802.62	431	69	70
						1806.48	432	69	70
						1810.34	433	68	70
						1814.2	434	68	70
						1818.06	435	68	70
						1821.92	436	68	70
						1825.78	437	69	70
						1829.64	438	69	70
						1833.5	439	69	70
						1837.36	440	69	70
						1841.22	441	69	70
						1845.08	442	69	70
						1848.94	443	69	70
						1852.8	444	69	70
						1856.66	445	69	70
						1860.52	446	69	70
						1864.38	447	69	70
						1868.24	448	69	70
						1872.1	449	69	70
						1875.96	450	69	70
						1879.82	451	69	70
						1883.68	452	69	70
						1887.54	453	69	70
						1891.4	454	69	70
						1895.26	455	69	70
						1899.12	456	69	70
						1902.98	457	69	70
						1906.84	458	69	70
						1910.7	459	69	70
						1914.56	460	69	70
						1918.42	461	68	70
						1922.28	462	68	70
						1926.14	463	68	70
						1930	464	68	70
						1933.86	465	69	70
						1937.72	466	69	70
						1941.58	467	69	70
						1945.44	468	69	70
						1949.3	469	69	70
						1953.16	470	69	70
						1957.02	471	69	70
						1960.88	472	69	70
						1964.74	473	69	70
						1968.6	474	69	70
						1972.46	475	69	70
						1976.32	476	69	70
						1980.18	477	69	70
						1984.04	478	69	70
						1987.9	479	69	70
						1991.76	480	69	70
						1995.62	481	69	70
						1999.48	482	69	70
						2003.34	483	69	70
						2007.2	484	69	70
						2011.06	485	69	70
						2014.92	486	69	70
						2018.78	487	69	70
						2022.64	488	69	70
						2026.5	489	69	70
						2030.36	490	69	70
						2034.22	491	69	70
						2038.08	492	69	70
						2041.94	493	69	70
						2045.8	494	69	70
						2049.66	495	69	70
						2053.52	496	69	70
						2057.38	497	69	70
						2061.24	498	69	70
						2065.1	499	69	70
						2068.96	500	69	70
						2072.82	501	69	70
						2076.68	502	69	70
						2080.54	503	69	70
						2084.4	504	69	70
						2088.26	505	70	70
						2092.12	506	70	70
						2095.98	507	70	70
						2099.84	508	70	70
						2103.7	509	70	70
						2107.56	510	70	70
						2111.42	511	70	70
						2115.28	512	70	70
						2119.14	513	71	71
						2123	514	71	71
						2126.86	515	71	71
						2130.72	516	71	71
						2134.58	517	71	71
						2138.44	518	71	71
						2142.3	519	71	71
						2146.16	520	71	71
						2150.02	521	71	71
						2153.88	522	71	71
						2157.74	523	71	71
						2161.6	524	71	71
						2165.46	525	71	71
						2169.32	526	71	71
						2173.18	527	71	71
						2177.04	528	71	71
						2180.9	529	71	71
						2184.76	530	71	71
						2188.62	531	71	71
						2192.48	532	71	71
						2196.34	533	71	71
						2200.2	534	71	71
						2204.06	535	71	71
						2207.92	536	71	71
						2211.78	537	71	71
						2215.64	538	71	71
						2219.5	539	71	71
						2223.36	540	71	71
						2227.22	541	71	71
						2231.08	542	71	71
						2234.94	543	71	71
						2238.8	544	71	71
						2242.66	545	71	71
						2246.52	546	71	71
						2250.38	547	71	71
						2254.24	548	71	71
						2258.1	549	71	71
						2261.96	550	71	71
						2265.82	551	71	71
						2269.68	552	71	71
						2273.54	553	71	71
						2277.4	554	71	71
						2281.26	555	71	71
						2285.12	556	71	71
						2288.98	557	71	71
						2292.84	558	71	71
						2296.7	559	71	71
						2300.56	560	71	71
						2304.42	561	71	71
						2308.28	562	71	71
						2312.14	563	71	71
						2316	564	71	71
						2319.86	565	71	71
						2323.72	566	71	71
						2327.58	567	70	71
						2331.44	568	70	71
						2335.3	569	70	71
						2339.16	570	70	71
						2343.02	571	70	71
						2346.88	572	70	71
						2350.74	573	70	71
						2354.6	574	70	71
						2358.46	575	70	71
						2362.32	576	69	71
						2366.18	577	69	71
						2370.04	578	69	71
						2373.9	579	69	71
						2377.76	580	69	71
						2381.62	581	69	71
						2385.48	582	69	71
						2389.34	583	69	71
						2393.2	584	69	71
						2397.06	585	69	71
						2400.92	586	69	71
						2404.78	587	69	71
						2408.64	588	69	71
						2412.5	589	69	71
						2416.36	590	69	71
						2420.22	591	69	71
						2424.08	592	69	71
