# Supplementary material for: Quantitative imaging of transcription in living Drosophila embryos reveals the impact of core promoter motifs on promoter state dynamics
Source: Nat Commun. 2021 Jul 23;12:4504. doi: 10.1038/s41467-021-24461-6 (PMC8302612; doi:10.1038/s41467-021-24461-6)
Supplement: Supplementary file 13 — Source Data [file 41467_2021_24461_MOESM13_ESM.zip › NatComm Source Data/snaE-sna+INRPr/sna+INRPr M4 - DividedByBackground_SpatialSelected.xls]

## Sheet: Spots by Background
		Frame	Time	SptId_30	SptId_34	SptId_35	SptId_36	SptId_37	SptId_40	SptId_43	SptId_44	SptId_48	SptId_49	SptId_51	SptId_52	SptId_54	SptId_58	SptId_59	SptId_62	SptId_63	SptId_65	SptId_68	SptId_69	SptId_71	SptId_73	SptId_75	SptId_79	SptId_80	SptId_81	SptId_83	SptId_84	SptId_86	SptId_89	SptId_92	SptId_93	SptId_94	SptId_99	SptId_100	SptId_101	SptId_104	SptId_105	SptId_106	SptId_109	SptId_111	SptId_113	SptId_116	SptId_117	SptId_118	SptId_122
		0	169.84	0	0	0	0	0	0	0	15.8747	0	0	0	0	0	0	0	0	0	0	0	0	0	0	0	0	0	0	0	0	0	0	0	0	0	0	0	0	0	15.4359	0	0	0	0	0	0	0	0
		1	173.7	0	0	0	0	0	0	0	0	0	0	0	0	0	0	0	0	0	0	0	0	0	0	0	0	0	0	0	0	0	0	0	0	0	0	0	0	0	0	0	0	0	0	0	0	0	0
		2	177.56	0	0	0	0	0	0	0	27.1571	0	0	0	0	0	0	0	0	0	0	0	0	0	0	50.0192	0	0	0	0	0	0	0	0	0	0	0	0	0	0	0	0	0	0	0	0	0	0	0
		3	181.42	0	0	0	0	0	0	0	43.9299	0	0	0	0	0	0	0	0	0	0	0	0	0	0	39.7867	0	0	0	0	0	0	0	0	0	0	0	0	0	0	0	0	0	0	18.7891	0	0	0	0
		4	185.28	0	0	0	0	0	15.56	0	38.456	0	0	0	0	0	0	0	0	0	0	0	0	0	0	46.8166	0	0	0	0	0	0	0	0	0	0	0	0	0	0	0	0	0	0	0	0	0	0	0
		5	189.14	0	0	0	0	0	0	0	27.3612	0	0	0	0	0	0	0	0	0	0	0	0	0	0	34.299	0	0	0	0	0	0	0	0	0	0	0	0	0	0	0	0	0	0	0	0	0	0	0
		6	193	0	0	0	0	0	0	0	63.3285	0	0	0	0	0	0	0	0	0	0	0	0	0	17.2692	69.1556	0	0	0	0	0	0	0	0	0	0	0	0	0	0	0	0	0	0	0	0	0	0	0
		7	196.86	0	0	0	0	0	0	0	56.0667	0	0	0	0	0	0	0	0	0	0	0	0	0	0	41.5285	0	0	0	0	0	0	0	0	0	0	0	0	0	0	0	0	0	0	0	0	0	0	0
		8	200.72	0	0	0	0	0	0	0	65.5713	0	0	0	0	0	0	0	0	0	0	0	0	0	0	36.5457	0	0	0	0	0	0	0	0	0	0	0	0	0	0	0	0	0	0	0	0	0	0	0
		9	204.58	0	0	0	0	0	0	0	32.0151	0	0	0	0	0	0	0	0	0	0	0	0	0	0	41.4345	0	0	0	0	0	0	0	0	0	0	0	0	0	0	0	0	0	0	0	0	0	0	0
		10	208.44	0	0	0	0	0	0	0	37.6668	0	0	0	0	0	0	0	0	0	0	0	0	0	0	0	0	0	0	0	0	0	0	0	0	0	0	0	0	0	0	0	0	0	0	0	0	0	0
		11	212.3	0	0	0	0	0	0	0	21.1033	0	0	0	0	0	0	0	0	0	0	0	0	0	0	45.1152	0	0	0	0	0	0	0	0	0	0	0	0	0	0	0	0	0	0	0	0	0	0	0
		12	216.16	0	0	0	0	0	0	0	0	0	0	0	0	0	0	0	0	0	0	0	0	0	0	71.9106	0	0	0	0	0	0	0	0	0	0	0	0	0	0	0	0	0	0	0	0	0	0	0
		13	220.02	0	0	0	0	0	0	0	30.0015	0	0	0	0	0	0	0	0	0	0	0	0	0	0	49.2325	0	0	0	0	0	0	0	0	0	0	0	0	0	0	0	0	0	0	0	0	0	0	0
		14	223.88	0	0	0	0	0	0	0	0	0	0	0	0	0	0	0	0	0	0	0	0	0	0	42.3475	0	0	0	0	0	0	0	0	0	0	0	0	0	0	0	0	0	0	0	0	0	0	0
		15	227.74	0	0	0	0	0	0	0	20.9169	0	0	0	0	0	0	0	0	0	0	0	0	0	0	0	0	0	0	0	0	0	0	0	0	0	0	0	16.4836	0	0	0	0	0	0	0	0	0	0
		16	231.6	0	0	0	0	0	0	0	0	0	0	0	0	0	0	0	0	0	0	0	0	0	0	79.5167	0	0	0	0	0	0	0	0	0	0	0	0	0	0	0	0	0	0	0	0	0	0	0
		17	235.46	0	0	0	0	0	0	0	0	0	0	0	0	0	0	0	0	0	0	0	0	0	0	86.9448	0	0	0	0	0	0	0	0	0	0	0	0	0	0	0	0	0	0	0	0	0	0	0
		18	239.32	0	0	0	0	0	0	0	0	0	0	0	0	0	0	0	0	0	0	0	0	0	0	79.2169	0	0	0	0	0	0	0	0	0	0	0	0	0	0	0	0	0	0	0	0	0	0	0
		19	243.18	0	0	0	0	0	0	0	0	0	0	0	0	0	0	0	0	0	0	0	0	0	0	62.992	0	0	0	0	0	0	0	0	0	0	0	0	0	0	0	0	0	0	0	0	0	0	0
		20	247.04	0	0	0	0	0	0	16.3362	0	0	0	0	0	0	0	0	0	0	0	0	0	0	0	43.2073	0	0	0	0	0	0	0	0	0	0	26.6183	0	0	0	0	0	0	0	0	0	0	0	0
		21	250.9	0	0	0	0	0	0	0	0	0	0	0	0	0	0	0	0	0	0	0	0	0	0	51.7012	0	0	0	0	0	0	0	0	0	0	0	0	0	0	0	0	0	0	0	0	0	0	0
		22	254.76	0	0	0	0	0	0	0	0	0	0	0	0	0	0	0	0	0	0	0	0	0	0	82.4914	0	0	0	0	0	0	0	0	0	0	0	0	0	0	0	0	0	0	0	0	0	0	0
		23	258.62	0	0	0	0	0	0	0	0	0	0	0	0	0	0	0	0	0	0	0	0	0	0	52.3765	0	0	0	0	0	0	0	0	0	0	0	0	0	0	0	0	0	0	0	0	0	0	0
		24	262.48	0	0	0	0	0	0	0	0	0	0	0	0	0	0	0	0	0	0	0	0	0	0	52.5772	0	0	0	0	0	0	0	0	0	0	0	0	0	0	0	0	0	0	0	0	0	0	0
		25	266.34	0	0	0	0	0	0	0	0	0	0	0	0	0	0	0	0	0	17.315	0	0	0	0	24.3544	0	0	0	0	0	0	0	0	0	0	0	0	0	0	0	0	0	0	0	0	0	0	0
		26	270.2	0	0	0	0	0	0	0	0	0	0	0	0	0	0	0	0	0	0	0	0	0	0	72.2622	0	0	0	0	0	0	0	0	0	0	0	0	0	0	0	0	0	0	0	0	0	0	0
		27	274.06	0	0	0	0	0	0	0	0	0	0	0	0	0	0	0	0	0	0	0	0	0	0	41.0184	0	0	0	0	0	0	0	0	0	0	19.5574	0	0	0	0	0	0	0	20.0332	0	0	0	0
		28	277.92	0	0	0	0	0	0	0	0	0	0	0	0	0	0	0	0	0	0	0	0	0	0	47.714	0	0	0	0	0	0	0	0	0	0	0	0	0	0	0	0	0	0	0	0	0	0	0
		29	281.78	0	0	0	0	0	0	0	0	0	0	0	0	0	0	0	0	0	0	0	0	0	0	45.2199	0	0	0	0	0	0	0	0	0	0	0	0	0	0	0	0	0	0	0	0	0	0	0
		30	285.64	0	0	0	0	0	0	0	0	0	0	0	0	0	0	0	0	0	0	0	0	0	0	23.6439	0	0	0	0	0	0	0	0	0	44.0114	0	0	0	0	0	0	0	0	0	0	0	0	0
		31	289.5	0	0	0	0	0	0	0	0	0	0	0	0	0	0	0	0	0	0	0	0	0	0	20.7797	0	0	0	0	0	0	0	0	0	59.9116	26.1433	0	0	0	0	0	0	0	0	0	0	0	0
		32	293.36	0	0	0	0	0	0	0	0	0	0	0	0	0	0	0	0	0	0	0	0	0	0	43.1301	0	0	0	0	0	0	0	0	0	52.6885	0	0	0	0	0	0	0	0	0	0	0	0	0
		33	297.22	0	0	0	0	0	0	0	0	17.0005	0	0	0	0	0	0	0	0	0	0	0	0	0	31.7855	0	0	0	0	0	0	0	0	0	98.3383	0	0	0	0	0	0	0	0	0	0	0	0	0
		34	301.08	0	0	0	0	0	0	0	0	0	0	0	0	0	0	0	0	0	0	0	0	0	0	35.5376	0	0	0	0	0	0	0	0	0	90.9167	0	0	0	0	0	0	0	0	0	0	0	0	0
		35	304.94	0	0	0	0	0	0	0	0	0	0	0	0	0	0	0	0	0	0	0	0	0	0	28.9504	0	0	0	0	0	0	0	0	0	62.9666	40.6069	0	0	0	0	0	0	0	0	0	0	0	0
		36	308.8	0	0	0	0	0	15.5619	0	0	0	0	0	0	0	0	0	0	0	0	0	0	0	0	0	0	0	0	0	0	0	0	0	0	73.4291	0	0	0	0	0	0	0	0	0	0	0	0	0
		37	312.66	0	0	0	0	0	0	0	0	0	0	0	0	0	0	0	0	0	0	0	0	0	0	54.9669	0	0	0	0	0	0	0	0	0	76.5835	0	0	0	0	0	16.8173	0	0	0	0	0	0	0
		38	316.52	0	0	0	0	0	0	0	0	0	0	0	0	0	0	0	0	0	0	0	0	34.7452	0	0	0	0	0	0	0	0	0	0	0	97.7948	0	0	0	0	0	0	0	0	0	0	0	0	19.9176
		39	320.38	0	0	0	0	0	0	0	0	0	0	0	0	0	0	0	0	0	0	0	0	0	0	18.7091	0	0	0	0	0	0	0	0	0	173.51	0	0	0	0	0	0	0	0	0	0	0	0	0
		40	324.24	0	0	0	0	0	0	0	0	0	0	0	0	0	0	0	0	0	0	0	0	17.3294	0	0	0	0	0	0	0	0	0	0	0	116.959	22.4628	0	0	0	0	0	0	0	0	0	0	0	0
		41	328.1	0	0	0	0	0	0	0	0	0	0	0	0	0	0	0	0	0	0	0	0	69.3608	0	31.3894	0	0	0	0	0	0	0	0	0	210.597	24.9598	0	0	0	0	0	0	0	0	0	0	0	0
		42	331.96	0	0	0	0	0	0	0	0	0	0	0	0	0	0	0	0	0	0	0	0	49.6844	0	0	0	0	0	0	0	0	0	0	0	138.175	22.5012	0	0	0	0	0	0	0	0	0	0	0	0
		43	335.82	0	0	0	0	0	0	0	0	0	0	0	0	0	0	0	0	0	0	0	0	76.3515	0	0	0	0	0	0	0	0	0	0	0	173.171	0	0	0	0	0	0	0	0	0	25.9064	0	0	0
		44	339.68	0	0	0	0	0	0	0	0	0	0	0	0	0	0	0	0	0	0	0	0	86.2434	0	0	0	0	0	0	0	0	0	0	0	189.09	0	0	0	0	0	0	0	0	0	0	0	0	0
		45	343.54	0	0	0	0	0	0	0	0	0	0	0	0	0	0	0	0	0	0	0	0	96.1107	0	0	0	0	0	0	0	0	0	0	0	219.252	18.611	0	0	0	0	0	0	0	0	0	0	0	0
		46	347.4	0	0	0	0	0	0	0	0	0	0	0	0	0	0	0	0	0	0	0	0	125.939	0	0	0	0	0	0	0	0	0	0	0	235.247	0	0	0	0	0	0	0	0	0	0	0	0	0
		47	351.26	0	0	0	0	0	0	0	0	0	0	0	0	0	0	0	0	0	0	0	0	123.433	0	0	0	0	0	0	0	0	0	0	0	251.382	0	0	0	0	0	0	0	0	0	0	0	0	0
		48	355.12	0	0	0	0	0	0	0	0	0	0	0	0	0	0	0	0	0	0	0	0	112.135	0	0	0	0	0	0	0	0	0	0	0	214.704	0	0	0	0	0	0	0	0	0	0	0	0	0
		49	358.98	0	0	0	0	0	0	0	0	0	0	0	0	0	0	0	0	0	0	0	0	150.087	0	0	0	0	0	0	0	0	0	0	0	213.712	38.112	18.6737	0	0	0	0	0	0	0	0	0	0	0
		50	362.84	0	0	0	0	26.1089	0	0	0	0	0	0	0	0	0	0	0	0	0	0	0	127.081	0	0	0	0	0	0	0	0	0	0	0	253.746	0	0	0	0	0	0	0	0	0	0	0	0	0
		51	366.7	0	0	0	0	0	0	0	0	0	0	0	0	0	0	0	0	0	0	0	0	157.298	0	0	0	0	0	0	0	0	0	0	0	198.364	21.5383	0	0	0	0	0	0	0	0	0	0	0	0
		52	370.56	0	0	0	0	0	0	0	0	0	0	0	0	0	0	0	0	0	0	0	0	178.817	0	0	0	0	0	0	0	0	0	0	0	233.389	0	0	0	0	0	0	0	0	0	0	0	0	0
		53	374.42	0	0	0	0	0	0	0	0	0	0	0	0	0	0	0	0	0	0	0	0	177.372	0	0	0	0	0	0	0	0	0	0	0	232.085	0	30.6244	0	0	0	0	0	0	0	0	0	0	0
		54	378.28	0	0	0	0	33.0062	0	0	0	0	0	0	0	0	0	0	0	0	0	0	0	129.164	0	0	0	0	0	0	0	0	0	0	0	237.349	0	29.832	0	0	0	0	0	0	0	0	0	0	0
		55	382.14	0	0	0	0	0	0	0	51.306	0	0	0	0	0	0	0	0	0	0	0	0	110.309	0	0	0	0	0	0	0	0	0	0	0	277.821	0	37.2084	0	0	0	0	0	0	0	0	0	0	0
		56	386	0	0	0	0	60.6536	0	0	0	0	0	0	0	0	0	0	0	0	0	0	0	228.62	0	0	0	0	0	0	0	0	0	0	0	228.135	0	59.1862	0	0	0	0	0	0	0	0	0	0	0
		57	389.86	0	0	0	0	0	0	0	0	0	0	0	0	0	0	0	0	0	0	0	0	161.743	0	0	0	0	0	0	0	0	0	0	0	196.022	19.0227	48.2794	0	0	0	0	0	0	0	0	0	0	0
		58	393.72	0	0	0	0	0	0	0	0	0	0	0	0	0	0	0	0	0	0	0	0	229.721	0	0	0	0	0	0	0	0	0	0	0	298.633	19.9733	75.9267	0	0	0	0	0	0	0	0	0	0	0
		59	397.58	0	0	0	0	0	0	0	0	0	0	0	0	0	27.5092	0	0	0	0	0	0	203.322	0	0	0	22.2982	16.8952	0	0	0	0	0	0	232.94	0	39.8536	0	0	0	0	0	0	0	0	0	0	0
		60	401.44	0	0	0	0	0	0	0	0	0	0	0	0	0	0	0	13.8946	0	0	0	0	190.38	0	0	0	0	0	0	0	0	0	0	0	284.29	0	37.1014	0	0	0	0	0	0	0	0	0	0	0
		61	405.3	0	0	0	0	0	0	0	0	0	0	0	0	0	0	0	0	0	0	0	0	201.295	0	0	0	0	0	0	0	0	0	0	0	139.274	0	58.1836	0	0	0	0	0	0	0	0	0	0	0
		62	409.16	0	0	0	0	0	0	0	0	0	0	0	0	0	43.2323	0	0	0	0	0	0	191.875	0	0	0	0	0	0	0	0	0	0	0	279.272	0	70.5933	0	0	0	0	0	0	0	0	0	0	0
		63	413.02	0	0	0	0	67.564	0	63.4108	0	0	0	0	0	0	53.6986	0	0	0	0	0	0	276.093	0	0	0	0	0	0	0	0	0	0	0	202.912	0	116.097	0	0	0	0	0	0	0	0	0	0	0
		64	416.88	0	0	0	0	89.93	0	30.3026	0	0	0	0	0	0	49.5693	0	0	0	0	0	0	247.152	0	0	0	0	0	0	0	0	0	0	0	193.781	0	102.937	0	0	0	0	0	0	0	0	0	0	0
		65	420.74	0	0	0	0	0	0	0	0	0	0	0	0	0	52.2344	0	0	0	0	0	0	270.456	0	0	0	0	0	0	0	0	0	0	0	219.835	0	93.6103	0	0	0	0	0	0	0	0	0	0	0
		66	424.6	0	0	0	0	0	0	41.5286	0	0	0	0	0	0	100.177	0	0	0	0	0	0	223.152	0	0	0	0	0	17.1539	0	0	0	0	0	197.85	0	113.215	0	0	0	0	0	0	0	0	0	0	0
		67	428.46	0	0	0	0	0	0	36.1045	0	0	0	0	0	0	80.9683	0	0	0	0	0	20.3558	201.926	0	0	0	0	0	0	0	0	0	0	0	145.943	26.2304	178.03	0	0	0	0	0	0	0	0	0	0	0
		68	432.32	0	0	0	0	0	0	27.1069	0	0	0	0	0	0	69.6977	0	0	0	0	0	45.9193	232.719	0	0	0	0	0	0	0	0	0	0	0	240.794	0	121.528	0	0	0	0	0	0	0	0	0	0	0
		69	436.18	0	0	0	0	0	0	27.514	0	0	0	0	17.5784	0	114.201	0	0	0	0	0	19.972	217.329	0	0	0	0	0	0	0	0	0	0	0	204.631	0	157.759	0	0	0	0	0	0	0	0	0	0	0
		70	440.04	0	0	0	0	0	0	85.626	0	0	0	0	0	0	74.9472	26.7004	0	0	0	0	27.9063	286.617	0	0	0	0	0	0	0	0	0	0	0	151.42	0	197.875	0	0	0	0	0	0	0	0	0	0	0
		71	443.9	0	0	0	0	0	0	67.7445	0	0	0	0	0	0	116.922	38.7349	0	0	0	0	0	181.966	0	0	0	0	0	0	0	0	0	0	0	138.706	0	146.885	0	0	0	0	0	0	0	0	0	0	0
		72	447.76	0	0	0	0	0	0	74.2172	0	0	0	0	0	0	114.934	37.4512	0	0	0	0	48.1093	252.429	0	0	0	0	0	0	0	0	0	0	0	173.2	0	175.187	0	0	0	0	0	0	0	0	0	0	0
		73	451.62	0	0	0	16.5446	0	0	115.842	0	0	0	0	0	0	160.374	0	0	0	0	0	77.7736	228.944	0	0	0	0	0	0	0	0	0	0	0	137.384	0	203.845	0	0	0	0	0	0	0	0	0	0	0
		74	455.48	0	0	0	0	0	0	97.719	0	0	0	0	0	0	170.787	0	0	0	0	0	73.0038	267.695	0	0	0	0	0	0	0	0	0	0	0	102.593	0	213.979	0	0	0	0	0	0	0	0	0	0	0
		75	459.34	0	0	0	0	0	0	96.1094	0	22.6763	0	0	0	0	176.246	64.72	0	0	0	0	100.322	224.272	0	0	0	0	0	0	0	0	0	0	15.2691	146.287	17.173	180.74	0	0	0	0	0	0	0	0	0	0	0
		76	463.2	0	0	0	0	0	0	119.939	0	0	17.0366	0	0	0	165.37	51.3889	0	0	0	0	93.7008	272.983	0	0	0	0	0	0	0	0	0	0	0	149.92	0	197.477	0	0	0	0	0	0	0	0	0	0	0
		77	467.06	0	0	0	0	0	0	79.4829	0	0	17.5488	0	0	0	208.166	51.5103	0	0	0	0	123.972	231.874	0	0	0	0	0	0	0	0	0	0	0	127.064	0	119.235	0	0	0	0	0	0	0	0	0	0	0
		78	470.92	0	0	20.0176	0	0	0	120.352	0	0	19.0879	0	0	0	235.291	73.2401	0	0	0	0	78.6524	235.187	0	0	0	0	0	0	0	0	0	0	0	110.077	0	251.064	0	0	0	0	0	0	0	0	0	0	0
		79	474.78	0	0	0	0	0	0	86.0631	0	0	35.9965	0	0	0	207.119	91.6728	0	0	0	0	72.8019	264.113	0	0	15.6532	0	0	0	0	0	0	0	0	112.14	0	207.375	0	0	0	0	0	0	0	0	0	0	0
		80	478.64	0	0	0	0	0	0	142.995	0	0	34.1907	0	0	0	244.209	82.7161	0	0	0	0	129.069	248.029	0	0	0	0	0	0	0	0	0	0	0	206.185	0	231.503	0	0	0	0	0	0	0	0	0	0	0
		81	482.5	0	0	0	0	0	0	153.161	0	0	49.9443	0	0	0	196.426	143.23	0	0	0	0	107.774	297.199	0	0	0	0	0	0	0	0	0	0	0	120.199	0	214.732	0	0	0	0	0	0	0	0	0	0	0
		82	486.36	0	0	0	0	0	0	169.207	0	0	61.4594	0	0	0	225.52	93.7217	0	0	0	0	72.1409	282.912	0	0	0	0	0	0	0	0	0	0	0	130.667	0	301.574	0	0	0	0	0	0	0	0	0	0	0
		83	490.22	0	0	0	0	0	0	84.2627	0	0	36.3653	0	0	0	214.983	128.75	0	0	0	0	135.797	179.123	0	0	0	0	0	0	0	0	0	0	0	126.451	0	184.791	0	0	0	0	0	0	0	0	0	0	0
		84	494.08	0	0	0	0	0	0	133.417	0	0	28.3803	0	0	0	189.413	123.859	0	0	0	0	91.7089	172.718	0	16.2028	0	0	0	0	0	0	0	0	0	142.704	0	285.87	0	0	0	0	0	0	0	0	0	0	0
		85	497.94	0	0	0	0	0	0	160.738	0	0	89.9918	0	0	0	198.087	80.2768	0	0	0	0	91.3132	243.128	0	0	0	0	0	0	0	0	0	0	0	146.049	0	205.293	0	0	0	0	0	0	0	0	0	0	0
		86	501.8	0	0	0	0	0	0	146.742	0	0	50.5516	0	0	0	182.983	116.857	0	0	0	0	84.3781	255.715	0	0	0	0	0	0	0	0	0	0	0	177.968	0	285.887	0	0	0	0	0	0	0	0	0	0	0
		87	505.66	0	0	0	0	0	0	103.334	0	0	47.5072	0	0	0	160.348	96.5156	0	0	0	0	104.678	276.107	0	0	0	0	0	0	0	0	0	0	0	108.232	0	279.956	0	0	0	0	0	0	0	0	0	0	0
		88	509.52	0	0	0	0	0	0	140.771	0	0	76.7343	0	0	0	168.888	114.268	0	0	0	0	69.8889	195.043	0	0	0	0	0	0	0	0	0	0	0	160.214	0	258.371	0	0	0	0	0	0	0	0	0	0	0
		89	513.38	0	0	0	0	0	0	144.377	31.4403	0	108.245	0	0	0	235.379	99.9181	0	0	0	0	81.5611	287.258	0	0	0	0	0	0	0	0	0	0	0	220.813	0	290.789	0	0	0	0	0	0	0	0	0	0	0
		90	517.24	0	0	0	0	0	0	166.214	0	0	108.537	0	0	0	301.457	62.3534	0	0	0	0	93.6014	207.376	0	0	0	0	0	0	0	0	0	0	0	263.654	0	340.005	0	0	0	0	0	0	0	0	0	0	0
		91	521.1	0	0	0	0	0	0	112.365	51.4199	0	67.0789	0	0	0	197.478	124.535	0	0	0	0	106.472	199.005	0	0	0	0	0	0	0	0	0	0	0	283.166	0	259.073	0	0	0	0	0	0	0	0	0	0	0
		92	524.96	0	0	0	0	0	0	115.139	21.6793	0	45.9091	0	0	0	176.727	110.809	0	0	0	0	51.0765	196.341	0	0	0	0	0	0	22.8039	0	0	0	0	180.93	0	285.92	0	0	0	0	0	0	0	0	0	0	0
		93	528.82	0	0	0	0	0	0	103.5	0	0	31.2526	0	17.8208	0	294.259	122.8	0	0	0	0	41.1617	169.893	0	0	0	38.3671	0	0	0	0	0	0	0	167.144	0	244.15	0	0	0	0	0	0	0	0	0	0	0
		94	532.68	0	28.7853	0	0	0	0	81.0883	61.6193	0	74.5323	0	0	0	220.392	121.884	0	0	0	0	41.5993	134.122	0	0	0	0	0	0	0	0	0	0	0	114.413	0	225.728	0	0	0	0	0	0	0	0	0	0	0
		95	536.54	0	0	0	0	0	0	147.478	55.8928	0	62.0779	0	0	0	266.563	99.5065	0	0	0	0	33.6624	150.18	0	0	0	18.7204	0	0	0	0	0	0	0	143.448	0	262.622	0	0	0	0	0	0	0	0	0	0	0
		96	540.4	0	0	0	0	0	0	92.8811	44.3762	0	62.1245	0	0	0	223.117	98.2007	0	0	0	0	33.041	180.558	0	0	0	0	0	0	0	0	0	0	0	176.323	0	244.552	0	0	0	0	0	0	0	0	0	0	0
		97	544.26	0	0	0	0	0	0	110.137	145.496	0	141.207	0	0	0	221.319	68.6687	0	0	0	0	0	178.26	0	0	0	27.9339	0	0	0	0	0	0	0	146.653	0	261.459	0	0	0	0	0	0	0	0	0	0	0
		98	548.12	0	0	0	0	0	0	115.165	58.3169	0	51.1832	0	0	0	229.909	204.967	0	0	0	0	28.3656	152.605	0	0	0	0	0	0	0	0	0	0	0	121.452	0	203.425	0	0	0	0	0	0	0	0	0	0	0
		99	551.98	0	0	0	0	0	0	89.3048	79.7424	0	130.354	0	0	0	209.019	100.433	0	0	0	0	22.468	156.108	0	0	0	30.4391	0	0	0	0	0	0	26.5469	156.464	0	221.598	0	0	0	0	0	0	0	0	0	0	0
		100	555.84	0	0	0	0	0	0	132.276	95.9086	0	85.4848	0	0	0	240.481	108.551	0	0	0	0	0	154.51	0	0	0	46.0083	0	0	0	0	0	0	22.6059	148.743	0	201.908	0	0	0	0	0	0	0	0	0	0	0
		101	559.7	0	0	0	0	0	0	75.511	114.207	0	118.998	0	0	0	232.2	68.8742	0	0	0	0	57.0972	169.392	0	0	0	62.7091	0	0	0	0	0	0	0	137.57	0	273.323	0	0	0	0	0	0	0	0	0	0	0
		102	563.56	0	0	0	0	0	0	98.6906	110.696	0	131.905	0	0	0	221.688	143.729	0	0	0	0	68.6592	154.171	0	0	0	37.1627	0	0	0	0	0	0	0	131.903	0	213.466	0	0	0	0	0	0	0	0	0	0	0
		103	567.42	0	0	16.6107	0	0	0	91.7637	91.5603	0	147.574	0	0	0	208.713	64.2318	0	0	0	0	34.7279	172.21	0	0	0	39.4994	0	0	0	0	0	0	0	177.975	0	127.885	0	0	0	0	0	0	0	0	0	0	0
		104	571.28	0	0	0	0	0	0	69.7743	147.747	0	108.261	0	0	0	227.842	72.9138	0	0	0	0	69.3948	165.985	0	0	0	21.4411	0	0	0	0	0	0	0	195.522	0	202.305	0	0	0	0	0	0	0	0	0	0	0
		105	575.14	0	0	0	0	0	0	96.0778	93.3416	0	170.287	0	0	0	208.871	100.482	0	0	0	0	80.3272	137.923	0	0	0	77.2485	0	0	0	0	0	0	0	231.651	0	105.302	0	0	0	0	0	0	0	0	0	0	0
		106	579	0	0	0	0	0	0	139.387	93.9772	0	137.874	0	0	0	229.106	105.502	0	0	0	0	57.5365	157.273	0	0	0	51.7161	0	0	0	0	0	0	23.2301	178.267	0	192.851	0	0	0	0	0	0	0	0	0	0	0
		107	582.86	0	0	0	0	0	0	110.075	59.379	0	93.459	0	0	0	270.642	68.8463	0	0	20.3463	0	76.2021	165.102	0	0	0	0	0	0	0	0	0	0	64.8804	130.921	0	264.063	0	0	0	0	0	0	0	0	0	0	0
		108	586.72	0	0	0	0	0	0	132.491	146.83	0	129.124	0	0	0	218.229	87.142	0	0	0	0	79.7192	167.404	0	0	0	66.3208	0	0	0	0	0	0	0	152.148	0	278.197	0	0	0	0	0	0	0	0	0	0	0
		109	590.58	0	0	0	0	0	0	136.577	137.732	0	94.005	0	0	0	195.011	62.5188	0	0	0	0	96.2522	122.692	0	0	0	30.3237	0	0	0	0	0	0	26.2821	203.772	0	215.004	0	0	0	0	0	0	0	0	0	0	0
		110	594.44	0	0	0	0	0	0	114.379	145.488	0	106.673	0	0	0	221.823	55.5274	0	0	0	0	126.82	65.9481	0	0	0	41.4193	0	0	0	0	0	0	54.3996	233.502	0	195.685	0	0	0	0	0	0	0	0	0	0	0
		111	598.3	0	0	0	0	0	0	85.695	121.778	0	131.515	0	0	0	174.261	50.8962	0	0	0	0	79.6169	102.528	0	0	0	69.4003	0	0	0	0	0	0	43.1327	255.171	0	196.367	0	0	0	0	0	0	0	0	0	0	0
		112	602.16	0	0	0	0	0	0	177.821	160.044	0	221.7	0	0	0	224.066	122.892	0	0	0	0	172.496	124.202	0	0	0	16.8069	0	0	0	0	0	0	60.0683	223.016	0	247.359	0	0	0	0	0	0	0	0	0	0	0
		113	606.02	0	0	0	0	0	0	156.739	84.8105	0	125.726	0	0	0	226.72	137.867	0	0	0	0	225.905	123.956	0	0	0	57.6463	0	0	0	0	0	0	47.6281	334.319	0	177.87	0	0	0	0	0	0	0	0	0	0	0
		114	609.88	0	0	0	0	0	0	200.182	168.24	0	120.595	0	0	0	213.499	55.7609	0	0	0	0	84.6313	186.758	0	0	0	80.8986	0	0	0	0	0	0	92.2447	275.359	0	123.434	0	0	0	0	0	0	0	0	0	0	0
		115	613.74	0	0	0	0	0	0	148.859	146.812	0	109.11	0	0	0	205.551	132.467	0	0	0	0	176.405	114.102	0	0	0	75.379	0	0	0	0	0	0	54.1043	267.688	0	57.4909	0	0	0	0	0	0	0	0	0	0	0
		116	617.6	0	0	0	0	0	0	224.771	190.505	0	160.926	0	0	0	294.912	132.58	0	24.2421	0	0	214.029	131.461	0	0	0	64.1296	0	0	0	0	0	0	50.14	306.424	0	173.148	0	0	0	0	0	0	0	0	0	0	0
		117	621.46	0	0	0	0	0	0	208.272	194.954	0	159.319	0	15.6911	0	221.716	71.8449	0	0	0	0	151.493	148.241	0	0	0	44.1131	0	0	0	0	0	0	118.29	405.789	0	170.868	0	0	0	0	0	0	0	0	0	0	0
		118	625.32	0	0	0	0	0	0	210.694	171.733	0	129.588	0	0	0	183.117	133.588	0	0	0	0	237.023	166.091	0	0	0	76.5961	0	0	0	0	0	0	71.159	325.198	0	213.233	0	0	0	0	0	0	0	0	0	0	0
		119	629.18	0	0	0	0	0	0	185.079	148.453	0	193.735	0	0	0	186.468	176.615	0	0	0	0	256.799	196.736	0	0	0	153.563	0	0	0	0	0	0	53.343	271.617	0	167.435	0	0	0	0	0	0	0	0	0	0	0
		120	633.04	0	0	0	0	0	0	144.875	175.154	0	155.643	0	0	0	198.049	138.595	0	0	0	0	228.319	122.361	0	0	0	94.9138	0	0	0	0	0	0	78.1482	358.226	0	145.25	0	0	0	0	0	0	0	0	0	0	0
		121	636.9	0	0	0	0	0	0	185.271	180.577	0	124.126	0	0	0	225.018	97.8694	0	0	0	0	243.257	126.03	0	0	0	98.3476	0	0	0	0	0	0	91.1574	358.555	0	183.772	0	0	0	0	0	0	0	0	0	0	0
		122	640.76	0	0	0	0	0	0	233.284	149.655	0	85.3038	0	0	0	108.545	125.48	0	0	0	0	248.047	153.48	0	0	0	86.2635	0	0	0	0	0	0	75.9284	347.979	0	117.677	0	0	0	0	0	0	0	0	0	0	0
		123	644.62	0	0	0	0	0	0	249.692	73.1514	0	112.301	0	0	0	155.458	130.169	0	0	0	0	266.512	87.9926	0	0	0	112.812	0	0	0	0	0	0	88.2385	290.742	0	115.988	0	0	0	0	0	0	0	0	0	0	0
		124	648.48	0	0	0	0	0	0	278.834	138.407	0	128.621	0	0	0	184.336	113.992	0	0	0	0	221.044	182.894	0	0	0	90.0105	0	0	0	0	0	0	100.491	297.546	0	119.934	0	0	0	0	0	0	0	0	0	0	0
		125	652.34	0	0	0	0	0	0	216.521	166.747	0	122.277	0	0	0	165.178	152.72	0	0	0	0	326.78	151.799	0	0	0	105.475	0	0	0	0	0	0	105.469	385.941	0	143.111	14.9002	0	0	0	0	0	0	0	0	0	0
		126	656.2	0	0	0	0	0	0	249.928	199.063	0	71.6302	0	0	0	180.778	94.9682	0	0	0	0	299.05	137.176	0	0	0	86.6341	0	0	0	0	0	0	69.5897	298.912	0	185.126	0	0	0	0	0	0	0	0	0	0	0
		127	660.06	0	0	0	0	0	0	289.697	146.173	0	96.912	0	0	0	223.615	125.447	0	0	0	0	318.562	121.45	0	0	0	74.4658	0	0	0	0	0	0	58.5068	240.54	0	143.281	0	0	0	0	0	0	0	0	0	0	0
		128	663.92	0	0	0	0	0	0	247.259	181.719	0	154.901	0	0	0	103.417	165.715	0	0	0	0	257.137	147.72	0	0	0	27.5593	0	0	0	0	0	0	71.8592	339.987	0	178.481	0	0	0	0	0	0	0	0	0	0	0
		129	667.78	0	0	0	0	0	0	235.655	155.763	0	71.6207	0	0	0	197.77	209.331	0	0	0	0	359.923	132.903	0	0	0	87.2054	0	0	0	0	0	0	58.0309	254.067	0	129.091	0	0	0	0	0	0	0	0	0	0	0
		130	671.64	0	0	0	0	0	0	253.178	190.081	0	139.511	0	0	0	180.956	134.126	0	0	0	0	242.027	190.126	0	0	0	59.7162	0	0	0	0	0	0	89.5724	250.362	0	191.707	0	0	0	0	0	0	0	0	0	0	0
		131	675.5	0	0	0	0	0	38.6694	242.637	160.006	0	93.7225	0	0	0	144.139	119.428	0	0	0	0	267.404	164.25	0	0	0	130.809	0	0	0	0	0	0	96.4986	288.316	0	159.35	0	0	0	0	0	0	0	0	0	0	0
		132	679.36	0	0	0	0	0	35.3048	195.404	184.541	0	110.207	0	0	0	185.39	115.532	0	0	0	0	214.716	110.133	0	0	0	60.2765	0	0	0	0	0	0	98.6594	338.197	0	207.794	0	0	0	0	0	0	0	40.8765	0	0	0
		133	683.22	0	0	0	0	0	0	285.772	207.872	0	118.33	0	0	0	186.424	147.237	0	0	0	0	257.661	93.2936	0	0	0	84.3576	0	0	0	0	0	0	104.754	293.537	0	197.329	0	0	0	0	0	0	0	21.365	0	0	0
		134	687.08	0	0	0	0	0	36.7999	216.503	218.518	0	133.989	0	0	0	162.52	110.147	0	0	0	0	235.66	144.154	0	0	0	96.0044	0	0	0	0	0	0	93.3021	246.668	0	255.798	0	0	0	0	0	0	0	26.922	0	0	0
		135	690.94	0	0	0	0	0	71.2873	216.218	204.034	0	89.0339	0	0	0	121.039	136.994	0	0	0	0	262.333	155.021	0	0	0	132.627	0	0	0	0	0	0	63.8559	275.625	0	172.697	0	0	0	0	0	0	0	30.6781	0	0	0
		136	694.8	0	0	0	0	0	84.7451	249.272	136.35	0	117.311	0	0	0	172.618	111.912	0	0	0	0	203.331	137.636	0	0	0	82.7977	0	0	0	0	0	0	100.954	315.705	0	159.913	0	0	0	0	0	0	0	0	0	0	0
		137	698.66	0	0	0	0	0	86.1882	320.205	178.592	0	162.398	0	0	0	190.146	97.2414	0	0	0	0	213.163	170.738	0	0	0	138.941	0	0	0	0	0	0	96.7315	255.767	0	261.265	0	60.0084	0	0	0	0	0	0	0	0	0
		138	702.52	0	0	0	0	0	71.4479	194.611	109.253	0	77.8436	0	0	0	186.321	146.416	0	0	0	0	224.427	162.868	0	0	0	69.6908	0	0	0	0	22.4286	0	93.9329	296.191	0	219.592	0	22.8091	0	0	0	0	0	42.6446	0	0	0
		139	706.38	19.3085	0	0	0	0	64.6255	235.954	173.627	0	82.0467	0	0	0	228.539	81.4788	0	0	0	0	244.149	163.879	0	0	0	103.052	0	0	0	0	0	18.0562	92.4077	281.999	0	171.465	0	31.169	0	0	0	0	0	55.6694	0	0	0
		140	710.24	0	0	0	0	0	161.949	263.091	147.661	0	149.364	0	0	0	133.219	137.665	0	0	0	0	212.148	136.615	0	0	0	63.615	0	0	0	16.7272	0	0	148.085	296.604	0	212.774	28.502	0	0	0	0	0	0	0	39.6544	0	0
		141	714.1	0	0	0	0	0	169.02	279.219	160.255	0	144.951	0	0	0	186.83	197.398	0	0	0	0	214.111	111.127	0	0	0	171.428	0	0	0	0	24.3394	0	0	224.258	0	201.521	40.0795	56.7538	0	0	0	0	0	20.939	44.2984	0	0
		142	717.96	0	0	0	0	0	144.896	325.267	76.9935	0	70.6481	0	0	0	218.445	127.133	0	0	0	0	282.556	200.521	0	0	0	69.0734	0	0	0	0	0	0	117.948	240.431	0	185.603	48.6634	31.8416	0	0	0	0	0	43.2529	46.84	0	0
		143	721.82	0	0	0	0	0	199.26	308.324	172.771	0	127.121	0	0	0	212.339	122.972	0	0	22.146	0	194.147	179.516	0	0	0	99.4431	0	0	0	44.4885	0	0	53.3477	215.277	0	162.263	43.3648	44.7967	18.8617	0	0	0	0	74.7894	52.19	0	0
		144	725.68	0	0	0	0	0	156.518	236.087	119.501	0	66.2086	0	0	0	208.839	112.678	0	0	0	0	221.508	185.526	0	0	0	92.4863	0	0	0	23.2321	57.5256	0	94.3848	203.259	0	203.846	94.248	59.8638	0	0	0	0	0	0	40.4714	0	0
		145	729.54	0	0	0	0	0	210.054	243.522	194.015	0	127.997	0	0	0	231.079	126.49	0	0	0	0	231.356	194.905	0	0	0	106.145	0	0	0	24.6628	0	0	121.83	238.889	0	261.256	72.3483	0	0	0	0	0	0	55.2379	72.2693	0	0
		146	733.4	0	0	0	0	0	238.803	308.388	175.37	0	100.178	0	0	0	269.357	144.502	0	0	31.9822	0	210.077	181.997	0	0	0	102.906	0	0	0	28.1981	52.6142	27.4019	104.639	263.001	0	191.152	70.4999	77.0672	0	0	0	0	0	56.0375	84.4375	0	0
		147	737.26	0	0	0	0	0	198.192	260.344	152.278	0	83.0814	0	0	0	142.048	181.705	0	0	20.1235	0	209.162	171.452	0	0	0	109.525	0	0	0	66.4303	71.1022	0	70.3912	281.547	0	246.761	87.3406	59.4416	0	0	0	0	0	69.7136	58.0976	0	0
		148	741.12	0	0	0	0	0	268.08	249.1	148.646	0	100.027	0	0	0	153.829	207.144	0	0	0	0	243.583	188.465	0	0	0	80.3275	0	0	0	32.9249	21.3291	0	122.894	220.95	0	182.545	112.829	79.5665	0	0	0	0	0	34.7574	58.3422	0	0
		149	744.98	0	0	0	0	0	203.732	298.337	171.282	0	169.701	0	0	0	202.263	198.757	0	0	19.9096	0	160.425	194.914	0	0	0	157.634	0	0	0	35.1353	61.4821	0	77.5543	226.751	0	171.814	132.109	74.3676	0	0	0	0	0	17.8562	70.3996	0	0
		150	748.84	0	0	0	0	0	268.04	264.592	152.305	0	138.47	0	0	0	154.248	126.031	0	0	0	0	265.744	252.151	0	0	0	130.057	0	0	0	51.938	75.0997	24.6892	73.1088	218.366	0	260.927	143.186	72.4407	0	0	0	0	0	69.4989	142.897	0	0
		151	752.7	0	0	0	0	0	231.947	318.608	145.621	0	109.963	0	0	0	200.542	108.097	0	0	80.8952	0	290.058	194.028	0	0	0	66.1499	0	0	0	39.974	46.7484	0	104.999	138.393	0	294.011	161.704	80.5999	0	0	0	0	0	45.0796	39.611	0	0
		152	756.56	0	0	0	0	0	253.545	232.333	120.324	0	105.556	0	0	0	110.49	176.231	0	0	24.7419	0	205.903	240.478	40.5544	0	0	102.95	0	0	0	41.9434	64.3237	0	89.9345	162.132	0	210.348	149.24	0	0	0	0	0	0	95.308	54.1967	0	0
		153	760.42	0	0	0	0	0	223.421	205.835	95.1267	0	67.1824	0	0	0	171.728	183.076	0	0	42.4216	0	278.667	242.185	0	0	0	50.4868	0	0	0	57.9813	96.1654	0	97.2074	228.391	0	175.863	105.812	87.8565	0	0	0	0	0	84.3709	31.2564	0	0
		154	764.28	0	0	0	0	0	307.346	243.883	81.3351	0	96.9477	0	0	0	171.549	251.749	0	0	39.4573	0	289.998	175.119	0	0	0	99.7544	0	0	0	64.5459	45.6024	48.042	94.2693	200.597	0	215.646	133.746	118.016	0	0	0	0	0	90.6445	73.4057	0	0
		155	768.14	0	0	0	0	0	285.472	268.754	123.762	0	143.65	0	0	0	141.652	226.703	19.4358	0	56.8334	0	322.584	270.946	25.75	0	0	95.5253	0	0	0	28.6242	42.3111	50.4425	82.6178	237.016	0	247.095	122.467	54.8152	0	0	0	0	0	51.7761	73.6288	0	0
		156	772	0	0	0	0	0	291.088	280.959	81.9599	0	135.971	0	0	0	99.1627	222.113	18.5723	0	0	0	292.058	242.59	31.1318	0	0	77.4867	0	0	0	103.864	100.256	65.436	72.3462	250.328	0	257.115	147.973	21.3648	0	0	0	0	0	36.5769	94.8532	0	0
		157	775.86	0	0	0	0	0	231.347	156.316	81.4068	0	128.234	0	0	0	115.801	215.323	0	0	0	0	306.161	270.133	45.4196	0	0	87.2877	0	0	0	85.2077	81.2988	56.1378	159.103	205.054	0	48.5796	131.538	92.8812	0	0	0	0	0	83.8314	84.1731	0	0
		158	779.72	0	0	0	0	0	322.764	220.423	138.578	0	130.51	0	0	0	93.3677	271.492	0	0	35.0074	0	312.241	190.935	101.253	0	0	126.316	0	0	0	0	64.7254	43.3926	91.949	264.259	0	255.323	185.747	0	0	0	0	0	0	70.6334	73.7032	0	0
		159	783.58	0	0	0	0	0	291.626	220.329	193.693	0	123.726	0	0	0	92.9953	235.853	29.7199	0	76.81	0	207.715	233.031	131.262	0	0	84.312	0	0	0	61.1652	86.9616	45.5726	85.7558	299.835	0	236.099	129.887	78.478	0	0	0	0	0	92.3488	104.241	0	0
		160	787.44	0	0	0	0	0	326.908	248.758	106.203	0	110.775	0	0	0	186.59	187.276	29.5791	0	105.927	0	234.584	212.318	76.9017	0	0	105.738	0	0	0	68.0625	91.1693	40.8085	47.0405	266.911	0	296.874	154.996	76.0721	0	0	0	0	18.6215	99.3823	53.1966	0	0
		161	791.3	0	0	0	0	0	329.74	251.426	158.301	0	114.691	0	0	0	182.338	199.979	19.5878	0	68.1667	0	291.855	204.655	31.7513	0	0	100.51	0	0	0	66.6064	86.1674	0	89.8258	209.596	0	135.012	169.606	72.8703	0	0	0	0	0	72.7048	106.881	0	0
		162	795.16	0	0	0	0	0	325.395	293.399	151.748	0	154.201	0	0	0	152.577	190.894	40.8756	0	44.4969	0	190.317	256.188	102.286	0	0	158.899	0	0	0	105.629	50.1312	46.5122	77.9592	306.303	0	270.312	190.169	72.4962	0	0	0	0	0	62.3234	57.119	0	0
		163	799.02	0	0	0	0	0	303.973	229.426	109.032	0	125.954	0	0	0	132.512	238.063	56.3864	0	66.686	0	193.11	252.771	199.867	0	0	104.481	0	0	0	83.7843	28.3904	116.981	97.5462	292.527	0	259.649	132.624	78.3393	0	0	0	0	0	84.0722	69.2804	30.848	0
		164	802.88	0	0	0	0	0	260.997	254.696	130.948	0	124.687	0	0	0	71.6894	259.406	44.468	0	79.7161	0	284.389	216.684	108.783	0	0	153.697	0	0	0	144.318	44.586	154.295	82.6462	259.071	0	206.501	157.514	121.563	0	0	0	0	35.6526	122.573	27.3471	0	0
		165	806.74	0	0	0	0	0	246.625	164.433	125.414	0	121.722	0	0	0	147.052	240.395	48.91	0	37.5103	0	224.413	169.495	162.404	0	0	114.025	0	0	0	77.8013	55.5701	102.503	69.3241	194.427	0	246.291	141.93	91.7309	0	0	0	0	53.1815	118.201	90.9488	31.6575	0
		166	810.6	0	0	0	0	0	331.622	196.008	115.027	0	107.419	0	0	0	153.786	294.202	19.285	0	29.5757	0	257.162	212.014	124.621	0	0	145.716	0	0	0	111.689	71.9563	100.026	78.6203	289.073	0	255.129	144.716	94.4914	0	0	0	0	55.1704	62.8256	105.939	0	0
		167	814.46	0	0	0	0	0	283.65	202.654	173.334	0	85.4101	0	0	0	133.594	318.435	88.6473	0	27.2691	0	201.016	215.989	43.0728	0	0	99.1322	0	0	0	116.016	146.398	72.495	77.225	202.339	37.3373	195.504	120.665	68.6838	0	0	0	0	55.6407	79.0618	89.72	20.0888	0
		168	818.32	0	0	0	0	0	306.935	231.879	91.8894	0	125.013	0	0	0	165.653	293.317	41.0154	0	28.1451	0	326.479	203.532	111.282	0	0	115.445	0	0	0	151.258	0	74.6407	47.2782	259.276	25.3484	140.351	99.4728	83.8898	0	0	0	0	24.5009	53.1061	72.5567	24.3468	0
		169	822.18	0	0	0	0	0	308.457	241.278	136.852	0	134.161	0	0	0	69.2185	311.503	50.2898	0	41.087	0	189.014	224.979	177.453	0	0	107.276	0	0	0	115.241	105.75	119.205	63.3976	279.116	46.9453	254.653	168.573	84.3463	0	0	0	0	70.4385	67.4104	84.2745	49.6415	0
		170	826.04	0	0	0	0	0	188.996	192.046	121.136	0	135.529	0	0	0	211.073	283.4	58.661	0	20.711	0	200.131	267.273	145.318	0	0	170.57	0	0	0	151.722	44.0379	95.7748	69.1212	284.492	55.5793	206.985	104.281	103.42	0	0	0	0	0	127.334	80.0412	23.0867	0
		171	829.9	0	0	0	0	0	246.911	196.55	127.215	0	143.379	0	0	0	154.974	276.943	54.729	0	48.5563	0	200.635	204.691	134.337	0	0	98.3772	0	0	0	107.043	82.1502	85.0117	91.6783	217.175	47.1861	263.247	136.155	149.861	0	0	0	0	64.9726	70.5016	71.4594	33.9073	0
		172	833.76	0	0	0	0	0	200.866	181.594	53.9261	0	121.754	0	0	0	203.496	333.867	28.9681	0	80.1761	0	151.871	263.726	167.394	0	0	169.764	0	0	0	96.0165	79.1579	40.9775	103.289	272.094	72.8504	255.265	154.38	95.114	0	0	0	0	52.2645	105.181	100.687	33.7591	0
		173	837.62	0	0	0	0	0	245.338	69.7803	139.297	0	115.935	0	0	0	184.252	382.747	73.7402	0	49.0146	0	236.654	167.392	141.226	0	0	100.467	0	0	0	114.694	118	99.4056	64.9542	246.048	128.651	219.57	120.249	105.993	0	0	0	0	70.9571	134.968	51.8446	66.5553	0
		174	841.48	0	0	0	0	0	253.392	197.073	123.393	0	198.677	0	0	0	189.6	296.62	65.2803	0	56.487	0	169.687	166.528	160.605	0	0	102.829	0	0	0	113.958	0	103.127	65.3407	187.079	77.6255	227.696	161.73	117.82	0	0	0	0	69.6394	149.515	64.2191	56.7155	0
		175	845.34	0	0	0	0	0	242.656	202.459	124.702	0	55.8853	0	0	0	234.718	221.46	111.592	0	59.4608	0	156.565	255.686	95.5764	0	0	145.216	0	0	0	129.614	118.237	63.2414	28.3826	287.42	85.8738	163.345	125.696	105.8	0	0	0	0	61.3209	116.001	79.3477	98.6986	0
		176	849.2	0	0	0	0	0	241.344	203.004	141.941	0	163.247	0	0	0	212.754	295.29	45.4242	0	66.0896	0	175.105	172.185	157.926	0	0	195.696	0	0	0	49.7434	80.6158	84.2313	30.4254	202.202	44.8668	174.77	171.124	122.121	0	0	0	0	123.466	89.9082	66.4083	52.0561	22.939
		177	853.06	0	0	0	0	0	321.801	186.488	111.307	0	137.857	0	0	0	183.216	335.941	40.2884	0	113.879	0	105.882	207.779	198.893	0	0	158.517	23.8118	0	0	86.655	97.0875	112.52	78.1799	229.969	96.9304	196.495	156.677	86.9986	0	0	0	0	158.955	128.261	53.0264	57.2539	0
		178	856.92	0	0	0	0	0	189.144	168.53	174.064	0	147.077	0	0	0	207.641	388.695	79.1578	0	120.979	0	185.494	247.088	240.137	0	0	179.357	0	0	0	113.951	91.0555	92.7699	65.7648	218.32	130.235	190.31	161.637	132.92	0	0	0	0	83.9065	95.8559	42.195	130.746	0
		179	860.78	0	0	0	0	0	129.256	207.38	178.92	0	102.725	0	0	0	191.73	283.128	67.7128	0	70.467	0	170	266.492	205.455	0	0	149.382	0	0	0	36.5822	117.994	79.4032	81.5091	256.159	63.4016	263.319	122.35	99.0305	0	0	0	0	127.189	131.506	57.5983	60.6125	0
		180	864.64	0	0	0	0	0	294.553	231.811	122.159	0	126.853	0	0	0	215.784	297.977	85.3467	0	42.0228	0	76.7423	232.182	94.6674	0	0	169.407	0	0	0	100.083	77.8535	116.907	106.33	198.757	128.892	202.801	167.272	81.6917	0	0	0	0	102.627	76.0758	71.1663	138.369	0
		181	868.5	0	0	0	0	0	259.591	189.891	87.8885	0	99.8394	0	0	0	198.165	178.186	66.7425	0	75.1155	0	121.921	221.427	183.176	0	0	141.765	0	0	0	108.517	95.0471	82.0337	56.4489	226.217	153.749	151.757	150.568	62.2936	0	0	0	0	104.534	137.304	67.9421	87.9563	0
		182	872.36	0	0	0	0	0	192.998	193.611	69.9811	0	96.8642	0	0	0	144.276	246.447	66.24	0	50.56	0	132.949	246.691	187.751	0	0	159.373	0	0	0	92.1657	129.195	118.66	56.9565	155.931	177.189	182.922	164.34	89.3395	0	0	0	0	108.177	153.603	89.9735	55.8735	0
		183	876.22	0	0	0	0	0	130.091	271.465	86.5366	0	113.91	0	0	0	158.562	269.784	87.2656	0	25.6983	0	207.838	184.609	168.264	0	0	176.01	0	0	0	85.7483	79.7669	62.1568	66.3112	200.568	140.083	208.719	132.75	135.042	0	0	0	0	154.362	129.79	118.826	83.8309	0
		184	880.08	0	0	0	0	0	219.837	243.554	20.7552	0	148.029	0	0	0	152.689	299.577	74.8287	0	72.3773	0	231.198	265.193	192.595	0	0	120.973	0	0	0	63.3362	99.4484	78.3662	54.9168	108.278	182.466	220.832	152.315	44.0078	0	0	0	0	109.451	144.706	64.9523	62.5734	0
		185	883.94	0	0	0	0	0	104.896	248.879	73.8511	0	106.786	0	0	0	137.697	285.142	64.6453	0	73.4431	0	156.726	198.054	209.714	0	0	87.0619	0	0	0	66.193	71.0546	90.8453	86.6464	199.931	186.615	194.282	112.618	91.3448	0	0	0	0	131.471	160.647	105.409	93.1839	0
		186	887.8	0	0	0	0	0	165.876	224.809	173.715	0	94.34	0	0	0	166.269	294.808	70.9217	0	61.3717	0	176.191	239.513	165.776	0	0	138.289	0	0	0	82.6084	129.657	138.026	85.8423	229.187	177.297	156.658	116.879	100.871	0	0	0	0	116.841	118.621	91.1547	143.456	0
		187	891.66	0	0	0	0	0	167.417	211.145	88.4412	0	162.492	0	0	0	168.226	224.058	85.2486	0	96.6536	0	125.956	257.881	137.849	0	0	222.612	0	0	0	39.0734	128.151	98.117	39.5446	279.953	205.771	163.477	132.536	101.038	0	0	0	0	79.7113	104.368	102.61	66.4011	0
		188	895.52	0	0	0	0	0	171.975	227.248	109.782	0	97.813	0	0	0	121.939	240.663	76.6845	0	50.1205	0	181.878	212.665	181.195	0	0	48.6995	0	0	0	107.926	136.497	70.5215	60.4806	253.514	175.876	209.119	215.363	116.955	0	0	0	0	132.758	124.622	78.0051	116.742	0
		189	899.38	0	0	0	0	0	190.232	172.961	128.582	0	129.402	0	0	0	184.088	247.093	83.9353	0	64.4115	0	130.56	252.44	229.727	0	0	138.94	0	0	0	54.2617	102.219	110.559	48.8432	201.229	305.309	176.419	137.914	165.206	0	0	0	0	65.1593	101.012	38.4686	90.9035	0
		190	903.24	0	0	0	0	0	199.215	169.489	106.872	0	68.8876	0	0	0	106.361	319.781	155.423	0	57.0666	0	183.66	278.583	226.807	0	0	147.044	0	0	0	74.2135	103.855	66.8923	74.4033	231.121	159.589	164.686	110.742	117.688	0	0	0	0	61.1731	131.732	0	80.1822	0
		191	907.1	0	0	0	0	0	152.54	265.24	112.09	0	75.1047	0	0	0	96.1635	237.164	123.56	0	37.0473	0	133.805	188.252	255.933	0	0	152.517	0	0	0	59.9204	147.573	103.295	27.5156	173.466	202.492	173.602	143.72	175.256	0	0	0	0	84.2227	101.113	23.6379	52.8135	0
		192	910.96	0	0	0	0	0	158.739	199.4	92.418	0	104.596	0	0	0	79.0997	247.332	237.872	0	37.9664	0	189.137	252.99	204.604	0	0	156.246	0	0	0	55.9336	144.66	60.0535	71.0982	209.456	112.776	181.039	79.2579	98.4879	0	0	0	0	38.7757	95.619	37.7761	76.9582	0
		193	914.82	0	0	0	0	0	160.929	238.288	70.8554	0	123.603	0	0	0	139.699	202.411	53.2081	0	104.5	0	177.059	230.172	195.185	0	0	130.052	0	0	0	108.592	57.0596	65.8562	48.5483	266.586	201.135	185.092	82.2847	99.0193	0	0	0	0	0	128.331	26.4375	53.5202	0
		194	918.68	0	0	0	0	0	124.826	224.306	107.166	0	143.083	0	0	0	76.1673	257.959	80.5771	0	78.7437	27.0188	124.875	333.703	237.879	0	0	101.907	0	0	0	136.856	84.6518	49.947	77.6075	215.59	214.368	159.28	120.292	103.227	0	0	0	0	0	138.96	35.3825	127.302	0
		195	922.54	0	0	0	0	0	135.791	194.227	106.416	0	134.894	0	0	0	137.447	200.058	110.078	0	56.4208	0	80.9464	287.415	262.588	0	0	119.151	0	0	0	142.451	98.8551	97.2965	21.7771	240.677	195.488	156.362	122.381	143.16	0	0	0	0	0	121.975	23.0993	91.0393	0
		196	926.4	0	0	0	0	0	83.475	217.114	90.1076	0	75.365	0	0	0	70.2341	201.507	121.921	0	42.2315	0	77.9641	227.8	81.0409	0	0	129.439	0	0	0	131.75	130.209	40.4538	62.6603	202.102	206.098	138.513	80.459	63.9751	0	0	0	0	28.3638	116.108	0	110.938	0
		197	930.26	0	0	0	0	0	124.695	231.311	126.301	0	107.235	0	0	0	54.5304	254.232	65.5166	0	72.984	66.9096	226.047	265.103	198.552	0	0	132.378	0	0	0	120.211	113.261	92.7071	0	173.979	222.377	125.913	72.6866	118.501	0	0	0	0	29.6661	123.104	40.2971	119.488	0
		198	934.12	0	0	0	0	0	126.301	273.922	134.143	0	123.632	0	0	0	77.3593	243.844	116.608	0	57.6952	19.9092	193.804	321.942	197.739	0	0	119.908	0	0	0	164.794	97.1469	23.5055	103.186	120.639	258.855	113.978	101.515	98.2287	0	0	0	0	0	140.864	0	91.542	0
		199	937.98	0	0	0	0	0	190.82	160.94	63.9728	0	101.275	0	0	0	30.8916	238.261	92.2803	0	57.8579	0	122.92	282.439	274.654	0	0	150.002	0	0	0	82.5975	153.868	27.5363	27.6303	291.742	318.878	145.259	92.4675	154.784	0	0	0	0	30.1098	108.778	28.2343	112.287	0
		200	941.84	0	0	0	0	0	94.722	279.447	104.126	0	64.6384	0	0	0	142.422	205.101	78.3999	0	71.9505	30.1594	159.005	274.338	222.695	0	0	131.558	0	0	0	114.518	79.6535	43.7887	56.1046	190.654	260.382	195.455	32.7567	102.173	0	0	0	0	25.3038	121.117	0	53.76	0
		201	945.7	0	0	0	0	0	108.188	140.823	133.85	0	110.408	0	0	0	117.321	236.843	42.4073	0	32.8832	32.4416	178.945	290.265	271.132	0	0	72.132	0	0	0	97.831	138.336	58.6588	59.281	201.791	209.273	181.523	50.7893	105.028	0	0	0	0	63.7278	124.837	24.8659	69.1204	0
		202	949.56	0	0	0	0	0	108.862	196.986	101.81	0	83.0729	0	0	0	129.112	274.152	95.4374	0	66.4589	46.7233	138.877	241.99	238.436	0	0	121.921	0	0	0	153.356	111.843	44.0629	33.7104	210.441	228.164	115.007	80.5911	70.4333	0	0	0	0	0	158.697	0	113.583	0
		203	953.42	0	0	0	0	0	110.188	187.995	58.8802	0	140.035	0	0	0	125.233	258.956	64.1487	0	58.2776	49.1407	146.586	235.927	203.876	0	0	147.245	0	0	0	151.301	67.1245	112.969	29.4163	170.442	219.414	174.138	97.41	62.1313	0	0	0	0	0	116.61	0	98.855	0
		204	957.28	0	0	0	0	0	72.0505	194.026	59.7375	0	200.054	0	0	0	116.056	259.603	131.862	0	102.972	30.8919	142.328	288.492	218.335	0	0	125.027	0	0	0	201.392	113.482	61.9137	45.9632	202.971	229.734	178.239	139.275	61.6975	0	0	0	0	21.3259	146.744	62.1095	75.2665	0
		205	961.14	0	0	0	0	0	116.166	230.192	44.5306	0	150.038	0	0	0	138.813	293.683	43.3031	0	41.1959	69.1345	184.765	283.949	197.675	0	0	162.304	0	24.1243	0	135.211	139.543	0	66.5225	180.56	284.204	186.425	116.722	96.2472	0	0	0	0	47.8594	146.042	0	65.0558	0
		206	965	0	33.7116	0	0	0	101.945	190.757	97.3274	0	141.702	0	0	0	119.39	293.041	68.8944	0	117.059	76.7687	91.0056	217.106	176.623	0	0	153.228	0	0	0	145.353	109.265	49.4416	63.1542	256.884	192.526	184.472	97.9204	44.3804	0	0	0	0	31.038	128.726	48.3264	82.7143	0
		207	968.86	0	0	0	0	0	100.319	219.234	116.72	0	90.9017	0	0	0	122.234	315.407	98.2926	0	104.461	0	203.609	360.99	197.062	0	0	181.006	0	32.8692	0	120.259	132.518	98.1286	56.0334	161.437	227.565	106.514	139.512	57.8746	0	0	0	0	0	171.619	60.0761	132.577	0
		208	972.72	0	28.3199	0	0	0	159.804	252.28	52.7148	0	101.638	0	0	15.4504	166.999	265.848	105.231	0	64.8943	76.2912	147.034	315.939	165.461	0	0	151.298	0	51.8378	0	242.174	114.533	62.5009	0	156.93	269.56	183.211	121.148	74.6577	0	0	0	0	46.4981	208.368	37.7215	126.725	0
		209	976.58	0	0	0	0	0	0	394.324	68.5026	0	62.5562	0	0	0	118.263	209.307	99.4946	0	80.5857	52.742	188.988	207.073	219.313	0	0	181.406	0	49.6143	0	179.004	70.4295	93.185	52.8982	281.804	213.172	97.4463	169.425	0	0	0	0	0	60.9468	81.3814	53.0456	66.5526	0
		210	980.44	0	0	0	0	0	123.78	188.01	85.7697	0	126.689	0	0	0	140.422	286.746	90.1367	0	87.3802	48.2233	143.04	176.637	239.749	0	0	123.077	0	0	0	178.892	118.924	99.9316	64.5717	244.815	191.161	91.1133	149.53	60.4087	0	0	0	0	50.8609	171.549	0	99.0322	0
		211	984.3	0	36.5222	0	0	0	112.126	195.949	68.317	0	153.749	0	0	0	121.361	282.237	66.2446	0	60.789	47.9587	216.088	204.125	255.431	0	0	120.085	0	0	0	193.153	102.234	60.0683	30.0694	205.126	193.106	193.124	103.354	109.791	0	0	0	0	23.8283	154.994	89.2205	94.8084	0
		212	988.16	0	34.4233	0	0	0	148.662	246.047	0	0	88.0977	0	0	0	149.473	262.99	102.528	0	113.866	34.6866	181.131	218.344	259.613	0	0	133.8	0	54.4349	0	244.604	73.8065	32.8446	66.0299	188.283	196.776	199.281	124.274	61.9409	0	0	0	0	58.8346	164.841	54.2958	88.4855	0
		213	992.02	0	52.8013	0	0	0	123.204	233.281	75.3097	0	134.198	0	0	0	188.172	244.651	87.6366	0	62.4986	48.1068	183.888	198.717	229.401	0	0	73.9161	0	87.8742	0	242.468	113.322	142.575	64.6906	232.407	304.803	196.309	121.29	84.4901	0	0	0	0	41.3005	140.554	66.794	106.714	0
		214	995.88	0	28.6052	0	0	0	165.862	247.941	65.1471	0	133.165	0	0	0	157.032	173.163	49.586	0	39.5959	0	160.264	229.782	239.669	0	0	39.7326	0	64.0865	0	170.577	145.444	59.3333	0	279.776	160.008	123.317	129.646	124.527	0	0	0	0	77.707	74.9927	84.6033	91.785	0
		215	999.74	0	24.4538	0	0	0	127.668	260.16	48.8906	0	69.695	0	0	0	182.341	235.884	57.4645	0	88.6332	40.6496	173.548	234.408	179.6	0	0	93.5342	0	26.116	0	192.95	116.016	97.3079	25.5421	187.251	194.907	197.726	142.801	53.9797	0	0	0	0	65.142	187.188	32.4812	47.9304	0
		216	1003.6	0	39.7108	0	0	0	135.345	251.898	82.8749	0	91.9095	0	0	0	205.343	250.596	66.2543	0	70.322	54.1993	156.749	243.981	208.048	0	0	62.2747	49.7325	27.6162	0	102.359	130.024	79.5276	27.6953	282.604	216.966	156.015	144.309	24.369	0	0	0	0	60.4656	110.58	31.5676	62.8102	0
		217	1007.46	0	25.0363	0	0	0	146.576	218.348	59.9764	0	91.3159	0	0	0	301.317	237.082	81.7055	0	104.081	97.9223	150.284	262.125	178.967	0	0	81.6066	44.8074	81.5153	0	168.743	99.7711	131.367	33.1309	185.696	220.18	213.323	111.03	74.8589	0	0	0	0	110.795	168.674	35.352	99.1864	0
		218	1011.32	0	58.2299	0	0	0	72.8041	171.574	66.1707	0	78.2097	0	0	0	219.603	228.43	69.6774	0	115.936	79.2195	219.312	234.687	190.985	0	0	87.0764	27.7155	70.035	0	162.472	101.139	159.691	43.3303	229.958	251.358	100.607	117.335	52.3514	0	0	0	0	124.156	120.435	59.4771	81.5523	0
		219	1015.18	0	63.1208	19.7992	0	0	81.8323	190.807	40.5041	0	27.4969	0	0	0	254.638	290.528	58.642	0	42.0562	83.7843	186.958	249.588	217.912	0	0	53.9842	18.0587	68.8486	0	116.027	117.489	154.001	78.337	188.015	210.398	110.081	91.511	104.344	0	0	0	0	79.6594	146.207	43.4095	35.0267	0
		220	1019.04	0	104.092	39.3458	0	0	104.762	195.307	96.0021	0	74.0516	0	0	0	224.831	281.089	40.0951	0	73.9129	39.9016	178.94	115	205.978	0	0	39.3133	46.8601	22.829	0	117.556	137.232	147.007	88.0998	196.75	226.41	104.673	158.228	79.2616	0	25.2406	33.0089	0	96.491	134.995	74.4987	113.649	0
		221	1022.9	0	98.8989	36.6243	0	0	82.4904	219.358	79.7609	0	86.0149	0	0	0	246.69	227.925	81.1932	0	70.2191	100.857	190.553	212.414	193.51	0	0	58.8725	41.7004	32.6294	0	180.114	82.1185	146.982	74.5098	207.538	211.755	145.676	158.123	65.7331	0	0	24.0051	0	117.636	157.853	77.6232	77.783	0
		222	1026.76	0	19.6193	0	0	0	97.7469	177.37	76.4719	0	62.3938	0	0	0	245.484	239.096	85.3568	0	40.7947	97.9223	182.679	186.113	217.061	0	0	19.5237	57.3175	54.1909	0	120.842	71.23	152.304	37.6717	186.217	168.767	119.547	138.046	50.2287	0	28.7708	0	0	71.6504	115.21	71.3918	57.3024	0
		223	1030.62	0	69.4979	36.0668	0	0	105.164	267.849	94.954	0	36.7556	0	0	0	242.609	265.996	98.0772	0	24.3039	64.7875	130.964	190.319	193.381	0	0	48.4999	0	27.3113	0	137.363	70.5185	66.1805	60.9214	142.624	193.108	225.941	127.233	82.6318	0	0	0	0	68.549	107.044	70.7769	109.362	0
		224	1034.48	0	38.8889	64.2598	0	0	101.765	318.247	48.6366	0	79.3155	0	0	0	173.598	244.502	133.587	0	105.818	64.8051	167.793	159.164	138.848	0	0	0	43.2866	47.2933	0	119.603	24.5433	64.5036	70.0239	164.023	222.696	169.554	132.329	120.372	0	0	0	0	78.5309	152.971	36.1741	93.1507	0
		225	1038.34	0	78.7904	50.0162	0	0	111.826	191.655	57.418	0	49.8528	0	0	0	235.212	92.725	106.771	0	65.682	78.6578	249.119	279.658	138.762	0	0	0	56.0044	90.8202	0	201.22	90.5098	129.688	23.8392	183.05	195.331	188.874	139.115	128.544	0	50.5093	33.2033	0	78.3991	195.059	65.358	113.392	0
		226	1042.2	0	58.1463	32.7098	0	0	124.019	314.586	106.652	0	69.4323	0	0	0	230.818	230.015	96.7341	0	75.9445	103.968	153.406	223.296	197.578	0	0	25.6639	65.9673	91.7451	0	120.881	85.8558	152.084	44.8093	185.803	162.294	158.218	158.453	137.555	0	46.293	56.1804	0	82.7313	161.955	72.3385	72.4534	0
		227	1046.06	0	39.7108	43.3652	0	0	145.564	234.689	135.137	0	66.9642	0	0	0	182.796	223.553	104.553	0	75.4553	74.6413	219.025	232.74	150.609	0	0	22.2524	45.3637	84.0019	0	133.66	111.333	151.523	96.5109	156.436	210.666	215.356	181.402	80.7685	0	61.1797	77.6965	0	81.3024	134.839	106.43	99.1763	0
		228	1049.92	0	92.4805	71.5866	0	0	89.9879	257.476	81.5077	0	30.7153	0	0	0	158.581	267.942	38.9318	0	97.8725	99.2155	150.622	166.166	187.233	0	0	0	0	45.9146	0	193.428	55.9465	178.381	83.7034	139.121	152.309	215.644	302.708	106.829	0	56.5233	80.2883	0	111.57	210.331	142.041	64.7263	0
		229	1053.78	0	78.4638	44.2311	0	0	151.853	244.031	107.422	0	82.0394	0	0	0	139.516	219.633	103.399	0	79.9949	69.1745	165.217	357.83	179.708	16.8656	0	33.5899	67.7919	43.2492	0	164.011	95.383	131.353	43.6744	86.4783	188.991	189.54	159.758	109.262	0	52.398	111.102	0	167.942	169.582	132.336	79.4015	0
		230	1057.64	0	47.5066	108.948	0	0	162.657	254.98	56.1335	0	49.0781	0	0	0	206.529	276.082	100.105	0	40.0809	96.7097	233.997	212.226	197.508	0	0	0	26.9126	52.6592	0	123.021	81.2717	87.1088	98.5611	197.003	175.975	180.961	113.936	65.0181	0	0	54.8734	0	80.2908	162.371	86.9183	97.1505	0
		231	1061.5	0	59.4539	97.3898	0	0	0	314.179	97.7716	0	25.3866	0	0	0	181.968	236.353	86.1606	0	98.7805	96.1295	174.275	210.652	186.413	0	0	0	40.8358	0	0	253.099	71.2295	134.684	103.625	146.554	199.86	129.028	110.844	106.156	0	77.2352	71.2192	0	121.853	167.026	90.4503	58.8373	0
		232	1065.36	0	54.5812	83.0343	0	0	55.1669	342.154	56.9043	0	0	0	0	0	173.035	211.898	44.4773	0	105.787	87.38	193.479	192.803	194.495	21.1839	0	0	41.5696	39.6686	0	260.015	85.8346	151.12	113.116	172.742	194.222	177.705	181.835	124.115	0	75.3082	79.2192	0	56.0944	168.729	143.887	19.977	0
		233	1069.22	0	60.141	143.284	0	0	126.538	281.286	69.0746	0	20.8485	0	0	0	208.182	196.426	56.9801	0	80.2236	55.5559	230.451	196.035	213.206	0	0	17.5307	38.1838	69.5093	0	143.449	68.3491	75.244	66.5865	176.507	164.049	182.481	120.963	95.5543	0	91.2296	44.5557	0	104.735	156.815	79.4099	110.693	0
		234	1073.08	0	49.382	133.487	0	0	105.288	194.77	105.759	0	50.6306	0	0	0	202.99	229.859	76.2621	0	78.7108	74.1574	267.916	201.236	138.5	0	0	0	0	25.7892	0	227.309	40.3344	92.5801	115.548	101.383	184.695	217.892	135.826	74.4185	0	68.7474	70.5705	0	96.9885	214.326	48.3746	60.1504	0
		235	1076.94	0	57.5767	121.736	0	0	175.322	251.291	54.2126	0	55.1029	0	0	0	272.259	310.397	85.1052	0	119.354	83.8011	286.746	201.535	177.511	33.353	0	32.3837	21.6451	64.6769	0	141.146	77.0806	153.485	80.5906	190.544	110.082	175.239	141.922	138.578	0	83.6391	55.2221	0	95.0223	198.102	50.9869	41.5088	0
		236	1080.8	0	19.21	95.4185	0	0	132.724	235.891	83.7201	0	37.9922	0	0	0	261.798	239.786	108.031	0	150.064	73.65	183.794	257.596	234.085	41.5968	0	19.9292	0	47.5702	0	161.833	149.646	132.397	145.867	168.328	195.544	209.565	240.412	138.935	0	89.1531	102.579	0	121.125	265.177	95.4255	59.2533	0
		237	1084.66	0	26.1993	106.209	0	0	106.957	239.412	94.0517	0	22.2067	0	0	0	277.272	297.787	116.193	0	105.984	58.3238	212.898	272.113	201.066	54.3861	0	37.6136	0	91.6235	0	196.161	136.972	132.329	126.193	240.935	168.22	169.25	224.442	81.7753	0	70.9151	50.0585	0	153.6	296.618	130.644	42.1152	0
		238	1088.52	0	39.0604	162.443	0	0	107.962	129.624	73.5652	0	56.6116	0	0	0	256.34	145.126	110.963	0	106.625	74.0614	240.163	246.911	171.105	34.9965	0	30.0696	0	107.439	0	156.478	123.443	155.38	53.1246	177.05	127.089	235.296	142.594	177.357	62.7423	95.08	67.655	0	74.0079	231.074	164.491	59.2052	0
		239	1092.38	0	38.3367	202.859	0	0	65.9569	220.961	62.6967	0	0	0	0	0	205.278	254.342	88.868	0	115.528	95.8631	276.063	192.474	138.606	0	0	0	0	59.7394	0	178.432	73.1927	167.274	77.4435	272.754	152.902	150.336	160.443	104.998	43.6812	153.297	91.02	0	122.346	277.357	75.8466	69.299	0
		240	1096.24	0	37.493	112.405	0	0	34.2358	203.941	73.1991	0	0	0	0	0	240.985	294.724	87.6008	0	74.7903	56.7663	267.763	217.802	175.654	26.2305	0	0	0	71.6841	0	218.533	107.208	98.3458	131.082	250.316	229.464	194.366	197.864	177.298	29.2861	131.044	81.2556	0	65.1133	280.949	122.727	56.9602	0
		241	1100.1	0	81.144	86.6239	0	0	80.9258	189.884	57.4996	0	84.6758	0	0	0	263.908	318.66	86.5034	0	68.0075	49.0408	153.477	278.375	121.506	45.9727	0	105.462	0	38.7182	0	183.02	106.073	112.44	98.269	216.103	124.719	171.438	217.166	173.625	39.1436	65.0366	50.8803	0	66.788	257.608	82.3292	80.3177	0
		242	1103.96	0	40.0054	137.947	0	0	79.7698	177.643	60.5099	0	0	0	0	0	291.907	204.106	87.5531	0	95.8964	0	204.111	254.912	246.469	49.1197	0	96.4876	0	41.6067	0	123.708	78.1602	133.933	66.4235	150.474	181.11	287.131	250.039	170.367	22.6436	153.56	79.1962	0	89.9169	234.227	41.9809	86.7557	0
		243	1107.82	0	0	182.092	0	0	151.875	179.894	80.7715	0	0	0	0	0	233.066	230.599	110.205	0	89.4955	39.2861	233.14	313.436	156.823	25.4218	0	69.0658	0	74.3816	0	177.31	77.5571	84.8233	63.8639	204.834	166.238	178.63	197.366	174.375	45.6679	184.962	60.7666	0	94.1042	195.929	74.4377	60.1121	0
		244	1111.68	0	29.492	170.728	0	0	88.3267	267.167	43.8413	0	0	0	0	0	195.277	260.528	49.5502	0	95.0557	75.8407	261.112	297.723	138.524	23.521	0	122.972	0	95.979	0	216.594	59.9337	130.922	37.357	227.039	141.625	158.411	223.041	157.146	39.9571	128.887	96.7352	0	102.342	322.301	41.886	49.6194	0
		245	1115.54	0	20.8733	134.695	0	0	96.7088	162.476	73.0982	0	26.0006	0	0	0	225.309	156.199	117.128	0	118.558	28.5626	215.63	279.843	174.146	66.8321	0	67.3694	0	73.866	0	148.202	71.1497	121.264	65.3229	195.627	221.521	188.895	182.038	127.408	27.3239	131.233	88.3326	0	87.4086	325.596	56.7368	85.5145	0
		246	1119.4	0	51.8567	275.56	0	0	95.4568	114.817	26.0074	0	0	0	0	0	120.62	215.317	100.022	0	64.1224	63.6878	170.656	181.341	141.48	102.666	0	170.298	18.7257	47.3405	0	206.353	71.6897	87.8365	66.7888	220.874	217.735	148.683	171.331	149.298	52.9289	155.181	88.7974	0	84.5826	306.86	148.425	71.1847	0
		247	1123.26	0	37.8853	208.751	0	0	117.583	178.196	34.1441	0	0	0	0	0	255.314	241.566	70.6438	0	83.1608	66.3881	288.367	199.186	168.501	27.3477	0	89.6907	0	49.7577	0	177.381	113.976	103.89	56.8114	180.137	227.37	176.828	296.44	109.625	64.4498	130.628	116.944	0	102.187	154.696	125.907	110.573	0
		248	1127.12	0	26.9834	206.912	0	0	107.433	107.164	55.7055	0	20.7427	0	0	0	187.663	197.2	104.639	0	90.2943	56.9142	241.945	257.807	126.648	128.378	0	117.975	0	43.5506	0	141.899	96.8386	146.151	30.8858	284.457	161.464	190.528	238.63	219.435	62.1084	172.43	124.78	0	86.8639	140.328	55.1346	121.921	0
		249	1130.98	0	39.4001	277.472	0	0	112.552	215.242	55.5376	0	0	0	0	0	171.223	202.384	73.0525	0	77.1994	30.9088	204.06	325.644	183.612	0	0	114.415	0	46.7035	0	220.683	85.3052	74.45	35.0847	140.157	162.023	193.091	210.59	208.176	97.1065	148.681	90.8434	0	75.3146	266.66	68.7237	83.693	0
		250	1134.84	0	58.532	258.984	0	0	119.07	189.824	38.5075	0	0	0	0	0	184.021	151.031	104.991	0	68.4241	97.333	205.022	244.585	212.459	34.5574	0	188.246	24.5715	47.0613	0	147.773	103.637	121.895	41.4522	200.476	236.962	199.451	269.736	129.85	62.1522	152.683	137.938	0	92.6259	230.435	123.335	78.3386	0
		251	1138.7	0	41.3435	264.548	0	0	106.754	211.02	57.3406	0	0	0	0	0	189.322	261.781	94.379	0	102.697	108.368	308.782	224.102	165.611	52.3859	0	181.843	0	34.0605	0	151.278	95.1274	51.6997	45.7427	193.821	203.934	113.196	184.423	141.372	0	178.531	57.6145	0	125.457	217.703	117.417	103.154	0
		252	1142.56	0	68.1239	231.116	0	0	0	234.512	56.0424	0	0	0	0	0	195.016	195.764	79.9283	0	63.5047	54.458	332.157	279.634	227.907	23.6678	0	200.141	40.3858	30.5668	0	161.924	31.0732	127.601	35.9229	65.8004	249.759	176.895	104.613	151.33	62.6168	232.526	105.958	0	75.4094	136.452	64.1894	98.0778	0
		253	1146.42	0	110.806	160.885	0	0	38.5986	200.036	86.8968	0	0	0	0	0	173.548	190.353	114.016	0	67.6518	95.5845	259.95	193.995	185.36	0	0	186.255	32.7876	59.7199	0	200.101	85.2908	0	90.9215	184.352	182.486	173.078	242.392	232.381	23.9455	167.692	56.5122	0	62.9248	145.443	25.1114	67.7712	0
		254	1150.28	0	65.8944	267.258	0	0	101.117	189.792	59.0606	64.6899	0	0	0	0	142.642	198.525	95.0219	0	107.495	97.0922	298.044	203.159	161.008	23.7294	0	236.096	0	0	0	124.935	67.2917	92.9543	89.8438	261.206	169.448	126.826	209.328	187.594	24.1221	162.362	99.3676	0	115.775	94.3808	88.0618	75.5716	23.0553
		255	1154.14	28.831	110.86	294.688	0	0	93.1766	210.581	76.0173	41.6576	0	0	0	0	104.35	96.7244	65.1202	0	70.8138	122.3	223.554	149.048	216.538	100.869	0	205.933	38.9701	108.018	0	148.394	91.5792	117.37	85.9413	221.081	176.343	117.621	259.668	124.231	28.295	219.063	109.588	0	126.891	135.008	92.5872	105.866	20.796
		256	1158	23.193	97.6397	266.459	0	0	132.262	175.152	76.9537	57.8247	0	0	0	0	97.7574	213.756	102.985	0	95.5877	0	253.151	144.909	131.523	67.7794	0	194.719	0	43.0049	0	186.786	111.017	113.663	28.2953	148.457	210.169	198.904	238.126	203.066	30.6479	172.785	112.247	0	145.159	144.633	62.7716	123.096	42.5686
		257	1161.86	0	77.9705	182.638	0	0	154.261	228.097	89.2129	73.1568	0	0	0	0	210.096	32.5793	71.7752	0	66.2765	53.2139	192.852	279.759	173.529	84.6209	0	219.962	32.0031	92.15	0	95.6569	90.08	122.124	98.4857	193.609	133.16	151.269	232.393	131.517	27.4317	206.347	77.49	0	122.555	172.582	125.402	104.186	0
		258	1165.72	0	85.388	246.849	0	0	128.434	164.874	86.1408	0	0	0	0	0	114.501	35.9714	90.69	0	62.581	65.8116	198.003	237.138	108.277	72.4827	0	270.949	36.1978	37.0774	0	200.708	72.9766	143.163	67.7835	222.769	180.416	206.681	237.931	133.315	26.2433	233.429	70.5881	0	156.845	128.716	158.577	123.256	0
		259	1169.58	0	147.283	268.501	0	0	137.044	202.399	71.1305	104.408	0	0	0	0	146.071	193.022	64.4874	0	60.7808	19.4473	247.538	211.57	202.315	76.1526	0	210.018	111.763	0	23.0456	112.589	57.5079	143.483	44.1563	152.415	224.471	229.954	208.894	130.952	0	176.256	58.7698	0	144.624	133.962	149.775	135.582	31.3179
		260	1173.44	29.2699	117.536	230.665	0	0	72.6213	163.811	106.15	52.8526	0	0	0	0	145.356	232.243	112.165	0	47.9974	88.3608	233.807	150.377	53.2419	80.3981	0	209.926	59.5888	0	0	157.542	64.0119	103.503	172.91	187.875	174.912	139.055	202.105	104.775	45.032	187.165	43.6111	0	119.758	236.626	105.37	134.219	26.2679
		261	1177.3	51.1579	140.898	238.996	0	0	49.6665	235.501	64.9922	70.283	0	0	0	0	249.591	138.929	81.7307	0	41.4808	91.64	215.402	176.335	208.732	58.8587	0	224.187	33.9952	51.2582	0	98.9757	56.8157	76.5458	125.827	119.918	228.514	143.082	225.004	151.919	30.1072	253.455	61.1124	0	139.919	169.194	104.287	134.415	48.3441
		262	1181.16	50.0302	133.242	202.994	0	0	136.121	182.738	94.1322	86.8683	0	0	0	0	127.672	85.4198	36.6298	0	21.687	47.1563	154.893	248.226	194.997	125.026	0	213.29	51.5513	98.8101	0	190.283	154.38	171.367	152.47	143.663	200.721	196.831	175.206	146.532	0	186.135	103.889	0	177.449	286.525	118.857	112.686	80.4476
		263	1185.02	30.1387	131.66	236.4	0	0	89.1161	120.004	68.2344	163.555	0	0	0	0	124.585	128.462	46.5892	0	53.5712	48.3015	132.05	123.198	189.693	54.7319	0	222.442	90.824	43.2455	0	195.943	131.806	135.929	108.976	191.994	192.348	160.255	292.802	159.628	0	232.963	78.8436	0	167.84	166.511	112.546	150.772	49.1087
		264	1188.88	19.2808	121.285	274.94	0	0	101.564	249.657	102.62	87.1044	0	40.2112	0	0	180.263	137.9	60.4806	0	33.1805	27.0362	202.056	140.788	125.796	70.4781	0	253.01	73.035	48.5197	0	213.455	104.29	117.429	108.23	157.462	206.794	161.779	217.012	138.361	0	208.629	107.747	23.7131	139.709	188.888	163.291	109.505	61.9734
		265	1192.74	38.2537	113.134	159.702	0	0	129.782	185.737	84.9604	122.394	0	0	0	0	164.973	155.831	71.5256	0	30.7199	45.0124	161.136	130.215	166.691	76.8989	0	314.727	37.7202	0	18.3177	163.276	42.2002	128.945	129.58	168.075	151.19	159.435	241.502	214.647	0	223.228	61.148	58.9969	195.344	192.813	129.479	124.439	0
		266	1196.6	70.9272	203.948	149.362	0	0	149.683	146.999	123.885	66.4998	0	31.5068	0	0	153.101	137.225	37.7729	0	0	0	170.033	236.262	227.18	119.197	0	244.872	117.838	0	0	81.091	72.8928	73.9714	162.673	169.948	195.828	113.165	309.079	167.14	0	238.499	98.8867	0	208.614	250.353	81.5827	101.018	36.2095
		267	1200.46	84.0502	185.977	202.196	0	0	67.7064	221.714	69.2041	110.027	0	37.2958	0	0	121.417	216.596	29.638	0	25.3593	76.4703	166.143	204.18	229.923	74.2652	0	269.324	47.7007	59.775	0	179.268	70.5176	130.265	136.56	79.8846	208.54	141.212	214.864	237.555	35.206	201.496	24.4762	85.0089	230.79	241.631	122.067	93.1346	30.318
		268	1204.32	117.653	114.769	150.078	0	0	101.632	158.589	61.8198	65.5728	0	40.1948	0	0	156.004	211.953	33.6153	0	36.1999	88.5804	115.788	156.183	213.657	166.026	0	214.506	87.3273	45.0525	26.7881	98.5894	109.955	120.165	115.928	135.431	184.629	133.605	238.52	269.289	0	280.987	100.558	0	218.556	245.122	181.391	79.4699	58.1945
		269	1208.18	87.3586	158.821	219.356	0	0	95.5479	136.591	57.3356	42.9846	0	67.8671	0	0	185.197	214.004	79.9885	0	36.2023	50.1181	135.635	144.339	205.206	109.137	0	231.148	145.979	70.5941	31.6166	126.666	99.9596	186.072	96.8098	161.593	229.568	108.41	199.507	145.713	0	223.268	104.456	26.2295	258.179	202.419	115.447	24.8312	57.1177
		270	1212.04	62.4592	198.841	156.471	0	0	57.4808	217.903	63.1425	132.608	31.8796	92.894	0	0	227.53	190.829	77.7771	0	0	71.5699	96.7457	148.947	215.755	102.856	0	221.434	91.5116	76.1453	21.9235	105.685	152.645	143.927	102.333	146.55	202.012	174.737	187.821	211.677	41.563	121.955	65.1718	0	288.521	241.964	86.2185	37.8873	95.4427
		271	1215.9	135.709	156.688	238.497	0	0	73.3731	151.408	54.7344	105.309	0	62.8204	0	0	191.36	230.732	60.1389	0	0	76.6041	169.03	206.12	243.611	144.455	0	204.662	53.3816	39.4322	27.5328	60.2603	83.3561	62.7924	105.579	184.075	219.992	150.52	149.285	277.449	0	174.38	104.486	0	346.682	252.69	96.8037	102.916	76.9961
		272	1219.76	52.2411	162.72	196.26	0	0	111.281	164.73	49.6405	122.007	44.9787	84.1395	0	0	240.87	238.163	45.9767	0	0	53.8975	59.1742	181.495	184.095	196.234	0	137.975	80.3353	78.2776	29.6523	94.5799	50.5856	131.084	63.5477	101.856	221.225	154.726	223.955	182.596	47.4544	186.546	83.5651	21.1921	252.196	228.014	110.327	87.3693	132.964
		273	1223.62	95.5722	113.712	209.953	0	0	67.0813	245.623	47.9491	56.035	35.973	86.9788	0	0	213.022	274.202	59.7947	0	0	100.472	76.1165	178.23	223.924	205.122	0	211.22	99.1886	62.9204	34.3337	119.938	78.2069	98.7836	103.285	166.241	218.25	127.537	144.285	199.76	0	212.184	83.473	0	252.669	201.718	110.949	85.2662	60.3268
		274	1227.48	56.5785	195.327	206.733	0	0	36.914	257.05	60.138	85.213	37.8344	91.3649	0	0	258.162	257.026	46.833	0	32.2696	105.604	85.2717	209.436	170.041	124.633	0	203.728	42.7031	58.1354	0	137.446	0	79.2577	62.3135	127.955	164.776	205.139	115.657	237.432	35.8404	282.784	57.8742	26.2096	242.637	273.749	125.582	47.8351	104.329
		275	1231.34	73.111	164.32	143.956	0	0	49.8583	169.87	86.7888	27.3724	46.2968	109.924	0	0	198.085	162.009	61.4844	0	44.8398	109.293	83.4313	171.857	234.277	113.381	0	201.55	92.7687	83.2797	0	0	71.046	58.3688	100.927	153.159	161.934	226.603	230.25	219.939	130.084	246.307	40.5111	24.1846	241.42	266.536	128.024	42.7343	72.172
		276	1235.2	71.8812	111.488	161.456	0	0	50.4199	131.452	0	105.606	54.2452	67.0263	0	0	227.046	247.857	53.4456	0	34.4563	73.2782	88.985	182.999	201.542	42.6786	0	212.935	110.658	116.267	17.8578	37.285	81.8721	106.47	178.331	156.596	241.553	189.872	183.416	185.463	115.437	262.862	39.1591	0	240.4	179.299	155.464	82.5717	0
		277	1239.06	57.6518	153.193	154.638	0	0	0	162.47	34.6397	80.6952	63.6394	73.8667	0	0	218.623	178.313	83.0851	0	40.2064	33.6812	56.2069	184.813	57.1714	140.133	0	202.818	95.8607	97.2265	0	110.733	48.9142	122.971	172.403	82.5605	232.004	226.937	142.859	267.821	41.2571	177.025	79.444	26.3562	223.848	229.228	126.492	68.9403	122.435
		278	1242.92	119.252	46.2779	156.776	0	0	107.519	195.048	50.3404	57.07	41.704	100.96	0	0	214.328	284.078	67.1863	0	33.96	120.55	36.5305	155.272	191.232	186.123	0	182.517	44.2409	71.4547	26.0778	128.555	43.6311	111.222	167.354	171.188	233.19	151.099	143.766	168.846	34.5586	129.743	66.3165	20.0598	209.407	170.914	159.454	25.2143	65.3942
		279	1246.78	84.7665	189.086	179.78	0	0	68.0377	111.199	127.494	61.9881	84.988	75.1915	0	0	198.981	235.011	28.1177	0	56.4936	74.5493	88.8047	222.969	171.602	110.597	0	267.582	83.5771	75.7656	29.834	97.9688	102.424	118.254	204.459	163.738	197.537	115.542	144.711	176.665	133.805	116.105	81.2821	24.2443	221.12	230.187	220.154	0	67.9211
		280	1250.64	69.4872	144.925	165.388	0	0	99.9128	182.576	69.6785	77.9134	64.4381	178.194	0	0	214.179	280.603	56.8795	0	48.1506	77.9077	66.6099	200.348	132.193	162.799	0	172.79	43.0614	113.758	33.7924	199.827	56.768	59.1059	173.56	168.876	256.314	154.116	98.5443	278.615	84.1174	167.219	63.627	40.5159	266.663	230.408	179.266	98.6418	81.8326
		281	1254.5	0	244.691	166.729	0	0	62.0286	162.855	43.4767	74.1412	62.3984	89.4509	0	0	257.839	246.728	47.6921	0	28.706	84.9015	70.6493	197.833	197.601	98.3736	0	256.889	81.041	108.63	0	143.267	93.4953	66.381	200.07	232.68	187.12	122.186	129.834	279.239	152.115	193.494	35.4564	22.6735	251.949	214.899	69.412	55.4528	30.2338
		282	1258.36	70.7869	247.421	216.939	0	0	62.0925	105.07	61.7394	123.642	60.821	106.464	0	0	170.969	296.891	87.236	0	29.8537	28.0188	121.855	245.014	170.801	131.988	0	160.801	86.7614	139.262	52.3572	109.746	136.696	109.932	112.197	179.804	185.001	187.281	178.18	261.233	118.252	125.772	129.426	0	273.068	143.974	144.993	121.916	50.4933
		283	1262.22	57.8761	144.549	213.065	0	0	138.108	59.0497	78.1495	90.7253	47.0784	98.0417	0	0	215.73	198.254	51.3862	0	60.6956	46.2772	138.431	184.907	149.564	62.1463	0	276.486	46.3031	88.5958	26.3889	131.591	52.408	130.067	137.128	210.483	261.333	143.985	157.801	221.474	98.7423	172.204	64.6012	37.8171	227.287	155.158	129.971	41.7871	99.1899
		284	1266.08	70.237	203.538	200.907	0	0	115.783	32.3344	66.0168	99.9335	90.9228	70.5711	0	0	214.809	354.998	29.9329	0	0	67.1943	57.1979	155.093	211.498	136.403	0	168.886	50.9762	62.7448	82.819	77.1699	151.062	85.7242	168.694	212.308	250.325	211.702	130.16	280.938	129.542	264.912	78.9615	23.6781	214.248	164.342	99.8018	79.6383	60.9976
		285	1269.94	49.6989	228.649	111.417	0	0	123.942	142.096	57.2622	131.448	112.528	87.6768	0	0	197.38	236.25	32.0877	0	67.0727	0	51.421	283.263	277.938	139.306	0	251.341	79.6099	140.701	0	143.221	119.867	116.092	183.449	238.76	179.958	201.502	180.428	185.613	110.475	111.716	102.703	53.109	254.284	160.593	130.415	107.405	96.1245
		286	1273.8	74.0344	202.784	247.673	0	0	112.792	98.4123	77.3126	93.149	53.663	89.6946	0	0	163.541	321.615	26.3433	0	59.976	24.1462	96.4381	169.295	269.013	92.9173	0	211.988	23.6355	148.926	0	217.584	94.6193	137.083	122.971	177.399	164.602	131.123	80.2189	261.373	122.2	145.511	74.5948	27.628	154.254	241.327	171.719	104.018	62.6517
		287	1277.66	98.1692	161.493	251.287	0	0	141.334	158.424	112.438	156.96	61.1085	42.7248	0	0	209.699	249.94	24.5415	0	32.2991	55.7412	129.367	281.059	204.131	139.816	0	228.562	0	105.459	48.15	69.1786	120.665	94.6945	85.1656	197.016	182.739	172.189	112.058	299.69	95.029	176.921	45.0876	41.0859	190.256	282.022	136.355	82.8098	133.132
		288	1281.52	38.9883	161.037	205.753	0	0	102.608	91.4381	161.255	94.4349	157.932	80.7875	0	0	142.484	273.253	58.7144	0	62.8876	34.5824	76.2634	163.025	259.55	129.247	0	179.094	81.4538	116.477	43.7927	192.908	76.7413	50.8232	79.1441	122.526	257.364	188.476	80.0562	283.807	91.3665	162.098	52.6144	57.2508	238.293	240.356	103.267	93.1371	105.591
		289	1285.38	77.5113	156.04	143.049	0	0	74.2316	43.0489	159.741	92.2644	180.994	64.031	0	0	206.135	254.023	44.8362	0	65.1026	53.0249	131.433	164.991	136.83	138.812	0	204.415	96.5162	85.6201	44.284	139.658	72.4405	184.885	75.9506	148.021	186.428	183.274	165.168	275.364	170.882	153.263	80.2243	34.6377	208.041	237.553	218.999	105.492	66.137
		290	1289.24	90.3057	134.586	231.794	0	0	141.1	147.635	142.381	110.131	204.51	173.068	0	0	195.264	251.136	0	0	38.157	0	154.877	148.31	133.581	130.739	0	175.233	44.1524	150.902	35.5342	211.97	68.9099	104.174	137.346	179.292	280.94	106.671	231.292	228.525	100.769	279.715	0	0	261.059	207.603	155.676	127.933	104.265
		291	1293.1	136.052	286.242	282.42	0	0	131.304	161.888	170.972	134.429	162.222	111.322	0	0	116.023	202.232	0	0	0	113.099	156.601	187.499	174.528	80.0096	0	265.759	0	68.0634	67.0527	116.836	125.023	82.6293	145.656	187.022	182.481	194.716	126.045	212.035	120.484	172.214	26.2394	18.7595	265.194	138.121	159.044	85.229	44.8512
		292	1296.96	27.9284	167.266	202.996	0	0	170.99	100.742	122.673	142.805	207.035	128.031	0	0	176.511	157.355	35.4001	0	58.1229	98.1823	33.8083	163.676	163.772	158.63	0	146.05	0	113.962	48.577	130.208	67.7295	63.4466	195.841	255.615	269.32	209.757	94.3003	244.62	41.588	218.694	42.6604	39.5381	271.551	216.381	248.997	116.959	42.7316
		293	1300.82	52.0251	173.995	175.946	0	0	157.94	170.142	169.732	36.5558	134.002	151.255	0	0	191.852	211.944	63.3439	0	45.2142	69.9607	153.175	179.661	130.072	157.608	0	191.91	21.878	69.3367	63.7236	181.054	67.6437	103.386	131.431	189.143	248.265	187.199	152.181	216.367	141.432	249.097	60.7078	0	299.279	85.3361	323.597	83.1015	27.0551
		294	1304.68	70.153	256.833	240.355	0	0	229.53	208.134	157.342	90.4521	160.755	153.455	0	0	150.029	164.348	39.6586	0	57.1929	46.3841	145.395	209.98	188.248	89.6587	0	158.012	63.6222	45.9966	44.8806	151.929	92.2968	86.2717	167.738	130.746	205.81	221.702	169.818	174.377	41.6005	150.987	49.3442	36.9534	277.18	174.697	228.998	69.4853	60.6644
		295	1308.54	109.188	143.315	186.757	0	0	150.363	118.286	147.9	72.5788	183.077	157.739	0	0	166.905	221.95	39.4542	0	31.5964	52.3946	162.758	216.092	93.4474	145.709	0	217.436	66.1985	74.0115	25.8258	165.352	59.7214	56.5314	139.875	138.145	206.632	188.47	244.326	224.329	146.143	178.309	70.3477	30.3815	282.371	153.298	214.152	86.6471	109.036
		296	1312.4	86.8048	152.534	206.379	0	0	172.777	121.209	213.754	109.189	250.927	79.4907	0	0	168.768	160.92	27.2015	0	60.9103	37.843	89.5605	166.819	280.375	98.0828	0	199.73	36.9251	33.0657	61.3345	122.991	76.9481	86.5897	38.8893	191.513	265.016	145.056	270.382	175.949	79.9439	183.287	72.1787	0	260.674	111.793	161.714	80.2103	121.439
		297	1316.26	54.5609	166.369	153.776	0	0	168.195	203.034	103.64	106.998	265.315	130.303	0	0	140.03	123.175	21.8727	0	29.8441	61.1148	208.192	176.448	163.328	126.825	0	244.505	47.8099	59.0312	111.245	74.3823	82.3761	50.8945	94.5038	119.556	276.907	194.561	255.096	201.163	125.284	138.523	36.7596	38.3463	278.034	174.164	224.83	95.0251	125.463
		298	1320.12	101.223	203.366	152.934	0	0	257.851	191.278	183.096	128.845	146.144	84.7803	0	0	107.532	132.733	56.4202	0	33.877	57.1705	122.612	169.444	159.39	165.687	0	222.26	73.8208	50.9297	69.7514	151.724	58.3981	140.174	124.123	129.465	335.938	221.701	189.724	223.58	90.2651	201.833	42.8155	85.4335	247.86	212.629	249.35	122.732	78.4294
		299	1323.98	133.005	191.523	165.726	0	0	178.751	132.937	127.842	157.833	229.16	177.55	0	0	190.125	149.577	40.1514	0	59.9321	46.543	95.4906	198.291	154.387	166.823	0	258.692	0	51.6663	43.6449	181.298	42.7266	121.923	121.442	119.008	299.39	196.432	170.495	211.595	117.437	209.704	50.4638	39.7283	226.492	167.991	329.775	74.3803	64.741
		300	1327.84	154.079	191.379	173.798	0	0	173.08	150.524	79.1824	96.4698	182.871	70.6769	0	0	137.841	151.443	51.0151	0	101.435	47.3232	93.112	206.438	92.0521	145.417	0	212.592	65.8253	44.3095	59.5711	133.611	109.058	115.703	96.1356	195.902	229.819	218.006	188.758	212.987	92.8981	184.153	92.0854	42.3604	249.919	156.361	250.847	83.9598	71.4172
		301	1331.7	121.109	171.233	151.301	0	0	212.376	128.457	200.894	90.6024	214.901	122.741	0	0	219.291	123.687	0	0	37.9489	72.6628	163.371	173.927	184.28	94.3048	0	202.126	54.1169	77.307	82.2267	130.361	32.8753	128.593	121.453	135.022	283.392	104.378	159.687	217.563	140.264	200.668	89.2345	96.3004	255.495	178.005	226.969	100.066	54.3847
		302	1335.56	125.27	159.986	140.47	0	0	219.213	150.384	150.536	131.204	181.547	149.753	0	0	129.581	114.373	23.8494	0	91.7988	64.6547	175.254	118.419	183.547	170.543	0	252.62	84.5436	53.7078	66.5542	151.973	66.1321	81	75.1506	160.381	268.183	108.837	206.499	184.91	152.695	212.39	35.3448	39.9931	333.959	124.68	293.736	116.305	73.1646
		303	1339.42	140.362	146.534	198.526	0	0	213.425	150.299	195.716	99.9345	219.66	159.024	0	0	131.895	137.185	45.1494	0	74.929	40.7651	98.7132	168.093	130.675	201.025	0	207.236	48.4373	75.9108	67.6136	191.448	78.2189	38.3194	113.311	165.875	289.82	94.592	238.658	157.823	83.3208	198.165	36.2048	19.0333	296.206	106.777	247.107	49.539	73.3569
		304	1343.28	144.134	113.9	153.371	0	0	217.37	146.377	197.751	114.461	188.179	84.926	0	0	157.066	102.732	37.5355	0	63.9712	133.732	106.181	167.546	221.889	110.874	0	256.779	62.4872	36.6724	46.5324	217.875	106.145	97.623	90.7298	126.654	268.83	49.2126	247.503	169.16	122.705	212.092	0	39.7948	175.996	126.141	236.162	96.461	96.785
		305	1347.14	187.613	187.492	184.646	0	0	276.618	175.662	270.719	134.757	125.467	167.633	0	0	165.24	156.715	71.7314	0	123.892	38.0387	37.8423	97.7144	155.321	215.951	31.0178	185.604	76.7612	0	44.57	113.169	62.7017	104.825	130.728	210.331	263.517	108.146	213.242	255.607	141.871	250.779	0	23.6078	310.432	134.772	246.354	64.2209	51.8404
		306	1351	130.376	141.182	186.54	0	0	243.908	203.573	136.54	146.907	177.694	66.7296	0	0	165.406	151.973	43.6538	0	57.249	61.3755	68.6655	206.652	130.16	163.851	55.5422	209.636	98.7062	0	90.0038	190.314	47.8871	97.5733	131.674	160.008	266.073	50.8283	177.227	194.499	132.662	232.203	45.9227	39.2589	262.431	156.498	302.94	102.922	49.5816
		307	1354.86	162.482	229.104	155.782	0	0	256.361	192.421	246.899	182.122	254.58	58.6156	0	0	209.659	165.041	73.8743	0	62.6736	58.399	215.745	203.409	174.429	150.865	20.1215	222.679	140.616	0	41.0086	98.463	54.6992	93.3968	117.121	109.219	253.205	60.2255	161.313	148.333	68.5585	350.985	41.3175	31.8638	244.141	207.2	197.552	128.775	101.701
		308	1358.72	150.172	277.019	176.721	0	0	229.048	202.326	245.197	242.866	229.943	58.6421	0	0	141.325	90.3643	0	0	67.5936	40.5566	156.789	167.01	142.13	104.481	0	209.181	108.23	45.8972	37.9944	119.885	92.4368	59.2037	70.9321	178.051	247.024	133.089	170.007	228.344	128.601	326.424	91.6134	49.6913	217.142	124.42	192.899	65.7839	51.8402
		309	1362.58	170.399	293.436	150.851	0	0	180.808	242.492	327.631	167.916	136.183	127.895	0	0	159.512	140.391	65.5683	0	62.9448	66.5178	203.343	159.991	180.441	185.37	0	195.228	108.582	0	136.152	127.261	88.6308	123.203	111.882	99.9922	212.127	115.349	216.621	208.09	86.4288	216.863	87.6397	0	245.419	171.872	218.945	107.992	36.8095
		310	1366.44	158.713	208.709	124.365	0	0	210.875	177.286	247.776	185.139	171.159	69.4831	0	0	162.35	131.819	22.649	0	95.9552	0	176.504	115.396	140.556	144.624	0	227.03	111.237	0	63.0286	45.0588	65.2601	131.826	70.5729	108.915	168.26	54.3003	230.99	163.633	146.969	245.575	35.0968	44.047	274.239	298.216	179.209	111.602	25.4063
		311	1370.3	161.977	164.559	156.357	0	0	247.35	147.927	188.726	185.11	115.435	76.7666	0	0	141.602	198.268	63.493	0	25.1485	28.3421	93.9385	208.959	186.926	149.691	0	221.073	132.63	22.1851	47.6825	130.944	69.0329	118.841	148.003	165.68	155.507	55.7519	251.603	130.643	196.214	223.762	44.2578	42.9244	321.857	194.109	237.179	143.106	79.9953
		312	1374.16	187.911	220.431	175.616	0	0	227.249	226.61	260.023	246.585	179.333	52.8899	0	0	195.719	136.078	39.9131	0	0	50.4395	118.114	203.526	112.475	229.076	40.0604	224.878	96.6858	0	60.8034	174.076	70.3364	129.919	128.606	177.08	211.188	129.638	147.483	185.439	124.672	210.248	57.9261	84.3563	250.241	255.004	159.575	142.657	84.2027
		313	1378.02	233.288	168.564	178.803	0	0	214.999	195.608	318.871	261.233	145.712	74.8108	0	0	148.434	79.8457	52.2847	0	46.1989	55.7204	46.2619	151.633	169.358	87.1365	0	229.052	53.9368	27.9495	82.6075	164.719	99.9811	150.041	53.6842	230.377	229.109	0	253.125	236.258	155.181	216.202	0	35.2046	293.02	243.791	259.535	142.004	49.5413
		314	1381.88	176.327	130.695	177.912	0	0	236.86	196.861	174.828	217.748	154.403	141.192	0	0	109.944	179.93	90.3422	0	80.4495	65.028	134.073	166.575	167.678	166.968	22.687	191.566	139.651	27.1259	41.8627	123.082	93.3142	125.079	42.0297	254.277	187.688	62.8596	278.096	152.006	102.225	161.493	0	25.2251	117.937	179.842	258.361	161.383	95.471
		315	1385.74	194.601	149.133	196.339	0	0	276.88	155.095	264.077	172.149	168.623	104.081	0	0	82.8863	173.871	63.6357	0	54.3592	39.8115	146.962	148.598	171.773	169.775	0	186.335	198.934	0	53.7017	99.979	78.4971	185.865	134.884	85.0622	162.755	45.5027	184.218	207.024	131.27	206.332	46.2318	52.6829	265.067	162.756	216.438	134.86	118.035
		316	1389.6	180.851	214.846	204.734	0	0	130.662	242.671	226.275	177.133	172.893	160.852	0	0	119.129	121.671	33.0838	0	64.2771	30.2049	136.295	108.18	130.447	154.219	73.8396	189.497	134.492	0	30.4195	130.771	114.855	136.449	88.7047	164.039	142.727	53.8141	264.848	239.092	257.454	134.243	59.3798	32.5286	206.234	205.642	178.277	105.069	82.0357
		317	1393.46	146.227	125.328	166.74	0	0	183.518	187.188	197.26	220.08	168.471	168.992	0	0	146.003	121.363	50.0567	0	0	72.8604	157.383	200.905	116.396	170.279	48.0603	231.047	154.39	0	50.2242	97.2036	74.2483	149.459	79.6233	105.124	205.549	66.9046	204.836	147.865	119.828	162.678	76.9957	94.9639	231.164	247.374	216.77	134.049	73.5875
		318	1397.32	162.072	177.916	240.954	0	0	192.448	204.567	177.694	194.605	105.075	204.163	0	0	160.383	158.531	32.5418	0	77.4327	27.2327	134.992	261.766	132.55	226.072	29.6927	225.837	74.878	0	69.429	124.291	56.0436	150.596	215.805	114.079	123.453	74.2764	240.711	166.29	148.072	180.35	39.8263	55.5347	264.614	316.207	286.259	165.854	79.5407
		319	1401.18	168.822	169.755	185.017	0	0	208.451	231.464	195.665	184.768	188.227	132.182	0	0	104.011	184.507	35.2429	0	57.0455	23.2997	198.906	236.624	150.369	254.323	71.7119	142.519	109.368	0	86.1313	69.3794	77.2338	258.502	171.443	174.961	187.881	101.857	233.724	204.872	138.797	162.531	58.9953	58.1723	241.071	233.824	260.917	150.662	65.1364
		320	1405.04	182.034	208.692	158.33	0	0	242.435	136.902	234.988	183.576	192.59	186.603	0	0	98.1949	189.181	59.0469	0	90.6565	25.672	153.975	206.487	155.715	187.811	52.7101	159.973	127.511	0	29.4658	27.9322	87.239	149.373	115.076	197.488	174.655	92.7696	253.939	204.369	105.818	153.812	36.9839	83.3533	296.873	139.041	189.154	142.844	79.1938
		321	1408.9	100.862	145.233	185.082	0	0	235.396	225.496	226.758	253.759	111.255	223.16	0	0	88.2438	183.767	19.3085	0	76.7612	67.9269	178.135	180.259	243.666	195.94	92.4143	195.593	182.017	0	82.9795	77.0957	73.6843	134.051	48.4234	91.455	228.449	104.098	263.889	297.165	150.91	106.768	61.1059	68.1602	312.855	156.978	204.741	177.024	84.5696
		322	1412.76	232.345	203.772	211.708	0	0	170.053	159.351	218.343	243.796	172.62	140.535	0	0	180.449	174.803	49.1322	0	86.1733	66.899	182.304	241.61	225.342	173.311	61.9013	217.287	163.185	0	48.0466	150.57	73.4964	112.988	130.154	139.734	247.861	98.9725	262.878	223.733	93.7651	111.146	49.3762	30.9073	193.427	107.124	229.316	190.096	104.194
		323	1416.62	192.92	237.047	191.962	0	0	197.536	193.763	244.416	277.399	52.6142	159.256	0	0	140.837	145.804	63.495	0	60.1819	99.1266	109.541	163.607	207.282	106.039	78.8206	246.845	123.765	0	46.85	26.8928	23.418	175.32	179.219	109.152	207.601	114.095	283.023	223.211	158.342	115.937	21.1479	34.5538	292.511	174.592	241.301	159.099	65.6941
		324	1420.48	196.498	204.05	133.328	0	0	193.761	226.531	166.305	208.27	270.487	154.747	0	0	143.279	149.289	34.3431	0	20.4774	43.6635	135.912	238.872	172.488	169.278	76.2886	182.773	148.354	0	0	119.287	33.1817	167.668	152.304	112.358	139.947	105.361	242.814	228.657	155.104	174.917	80.4062	74.1445	216.472	150.763	202.175	184.468	108.26
		325	1424.34	205.858	245.058	135.406	0	0	196.446	175.354	202.964	235.958	156.748	212.492	0	0	148.593	118.04	81.1297	0	51.4279	41.276	199.061	156.123	248.592	204.654	50.1583	155.868	179.128	0	0	39.1069	63.6045	227.457	94.4438	148.406	237.912	146.954	287.031	190.503	110.702	95.4667	52.9921	79.7273	213.52	243.52	229.69	131.29	76.2603
		326	1428.2	139.238	222.487	246.531	0	0	141.478	182.326	166.886	249.804	170.245	282.09	0	0	54.4019	209.299	71.6375	0	79.8107	17.5732	87.571	199.345	180.555	183.091	124.385	164.85	124.518	0	0	48.0254	52.679	197.564	111.708	150.106	220.987	96.1412	162.71	234.696	154.735	153.546	0	0	293.098	169.338	192.016	214.3	73.2841
		327	1432.06	197.341	136.707	217.9	0	0	157.266	188.139	151.278	204.187	165.135	159.59	0	0	104.313	182.63	88.6764	0	67.9992	0	209.291	132.381	145.655	144.946	102.187	132.741	115.431	0	41.4555	30.9165	100.953	212.988	175.123	122.909	167.31	135.507	118.282	219.372	121.162	127.419	97.7631	79.6388	255.11	208.665	188.313	269.197	101.528
		328	1435.92	166.683	176.501	218.987	0	0	183.068	159.372	136.742	203.811	142.743	237.564	0	0	134.368	252.946	110.007	0	0	45.5145	181.35	128.704	161.395	127.683	128.302	133.187	187.172	0	65.5795	63.6905	128.637	234.935	126.202	180.565	97.6868	84.1308	112.406	287.053	166.438	100.539	69.315	51.8201	318.191	190.772	212.684	246.59	34.1438
		329	1439.78	200.929	143.903	169.022	0	0	254.851	148.688	167.713	271.694	158.668	161.604	0	0	127.903	143.52	55.2946	0	0	0	161.358	156.091	157.807	130.135	50.7321	161.082	174.96	0	71.7409	65.9209	85.7168	230.769	102.403	172.59	164.203	126.308	218.308	269.98	146.52	125.499	20.7642	33.699	352.309	126.917	257.041	242.401	77.0183
		330	1443.64	167.252	258.635	171.155	0	0	167.15	190.596	117.872	203.844	137.571	196.724	0	0	140.041	258.519	63.5511	0	0	42.2403	163.491	162.269	155.185	64.941	58.5998	200.682	128.001	0	20.4295	61.3935	99.5862	201.563	119.816	92.1981	209.628	118.392	216.614	232.552	95.2509	110.572	84.4286	80.0633	243.271	219.3	200.65	227.875	40.8481
		331	1447.5	207.788	202.192	163.089	0	0	244.405	173.474	131.22	178.767	139.83	208.378	0	0	138.167	176.546	71.625	0	0	0	177.443	150.272	157.88	175.308	70.2936	115.368	233.609	0	55.4642	81.7242	40.6808	160.298	89.9071	83.5525	171.179	150.814	247.077	262.761	124.543	149.519	0	54.0678	294.104	160.628	184.618	259.131	110.875
		332	1451.36	161.413	199.105	224.935	0	0	189.803	85.7635	137.286	176.247	135.377	173.027	0	0	150.977	180.051	47.5175	0	28.1545	0	126.196	116.615	156.774	173.825	99.0954	163.541	250.451	0	90.455	114.832	57.8211	228.535	112.412	127.305	243.369	122.531	154.571	318.899	146.479	113.409	48.6862	57.3543	258.938	115.091	166.658	241.881	54.9374
		333	1455.22	205.977	160.281	130.169	0	0	168.674	78.5372	76.8902	150.49	157.855	202.185	0	0	72.7321	163.594	129.829	0	49.1183	0	171.443	70.0587	215.475	51.9764	93.6975	255.777	173.839	0	85.5459	59.1487	75.9669	167.836	126.182	58.0431	288.466	128.79	306.049	218.616	103.554	173.124	82.7587	41.8936	241.989	181.491	232.981	301.747	45.4771
		334	1459.08	91.8809	256.657	188.06	0	0	253.473	156.741	152.964	175.542	181.958	185.332	0	0	85.9053	197.185	108.359	0	60.1181	0	221.918	71.6194	150.824	97.3356	96.3578	203.167	265.039	0	69.2098	64.7664	86.5916	211.602	137.445	139.199	306.016	112.612	172.763	253.621	144.012	108.22	77.6905	32.9828	180.606	227.056	279.292	216.676	69.1179
		335	1462.94	150.66	216.666	259.876	0	0	229.02	125.415	102.882	169.066	196.158	171.803	0	0	184.414	200.147	106.402	0	29.8121	24.1863	248.997	198.883	231.675	150.79	21.9885	165.969	173.448	0	66.9085	31.3326	83.4244	213.626	89.472	83.8424	294.074	185.959	211.248	213.05	84.0493	165.085	103.091	39.3397	186.791	226.309	171.638	241.852	66.8029
		336	1466.8	159.547	236.27	188.448	0	0	184.459	150.618	0	158.989	240.833	184.892	0	0	95.1913	176.195	79.0659	0	0	0	251.707	199.048	176.504	53.8423	79.8194	263.943	235.149	0	54.9449	76.7934	82.0319	198.519	73.9063	98.0835	273.703	163.688	218.878	100.785	100.049	158.188	71.4014	0	271.89	121.826	188.056	168.96	71.0466
		337	1470.66	150.998	262.507	200.866	0	0	195.851	166.481	118.768	211.153	162.629	185.892	0	0	103.306	275.322	83.1867	0	73.847	0	202.641	195.382	215.646	115.851	94.4266	168.999	174.51	0	130.87	126.901	97.4252	199.16	132.151	121.94	313.408	124.843	202.834	119.378	220.791	237.115	21.2102	35.8083	268.296	164.508	163.712	294.505	68.2977
		338	1474.52	146.095	142.635	246.098	0	0	230.462	161.662	133.696	219.436	260.639	172.975	0	0	154	194.499	67.6842	0	29.2056	0	225.381	216.446	212.193	136.49	63.3677	206.45	237.147	0	86.8492	127.661	70.1353	146.882	71.0347	93.8045	242.446	86.7706	214.374	106.538	121.237	125.065	105.289	0	235.741	150.243	167.481	251.452	74.9239
		339	1478.38	120.316	102.675	151.164	0	0	196.009	169.529	43.2472	171.738	227.358	174.002	0	0	184.294	202.433	72.6099	0	51.4079	0	218.082	109.183	139.347	137.707	51.053	161.935	178.809	0	73.2105	69.2378	61.1359	200.307	81.652	0	275.764	171.697	261.761	116.825	144.641	138.404	122.04	49.2083	286.782	188.089	202.946	232.733	64.5202
		340	1482.24	319.331	67.0073	257.448	0	0	249.73	166.734	80.4855	138.704	202.004	154.579	0	0	167.922	190.554	48.7606	0	33.2458	0	198.516	197.002	67.47	105.875	97.5408	254.014	176.961	19.5624	52.1347	119.144	73.3334	149.788	129.063	0	400.308	67.7846	237.627	96.483	104.191	112.373	72.5534	31.4553	238.427	185.196	264.169	285.989	41.6242
		341	1486.1	166.584	157.008	255.007	0	0	139.167	75.0287	74.9141	101.272	162.483	77.9373	0	0	128.558	219.657	47.7846	0	50.623	0	330.96	295.767	124.283	74.73	42.3881	212.951	251.767	19.1101	107.122	71.6943	46.926	203.571	28.5376	75.0549	331.246	136.74	227.905	203.393	184.786	131.668	185.068	24.8432	162.731	136.377	281.959	234.016	39.9012
		342	1489.96	175.024	201.493	199.251	20.4329	0	255.545	128.05	115.899	148.693	237.742	170.928	0	0	113.321	179.535	112.983	0	61.0023	0	185.073	250.089	74.3198	73.2129	50.1542	165.538	199.173	0	100.432	74.8543	33.2022	131.214	83.2296	64.95	345.674	186.85	240.763	159.243	119.546	117.021	125.584	44.8286	226.472	175.215	238.566	212.23	35.0755
		343	1493.82	195.968	195.263	209.785	0	0	159.785	155.357	77.5733	178.351	248.498	243.276	0	0	116.77	202.629	76.9853	0	61.9432	0	237.374	211.717	106.955	0	54.7695	226.916	206.969	42.2292	86.6698	57.9963	83.6604	82.1059	86.5007	70.4534	313.791	161.804	206.003	161.716	176.189	82.512	140.946	63.9162	253.469	206.492	237.256	207.499	29.3946
		344	1497.68	184.487	182.281	99.728	0	0	235.702	122.28	133.613	140.642	274.884	177.282	0	28.985	152.141	208.822	48.6097	0	72.2453	0	224.475	148.675	19.8193	52.435	25.0347	150.368	224.024	0	80.8906	95.2465	92.5713	119.261	116.506	0	268.997	136.789	154.181	172.846	166.068	151.41	210.672	0	244.692	156.847	198.475	240.644	46.2116
		345	1501.54	107.26	139.714	210.708	0	0	276.489	167.067	128.603	141.676	216.946	154.737	0	0	73.1795	169.719	51.8168	0	69.9545	0	171.826	158.211	113.662	28.9251	86.0797	181.044	169.348	69.5549	103.463	121.439	23.7599	170.219	167.966	27.8223	183.306	97.0427	188.79	195.974	153.829	171.641	50.5916	66.5379	226.579	207.685	225.857	207.945	43.3152
		346	1505.4	121.11	133.222	191.106	0	0	238.12	151.122	133.605	145.797	183.717	194.07	0	60.3664	191.683	152.649	77.6857	0	0	0	198.248	193.326	95.0479	0	0	255.585	202.312	76.7312	71.1756	255.087	118.504	183.969	87.5044	56.6427	269.072	137.218	246.73	140.612	73.7761	147.586	118.753	30.146	158.953	180.382	166.309	224.636	79.2155
		347	1509.26	120.061	147.625	135.112	0	0	202.444	97.6436	83.4656	114.951	351.631	201.805	0	0	137.228	148.16	0	0	0	0	198.723	210.876	156.94	34.9322	39.5008	193.013	232.4	0	124.169	125.698	76.687	112.965	141.794	0	260.635	126.398	195.06	157.293	135.63	133.957	137.198	62.1211	212.166	136.367	243.895	217.305	53.1358
		348	1513.12	208.765	154.038	209.688	0	0	188.806	195.693	84.9932	113.168	235.872	164.992	0	0	240.787	182.52	0	0	30.8432	0	198.622	121.605	77.7831	71.9869	42.2558	242.299	148.38	44.8611	69.3925	144.35	115.668	136.671	91.0488	20.2603	359.363	140.43	227.734	167.467	195.587	156.378	158.495	71.0893	127.331	200.964	213.007	205.855	99.9224
		349	1516.98	191.986	127.669	137.407	29.2329	0	77.41	110.567	135.283	145.397	156.642	233.378	0	60.7145	136.232	127.186	40.4626	0	0	0	195.493	178.089	60.5349	0	0	213.331	231.173	83.1434	89.4687	141.912	0	130.167	94.1088	50.1833	354.974	136.771	248.191	183.014	156.429	209.354	126.429	42.3114	148.559	184.389	266.328	207.812	46.8984
		350	1520.84	170.706	162.737	178.568	0	0	174.568	162.382	135.431	137.808	343.836	240.224	0	22.1694	93.1402	131.335	33.4611	0	40.0442	0	217.099	174.867	113.174	69.6005	56.208	174.746	173.636	0	137.034	119.738	36.4441	183.867	90.0892	34.9899	378.732	201.668	202.648	151.92	190.699	126.725	178.854	0	130.377	183.966	235.275	174.184	46.0718
		351	1524.7	195.086	127.89	172.777	0	0	120.513	166.748	139.086	121.422	279.46	143.891	0	61.6905	138.539	238.991	0	0	48.049	0	138.73	118.389	124.956	90.7803	46.7758	237.223	151.982	69.7638	137.887	147.72	57.0377	132.18	49.8205	120.104	295.301	188.458	249.76	168.121	166.196	216.057	158.612	48.7942	29.217	139.701	241.641	196.345	59.4455
		352	1528.56	213.104	107.372	286.763	29.1362	0	187.578	150.897	147.406	114.368	288.317	145.543	0	0	107.34	171.807	0	0	34.0666	0	107.272	82.1453	137.77	117.291	0	101.501	232.144	88.5814	109.154	186.124	80.9786	86.9518	85.2503	56.1775	218.472	141.78	146.397	143.854	87.3842	154.805	128.683	22.3344	79.5959	131.715	230.11	180.997	65.0874
		353	1532.42	157.45	172.573	196.222	0	0	121.116	153.143	172.608	109.984	300.893	219.372	0	37.2333	140.011	127.518	27.1961	0	35.3455	0	176.838	237.705	247.094	82.6256	37.6954	197.525	202.109	74.3961	52.8621	131.447	122.813	122.3	84.4227	79.9535	300.015	116.553	84.1921	121.449	160.465	127.103	145.314	51.8153	97.0346	172.244	236.59	208.285	67.44
		354	1536.28	176.524	93.9464	159.301	0	0	179.681	188.068	96.8061	103.709	263.778	166.404	0	49.9811	91.5565	127.63	0	0	33.9523	0	208.514	151.883	117.766	118.082	37.6516	205.068	185.4	32.2485	51.933	174.588	87.5151	176.19	121.09	41.1099	277.184	204.179	88.2423	92.4951	181.581	198.501	113.759	78.552	164.951	208.693	198.691	190.738	100.183
		355	1540.14	239.195	84.8454	164.889	44.8333	0	184.298	185.013	216.642	106.252	233.849	235.187	0	63.6644	137.779	139.023	79.511	0	36.3256	0	246.015	126.744	172.257	110.473	65.5649	211.661	187.964	59.2353	56.0647	98.9096	140.997	138.898	137.111	110.923	247.692	171.916	151.07	77.1082	192.321	133.544	151.497	31.3336	149.675	172.258	156.322	221.656	51.1311
		356	1544	206.109	139.498	216.51	17.9482	0	205.302	50.9735	183.331	165.249	252.067	228.24	0	63.4523	119.808	50.5016	0	0	34.5869	0	226.312	81.3719	121.911	157.449	104.167	218.715	213.973	95.0948	68.6437	136.052	112.798	114.983	193.833	107.291	286.637	239.982	197.796	89.7512	215.446	143.142	203.44	80.0975	174.642	103.102	279.532	284.912	98.7835
		357	1547.86	217.879	75.1178	168.038	0	0	179.119	56.6535	124.494	145.103	252.43	126.941	0	72.1538	79.3911	182.221	21.8678	0	25.2716	0	199.262	135.662	173.992	120.64	0	139.712	263.749	55.7914	37.3793	119.77	72.9825	130.405	113.752	65.1882	185.485	93.4062	181.71	113.459	130.853	234.669	126.181	64.9138	66.9134	156.763	188.986	192.937	72.0635
		358	1551.72	222.868	124.464	215.669	20.4264	0	220.634	102.775	186.533	99.8061	278.05	189.968	0	79.3698	128.635	103.425	136.506	0	81.0808	0	191.759	99.7748	146.889	85.397	32.9676	197.198	209.955	25.3837	72.6653	61.9404	39.6863	132.151	169.334	118.748	296.028	196.658	169.848	177.477	82.1711	171.787	150.051	46.2536	128.911	79.5629	152.626	202.361	74.1176
		359	1555.58	222.279	99.2863	163.502	0	0	196.23	205.515	175.025	144.831	318.351	210.8	0	78.0209	125.956	49.5225	40.4024	0	29.7537	0	170.878	143.309	157.56	92.3641	60.6834	228.567	188.357	54.9258	185.699	149.544	74.6057	112.487	112.198	47.5668	265.777	163.33	158.018	52.2311	128.863	101.402	39.3597	50.6657	118.48	81.9922	208.06	187.084	101.844
		360	1559.44	195.382	69.3338	135.174	0	0	204.802	167.237	160.761	109.032	228.778	171.262	0	63.771	145.731	89.2029	92.8545	0	23.5388	0	165.877	102.841	94.4981	113.238	37.9558	181.692	231.965	91.1224	125.077	61.331	105.028	121.589	150.443	0	245.884	135.231	170.964	29.1341	227.43	120.446	99.226	68.7238	215.356	146.909	201.086	167.784	54.6519
		361	1563.3	188.006	135.848	211.665	37.379	0	227.391	123.207	191.276	88.848	340.255	184.558	0	119.924	125.958	112.141	51.6757	0	0	0	231.044	128.942	83.7907	120.974	64.222	136.944	288.921	82.2821	72.7084	115.283	111.561	94.7032	142.028	143.379	213.754	91.6894	216.842	108.337	147.927	154.048	176.7	81.2885	101.648	202.443	260.1	176.177	35.7052
		362	1567.16	186.446	79.6148	169.174	47.5833	0	210.879	104.749	124.977	76.4864	277.524	144.03	0	69.0716	174.757	151.336	79.3396	0	36.079	0	213.296	153.734	159.873	63.3074	62.8181	124.95	212.702	99.5483	139.677	174.637	82.3355	120.556	181.239	155.662	183.592	135.701	245.667	118.321	135.835	184.654	153.669	103.777	195.566	161.341	189.983	162.568	64.4221
		363	1571.02	141.651	101.431	145.372	20.5742	0	184.221	113.268	207.675	78.8512	214.641	164.223	0	76.0154	197.224	108.922	89.349	0	61.0556	0	173.872	96.299	143.723	53.4939	0	140.786	272.798	80.3839	169.847	172.419	107.936	130.485	202.196	65.9653	197.028	47.2254	191.109	74.0556	91.2208	81.0444	139.91	161.857	252.719	182.372	190.114	201.324	29.8271
		364	1574.88	194.126	110.75	268.562	76.4844	0	207.619	133.289	165.419	96.7412	274.07	220.274	0	32.4909	211.806	100.503	43.7352	0	64.55	28.4712	139.505	94.2211	181.371	74.2215	90.3523	177.552	225.423	74.309	101.389	205.972	79.9795	84.6149	162.176	103.771	251.008	94.3071	179.242	135.285	146.339	209.245	171.851	150.701	152.655	87.6963	211.981	165.915	64.9892
		365	1578.74	167.737	167.027	77.3051	18.2876	0	177.531	185.43	153.315	117.813	308.812	220.004	0	35.4154	201.515	65.8823	38.9103	0	0	0	191.765	80.4712	130.175	155.083	69.0677	93.1617	229.35	111.274	163.665	103.915	53.0504	96.2633	232.911	96.1867	216.817	73.9222	168.195	150.412	82.2041	257.397	177.642	77.3047	207.054	140.48	311.777	206.433	53.5726
		366	1582.6	184.99	120.88	148.002	35.1957	0	125.185	135.611	148.544	80.8639	283.085	183.357	0	85.597	200.589	95.6002	33.8209	0	60.6324	0	140.066	130.549	227.493	93.8365	53.9918	115.738	141.122	94.0645	51.2237	166.574	62.3884	219.332	188.227	135.295	198.001	109.099	211.092	137.851	113.881	151.609	137.688	142.498	171.069	71.6862	206.013	144.764	75.8619
		367	1586.46	178.653	148.81	114.404	31.5542	0	141.361	136.254	211.67	89.8356	259.923	198.744	0	63.5847	168.005	76.7247	41.3064	0	0	0	222.186	108.031	234.894	95.1265	80.5335	91.5004	115.115	132.094	138.743	171.965	100.115	210.281	219.931	82.2544	169.31	117.66	228.862	92.3511	0	147.457	130.263	163.445	201.032	148.468	192.82	231.886	98.9029
		368	1590.32	162.441	141.543	148.343	0	0	280.858	159.374	192.78	35.3686	193.692	235.854	0	62.6032	163.196	67.7605	66.1397	0	0	0	163.482	173.76	223.944	109.575	83.7393	198.276	131.859	113.93	63.0218	146.208	133.181	190.411	199.359	78.0907	214.897	56.4049	222.495	129.741	78.6294	205.967	153.204	172.153	200.855	135.439	197.48	253.406	19.3672
		369	1594.18	166.343	137.494	141.871	0	0	231.52	107.594	225.391	55.6778	281.007	186.943	0	82.3034	235.987	74.5754	65.4975	0	0	0	187.615	169.392	174.393	107.93	52.1516	180.803	208.007	92.5464	115.603	173.428	71.31	159.002	193.269	76.9609	243.364	128.931	198.794	140.97	138.536	124.915	159.666	145.692	186.996	199.51	251.811	252.153	51.2344
		370	1598.04	146.369	181.375	120.848	0	0	203.648	137.928	187.925	70.8095	344.841	190.623	0	72.6401	233.846	22.1953	21.1459	0	0	0	174.718	181.243	217.884	137.648	57.0441	179.249	135.636	103.426	56.7295	118.826	129.09	147.156	225.284	0	267.672	151.778	227.648	158.489	134.154	216.426	134.23	187.846	138.573	115.202	268.303	96.7495	84.8614
		371	1601.9	145.4	177.82	101.13	63.6832	0	124.117	75.7133	193.456	148.476	322.833	283.225	0	109.214	264.383	64.1864	50.1702	0	29.8609	42.8773	141.293	151.795	230.497	113.525	47.2002	154.562	176.349	61.824	134.582	196.654	91.2004	182.082	156.968	104.181	192.837	102.276	276.595	121.211	151.58	197.998	254.77	96.363	181.593	178.94	204.685	279.688	50.4203
		372	1605.76	157.001	210.538	97.2786	31.7316	0	118.451	36.1069	214.777	80.1282	333.622	250.366	0	0	204.608	106.067	0	0	65.7468	0	121.237	208.958	193.821	92.9243	0	285.558	212.196	59.4633	117.671	182.425	116.488	146.924	161.97	94.2662	184.444	89.4055	208.532	185.827	140.306	94.897	267.268	195.431	183.811	124.364	94.2734	286.165	47.1507
		373	1609.62	138.44	242.07	79.0021	83.8052	0	202.21	81.0722	151.135	118.526	303.518	311.969	0	26.808	184.349	117.717	0	0	39.4276	0	126.54	157.956	179.079	164.25	98.6244	169.706	207.397	38.1831	134.822	143.283	72.6158	123.853	162.11	139.127	155.899	53.4506	243.826	155.732	189.478	96.5841	235.455	236.468	251.253	143.939	195.659	217.828	73.3848
		374	1613.48	202.866	121.89	77.6331	51.1732	0	226.113	129.651	107.737	118.576	320.164	231.598	0	36.2245	203.539	104.449	29.8526	0	0	23.0979	111.522	134.362	152.807	108.158	101.863	136.945	265.018	136.607	169.492	119.772	54.8537	165.764	113.515	87.7719	209.234	120.43	169.563	110.916	109.048	176.661	225.999	149.191	196.014	137.15	217.666	194.99	50.7139
		375	1617.34	98.3841	276.347	185.265	89.4116	0	243.541	64.4026	256.188	121.93	319.009	206.355	0	57.3421	211.409	94.3094	0	0	61.1836	0	132.33	225.369	129.532	119.651	68.8805	67.9122	209.604	60.449	204.895	99.6359	121.022	204.144	217.219	137.585	226.576	138.499	150.928	132.097	201.497	125.186	180.841	165.645	146.443	129.189	150.019	218.632	94.9714
		376	1621.2	151.293	227.609	169.758	72.7806	0	159.906	102.154	165.49	107.197	306.78	277.462	0	37.5396	144.256	121.546	55.2652	0	32.1648	46.2689	198.827	199.338	226.691	118.836	51.3555	154.53	259.808	19.8545	143.672	109.682	65.2344	157.447	114.694	187.265	168.376	86.9464	177.005	190.437	118.02	151.23	236.834	132.599	149.06	198.761	139.986	219.196	84.3222
		377	1625.06	113.729	264.641	117.432	97.8489	0	244.19	173.633	154.076	106.492	362.503	159.91	0	60.4592	265.344	121.472	27.7956	0	0	23.7609	172.456	136.362	180.816	196.464	0	178.855	181.322	55.4464	107.936	152.575	105.757	155.058	115.111	146.013	214.283	203.461	183.724	122.314	165.212	140.475	209.376	88.1795	266.671	140.998	178.447	167.747	120.795
		378	1628.92	143.718	138.937	121.924	128.615	0	168.335	106.519	246.322	132.515	315.985	180.334	0	68.7255	226.424	58.3996	24.3392	0	47.3051	30.1718	147.379	220.082	128.543	157.141	0	182.189	212.384	56.2698	89.4202	103.72	114.526	280.962	136.264	120.625	244.834	150.409	123.877	156.513	153.207	114.519	184.47	89.0453	106.09	107.972	185.208	134.262	65.8831
		379	1632.78	133.108	227.908	116.55	38.1764	0	238.17	105.503	253.564	165.978	324.035	250.084	0	67.4124	265.398	114.054	45.4304	0	0	41.6097	224.869	189.51	172.223	68.923	39.373	134.635	184.648	63.3454	113.845	83.7194	92.1163	190.246	148.676	161.924	219.821	168.452	194.181	226.166	139.554	164.559	192.333	138.556	170.085	87.623	165.949	80.6036	65.8651
		380	1636.64	159.626	263.354	159.495	117.126	0	204.811	99.4062	291.262	153.471	244.337	236.996	0	55.6618	236.436	78.0595	0	0	57.5879	72.9548	162.213	143.679	188.353	122.247	67.8155	234.96	209.858	34.2875	123.295	130.374	82.5114	221.168	126.156	118.632	175.873	159.608	125.976	197.851	143.367	90.6706	246.702	243.961	206.512	130.824	171.353	112.862	73.56
		381	1640.5	114.837	200.228	62.6014	103.253	16.1538	225.552	67.7269	129.102	183.294	292.558	212.342	0	77.4442	220.818	154.543	73.4484	0	54.3403	50.2909	255.319	193.658	239.391	139.031	32.4172	225.862	231.981	0	211.041	188.302	87.1351	156.286	122.298	94.3457	121.56	113.32	97.0265	107.792	188.545	184.568	269.334	96.4194	123.61	212.739	217.063	61.0504	89.6232
		382	1644.36	93.9443	171.61	122	69.0967	0	242.136	117.994	258.344	115.231	275.802	215.536	0	61.3953	195.086	109.981	21.169	0	0	92.3246	195.713	173.363	250.315	172.621	67.858	181.284	224.042	40.2428	191.984	65.8159	85.1035	203.437	135.578	144.471	150.462	58.9191	197.383	107.166	110.746	140.278	157.833	216.014	199.064	130.153	188.769	242.95	71.1983
		383	1648.22	218.339	255.579	109.854	76.418	0	186.372	151.28	221.498	211.043	379.818	219.837	68.5391	77.2397	239.036	56.2832	33.2409	0	0	73.7475	237.447	175.081	204.204	193.534	59.9872	212.858	128.855	44.313	160.557	140.061	57.0136	208.113	105.187	174.63	173.093	238.765	183.088	105.991	99.3457	139.386	222.055	173.879	104.024	223.818	164.531	212.658	58.7908
		384	1652.08	208.146	239.584	141.199	77.0133	0	248.3	107.397	186.997	193.51	366.031	141.194	25.8502	86.7595	211.75	171.97	24.051	0	35.2708	53.6458	216.752	128.182	227.753	105.236	0	224.152	184.37	0	166.722	219.135	110.454	149.746	90.2544	99.7717	135.986	133.426	201.055	143.31	193.276	116.359	218.503	48.5804	92.9545	94.6447	133.588	257.367	64.6906
		385	1655.94	133.424	359.627	133.643	62.2241	29.5149	118.136	110.427	216.229	206.899	314.204	290.885	0	72.4593	240.649	168.187	26.6467	0	53.5032	58.0023	244.567	200.333	228.456	215.327	68.4068	236.793	162.92	70.9886	150.512	158.189	126.183	213.553	119.376	113.469	180.389	159.22	173.106	237.409	84.5748	127.164	226.804	112.466	145.963	120.137	176.4	125.866	82.5129
		386	1659.8	183.199	205.655	204.348	57.4725	0	203.7	137.617	160.265	136.463	334.322	256.365	22.8888	61.0272	298.3	129.212	0	0	20.975	130.616	183.863	209.624	160.096	130.211	81.6688	131.933	256.327	69.6124	120.805	129.673	75.0565	275.887	24.3033	56.0894	116.996	30.8985	175.655	239.79	119.434	142.734	99.0078	149.164	60.1854	88.1272	185.291	229.589	80.371
		387	1663.66	159.034	330.508	125.628	89.6176	0	143.315	111.279	176.604	175.226	286.371	185.886	62.1646	51.8848	178.732	99.1318	30.288	0	0	79.7202	229.365	188.368	248.023	132.072	89.5795	211.664	194.703	72.3353	139.603	187.161	68.7491	275.797	34.1935	191.615	98.5949	108.837	182.058	178.099	22.5004	147.171	129.231	92.2551	44.219	69.4551	171.854	182.449	94.6412
		388	1667.52	140.214	404.5	92.765	64.6474	38.9904	140.94	172.809	231.807	129.721	356.044	192.23	37.1479	0	156.799	165.516	0	0	46.598	130.017	186.889	161.091	207.074	107.77	42.7135	241.575	230.368	100.409	130.001	236.749	67.0279	189.772	71.7605	148.95	104.506	87.709	182.249	181.819	123.076	207.54	216.847	124.549	144.992	200.901	150.861	240.319	112.439
		389	1671.38	166.51	222.085	108.443	105.295	0	248.307	128.779	128.287	198.82	216.942	218.948	0	73.8905	184.033	115.396	75.5858	0	19.196	129.677	200.909	158.013	213.853	183.49	46.8155	197.012	211.528	0	119.141	140.146	49.6343	234.904	53.3307	145.969	65.3647	144.172	196.079	106.242	99.9215	98.1379	55.8013	167.439	115.375	191.034	178.34	172.765	29.8462
		390	1675.24	180.876	107.142	70.8248	74.8428	0	149.417	173.914	111.919	265.585	319.414	231.307	72.9419	42.8622	221.299	132.136	31.0706	0	36.8498	78.2604	203.69	142.676	172.622	173.988	0	136.579	190.248	95.725	84.9304	141.131	28.8263	147.684	66.1768	150.477	91.1155	158.986	147.283	142.082	73.3624	163.575	177.945	118.538	179.721	145.018	211.904	250.727	103.155
		391	1679.1	148.134	148.422	37.8999	65.6516	57.7167	185.518	109.711	152.572	137.361	294.046	188.342	74.5671	47.6986	240.935	192.347	0	21.2198	73.0218	86.1355	232.554	212.935	141.131	106.975	71.2902	142.134	236.874	39.451	132.732	156.274	0	207.644	90.7484	122.667	49.3292	147.902	188.534	184.781	162.515	185.995	73.8359	213.29	200.479	148.072	198.201	203.496	117.303
		392	1682.96	164.028	157.395	126.105	56.7705	0	116.579	108.858	125.435	193.449	249.469	193.013	55.2481	65.642	208.811	211.723	54.6556	0	26.9431	55.7805	197.181	177.389	210.499	106.102	0	179.688	235.953	82.227	58.1285	190.044	53.8902	125.862	64.2306	169.657	42.3926	219.75	159.784	174.679	132.881	180.971	89.188	79.3029	73.0308	146.415	154.246	241.443	44.0918
		393	1686.82	208.442	153.16	27.7922	49.2283	0	114.838	53.1999	61.6767	187.435	271.933	202.69	32.5765	28.9999	184.444	139.566	33.1594	0	72.2129	80.2944	185.349	197.099	150.524	167.54	51.8134	228.991	162.355	78.4121	152.651	223.696	54.1331	187.74	33.3646	166.646	55.8465	132.917	203.251	188.477	171.785	191.973	152.957	214.386	92.4624	197.645	111.52	156.725	72.4664
		394	1690.68	174.727	146.449	126.562	62.0475	44.8932	84.5843	121.365	204.346	197.467	289.071	82.1216	0	76.0837	261.117	84.702	34.6344	0	60.9156	93.3861	190.863	133.346	211.697	152.767	0	167.513	95.6008	0	98.1466	116.759	40.1218	255.071	67.4567	185.376	91.7967	152.875	168.761	228.688	194.551	162.421	157.384	114.228	233.552	146.309	210.693	207.484	87.4719
		395	1694.54	160.162	443.746	50.3659	28.321	0	76.693	75.3996	205.613	259.669	213.097	206.68	19.5659	76.9335	183.818	83.3322	46.9096	0	70.4491	56.3715	188.836	103.694	144.796	153.961	67.1009	171.571	176.358	0	133.202	94.0917	21.8497	222.749	24.4738	139.466	65.4349	107.625	168.852	177.745	175.646	151.501	57.9982	142.541	198.538	268.903	189.198	251.765	106.971
		396	1698.4	174.43	69.2289	65.569	78.7722	37.4367	161.641	136.15	86.3129	103.474	147.72	217.231	38.3393	57.7934	222.611	127.317	43.555	0	0	109.953	204.316	132.722	163.547	156.775	0	214.428	189.642	0	94.958	149.699	0	292.27	80.0109	204.745	40.8326	135.673	137.689	171.594	194.49	123.623	120.301	203.636	176.731	263.964	187.563	183.847	72.537
		397	1702.26	97.1684	177.223	45.4916	84.0584	48.4659	117.996	127.337	200.735	140.52	224.69	138.942	0	58.9978	155.925	208.461	25.5216	0	60.3454	71.1607	202.507	137.518	185.649	27.7143	57.0795	181.287	176.804	34.2561	160.741	161.52	54.0987	288.349	59.0806	127.163	70.4042	158.606	143.832	226.492	160.371	130.523	80.4009	87.6313	227.116	65.7851	197.23	103.575	0
		398	1706.12	196.835	217.89	62.3131	89.1336	107.503	182.548	79.7474	196	137.646	217.175	63.4892	50.5188	38.0377	190.698	103.377	69.4784	0	83.7267	40.2577	172.541	152.833	176.229	120.815	0	209.596	176.853	33.4591	84.0265	114.552	40.1608	260.361	65.4435	160.481	78.999	71.0462	185.186	139.711	130.02	132.586	155.98	32.9775	142.542	82.599	169.041	42.4739	46.4182
		399	1709.98	166.899	179.627	71.5314	0	21.3013	174.242	169.833	290.673	209.527	143.978	226.267	45.6066	55.2625	201.694	114.825	46.256	0	51.4663	102.447	167.899	128.209	159.168	127.526	114.535	132.852	170.725	45.6032	134.616	137.834	100.12	145.637	88.2542	198.069	58.9298	210.87	112.766	27.7845	134.476	150.109	188.199	118.091	147.523	102.662	101.374	218.05	55.6899
		400	1713.84	158.845	189.14	26.2741	78.9988	47.6477	127.359	153.331	177.888	104.16	151.799	205.425	37.5427	52.5545	218.76	89.9568	69.0531	0	52.5271	58.5474	153.681	135.592	106.798	124.754	87.268	217.981	158.135	61.9642	106.185	153.827	42.358	260.501	113.623	74.6316	149.192	183.266	143.475	195.551	110.487	103.127	98.3673	77.9674	147.318	243.082	86.8633	119.209	42.3217
		401	1717.7	165.285	154.992	55.8175	82.1191	0	167.366	139.51	286.107	117.214	229.699	221.338	63.5331	43.4884	132.795	81.4546	92.1881	0	24.2549	42.2332	245.998	0	163.734	205.459	75.2557	118.981	148.058	38.6283	148.046	59.8453	93.885	208.261	121.249	107.564	190.729	117.289	147.795	202.289	0	55.5015	57.093	87.1277	186.484	123.122	156.928	125.892	85.8409
		402	1721.56	143.366	273.057	33.3924	74.5492	60.7233	191.4	83.6311	246.729	225.63	146.083	162.563	39.6573	90.2171	131.565	147.176	18.9591	0	45.6845	52.4165	186.787	196.916	148.04	188	91.1759	161.137	240.122	32.7404	142.938	71.0112	115.066	295.838	42.4022	152.266	105.014	124.477	140.497	246.076	82.4975	158.193	136.878	126.774	255.093	207.402	106.25	204.201	44.6005
		403	1725.42	164.789	235.358	101.784	25.0477	78.0955	129.645	114.874	159.211	106.19	207.689	185.869	61.6034	96.7918	206.252	115.735	61.694	0	64.1847	106.546	192.964	185.521	80.4027	167.643	39.958	157.144	184.616	52.7776	96.9919	148.13	43.2625	277.974	124.987	77.3428	87.1876	194.794	140.033	145.919	124.998	69.4649	133.099	155.089	205.673	159.138	178.381	255.561	0
		404	1729.28	211.3	181.022	99.3509	65.4271	66.0683	167.593	134.193	219.519	200.913	188.287	182.626	22.9584	0	162.008	148.273	20.2312	0	47.3593	67.6711	233.288	164.106	99.2666	133.945	78.972	170.494	224.385	31.8968	107.139	160.8	60.37	218.773	116.649	98.0856	99.1465	139.072	92.9796	72.281	152.828	67.3652	124.842	162.105	212.367	168.945	172.894	197.863	45.7346
		405	1733.14	203.396	173.794	103.476	131.142	0	160.44	107.619	204.298	167.484	212.528	186.826	71.4782	0	183.254	115.335	114.983	0	36.3584	68.203	166.383	186.394	153.571	218.94	69.7857	90.2483	252.382	60.4392	45.9885	189.191	45.9249	242.192	91.6371	137.036	129.503	221.685	131.443	138.553	99.8714	79.7257	209.729	105.052	181.897	229.08	278.833	190.044	48.3451
		406	1737	223.897	199.402	53.0481	70.9274	73.8536	191.106	100.218	160.076	140.667	196.337	137.66	0	0	223.188	116.052	79.4782	0	66.6863	54.5431	177.213	238.216	94.96	162.803	53.7413	142.61	190.899	40.2487	119.559	153.48	34.6092	292.892	79.6079	126.915	108.617	176.859	110.822	143.628	167.484	54.7767	195.104	48.2068	95.2172	198.713	209.62	200.054	109.192
		407	1740.86	234.324	222.664	64.8278	107.339	113.002	138.196	178.646	208.583	180.055	160.346	186.548	0	46.3849	176.253	22.0851	135.348	0	36.5752	70.5658	245.674	203.103	198.989	171.743	44.22	229.348	196.216	59.6765	157.215	108.687	77.4735	350.909	139.893	85.7379	154.613	160.736	164.37	211.404	168.938	59.6245	175.781	89.2326	178.391	153.041	176.165	271.394	85.2101
		408	1744.72	227.793	245.508	27.9706	65.4176	0	77.3397	179.698	180.183	100.819	175.927	138.45	61.0286	23.6939	230.733	201.61	89.2761	0	31.1289	74.9721	185.206	154.418	132.93	198.927	0	183.107	206.899	29.855	99.096	85.8788	95.6948	241.996	115.454	51.6274	120.054	280.283	174.884	178.7	153.422	121.276	156.649	190.649	150.861	119.051	211.736	182.765	56.0545
		409	1748.58	169.048	147.877	143.651	153.82	75.3644	97.0954	107.382	236.189	164.314	169.426	213.787	31.2802	53.6976	182.273	137.88	45.5898	0	20.8331	103.463	211.915	147.212	126.064	206.958	53.6369	225.081	239.065	72.3577	157.374	164.767	72.3739	244.195	107.173	90.8986	121.192	259.009	165.564	141.801	100.761	185.778	172.016	188.907	147.792	129.348	187.286	236.954	73.1367
		410	1752.44	135.566	164.62	75.3702	66.8859	44.4491	199.529	135.137	215.85	127.479	232.233	172.293	31.8442	39.1149	178.259	24.7316	46.6531	0	71.7435	95.0751	186.882	207.513	115.551	161.545	0	280.497	193.675	51.1235	143.623	132.75	86.3285	334.377	139.494	0	98.2907	172.513	134.807	76.7747	128.721	134.129	160.909	95.7879	211.252	179.123	125.423	246.933	0
		411	1756.3	194.136	195.279	123.234	66.4165	0	222.701	121.623	238.294	128.951	279.208	190.122	53.4183	0	242.101	115.551	94.9013	0	42.4131	45.3886	127.614	93.2889	68.2262	109.789	48.7477	276.403	123.803	0	162.782	179.282	124.942	316.694	143.069	131.67	78.1661	246.903	128.463	206.603	185.131	114.94	0	129.704	126.296	173.854	175.274	146.639	68.9842
		412	1760.16	165.091	265.775	150.811	86.5079	63.3004	141.459	117.378	191.887	125.016	144.61	165.813	37.0833	24.9453	123.576	97.6097	91.2715	0	66.9005	101.392	159.08	223.005	33.0672	184.868	49.1751	161.394	107.789	80.9219	97.7824	87.8269	46.4537	246.158	163.716	127.277	122.699	217.189	161.004	167.556	115.012	206.867	130.88	131.387	180.864	180.115	247.166	180.986	47.9708
		413	1764.02	136.062	128.075	221.868	119.003	86.1435	131.463	163.334	243.803	178.119	222.676	151.537	50.3337	38.3754	177.18	51.4041	48.9293	0	89.2711	143.578	135.827	173.711	81.3623	249.175	70.2087	195.31	211.321	41.8719	53.3836	149.419	38.5588	233.278	135.385	178.12	106.517	150.85	148.173	198.564	81.9431	71.7196	162.754	77.9199	202.772	147.573	169.794	164.566	34.8742
		414	1767.88	131.68	329.301	133.876	155.15	59.8602	139.337	203.875	190.761	139.876	173.372	141.749	58.8845	0	229.849	71.008	75.7304	0	29.4819	60.5531	191.313	158.264	26.1456	175.958	0	87.4376	181.746	69.1721	96.3283	108.713	40.7527	301.268	111.874	86.062	149.968	123.523	101.842	161.366	59.6442	106.686	161.882	181.098	156.889	163.656	197.839	204.781	83.1925
		415	1771.74	146.05	245.731	125.639	142.065	103.175	131.72	163.499	178.955	111.991	236.366	217.263	0	62.4999	160.876	43.8513	48.9033	0	96.8003	108.054	141.961	120.356	94.3454	151.272	60.8003	167.132	167.28	0	29.7234	193.364	0	263.269	172.121	82.5207	124.713	172.435	80.0483	114.547	94.093	212.147	166.683	179.918	180.639	158.536	139.334	216.096	62.5744
		416	1775.6	212.593	315.841	127.916	211.027	124.873	172.152	129.874	168.046	129.374	225.619	90.553	30.6136	0	210.07	80.1221	69.7283	0	74.7508	70.8415	80.3677	141.167	47.4887	181.803	39.1212	127.799	163.383	80.9262	135.72	80.7648	84.595	248.727	107.948	114.888	127.1	206.316	179.673	131.039	108.106	196.16	117.496	171.826	171.732	135.373	142.406	182.513	100.351
		417	1779.46	101.61	350.134	176.46	90.7935	103.631	155.636	176.165	298.287	85.4285	142.793	81.1562	75.9925	0	167.125	86.5415	47.9521	0	63.2633	97.9264	98.4644	144.456	58.7565	182.693	31.9263	201.816	164.552	40.3797	109.05	132.35	111.642	196.309	177.956	116.283	173.636	201.265	168.026	94.7223	0	154.235	144.83	174.498	187.658	86.7386	175.436	238.645	83.5774
		418	1783.32	182.719	378.66	204.673	56.3183	102.629	141.554	182.908	267.649	146.684	181.96	189.866	53.7005	35.9661	241.322	23.1478	92.0069	0	68.2189	87.7465	191.487	178.573	46.5648	224.229	114.053	175.262	150.091	54.3263	83.8371	107.98	105.163	220.619	153.081	94.9113	204.722	188.5	139.056	105.129	109.394	151.973	25.4619	116.698	156.787	175.573	157.7	210.664	67.2414
		419	1787.18	185.609	128.356	219.414	179.233	59.2268	195.922	101.873	192.923	142.431	185.288	150.151	0	55.0861	228.868	102.105	37.9901	0	66.3011	57.4284	104.14	143.388	80.8465	179.617	63.706	239.377	154.232	57.8367	169.706	59.7923	72.2924	193.436	154.759	58.1745	151.363	134.793	121.211	65.1447	0	162.726	53.7313	183.037	123.206	80.6971	244.144	208.707	78.0787
		420	1791.04	159.419	118.478	99.9513	93.7417	96.8051	198.594	113.659	199.107	154.918	200.554	153.321	0	41.1755	212.95	0	38.421	0	60.342	23.2087	116.866	140.712	78.2636	239.724	70.672	154.873	142.826	22.9263	134.059	98.7432	76.5919	153.171	35.0036	98.1052	76.0263	225.66	241.654	149.18	32.9744	29.4723	83.76	171.219	185.456	130.211	187.297	179.921	37.7185
		421	1794.9	105.755	104.391	199.964	103.229	102.661	153.99	155.424	145.275	94.4424	224.369	133.964	95.7152	34.7165	247.877	0	56.9034	0	93.7498	47.041	91.7482	94.3108	59.3144	202.79	91.1527	142.615	118.069	89.3699	99.666	193.181	28.0362	216.944	73.105	102.393	48.2724	189.316	95.3793	133.784	51.8157	170.768	42.5304	117.492	204.612	174.228	102.383	172.036	73.7805
		422	1798.76	109.846	96.8576	151.583	165.29	65.3856	216.427	141.157	101.956	130.447	171.545	102.028	97.2594	51.1308	236.285	87.949	59.5906	0	31.5335	62.7116	116.884	179.06	60.1491	148.556	76.8439	160.014	257.115	31.2828	97.5188	157.945	93.3228	191.939	106.134	83.8191	82.9349	172.111	146.062	130.894	65.8961	145.528	137.11	115.6	128.601	121.289	115.392	175.484	59.4888
		423	1802.62	79.0002	165.897	177.235	181.227	74.818	162.181	106.285	181.559	101.67	271.408	193.139	137.683	27.6642	238.817	127.968	118.004	0	39.9364	0	219.269	150.239	28.7763	140.86	74.8648	104.994	105.336	23.1578	77.6932	152.296	0	196.728	171.931	40.7934	101.699	141.848	154.8	130.066	210.389	200.849	0	109.468	242.913	99.6456	144.532	241.838	0
		424	1806.48	79.8831	203.405	265.225	201.956	85.3446	70.1745	103.421	135.432	191.579	220.264	161.63	116.505	83.0739	278.984	0	117.425	0	43.6853	90.2583	215.75	189.582	20.7701	186.365	76.788	178.955	202.136	26.1561	138.255	94.8975	0	232.75	110.302	76.6104	105.529	53.5542	138.513	104.507	118.858	142.599	57.2531	73.3414	168.681	125.079	208.167	171.794	36.3322
		425	1810.34	119.186	97.7918	111.825	173.039	37.4043	82.8681	175.339	175.152	176.381	183.954	141.966	85.7901	97.4427	198.165	85.5181	123.82	0	36.3594	72.1731	183.83	119.22	42.5418	142.161	46.465	134.197	124.725	45.4003	95.2696	135.116	26.4012	164.782	101.379	144	130.739	124.391	169.596	88.4165	25.0868	47.6963	157.269	0	276.118	90.3477	159.146	182.438	85.5104
		426	1814.2	19.022	291.311	116.638	106.929	77.6787	133.863	163.875	169.722	168.939	212.768	127.824	76.2091	45.9238	226.148	75.9152	142.771	0	23.7129	45.0444	148.537	140.856	51.6947	127.225	114.921	165.554	109.107	80.431	133.625	76.5036	0	156.127	100.799	61.3678	172.438	171.684	125.374	110.287	57.6152	114.16	131.215	47.8651	146.767	214.256	95.578	129.161	63.3725
		427	1818.06	84.0731	384.35	114.012	211.041	65.2786	171.927	132.097	61.6648	126.506	241.518	132.429	122.952	31.7257	184.876	67.4317	179.453	0	77.0073	60.6434	178.622	138.563	38.7088	128.655	59.1802	157.716	90.4514	52.268	131.422	123.548	84.0961	267.624	86.4737	79.69	102.975	141.796	174.699	79.8502	115.592	142.243	57.1846	106.483	145.245	105.118	157.482	159.024	100.612
		428	1821.92	116.863	129.222	126.391	174.422	149.986	98.2471	161.645	134.102	138.445	198.207	136.254	156.759	60.9172	245.074	84.3542	113.134	0	20.5243	28.7249	107.233	201.768	116.143	124.566	100.398	128.104	103.548	0	142.256	134.628	29.2083	295.041	97.2353	116.359	86.7193	184.081	101.37	143.668	127.042	52.5297	135.881	0	198.388	77.0576	191.226	191.545	96.4946
		429	1825.78	70.2416	234.886	175.062	72.8375	136.874	216.549	173.587	49.3181	141.512	274.215	170.065	86.1328	57.9039	201.667	130.279	151.84	0	0	88.917	182.1	186.354	116.966	92.752	105.197	121.117	198.286	86.3576	85.4235	121.161	42.4726	184.834	73.6448	114.292	137.031	213.264	136.847	72.3222	114.701	149.01	198.497	83.5369	287.548	152.144	167.371	202.483	42.6775
		430	1829.64	106.424	133.124	196.034	144.361	51.1052	196.025	186.78	129.193	217.921	207.831	206.845	112.429	49.8807	227.445	51.8043	162.397	0	0	57.8878	114.39	185.472	47.6718	103.253	63.1929	229.402	39.491	111.47	116.825	174.28	55.6666	194.41	69.8996	100.591	158.432	200.8	138.959	28.8305	126.442	144.306	0	141.515	167.177	89.8874	188.978	128.036	96.153
		431	1833.5	112.654	155.725	254.249	252.262	89.5018	177.456	135.636	105.127	0	73.5375	156.358	104.588	55.1019	217.884	34.6915	95.737	0	89.2339	39.0705	178.698	245.558	55.0735	63.8143	125.509	180.912	135.977	72.8899	99.6968	111.468	56.79	189.236	87.7348	67.6077	121.46	164.434	74.9296	134.411	45.3772	89.6714	119.31	175.886	227.784	151.876	242.981	232.146	93.1389
		432	1837.36	159.087	154.57	169.307	229.399	57.4655	135.763	159.388	158.043	51.3719	232.863	126.972	114.801	40.1088	189.703	43.4544	173.335	0	48.5583	77.7776	256.692	215.713	84.3283	120.644	113.062	199.092	77.1289	84.8263	78.2784	98.7938	69.1116	239.362	119.173	80.5596	242.283	205.384	90.8107	75.8722	99.8808	116.834	107.685	138.728	147.247	106.121	190.452	194.291	0
		433	1841.22	163.193	243.135	107.465	270.947	44.1694	201.812	182.264	148.473	120.156	165.333	170.855	54.4705	0	172.518	45.1098	165.077	0	44.2169	95.5016	208.675	145.177	65.0296	109.523	106.011	177.323	121.832	65.1773	140.018	146.607	66.5753	168.141	93.688	29.1123	212.472	159.439	166.328	104.583	70.3783	176.223	134.832	148.584	192.938	107.251	228.748	144.302	56.6351
		434	1845.08	90.3426	112.695	221.46	229.829	0	180.717	192.691	143.067	186.161	177.516	163.998	94.5824	0	166.392	68.2002	104.106	0	65.8346	92.4748	214.902	59.3176	54.0867	183.896	87.8451	135.871	153.861	20.2131	145.267	143.445	80.8493	169.947	150.278	45.0104	211.109	214.992	197.65	65.5445	62.9503	123.521	230.463	65.8501	249.611	128.211	114.108	220.722	54.4275
		435	1848.94	174.398	450.895	157.333	171.391	54.8792	188.965	207.004	140.975	154.673	145.729	187.73	48.0193	59.9062	152.204	78.8422	93.9045	0	27.2748	38.017	210.614	126.494	0	61.1586	88.7487	100.394	93.5829	55.1761	74.2199	242.57	23.6677	91.7027	179.138	50.1069	269.914	175.647	118.549	50.3001	149.973	53.7616	94.8832	96.223	149.121	113.516	197.147	232.639	18.3995
		436	1852.8	166.143	216.399	195.401	243.704	159.142	133.157	161.125	111.328	162.383	146.529	196.672	84.0815	106.223	200.887	75.0454	137.911	0	38.254	81.1741	198.292	165.993	42.0306	97.1819	23.8048	171.457	118.081	38.5529	131.099	143.521	23.9287	110.879	93.7463	99.0821	170.758	144.389	151.233	160.872	161.238	128.669	125.156	107.35	174.085	155.9	210.75	258.839	66.7236
		437	1856.66	165.401	166.542	246.491	155.706	101.194	122.293	197.882	144.857	237.324	191.346	155.341	96.9217	22.4925	80.1674	56.6279	76.9631	0	63.2602	32.0563	169.868	128.647	89.5492	173.314	26.2158	217.214	114.838	47.7343	97.0807	221.907	33.4961	136.457	113.631	41.8926	177.038	143.457	102.237	152.363	133.595	67.8919	101.842	101.444	165.599	153.01	173.826	100.931	52.2769
		438	1860.52	201.09	327.709	160.93	150.928	87.7731	158.38	165.252	135.531	163.494	233.625	120.693	139.029	119.334	223.524	113.533	68.9305	17.8828	113.715	0	176.699	131.034	81.7721	72.4933	68.6784	243.314	185.249	52.9235	155.832	173.026	22.362	71.9727	95.3495	147.45	162.582	139.878	130.908	138.61	54.2176	85.7596	127.047	111.981	144.342	187.26	308.137	229.658	35.8785
		439	1864.38	213.884	259.914	256.667	238.07	145.406	123.119	118.967	141.858	167.419	190.207	158.7	116.933	132.75	187.584	132.987	80.8723	0	71.3519	23.3345	209.826	133.427	82.033	83.0845	114.62	104.865	169.457	33.4417	100.95	182.078	0	186.104	123.944	139.163	150.369	158.82	221.595	184.159	108.419	120.524	86.6775	143.428	157.346	163.221	127.943	184.284	91.5529
		440	1868.24	224.16	275.674	229.664	191.071	203.426	145.178	143.146	206.726	192.119	130.623	203.908	127.239	139.713	163.873	52.3441	80.8095	0	55.7339	49.4078	225.064	179.068	89.4831	59.8238	94.7861	163.096	152.081	70.9534	139.866	167.232	30.2156	193.944	213.82	159.779	204.749	195.005	126.201	160.009	140.844	182.379	147.017	94.3133	275.672	120.826	197.643	243.328	56.9077
		441	1872.1	245.011	114.404	133.004	178.082	143.705	144.023	111.869	56.9472	145.927	56.1184	115.399	150.198	99.4321	223.896	0	32.1976	0	44.255	31.7735	220.228	140.694	91.6873	96.0454	56.8126	176.059	121.688	28.0531	33.0182	68.7801	31.2362	211.624	98.9124	124.547	180.045	205.23	93.7103	199.937	100.659	151.515	167.596	155.439	160.013	130.69	246.554	237.536	103.308
		442	1875.96	215.833	219.516	191.078	247.594	49.4545	177.589	99.3297	154.91	168.106	236.572	177.596	50.758	121.871	162.44	0	34.1301	0	47.8849	35.3672	235.587	149.318	119.422	97.538	118.268	289.223	176.56	36.4861	120.884	51.2007	0	131.763	82.1352	135.25	151.495	153.473	201.682	125.509	130.861	131.612	131.458	76.1156	250.551	132.823	298.455	212.066	65.8785
		443	1879.82	182.328	157.781	176.892	226.364	73.9476	178.948	135.569	197.703	161.598	202.997	117.734	147.614	231.367	173.681	0	41.8346	0	78.0877	20.0192	174.614	125.614	63.0615	94.4602	31.6237	137.141	59.69	104.548	92.3811	106.779	31.9435	139.271	202.701	36.8469	163.252	99.3198	100.45	211.672	201.012	57.0129	123.92	220.204	323.757	196.893	234.605	228.182	59.7719
		444	1883.68	185.134	272.387	170.931	217.981	73.5862	211.773	192.928	62.9728	210.586	171.134	196.041	118.408	313.957	157.845	96.3019	65.5761	0	42.7018	0	193.719	156.408	145.245	99.367	101.88	214.228	98.5825	84.278	124.94	123.887	54.7164	123.467	132.015	58.1141	224.172	116.888	169.41	112.118	200.319	183.114	40.4457	133.235	316.356	115.609	209.198	248.723	82.0906
		445	1887.54	127.034	167.534	154.197	255.37	166.298	134.313	57.1634	123.475	158.839	204.345	147.525	173.844	290.33	195.02	72.2348	0	0	98.6248	67.7764	152.966	126.538	64.9972	73.4851	115.118	189.903	70.3976	21.5102	74.4646	135.036	47.845	198.507	143.095	147.053	198.428	36.81	193.697	159.789	152.356	155.731	92.65	126.661	246.395	145.969	215.557	193.665	53.3293
		446	1891.4	243.958	237.068	119.123	131.16	132.801	136.394	31.5178	151.231	207.001	182.941	179.453	150.397	250.588	169.344	77.0226	0	0	63.7101	129.483	103.335	168.655	25.6063	82.6717	53.3196	171.434	146.033	87.6706	93.9694	121.888	41.1109	120.019	157.437	127.754	196.371	165.859	132.452	89.4049	159.348	201.072	111.896	139.678	236.293	79.628	258.927	203.063	0
		447	1895.26	198.918	229.669	208.577	256.75	98.4598	166.332	55.9807	137.536	136.692	217.819	176.456	107.207	143.484	69.7469	149.702	0	0	30.3719	87.1938	119.457	141.738	53.5067	114.701	80.349	165.851	172.793	0	111.305	138.258	60.8112	166.469	137.905	163.092	138.042	131.98	83.4675	130.276	178.837	260.551	92.562	126.299	216.404	141.998	249.773	203.225	60.6789
		448	1899.12	272.562	172.977	170.6	231.093	116.217	205.238	140.88	122.005	210.289	248.866	207.04	221.105	222.182	188.257	96.0133	49.674	0	110.58	48.5831	130.904	77.2591	119.295	69.8437	51.138	162.95	143.374	62.5071	98.7893	149.977	0	192.286	158.147	35.5548	187.001	120.805	121.768	190.219	95.6492	126.129	177.725	221.87	241.938	149.797	191.976	338.226	59.2331
		449	1902.98	211.118	235.334	145.465	168.002	65.2604	223.451	207.253	171.831	150.523	296.696	189.975	161.099	190.399	100.294	42.5934	106.784	0	116.762	100.162	168.264	101.303	81.4133	88.6665	79.0097	186.337	119.75	84.2913	81.4357	175.021	34.4862	175.022	189.003	0	205.297	101.672	165.827	166.597	44.0717	158.654	110.763	126.48	224.253	94.1175	211.116	148.006	69.7171
		450	1906.84	175.232	130.727	106.996	274.031	119.474	177.304	148.363	117.078	128.297	224.08	57.0461	213.93	277.718	180.141	45.4344	77.1495	0	31.9379	82.6624	156.121	109.269	32.2654	116.548	93.448	262.285	145.552	107.403	0	148.152	67.3335	170.66	85.2267	126.395	223.933	91.7433	193.496	186.516	158.541	74.8061	112.894	131.112	214.446	204.413	233.202	134.893	69.8641
		451	1910.7	196.612	155.382	140.216	211.29	171.053	179.14	89.8649	100.692	126.51	184.758	181.472	196.66	221.222	165.512	112.204	72.9073	0	62.2592	76.2682	140.791	156.65	121.843	104.069	152.278	180.67	167.424	56.31	72.8247	227.199	63.7216	199.185	144.427	67.5442	234.018	131.326	144.78	240.492	142.429	140.915	137.349	146.08	148.715	93.3628	214.145	192.655	63.3917
		452	1914.56	241.008	161.146	161.566	256.029	95.2784	217.247	147.228	47.6864	181.396	191.454	176.997	75.8427	135.95	181.476	119.385	95.6095	0	59.4234	128.917	90.4639	136.413	136.663	177.003	135.07	248.007	185.358	65.054	70.8991	218.65	31.2127	162.311	85.0406	56.7632	210.779	52.1227	224.983	184.763	93.4664	24.409	127.379	57.1475	152.559	97.2871	311.712	197.737	23.4234
		453	1918.42	199.458	198.253	184.1	236.08	74.3042	212.272	163.087	109.948	158.593	183.271	124.135	128.573	223.403	217.593	76.5675	134.862	0	82.2788	87.014	154.416	177.176	152.954	74.7255	141.681	154.355	174.004	75.3184	107.785	187.003	80.7019	269.511	27.3313	40.783	216.372	230.967	119.249	152.723	75.4044	189.396	0	195.796	190.859	150.313	264.193	132.699	25.9311
		454	1922.28	309.835	160.228	149.792	270.346	94.5999	183.361	159.853	194.138	118.636	262.746	142.475	137.807	173.808	132.834	35.1414	115.366	0	59.6074	135.631	76.6221	165.64	82.0958	143.305	60.3411	179.183	144.435	0	97.0662	78.7707	0	165.062	34.8171	119.522	152.88	188.867	102.836	270.692	190.08	136.265	93.0233	115.627	174.976	88.666	217.271	143.03	26.1922
		455	1926.14	246.002	206.166	181.293	214.033	150.895	211.169	137.919	97.7204	162.153	197.486	183.386	121.229	157.92	222.196	137.267	67.7436	0	0	37.213	122.307	149.477	144.28	194.607	124.303	211.05	145.72	29.5876	76.8219	140.695	51.7558	170.513	64.3246	128.651	228.166	214.927	131.56	94.281	223.675	200.858	152.102	151.454	198.424	168.302	197.499	188.648	26.3111
		456	1930	130.284	212.611	98.2638	296.085	125.875	210.229	158.118	135.285	142.412	233.961	194.794	182.168	146.52	148.958	158.078	69.2685	0	102.541	93.9001	167.931	141.229	156.191	199.76	78.4294	188.519	163.245	46.4817	52.6958	200.448	30.9253	159.646	111.246	49.6364	243.376	215.42	125.861	185.91	74.6022	141.147	134.537	89.5588	208.264	176.693	198.812	179.137	68.2754
		457	1933.86	175.756	162.58	161.011	201.617	179.741	224.395	183.304	107.685	164.053	181.714	215.82	175.745	159.832	172.661	69.5494	131.954	0	80.8948	109.218	209.847	64.3654	135.717	119.519	109.833	168.631	238.877	79.7012	105.626	79.0483	29.0631	266.768	51.638	143.911	217.519	121.348	129.789	169.961	72.2174	268.828	95.9774	130.664	157.675	143.029	209.901	195.463	0
		458	1937.72	232.835	163.276	145.976	125.353	45.2389	256.412	177	114.995	241.867	215.318	171.593	206.326	201.762	125.85	116.302	44.2886	0	65.7651	64.0829	113.808	99.8194	188.502	136.983	66.4359	216.109	82.3005	21.7775	65.537	140.94	72.9498	199.318	151.556	111.101	206.633	191.61	186.064	175.302	29.2433	198.95	95.4034	91.0339	237.677	155.438	289.789	184.3	21.1747
		459	1941.58	156.281	166.683	209.064	175.223	146.71	150.251	85.0422	138.788	50.1566	127.982	138.434	179.468	257.518	155.694	57.3248	128.088	0	116.76	93.851	122.114	90.1294	108.195	168.736	126.186	172.498	148.163	29.4206	125.734	118.32	59.5312	158.464	65.1379	51.404	260.482	215.786	128.551	202.032	93.8808	173.951	112.108	95.6521	218.69	95.4333	267.737	137.755	126.879
		460	1945.44	147.422	240.713	181.896	205.023	180.364	202.909	158.652	136.873	76.8762	200.548	228.59	107.768	219.536	133.318	96.6562	144.396	0	48.5614	87.8	201.603	121.28	98.0583	166.54	54.4671	204.663	126.379	60.3236	134.043	78.6297	0	133.612	92.4754	52.3321	130.491	233.003	172.097	144.623	75.963	201.126	165.999	93.7684	259.829	110.338	204.13	134.368	79.7681
		461	1949.3	172.751	96.0853	107.144	214.884	142.06	204.355	129.117	109.652	90.72	188.363	213.377	203.544	243.842	143.684	112.854	96.4611	0	88.3475	105.625	219.026	104.562	74.5191	174.945	152.253	211.267	81.9296	42.6706	61.1321	111.596	16.2953	211.783	100.117	51.7274	168.611	183.52	266.224	43.5156	103.482	242.338	96.3494	73.1049	230.45	121.406	259.511	193.465	57.2826
		462	1953.16	201.274	192.585	238.691	246.253	125.909	171.462	173.983	95.4879	206.087	147.928	163.75	149.136	63.2655	129.064	54.5699	156.084	0	42.8744	60.7297	171.751	95.7368	23.2119	145.713	141.197	228.974	160.389	62.7107	52.6934	66.8844	0	152.826	99.1034	0	169.933	233.765	81.1142	164.193	170.784	110.146	135.152	103.155	220.893	42.8047	218.076	184.404	74.7143
		463	1957.02	187.717	210.721	125.201	308.133	152.138	264.458	148.021	79.4304	114.03	237.638	150.907	292.279	179.71	152.276	90.4511	151.496	0	0	63.0595	201.932	108.345	40.9809	198.901	135.328	205.16	99.6629	24.1651	42.1021	105.107	96.2886	198.596	42.5723	53.1782	230.77	128.367	139.362	183.384	0	253.029	124.477	51.043	169.071	139.479	193.156	181.813	81.2345
		464	1960.88	189.701	204.235	101.901	223.042	166.157	188.483	139.229	93.0843	125.371	149.643	123.779	182.183	251.509	167.468	101.125	58.8481	0	56.6539	169.407	119.325	112.592	158.306	162.052	129.882	254.862	166.754	0	31.0721	158.251	111.255	114.376	0	28.7382	189.492	150.102	322.476	95.9038	87.5584	208.503	150.506	25.907	215.879	147.109	168.029	238.312	58.3418
		465	1964.74	172.373	224.914	97.6246	133.038	177.262	208.031	73.7613	81.9987	90.0801	193.881	227.676	178.265	182.229	137.074	83.7347	151.728	0	0	54.7815	175.68	84.7781	43.7977	184.524	75.7419	173.249	110.066	52.33	48.6244	148.281	0	175.882	67.5313	18.8346	209.346	106.248	121.232	186.573	106.99	155.291	154.929	112.408	188.446	178.374	144.124	171.732	54.6533
		466	1968.6	150.592	253.68	102.035	86.7783	98.8301	279.366	94.5469	49.3127	133.054	122.362	160.314	151.117	183.433	201.273	136.018	123.152	0	0	119.315	140.93	144.367	66.7562	129.498	82.1934	157.705	175.187	36.2418	38.7853	145.961	86.593	182.862	0	61.3072	187.438	205.613	110.01	160.134	74.9895	178.342	137.434	115.787	226.989	193.577	236.315	241.651	117.014
		467	1972.46	86.0268	209.122	172.025	171.198	80.196	277.691	151.942	82.5832	210.133	147.84	197.176	194.076	205.123	176.338	50.0534	138.105	0	98.9299	29.6103	177.775	65.8516	63.3114	154.81	134.124	171.509	148.356	78.6842	24.2745	114.533	156.495	294.113	54.3343	48.9829	189.512	116.874	211.573	127.123	118.105	140.114	228.126	184.186	271.579	151.758	200.631	153.709	45.5626
		468	1976.32	153.807	186.794	159.675	226.269	124.475	249.831	127.321	154.461	118.476	151.99	188.206	216.782	94.6048	185.842	64.0401	153.189	0	82.7628	134.234	160.011	142.146	155.778	188.514	189.82	252.448	160.39	103.159	47.884	176.529	132.309	238.192	89.5657	26.3436	184.289	172.821	219.901	177.607	77.3279	137.517	221.218	150.461	250.915	145.256	230.112	217.076	75.2332
		469	1980.18	105.773	176.534	98.9297	193.306	180.236	205.504	119.508	71.5782	144.872	110.179	106.212	231.621	226.793	100.196	51.1581	93.166	0	109.517	88.2773	174.996	100.74	137.459	140.157	65.3751	142.975	156.91	33.855	0	92.9249	46.0089	237.854	92.9225	29.246	236.905	135.728	177.396	176.076	83.6663	60.8725	133.919	66.7707	280.107	94.1873	155.258	140.284	106.562
		470	1984.04	151.893	164.8	108.175	243.607	53.673	239.032	157.361	119.409	85.2654	128.382	80.4965	197.721	198.468	122.208	0	146.704	0	138.033	169.858	124.533	98.5684	32.7996	127.803	147.472	114.724	127.457	102.834	108.751	138.351	118.78	204.001	0	46.125	196.605	102.297	157.656	193.187	83.4304	180.262	148.175	107.902	256.066	154.501	261.78	163.219	102.711
		471	1987.9	130.918	253.32	65.5472	143.446	94.5727	305.493	141.885	123.942	142.82	81.0515	109.996	181.103	139.896	205.832	49.6252	195.953	0	25.0565	155.032	131.343	80.9579	135.675	193.655	129.273	220.024	129.33	42.8787	69.9233	120.61	72.8322	151.536	29.1525	85.5585	173.087	126.254	145.445	77.5698	162.567	144.546	231.78	84.5606	261.586	150.396	223.798	146.235	69.119
		472	1991.76	158.04	243.435	120.403	226.058	97.0731	253.381	28.1775	98.0233	169.975	72.782	144.474	175.039	154.378	147.196	101.249	115.542	0	75.8462	200.761	165.402	111.527	126.079	209.223	92.1927	228.239	162.621	72.3588	88.54	121.502	69.3588	264.388	114.181	55.7536	176.06	162.201	220.477	54.3844	106.245	149.196	233.623	126.309	254.906	193.154	232	156.719	62.3702
		473	1995.62	157.644	160.667	117.733	200.482	167.369	242.351	101.894	27.8002	134.618	136.224	217.763	171.937	158.027	150.9	85.0819	159.857	0	116.623	180.685	163.966	198.486	157.704	217.85	172.131	162.691	139.174	50.0283	23.6779	120.784	79.1179	150.033	171.219	0	191.174	233.116	204.713	219.767	77.8031	106.09	260.469	53.2961	214.217	110.937	267.682	240.218	144.429
		474	1999.48	137.279	161.924	113.021	212.076	146.423	241.043	51.095	40.0644	74.036	147.689	204.04	182.727	138.416	102.162	137.105	131.194	0	161.539	153.698	232.392	189.853	156.843	190.744	121.656	122.071	161.233	68.4935	33.2248	59.6528	62.3565	226.14	0	32.3685	174.287	161.284	165.998	148.905	148.746	179.924	224.742	104.057	202.384	143.424	174.264	207.774	139.482
		475	2003.34	138.496	212.99	162.582	175.621	160.289	159.819	137.204	171.443	94.4804	148.805	126.732	81.7542	141.881	144.725	109.423	97.9627	0	77.9919	153.631	175.881	110.813	101.348	205.73	78.9989	182.493	158.898	44.0153	96.0437	118.468	58.4936	271.299	80.1786	85.7301	164.172	154.51	189.464	149.947	133.063	105.896	229.61	95.723	284.547	154.029	183.364	206.65	96.3022
		476	2007.2	72.3204	224.197	211.386	229.389	167.784	243.217	91.0066	158.004	112.189	135.261	185.539	83.9132	181.452	135.004	63.4887	125.971	0	150.174	78.368	78.3715	171.348	102.213	204.103	78.3412	135.251	166.142	83.18	27.1794	117.445	88.7085	200.085	28.1721	123.34	226.141	125.334	176.947	118.683	49.5669	131.283	131.141	23.0948	270.826	142.546	192.985	198.299	62.9908
		477	2011.06	120.894	113.671	234.135	168.984	50.8734	127.333	65.6523	104.871	137.52	80.1843	203.495	251.361	166.505	178.747	70.6586	119.544	0	46.9341	162.14	189.038	187.309	117.341	245.973	128.039	208.028	78.6317	68.695	62.8661	163.89	92.2237	227.733	0	77.6808	159.665	121.789	113.391	0	39.4287	112.991	258.482	32.6741	267.804	140.502	200.262	175.904	69.273
		478	2014.92	93.3547	123.33	139.573	258.456	85.9043	183.323	100.783	66.0892	37.2771	104.298	187.425	208.709	136.874	117.864	36.3231	91.0386	0	121.624	111.992	119.616	114.024	133.798	244.352	93.4406	130.39	137.587	32.8641	97.3017	190.741	28.3604	173.329	93.3776	138.513	144.02	95.0437	128.407	68.9667	77.3324	117.521	235.615	174.959	252.95	79.7909	256.81	283.991	123.035
		479	2018.78	168.541	134.033	203.577	209.052	174.755	240.042	128.459	81.2234	183.988	127.657	175	287.054	195.231	120.874	44.347	180.164	0	129.032	170.179	63.7972	118.491	104.481	213.696	129.783	198.585	77.6913	57.6786	77.6871	159.98	56.6362	182.995	148.134	115.225	136.779	208.536	100.134	131.286	81.6842	49.4164	180.431	151.281	242.229	138.712	163.585	270.934	77.2151
		480	2022.64	103.959	108.961	103.579	225.282	75.0615	294.107	196.519	106.721	134.898	175.931	197.349	253.498	181.605	161.913	125.304	166.298	0	65.2492	184.228	141.879	130.613	87.2518	165.689	0	202.161	131.021	66.2135	74.0978	109.823	87.9194	237.855	56.2846	74.3465	110.071	167.102	179.616	95.7823	122.009	100.818	178.156	167.005	239.297	138.574	198.737	189.816	56.4725
		481	2026.5	66.4072	138.639	168.371	220.125	107.937	251.699	245.299	120.375	149.966	205.618	147.152	104.448	218.123	133.173	40.0286	105.836	0	66.8848	214.582	160.033	142.851	177.339	177.669	85.8646	179.018	134.548	56.7025	100.157	160.775	46.933	201.71	143.194	128.312	190.976	178.942	196.471	67.9559	107.634	167.695	140.765	144.622	217.592	63.5198	261.592	196.561	30.7051
		482	2030.36	94.5944	125.699	184.078	99.4069	75.2833	226.181	94.2698	104.468	166.315	185.064	181.511	173.126	124.957	93.4791	105.74	138.017	0	191.742	135.511	170.602	188.253	173.615	239.694	100.198	199.232	130.906	50.2488	111.089	146.931	34.859	175.322	110.125	121.922	215.366	230.488	148.994	77.6108	135.21	112.662	163.033	158.589	209.561	77.1504	204.991	195.273	85.9022
		483	2034.22	65.2591	151	178.007	120.064	112.948	188.35	121.386	137.627	159.296	225.052	231.053	238.807	142.452	103.485	94.3421	99.7537	0	151.346	142.864	123.444	150.861	92.202	230.897	123.533	234.022	121.064	0	112.361	130.714	84.0365	218.704	63.935	123.598	229.187	168.899	189.362	188.012	129.884	141.38	174.074	134.963	194.906	122.735	238.016	179.547	33.275
		484	2038.08	146.633	178.165	156.344	148.436	96.6211	212.987	122.02	77.789	205.266	164.201	157.179	274.587	183.024	89.1219	0	160.529	0	103.517	172.834	174.741	106.825	158.781	236.392	77.6065	152.871	125.873	56.8153	142.656	91.6755	79.5116	206.018	185.086	71.2758	217.068	187.243	151.672	154.799	243.319	148.865	190.69	56.0487	212.11	113.577	143.991	207.544	54.053
		485	2041.94	86.6122	149.369	216.071	125.972	205.062	176.113	86.7796	75.1128	85.7183	287.083	182.394	245.317	70.5018	139.955	72.1358	154.858	0	223.014	60.7496	103.692	137.203	84.6374	157.601	101.752	177.53	149.165	23.5843	103.879	146.405	86.0951	122.103	87.0108	35.8658	180.864	146.705	119.894	193.709	195.966	153.389	189.382	62.4182	250.666	132.059	155.806	209.352	0
		486	2045.8	71.4101	130.287	107.235	151.436	137.743	275.707	132.685	113.698	189.705	210.455	143.445	197.163	88.4909	153.004	0	128.518	34.0197	137.887	159.209	68.4666	150.997	146.221	117.964	57.3522	172.215	55.209	93.2364	175.693	163.415	120.199	303.113	78.4599	129.943	92.2913	188.324	228.383	111.464	110.521	98.5215	167.311	63.7246	169.573	147.049	187.882	204.728	52.5125
		487	2049.66	82.747	135.217	75.5398	171.696	171.474	79.3044	144.121	53.0542	190.035	143.043	159.03	220.598	179.473	95.6354	39.8666	87.0974	0	121.547	176.676	149.6	109.773	109.378	245.015	44.6535	273.582	159.151	72.9966	129.312	235.546	63.6734	178.757	146.722	122.072	214.208	197.017	99.0367	149.336	102.135	97.2925	189.102	125.889	237.872	167.388	282.689	202.291	57.5253
		488	2053.52	34.0791	141.924	196.867	160.879	185.004	272.049	194.252	82.3188	197.894	163.162	164.815	164.358	151.24	76.733	149.33	194.797	0	170.025	139.989	144.798	157.25	87.2925	195.543	34.6251	198.746	107.443	38.7829	107.955	117.674	117.289	248.462	147.94	93.4442	204.198	178.293	175.458	134.362	263.483	168.982	164.436	52.913	171.766	190.972	211.728	254.217	61.6799
		489	2057.38	100.466	108.232	62.5256	130.877	91.2916	192.408	253.676	101.154	167.313	208.548	247.923	209.779	145.928	93.197	170.151	115.37	0	181.247	85.5655	177.37	204.756	137.257	181.572	81.9824	235.507	121.734	0	103.709	195.046	130.349	261.186	156.729	124.562	122.441	177.509	150.627	115.806	168.671	76.5041	150.2	33.1667	175.453	106.893	181.424	265.864	56.241
		490	2061.24	69.1228	209.782	134.812	208.222	196.507	195.699	208.921	106.355	243.806	285.6	196.488	162.729	52.399	109.562	153.774	150.919	28.3289	242.003	133.058	89.5056	122.735	163.108	218.681	73.7304	155.816	127.583	20.0074	48.3077	126.41	136.947	224.979	92.5342	149.283	183.513	154.593	207.366	143.586	178.758	157.932	184.157	103.819	157.363	159.531	102.097	197.174	88.6187
		491	2065.1	97.4843	172.34	161.516	66.1028	177.003	278.893	223.837	67.7882	178.722	204.62	210.644	127.461	143.698	94.347	116.097	143.58	0	163.815	63.9759	80.1136	155.07	148.762	182.565	96.8537	116.564	132.802	33.2822	129.503	98.3183	123.065	242.434	86.7968	107.215	244.633	168.386	142.921	104.744	185.672	176.84	164.038	85.2653	171.433	142.394	252.726	136.116	38.151
		492	2068.96	128.628	238.991	162.039	249.894	160.387	220.554	198.929	31.5494	183.448	234.497	163.061	232.547	62.3543	56.9016	119.436	102.493	24.1628	149.991	211.249	104.412	178.488	143.337	188.167	151.367	133.113	149.018	29.484	122.768	121.474	85.1983	283.44	93.8157	60.496	131.203	251.346	169.384	93.7455	203.794	177.617	175.177	77.5574	209.936	85.0364	187.39	182.725	76.3986
		493	2072.82	105.01	234.252	242.405	175.996	58.5751	186.876	181.086	134.751	149.196	267.785	144.111	166.785	29.9051	93.0389	115.357	56.9775	36.4626	149.617	158.199	87.0606	229.93	144.103	138.063	180.62	191.949	108.272	37.4787	95.7752	171.639	134.83	153.191	139.758	139.012	159.671	207.209	204.313	87.2849	186.941	148.607	165.447	170.527	145.609	115.321	231.45	289.548	74.7196
		494	2076.68	102.16	207.302	145.338	147.397	106.105	237.768	167.426	33.6525	147.608	143.378	70.0954	235.467	153.279	114.329	110.7	114.889	83.5013	205.039	115.22	75.5524	197.017	138.498	161.966	66.066	232.987	187.385	51.2503	124.212	56.3632	118.291	233.648	102.336	79.5248	236.626	223.759	180.643	185.558	214.543	171.013	133.618	67.1885	193.396	116.575	186.635	191.628	28.8754
		495	2080.54	185.819	251.994	105.292	167.941	155.695	230.571	259.266	77.0243	44.2741	256.244	136.16	185.23	121.366	103.909	48.8621	154.98	0	213.272	146.651	121.268	163.014	114.997	210.357	35.037	203.224	122.444	59.9845	186.776	115.599	171.475	199.789	138.646	82.9618	254.405	216.11	116.842	115.863	113.835	123.529	170.961	80.0293	218.706	202.11	322.994	217.059	66.4305
		496	2084.4	140.919	188.269	90.4427	233.9	173.891	220.86	193.983	75.7206	125.777	158.257	123.656	121.225	82.4802	77.5452	27.5326	252.886	31.0941	289.209	218.145	73.0329	100.262	222.489	222.356	97.6222	226.013	165.016	88.0462	138.406	107.788	173.641	263.36	83.2638	50.4587	122.909	161.637	211.257	112.589	177.448	124.249	146.597	100.661	132.589	144.03	261.734	201.291	15.8782
		497	2088.26	183.011	176.517	26.9013	117.998	117.578	190.535	146.663	144.321	176.863	192.358	162.504	163.991	93.3467	129.154	87.5818	276.43	23.1974	143.357	150.14	44.8391	114.157	121.519	175.695	149.302	160.198	142.388	73.3624	164.798	91.0927	156.529	258.851	70.8361	102.991	91.6727	200.875	115.462	140.511	201.612	107.849	222.2	75.2136	187.176	133.166	242.194	178.587	34.8538
		498	2092.12	152.78	105.09	67.5663	195.707	65.8147	209.974	205.717	141.055	150.248	128.456	143.426	176.276	82.2141	121.341	98.1495	182.549	0	304.12	64.0157	76.7987	148.818	97.3412	166.353	76.1226	155.546	140.761	70.7364	135.278	86.4555	239.733	134.575	59.8324	0	172.84	135.304	191.828	97.8058	114.178	112.815	136.336	103.547	255.624	148.3	263.256	173.955	0
		499	2095.98	196.317	69.9544	69.323	169.048	56.6679	203.898	170.834	142.714	180.805	145.553	80.8746	176.405	59.5018	112.631	113.268	182.088	35.6847	240.358	168.68	67.9005	139.714	209.781	135.531	67.2314	153.824	162.898	81.2755	142.502	144.298	147.315	221.379	89.5436	0	242.562	205.322	129.307	127.262	161.605	143.913	130.178	103.961	205.265	151.709	218.215	102.688	48.7201
		500	2099.84	221.717	102.751	104.6	222.524	59.5079	187.694	209.426	99.8843	191.374	152.532	151.485	196.954	110.541	130.297	72.5869	127.723	0	201.338	150.512	123.09	154.69	164.784	130.669	84.4833	228.673	218.932	62.7794	207.308	185.436	82.6271	136.706	99.8762	31.8042	217.533	249.705	181.314	106.232	163.621	129.935	130.061	129.003	219.802	62.1445	236.245	142.48	54.735
		501	2103.7	118.891	132.799	105.366	149.379	162.29	275.531	117.56	125.301	70.8127	127.885	164.714	123.214	91.8841	83.361	21.9516	168.919	0	195.197	165.784	110.929	148.226	82.3362	199.717	112.97	183.109	61.9445	78.3853	187.294	141.928	127.911	199.949	77.1776	137.442	125.299	165.102	151.786	141.88	194.158	131.03	156.01	128.629	229.699	113.265	121.034	136.468	103.996
		502	2107.56	122.424	126.145	145.176	193.953	79.3077	288.932	195.267	105.926	197.388	206.19	184.041	136.268	31.9762	109.257	98.0952	220.039	35.1025	194.031	131.198	108.578	106.273	112.103	146.562	115.03	116.299	34.3235	0	163.705	0	170.459	256.084	67.1736	28.5604	152.088	242.152	183.465	81.7088	209.695	107.846	126.743	50.9014	208.995	179.491	240.622	169.541	27.3226
		503	2111.42	168.057	164.494	114.421	163.21	135.451	215.201	103.429	53.727	195.324	191.707	136.336	245.632	53.0511	148.504	140.966	179.043	30.5872	190.098	143.83	107.997	159.085	110.57	193.788	139.1	180.15	128.45	61.6076	138.217	197.644	161.084	302.519	78.2982	44.3286	221.057	187.3	204.976	125.299	160.575	153.634	111.047	66.1899	229.136	152.983	161.456	176.018	67.1
		504	2115.28	194.482	246.384	172.278	290.503	119.993	143.106	33.5488	117.951	151.422	280.826	157.06	198.744	69.6488	224.495	107.743	153.565	34.8861	218.861	128.329	106.347	138.062	186.611	187.286	120.967	132.543	139.738	41.5932	170.153	67.5615	173.997	215.297	141.202	63.2712	216.867	134.862	184.156	125.745	101.618	19.9242	124.949	93.1497	287.311	152.221	159.069	254.603	50.899
		505	2119.14	211.5	236.334	178.509	156.093	180.057	187.307	174.567	67.6699	148.243	278.581	173.427	64.4454	78.7979	171.566	79.2118	240.944	35.117	196.544	239.745	148.707	181.041	114.897	180.539	131.367	170.133	137.05	51.5133	114.365	182.485	223.334	202.182	128.674	64.0757	206.355	222.828	75.3516	83.2972	137.86	56.4452	116.154	112.107	262.372	176.156	239.873	215.473	96.8897
		506	2123	246.501	154.158	131.25	162.395	110.288	137.153	61.7241	116.504	123.14	297.191	191.895	188.389	50.027	214.788	150.444	62.3884	56.4201	145.208	139.631	82.5086	75.533	212.441	110.282	101.621	198.166	68.5662	64.6653	169.502	112.194	127.039	240.972	192.8	116.394	145.485	159.33	209.305	137.736	108.93	115.138	125.16	160.565	260.354	186.69	231.183	211.155	86.0556
		507	2126.86	272.426	190.2	140.647	211.932	176.857	185.801	147.207	230.296	196.089	185.226	127.778	205.911	50.3931	163.439	69.6963	154.982	26.5171	146.133	80.288	126.106	120.226	173.302	195.049	113.194	206.589	36.5345	83.3509	171.449	187.148	227.641	196.489	207.109	41.4657	142.597	312.493	101.672	87.8731	148.169	137.095	82.3957	119.712	238.657	149.431	220.774	214.487	53.2912
		508	2130.72	197.243	210.464	85.292	205.222	179.577	144.832	174.516	146.984	193.191	238.944	137.58	168.321	56.3349	206.195	155.997	138.873	56.4511	173.3	156.447	93.6057	131.947	181.222	119.297	69.479	217.624	61.1563	39.1606	176.228	159.184	208.429	132.922	180.448	126.97	176.129	269.116	119.339	160.933	54.4114	124.089	116.267	97.1131	312.825	170.434	132.136	208.705	46.6854
		509	2134.58	257.856	222.305	143.542	289.287	50.3007	50.7035	138.767	213.304	196.933	230.706	148.807	148.954	68.7273	172.479	139.473	195.07	94.819	201.768	124.031	146.981	199.639	146.775	118.734	134.586	177.185	83.1874	89.5063	160.243	45.8625	123.93	129.967	128.147	87.7756	138.64	194.49	167.831	136.28	169.308	148.066	163.855	134.932	143.309	84.7248	237.196	234.886	58.0281
		510	2138.44	275.803	144.119	227.033	241.494	145.103	106.812	149.487	78.4629	176.958	273.613	110.325	172.594	106.047	175.193	116.39	125.799	26.6372	187.912	144.925	118.299	108.875	200.745	152.795	65.511	217.708	50.0739	21.1436	230.261	61.799	171.219	170.332	149.671	84.8637	103.19	216.045	150.821	134.309	152.276	80.0293	84.8042	146.567	207.198	123.598	306.478	242.67	87.5215
		511	2142.3	277.353	141.999	45.984	224.404	97.0368	90.3449	126.797	124.698	134.13	210.548	126.259	232.039	132.268	154.589	115.04	174.305	0	172.357	102.867	117.014	162.175	146.741	165.484	155.957	189.14	159.699	81.1217	108.922	108.318	227.636	234.557	139.806	0	103.393	197.462	101.957	116.398	113.489	187.554	66.706	181.231	262.046	107.989	205.43	234.425	108.513
		512	2146.16	350.098	154.265	156.536	254.535	164.764	80.6928	27.1407	103.709	115.409	229.497	147.784	172.587	93.3362	200.353	130.484	169.682	0	208.4	110.32	91.4235	144.034	168.182	164.422	49.3161	289.965	93.884	79.6326	153.792	183.337	137.525	175.082	79.5981	63.0754	180.401	221.616	147.605	252.319	133.173	84.549	154.389	70.8202	254.06	152.697	193.032	130.897	68.6487
		513	2150.02	298.465	160.367	230.228	107.11	57.7629	149.787	71.9617	84.3575	129.216	199.354	113.684	158.989	58.7417	183.488	203.514	131.381	61.5845	206.208	128.849	142.11	213.49	146.077	108.076	28.5572	139.048	111.395	33.6763	142.324	169.372	223.129	120.746	135.211	42.0318	114.023	190.542	113.84	183.437	80.48	146.434	152.237	115.185	250.314	195.378	166.892	187.158	87.4118
		514	2153.88	339.728	118.868	50.3723	231.546	137.165	141.612	75.0233	146.893	105.904	282.817	84.6763	141.973	123.469	154.169	92.5922	111.624	0	211.613	115.148	143.001	135.801	141.913	35.3761	56.4733	198.714	89.5533	96.8104	129.146	151.27	235.825	171.889	80.9508	37.5811	112.267	224.611	106.678	141.192	99.9511	135.47	89.7389	160.451	243.707	186.791	168.056	213.476	36.6268
		515	2157.74	317.514	125.767	64.2679	123.003	59.9117	160.14	84.4717	160.574	113.576	293.846	181.119	113.407	83.6101	58.6601	141.943	177.262	0	163.821	137.764	119.841	168.951	128.874	148.274	79.7515	175.931	124.647	17.435	103.543	128.41	225.641	233.681	71.1384	41.1431	170.464	108.197	81.5475	88.3081	125.15	80.0456	159.341	152.227	215.976	203.938	172.449	179.396	73.5946
		516	2161.6	332.831	91.2961	99.8167	233.79	149.015	121.293	68.4656	112.685	148.05	319.431	148.364	138.363	128.506	205.002	167.223	157.103	0	172.866	183.846	111.387	97.589	183.81	47.4399	165.09	239.603	131.375	50.7341	87.7889	86.8089	142.74	163.251	49.7834	68.7912	106.854	234.585	93.7766	115.364	42.6607	136.762	192.319	220.506	231.907	110.427	184.774	107.758	61.7265
		517	2165.46	313.492	41.8713	184.385	150.59	78.7712	54.0278	122.954	106.585	51.5388	209.829	137.658	147.876	90.6658	123.686	88.2381	103.939	0	143.375	162.475	151.143	119.563	150.332	85.3269	115.754	148.043	80.682	46.8911	225.703	103.661	172.052	231.404	30.8767	31.6648	153.937	162.196	130.307	223.242	133.07	128.07	127.634	121.905	202.684	154.453	241.497	202.968	35.6232
		518	2169.32	250.204	96.9266	70.0773	208.396	75.7349	186.541	176.38	20.6876	160.188	231.738	188.547	69.9861	150.253	236.573	59.4484	135.888	0	198.428	306.972	90.2886	171.352	98.5016	101.959	94.4122	160.862	79.7174	0	200.924	171.614	217.549	150.658	99.6213	55.7521	179.11	175.101	154.769	187.957	108.594	123.486	164.686	195.251	256.071	115.737	257.786	197.117	62.8287
		519	2173.18	266.064	166.229	45.6338	192.347	105.07	148.456	61.4219	124.024	117.294	281.804	80.2558	79.668	112.96	142.799	58.9965	161.064	22.7594	191.919	171.932	131.669	180.934	48.0953	119.284	31.8208	112.406	106.288	45.7216	156.864	138.89	157.037	162.459	184.874	0	131.276	212.83	102.213	186.707	116.379	129.568	157.004	190.54	195.453	142.244	208.933	199.766	92.8379
		520	2177.04	287.954	148.08	128.994	212.98	162.823	26.349	92.75	156.4	140.399	210.823	120.415	117.214	113.802	156.491	119.65	118.46	49.3653	193.912	115.057	147.431	156.308	194.268	96.2902	121.25	152.375	116.497	0	166.338	200.333	138.646	71.4442	104.755	106.381	129.527	153.47	96.9359	143.778	158.243	172	104.06	115.038	155.221	116.859	269.71	162.026	69.4675
		521	2180.9	225.072	95.0887	164.003	216.726	51.1718	70.6903	61.1036	131.683	42.5114	222.984	202.495	216.307	121.576	126.922	95.0845	173.975	0	169.866	195.729	76.5851	89.7665	99.4175	139.552	88.5959	137.049	115.456	55.3768	149.111	156.438	136.082	130.872	129.252	43.5498	139.382	187.487	53.8801	134.451	69.7481	210.321	106.76	192.506	138.535	84.9408	288.828	220.233	40.2576
		522	2184.76	291.567	92.7451	122.491	214.49	166.964	107.762	101.131	172.233	42.0889	266.18	245.5	165.584	152.766	202.308	112.218	128.004	0	135.642	195.159	162.334	119.207	129.093	114.051	94.261	92.0233	79.7813	34.034	136.024	159.828	228.555	151.139	219.57	88.8243	86.0734	146.284	137.236	130.57	124.87	73.5142	89.0479	149.687	239.369	164.028	120.702	242.537	34.6668
		523	2188.62	332.595	74.7246	153.571	159.304	92.7446	104.175	118.148	158.348	69.0457	235.511	151.522	62.517	138.185	146.683	144.62	181.062	0	199.174	129.68	184.149	100.877	87.8456	95.2433	52.7266	138.96	0	27.6219	79.0731	119.568	199.173	218.481	124.867	47.7609	142.515	210.238	173.97	223.646	111.534	239.842	173.108	163.361	225.139	191.128	269.692	211.413	72.5031
		524	2192.48	249.098	106.317	95.1166	211.242	58.1277	85.4172	118.502	110.106	124.531	223.274	121.182	111.601	65.9485	110.644	114.939	112.015	0	200.623	203.181	183.742	81.1255	162.062	117.759	177.459	103.127	130.807	17.6937	40.6677	55.9564	162.401	203.3	72.9023	33.2363	151.175	103.974	166.198	204.965	100.428	152.092	167.086	127.481	213.229	142.367	160.644	153.999	50.0667
		525	2196.34	321.218	104.823	83.5864	238.82	106.816	107.236	92.6041	117.349	131.187	224.5	243.249	78.4214	90.2098	146.957	128.731	162.633	34.4214	213.418	172.685	214.189	182.191	96.6565	118.012	76.0181	124.657	168.549	55.8851	170.597	144.117	167.198	124.189	41.5407	63.8271	181.494	118.096	191.383	87.3356	106.144	152.738	139.011	195.682	176.567	147.01	179.833	138.525	72.0141
		526	2200.2	285.93	249.613	215.127	115.025	103.032	108.468	106.694	159.519	104.465	291.047	123.099	128.92	159.702	143.353	71.9122	128.007	25.7951	208.659	174.444	160.99	55.2138	126.37	162.384	86.7268	114.291	131.966	0	197.818	118.856	172.951	135.383	54.151	88.6579	170.982	228.21	94.7685	151.98	129.384	221.733	113.506	231.16	211.281	110.152	105.33	149.316	32.1049
		527	2204.06	256	187.807	155.92	152.363	133.757	99.0588	58.9429	127.692	83.8306	259.08	176.2	98.0355	99.9792	135.425	137.518	230.257	0	169.899	249.695	149.855	150.236	160.879	123.145	80.9327	97.6986	132.9	41.8541	168.793	142.378	76.7466	144.813	23.2227	104.779	175.654	58.5048	211.366	169.476	130.432	191.989	182.004	193.24	146.844	137.316	231.354	204.241	35.4161
		528	2207.92	300.426	112.781	125.807	126.065	0	122.648	91.4757	161.276	125.284	278.902	177.237	97.0401	195.85	156.426	73.8699	135.193	30.673	196.637	88.4993	100.908	148.185	141.784	130.804	61.1465	112.754	152.59	0	105.374	111.322	196.985	184.709	122.106	110.343	203.924	100.293	140.946	121.519	112.81	254.783	182.031	206.323	212.318	113.962	102.643	222.515	0
		529	2211.78	248.281	165.202	204.335	152.544	89.4414	106.25	105.019	160.845	71.6714	295.918	175.806	113.449	48.1346	82.7464	29.7376	216.231	57.8154	126.64	122.093	151.822	109.424	133.303	104.077	118.178	102.696	177.011	76.9531	80.1	140.031	158.854	144.803	91.9543	23.4664	154.5	154.979	213.766	164.286	106.54	190.036	171.01	93.6803	244.041	140.586	178.686	194.317	116.175
		530	2215.64	218.53	46.8486	172.042	173.572	118.841	118.507	90.9361	231.263	65.7328	299.264	260.665	163.299	86.9857	94.2736	0	199.439	35.1997	170.208	205.728	154.043	183.469	138.329	186.5	100.959	60.2002	112.527	22.8014	120.856	0	153.521	198.549	73.6158	20.8943	136.545	93.2912	218.662	101.499	46.0529	156.568	96.023	51.0181	166.54	163.645	151.398	194.255	37.1348
		531	2219.5	248.258	144.196	169.785	108.123	65.4756	97.2255	139.959	75.1102	140.656	240.874	211.28	166.005	140.36	98.7088	31.8801	235.123	20.1621	100.157	160.175	144.909	141.678	114.031	111.349	129.136	137.869	162.425	50.4988	144.361	64.066	134.814	185.017	38.7095	154.419	182.994	75.2028	182.51	75.6519	22.9505	179.993	73.2907	62.5789	193.836	129.028	173.805	154.791	60.9982
		532	2223.36	265.041	150.338	128.415	113.805	58.7639	125.385	39.6476	115.389	86.4289	355.006	172.866	156.852	162.769	108.329	159.056	182.991	0	180.82	122.576	164.399	103.851	145.761	73.4457	59.0086	91.4382	27.9671	22.8111	140.057	0	100.279	255.076	89.061	44.0621	152.403	146.518	210.93	170.109	179.819	186.516	120.844	115.162	144.346	148.013	135.118	173.131	27.458
		533	2227.22	266.739	139.05	156.618	178.717	98.1025	120.087	77.7368	163.235	68.4993	284.28	197.036	198.529	96.5266	179.915	47.4089	213.29	30.0384	214.547	202.001	155.674	109.254	172.405	95.4921	96.203	131.68	81.2009	33.4906	133.108	119.584	136.898	215.269	91.8355	126.029	85.6901	142.489	196.843	97.535	129.161	187.892	98.3622	113.769	229.098	126.798	87.1248	249.923	82.0794
		534	2231.08	293.337	153.403	172.172	100.13	84.5577	241.66	129.892	139.72	0	298.581	236.291	128.272	114.619	88.3645	90.3642	176.249	0	178.374	148.996	90.2738	189.726	133.432	154.749	111.094	89.2598	163.274	108.386	154.58	121.291	196.143	260.686	91.2133	0	149.084	254.183	210.272	157.472	199.794	151.273	169.554	170.52	130.363	98.8038	143.464	247.577	107.303
		535	2234.94	285.089	117.699	129.481	112.866	44.6131	152.299	171.42	219.586	77.1357	255.824	143.629	222.045	112.577	115.546	88.5713	205.121	0	214.578	141.856	180.474	128.605	120.214	121.907	59.5287	124.894	117.149	46.7573	107.005	161.158	119.497	187.298	120.84	0	166.245	69.2647	264.396	111.079	107.829	178.979	127.381	187.766	265.928	145.843	155.63	173.627	36.8273
		536	2238.8	370.6	120.621	152.018	114.509	67.7681	115.055	128.365	135.015	55.2137	201.976	164.11	162.36	113.935	139.059	127.089	181.949	0	120.381	114.59	94.204	100.553	139.09	146.98	78.5058	104.827	100.468	23.8218	97.1608	142.623	80.173	275.031	99.4484	150.182	157.211	133.146	170.973	212.866	144.194	222.809	129.268	163.481	107.445	150.655	154.261	306.729	23.8225
		537	2242.66	289.468	120.935	139.986	231.657	80.3339	119.949	93.3386	160.967	134.355	216.697	143.59	119.581	34.4914	114.883	45.6564	132.079	0	154.75	104.201	151.848	85.0518	90.8195	160.369	0	84.9179	137.893	82.7989	59.6516	137.672	98.8786	217.987	115.356	62.518	133.161	234.736	128.56	142.6	107.412	124.641	110.484	132.861	273.898	77.1551	222.942	224.31	42.885
		538	2246.52	305.805	83.5605	124.432	148.062	81.4756	122.125	151.567	118.144	91.2601	269.6	231.426	190.973	160.199	135.941	85.2371	217.939	0	248.078	177.579	140.678	114.779	78.6701	100.395	89.0454	101.927	104.86	52.457	121.725	142.608	118.564	184.388	36.2443	68.5767	68.2752	186.389	235.302	101.802	174.703	109.552	91.868	147.349	238.95	128.48	148.277	219.004	0
		539	2250.38	361.079	112.696	175.349	121.632	93.4863	139.797	139.081	153.744	112.717	128.471	136.837	148.956	111.279	172.991	71.5546	146.662	0	157.884	124.263	155.015	88.1084	117.761	142.849	107.36	82.9535	111.135	65.9472	91.8249	135.719	133.077	181.405	76.4221	125.877	199.594	206.735	236.853	135.824	109.85	186.125	159.795	255.173	140.7	121.222	159.516	224.387	37.7217
		540	2254.24	293.881	40.4714	120.448	51.9103	70.7049	160.204	144.461	193.199	137.95	117.884	216.078	204.547	161.795	137.526	101.834	142.598	0	158.376	112.05	125.042	91.2596	185.757	165.977	81.2169	96.3742	183.3	101.8	71.5477	146.528	136.268	172.505	72.9304	35.8149	59.4657	228.827	289.938	145.05	55.9927	173.381	121.352	194.104	132.467	153.813	163.074	129.739	35.45
		541	2258.1	314.325	61.435	208.431	119.422	74.8426	186.697	159.045	145.762	155.839	154.624	251.679	125.651	96.7778	175.24	143.05	217.285	0	197.942	86.0372	176.292	68.6459	160.978	144.97	54.7231	177.748	199.358	47.2638	75.0697	41.8046	125.774	141.453	139.699	31.5032	109.065	119.754	213.574	59.3506	149.358	227.185	147.084	205.477	259.836	168.453	190.814	194.915	24.0881
		542	2261.96	300.127	182.073	214.098	128.295	49.1632	153.63	161.329	144.979	72.7964	140.188	252.167	200.519	179.5	194.539	98.2276	146.827	0	172.785	157.83	137.82	72.624	141.666	144.4	68.8191	45.1585	166.129	55.3748	130.086	166.724	223.526	147.991	103.815	125.142	199.683	245.96	201.453	198.394	107.829	159.264	128.427	246.311	227.433	107.155	213.758	244.046	19.4124
		543	2265.82	230.677	196.092	223.192	182.661	66.0794	150.92	194.814	154.934	185.463	102.179	180.639	155.492	92.4707	124.163	187.24	137.281	0	157.459	148.399	186.194	142.533	145.153	145.136	105.697	106.156	134.732	33.0226	128.95	141.137	98.2277	150.593	81.4373	185.515	136.913	195.124	195.705	138.282	102.583	237.912	80.4846	133.554	224.006	88.1207	129.97	249.036	92.3409
		544	2269.68	294.121	251.641	134.975	146.471	57.5747	220.691	177.188	140.937	86.4059	136.835	242.36	148.688	78.3273	163.296	110.15	172.832	62.2877	190.942	115.048	142.267	101.391	138.687	213.129	36.3661	144.08	116.369	51.8678	115.478	130.195	79.2676	120.31	100.603	143.139	231.064	219.922	179.094	102.055	126.31	218.022	79.2805	156.614	87.9074	75.2465	168.639	137.573	0
		545	2273.54	198.224	201.257	200.721	184.512	145.932	212.749	166.408	131.15	109.071	113.332	178.379	164.769	137.058	93.3095	143.424	138.242	37.6807	173.34	180.968	217.261	82.7345	100.865	115.876	105.296	129.868	178.378	30.4202	159.757	128.105	143.798	153.947	131	104.162	176.855	261.984	200.877	118.511	172.877	150.215	134.517	169.059	127.094	47.3951	148.96	174.6	57.3902
		546	2277.4	262.266	193.134	96.9929	184.353	114.734	238.502	175.709	102.295	65.4417	152.196	243.025	81.1965	141.379	152.435	122.029	209.051	26.9572	160.174	197.717	177.732	171.442	148.493	121.08	58.6177	113.695	181.639	0	145.308	166.534	98.367	61.2031	130.019	74.7146	202.447	136.461	263.174	123.862	145.987	229.912	37.6198	156.225	175.945	119.211	208.117	215.816	27.9125
		547	2281.26	302.967	204.873	118.014	245.846	115.05	164.389	156.588	102.209	116.425	113.168	154.79	175.512	178.747	92.8166	140.098	198.215	0	106.251	127.784	234.55	102.419	175.431	195.661	20.225	181.184	99.9556	61.5765	130.051	110.494	132.547	106.077	109.896	31.8242	167.744	232.198	225.773	137.275	151.532	223.736	68.776	140.475	169.718	73.6231	250.989	103.958	0
		548	2285.12	333.982	148.126	188.025	216.748	102.131	167.812	62.4217	147.587	87.2674	55.5826	214.345	160.698	130.435	179.949	163.559	174.72	0	194.926	93.3792	180.197	148.114	128.131	170.27	38.4228	192.657	130.594	53.0328	86.6442	106.041	258.315	219.127	152.777	72.6827	186.525	229.924	237.4	121.272	85.909	286.314	148.919	237.834	203.581	109.496	244.504	164.654	49.0442
		549	2288.98	244.155	241.726	157.088	175.55	43.204	130.82	136.615	145.688	120.015	125.474	179.021	157.614	172.75	163.725	206.815	163.17	50.7082	177.32	69.5608	161.867	120.696	159.254	181.328	36.6538	140.623	155.024	38.9773	160.584	131.757	133.465	69.6931	117.984	80.5454	162.176	185.321	268.852	156.603	148.667	140.032	161.675	180.824	193.751	106.968	214.029	295.751	71.1019
		550	2292.84	307.58	165.473	97.7597	140.471	130.563	200.988	68.2658	87.8123	120.942	171.059	174.698	138.364	91.7151	100.219	64.7559	208.991	55.1108	149.694	106.031	172.325	177.422	160.976	138.178	110.458	162.209	182.466	76.82	129.444	121.321	137.512	161.916	146.062	0	184.299	104.371	211.157	185.101	101.524	262.418	78.4507	161.583	94.3544	126.671	309.074	215.847	79.7714
		551	2296.7	266.975	199.154	93.922	207.942	76.6303	196.649	80.3909	0	132.633	71.833	204.68	118.85	110.595	217.824	159.906	122.082	0	127.842	148.956	154.053	106.243	184.509	210.176	76.1271	254.302	184.211	30.7539	77.3679	78.9101	180.371	142.632	164.339	95.4943	164.878	124.472	180.085	152.412	68.0928	96.3297	133.707	180.277	179.491	170.116	229.14	227.713	92.4134
		552	2300.56	297.938	158.712	78.827	150.676	59.2559	183.306	123.197	110.834	138.702	103.902	241.416	113.454	147.606	178.623	53.2314	172.99	27.3384	165.917	150.285	176.347	133.513	179.238	218.368	49.8071	197.424	169.121	31.6188	59.0991	116.043	112.504	100.762	144.75	0	181.334	221.243	189.386	63.6269	220.944	106.319	99.5569	179.695	166.34	194.508	225.206	205.843	102.467
		553	2304.42	240.838	180.788	100.805	202.287	75.9814	233.485	171.315	195.503	131.2	126.125	201.753	168.862	115.785	202.38	67.3119	239.427	39.1509	178.229	182.953	185.414	121.742	194.863	243.048	42.0818	234.646	175.608	59.4609	85.3573	139.554	57.2728	109.92	42.7123	112.532	186.259	225.201	129.868	82.6646	95.2827	178.169	112.964	178.805	142.461	112.143	212.469	105.21	57.3819
		554	2308.28	299.313	187.524	92.9881	179.583	113.455	150.945	185.942	217.787	115.342	82.1067	206.954	84.7958	91.1243	90.6697	84.6207	172.921	44.2776	174.602	148.88	203.975	150.946	219.077	143.213	55.8366	196.424	207.888	0	136.548	181.543	135.757	130.775	0	57.9225	208.793	163.166	153.736	105.777	74.4444	216.507	89.2457	142.618	139.518	172.095	278.188	118.062	74.5238
		555	2312.14	268.907	234.255	86.9812	133.173	120.617	219.056	191.806	112.172	184.777	85.6629	138.211	145.491	180.302	230.19	89.8022	96.1011	0	164.993	98.7794	131.209	96.8901	152.064	229.034	75.0728	204.552	240.778	92.9576	58.2797	166.562	114.418	145.141	95.4582	117.891	166.604	132.839	238.802	118.268	126.32	77.2733	103.797	100.203	228.831	143.975	305.522	158.368	69.1827
		556	2316	242.475	183.25	130.639	166.329	106.55	153.578	149.533	34.8281	129.86	82.9903	159.202	71.2204	194.148	206.508	64.4878	112.705	60.199	158.311	126.794	113.221	156.843	132.982	167.826	129.483	166.106	207.216	50.7293	134.198	103.44	147.131	128.05	77.6803	134.201	214.068	90.0423	191.785	148.678	25.9509	184.52	88.1183	83.8058	222.513	209.874	295.75	197.115	109.941
		557	2319.86	291.76	230.758	77.9277	153.886	105.75	133.36	142.362	172.134	172.886	99.9478	222.64	84.1606	162.248	166.242	150.717	110.763	35.4341	193.77	122.453	93.4626	95.3943	163.605	194.825	88.3633	225.385	196.897	103.596	116.739	142.224	92.1964	145.621	115.719	30.2909	219.194	172.634	167.931	155.37	65.261	154.393	119.766	103.674	132.172	166.932	255.597	173.291	87.2909
		558	2323.72	248.894	161.563	128.613	186.523	119.246	97.3531	173.906	64.7326	117.091	181.083	185.408	66.2793	179.577	169.142	140.707	119.332	39.5414	176.044	116.319	128.22	47.9739	196.735	250.221	136.7	167.207	207.432	56.356	135.547	159.46	88.0771	141.416	0	77.0679	181.33	131.038	164.874	78.8329	59.3838	154.205	130.797	198.016	213.915	213.178	321.404	234.718	93.4002
		559	2327.58	391.932	203.132	64.2049	165.25	169.21	160.426	169.427	100.512	123.856	88.0876	215.198	66.9867	219.264	251.201	191.859	131.473	0	232.95	148.739	187.755	0	196.136	192.123	134.649	154.287	221.612	0	89.2371	110.668	144.83	62.3031	136.647	135.536	189.015	111.064	182.93	134.491	67.7088	149.021	136.407	200.421	194.038	121.958	216.606	148.004	62.923
		560	2331.44	238.638	190.894	121.461	150.888	33.501	156.505	147.792	96.8749	32.8983	164.949	159.256	131.223	221.655	143.095	159.899	143.516	0	231.661	233.927	160.97	48.9113	166.198	246.98	54.0543	106.904	118.313	64.8402	73.4415	80.0767	117.081	154.469	87.1583	107.854	275.121	104.776	152.595	132.477	104.246	141.608	88.1064	212.311	210.453	93.118	196.856	153.016	74.4812
		561	2335.3	265.041	200.982	189.032	180.554	63.3058	217.807	154.031	117.51	80.1814	0	127.424	176.631	146.192	193.597	105.844	141.884	0	181.227	109.393	168.913	87.622	133.345	164.531	116.095	188.431	140.711	74.2363	105.436	138.296	60.2186	112.141	136.36	138.755	151.676	125.832	131.04	87.5932	117.111	121.097	176.825	125.401	202.26	140.482	181.049	137.957	107.521
		562	2339.16	232.748	186.48	109.146	221.582	52.5741	101.564	126.441	106.02	65.3446	137.213	122.106	124.278	231.43	220.501	137.722	197.153	0	136.592	107.584	171.564	109.89	60.1794	190.331	124.65	112.733	119.024	72.1646	105.306	48.5876	112.137	151.228	103.878	40.9595	169.141	140.571	205.01	160.347	155.042	133.296	216.621	175.307	191.095	113.299	191.395	141.604	42.9459
		563	2343.02	231.584	266.492	40.2559	289.384	66.1483	124.326	141.268	0	226.922	173.121	170.925	138.823	170.041	269.959	160.294	139.512	34.5366	112.497	116.425	173.04	26.0298	171.231	146.428	76.3866	175.919	151.383	0	116.619	109.487	138.666	159.835	118.443	123.44	153.4	171.815	75.7991	116.216	85.2153	99.3554	134.717	151.221	219.981	179.834	254.805	184.366	87.0723
		564	2346.88	190.95	284.915	91.3125	165.838	74.553	90.1699	87.1322	125.665	117.134	134.27	148.575	69.4473	232.64	239.747	168.248	226.306	0	225.299	97.5711	126.897	45.6028	99.2418	194.013	133.296	194.297	128.795	41.1112	81.2765	149.478	115.974	168.744	108.787	38.9644	159.637	146.261	169.039	129.436	87.1172	111.124	107.904	129.94	228.056	105.542	277.301	205.243	44.0212
		565	2350.74	280.455	198.872	133.036	175.631	122.441	59.2873	188.429	111.287	46.9391	247.016	199.411	183.665	170.191	245.326	100.816	104.508	38.1265	156.436	159.576	172.075	54.1713	108.509	144.153	87.4169	210.847	108.822	76.8932	128.923	142.87	138.787	123.593	208.503	134.559	158.412	119.554	141.951	74.7127	188.711	0	89.5849	176.59	117.967	105.484	189.933	158.87	0
		566	2354.6	169.797	224.844	37.6543	154.928	105.029	91.7522	83.6018	84.6979	136.021	211.703	241	107.389	91.2387	177.995	69.5095	162.995	0	146.318	216.398	144.981	105.249	86.2679	113.541	109.935	217.384	42.5211	74.2358	146.004	120.317	168.941	176.213	191.885	91.6014	97.6746	210.951	152.624	65.2549	94.2562	0	113.549	175.676	201.288	110.963	229.224	211.284	0
		567	2358.46	234.869	153.877	124.574	175.302	81.5316	137.261	132.76	77.9009	81.6466	137.096	155.14	96.1295	200.504	178.136	74.0097	167.222	0	166.268	151.541	149.055	127.489	118.88	194.854	73.0193	231.382	127.898	98.2932	145.743	152.339	165.803	98.6547	79.1327	93.339	191.177	148.872	142.242	116.701	135.755	143.14	139.849	142.622	232.273	89.1685	319.695	148.96	56.1881
		568	2362.32	224.613	250.898	86.7086	51.1403	125.273	105.737	109.953	72.9145	63.3304	133.5	215.573	182.453	163.522	199.163	78.6421	58.8957	0	161.796	107.252	149.215	121.248	124.523	201.013	105.078	171.475	56.6173	49.5092	118.552	125.774	162.589	161.185	188.998	69.9577	190.504	148.298	176.306	114.366	125.126	100.278	97.1106	144.81	307.37	121.462	210.16	155.22	30.2104
		569	2366.18	238.196	158.697	153.113	134.826	101.509	127.397	184.339	111.515	24.0812	222.053	147.8	98.0067	193.164	267.068	24.7712	145.497	0	126.178	135.012	180.025	108.275	96.5315	266.52	111.432	266.435	78.4862	91.3634	164.1	111.831	137.235	192.583	214.004	162.118	216.698	107.958	165.857	90.4512	109.663	54.4707	121.702	125.603	186	166.052	194.607	249.163	78.2243
		570	2370.04	251.851	220.099	152.846	236.832	100.067	125.802	233.147	77.9354	0	124.553	160.615	191.101	289.051	227.174	69.2559	91.5459	0	153.843	113.467	155.796	76.9987	101.549	200.115	110.459	175.616	117.663	82.1842	144.834	128.81	175.675	156.232	217.902	119.233	176.053	142.373	142.522	61.478	95.77	41.4554	167.503	19.0128	288.847	172.481	233.226	188.066	39.3933
		571	2373.9	236.049	243.154	128.803	218.334	93.5231	111.792	155.013	73.1485	36.7199	133.955	104.321	177.047	199.455	216.236	91.1777	125.099	0	149.586	98.2281	86.407	56.9566	68.9009	170.004	118.106	124.67	113.038	130.284	114.078	180.219	181.401	197.11	214.023	121.307	105.619	124.336	146.489	38.1734	99.437	44.6099	160.391	112.923	225.063	161.785	137.228	159.098	36.9952
		572	2377.76	243.662	253.11	109.128	132.847	28.2739	149.7	228.325	50.5579	42.7216	194.328	208.492	87.5514	221.951	135.635	105.073	155.031	49.6625	149.598	150.416	193.902	69.7884	86.9184	156.289	134.993	109.597	99.9786	49.0024	168.064	174.647	117.958	108.577	192.575	117.742	219.893	145.81	155.503	72.34	93.5764	101.784	159.274	0	216.682	111.857	257.838	142.25	26.676
		573	2381.62	219.624	232.541	154.933	97.3424	45.1473	127.854	207.339	105.471	139.654	168.266	167.672	85.7421	278.554	162.572	41.2662	137.51	38.4462	138.424	137.464	124.845	80.9701	111.16	236.985	199.298	188.098	73.5237	76.4492	32.3162	129.491	197.265	33.1168	161.766	144.236	121.524	127.847	73.9505	118.355	136.182	94.8834	216.546	142.863	287.043	69.2084	187.422	213.804	49.0646
		574	2385.48	165.985	140.94	70.5722	56.637	52.8774	118.513	137.078	41.631	59.5354	200.741	154.422	86.8849	254.038	265.501	129.386	92.1323	0	273.543	138.656	213.074	146.916	44.7709	171.578	96.8156	249.122	70.1392	137.112	116.787	188.775	107.862	195.032	124.676	111.665	191.318	176.017	158.055	56.2244	166.953	111.739	143.88	21.5497	190.455	154.694	192.355	167.025	67.1343
		575	2389.34	169.353	201.615	68.4613	101.623	61.2703	172.811	128.963	113.128	78.5533	43.2212	229.753	99.4402	130.059	262.001	82.4606	152.64	0	230.506	176.854	153.816	66.7668	154.415	145.047	198.415	262.334	97.0387	56.1788	142.611	127.786	126.087	114.874	215.439	140.392	132.539	138.256	170.991	186.268	162.652	144.059	190.138	128.99	252.441	61.3292	170.801	160.233	25.6859
		576	2393.2	228.792	233.271	0	122.37	107.5	166.749	201.098	114.816	160.415	141.256	179.081	99.6652	273.842	191.824	107.36	52.3472	0	281.761	100.606	174.314	105.615	122.032	121.834	121.305	223.074	129.902	63.6041	263.519	80.6875	208.412	191.643	181.361	196.659	172.686	151.868	167.321	93.9333	154.345	114.083	166.236	0	236.98	138.228	80.0818	198.202	0
		577	2397.06	192.857	196.696	28.9484	154.905	50.6631	145.486	253.264	144.253	139.773	262.544	135.965	99.2066	267.106	148.892	30.2719	89.6611	0	194.165	128.289	124.227	115.762	100.972	207.869	143.723	228.66	100.63	101.168	204.895	124.749	214.743	118.267	168.52	140.06	71.0083	97.1236	169.957	107.61	110.056	38.6125	204.446	125.504	181.187	76.5024	165.388	195.341	0
		578	2400.92	309.36	199.24	65.9498	177.525	62.0676	188.077	145.597	91.2798	179.405	192.74	157.933	129.169	265.194	191.586	0	131.837	0	175.397	139.083	131.392	161.157	75.2295	151.766	142.389	226.751	86.7241	47.8454	134.179	167.382	194.743	164.708	146.518	197.178	198.581	113.619	182.181	160.375	161.466	26.8609	133.534	111.242	225.475	56.5871	161.492	175.69	0
		579	2404.78	178.234	208.414	115.743	121.23	69.2822	119.386	125.27	39.5671	206.047	247.527	118.664	151.175	223.688	201.714	102.575	206.78	0	159.315	139.763	217.353	64.1679	80.6484	173.34	106.781	208.376	76.5608	134.171	52.1231	91.2861	182.195	156.024	179.499	125.53	174.593	181.1	203.221	121.927	144.264	31.5947	183.737	88.6699	205.664	107.568	118.508	289.135	16.8288
		580	2408.64	196.847	135.039	99.62	89.6971	27.7539	102.149	120.993	81.4604	94.7839	225.014	136.461	130.824	141.343	151.287	52.521	120.868	32.5662	117.898	119.136	132.953	145.334	127.298	232.69	136.374	81.5149	118.476	64.1091	116.823	0	272.93	31.8473	92.2545	138.765	180.614	168.225	110.408	98.9119	150.679	57.0197	242.16	183.46	196.708	24.6273	34.4703	225.228	0
		581	2412.5	252.309	56.1592	129.652	144.135	87.2099	143.445	224.471	136.918	115.519	258.466	162.396	174.307	143.973	145.333	35.6033	127.589	25.3898	179.244	0	196.953	156.083	0	181.699	129.669	236.648	152.671	93.1611	213.287	151.001	167.158	137.322	124.789	49.3172	162.087	143.514	224.048	109.389	145.421	96.9241	229.772	191.883	225.859	26.1703	145.534	250.473	54.2373
		582	2416.36	270.397	128.226	116.051	168.822	33.8801	133.212	162.776	188.863	115.673	170.348	147.033	111.643	164.488	199.846	28.3339	117.292	22.4529	160.085	88.3948	213.523	59.2925	49.8409	144.874	113.912	157.625	158.201	128.379	168.915	109.552	167.921	125.525	211.666	138.937	154.161	130.186	210.494	108.645	186.312	84.7852	194.64	132.318	206.92	97.6018	103.865	132.797	0
		583	2420.22	332.906	209.252	114.678	196.844	106.196	140.117	144.299	157.66	137.425	178.644	233.471	172.52	170.253	249.003	104.346	221.838	0	219.077	140.326	162.435	104.522	0	150.018	128.089	130.939	191.089	110.907	201.682	188.738	136.826	140.855	185.85	62.6296	200.949	177.031	143.465	153.14	185.958	106.298	280.97	99.4062	151.428	91.6548	111.713	186.45	18.2327
		584	2424.08	340.401	177.249	115.714	153.299	134.221	149.534	223.011	89.8002	123.273	155.719	152.58	105.025	206.045	189.509	101.773	221.608	0	135.851	90.4386	212.28	101.177	0	90.2904	134.784	90.0151	140.269	74.2776	185.777	186.045	92.8113	120.428	81.5479	53.0227	162.738	144.505	236.624	89.4634	185.968	142.719	166.353	127.106	273.344	158.037	197.691	142.88	0
		585	2427.94	257.322	224.386	124.258	127.848	114.639	133.008	83.0898	94.2947	99.1331	228.707	133.372	133.939	146.544	170.065	89.6871	111.577	85.3179	154.869	84.2501	214.765	137.757	101.771	126.85	142.587	230.921	142.265	36.9198	96.2122	112.583	70.227	128.856	105.746	94.873	213.959	144.854	190.109	92.3187	231.809	75.8839	169.986	183.363	223.319	0	182.038	166.403	0
		586	2431.8	314.159	156.799	82.0955	187.495	130.755	160.105	111.731	187.444	92.6517	111.638	133.779	103.932	173.859	174.947	125.524	144.274	63.9387	111.377	112.039	127.846	117.513	78.7092	91.8292	138.432	212.277	197.15	62.0757	188.916	118.248	177.615	122.947	136.18	55.1651	222.863	145.983	195.521	0	251.985	103.202	274.593	121.863	253.297	126.851	133.612	173.713	19.2126
		587	2435.66	350.426	162.232	121.493	145.495	85.7685	163.303	154.873	129.943	192.434	167.321	189.544	149.149	166.743	239.164	73.1536	142.217	0	140.892	66.0462	157.227	143.542	147.833	128.466	102.374	196.783	182.637	60.7741	92.705	112.287	153.585	100.824	146.907	117.943	204.801	154.237	240.598	122.348	129.814	0	228.606	152.875	346.824	106.782	119.338	203.29	0
		588	2439.52	296.603	185.506	30.8326	171.944	128.782	129.644	204.576	30.1674	161.715	130.293	222.698	149	146.089	283.877	72.6118	126.552	0	146.506	156.406	120.3	134.439	119.698	195.254	88.53	122.244	145.387	107.613	154.196	106.135	119.298	116.572	74.3492	46.4682	242.629	141.881	153.67	80.3158	176.942	137.669	155.042	113.922	336.349	118.319	217.589	202.071	0
		589	2443.38	266.198	150.322	158.18	137.394	128.337	119.122	206.667	79.9237	132.957	173.169	168.526	110.978	136.457	197.732	179.878	131.712	81.7517	157.545	129.638	102.023	101.245	130.78	189.32	137.056	134.441	242.93	147.129	213.927	115.787	81.4563	91.3432	37.8863	83.6286	248.062	102.954	114.96	140.668	227.736	142.013	235.151	173.373	277.641	156.393	137.051	313.367	0
		590	2447.24	217.003	190.265	86.9738	184.722	113.895	125.471	211.601	62.4401	152.875	175.427	110.685	155.852	162.773	186.936	116.85	88.5499	45.2436	191.472	124.356	203.78	114.126	122.919	214.846	68.2355	104.883	279.832	111.143	114.459	107.129	161.875	84.5108	147.633	0	213.476	124.333	126.993	128.549	157.827	103.288	266.63	159.274	270.732	110.569	139.728	234.662	74.9031
		591	2451.1	234.324	152.319	112.861	190.829	84.6312	143.582	175.014	166.856	113.311	138.324	213.619	171.19	171.489	196.624	165.858	178.018	39.8797	207.349	132.201	193.949	181.083	49.5561	133.384	139.849	146.829	180.357	47.901	146.015	122.669	41.4075	118.901	96.1103	140.93	163.494	98.1595	155.743	141.606	141.994	226.248	184.078	195.101	305.613	134.377	180.16	226.905	47.8869
		592	2454.96	239.275	121.015	55.1533	167.847	82.6649	148.836	211.61	52.1309	138.68	66.2155	147.3	203.552	205.84	169.397	100.138	121.525	0	209.29	86.817	180.614	181.725	62.9642	170.049	102.393	142.805	176.322	36.2906	156.557	93.0722	132.05	83.8384	80.9991	37.3849	156.157	98.6197	140.918	174.518	129.345	161.82	140.403	119.748	336.036	132.58	172.186	176.306	0
		593	2458.82	245.237	143.016	54.1508	84.3391	53.4931	204.736	245.67	86.7549	58.0047	72.3427	97.5418	141.669	137.55	219.028	125.711	144.79	41.237	164.449	163.112	147.294	139.339	85.0032	112.77	25.8498	72.0847	186.822	63.1487	114.603	131.332	137.757	39.2734	179.247	107.862	205.103	145.576	181.566	49.1964	264.509	160.958	128.18	100.45	253.363	148.244	285.436	85.4748	18.9874
		594	2462.68	232.716	190.338	28.8382	122.618	130.242	158.81	197.179	163.519	97.8687	100.34	232.758	159.204	212.095	162.966	69.8338	133.482	0	165.26	129.027	93.9852	166.48	186.988	196.691	190.349	191.182	180.327	72.3631	216.047	130.606	52.9933	68.2743	174.156	79.9772	259.659	147.243	109.995	52.3114	201.227	92.2336	115.839	86.5595	325.244	106.288	189.687	272.705	0
		595	2466.54	301.749	136.052	40.2776	140.463	85.5312	88.7432	187.729	92.0591	58.5334	86.1451	226.461	207.084	278.875	233.391	22.6967	155.255	0	190.068	81.0756	71.1619	95.4688	181.716	147.969	107.599	143.185	156.539	68.466	245.053	93.3218	22.9861	26.5301	137.617	111.257	187.791	110.731	154.647	106.806	116.477	202.668	185.89	132.801	191.229	86.2959	201.71	176.55	26.2596
		596	2470.4	173.536	143.367	138.469	138.176	91.8356	129.327	221.482	166.862	79.2998	69.1074	152.391	52.1942	262.271	189.686	102.408	196.319	35.2035	147.58	107.324	185.17	155.034	149.211	101.47	88.7813	136.82	208.536	36.3517	176.125	158.389	94.9934	71.0941	112.879	157.557	158.357	142.648	63.9546	61.6525	155.657	98.0436	142.709	122.903	244.953	136.485	161.828	82.8352	38.6806
		597	2474.26	242.724	133.638	30.3645	166.925	95.7727	132.742	212.633	111.965	126.037	76.6449	192.076	159.502	212.335	265.195	104.342	172.198	31.738	297.75	91.5281	138.909	160.343	152.991	148.703	148.987	131.99	247.974	45.7361	89.7959	141.107	106.708	117.301	106.691	175.261	211.252	86.1384	51.4972	76.4527	84.7003	101.311	244.301	202.928	266.251	89.3038	166.439	231.898	33.2568
		598	2478.12	232.703	84.7767	59.6161	153.399	85.0724	65.2682	162.522	111.284	131.101	179.8	181.497	72.4477	215.395	214.062	68.3866	130.943	52.8607	246.697	88.0014	155.137	120.703	123.453	116.764	147.119	86.0436	247.166	131.463	105.88	180.118	63.6384	60.1673	121.458	92.8062	143.643	107.282	100.979	112.6	122.694	69.5416	181.646	133.484	223.964	47.0944	228.518	189.016	33.1335
		599	2481.98	174.576	130.726	44.3098	217.412	144.033	71.1439	233.442	160.767	136.253	70.3569	151.405	134	174.985	160.961	135.354	150.551	0	174.271	106.351	163.077	127.176	132.274	178.427	81.7572	116.8	212.231	92.5061	250.751	130.173	49.8836	23.1362	147.766	73.4036	179.31	53.6313	115.449	93.3172	252.905	152.587	150.098	121.068	236.466	185.428	218.578	164.109	56.1833
		600	2485.84	200.293	117.308	31.5604	146.395	88.1715	54.7154	206.008	58.9566	123.083	33.9112	143.349	112.299	227.599	255.974	83.3842	188.198	41.3922	237.835	62.3832	173.407	91.3659	110.563	137.318	80.9076	118.998	169.706	59.6232	186.081	145.688	108.43	107.295	200.718	112.646	278.008	41.225	124.685	79.6404	162.05	103.362	251.516	132.611	244.429	52.0882	112.899	191.992	58.8596
		601	2489.7	217.548	80.2899	35.0082	125.151	108.887	76.1362	197.682	93.3956	61.8339	135.499	78.0715	129.152	185.119	232.245	57.5086	141.328	0	211.254	85.5232	152.31	76.469	176.118	133.484	96.9898	133.49	252.434	76.9768	171.046	163.28	67.852	73.8199	186.708	114.237	248.961	177.12	173.122	23.5256	204.976	162.727	111.705	132.887	172.162	39.1125	179.801	196.679	49.523
		602	2493.56	149.792	193.32	27.6335	151.878	112.618	121.596	166.053	60.3183	90.8877	114.513	155.57	112.121	283.171	173.918	108.009	209.943	25.6459	199.707	134.308	120.789	119.551	140.162	205.603	0	88.5028	228.006	121.428	163.992	204.918	153.686	99.5424	208.981	110.877	223.957	139.2	139.93	97.4813	97.2354	124.672	163.304	154.614	220.711	79.6277	203.833	153.384	46.0277
		603	2497.42	289.342	190.095	60.3746	93.6101	144.865	75.2318	234.977	117.715	104.225	112.165	110.175	99.4663	274.644	133.413	121.429	169.797	0	161.653	110.184	83.1576	98.7854	154.438	279.624	84.7798	128.715	220.505	0	161.865	205.447	99.8194	52.3617	223.449	43.7445	144.769	96.3763	161.904	108.651	219.297	126.796	225.453	98.1442	244.83	104.371	162.658	167.175	69.4454
		604	2501.28	205.032	206.431	28.5423	170.644	102.667	140.473	201.081	153.559	120.224	70.4425	109.799	198.921	205.452	163.859	0	155.047	71.7642	197.889	83.9999	156.896	136.325	98.8628	189.991	74.0984	165.487	294.592	79.3507	162.358	75.127	0	23.6641	197.199	63.0026	194.221	126.542	140.86	83.0335	193.928	178.011	202.255	141.011	247.659	129.059	165.809	102.633	47.1973
		605	2505.14	176.055	182.147	32.3595	162.009	139.659	93.712	181.582	164.14	101.068	165.485	98.1596	117.738	196.302	237.764	103.03	138.902	0	196.33	96.2523	141.755	130.513	207.196	139.377	95.5388	205.735	216.706	70.6828	32.5945	151.567	147.702	46.1588	109.625	97.4011	192.865	103.222	201.566	116.613	156.581	183.787	224.877	90.4865	230.862	0	169.126	157.607	67.1037
		606	2509	190.775	155.721	0	184.596	137.273	137.386	161.747	109.259	112.626	165.343	156.605	123.657	151.129	231.186	105.686	154.543	26.4969	234.317	82.7272	119.985	100.806	162.685	248.514	48.9905	127.679	231.997	37.5004	83.5049	157.243	133.494	42.7183	110.652	109.189	175.122	134.165	129.371	25.6848	258.869	164.428	151.435	88.1642	207.477	0	190.883	125.918	67.589
		607	2512.86	289.888	149.217	0	190.927	83.5168	212.599	105.603	112.599	203.189	112.468	78.217	92.8405	136.694	197.037	48.6184	73.187	58.9385	176.58	113.542	67.8922	135.855	125.481	154.55	151.061	168.53	281.567	85.1778	116.645	165.316	113.943	0	127.379	101.861	132.965	83.9834	71.8468	107.975	170.73	138.971	176.529	28.8181	269.681	37.3113	158.843	175.514	31.1107
		608	2516.72	251.219	159.389	0	173.917	183.631	128.504	152.215	196.905	146.532	127.67	121.827	82.1113	200.985	161.384	116.9	80.094	0	159.652	35.1389	118.078	165.388	88.5029	148.81	85.2113	115.737	219.659	63.7454	91.8091	150.466	24.5906	35.995	130.381	73.2585	182.453	154.839	189.921	0	226.335	224.965	146.836	81.9608	169.992	0	166.657	196.988	68.5545
		609	2520.58	251.654	114.322	0	118.72	125.169	48.323	153.277	89.7055	153.643	173.769	171.075	203.245	245.087	132.782	142.034	84.1911	34.5256	143.942	86.1019	187.472	94.6843	136.739	204.211	67.7113	230.58	273.202	38.8996	172.234	133.725	33.8555	108.332	204.766	74.5637	184.15	207.539	43.8795	104.834	176.182	163.717	98.8031	20.5542	125.298	140.356	99.804	160.107	79.2525
		610	2524.44	186.646	165.689	33.2958	231.495	98.4451	28.2855	161.519	87.0985	84.3611	49.8283	90.1017	153.576	156.585	169.076	58.2723	82.1779	0	84.1813	93.073	123.958	135.482	122.845	120.392	42.5833	180.777	221.283	120.012	75.6375	140.524	0	112.283	63.7707	95.1214	151.829	195.288	118.793	31.493	194.047	146.795	162.064	151.24	165.963	115.493	154.365	202.293	49.8481
		611	2528.3	198.124	93.1351	48.2197	216.815	68.5908	61.1072	176.219	124.82	124.284	124.408	139.751	86.4505	112.723	132.223	154.423	90.3476	17.4544	56.5704	64.679	180.52	46.208	83.9211	209.349	67.1167	117.438	305.685	58.9228	197.449	143.68	0	39.116	124.15	143.531	162.472	196.9	131.367	117.025	144.468	178.981	197.576	84.8001	162.808	143.392	149.899	129.375	0
		612	2532.16	130.364	113.174	44.7379	217.375	116.109	71.4871	76.9256	153.202	192.65	154.853	139.004	167.174	178.118	143.548	46.5852	51.8665	19.8805	131.741	129.66	181.238	122.983	52.6418	149.145	81.3293	217.126	253.081	74.7888	140.683	166.04	27.2653	47.9741	89.085	134.745	99.5149	153.105	118.25	208.5	171.924	113.556	235.691	130.158	206.682	148.856	176.484	89.7705	55.9183
		613	2536.02	245.298	244.782	0	209.839	76.9718	31.6176	156.881	71.6626	97.8461	131.506	141.791	92.4145	74.5036	144.016	120.381	124.095	0	160.657	148.824	193.212	158.101	155.559	119.509	88.7197	150.514	239.528	81.7832	141.108	28.152	20.9344	94.2114	143.707	106.887	193.445	145.928	96.5284	156.838	168.544	139.582	99.8193	53.3954	245.925	41.8922	219.085	194.059	52.6568
[truncated: 11 more columns]

## Sheet: Average Background
				SptId_30	SptId_34	SptId_35	SptId_36	SptId_37	SptId_40	SptId_43	SptId_44	SptId_48	SptId_49	SptId_51	SptId_52	SptId_54	SptId_58	SptId_59	SptId_62	SptId_63	SptId_65	SptId_68	SptId_69	SptId_71	SptId_73	SptId_75	SptId_79	SptId_80	SptId_81	SptId_83	SptId_84	SptId_86	SptId_89	SptId_92	SptId_93	SptId_94	SptId_99	SptId_100	SptId_101	SptId_104	SptId_105	SptId_106	SptId_109	SptId_111	SptId_113	SptId_116	SptId_117	SptId_118	SptId_122
		0	169.84	0	0	0	0	0	0	0	220.287	0	0	0	0	0	0	0	0	0	0	0	0	0	0	0	0	0	0	0	0	0	0	0	0	0	0	0	0	0	206.985	0	0	0	0	0	0	0	0
		1	173.7	0	0	0	0	0	0	0	0	0	0	0	0	0	0	0	0	0	0	0	0	0	0	0	0	0	0	0	0	0	0	0	0	0	0	0	0	0	0	0	0	0	0	0	0	0	0
		2	177.56	0	0	0	0	0	0	0	222.078	0	0	0	0	0	0	0	0	0	0	0	0	0	0	211.499	0	0	0	0	0	0	0	0	0	0	0	0	0	0	0	0	0	0	0	0	0	0	0
		3	181.42	0	0	0	0	0	0	0	213.818	0	0	0	0	0	0	0	0	0	0	0	0	0	0	219.571	0	0	0	0	0	0	0	0	0	0	0	0	0	0	0	0	0	0	194.155	0	0	0	0
		4	185.28	0	0	0	0	0	214.652	0	224.724	0	0	0	0	0	0	0	0	0	0	0	0	0	0	218.085	0	0	0	0	0	0	0	0	0	0	0	0	0	0	0	0	0	0	0	0	0	0	0
		5	189.14	0	0	0	0	0	0	0	212.417	0	0	0	0	0	0	0	0	0	0	0	0	0	0	217.558	0	0	0	0	0	0	0	0	0	0	0	0	0	0	0	0	0	0	0	0	0	0	0
		6	193	0	0	0	0	0	0	0	218.559	0	0	0	0	0	0	0	0	0	0	0	0	0	220.566	211.856	0	0	0	0	0	0	0	0	0	0	0	0	0	0	0	0	0	0	0	0	0	0	0
		7	196.86	0	0	0	0	0	0	0	211.891	0	0	0	0	0	0	0	0	0	0	0	0	0	0	215.635	0	0	0	0	0	0	0	0	0	0	0	0	0	0	0	0	0	0	0	0	0	0	0
		8	200.72	0	0	0	0	0	0	0	219.197	0	0	0	0	0	0	0	0	0	0	0	0	0	0	214.061	0	0	0	0	0	0	0	0	0	0	0	0	0	0	0	0	0	0	0	0	0	0	0
		9	204.58	0	0	0	0	0	0	0	216.086	0	0	0	0	0	0	0	0	0	0	0	0	0	0	222.086	0	0	0	0	0	0	0	0	0	0	0	0	0	0	0	0	0	0	0	0	0	0	0
		10	208.44	0	0	0	0	0	0	0	222.928	0	0	0	0	0	0	0	0	0	0	0	0	0	0	0	0	0	0	0	0	0	0	0	0	0	0	0	0	0	0	0	0	0	0	0	0	0	0
		11	212.3	0	0	0	0	0	0	0	222.951	0	0	0	0	0	0	0	0	0	0	0	0	0	0	216.867	0	0	0	0	0	0	0	0	0	0	0	0	0	0	0	0	0	0	0	0	0	0	0
		12	216.16	0	0	0	0	0	0	0	0	0	0	0	0	0	0	0	0	0	0	0	0	0	0	210.929	0	0	0	0	0	0	0	0	0	0	0	0	0	0	0	0	0	0	0	0	0	0	0
		13	220.02	0	0	0	0	0	0	0	219.089	0	0	0	0	0	0	0	0	0	0	0	0	0	0	214.614	0	0	0	0	0	0	0	0	0	0	0	0	0	0	0	0	0	0	0	0	0	0	0
		14	223.88	0	0	0	0	0	0	0	0	0	0	0	0	0	0	0	0	0	0	0	0	0	0	220.533	0	0	0	0	0	0	0	0	0	0	0	0	0	0	0	0	0	0	0	0	0	0	0
		15	227.74	0	0	0	0	0	0	0	218.914	0	0	0	0	0	0	0	0	0	0	0	0	0	0	0	0	0	0	0	0	0	0	0	0	0	0	0	204.445	0	0	0	0	0	0	0	0	0	0
		16	231.6	0	0	0	0	0	0	0	0	0	0	0	0	0	0	0	0	0	0	0	0	0	0	212.584	0	0	0	0	0	0	0	0	0	0	0	0	0	0	0	0	0	0	0	0	0	0	0
		17	235.46	0	0	0	0	0	0	0	0	0	0	0	0	0	0	0	0	0	0	0	0	0	0	220.358	0	0	0	0	0	0	0	0	0	0	0	0	0	0	0	0	0	0	0	0	0	0	0
		18	239.32	0	0	0	0	0	0	0	0	0	0	0	0	0	0	0	0	0	0	0	0	0	0	220.029	0	0	0	0	0	0	0	0	0	0	0	0	0	0	0	0	0	0	0	0	0	0	0
		19	243.18	0	0	0	0	0	0	0	0	0	0	0	0	0	0	0	0	0	0	0	0	0	0	215.996	0	0	0	0	0	0	0	0	0	0	0	0	0	0	0	0	0	0	0	0	0	0	0
		20	247.04	0	0	0	0	0	0	201.455	0	0	0	0	0	0	0	0	0	0	0	0	0	0	0	221.259	0	0	0	0	0	0	0	0	0	0	217.67	0	0	0	0	0	0	0	0	0	0	0	0
		21	250.9	0	0	0	0	0	0	0	0	0	0	0	0	0	0	0	0	0	0	0	0	0	0	212.297	0	0	0	0	0	0	0	0	0	0	0	0	0	0	0	0	0	0	0	0	0	0	0
		22	254.76	0	0	0	0	0	0	0	0	0	0	0	0	0	0	0	0	0	0	0	0	0	0	214.471	0	0	0	0	0	0	0	0	0	0	0	0	0	0	0	0	0	0	0	0	0	0	0
		23	258.62	0	0	0	0	0	0	0	0	0	0	0	0	0	0	0	0	0	0	0	0	0	0	214.715	0	0	0	0	0	0	0	0	0	0	0	0	0	0	0	0	0	0	0	0	0	0	0
		24	262.48	0	0	0	0	0	0	0	0	0	0	0	0	0	0	0	0	0	0	0	0	0	0	222.91	0	0	0	0	0	0	0	0	0	0	0	0	0	0	0	0	0	0	0	0	0	0	0
		25	266.34	0	0	0	0	0	0	0	0	0	0	0	0	0	0	0	0	0	225.065	0	0	0	0	227.146	0	0	0	0	0	0	0	0	0	0	0	0	0	0	0	0	0	0	0	0	0	0	0
		26	270.2	0	0	0	0	0	0	0	0	0	0	0	0	0	0	0	0	0	0	0	0	0	0	211.341	0	0	0	0	0	0	0	0	0	0	0	0	0	0	0	0	0	0	0	0	0	0	0
		27	274.06	0	0	0	0	0	0	0	0	0	0	0	0	0	0	0	0	0	0	0	0	0	0	214.465	0	0	0	0	0	0	0	0	0	0	218.69	0	0	0	0	0	0	0	207.405	0	0	0	0
		28	277.92	0	0	0	0	0	0	0	0	0	0	0	0	0	0	0	0	0	0	0	0	0	0	216.896	0	0	0	0	0	0	0	0	0	0	0	0	0	0	0	0	0	0	0	0	0	0	0
		29	281.78	0	0	0	0	0	0	0	0	0	0	0	0	0	0	0	0	0	0	0	0	0	0	217.891	0	0	0	0	0	0	0	0	0	0	0	0	0	0	0	0	0	0	0	0	0	0	0
		30	285.64	0	0	0	0	0	0	0	0	0	0	0	0	0	0	0	0	0	0	0	0	0	0	226.401	0	0	0	0	0	0	0	0	0	197.29	0	0	0	0	0	0	0	0	0	0	0	0	0
		31	289.5	0	0	0	0	0	0	0	0	0	0	0	0	0	0	0	0	0	0	0	0	0	0	229.31	0	0	0	0	0	0	0	0	0	203.233	208.887	0	0	0	0	0	0	0	0	0	0	0	0
		32	293.36	0	0	0	0	0	0	0	0	0	0	0	0	0	0	0	0	0	0	0	0	0	0	226.06	0	0	0	0	0	0	0	0	0	195.868	0	0	0	0	0	0	0	0	0	0	0	0	0
		33	297.22	0	0	0	0	0	0	0	0	224.111	0	0	0	0	0	0	0	0	0	0	0	0	0	227.871	0	0	0	0	0	0	0	0	0	194.37	0	0	0	0	0	0	0	0	0	0	0	0	0
		34	301.08	0	0	0	0	0	0	0	0	0	0	0	0	0	0	0	0	0	0	0	0	0	0	229.475	0	0	0	0	0	0	0	0	0	194.024	0	0	0	0	0	0	0	0	0	0	0	0	0
		35	304.94	0	0	0	0	0	0	0	0	0	0	0	0	0	0	0	0	0	0	0	0	0	0	226.318	0	0	0	0	0	0	0	0	0	201.472	204.571	0	0	0	0	0	0	0	0	0	0	0	0
		36	308.8	0	0	0	0	0	206.273	0	0	0	0	0	0	0	0	0	0	0	0	0	0	0	0	0	0	0	0	0	0	0	0	0	0	200.37	0	0	0	0	0	0	0	0	0	0	0	0	0
		37	312.66	0	0	0	0	0	0	0	0	0	0	0	0	0	0	0	0	0	0	0	0	0	0	221.424	0	0	0	0	0	0	0	0	0	205.645	0	0	0	0	0	186.178	0	0	0	0	0	0	0
		38	316.52	0	0	0	0	0	0	0	0	0	0	0	0	0	0	0	0	0	0	0	0	204.028	0	0	0	0	0	0	0	0	0	0	0	203.866	0	0	0	0	0	0	0	0	0	0	0	0	203.94
		39	320.38	0	0	0	0	0	0	0	0	0	0	0	0	0	0	0	0	0	0	0	0	0	0	218.611	0	0	0	0	0	0	0	0	0	200.674	0	0	0	0	0	0	0	0	0	0	0	0	0
		40	324.24	0	0	0	0	0	0	0	0	0	0	0	0	0	0	0	0	0	0	0	0	213.684	0	0	0	0	0	0	0	0	0	0	0	206.721	213.108	0	0	0	0	0	0	0	0	0	0	0	0
		41	328.1	0	0	0	0	0	0	0	0	0	0	0	0	0	0	0	0	0	0	0	0	212.872	0	224.184	0	0	0	0	0	0	0	0	0	200.549	202.045	0	0	0	0	0	0	0	0	0	0	0	0
		42	331.96	0	0	0	0	0	0	0	0	0	0	0	0	0	0	0	0	0	0	0	0	211.133	0	0	0	0	0	0	0	0	0	0	0	214.083	205.412	0	0	0	0	0	0	0	0	0	0	0	0
		43	335.82	0	0	0	0	0	0	0	0	0	0	0	0	0	0	0	0	0	0	0	0	202.563	0	0	0	0	0	0	0	0	0	0	0	206.045	0	0	0	0	0	0	0	0	0	196.553	0	0	0
		44	339.68	0	0	0	0	0	0	0	0	0	0	0	0	0	0	0	0	0	0	0	0	207.552	0	0	0	0	0	0	0	0	0	0	0	204.125	0	0	0	0	0	0	0	0	0	0	0	0	0
		45	343.54	0	0	0	0	0	0	0	0	0	0	0	0	0	0	0	0	0	0	0	0	203.952	0	0	0	0	0	0	0	0	0	0	0	201.827	203.804	0	0	0	0	0	0	0	0	0	0	0	0
		46	347.4	0	0	0	0	0	0	0	0	0	0	0	0	0	0	0	0	0	0	0	0	196.913	0	0	0	0	0	0	0	0	0	0	0	198.26	0	0	0	0	0	0	0	0	0	0	0	0	0
		47	351.26	0	0	0	0	0	0	0	0	0	0	0	0	0	0	0	0	0	0	0	0	213.59	0	0	0	0	0	0	0	0	0	0	0	209.327	0	0	0	0	0	0	0	0	0	0	0	0	0
		48	355.12	0	0	0	0	0	0	0	0	0	0	0	0	0	0	0	0	0	0	0	0	207.394	0	0	0	0	0	0	0	0	0	0	0	207.905	0	0	0	0	0	0	0	0	0	0	0	0	0
		49	358.98	0	0	0	0	0	0	0	0	0	0	0	0	0	0	0	0	0	0	0	0	200.817	0	0	0	0	0	0	0	0	0	0	0	201.112	210.511	193.212	0	0	0	0	0	0	0	0	0	0	0
		50	362.84	0	0	0	0	197.672	0	0	0	0	0	0	0	0	0	0	0	0	0	0	0	208.804	0	0	0	0	0	0	0	0	0	0	0	190.269	0	0	0	0	0	0	0	0	0	0	0	0	0
		51	366.7	0	0	0	0	0	0	0	0	0	0	0	0	0	0	0	0	0	0	0	0	202.603	0	0	0	0	0	0	0	0	0	0	0	202.965	212.691	0	0	0	0	0	0	0	0	0	0	0	0
		52	370.56	0	0	0	0	0	0	0	0	0	0	0	0	0	0	0	0	0	0	0	0	199.651	0	0	0	0	0	0	0	0	0	0	0	208.266	0	0	0	0	0	0	0	0	0	0	0	0	0
		53	374.42	0	0	0	0	0	0	0	0	0	0	0	0	0	0	0	0	0	0	0	0	207.818	0	0	0	0	0	0	0	0	0	0	0	207.531	0	191.873	0	0	0	0	0	0	0	0	0	0	0
		54	378.28	0	0	0	0	207.052	0	0	0	0	0	0	0	0	0	0	0	0	0	0	0	218.079	0	0	0	0	0	0	0	0	0	0	0	204.779	0	202.668	0	0	0	0	0	0	0	0	0	0	0
		55	382.14	0	0	0	0	0	0	0	193.486	0	0	0	0	0	0	0	0	0	0	0	0	202.902	0	0	0	0	0	0	0	0	0	0	0	200.831	0	203.825	0	0	0	0	0	0	0	0	0	0	0
		56	386	0	0	0	0	195.174	0	0	0	0	0	0	0	0	0	0	0	0	0	0	0	216.005	0	0	0	0	0	0	0	0	0	0	0	208.824	0	204.237	0	0	0	0	0	0	0	0	0	0	0
		57	389.86	0	0	0	0	0	0	0	0	0	0	0	0	0	0	0	0	0	0	0	0	205.956	0	0	0	0	0	0	0	0	0	0	0	211.665	199.498	201.846	0	0	0	0	0	0	0	0	0	0	0
		58	393.72	0	0	0	0	0	0	0	0	0	0	0	0	0	0	0	0	0	0	0	0	206.076	0	0	0	0	0	0	0	0	0	0	0	199.436	195.761	200.628	0	0	0	0	0	0	0	0	0	0	0
		59	397.58	0	0	0	0	0	0	0	0	0	0	0	0	0	211.82	0	0	0	0	0	0	207.504	0	0	0	208.492	205.265	0	0	0	0	0	0	197.437	0	198.05	0	0	0	0	0	0	0	0	0	0	0
		60	401.44	0	0	0	0	0	0	0	0	0	0	0	0	0	0	0	222.892	0	0	0	0	202.589	0	0	0	0	0	0	0	0	0	0	0	205.142	0	202.391	0	0	0	0	0	0	0	0	0	0	0
		61	405.3	0	0	0	0	0	0	0	0	0	0	0	0	0	0	0	0	0	0	0	0	210.725	0	0	0	0	0	0	0	0	0	0	0	198.415	0	195.777	0	0	0	0	0	0	0	0	0	0	0
		62	409.16	0	0	0	0	0	0	0	0	0	0	0	0	0	206.189	0	0	0	0	0	0	205.165	0	0	0	0	0	0	0	0	0	0	0	203.063	0	199.438	0	0	0	0	0	0	0	0	0	0	0
		63	413.02	0	0	0	0	193.254	0	203.688	0	0	0	0	0	0	212.669	0	0	0	0	0	0	197.94	0	0	0	0	0	0	0	0	0	0	0	197.977	0	199.713	0	0	0	0	0	0	0	0	0	0	0
		64	416.88	0	0	0	0	192.894	0	204.174	0	0	0	0	0	0	207.528	0	0	0	0	0	0	198.137	0	0	0	0	0	0	0	0	0	0	0	207.673	0	199.762	0	0	0	0	0	0	0	0	0	0	0
		65	420.74	0	0	0	0	0	0	0	0	0	0	0	0	0	218.189	0	0	0	0	0	0	205.626	0	0	0	0	0	0	0	0	0	0	0	204.576	0	204.059	0	0	0	0	0	0	0	0	0	0	0
		66	424.6	0	0	0	0	0	0	209.47	0	0	0	0	0	0	202.441	0	0	0	0	0	0	198.936	0	0	0	0	0	212.78	0	0	0	0	0	209.163	0	196.149	0	0	0	0	0	0	0	0	0	0	0
		67	428.46	0	0	0	0	0	0	204.102	0	0	0	0	0	0	209.119	0	0	0	0	0	192.624	204.649	0	0	0	0	0	0	0	0	0	0	0	207.205	191.648	197.146	0	0	0	0	0	0	0	0	0	0	0
		68	432.32	0	0	0	0	0	0	198.842	0	0	0	0	0	0	200.882	0	0	0	0	0	194.406	199.996	0	0	0	0	0	0	0	0	0	0	0	202.825	0	209.236	0	0	0	0	0	0	0	0	0	0	0
		69	436.18	0	0	0	0	0	0	199.172	0	0	0	0	209.007	0	203.842	0	0	0	0	0	191.869	214.394	0	0	0	0	0	0	0	0	0	0	0	204.691	0	190.962	0	0	0	0	0	0	0	0	0	0	0
		70	440.04	0	0	0	0	0	0	204.319	0	0	0	0	0	0	211.602	200.859	0	0	0	0	194.938	202.525	0	0	0	0	0	0	0	0	0	0	0	210.296	0	203.583	0	0	0	0	0	0	0	0	0	0	0
		71	443.9	0	0	0	0	0	0	199.854	0	0	0	0	0	0	209.695	204.983	0	0	0	0	0	210.232	0	0	0	0	0	0	0	0	0	0	0	204.014	0	202.886	0	0	0	0	0	0	0	0	0	0	0
		72	447.76	0	0	0	0	0	0	194.914	0	0	0	0	0	0	200.08	201.916	0	0	0	0	189.236	204.446	0	0	0	0	0	0	0	0	0	0	0	198.227	0	194.307	0	0	0	0	0	0	0	0	0	0	0
		73	451.62	0	0	0	212.517	0	0	201.214	0	0	0	0	0	0	213.943	0	0	0	0	0	190.643	205.247	0	0	0	0	0	0	0	0	0	0	0	198.313	0	196.787	0	0	0	0	0	0	0	0	0	0	0
		74	455.48	0	0	0	0	0	0	203	0	0	0	0	0	0	213.512	0	0	0	0	0	195.743	203.646	0	0	0	0	0	0	0	0	0	0	0	203.319	0	197.118	0	0	0	0	0	0	0	0	0	0	0
		75	459.34	0	0	0	0	0	0	202.79	0	204.354	0	0	0	0	207.942	202.364	0	0	0	0	192.3	209.246	0	0	0	0	0	0	0	0	0	0	224.505	199.115	213.591	205.788	0	0	0	0	0	0	0	0	0	0	0
		76	463.2	0	0	0	0	0	0	202.587	0	0	207.612	0	0	0	208.551	198.564	0	0	0	0	192.069	201.972	0	0	0	0	0	0	0	0	0	0	0	203.121	0	196.859	0	0	0	0	0	0	0	0	0	0	0
		77	467.06	0	0	0	0	0	0	211.001	0	0	214.886	0	0	0	210.073	199.378	0	0	0	0	199.335	205.884	0	0	0	0	0	0	0	0	0	0	0	199.64	0	207.079	0	0	0	0	0	0	0	0	0	0	0
		78	470.92	0	0	181.34	0	0	0	199.539	0	0	204.004	0	0	0	208.758	202.826	0	0	0	0	198.672	207.72	0	0	0	0	0	0	0	0	0	0	0	191.566	0	197.977	0	0	0	0	0	0	0	0	0	0	0
		79	474.78	0	0	0	0	0	0	201.724	0	0	199.853	0	0	0	213.351	203.975	0	0	0	0	201.945	200.24	0	0	215.611	0	0	0	0	0	0	0	0	195.301	0	204.186	0	0	0	0	0	0	0	0	0	0	0
		80	478.64	0	0	0	0	0	0	196.154	0	0	206.811	0	0	0	202.851	199.441	0	0	0	0	196.562	209.568	0	0	0	0	0	0	0	0	0	0	0	186.638	0	208.187	0	0	0	0	0	0	0	0	0	0	0
		81	482.5	0	0	0	0	0	0	209.89	0	0	207.071	0	0	0	207.742	194.624	0	0	0	0	193.451	203.429	0	0	0	0	0	0	0	0	0	0	0	201.749	0	204.702	0	0	0	0	0	0	0	0	0	0	0
		82	486.36	0	0	0	0	0	0	205.458	0	0	212.059	0	0	0	199.464	198.268	0	0	0	0	201.412	202.186	0	0	0	0	0	0	0	0	0	0	0	199.553	0	203.164	0	0	0	0	0	0	0	0	0	0	0
		83	490.22	0	0	0	0	0	0	192.612	0	0	206.213	0	0	0	204.426	190.478	0	0	0	0	183.855	203.737	0	0	0	0	0	0	0	0	0	0	0	204.071	0	194.788	0	0	0	0	0	0	0	0	0	0	0
		84	494.08	0	0	0	0	0	0	203.31	0	0	205.742	0	0	0	210.831	191.04	0	0	0	0	190.69	207.483	0	219.283	0	0	0	0	0	0	0	0	0	199.629	0	192.339	0	0	0	0	0	0	0	0	0	0	0
		85	497.94	0	0	0	0	0	0	201.433	0	0	202.974	0	0	0	212.921	205.763	0	0	0	0	194.145	207.495	0	0	0	0	0	0	0	0	0	0	0	202.069	0	202.467	0	0	0	0	0	0	0	0	0	0	0
		86	501.8	0	0	0	0	0	0	195.438	0	0	202.348	0	0	0	206.287	196.797	0	0	0	0	185.972	207.833	0	0	0	0	0	0	0	0	0	0	0	197.39	0	199.803	0	0	0	0	0	0	0	0	0	0	0
		87	505.66	0	0	0	0	0	0	206.69	0	0	212.242	0	0	0	210	187.928	0	0	0	0	196.058	213.823	0	0	0	0	0	0	0	0	0	0	0	202.601	0	196.874	0	0	0	0	0	0	0	0	0	0	0
		88	509.52	0	0	0	0	0	0	197.754	0	0	216.279	0	0	0	212.922	197.071	0	0	0	0	202.894	209.969	0	0	0	0	0	0	0	0	0	0	0	201.948	0	196.601	0	0	0	0	0	0	0	0	0	0	0
		89	513.38	0	0	0	0	0	0	199.519	201.366	0	215.502	0	0	0	196.215	205.428	0	0	0	0	198.281	206.347	0	0	0	0	0	0	0	0	0	0	0	203.48	0	190.929	0	0	0	0	0	0	0	0	0	0	0
		90	517.24	0	0	0	0	0	0	198.641	0	0	214.25	0	0	0	205.436	186.967	0	0	0	0	196.215	203.269	0	0	0	0	0	0	0	0	0	0	0	193.109	0	197.85	0	0	0	0	0	0	0	0	0	0	0
		91	521.1	0	0	0	0	0	0	200.116	195.683	0	202.881	0	0	0	203.931	196.747	0	0	0	0	193.045	207.372	0	0	0	0	0	0	0	0	0	0	0	200.529	0	204.606	0	0	0	0	0	0	0	0	0	0	0
		92	524.96	0	0	0	0	0	0	193.166	204.435	0	214.685	0	0	0	204.655	197.719	0	0	0	0	192.104	202.219	0	0	0	0	0	0	198.694	0	0	0	0	201.697	0	207.831	0	0	0	0	0	0	0	0	0	0	0
		93	528.82	0	0	0	0	0	0	199.816	0	0	212.526	0	194.548	0	208.564	196.588	0	0	0	0	198.947	202.922	0	0	0	200.771	0	0	0	0	0	0	0	204.285	0	214.466	0	0	0	0	0	0	0	0	0	0	0
		94	532.68	0	204.896	0	0	0	0	203.914	201.609	0	210.982	0	0	0	210.902	203.949	0	0	0	0	195.196	212.411	0	0	0	0	0	0	0	0	0	0	0	205.614	0	194.269	0	0	0	0	0	0	0	0	0	0	0
		95	536.54	0	0	0	0	0	0	203.502	201.117	0	203.679	0	0	0	210.119	208.579	0	0	0	0	203.669	205.66	0	0	0	204.483	0	0	0	0	0	0	0	188.284	0	211.201	0	0	0	0	0	0	0	0	0	0	0
		96	540.4	0	0	0	0	0	0	216.395	206.98	0	205.136	0	0	0	211.755	198.227	0	0	0	0	201.204	204.051	0	0	0	0	0	0	0	0	0	0	0	193.463	0	202.444	0	0	0	0	0	0	0	0	0	0	0
		97	544.26	0	0	0	0	0	0	200.377	194.149	0	208.389	0	0	0	211.938	203.018	0	0	0	0	0	203.977	0	0	0	211.499	0	0	0	0	0	0	0	197.46	0	196.008	0	0	0	0	0	0	0	0	0	0	0
		98	548.12	0	0	0	0	0	0	196.492	205.343	0	202.313	0	0	0	207.064	199.061	0	0	0	0	204.367	198.742	0	0	0	0	0	0	0	0	0	0	0	192.957	0	203.505	0	0	0	0	0	0	0	0	0	0	0
		99	551.98	0	0	0	0	0	0	204.267	199.981	0	202.741	0	0	0	210.005	189.808	0	0	0	0	197.614	208.068	0	0	0	201.715	0	0	0	0	0	0	190.116	199.828	0	198.725	0	0	0	0	0	0	0	0	0	0	0
		100	555.84	0	0	0	0	0	0	193.361	198.512	0	208.177	0	0	0	206.64	196.727	0	0	0	0	0	206.35	0	0	0	204.463	0	0	0	0	0	0	184.421	198.994	0	200.74	0	0	0	0	0	0	0	0	0	0	0
		101	559.7	0	0	0	0	0	0	196.832	194.436	0	211.634	0	0	0	201.537	196.387	0	0	0	0	196.84	207.903	0	0	0	201.837	0	0	0	0	0	0	0	206.6	0	206.726	0	0	0	0	0	0	0	0	0	0	0
		102	563.56	0	0	0	0	0	0	204.741	204.803	0	208.9	0	0	0	211.87	201.247	0	0	0	0	196.652	199.565	0	0	0	210.695	0	0	0	0	0	0	0	204.196	0	200.927	0	0	0	0	0	0	0	0	0	0	0
		103	567.42	0	0	207.878	0	0	0	201.681	206.891	0	208.241	0	0	0	210.169	198.609	0	0	0	0	204.274	201.283	0	0	0	209.117	0	0	0	0	0	0	0	212.26	0	199.687	0	0	0	0	0	0	0	0	0	0	0
		104	571.28	0	0	0	0	0	0	206.466	199.591	0	201.873	0	0	0	208.087	197.411	0	0	0	0	200.75	197.168	0	0	0	209.924	0	0	0	0	0	0	0	212.661	0	202.546	0	0	0	0	0	0	0	0	0	0	0
		105	575.14	0	0	0	0	0	0	200.504	195.883	0	202.798	0	0	0	200.052	195.189	0	0	0	0	196.011	193.601	0	0	0	205.855	0	0	0	0	0	0	0	203.405	0	201.25	0	0	0	0	0	0	0	0	0	0	0
		106	579	0	0	0	0	0	0	203.462	200.964	0	205.333	0	0	0	199.833	189.674	0	0	0	0	204.253	205.331	0	0	0	206.551	0	0	0	0	0	0	199.483	197.283	0	198.811	0	0	0	0	0	0	0	0	0	0	0
		107	582.86	0	0	0	0	0	0	197.439	207.262	0	207.866	0	0	0	207.647	199.357	0	0	208.048	0	202.934	199.901	0	0	0	0	0	0	0	0	0	0	193.263	209.356	0	203.129	0	0	0	0	0	0	0	0	0	0	0
		108	586.72	0	0	0	0	0	0	202.526	200.62	0	203.215	0	0	0	205.784	196.817	0	0	0	0	202.749	199.559	0	0	0	202.093	0	0	0	0	0	0	0	190.867	0	199.175	0	0	0	0	0	0	0	0	0	0	0
		109	590.58	0	0	0	0	0	0	196.248	199.337	0	206.691	0	0	0	204.978	198.18	0	0	0	0	202.447	201.145	0	0	0	203.999	0	0	0	0	0	0	199.794	205.764	0	196.145	0	0	0	0	0	0	0	0	0	0	0
		110	594.44	0	0	0	0	0	0	209.916	194.531	0	209.36	0	0	0	206.787	190.609	0	0	0	0	201.735	200.749	0	0	0	211.447	0	0	0	0	0	0	196.104	205.908	0	205.304	0	0	0	0	0	0	0	0	0	0	0
		111	598.3	0	0	0	0	0	0	195.391	209.759	0	208.136	0	0	0	204.429	191.016	0	0	0	0	197.785	206.159	0	0	0	207.016	0	0	0	0	0	0	205.644	195.861	0	208.915	0	0	0	0	0	0	0	0	0	0	0
		112	602.16	0	0	0	0	0	0	200.331	196.19	0	214.303	0	0	0	207.149	192.535	0	0	0	0	199.72	195.85	0	0	0	213.543	0	0	0	0	0	0	189.734	213.805	0	204.128	0	0	0	0	0	0	0	0	0	0	0
		113	606.02	0	0	0	0	0	0	200.09	199.987	0	198.677	0	0	0	202.254	188.631	0	0	0	0	204.944	202.056	0	0	0	201.8	0	0	0	0	0	0	196.67	209.423	0	207.646	0	0	0	0	0	0	0	0	0	0	0
		114	609.88	0	0	0	0	0	0	193.724	209.92	0	215.399	0	0	0	200.465	191.048	0	0	0	0	202.514	206.941	0	0	0	208.026	0	0	0	0	0	0	193.507	197.429	0	209.586	0	0	0	0	0	0	0	0	0	0	0
		115	613.74	0	0	0	0	0	0	203.354	201.605	0	206.397	0	0	0	205.38	188.054	0	0	0	0	201.826	203.502	0	0	0	204.739	0	0	0	0	0	0	193.441	197.121	0	207.772	0	0	0	0	0	0	0	0	0	0	0
		116	617.6	0	0	0	0	0	0	193.29	196.299	0	206.779	0	0	0	206.414	200.641	0	213.884	0	0	200.679	202.494	0	0	0	213.333	0	0	0	0	0	0	192.202	209.487	0	209.111	0	0	0	0	0	0	0	0	0	0	0
		117	621.46	0	0	0	0	0	0	202.562	200.934	0	205.004	0	227.964	0	204.658	193.013	0	0	0	0	195.375	214.886	0	0	0	212.839	0	0	0	0	0	0	197.439	200.318	0	212.842	0	0	0	0	0	0	0	0	0	0	0
		118	625.32	0	0	0	0	0	0	201.406	200.508	0	203.799	0	0	0	209.598	190.646	0	0	0	0	196.977	211.282	0	0	0	210.677	0	0	0	0	0	0	198.316	210.339	0	204.119	0	0	0	0	0	0	0	0	0	0	0
		119	629.18	0	0	0	0	0	0	207.982	195.866	0	210.111	0	0	0	208.347	194.819	0	0	0	0	196.917	212.096	0	0	0	205.453	0	0	0	0	0	0	193.765	203.677	0	215.785	0	0	0	0	0	0	0	0	0	0	0
		120	633.04	0	0	0	0	0	0	199.607	203.987	0	205.907	0	0	0	206.949	194.559	0	0	0	0	201.144	210.917	0	0	0	213.731	0	0	0	0	0	0	189.627	206.138	0	202.044	0	0	0	0	0	0	0	0	0	0	0
		121	636.9	0	0	0	0	0	0	212.715	191.447	0	198.362	0	0	0	209.268	187.106	0	0	0	0	189.338	210.442	0	0	0	208.261	0	0	0	0	0	0	200.104	199.69	0	199.524	0	0	0	0	0	0	0	0	0	0	0
		122	640.76	0	0	0	0	0	0	199.632	190.204	0	202.183	0	0	0	206.634	194.461	0	0	0	0	190.287	201.12	0	0	0	207.353	0	0	0	0	0	0	189.336	203.406	0	201.059	0	0	0	0	0	0	0	0	0	0	0
		123	644.62	0	0	0	0	0	0	203.058	189.046	0	203.044	0	0	0	208.964	199.871	0	0	0	0	202.325	210.256	0	0	0	204.952	0	0	0	0	0	0	188.41	193.092	0	206.056	0	0	0	0	0	0	0	0	0	0	0
		124	648.48	0	0	0	0	0	0	202.232	200.51	0	207.33	0	0	0	206.862	194.216	0	0	0	0	193.215	204.665	0	0	0	206.543	0	0	0	0	0	0	198.605	205.4	0	198.66	0	0	0	0	0	0	0	0	0	0	0
		125	652.34	0	0	0	0	0	0	205.283	191.812	0	207.955	0	0	0	204.282	187.697	0	0	0	0	206.371	196.852	0	0	0	211.785	0	0	0	0	0	0	192.729	196.069	0	198.489	213.487	0	0	0	0	0	0	0	0	0	0
		126	656.2	0	0	0	0	0	0	210.001	204.483	0	213.555	0	0	0	199.533	195.139	0	0	0	0	193.242	208.797	0	0	0	210.748	0	0	0	0	0	0	199.641	194.295	0	204.137	0	0	0	0	0	0	0	0	0	0	0
		127	660.06	0	0	0	0	0	0	206.716	203.566	0	204.546	0	0	0	206.667	196.115	0	0	0	0	191.282	198.156	0	0	0	203.53	0	0	0	0	0	0	195.396	196.424	0	206.036	0	0	0	0	0	0	0	0	0	0	0
		128	663.92	0	0	0	0	0	0	202.953	193.837	0	210.243	0	0	0	205.856	196.356	0	0	0	0	200.228	199.18	0	0	0	204.505	0	0	0	0	0	0	190.748	194.664	0	199.998	0	0	0	0	0	0	0	0	0	0	0
		129	667.78	0	0	0	0	0	0	195.061	193.409	0	204.913	0	0	0	205.714	187.827	0	0	0	0	198.559	204.367	0	0	0	216.328	0	0	0	0	0	0	191.467	196.31	0	203.113	0	0	0	0	0	0	0	0	0	0	0
		130	671.64	0	0	0	0	0	0	204.745	195.911	0	210.392	0	0	0	197.517	193.423	0	0	0	0	200.581	200.799	0	0	0	208.553	0	0	0	0	0	0	189.311	199.371	0	201.459	0	0	0	0	0	0	0	0	0	0	0
		131	675.5	0	0	0	0	0	192.038	201.886	195.199	0	210.056	0	0	0	227.337	195.247	0	0	0	0	201.512	190.009	0	0	0	206.698	0	0	0	0	0	0	192.78	197.773	0	196.172	0	0	0	0	0	0	0	0	0	0	0
		132	679.36	0	0	0	0	0	192.439	211.92	202.763	0	210.241	0	0	0	204.568	204.575	0	0	0	0	202.025	196.072	0	0	0	207.793	0	0	0	0	0	0	182.689	195.058	0	206.315	0	0	0	0	0	0	0	187.027	0	0	0
		133	683.22	0	0	0	0	0	0	198.756	190.593	0	202.823	0	0	0	203.15	200.561	0	0	0	0	206.244	212.126	0	0	0	208.221	0	0	0	0	0	0	184.871	205.634	0	203.625	0	0	0	0	0	0	0	188.158	0	0	0
		134	687.08	0	0	0	0	0	188.587	215.457	186.808	0	207.338	0	0	0	210.35	203.311	0	0	0	0	197.166	193.606	0	0	0	199.783	0	0	0	0	0	0	192.536	199.831	0	203.199	0	0	0	0	0	0	0	187.542	0	0	0
		135	690.94	0	0	0	0	0	194.874	213.775	187.038	0	207.191	0	0	0	202.316	191.497	0	0	0	0	199.178	201.224	0	0	0	212	0	0	0	0	0	0	191.259	198.861	0	195.348	0	0	0	0	0	0	0	185.637	0	0	0
		136	694.8	0	0	0	0	0	196	203.348	187.598	0	203.11	0	0	0	200.976	194.402	0	0	0	0	196.281	201.547	0	0	0	210.223	0	0	0	0	0	0	185.54	202.502	0	203.473	0	0	0	0	0	0	0	0	0	0	0
		137	698.66	0	0	0	0	0	191.024	195.893	198.509	0	201.727	0	0	0	210.864	193.868	0	0	0	0	187.448	206.053	0	0	0	201.79	0	0	0	0	0	0	177.088	198.693	0	196.295	0	195.023	0	0	0	0	0	0	0	0	0
		138	702.52	0	0	0	0	0	191.65	215.558	186.751	0	203.177	0	0	0	206.074	192.575	0	0	0	0	192.785	205.363	0	0	0	205.795	0	0	0	0	188.509	0	188.06	197.558	0	202.266	0	201.279	0	0	0	0	0	185.229	0	0	0
		139	706.38	201.103	0	0	0	0	190.327	206.798	199.26	0	217.242	0	0	0	206.547	199.782	0	0	0	0	196.126	211.039	0	0	0	202.838	0	0	0	0	0	209.513	184.725	201.036	0	201.388	0	196.445	0	0	0	0	0	185.973	0	0	0
		140	710.24	0	0	0	0	0	193.277	205.682	187.619	0	208.451	0	0	0	206.112	191.553	0	0	0	0	204.343	193.471	0	0	0	205.329	0	0	0	194.175	0	0	190.755	195.048	0	201.491	191.355	0	0	0	0	0	0	0	217.378	0	0
		141	714.1	0	0	0	0	0	194.42	208.063	199.606	0	206.297	0	0	0	218.156	197.256	0	0	0	0	208.346	205.549	0	0	0	203.724	0	0	0	0	176.833	0	0	201.482	0	201.423	202.597	195.722	0	0	0	0	0	189.98	204.996	0	0
		142	717.96	0	0	0	0	0	183.759	206.092	206.173	0	209.305	0	0	0	222.372	187.662	0	0	0	0	190.051	200.667	0	0	0	211.977	0	0	0	0	0	0	198.451	191.681	0	202.162	206.439	195.467	0	0	0	0	0	190.97	194.108	0	0
		143	721.82	0	0	0	0	0	199.82	200.892	183.601	0	203.333	0	0	0	215.316	198.72	0	0	188.973	0	191.298	201.024	0	0	0	206.902	0	0	0	193.758	0	0	195.247	194.967	0	208.193	207.657	185.058	181.585	0	0	0	0	197.608	197.241	0	0
		144	725.68	0	0	0	0	0	182.529	198.825	193.68	0	209.127	0	0	0	214.715	194.119	0	0	0	0	202.864	198.765	0	0	0	195.986	0	0	0	191.244	181.102	0	198.846	201.305	0	212.837	197.543	196.028	0	0	0	0	0	0	199.993	0	0
		145	729.54	0	0	0	0	0	203.662	206.31	186.238	0	204.871	0	0	0	207.657	192.861	0	0	0	0	210.057	207.121	0	0	0	208.216	0	0	0	195.841	0	0	190.282	196.987	0	211.705	198.291	0	0	0	0	0	0	188.403	192.904	0	0
		146	733.4	0	0	0	0	0	202.904	196.139	184.313	0	214.368	0	0	0	215.461	192.377	0	0	191.544	0	199.17	212.932	0	0	0	198.366	0	0	0	184.339	188.542	213.525	199.085	197.847	0	198.894	207.788	193.182	0	0	0	0	0	184.466	197.294	0	0
		147	737.26	0	0	0	0	0	196.94	198.941	195.005	0	212.358	0	0	0	213.371	193.748	0	0	195.294	0	198.23	214.112	0	0	0	200.556	0	0	0	201.61	192.793	0	191.43	189.226	0	208.591	199.907	203.595	0	0	0	0	0	194.08	196.686	0	0
		148	741.12	0	0	0	0	0	194.393	201.348	190.265	0	206.884	0	0	0	215.246	193.628	0	0	0	0	200.814	208.155	0	0	0	205.87	0	0	0	182.233	185.005	0	191.775	198.868	0	194.949	200.206	201.316	0	0	0	0	0	193.571	195.296	0	0
		149	744.98	0	0	0	0	0	195.242	196.472	187.24	0	201.885	0	0	0	201.594	199.48	0	0	191.215	0	210.621	208.989	0	0	0	195.739	0	0	0	190.066	184.428	0	196.649	190.667	0	206.468	206.807	201.902	0	0	0	0	0	205.419	196.677	0	0
		150	748.84	0	0	0	0	0	191.643	204.659	189.015	0	205.807	0	0	0	213.306	191.817	0	0	0	0	209.664	207.511	0	0	0	204.934	0	0	0	188.109	185.82	205.434	201.74	201.937	0	202.064	204.929	191.508	0	0	0	0	0	188.722	192.937	0	0
		151	752.7	0	0	0	0	0	194.583	199.051	192.987	0	207.351	0	0	0	211.736	199.432	0	0	190.234	0	198.815	208.902	0	0	0	198.353	0	0	0	182.243	192.627	0	194.944	195.024	0	206.458	209.97	200.583	0	0	0	0	0	186.337	196.107	0	0
		152	756.56	0	0	0	0	0	190.684	201.314	187.112	0	212.295	0	0	0	209.187	193.456	0	0	179.412	0	206.734	197.811	180.696	0	0	206.002	0	0	0	197.719	196.724	0	196.643	196.432	0	203.72	200.803	0	0	0	0	0	0	196.301	187.853	0	0
		153	760.42	0	0	0	0	0	193.975	199.675	188.096	0	202.732	0	0	0	220.209	192.03	0	0	186.697	0	202.048	199.253	0	0	0	208.213	0	0	0	193.856	193.126	0	203.956	188.173	0	204.341	200.78	193.85	0	0	0	0	0	194.522	200.279	0	0
		154	764.28	0	0	0	0	0	196.782	206.566	189.746	0	203.491	0	0	0	212.796	199.179	0	0	188.66	0	198.725	203.394	0	0	0	205.414	0	0	0	187.03	185.166	205.258	190.688	197.321	0	202.239	195.446	193.406	0	0	0	0	0	186.045	192.247	0	0
		155	768.14	0	0	0	0	0	191.665	195.818	193.097	0	206.717	0	0	0	204.543	196.08	171.9	0	188.621	0	200.556	206.444	185.437	0	0	187.982	0	0	0	198.538	184.254	208.019	200.018	191.38	0	198.709	212.245	202.535	0	0	0	0	0	189.373	193.62	0	0
		156	772	0	0	0	0	0	202.338	213.793	196.413	0	204.397	0	0	0	214.466	197.003	191.253	0	0	0	209.129	203.182	180.523	0	0	187.787	0	0	0	193.793	186.862	212.513	189.409	189.907	0	203.115	210.092	201.827	0	0	0	0	0	176.341	190.958	0	0
		157	775.86	0	0	0	0	0	196.367	206.735	189.64	0	205.913	0	0	0	208.047	202.217	0	0	0	0	206.306	203.141	179.13	0	0	197.542	0	0	0	195.311	186.903	195.964	187.871	191.725	0	199.364	208.692	199.513	0	0	0	0	0	181.96	191.166	0	0
		158	779.72	0	0	0	0	0	193.593	198.409	190.875	0	197.449	0	0	0	221.394	198.673	0	0	190.788	0	199.705	210.25	192.953	0	0	208.509	0	0	0	0	182.123	195.01	193.955	185.496	0	202.148	201.844	0	0	0	0	0	0	189.443	194.089	0	0
		159	783.58	0	0	0	0	0	202.283	201.035	191.566	0	207.144	0	0	0	214.086	194.659	182.942	0	179.924	0	210.283	205.998	191.06	0	0	202.249	0	0	0	189.16	188.083	202.095	195.998	180.199	0	199.844	203.57	195.15	0	0	0	0	0	190.192	198.942	0	0
		160	787.44	0	0	0	0	0	201.384	205.26	183.376	0	202.673	0	0	0	217.927	191.861	186.619	0	186.591	0	212.402	205.413	184.196	0	0	208.391	0	0	0	183.184	182.869	200.203	196.023	187.995	0	204.306	200.405	202.282	0	0	0	0	183.605	184.037	195.257	0	0
		161	791.3	0	0	0	0	0	196.17	203.336	178.925	0	209.179	0	0	0	218.649	191.66	189.199	0	190.371	0	216.412	202.624	190.039	0	0	201.075	0	0	0	194.651	179.79	0	201.312	181.922	0	201.346	201.62	204.02	0	0	0	0	0	193.962	195.592	0	0
		162	795.16	0	0	0	0	0	191.46	197.741	194.111	0	213.688	0	0	0	215.91	194.076	182.97	0	192.643	0	213.055	202.812	179.838	0	0	191.764	0	0	0	195.041	180.785	196.314	192.806	195.809	0	196.902	191.572	212.466	0	0	0	0	0	193.972	191.81	0	0
		163	799.02	0	0	0	0	0	188.731	201.913	181.111	0	203.153	0	0	0	215.068	193.192	174.173	0	187.581	0	209.441	204.007	176.597	0	0	204.505	0	0	0	195.705	193.586	197.861	187.808	193.435	0	198.198	203.855	201.368	0	0	0	0	0	193.191	192.782	195.539	0
		164	802.88	0	0	0	0	0	194.198	201.939	184.088	0	205.402	0	0	0	223.018	198.488	175.609	0	180.616	0	211.886	195.257	190.186	0	0	206.36	0	0	0	191.272	185.776	190.103	193.209	177.495	0	211.486	207.702	198.983	0	0	0	0	184.643	191.413	186.162	0	0
		165	806.74	0	0	0	0	0	196.732	198.591	189.101	0	209.881	0	0	0	223.064	192.737	189.879	0	190.774	0	206.044	202.531	177.225	0	0	203.095	0	0	0	190.73	184.056	198.735	193.612	186.358	0	208.485	199.711	193.871	0	0	0	0	194.805	193.417	186.677	203.017	0
		166	810.6	0	0	0	0	0	201.446	201.486	187.374	0	202.619	0	0	0	227.076	194.561	185.274	0	188.297	0	207.784	201	179.208	0	0	202.098	0	0	0	197.082	180.193	198.457	196.679	185.282	0	200.314	205.554	198.632	0	0	0	0	202.337	189.525	199.048	0	0
		167	814.46	0	0	0	0	0	200.211	201.205	188.774	0	207.856	0	0	0	212.801	194.266	186.232	0	191.755	0	212.083	199.362	175.494	0	0	204.656	0	0	0	191.232	187.987	218.801	183.671	192.469	198.247	207.98	209.357	208.288	0	0	0	0	195.325	182.794	196.11	193.192	0
		168	818.32	0	0	0	0	0	201.717	204.43	189.043	0	201.947	0	0	0	222.357	196.596	183.248	0	184.224	0	212.314	199.162	170.342	0	0	199.947	0	0	0	189.279	0	198.056	186.851	192.536	194.687	211.341	205.855	202.861	0	0	0	0	185.83	190.449	197.501	198.959	0
		169	822.18	0	0	0	0	0	199.169	200.677	187.626	0	202.682	0	0	0	218.886	189.626	181.906	0	197.702	0	204.853	206.543	177.32	0	0	189.082	0	0	0	200.407	189.229	204.463	190.543	186.643	192.202	212.576	198.899	205.403	0	0	0	0	197.932	198.931	189.381	201.343	0
		170	826.04	0	0	0	0	0	198.179	208.559	186.427	0	200.828	0	0	0	224.07	198.613	182.762	0	184.154	0	212.581	200.129	181.581	0	0	193.551	0	0	0	192.246	179.822	205.649	190.506	192.107	194.857	208.097	211.275	197.303	0	0	0	0	0	189.25	202.221	196.953	0
		171	829.9	0	0	0	0	0	196.722	199.456	182.283	0	200.672	0	0	0	223.321	198.283	178.808	0	190.954	0	204.351	201.137	180.024	0	0	196.062	0	0	0	194.043	187.267	200.467	201.891	186.624	194.401	212.583	211.112	191.211	0	0	0	0	192.296	188.762	197.805	192.053	0
		172	833.76	0	0	0	0	0	201.762	205.871	190.538	0	210.704	0	0	0	212.55	198.854	177.16	0	189.907	0	211.159	203.275	182.288	0	0	199.006	0	0	0	200.101	184.113	202.697	185.402	196.396	204.735	209.112	206.743	199.55	0	0	0	0	197.859	189.606	196.491	198.406	0
		173	837.62	0	0	0	0	0	195.816	201.189	196.378	0	206.28	0	0	0	215.075	202.238	181.868	0	187.965	0	208.761	204.46	183.472	0	0	204.604	0	0	0	194.5	190.11	202.313	202.066	185.167	193.415	201.894	222.106	194.899	0	0	0	0	204.476	191.015	194.929	190.083	0
		174	841.48	0	0	0	0	0	197.106	201.195	179.622	0	200.828	0	0	0	212.616	195.038	178.706	0	181.723	0	216.115	201.234	184.845	0	0	203.357	0	0	0	195.371	0	200.346	203.594	187.589	189.912	217.9	211.316	195.357	0	0	0	0	200.447	173.863	194.194	189.983	0
		175	845.34	0	0	0	0	0	192.206	197.961	183.926	0	209.232	0	0	0	224.768	198.776	180.631	0	185.097	0	204.42	202.049	189.074	0	0	195.818	0	0	0	197.402	182.54	196.374	197.48	197.652	191.583	206.3	204.198	193.1	0	0	0	0	202.672	193.834	190.44	190.276	0
		176	849.2	0	0	0	0	0	202.362	192.794	185.409	0	204.451	0	0	0	216.72	198.879	171.098	0	181.753	0	210.622	210.041	181.977	0	0	203.096	0	0	0	190.96	188.04	198.62	192.964	183.831	199.635	207.427	206.978	200.466	0	0	0	0	193.016	190.85	188.787	196.576	204.368
		177	853.06	0	0	0	0	0	192.296	200.243	185.316	0	206.591	0	0	0	221.061	184.327	185.86	0	179.225	0	208.514	206.239	184.421	0	0	200.654	201.371	0	0	193.965	194.309	200.613	198.402	198.888	193.83	208.779	205.436	197.865	0	0	0	0	195.521	177.879	188.887	193.908	0
		178	856.92	0	0	0	0	0	196.924	201.282	181.283	0	200.018	0	0	0	217.341	194.731	174.5	0	183.66	0	201.161	204.49	190.687	0	0	197.187	0	0	0	190.836	191.4	202.706	192.246	202.625	207.241	212.07	209.543	197.668	0	0	0	0	200.807	181.22	194.928	195.876	0
		179	860.78	0	0	0	0	0	194.312	198.346	182.5	0	202.902	0	0	0	211.578	187.54	183.673	0	189.479	0	204.442	204.066	174.272	0	0	204.388	0	0	0	187.003	185.391	197.146	180.323	202.319	196.273	214.006	211.377	205.412	0	0	0	0	205.788	180.38	194.745	195.719	0
		180	864.64	0	0	0	0	0	189.725	207.1	187.666	0	193.972	0	0	0	217.792	202.086	179.128	0	187.446	0	204.008	199.202	188.808	0	0	196.367	0	0	0	195.028	183.871	201.922	182.592	193.503	196.784	205.803	209.174	201.22	0	0	0	0	193.39	185.184	195.823	214.839	0
		181	868.5	0	0	0	0	0	187.506	206.223	197.648	0	198.308	0	0	0	222.265	201.396	187.182	0	196.963	0	203.566	203.661	189.217	0	0	203.146	0	0	0	192.201	185.75	193.079	182.182	198.773	193.966	204.57	219.376	205.655	0	0	0	0	200.585	186.79	195.534	199.099	0
		182	872.36	0	0	0	0	0	198.966	203.728	187.122	0	212.493	0	0	0	219.642	195.944	177.355	0	194.897	0	203.356	207.677	181.16	0	0	205.964	0	0	0	178.939	185.286	205.385	195.447	193.246	194.673	218.378	205.623	197.337	0	0	0	0	204.526	183.76	196.002	197.553	0
		183	876.22	0	0	0	0	0	199.852	204.657	188.152	0	214.74	0	0	0	214.358	193.907	178.157	0	190.596	0	193.247	206.935	183.967	0	0	205.182	0	0	0	183.176	175.662	189.682	188.053	207.586	190.73	202.55	205.952	199.568	0	0	0	0	197.07	189.167	195.808	191.958	0
		184	880.08	0	0	0	0	0	195.349	206.242	183.135	0	196.941	0	0	0	222.111	191.173	166.621	0	184.92	0	198.483	206.359	190.482	0	0	197.639	0	0	0	186.039	178.947	190.477	196.424	202.655	192.139	205.555	214.64	204.691	0	0	0	0	204.712	187.919	194.881	193.389	0
		185	883.94	0	0	0	0	0	199.36	192.23	196.273	0	201.973	0	0	0	223.484	198.308	174.893	0	190.433	0	204.318	208.741	185.076	0	0	195.677	0	0	0	190.76	193.499	205.955	184.624	195.097	194.625	201.939	200.208	197.855	0	0	0	0	204.251	185.998	201.814	194.057	0
		186	887.8	0	0	0	0	0	192.909	201.286	193.495	0	202.798	0	0	0	207.982	194.065	169.596	0	193.395	0	196.27	198.519	190.896	0	0	197.543	0	0	0	190.889	185.405	186.842	193.308	205.784	193.556	203.469	205.64	203.775	0	0	0	0	202.643	196.145	197.861	201.741	0
		187	891.66	0	0	0	0	0	185.758	203.927	198.233	0	195.271	0	0	0	206.485	185.367	185.54	0	180.966	0	211.082	198.274	184.717	0	0	207.019	0	0	0	181.889	174.919	194.717	186.397	197.047	195.533	206.536	202.503	212.603	0	0	0	0	206.621	187.701	194.591	196.172	0
		188	895.52	0	0	0	0	0	204.739	189.744	192.153	0	210.872	0	0	0	214.311	190.196	181.458	0	189.743	0	201.773	200.338	184.089	0	0	203.205	0	0	0	203.463	187.784	198.067	176.288	187.058	193.33	203.927	208.1	200.513	0	0	0	0	194.459	182.511	194.103	192.073	0
		189	899.38	0	0	0	0	0	194.336	190.945	192.111	0	210.599	0	0	0	216.255	197.679	181.652	0	188.584	0	205.071	199.818	185.119	0	0	206.405	0	0	0	192.253	185.181	187.836	196.895	194.684	203.787	206.253	210.508	186.676	0	0	0	0	203.931	185.849	194.86	191.148	0
		190	903.24	0	0	0	0	0	190.246	197.54	184.997	0	211.126	0	0	0	205.15	180.255	181.035	0	185.871	0	201.77	196.663	183.323	0	0	196.384	0	0	0	193.981	194.405	195.643	197.411	192.562	201.48	207.589	198.326	196.672	0	0	0	0	202.818	182.5	0	197.45	0
		191	907.1	0	0	0	0	0	198.485	200.026	184.138	0	200.56	0	0	0	202.936	193.984	171.325	0	193.293	0	191.629	210.123	193.152	0	0	211.97	0	0	0	194.441	193.294	197.531	193.89	192.931	198.857	209.9	218.286	194.27	0	0	0	0	193.641	193.219	191.26	196.048	0
		192	910.96	0	0	0	0	0	200.859	196.66	184.455	0	200.792	0	0	0	215.525	185.625	186.365	0	189.378	0	196.497	204.399	183.095	0	0	205.215	0	0	0	196.751	193.82	192.712	193.999	193.74	199.83	199.283	207.626	202.817	0	0	0	0	197.056	190.245	196.659	188.349	0
		193	914.82	0	0	0	0	0	203.196	194.064	194.833	0	205.756	0	0	0	212.041	189.634	178.525	0	187.655	0	194.72	200.506	189.902	0	0	210.239	0	0	0	187.537	194.06	195.896	192.715	192.595	198.325	199.101	207.949	202.092	0	0	0	0	0	179.178	190.487	186.715	0
		194	918.68	0	0	0	0	0	200.047	192.808	191.162	0	205.203	0	0	0	208.777	187.235	176.465	0	193.78	190.09	198.96	208.749	188.217	0	0	205.864	0	0	0	182.498	192.932	200.152	182.663	187.954	200.805	201.363	221.693	203.028	0	0	0	0	0	181.339	193.712	190.916	0
		195	922.54	0	0	0	0	0	195.22	198.185	183.911	0	195.383	0	0	0	220.644	190.765	182.134	0	196.063	0	197.513	202.199	183.397	0	0	200.443	0	0	0	189.25	191.28	197.181	180.74	189.686	196.242	202.646	204.747	196.808	0	0	0	0	0	179.282	192.647	192.73	0
		196	926.4	0	0	0	0	0	198.395	198.412	186.233	0	208.877	0	0	0	214.938	187.86	183.439	0	193.931	0	189.113	214.184	192.977	0	0	196.833	0	0	0	184.274	201.768	195.73	180.625	191.156	193.238	199.1	202.364	198.046	0	0	0	0	200.679	184.957	0	196.073	0
		197	930.26	0	0	0	0	0	195.565	203.635	176.562	0	207.842	0	0	0	220.629	193.929	182.656	0	191.056	224.616	190.616	199.315	187.266	0	0	210.466	0	0	0	186.996	194.649	192.434	0	194.891	188.581	202.609	214.579	199.931	0	0	0	0	204.139	187.329	194.729	191.217	0
		198	934.12	0	0	0	0	0	193.277	197.863	178.563	0	204.543	0	0	0	216.018	187.104	178.521	0	196.533	190.364	216.337	204.627	184.278	0	0	207.084	0	0	0	188.465	190.155	196.975	192.449	189.474	197.277	202.741	209.782	193.609	0	0	0	0	0	182.666	0	195.386	0
		199	937.98	0	0	0	0	0	199.02	208.058	189.534	0	213.053	0	0	0	212.355	182.883	183.755	0	191.192	0	183.339	204.604	188.371	0	0	206.337	0	0	0	203.614	193.484	187.316	182.517	195.779	202.629	205.261	201.357	186.667	0	0	0	0	198.241	191.831	184.28	201.173	0
		200	941.84	0	0	0	0	0	200.112	206.554	191.719	0	211.422	0	0	0	211.61	182.447	176.824	0	191.59	191.781	186.705	202.987	184.553	0	0	197.357	0	0	0	201.749	186.081	192.515	181.162	188.976	198.724	208.749	213.269	203.85	0	0	0	0	198.903	181.462	0	195.647	0
		201	945.7	0	0	0	0	0	191.62	186.439	181.487	0	211.426	0	0	0	207.696	184.43	171.386	0	186.691	193.609	186.996	199.89	185.53	0	0	200.008	0	0	0	185.953	180.655	190.747	190.803	190.445	206.601	199.043	211.501	207.631	0	0	0	0	187.093	193.164	194.644	190.523	0
		202	949.56	0	0	0	0	0	197.351	193.466	185.601	0	208.467	0	0	0	212.785	182.541	173.087	0	190.223	189.306	192.393	202.81	189.606	0	0	195.979	0	0	0	188.144	181.452	188.798	192.967	184.646	196.056	198.675	210.135	211.576	0	0	0	0	0	182.537	0	192.899	0
		203	953.42	0	0	0	0	0	189.349	198.202	184.255	0	205.956	0	0	0	212.811	188.673	177.229	0	187.757	188.215	188.981	205.987	179.84	0	0	197.955	0	0	0	183.918	197.111	192.203	194.416	182.291	213.697	191.601	196.335	208.671	0	0	0	0	0	190.182	0	191.472	0
		204	957.28	0	0	0	0	0	196.626	199.962	190.651	0	204.79	0	0	0	214.716	182.829	174	0	198.102	181.407	197.599	197.478	181.478	0	0	200.333	0	0	0	180.543	187.651	198.276	184.713	182.612	200.736	193.919	204.473	201.548	0	0	0	0	193.24	189.295	188.361	194.828	0
		205	961.14	0	0	0	0	0	195.35	206.762	188.949	0	203.369	0	0	0	212.876	181.379	178.255	0	195.747	194.823	191.925	199.614	176.947	0	0	206.465	0	197.021	0	188.941	183.011	0	188.237	186.946	195.817	194.303	212.736	201.575	0	0	0	0	195.51	184.988	0	186.563	0
		206	965	0	184.536	0	0	0	192.122	195.107	186.155	0	213.787	0	0	0	201.776	185.428	176.821	0	191.049	191.224	195.142	201.791	181.046	0	0	203.318	0	0	0	192.497	186.831	196.029	196.218	185.372	204.404	208.861	204.309	205.834	0	0	0	0	193.247	195.517	198.939	188.988	0
		207	968.86	0	0	0	0	0	186.964	187.147	184.408	0	210.447	0	0	0	210.311	182.491	176.188	0	186.021	0	185.994	201.756	186.2	0	0	203.535	0	186.162	0	170.258	190.404	196.997	190.851	190.867	201.182	209.775	203.574	202.541	0	0	0	0	0	191.896	183.967	194.747	0
		208	972.72	0	183.122	0	0	0	189.288	193.578	189.359	0	207.482	0	0	210.157	224.192	180.321	170.596	0	198.677	186.876	197.035	208.907	186.092	0	0	196.573	0	200.259	0	179.04	183.799	187.837	0	195.278	189.657	198.727	213.805	204.346	0	0	0	0	198.374	192.04	190.104	191.857	0
		209	976.58	0	0	0	0	0	0	197.018	193.452	0	204.392	0	0	0	211.274	186.3	174.321	0	186.224	194.816	193.743	200.509	185.584	0	0	205.566	0	185.451	0	188.823	183.9	193.54	189.723	194.114	190.597	206.606	194.103	0	0	0	0	0	204.145	188.348	202.467	195.154	0
		210	980.44	0	0	0	0	0	189.376	194.755	186.954	0	206.639	0	0	0	209.775	186.203	178.263	0	186.667	178.897	199.161	201.045	190.708	0	0	212.128	0	0	0	182.272	182.267	192.562	183.192	195.797	195.375	207.95	202.147	196.445	0	0	0	0	201.943	192.709	0	192.17	0
		211	984.3	0	188.077	0	0	0	196.983	206.099	188.987	0	204.184	0	0	0	216.75	192.452	182.294	0	193.16	183.491	192.093	203.758	191.022	0	0	205.279	0	0	0	186.634	185.818	194.928	186.635	187.592	196.022	205.293	205.566	210.673	0	0	0	0	198.881	191.44	196.154	197.472	0
		212	988.16	0	198.441	0	0	0	194.629	210.452	0	0	209.869	0	0	0	211.014	180.068	176.722	0	191.664	175.197	196.018	205.007	178.227	0	0	209.081	0	188.868	0	181.857	178.25	203.321	180.736	179.9	198.601	192.241	214.55	204.921	0	0	0	0	201.327	185.852	188.173	198.518	0
		213	992.02	0	188.821	0	0	0	187.097	205.302	189.219	0	208.52	0	0	0	199.318	182.325	177.951	0	205.845	179.975	189.784	209.665	185.954	0	0	221.305	0	197.896	0	183.418	184.343	194.992	183.783	184.951	196.136	202.956	220.191	198.864	0	0	0	0	200.312	180.394	198.7	191.015	0
		214	995.88	0	192.517	0	0	0	185.594	204.569	185.15	0	210.078	0	0	0	205.136	185.906	186.182	0	197.874	0	191.616	204.263	188.372	0	0	209.425	0	194.815	0	184.333	180.647	198.607	0	175.937	192.747	201.23	201.989	198.085	0	0	0	0	201.681	185.005	196.222	185.597	0
		215	999.74	0	194.53	0	0	0	192.726	207.495	182.775	0	211.823	0	0	0	203.432	188.029	172.785	0	187.39	188.513	190.046	207.169	178.647	0	0	201.231	0	190.152	0	175.258	180.415	189.327	189.53	191.235	208.099	202.669	202.114	206.596	0	0	0	0	197.215	188.474	194.42	193.76	0
		216	1003.6	0	197.402	0	0	0	191.658	205.02	200.99	0	205.43	0	0	0	205.792	187.01	179.868	0	194.79	189.818	192.562	202.253	184.01	0	0	194.381	192.852	194.632	0	171.279	183.859	192.185	181.33	186.254	200.659	197.121	206.127	209.159	0	0	0	0	200.395	183.587	206.034	191.163	0
		217	1007.46	0	201.227	0	0	0	188.755	211.396	187.073	0	211.278	0	0	0	204.639	185.737	179.278	0	193.552	191.581	194.392	201.664	188.264	0	0	206.564	188.763	190.259	0	186.971	176.644	194.265	179.017	196.03	191.003	199.191	207.692	206.348	0	0	0	0	205.497	190.539	207.711	196.196	0
		218	1011.32	0	187.395	0	0	0	194.962	217.579	185.566	0	211.112	0	0	0	205.79	189.235	178.609	0	192.45	196.038	194.568	206.526	182.58	0	0	205.819	191.806	206.14	0	176.948	176.569	192.472	179.459	186.421	192.077	206.695	203.205	218.676	0	0	0	0	195.029	179.624	208.685	195.678	0
		219	1015.18	0	202.295	176.522	0	0	190.927	207.214	185.561	0	214.061	0	0	0	199.923	189.355	179.667	0	190.245	182.433	192.391	206.384	192.16	0	0	200.04	185.063	185.988	0	185.034	184.673	191.038	195.884	182.821	193.396	195.682	195.091	198.841	0	0	0	0	199.298	184.198	208.226	192.767	0
		220	1019.04	0	217.222	183.018	0	0	185.134	201.636	179.402	0	206.68	0	0	0	203.45	197.105	171.193	0	193.917	187.712	193.92	206.731	180.995	0	0	207.69	182.501	189.233	0	179.072	174.464	195.263	196.119	181.611	196.965	197.33	193.076	204.538	0	183.475	182.103	0	204.164	184.704	207.373	196.333	0
		221	1022.9	0	188.576	180.727	0	0	195.344	203.051	187.222	0	205.278	0	0	0	194.471	190.804	183.008	0	185.121	186.125	203.713	205.114	187.949	0	0	202.285	190.622	189.124	0	174.784	176.477	200.847	191.827	184.231	193.308	192.084	200.28	198.469	0	0	191.543	0	197.583	181.263	199.798	186.133	0
		222	1026.76	0	195.063	0	0	0	193.316	209.539	185.846	0	209.62	0	0	0	201.04	180.844	177.561	0	192.623	193.745	199.771	210.383	182.405	0	0	198.169	178.323	197.487	0	180.119	173.972	197.283	192.824	181.192	200.477	200.859	199.535	201.1	0	188.073	0	0	196.538	184.733	209.632	187.392	0
		223	1030.62	0	201.718	191.229	0	0	191.986	198.127	183.879	0	209.165	0	0	0	202.672	188.337	183.243	0	197.088	194.976	195.428	207.704	178.942	0	0	197.629	0	197.793	0	180.456	181.272	201.797	188.325	172.299	195.875	209.156	202.754	201.775	0	0	0	0	194.999	183.718	205.943	189.783	0
		224	1034.48	0	203.914	186.104	0	0	189.525	196.63	192.694	0	210.463	0	0	0	198.384	191.622	179.643	0	195.552	187.763	190.914	201.578	185.188	0	0	0	192.646	185.206	0	184.06	187.831	185.633	186.279	190.541	182.823	212.374	198.135	206.76	0	0	0	0	203.678	183.728	200.116	198.624	0
		225	1038.34	0	203.299	188.299	0	0	183.026	203.705	190.602	0	211.402	0	0	0	201.337	189.215	176.948	0	204.972	185.513	193.353	193.737	182.709	0	0	0	186.914	193.944	0	176.861	167.805	198.245	179.578	183.666	182.516	201.43	203.04	202.538	0	190.42	193.414	0	204.505	184.272	206.341	191.794	0
		226	1042.2	0	196.659	188.72	0	0	187.842	205.953	180.072	0	220.301	0	0	0	200.219	191.566	186.966	0	196.288	194.935	190.031	198.329	186.873	0	0	192.605	181.711	194.877	0	180.913	175.189	197.884	193.643	175.686	190.051	210.943	194.991	200.429	0	196.315	180.276	0	204.155	185.841	196.866	191.185	0
		227	1046.06	0	190.301	191.674	0	0	196.423	196.728	187.58	0	215.07	0	0	0	199.665	194.657	188.928	0	191.769	188.662	196.517	210.647	188.607	0	0	197.282	181.533	189.091	0	179.844	174.476	192.803	186.445	185.322	193.952	205.877	200.957	203.322	0	190.439	184.822	0	204.803	181.031	201.737	192.153	0
		228	1049.92	0	191.813	183.791	0	0	206.283	202.283	193.27	0	214.649	0	0	0	204.772	184.715	185.735	0	199.259	182.824	203.516	199.746	183.21	0	0	0	0	193.686	0	181.385	165.265	189.588	180.542	178.025	195.274	209.234	199.331	203.25	0	190.877	194.86	0	206.678	182.17	218.43	192.256	0
		229	1053.78	0	188.227	193.8	0	0	188.044	201.671	182.774	0	215.457	0	0	0	216.398	177.528	187.923	0	204.363	193.366	195.319	198.664	190.626	200.348	0	196.25	174.062	189.992	0	178.622	178.91	201.738	188.692	191.944	192.173	212.277	206.688	204.554	0	193.652	189.393	0	194.627	187.803	206.232	196.646	0
		230	1057.64	0	196.099	188.264	0	0	188.937	203.059	187.874	0	208.769	0	0	0	207.53	189.263	183.468	0	201.992	182.732	203.122	214.041	182.97	0	0	0	187.942	190.052	0	188.382	185.501	193.184	191.262	181.687	188.72	202.26	202.579	204.835	0	0	197.947	0	204.195	180.482	205.63	193.123	0
		231	1061.5	0	196.724	188.983	0	0	0	200.198	187.764	0	215.744	0	0	0	205.201	197.56	179.978	0	202.429	203.496	193.315	195.593	182.17	0	0	0	179.083	0	0	180.222	182.579	198.056	185.196	189.138	192.925	208.49	201.336	192.245	0	180.721	187.056	0	201.562	185.253	197.058	192.225	0
		232	1065.36	0	183.873	184.406	0	0	189.824	201.207	179.547	0	0	0	0	0	206.715	183.999	174.291	0	200.536	190.421	198.109	204.39	179.09	196.706	0	0	181.19	193.679	0	178.928	184.168	194.726	185.651	186.903	195.673	206.427	209.541	192.007	0	186.275	192.996	0	194.547	186.547	202.402	196.876	0
		233	1069.22	0	199.697	183.112	0	0	181.906	201.083	183.512	0	204.859	0	0	0	196.558	186.528	177.834	0	188.847	189.683	204.495	195.475	180.449	0	0	197.653	184.607	203.21	0	174.55	185.343	199.963	184.977	188.021	187.078	202.186	198.78	193.932	0	188.809	185.566	0	204.869	190.345	193.263	195.433	0
		234	1073.08	0	182.293	189.689	0	0	184.731	202.896	188.883	0	204.283	0	0	0	193.936	182.151	185.164	0	190.647	192.388	202.269	206.201	179.104	0	0	0	0	197.99	0	190.754	183.466	194.977	181.967	182.673	201.278	207.805	206.079	208.859	0	185.549	192.531	0	200.508	176.409	207.692	197.904	0
		235	1076.94	0	197.91	186.576	0	0	180.605	195.499	186.101	0	206.269	0	0	0	195.88	185.301	187.768	0	206.587	198.028	207.979	205.711	181.859	191.947	0	200.224	184.476	192.928	0	178.495	193.94	184.233	187.23	188.314	189.749	211.649	208.6	203.821	0	184.101	191.88	0	198.417	183.729	203.994	200.319	0
		236	1080.8	0	222.02	180.51	0	0	184.978	200.975	190.85	0	211.728	0	0	0	191.843	193.13	185.881	0	193.217	185.866	215.018	210.527	184.677	201.241	0	208.388	0	203.951	0	197.154	207.663	191.402	189.214	180.499	188.638	203.03	205.547	202.555	0	185.311	185.583	0	199.422	192.317	203.908	192.259	0
		237	1084.66	0	192.524	182.131	0	0	183.017	203.995	191.108	0	208	0	0	0	193.716	193.182	181.389	0	198.011	191.706	195.371	203.941	184.144	197.826	0	208.541	0	193.99	0	193.851	183.256	192.891	177.165	189.013	187.457	202.895	205.75	204.512	0	182.162	193.793	0	196.699	192.075	204.113	196.532	0
		238	1088.52	0	192.189	191.661	0	0	187.584	204.684	186.501	0	209.144	0	0	0	193.731	197.015	186.405	0	200.676	188.708	203.891	210.505	183.18	198.706	0	203.129	0	196.26	0	179.929	185.721	190.971	182.514	188.765	193.667	207.126	209.546	196.648	174.683	186.643	188.101	0	209.126	190.372	201.13	194.662	0
		239	1092.38	0	191.983	178.992	0	0	189.639	197.592	190.68	0	0	0	0	0	192.899	185.691	181.269	0	196.601	178.713	195.097	205.576	185.166	0	0	0	0	189.239	0	182.927	184.472	192.905	193.548	191.986	197.25	207.308	206.497	197.566	174.194	182.247	190.464	0	202.646	194.248	200.576	202.716	0
		240	1096.24	0	195.236	183.017	0	0	194.504	205.427	185.33	0	0	0	0	0	192.543	184.084	182.361	0	202.606	187.999	211.825	212.763	173.552	199.92	0	0	0	197.729	0	192.873	180.462	202.205	191.948	193.511	190.435	202.571	197.161	207.538	174.964	180.787	188.086	0	206.624	194.826	197.356	199.42	0
		241	1100.1	0	190.217	184.672	0	0	192.707	196.035	198.454	0	208.466	0	0	0	195.019	183.654	181.496	0	190.641	182.787	216.287	203.837	191.175	198.857	0	214.249	0	185.339	0	183.062	190.916	192.904	189.49	188.595	193.025	208.402	197.301	208.092	183.478	190.139	192	0	203.48	184.058	208.334	203.318	0
		242	1103.96	0	189.075	193.226	0	0	204.413	200.183	193.258	0	0	0	0	0	190.612	192.65	178.851	0	204.919	0	214.555	200.991	185.164	197.599	0	204.752	0	200.4	0	181.096	182.036	198.143	190.189	193.814	200.939	197.252	192.826	204.078	176.65	194.426	189.567	0	200.429	177.84	190.086	195.595	0
		243	1107.82	0	0	181.991	0	0	192.132	205.465	189.609	0	0	0	0	0	192.95	182.989	180.31	0	195.015	191.187	205.872	200.277	180.49	191.253	0	205.76	0	195.25	0	184.959	176.064	196.055	188.73	187	180.404	213.649	199.3	199.897	176.316	188.255	187.422	0	205.464	180.728	196.594	190.361	0
		244	1111.68	0	185.067	182.425	0	0	198.241	189.417	182.111	0	0	0	0	0	192.655	192.628	176.79	0	202.323	199.088	211.301	199.434	177.739	199.184	0	198.81	0	191.427	0	189.654	178.08	192.481	183.687	190.703	188.363	199.973	200.205	200.902	170.283	192.068	192.991	0	198.902	190.214	204.388	195.045	0
		245	1115.54	0	182.769	189.703	0	0	177.161	208.806	190.743	0	199.341	0	0	0	199.904	190.878	175.859	0	183.513	192.035	217.043	203.539	192.005	192.228	0	203.178	0	202.461	0	189.248	185.454	196.497	179.294	193.358	203.321	202.594	191.048	205.662	172.596	189.411	183.194	0	204.019	182.066	211.573	193.312	0
		246	1119.4	0	191.354	179.682	0	0	190.065	203.245	186.485	0	0	0	0	0	205.048	188.819	177.362	0	194.207	192.69	215.697	197.76	186.146	189.887	0	197.407	183.972	200.42	0	177.642	189.023	194.35	181.482	188.402	195.173	211.813	197.127	205.555	176.633	200.792	175.726	0	206.52	185.84	191.45	193.455	0
		247	1123.26	0	194.825	185.211	0	0	181.803	198.664	183.077	0	0	0	0	0	203.432	188.553	172.343	0	194.611	191.902	202.957	205.878	182.106	196.872	0	197.233	0	198.884	0	178.024	186.592	194.792	182.727	189.567	189.369	204.481	194.302	198.804	178.542	187.334	183.892	0	207.805	193.101	202.872	199.398	0
		248	1127.12	0	192.525	185.354	0	0	183.762	201.869	184.919	0	204.987	0	0	0	202.181	193.108	173.921	0	191.485	189.812	205.415	199.335	185.482	189.518	0	201.865	0	195.864	0	181.545	182.985	193.684	189.472	194.543	192.012	202.337	193.899	202.62	168.753	190.692	191.442	0	198.368	180.242	207.492	200.4	0
		249	1130.98	0	190.457	185.085	0	0	185.577	200.096	187.495	0	0	0	0	0	208.424	186.512	181.513	0	190.947	199.717	215.652	203.956	177.755	0	0	201.731	0	193.647	0	186.697	184.291	198.442	183.528	179.171	207.008	208.725	199.245	194.393	177.496	195.257	184.284	0	199.629	176.701	203.729	195.261	0
		250	1134.84	0	189.384	182.513	0	0	189.015	193.374	182.64	0	0	0	0	0	199.863	192.304	178.863	0	191.906	191.343	219.318	196.422	189.67	197.439	0	198.023	181.348	190.794	0	181.752	185.84	201.789	185.081	185.074	198.622	206.417	194.197	193.015	169.133	193.237	185.823	0	200.592	182.472	201.428	198.178	0
		251	1138.7	0	191.711	183.902	0	0	185.717	195.949	182.855	0	0	0	0	0	200.024	186.431	187.213	0	194.134	202.652	209.811	199.409	182.506	195.663	0	198.495	0	190.279	0	181.904	184.51	195.707	185.494	189.066	194.166	211.093	190.546	205.048	0	192.605	188.72	0	209.427	184.412	195.602	192.063	0
		252	1142.56	0	182.975	179.525	0	0	0	212.552	200.759	0	0	0	0	0	197.774	188.237	173.668	0	194.332	189.283	199.18	194.783	178.919	204.032	0	205.355	179.964	195.375	0	183.252	179.672	194.262	186.149	187.461	199.216	215.218	189.842	202.973	168.836	197.354	200.127	0	205.014	184.445	205.392	191.674	0
		253	1146.42	0	186.01	182.304	0	0	178.581	196.08	186.094	0	0	0	0	0	200.267	200.275	181.027	0	192.353	192.28	208.586	203.66	182.153	0	0	210.298	188.578	196.718	0	181.123	179.187	0	182.322	181.289	195.363	213.794	193.909	205.8	170.345	199.27	190.402	0	200.954	184.223	195.727	201.029	0
		254	1150.28	0	190.274	179.616	0	0	192.401	192.864	175.362	187.664	0	0	0	0	191.556	190.944	173.813	0	192.167	192.394	209.691	204.972	191.755	196.339	0	199.69	0	0	0	185.729	179.963	197.828	181.882	182.201	199.879	208.584	194.575	201.936	173.575	201.402	180.995	0	211.677	187.612	196.725	204.111	182.605
		255	1154.14	190.836	183.276	179.79	0	0	193.439	199.638	193.338	182.992	0	0	0	0	196.703	188.05	175.783	0	188.113	181.545	212.262	217.111	181.012	199.01	0	206.421	187.785	192.181	0	177.412	177.835	199.813	181.519	181.241	204.08	201.342	197.845	202.896	171.196	193.921	191.197	0	201.039	180.056	207.944	200.783	187.44
		256	1158	197.603	188.632	178.279	0	0	178.6	194.659	184.163	185.924	0	0	0	0	199.852	185.127	169.908	0	187.064	0	202.397	201.934	184.864	194.395	0	195.615	0	199.582	0	182.294	183.323	199.133	188.936	185.636	190.837	206.884	199.315	190.258	169.31	196.198	192.477	0	209.502	190.227	207.881	198.09	182.553
		257	1161.86	0	190.226	175.002	0	0	178.632	189.147	176.959	191.151	0	0	0	0	200.442	188.893	173.486	0	176.186	195.081	210.021	205.362	178.477	192.305	0	206.977	185.107	191.839	0	178.44	179.585	211.629	184.453	183.55	202.958	206.407	194.816	187.907	171.918	202.217	190.799	0	202.644	192.071	211.432	205.508	0
		258	1165.72	0	200.497	168.431	0	0	193.812	194.457	182.736	0	0	0	0	0	191.221	175.695	199.338	0	178.057	202.882	198.402	212.202	180.953	199.234	0	196.583	188.547	194.889	0	175.503	179.66	211.36	184.145	188.105	195.847	207.528	197.267	190.369	169.186	193.999	182.934	0	207.243	190.365	215.883	201.921	0
		259	1169.58	0	187.299	173.817	0	0	184.59	185.529	177.955	188.712	0	0	0	0	195.145	189.813	165.35	0	183.956	198.485	202.147	205.573	177.525	202.16	0	195.883	189.437	0	188.322	175.497	187.157	201.759	179.476	183.696	187.748	207.711	204.472	200.509	0	194.569	192.429	0	197.63	185.65	216.224	197.784	187.433
		260	1173.44	200.752	186.734	179.022	0	0	186.832	189.902	183.504	189.924	0	0	0	0	191.055	186.413	176.321	0	195.531	193.683	206.076	208.934	185.737	200.452	0	194.306	172.465	0	0	184.447	184.591	204.439	180.059	191.931	198.419	211.211	194.854	200.258	173.432	193.375	185.251	0	207.585	182.52	203.795	196.783	187.682
		261	1177.3	194.046	195.894	186.091	0	0	185.195	214.424	189.407	186.845	0	0	0	0	197.623	192.637	161.494	0	182.277	213.848	195.184	207.117	174.156	196.98	0	193.16	187.909	193.276	0	172.285	182.714	207.941	189.76	192.723	195.213	220.3	198.063	196.723	168.365	181.456	195.247	0	198.994	197.111	215.914	198.49	184.966
		262	1181.16	191.944	194.481	186.212	0	0	183.22	207.374	177.888	189.114	0	0	0	0	196.785	193.093	176.878	0	193.434	199.252	210.525	199.967	175.208	192.063	0	207.633	177.707	189.424	0	171.729	177.057	194.716	182.134	178.02	197.244	213.244	201.751	202.966	0	194.09	189.105	0	206.505	179.9	200.164	203.619	181.733
		263	1185.02	200.34	191.068	191.007	0	0	186.7	206.244	180.598	187.49	0	0	0	0	197.72	185.939	170.662	0	186.761	194.238	197.296	195.953	177.149	187.989	0	206.166	191.899	191.511	0	176.965	174.871	208.234	179.755	176.813	192.796	203.582	189.818	190.8	0	186.322	186.077	0	197.957	178.025	216.542	200.131	193
		264	1188.88	196.154	194.352	185.87	0	0	180.694	193.75	177.47	181.185	0	173.36	0	0	196.369	176.541	215.507	0	180.106	197.032	190.675	203.149	171.714	196.629	0	199.189	184.309	194.272	0	177.831	173.852	199.116	182.768	181.428	189.135	207.375	198.242	187.314	0	185.914	177.313	196.347	198.09	182.674	207.586	203.506	181.642
		265	1192.74	196.007	196.157	190.818	0	0	194.457	193.538	185.063	190.818	0	0	0	0	201.3	171.5	166.514	0	181.674	194.435	190.274	207.741	177.677	197.207	0	192.846	189.925	0	182.992	171.477	170.828	199.799	181.509	189.778	189.748	214.708	192.715	188.864	0	184.631	191.126	200.553	207.05	179.796	192.657	197.558	0
		266	1196.6	189.97	193.711	190.283	0	0	181.157	201.961	187.916	192.256	0	186.468	0	0	198.992	170.837	167.739	0	0	0	209.124	200.46	196.699	189.737	0	193.546	195.412	0	0	169.945	184.188	204.363	186.294	175.559	198.618	208.139	210.254	195.238	0	183.175	191.118	0	196.215	185.829	196.169	201.608	183.626
		267	1200.46	191.838	189.217	187.734	0	0	187.131	191.81	171.218	192.644	0	191.282	0	0	206.906	185.502	176.699	0	192.828	195.462	204.944	209.859	185.258	192.688	0	192.931	190.584	193.777	0	170.772	184.507	191.939	184.285	174.752	191.22	215.754	209.351	198.148	173.664	187.428	190.879	196.626	203.432	180.3	198.768	204.715	181.444
		268	1204.32	190.016	189.72	190.081	0	0	191.839	200.538	174.167	191.695	0	191.293	0	0	206.135	171.571	167.513	0	172.984	199.751	204.14	210.003	184.038	201.059	0	200.209	181.146	194.75	186.874	174.349	185.612	195.848	186.366	183.245	194.504	214.139	188.479	188.734	0	187.062	192.256	0	205.655	181.771	204.73	202.731	194.331
		269	1208.18	190.765	179.309	177.36	0	0	186.629	192.098	176.435	196.535	0	194.026	0	0	201.699	178.146	173.45	0	179.16	200.127	196.402	208.578	176.827	191.41	0	196.956	188.472	193.076	185.757	181.73	184.465	201.551	188.824	189.501	188.99	205.36	192.008	187.848	0	179.793	188.692	207.4	198.242	179.706	202.163	200.876	202.512
		270	1212.04	189.484	176.9	188.284	0	0	184.74	192.572	177.709	203.268	208.974	193.683	0	0	200.316	171.73	170.59	0	0	198.645	207.658	194.814	175.63	193.193	0	204.224	195.593	185.093	180.765	172.654	169.687	193.591	187.174	180.103	194.34	218.528	196.65	193.909	167.721	188.012	183.454	0	207.174	181.362	202.01	207.747	184.551
		271	1215.9	185.92	184.411	186.174	0	0	176.073	203.768	182.298	185.834	0	172.715	0	0	212.391	178.341	174.463	0	0	192.118	206.828	205.57	178.149	185.906	0	195.815	195.329	196.464	185.052	171.888	184.51	195.74	183.228	177.743	189.72	215.586	200.898	194.19	0	186.295	181.325	0	198.664	177.736	194.796	210.026	184.165
		272	1219.76	191.841	181.508	189.498	0	0	184.11	189.735	184.627	189.743	207.899	181.9	0	0	206.46	181.094	174.262	0	0	195.909	200.205	195.311	184.302	190.487	0	195.282	180.294	193.338	170.745	171.601	178.312	199.955	191.274	185.518	192.813	209.9	199.919	190.382	173.935	191.877	188.177	200.877	196.677	187.046	201.692	199.2	179.65
		273	1223.62	189.856	190.762	202.198	0	0	181.63	197.836	173.246	197.537	198.788	187.23	0	0	196.059	176.556	161.034	0	0	190.401	205.343	212.366	181.785	192.062	0	198.315	185.021	200.46	182.241	174.149	181.876	196.753	193.649	166.86	194.507	213.319	189.146	193.117	0	199.784	190.649	0	194.159	191.104	205.842	204.876	184.909
		274	1227.48	190.214	192.047	190.202	0	0	185.215	183.377	181.283	193.808	205.58	187.643	0	0	196.717	174.788	167.596	0	187.421	192.038	200.43	204.817	182.044	187.165	0	204.017	175.257	195.251	0	189.056	0	197.975	175.837	180.071	195.076	207.454	200.801	193.52	171.12	188.023	186.162	186.84	199.083	173.655	189.032	192.892	180.803
		275	1231.34	184.596	196.501	176.679	0	0	179.549	193.883	179.874	193.662	201.461	190.249	0	0	188.939	182.063	172.369	0	186.241	199.939	203.712	198.025	185.217	184.749	0	198.01	185.548	191.391	0	0	180.531	195.858	187.81	187.061	206.862	203.934	199.205	196.237	166.646	188.614	179.383	192.685	197.565	181.848	205.617	201.08	187.663
		276	1235.2	189.493	187.688	184.874	0	0	181.456	202.591	0	190.984	198.469	189.239	0	0	206.627	182.27	171.763	0	192.911	200.851	196.505	198.854	183.976	183.511	0	196.985	180.25	184.343	183.505	169.452	182.235	197.257	179.194	190.209	198.362	215.845	204.12	191.111	159.264	187.597	192.395	0	198.922	189.438	209.636	200.444	0
		277	1239.06	202.977	197.131	185.653	0	0	0	189.568	187.963	198.066	208.487	187.811	0	0	206.135	189.986	165.144	0	187.184	192.422	184.444	193.991	179.111	188	0	207.437	181.701	185.711	0	172.722	180.786	199.682	184.783	183.332	198.324	204.295	198.756	190.687	163.754	195.085	184.482	189.481	199.39	190.243	198.178	202.958	186.311
		278	1242.92	196.038	194.045	190.871	0	0	178.508	191.655	178.127	186.946	196.096	194.7	0	0	200.226	183.066	165.406	0	199.823	190.841	197.123	204.454	178.364	192.899	0	200.376	186.931	193.815	187.247	164.794	182.508	196.148	172.921	183.798	197.83	211.663	209.785	189.25	173.734	197.715	184.554	196.413	195.543	178.312	203.387	196.754	182.402
		279	1246.78	191.243	181.103	183.101	0	0	182.634	193.689	186.738	187.455	200.158	186.125	0	0	201.175	182.025	167.546	0	183.561	200.404	210.045	204.212	185.412	196.587	0	201.033	175.084	191.894	193.906	165.012	180.328	208.111	177.057	189.742	201.745	206.53	188.859	194.611	164.836	188.149	191.321	194.891	197.015	183.994	203.162	0	188.94
		280	1250.64	202.397	185.185	179.119	0	0	177.205	198.158	189.068	190.275	202.644	189.743	0	0	199.623	185.297	169.006	0	197.277	186.593	201.727	192.67	184.027	200.05	0	193.304	187.523	185.578	186.669	168.035	185.016	196.952	174.822	180.843	205.646	199.188	198.733	191.594	164.366	188.991	170.792	200.168	195.888	174.699	196.869	201.882	191.562
		281	1254.5	0	191.27	191.424	0	0	181.819	196.248	176.922	194.413	197.81	179.205	0	0	194.307	187.012	176.298	0	190.831	188.242	204.73	209.298	174.458	192.155	0	202.671	179.613	200.148	0	174.946	185.967	195.689	178.348	180.162	207.824	200.178	199.193	197.05	173.192	189.034	185.664	191.589	199.667	173.821	209.042	192.65	182.577
		282	1258.36	185.868	196.726	184.236	0	0	177.719	192.328	187.579	191.926	203.022	183.03	0	0	201.294	193.114	174.068	0	211.599	192.335	204.76	205.095	173.593	192.071	0	195.925	186.408	191.258	185.533	171.851	188.125	200.306	189.203	192.22	198.485	202.402	195.689	191.802	167.777	191.545	174.03	0	201.774	169.899	192.644	192.649	186.144
		283	1262.22	196.316	195.913	186.638	0	0	181.358	206.216	185.747	193.309	202.258	187.186	0	0	192.94	186.992	167.185	0	195.319	195.345	199.297	207.763	187.606	197.212	0	183.109	175.129	189.828	195.992	173.88	197.126	199.896	191.289	188.804	197.671	193.638	198.63	203.775	173.614	201.482	173.387	192.453	194.837	177.284	195.944	192.308	185.271
		284	1266.08	192.804	187.444	192.746	0	0	174.033	190.076	180.242	186.814	209.111	177.084	0	0	191.817	182.564	159.29	0	0	187.352	196.109	205.31	187.685	199.123	0	207.075	179.064	195.873	181.142	163.652	195.449	204.773	178.134	183.215	188.539	206.295	195.652	201.4	182.984	191.139	169.222	200.65	194.583	182.686	191.6	197.92	185.024
		285	1269.94	194.592	193.886	192.483	0	0	183.449	193.475	181.848	190.988	205.966	194.498	0	0	195.993	179.259	172.309	0	202.228	0	204.586	193.541	175.162	194.011	0	191.402	175.908	202.373	0	162.316	186.582	202.485	188.521	183.586	208.254	198.197	195.318	190.86	180.512	193.499	172.672	194.073	189.265	187.294	179.197	202.01	178.851
		286	1273.8	192.356	192.372	192.109	0	0	181.086	199.528	182.739	194.452	193.746	188.584	0	0	210.48	174.706	164.064	0	200.563	186.282	204.235	203.018	181.657	180.192	0	198.223	186.922	199.381	0	169.7	188.154	198.58	190.044	189.894	193.369	199.065	211.197	193.409	178.584	189.986	175.106	192.486	196.293	178.115	194.009	202.831	185.534
		287	1277.66	193.523	195.736	193.317	0	0	175.684	195.999	179.388	189.812	200.463	176.081	0	0	193.611	179.795	161.115	0	203.721	186.128	212.497	199.214	190.51	192.918	0	199.587	0	189.202	183.385	175.126	191.34	200.086	173.263	179.255	204.018	201.767	204.242	202.453	175.578	193.035	178.209	191.087	198.974	184.354	203.645	194.723	183.982
		288	1281.52	191.673	193.048	194.155	0	0	178.582	200.803	175.219	191.476	204.696	182.702	0	0	201.602	176.375	166.228	0	196.271	191.745	198.745	198.387	178.69	195.858	0	190.973	185.32	194.124	179.756	180.236	190.484	203.431	174.012	191.298	199.317	199.421	209.603	190.309	167.063	197.461	173.545	178.74	194.89	177.849	185.519	195.228	186.019
		289	1285.38	199.429	186.631	195.171	0	0	182.052	201.724	183.566	194.55	198.355	184.629	0	0	203.895	173.775	169.439	0	199.362	192.966	202.263	205.823	179.128	194.982	0	202.92	176.986	196.753	175.571	160.907	186.36	207.605	185.739	182.535	194.697	205.021	198.743	191.107	174.46	193.798	172.616	181.334	201.461	177.409	202.106	194.954	180.202
		290	1289.24	194.185	186.854	195.76	0	0	173.232	203.793	176.997	192.798	195.535	185.875	0	0	189.436	176.462	0	0	193.516	0	195.039	202.811	189.892	188.391	0	197.896	186.74	191.488	167.022	164.702	191.076	203.765	176.765	188.396	189.176	186.976	200.777	185.892	176.275	194.476	0	0	203.05	180.995	206.949	194.485	189.019
		291	1293.1	191.78	186.59	182.753	0	0	182.622	188.562	174.111	193.679	197.211	181.914	0	0	206.622	176.866	0	0	0	192.584	203.307	203.538	183.197	191.252	0	203.47	0	200.402	184.064	174.552	186.677	208.982	197.973	182.513	193.648	197.929	200.15	201.278	172.03	191.152	167.649	185.079	205.717	194.301	206.936	196.365	188.802
		292	1296.96	189.413	190.099	189.349	0	0	174.209	202.169	183.83	188.761	197.614	183.362	0	0	210.939	183.019	163.841	0	197.358	189.576	203.145	200.818	175.415	183.584	0	207.662	0	200.778	182.432	171.579	190.759	197.71	185.967	176.981	193.551	201.781	203.159	195.835	178.2	203.138	181.597	189.867	205.25	178.006	206.023	203.525	189.227
		293	1300.82	190.869	186.414	189.922	0	0	174.782	193.068	186.134	189.381	192.796	180.953	0	0	217.521	177.056	160.457	0	197.991	191.636	189.078	188.46	191.003	190.732	0	206.717	170.354	190.52	171.208	167.999	197.372	199.543	184.196	175.941	196.705	189.21	201.549	189.521	166.603	194.799	174.508	0	193.792	174.955	163.407	203.691	194.418
		294	1304.68	186.863	198.623	184.693	0	0	177.227	199.862	181.833	186.773	204.71	182.881	0	0	210.132	181.006	173.052	0	192.541	187.758	194.422	187.442	186.084	196.255	0	202.421	179.324	200.189	169.873	168.842	176.972	199.15	190.732	181.382	208.328	202.253	207.828	202.843	181.008	195.454	175.38	192.025	195.141	182.567	200.456	198.56	183.27
		295	1308.54	190.598	192.212	183.313	0	0	173.873	197.462	175.937	189.174	199.588	180.437	0	0	205.644	182.275	165.23	0	200.624	191.661	198.467	199.258	184.853	187.854	0	204.101	171.545	197.496	186.674	176.163	183.335	196.528	184.171	189.178	190.179	203.831	200.122	201.432	177.881	204.135	169.97	198.312	197.039	182.37	207.479	191.282	192.798
		296	1312.4	196.556	185.492	186.583	0	0	173.565	201.404	181.035	214.317	197.719	186.085	0	0	210.97	180.456	164.734	0	193.383	185.556	187.683	202.711	176.578	191.919	0	203.199	182.856	194.764	182.589	183.843	185.437	196.721	181.078	179.335	194.845	196.103	198.967	194.96	180.076	201.16	167.058	0	209.733	189.743	204.194	191.023	182.988
		297	1316.26	193.545	184.025	193.073	0	0	170.154	202.301	189.781	193.985	201.685	183.395	0	0	213.012	181.327	160.428	0	202.05	178.647	200.277	198.381	183.031	193.077	0	205.546	179.607	200.758	180.088	181.535	189.169	198.214	187.273	179.322	194.029	202.944	204.821	194.39	175.505	197.122	169.86	179.131	198.76	185.475	197.781	192.96	184.197
		298	1320.12	199.154	186.851	181.215	0	0	172.619	203.238	183.073	200.636	196.498	178.674	0	0	196.658	177.589	165.597	0	201.641	179.778	191.539	188.322	183.318	193.872	0	209.836	181.656	194.484	177.129	179.655	188.499	199.801	177.984	198.594	188.722	198.709	205.93	198.524	172.115	194.304	170.312	188.24	202.735	179.129	196.88	190.26	186.308
		299	1323.98	194.827	190.954	178.433	0	0	173.912	206.044	182.514	196.467	197.234	177.882	0	0	203.714	179.031	163.88	0	193.836	189.481	203.559	191.94	179.646	196.669	0	205.693	0	189.601	176.217	175.231	186.535	197.231	187.596	180.08	192.785	193.059	200.253	201.319	177.601	201.846	166.535	197.919	202.096	184.189	195.009	192.148	184.752
		300	1327.84	189.299	191.192	189.422	0	0	179.102	195.377	184.245	188.95	198.703	183.044	0	0	201.804	186.368	176.771	0	195.899	185.659	206.45	200.201	180.365	183.424	0	210.85	191.34	186.439	184.301	176.363	182.545	204.256	194.038	180.172	194.827	196.77	212.224	200.063	171.575	193.133	168.669	194.97	207.695	179.789	208.649	198.798	197.445
		301	1331.7	190.902	191.792	189.629	0	0	184.498	201.974	175.202	202.611	195.881	178.352	0	0	191.545	179.389	0	0	201.666	184.799	192.427	195.128	176.715	184.784	0	213.1	182.549	193.98	169.191	170.365	188.166	202.709	190.881	182.533	192.369	206.299	201.97	190.368	171.74	195.741	170.707	192.533	197.174	184.399	209.712	189.835	180.657
		302	1335.56	209.06	195.154	184.83	0	0	170.386	202.688	182.196	198.667	204.261	188.731	0	0	204.003	168.248	167.593	0	190.09	182.431	193.947	196.067	184.531	192.766	0	205.467	176.311	192.97	182.122	176.399	177.327	198.852	196.645	179.043	202.746	208.991	206.47	187.091	177.53	199.209	165.144	185.307	198.114	196.246	192.952	195.366	188.766
		303	1339.42	187.892	174.827	176.249	0	0	173.893	190.427	188.467	191.465	199.067	180.986	0	0	204.527	179.065	172.427	0	195.185	186.557	197.116	194.303	182.116	189.126	0	216.637	187.851	195.914	174.462	174.403	174.191	197.028	179.498	183.072	201.901	198.907	201.821	196.004	170.222	195.716	167.63	198.967	198.804	194.753	202.957	198.975	174.912
		304	1343.28	190.712	192.564	182.57	0	0	179.362	197.907	183.402	194.406	196.382	178.732	0	0	205.169	176.352	177.885	0	201.684	180.219	205.141	193.941	189.279	192.579	0	208.732	176.98	193.252	164.745	179.153	173.931	197.914	186.841	189.288	196.184	201.859	213.278	196.891	179.039	188.838	0	193.04	198.09	188.836	195.895	194.089	185.938
		305	1347.14	193.883	185.293	182.549	0	0	176.695	199.235	192.491	199.412	195.828	181.539	0	0	202.887	181.904	177.105	0	188.285	193.145	205.616	197.351	193.883	188.561	164.583	209.359	184.247	0	177.429	177.23	181.223	201.555	182.509	181.081	196.204	195.588	189.095	195.679	170.133	196.846	0	194.682	200.443	192.852	189.264	195.746	188.27
		306	1351	196.056	191.356	186.169	0	0	181.63	192.182	190.449	199.562	211.11	189.182	0	0	195.561	177.92	184.245	0	201.279	191.624	199.154	198.362	183.381	190.893	167.224	210.141	181.427	0	170.982	172.583	180.007	198.005	185.116	172.104	192.049	195.088	205.843	188.386	168.542	186.294	178.822	187.371	207.376	186.182	188.793	200.374	184.907
		307	1354.86	195.344	188.53	186.048	0	0	184.915	192.027	175.72	197.956	198.444	170.449	0	0	198.394	181.21	175	0	195.712	196.955	200.398	184.648	169.863	187.062	165.345	197.823	183.613	0	165.429	182.465	184.061	197.662	182.777	168.496	196.173	192.759	206.468	192.466	176.404	190.649	166.322	189.274	192.581	187.63	197.705	183.824	187.59
		308	1358.72	200.837	186.449	189.106	0	0	182.014	200.77	179.26	203.026	206.098	173.306	0	0	212.913	174.217	0	0	200.404	191.091	209.396	193.311	177.485	184.081	0	215.894	188.949	188.726	173.657	182.109	185.554	203.501	189.646	175.169	189.662	194.358	204.204	191.133	166.142	196.211	169.102	198.948	207.145	197.982	192.909	189.56	179.012
		309	1362.58	185.964	184.858	177.771	0	0	171.674	196.485	185.807	193.508	200.591	179.396	0	0	206.712	169.157	181.17	0	206.784	188.837	190.624	192.573	187.07	187.387	0	198.338	180.546	0	176.325	182.137	178.832	194.881	184.516	174.184	194.69	200.011	204.006	192.763	179.824	199.204	169.409	0	197.348	183.113	197.063	184.818	190.603
		310	1366.44	188.252	188.645	180.114	0	0	185.622	199.406	201.868	196.398	205.312	175.035	0	0	214.346	186.187	170.029	0	192.329	0	206.896	195.093	185.157	186.906	0	200.599	181.423	0	174.921	167.869	182.347	187.664	184.504	184.63	200.44	199.409	206.104	195.627	176.894	194.771	176.284	188.526	206.112	184.849	204.7	185.758	190.583
		311	1370.3	184.848	192.831	184.412	0	0	177.982	206.291	179.641	198.822	204.729	183.491	0	0	204.905	183.479	175.972	0	191.542	192.046	201.93	200.657	182.714	194.213	0	202.576	179.356	200.901	174.97	179.734	180.479	204.837	187.725	193.958	197.22	192.155	215.677	190.22	169.025	194.563	169.326	185.932	202.73	189.991	197.906	188.692	194.374
		312	1374.16	197.157	198.806	179.699	0	0	174.21	207.599	177.634	196.646	199.394	174.627	0	0	207.062	176.789	185.027	0	0	192.131	197.427	194.319	193.99	194.281	172.415	196.947	188.218	0	168.444	184.534	183.49	205.844	177.876	172.03	203.179	196.354	211.386	199.316	172.236	195.669	175.983	192.861	201.238	193.013	191.715	197.277	179.127
		313	1378.02	186.169	196.329	183.185	0	0	174.568	205.211	169.639	194.313	208.857	176.271	0	0	210.477	174.624	178.389	0	197.948	189.284	202.651	195.967	181.32	187.166	0	204.264	183.734	197.571	167.333	175.02	184.365	195.14	177.985	168.649	202.554	0	212.01	190.309	175.866	200.105	0	193.895	210.235	195.652	205.036	194.03	179.769
		314	1381.88	187.997	187.957	183.513	0	0	183.547	218.556	180.531	196.82	196.518	190.96	0	0	211.98	181.893	189.136	0	200.511	188.642	210.684	189.284	184.526	193.241	171.376	202.813	192.745	192.583	174.236	184.894	183.273	197.027	191.484	180.653	205.831	197.376	199.287	196.085	179.467	191.977	0	189.336	208.188	184.551	189.479	195.256	187.753
		315	1385.74	191.766	188.181	182.307	0	0	171.706	195.415	189.021	189.034	201.544	174.682	0	0	215.235	172.111	183.466	0	197.299	190.674	203.664	202.203	176.454	188.237	0	206.263	184.825	0	181.614	177.037	177.765	197.45	195.271	173.92	203.251	206.164	212.868	194.04	176.765	195.52	180.936	185.943	208.819	192.374	195.224	203.011	176.811
		316	1389.6	188.891	203.871	182.637	0	0	182.769	194.646	175.468	193.538	200.199	162.665	0	0	204.501	177.116	183.413	0	179.426	182.057	208.042	204.28	190.162	193.239	169.949	214.083	193.126	0	170.811	170.534	178.129	203.226	186.946	181.286	205.518	207.678	215.78	196.736	173.448	201.693	174.891	196.043	202.431	186.562	193.906	193.806	191.758
		317	1393.46	178.756	204.049	183.579	0	0	180.718	201.979	185.349	191.167	209.199	178.352	0	0	210.269	179.239	180.415	0	0	197.542	222.146	204.947	190.41	183.17	173.865	208.676	211.866	0	178.022	176.187	178.954	197.867	196.714	173.31	199.446	198.775	217.252	205.525	162.608	184.684	178.556	183.807	200.442	192.668	192.715	191.102	182.871
		318	1397.32	187.343	188.494	173.992	0	0	188.726	208.063	179.022	201.053	202.028	175.384	0	0	216.669	176.584	181.551	0	193.226	199.503	209.397	193.024	189.332	193.195	163.71	210.324	195.692	0	181.956	167.51	177.237	194.428	184.972	172.126	186.436	196.604	208.64	189.873	176.786	191.933	168.432	193.356	200.961	187.064	197.587	193.025	187.652
		319	1401.18	184.834	190.209	179.6	0	0	178.531	194.091	181.545	183.171	192.018	181.371	0	0	212.391	175.663	185.711	0	191.794	191.591	198.989	187.183	188.224	188.803	174.016	218.3	183.783	0	171.343	177.949	175.351	199.566	181.384	173.501	192.334	203.708	209.469	193.897	171.15	183.83	180.608	179.26	202.471	189.305	190.033	193.791	182.402
		320	1405.04	187.91	188.953	177.3	0	0	184.524	203.934	184.626	197.815	201.262	188.641	0	0	203.473	175.43	191.068	0	195.684	193.012	202.696	194.182	196.481	191.421	174.008	213.405	199.442	0	179.157	165.902	174.486	192.518	177.909	176.942	199.278	199.947	207.507	193.821	171.294	183.75	176.05	175.554	198.812	200.265	191.875	190.179	186.669
		321	1408.9	188.713	193.151	181.477	0	0	169.332	208.705	179.147	192.809	202.571	184.061	0	0	210.61	177.529	191.781	0	193.197	188.526	203.497	189.977	193.346	188.742	176.044	197.895	191.131	0	171.729	179.504	173.117	196.791	179.583	176.109	203.809	207.803	208.053	195.195	167.889	193.289	167.152	188.879	201.854	197.805	201.938	191.353	185.953
		322	1412.76	193.308	204.287	178.505	0	0	179.785	204.793	180.304	185.766	198.384	177.329	0	0	204.313	175.626	193.234	0	191.475	185.399	207.735	196.358	186.539	183.439	166.491	200.702	191.457	0	170.501	172.306	183.22	198.038	190.213	174.266	197.586	200.53	207.937	190.155	167.696	180.717	189.221	183.452	206.46	196.277	199.419	185.428	178.245
		323	1416.62	193.256	199.965	185.042	0	0	183.941	198.634	179.105	190.394	201.485	183.735	0	0	220.411	178.672	169.478	0	191.735	185.53	205.567	188.256	192.684	193.051	167.938	209.156	196.97	0	161.217	169.339	181.997	198.688	186.415	165.329	186.155	208.616	208.068	186.16	161.303	197.029	177.417	188.749	208.157	191.893	198.088	195.287	174.003
		324	1420.48	192.241	189.993	180.42	0	0	181.083	206.457	182.773	191.146	198.339	181.347	0	0	222.838	186.317	187.49	0	200.807	192.106	207.509	188.754	191.851	186.397	176.055	212.422	191.548	0	0	169.348	174.434	203.193	180.901	176.996	194.409	193.231	202.567	203.48	170.731	186.729	176.255	174.538	197.24	192.633	201.227	193.101	172.687
		325	1424.34	185.619	190.78	186.498	0	0	177.519	210.768	186.624	181.232	203.964	173.823	0	0	216.834	180.77	185.296	0	185.833	185.168	213.984	203.198	183.522	187.507	175.465	215.798	202.184	0	0	166.978	185.679	202.17	175.364	167.742	191.491	200.606	216.43	193.331	165.561	181.948	180.083	187.301	203.756	193.331	203.605	194.356	184.395
		326	1428.2	191.033	193.917	176.217	0	0	182.063	205.747	173.214	189.481	207.272	180.063	0	0	205.342	180.512	183.717	0	196.615	196.265	202.613	194.055	186.514	197.061	178.856	219.394	190.31	0	0	174.012	175.478	207.431	176.595	164.064	194.541	194.287	213.029	192.547	165.373	193.043	0	0	200.547	189.231	202.067	186.902	179.616
		327	1432.06	184.959	182.843	174.676	0	0	184.407	211.222	187.483	189.973	202.519	180.312	0	0	211.739	186.076	210.563	0	192.046	0	205.518	189.052	192.846	193.362	168.299	212.443	200.796	0	169.049	167.775	173.535	191.269	187.611	168.49	197.353	201.761	209.568	197.062	164.606	184.055	181.52	188.576	201.325	185.992	202.343	199.323	183.398
		328	1435.92	188.172	187.302	172.613	0	0	168.73	198.774	183.484	178.832	199.163	178.15	0	0	218.847	178.825	174.917	0	0	188.006	209.099	197.46	186.691	192.461	174.946	203.293	191.151	0	174.735	175.96	171.125	190.768	183.238	181.69	195.451	204.646	203.192	201.346	167.048	193.259	173.325	180.876	194.65	196.738	201.035	191.2	192.539
		329	1439.78	187.853	189.808	186.165	0	0	180.164	208.833	174.9	184.314	192.566	172.787	0	0	211.02	174.4	173.199	0	0	0	200.963	201.646	184.712	185.999	170.306	207.075	188.1	0	181.25	171.342	175.391	194.792	189.623	167.53	199.655	200.162	212.741	193.385	182.276	190.942	181.129	187.988	211.425	193.323	204.606	202.54	181.45
		330	1443.64	184.919	198.376	184.038	0	0	184.272	196.358	187.127	179.937	201.22	180.914	0	0	205.346	190.462	179.336	0	0	191.334	211.205	197.382	192.113	180.179	163.738	210.462	191.374	0	175.334	175.817	175.336	200.959	193.105	172.249	186.683	194.379	203.74	206.358	171.515	178.888	173.97	194.296	201.442	183.315	212.275	193.343	185.566
		331	1447.5	191.888	180.532	174.009	0	0	181.306	197.845	185.475	190.365	207.044	181.137	0	0	210.991	174.861	182.171	0	0	0	203.225	195.405	193.071	187.465	175.677	204.198	185.083	0	181.865	178.013	176.152	191.45	192.977	169.043	182.633	194.186	202.552	205.095	164.569	182.606	0	187.968	201.731	190.471	215.477	195.199	175.702
		332	1451.36	197.568	181.779	180.038	0	0	179.786	200.995	181.075	184.598	185.608	189.594	0	0	205.296	185.314	184.038	0	197.411	0	207.24	192.745	195.696	183.322	164.881	201.723	199.145	0	175.071	165.415	172.965	193.607	187.569	174.698	182.028	208.91	208.396	197.489	166.673	174.775	182.475	186.542	202.647	195.054	206.224	204.332	177.529
		333	1455.22	193.332	184.919	180.872	0	0	178.73	193.386	179.711	191.083	205.93	185.341	0	0	211.021	186.303	184.912	0	190.907	0	205.835	208.354	181.45	191.876	160.709	209.108	195.353	0	176.56	185.11	186.687	192.265	197.136	168.358	193.909	196.04	204.085	206.106	161.124	178.312	175.897	188.907	207.869	191.706	200.544	202.783	180.354
		334	1459.08	194.143	187.967	178.614	0	0	181.503	199.246	175.741	189.778	196.089	179.921	0	0	211.139	176.996	186.437	0	200.855	0	201.457	208.379	198.086	187.054	173.281	205.865	187.124	0	179.657	166.043	181.761	201.558	178.58	168.04	191.51	201.248	205.096	202.727	168.631	186.713	181.773	187.552	206.76	192.235	202.634	189.186	180.995
		335	1462.94	203.525	192.763	185.754	0	0	183.56	204.545	176.475	190.405	193.946	181.452	0	0	209.008	172.843	184.076	0	196.933	184.154	212.488	208.495	186.753	186.896	164.404	211.286	190.247	0	175.822	173.429	178.269	196.296	192.273	169.604	191.03	201.829	218.194	200.381	163.559	188.091	178.997	189.224	200.384	197.416	200.358	198.014	179.573
		336	1466.8	198.5	184.001	197.036	0	0	184.611	203.694	0	199.85	200.039	183.345	0	0	195.217	178.586	188.767	0	0	0	202.946	197.942	190.375	192.005	170.748	200.009	189.654	0	173.592	179.677	186.757	206.378	181.338	173.821	190.425	192.024	206.097	206.548	158.062	180.52	180.389	0	194.741	193.333	204.583	205.091	180.558
		337	1470.66	192.082	180.064	190.197	0	0	182.164	199.59	178.642	195.697	197.006	187.087	0	0	214.073	178.057	186.652	0	185.41	0	202.728	201.672	181.33	179.661	164.117	199.835	188.293	0	185.313	165.783	178.804	198.217	191.364	173.79	187.79	206.106	209.038	207.652	161.406	186.344	184.487	195.988	196.965	185.365	195.074	197.209	184.545
		338	1474.52	191.177	192.351	188.624	0	0	175.3	196.088	168.965	183.438	194.879	174.817	0	0	199.675	175.934	182.539	0	195.236	0	195.274	200.586	191.137	186.651	164.942	205.904	185.438	0	176.674	177.078	167.02	195.504	190.611	176.74	196.477	194.121	206.555	210.591	164.604	187.927	181.13	0	197.934	193.753	195.193	195.357	178.888
		339	1478.38	184.722	200.652	185.328	0	0	192.195	200.195	176.89	193.964	196.14	180.924	0	0	197.131	178.093	175.527	0	200.164	0	210.527	205.159	194.795	172.875	168.433	194.912	191.153	0	178.841	168.983	171.568	201.656	200.093	0	191.726	193.149	215.322	205.093	166.876	177.43	171.763	178.547	202.851	195.413	215.141	192.139	190.669
		340	1482.24	186.953	194.113	189.195	0	0	182.157	202.916	172.366	188.409	199.798	180.814	0	0	200.17	186.966	183.427	0	203.424	0	201.853	197.181	180.288	173.553	168.34	210.185	184.865	180.091	173.435	173.11	174.477	205.13	193.301	0	206.476	200.222	198.117	204.927	170.791	181.548	176.697	166.713	204.087	190.7	200.012	196.846	191.091
		341	1486.1	194.406	196.908	187.485	0	0	184.706	198.284	171.89	202.979	212.238	182.39	0	0	210.605	171.577	179.179	0	191.139	0	201.306	196.117	173.604	175.418	169.623	192.753	189.477	181.998	169.816	170.962	178.707	203.207	197.599	168.117	194.828	194.859	210.816	202.033	167.502	172.426	169.132	167.33	197.05	189.629	196.72	201.319	193.152
		342	1489.96	201.583	191.341	188.918	169.286	0	185.298	203.179	170.639	197.924	206.202	179.907	0	0	194.801	183.852	174.54	0	191.616	0	204.044	200.961	185.563	182.577	171.371	213.003	193.058	0	167.556	173.457	171.735	208.469	188.286	173.564	198.352	197.474	212.114	215.124	165.627	178.063	169.226	180.71	197.247	193.894	211.015	198.662	196.234
		343	1493.82	187.311	190.774	190.738	0	0	185.011	199.598	178.309	193.254	211.482	172.492	0	0	195.914	173.154	179.229	0	188.092	0	199.555	194.354	172.671	0	160.472	202.467	196.634	186.932	169.563	163.183	180.946	187.904	190.357	166.408	189.03	201.584	209.715	201.669	153.505	178.895	170.803	168.752	199.184	188.487	191.847	200.849	189.627
		344	1497.68	187.797	198.007	189.495	0	0	185.603	193.384	176.248	204.356	204.745	170.553	0	184.475	202.391	183.012	173.093	0	195.224	0	199.937	204.768	176.141	183.58	174.078	208.395	191.725	0	172.369	169.109	178.565	191.388	187.828	0	208.419	195.323	211.583	208.33	160.652	180.174	171.945	0	201.151	201.202	182.562	198.484	200.123
		345	1501.54	185.969	201.326	186.115	0	0	182.749	193.599	177.266	193.399	194.149	171.342	0	0	198.321	166.257	184.129	0	196.442	0	196.373	198.552	180.06	185.272	163.929	211.297	189.94	183.524	174.468	178.723	178.199	188.774	198.719	172.308	200.49	193.801	208.274	210.349	168.043	170.49	171.313	165.289	204.234	191.097	189.939	201.909	195.751
		346	1505.4	195.02	190.479	186.111	0	0	175.987	198.601	176.782	190.162	194.299	171.814	0	180.746	201.828	175.52	191.837	0	0	0	200.063	192.659	193.671	0	0	204.183	183.316	189.362	165.829	162.941	181.032	190.445	193.076	172.979	201.385	197.35	205.281	206.462	168.496	184.977	173.596	178.896	203.619	195.552	203.47	199.505	189.508
		347	1509.26	206.061	200.359	189.273	0	0	178.326	191.39	180.553	184.488	188.578	174.693	0	0	200.695	177.491	0	0	0	0	211.083	184.009	186.326	183.899	167.009	205.494	190.026	0	163.462	171.164	183.942	202.965	197.152	0	185.593	199.157	202.742	212.4	158.084	178.998	167.299	164.904	203.783	194.886	192.132	202.817	188.874
		348	1513.12	190.118	199.853	196.807	0	0	186.826	197.641	175.543	190.505	199.54	181.124	0	0	201.867	171.861	0	0	185.389	0	199.057	204.884	177.789	185.895	164.687	203.265	185.821	175.319	181.115	172.781	175.528	184.29	189.722	158.784	192.783	189.304	199.742	202.732	153.502	166.884	173.349	172.755	195.263	197.338	195.571	196.517	191.749
		349	1516.98	191.227	197.252	183.04	185.066	0	196.732	190.047	174.287	188.588	193.779	178.063	0	183.218	210.457	176.222	190.769	0	0	0	200.851	196.419	186.455	0	0	203.581	183.953	170.861	169.121	173.594	0	198.867	180.61	172.109	191.397	198.967	211.406	208.005	162.962	172.674	170.554	178.699	199.388	176.426	192.436	207.048	189.644
		350	1520.84	191.581	184.924	180.659	0	0	174.482	184.829	175.565	187.979	191.423	170.874	0	179.482	212.368	167.191	170.885	0	191.214	0	203.829	206.139	180.634	196.062	170.314	199.604	182.329	0	166.28	176	178.904	187.195	206.928	174.25	188.091	198.45	202.292	202.211	160.74	180.611	169.266	0	200.68	187.731	183.742	196.367	191.961
		351	1524.7	188.328	192.845	188.243	0	0	174.321	196.392	171.197	193.227	189.437	179.949	0	169.394	197.915	165.437	0	0	183.001	0	193.924	204.902	179.303	186.02	177.806	217.467	181.989	179.692	154.764	177.085	179.32	191.95	193.675	169.036	190.961	190.844	207.46	198.737	161.875	173.047	164.906	181.087	200.876	172.382	193.68	194.652	180.821
		352	1528.56	191.48	188.419	195.921	177.202	0	182.516	195.782	174.315	188.803	190.551	183.692	0	0	202.664	174.417	0	0	195.323	0	204.853	204.491	189.461	190.705	0	216.846	181.857	181.347	167.241	168.952	179.294	189.461	185.935	180.606	184.792	191.72	208.877	194.794	170.477	185.743	163.666	180.887	203.39	184.17	197.875	195.451	184.675
		353	1532.42	191.096	203.844	190.025	0	0	183.989	199.101	174.053	192.201	184.999	179.631	0	186.205	200.598	172.36	172.562	0	189.275	0	206.324	201.813	177.661	191.345	165.829	210.003	182.432	178.719	161.212	172.701	186.78	198.226	192.022	164.233	189.207	197	209.105	208.49	158.371	180.633	169.757	175.431	203.876	185.505	191.914	205.373	181.539
		354	1536.28	192.286	189.544	194.726	0	0	184.772	192.669	182.096	195.566	194.774	179.87	0	176.146	194.831	163.386	0	0	176.513	0	189.412	205.81	184.765	182.415	165.013	201.557	170.96	169.093	160.515	185.717	180.894	187.633	195.499	168.329	188.355	189.702	208.052	206.508	171.174	181.213	165.614	180.53	201.296	191.468	199.808	203.604	179.472
		355	1540.14	191.258	195.049	171.491	170.766	0	178.26	201.457	181.197	192.091	196.298	177.957	0	174.336	206.439	176.187	186.691	0	189.591	0	197.256	206.96	187.557	187.728	170.625	169.02	182.205	182.594	155.035	169.245	175.152	197.498	192.501	173.977	189.723	194.449	196.419	200.109	159.832	183.206	168.862	181.02	197.066	182.32	204.469	200.067	185.445
		356	1544	192.665	183.157	188.319	179.293	0	189.686	202.282	179.953	199.396	194.579	170.636	0	181.286	204.903	164.51	0	0	187.874	0	202.071	193.175	173.701	183.31	171.743	205.747	179.775	174.878	172.033	187.333	170.127	188.071	197.025	173.053	185.925	190.639	204.787	203.975	163.781	174.98	152.885	189.869	194.873	198.434	193.749	200.465	185.699
		357	1547.86	191.18	197.849	182.81	0	0	178.875	197.781	178.82	193.745	195.975	179.193	0	174.96	203.776	156.151	190.646	0	183.21	0	203.792	195.258	185.117	187.574	0	215.136	181.028	182.537	167.044	177.958	183.318	190.299	198.237	166.687	193.186	202.535	210.451	203.844	160.921	172.268	166.42	178.298	209.211	185.248	189.554	187.351	185.656
		358	1551.72	189.327	206.454	182.725	166.941	0	183.684	196.682	180.139	193.094	190.441	171.197	0	179.98	201.795	176.359	177.333	0	174.961	0	194.984	197.014	186.985	196.506	166.224	202.923	173.771	196.977	171.278	176.202	182.355	193.643	193.434	169.409	189.073	184.401	199.525	191.906	158.17	176.783	170.095	193.001	207.887	189.963	190.38	200.093	183.492
		359	1555.58	192.317	205.134	171.252	0	0	195.25	195.412	181.734	198.341	183.131	177.818	0	175.12	219.871	174.91	181.227	0	181.927	0	195.338	199.213	185.288	189.89	175.353	195.028	179.553	182.737	168.977	180.409	186.809	194.848	195.066	171.59	194.072	196.326	205.919	211.598	171.639	185.923	160.037	182.885	197.307	181.883	192.738	195.538	188.652
		360	1559.44	194.368	194.076	187.995	0	0	189.359	204.441	172.959	196.457	190.936	169.097	0	170.673	203.561	161.945	179.237	0	182.04	0	203.736	206.036	199.803	189.592	170.172	193.547	191.49	180.625	172.11	170.892	174.258	186.596	197.663	0	193.327	190.829	207.248	197.363	167.621	181.791	173.583	179.588	192.129	189.512	201.033	189.595	192.271
		361	1563.3	186.659	211.384	176.383	173.306	0	182.013	193.309	173.278	191.923	183.233	168.43	0	177.304	214.023	163.705	179.311	0	0	0	190.163	193.063	186.596	188.934	173.554	196.701	190.959	190.126	174.051	171.889	176.962	191.102	191.716	171.817	194.247	199.423	202.174	197.679	166.981	179.548	161.081	182.904	196.788	184.694	193.848	205.066	191.933
		362	1567.16	186.456	207.876	185.773	171.237	0	182.636	197.081	173.977	196.492	196.43	181.754	0	172.328	203.19	166.834	175.801	0	181.601	0	197.088	192.098	195.586	197.797	173.103	203.633	186.67	179.511	158.831	178.886	176.06	192.442	192.552	172.213	187.874	186.477	201.968	198.419	172.018	178.598	173.021	188.105	195.07	185.105	200.423	205.895	179.023
		363	1571.02	194.301	191.164	193.717	183.093	0	187.389	192.535	179.328	186.351	190.672	176.498	0	172.452	215.466	166.274	180.528	0	169.927	0	197.122	187.801	194.674	191.293	0	200.581	183.949	174.127	166.026	173.177	175.529	180.112	189.588	167.831	194.298	181.364	212.507	199.431	159.196	191.586	172.039	182.537	190.86	174.462	196.346	200.275	186.139
		364	1574.88	183.597	190.816	173.841	174.912	0	178.433	190.383	170.162	198.044	192.754	175.259	0	178.511	212.652	166.502	170.183	0	168.505	166.168	192.466	202.651	193.956	196.048	171.628	211.55	175.776	195.346	159.533	182.447	172.769	187.733	191.921	161.529	192.735	179.424	211.139	197.406	154.341	181.471	172.765	185.533	196.79	173.622	198.947	196.854	186.354
		365	1578.74	196.134	192.286	181.398	175.639	0	181.106	187.035	174.144	184.318	191.282	173.006	0	172.326	209.424	175.844	177.948	0	0	0	200.902	191.87	200.315	193.631	171.05	201.907	179.804	191.357	169.035	177.26	174.664	184.473	186.771	172.03	190.898	186.169	209.061	196.195	165.697	178.04	165.53	182.162	194.751	179.819	196.958	206.905	187.055
		366	1582.6	188.486	206.411	175.667	172.635	0	182.274	196.127	175.416	183.778	192.808	172.379	0	174.586	220.356	168.106	179.859	0	186.534	0	190.768	195.552	187.786	187.454	160.71	214.389	172.687	191.092	171.073	178.192	179.505	186.325	187.062	172.002	187.772	190.47	215.849	197.438	162.915	184.917	175.477	172.066	190.438	185.21	202.133	191.048	188.698
		367	1586.46	186.233	178.328	173.158	166.792	0	176.145	192.795	173.166	184.459	196.3	179.593	0	180.169	201.327	162.646	171.571	0	0	0	185.345	180.291	190.477	188.528	160.058	219.125	172.801	178.427	175.915	174.402	160.815	195.229	194.656	169.827	197.803	183.732	209.742	195.612	0	174.973	185.256	179.21	197.849	183.096	195.919	190.658	184.15
		368	1590.32	186.492	204.532	171.859	0	0	178.977	192.234	170.588	180.612	193.942	176.961	0	186.732	210.795	160.536	168.25	0	0	0	190.088	181.008	193.62	184.988	168.404	208.593	178.6	182.744	161.167	175.695	172.975	184.554	187.681	159.763	176.787	195.604	209.317	195.751	163.806	182.694	173.573	180.025	200.796	182.053	204.861	198.48	184.642
		369	1594.18	192.253	196.786	171.754	0	0	176.551	185.931	185.269	188.136	185.469	172.122	0	184.014	211.186	164.88	179.045	0	0	0	196.924	190.936	192.571	181.423	169.141	200.439	176.042	184.967	171.691	196.272	175.081	183.942	185.907	165.123	187.193	184.239	210.766	200.028	161.467	190.465	178.905	177.258	199.753	170.633	192.505	193.311	189.853
		370	1598.04	193.934	182.792	181.725	0	0	178.578	190.832	178.396	189.113	196.041	169.681	0	177.877	213.337	161.881	174.928	0	0	0	193.283	193.674	183.63	190.864	161.98	199.259	174.585	181.491	167.338	177.233	182.788	190.954	193.165	0	179.313	191.194	202.005	196.071	161.225	180.981	197.08	173.754	201.857	190.553	191.411	196.631	189.321
		371	1601.9	176.885	181.678	182.666	173.562	0	171.75	196.452	179.927	199.837	188.116	172.531	0	179.528	210.592	160.127	175.582	0	183.316	173.215	194.439	185.348	188.636	187.72	164.385	199.984	190.429	181.078	163.982	175.582	178.333	193.501	186.013	167.19	190.311	195.628	216.49	192.185	155.067	189.78	184.119	183.11	190.42	175.997	182.969	196.53	191.847
		372	1605.76	195.763	195.437	182.877	174.621	0	178.674	190.601	172.626	193.066	195.104	177.376	0	0	215.798	170.571	0	0	180.587	0	195.84	186.482	173.66	189.089	0	199.224	181.479	179.136	163.201	172.306	167.52	195.258	183.954	168.809	194.964	196.498	215.957	195.887	155.424	190.111	174.514	165.312	192.285	174.81	184.421	197.484	186.254
		373	1609.62	180.613	189.623	185.147	184.428	0	180.733	186.772	177.43	194.505	201.672	172.097	0	176.515	208.241	160.928	0	0	183.653	0	201.39	183.209	187.901	198.265	165.02	197.283	177.828	186.653	166.241	179.616	161.122	190.823	188.101	175.142	188.756	196.069	211.052	199.709	157.517	189.379	168.002	169.215	201.327	175.428	194.451	190.187	192.356
		374	1613.48	188.775	194.396	173.985	183.71	0	174.722	183.014	176.124	182.903	193.382	169.354	0	169.443	211.783	170.629	176.601	0	0	172.44	205.403	186.287	193.231	191.886	176.482	189.653	180.493	177.963	164.397	175.425	165.367	194.705	190.776	171.57	192.096	188.001	208.56	209.429	161.737	184.705	170.717	178.482	207.858	188.589	189.207	196.923	191.368
		375	1617.34	189.929	185.361	184.865	174.127	0	164.338	176.515	180.773	190.741	200.019	175.314	0	172.474	215.341	161.691	0	0	174.279	0	196.479	185.718	189.813	195.837	170.15	201.392	177.568	180.648	157.53	175.81	165.97	189.949	173.645	168.66	186.083	188.716	210.994	197.537	154.608	182.473	172.81	170.255	193.174	185.697	204.487	194.848	185.898
		376	1621.2	196.261	186.733	199.956	171.172	0	182.557	197.955	177.557	196.684	192.193	172.596	0	185.085	214.285	163.445	182.701	0	177.99	174.869	202.774	189.924	192.967	195.598	167.304	192.267	179.04	177.642	157.943	168.998	175.46	184.201	182.547	169.492	194.731	201.308	214.689	192.268	156.643	173.015	173.362	178.281	186.985	172.961	196.791	194.502	177.308
		377	1625.06	191.825	192.23	178.351	170.324	0	177.174	183.825	187.453	187.15	196.856	165.955	0	177.277	212.919	164.317	179.561	0	0	179.623	204	197.306	178.596	193.227	0	195.655	184.771	187.478	160.688	177.113	169.143	183.55	180.522	173.197	192.288	186.64	201.694	185.947	158.051	191.108	172.852	161.024	196.535	173.874	191.205	201.035	170.728
		378	1628.92	194.965	186.285	198.607	173.798	0	180.058	182.277	184.949	182.07	197.765	172.591	0	178.129	206.179	170.172	168.781	0	181.629	163.861	199.376	189.715	179.908	192.47	0	197.289	179.349	182.62	174.211	184.352	177.872	184.16	180.488	173.222	183.823	191.824	200.054	195.045	158.361	182.721	173.518	190.195	203.346	166.303	196.384	197.159	167.144
		379	1632.78	200.68	174.979	185.732	167.433	0	174.77	193.994	171.444	183.837	190.01	160.674	0	174.093	214.806	163.589	169.468	0	0	173.806	198.854	187.093	189.26	189.705	167.806	199.651	176.975	190.621	170.293	187.937	160.623	180.777	180.292	168.69	187.571	196.085	206.915	190.674	158.649	178.756	172.466	208.298	202.745	173.767	198.176	200.413	179.883
		380	1636.64	187.958	187.63	176.075	158.684	0	171.583	184.264	170.139	181.879	199.769	174.459	0	171.177	216.346	159.904	0	0	176.982	172.669	194.288	196.876	181.341	189.968	174.901	201.162	182.309	176.653	156.179	172.834	166.244	192.13	181.093	173.098	193.054	198.311	204.332	189.84	162.59	180.169	177.558	172.925	195.262	172.598	186.066	183.861	175.924
		381	1640.5	187.005	194.259	184.836	172.895	175.562	179.609	192.686	176.666	182.788	197.885	167.273	0	167.721	206.967	152.45	173.101	0	179.664	168.897	198.841	185.513	188.311	194.971	180.583	187.973	177.717	0	158.775	187.985	162.644	184.866	178.899	172.875	184.559	209.16	206.15	181.517	162.682	179.05	175.614	173.969	200.033	182.12	195.308	196.461	173.247
		382	1644.36	183.907	183.386	175.885	172.845	0	184.145	191.213	169.739	193.307	196.485	167.634	0	168.759	219.58	164.637	163.777	0	0	171.179	193.14	188.172	193.82	193.012	169.28	187.192	179.069	185.723	161.285	174.107	169.065	185.006	174.564	159.326	188.692	195.997	207.592	196.209	159.147	181.255	173.487	169.767	191.235	181.21	189.098	194.509	178.881
		383	1648.22	194.106	188.682	201.494	175.508	0	192.105	190.283	171.107	191.7	188.616	165.595	169.509	174.522	213.658	169.465	174.694	0	0	171.707	194.144	193.79	185.384	195.423	171.187	192.556	179.14	183.851	162.833	166.699	171.293	188.691	178.843	151.4	188.327	206.01	212.848	199.602	158.849	191.769	172.588	177.146	191.562	171.805	188.87	199.959	183.804
		384	1652.08	194.311	195.489	185.207	172.931	0	168.075	193.292	165.425	179.701	191.598	171.976	173.345	176.995	218.664	171.077	170.803	0	167.816	164.561	196.561	188.958	192.226	198.003	0	190.616	181.407	0	162.756	166.792	170.432	172.259	178.717	171.642	191.292	210.386	207.571	192.436	158.126	179.418	171.449	174.988	191.093	173.311	191.843	200.375	169.453
		385	1655.94	199.575	189.566	178.789	173.952	162.054	167.417	186.965	171.67	189.252	187.534	165.374	0	180.612	204.875	151.587	158.706	0	171.934	177.993	205.919	188.212	181.142	197.56	173.141	197.645	182.231	179.705	156.579	174.627	168.54	185.106	173.309	155.152	186.824	189.894	206.359	187.306	161.23	179.586	178.383	171.518	200.332	183.19	185.726	200.46	185.838
		386	1659.8	186.377	180.034	199.268	177.25	0	174.477	185.566	168.639	190.279	189.356	167.663	171.612	178.248	214.12	158.353	0	0	173.874	169.229	202.363	196.418	187.394	194.247	168.485	193.697	180.812	173.791	156.93	178.695	170.818	181.412	179.77	169.533	188.674	202.987	201.918	186.442	165.347	182.332	170.401	163.874	199.916	170.651	190.128	194.278	175.013
		387	1663.66	193.884	198.821	178.559	170.737	0	175.25	194.377	166.616	186.337	189.516	158.538	180.762	180.226	212.268	196.224	163.332	0	0	175.188	208.541	185.568	181.048	185.914	159.177	192.182	183.017	176.622	166.515	164.826	165.602	180.963	178.309	160.259	179.492	202.256	209.994	188.558	170.397	173.424	168.76	155.341	198.263	164.192	199.367	201.393	183.451
		388	1667.52	194.503	191.681	179.615	167.524	146.831	172.386	185.674	175.383	200.739	182.71	159.148	172.258	0	225.927	158.033	0	0	168.591	161.571	202.179	197.838	191.82	194.349	170.063	189.399	178.237	180.711	163.176	170.755	165.2	180.827	180.406	171.333	174.918	201.313	201.636	190.172	160.859	188.657	162.474	162.089	190.432	175.156	191.971	198.344	178.407
		389	1671.38	198.931	197.167	172.146	166.399	0	173.245	180.169	166.354	184.775	191.512	155.165	0	176.383	216.32	152.302	168.352	0	176.026	168.78	199.598	187.339	188.368	186.937	163.407	184.08	175.934	0	154.514	181.125	178.606	187.497	178.621	171.023	175.477	199.519	205.794	187.91	158.865	182.794	177.917	163.54	195.528	173.875	188.129	196.799	183.005
		390	1675.24	189.555	191.457	178.271	160.242	0	176.192	191.273	167.166	180.078	194.829	159.615	178.909	165.554	217.018	161.288	164.432	0	168.414	166.291	202.794	195.414	179.798	184.444	0	178.043	178.709	179.201	164.699	171.351	169.151	189.323	172.13	170.75	181.945	203.459	207.75	196.71	153.253	190.126	174.183	158.599	196.048	170.034	191.837	195.116	169.115
		391	1679.1	197.119	177.932	181.848	160.011	154.981	173.962	185.295	168.996	195.631	185.107	154.771	174.876	168.852	213.979	162.337	0	182.471	174.331	163.487	193.938	189.386	188.052	193.784	151.227	196.393	176.49	167.677	153.354	170.713	0	194.419	173.744	161.005	176.569	192.904	210.885	189.771	155.185	187.064	162.428	153.462	184.677	189.773	194.817	192.722	168.726
		392	1682.96	190.303	182.649	162.024	168.573	0	160.706	190.542	163.694	189.207	186.183	158.984	169.128	174.172	207.24	155.189	167.174	0	174.738	169.378	191.119	192.599	183.606	186.707	0	182.945	187.474	173.69	155.621	161.084	169.437	186.634	181.891	162.039	183.287	195.436	199.22	190.55	163.748	178.686	175.898	163.058	189.208	179.23	183.661	188.575	181.213
		393	1686.82	197.058	171.684	180.338	164.966	0	169.483	190.639	160.79	193.161	188.105	159.154	166.378	172.553	210.07	151.348	179.406	0	177.434	172.378	206.092	175.698	176.643	197.111	165.035	185.13	185.439	184.665	158.171	165.68	164.871	184.622	175.905	155.444	183.378	191.24	196.924	181.927	163.885	184.427	171.244	161.834	195.679	172.355	183.241	189.893	191.841
		394	1690.68	198.086	177.885	172.303	167.533	148.308	175.624	188.556	167.387	194.721	185.072	154.977	0	174.334	212.977	151.578	173.094	0	179.182	166.641	202.009	172.843	194.273	193.602	0	181.18	190.773	0	146.933	167.696	168.936	188.497	184.889	164.239	187.076	188.867	201.955	183.949	166.429	171.72	170.799	159.287	184.237	173.051	181.254	192.728	176.834
		395	1694.54	193.285	165.926	187.389	167.084	0	173.679	180.545	178.228	186.414	192.743	150.619	173.976	163.817	213.206	166.286	172.928	0	179.136	172.729	202.016	184.253	184.328	188.932	161.727	182.006	180.95	0	156.581	158.505	175.151	186.672	184.483	165.761	183.281	188.71	198.872	184.36	161.381	176.058	185.282	168.071	192.865	168.384	180.05	193.474	180.788
		396	1698.4	178.725	186.439	181.747	171.101	152.551	167.674	191.032	174.945	188.531	179.265	161.068	170.817	165.659	206.369	163.324	185.765	0	0	172.192	195.07	174.387	182.052	189.424	0	185.027	183.999	0	154.605	155.806	0	183.583	178.163	163.433	172.852	188.255	201.106	186.486	162.666	179.327	184.346	157.212	195.619	170.133	188.955	188.194	179.095
		397	1702.26	195.568	181.692	171.922	174.414	156.729	172.785	181.164	172.217	187.638	175.197	157.144	0	169.498	214.725	161.119	179.104	0	174.992	167.874	207.149	182.842	182.673	192.428	159.234	173.46	183.644	174.626	159.891	163.751	162.037	181.547	171.461	158.222	176.864	191.323	201.388	173.724	158.907	181.922	198.058	156.006	185.601	176.985	182.275	180.102	0
		398	1706.12	200.686	166.497	184.407	165.639	149.111	169.024	194.853	171.832	187.553	178.543	159.334	158.06	160.578	218.334	147.586	179.365	0	173.23	165.111	204.537	187.656	176.14	191.052	0	178.033	186.007	174.153	159.093	153.354	168.647	188.627	166.755	159.769	177.179	185.471	202.202	184.244	168.251	182.673	176.766	173.057	190.856	176.37	178.945	188.727	177.15
		399	1709.98	198.521	160.283	204.763	0	164.591	175.457	180.513	165.984	181.704	189.564	160.761	174.251	174.802	215.137	158.414	174.831	0	184.878	160.404	204.48	187.086	191.571	184.378	166.561	191.875	184.589	168.914	152.493	162.957	161.367	184.363	169.748	154.168	184.491	173.458	211.18	195.037	168.841	183.086	177.987	170.962	200.443	183.348	183.982	179.441	190.465
		400	1713.84	200.025	176.076	194.641	166.534	156.881	166.976	188.703	175.566	187.827	181.878	150.76	158.167	174.333	209.065	153.474	175.792	0	182.496	163.902	211.626	179.074	185.659	189.172	160.116	181.222	170.367	182.67	160.089	157.625	162.897	172.675	162.38	151.343	169.305	182.838	200.697	192.952	166.029	176.879	180.822	164.889	190.045	181.091	185.337	189.667	183.995
		401	1717.7	192.915	165.061	195.351	173.114	0	168.29	184.732	175.424	187	178.133	155.581	157.729	163.814	208.201	157.941	174.263	0	190.477	168.162	190.542	0	187.439	192.248	162.845	176.877	177.423	179.713	151.007	165.326	157.363	182.382	169.726	157.646	178.279	191.501	214.933	188.364	0	176.788	182.597	157.194	199.389	173.698	178.343	192.228	185.553
		402	1721.56	191.336	171.66	179.742	174.878	155.163	171.677	186.785	174.179	187.798	183.513	157.613	165.594	163.971	203.345	158.184	173.057	0	185.074	171.434	204.65	195.169	185.794	185.803	157.125	188.771	181.491	175.013	153.528	160.158	169.712	178.199	167.845	152.7	172.215	190.083	208.495	187.718	165.969	181.417	180.051	163.598	198.374	179.096	182.033	195.038	177.33
		403	1725.42	188.32	189.631	202.88	181.015	148.075	175.433	185.281	173.273	197.099	189.606	155.303	161.793	160.076	205.447	159.821	166.888	0	174.013	171.484	210.662	197.665	185.989	195.636	154.763	187.879	185.092	186.102	165.674	162.337	174.816	170.682	159.681	167.915	169.669	195.191	195.196	193.677	170.883	187.634	172.195	157.581	191.212	179.75	173.684	186.937	0
		404	1729.28	198.59	185.359	192.067	175.096	143.261	179.417	209.221	168.869	190.262	184.586	158.861	163.339	0	213.725	170.8	169.935	0	179.986	171.787	197.717	192.839	181.068	197.506	158.487	186.722	192.861	175.503	158.038	160.784	180.371	181	174.207	167.813	177.253	178.583	207.508	188.971	166.318	181.295	186.052	156.528	174.222	174.287	178.393	203.009	178.967
		405	1733.14	186.513	183.723	197.659	171.523	0	175.741	189.064	170.452	194.455	181.035	166.02	171.101	0	201.294	156.18	171.033	0	181.031	173.497	204.275	209.782	182.54	188.408	173.159	198.696	182.997	176.74	159.17	163.015	175.156	179.915	174.471	166.292	171.201	186.747	207.717	188.159	161.047	169.995	173.137	157.15	171.421	171.058	175.065	208.742	172.448
		406	1737	194.393	186.317	177.217	180.593	147.874	182.914	185.636	166.409	193.677	185.055	160.853	0	0	208.255	152.096	172.211	0	176.768	175.274	198.518	197.913	186.679	198.375	165.385	182.246	200.74	171.012	156.7	163.5	169.724	174.686	180.246	156.806	181.813	191.871	200.358	178.036	161.215	173.632	181.278	197.317	188.558	163.472	176.3	208.008	176.331
		407	1740.86	197.206	185.765	171.47	169.874	141.227	182.682	186.687	168.254	193.718	186.983	157.895	0	165.032	205.097	152.139	161.746	0	174.435	164.286	195.475	203.054	189.081	192.205	155.201	194.931	194.841	178.06	160.188	169.376	182.475	177.519	173.582	168.887	182.869	185.988	203.218	170.536	161.065	172.681	179.929	155.649	179.482	167.263	187.937	204.536	167.422
		408	1744.72	194.707	179.851	170.965	169.801	0	186.01	185.7	176.199	198.335	184.003	153.955	159.597	164.304	209.823	153.42	172.734	0	187.8	165.715	197.305	190.419	192.454	198.535	0	184.319	195.439	176.285	157.1	167.096	173.019	175.813	170.933	162.394	176.804	181.852	210.5	173.329	164.944	166.134	169.449	158.763	183.778	170.944	183.105	201.888	165.232
		409	1748.58	206.823	183.808	166.243	171.252	144.896	190.823	189.855	176.393	184.799	178.119	158.185	153.899	168.089	203.069	151.864	169.709	0	187.826	166.069	200.486	185.766	181.185	191.947	166.937	185.818	190.747	175.683	147.928	170.787	174.884	184.574	169.455	159.881	192.489	184.487	207.037	169.561	158.385	170.407	168.321	159.814	193.535	166.867	187.649	212.886	164.938
		410	1752.44	200.11	184.898	188.005	165.296	139.283	186.394	187.735	176.98	181.489	183.751	168.301	157.925	165.308	207.535	148.434	165.477	0	194.429	176.292	195.289	189.356	183.252	194.305	0	186.826	188.609	166.049	153.081	155.028	166.99	179.687	167.319	0	182.072	186.49	202.727	187.575	155.39	171.223	160.563	161.158	191.927	171.485	183.069	198.248	0
		411	1756.3	202.332	184.208	172.663	162.023	0	165.752	181.726	186.828	180.34	176.252	168.639	157.081	0	211.061	158.778	173.949	0	182.703	164.997	198.364	191.18	177.644	202.396	165.546	189.929	193.291	0	151.257	158.114	171.592	187.437	172.756	168.543	182.317	187.556	204.869	187.137	153.064	175.074	0	170.025	179.982	170.954	179.086	200.131	172.938
		412	1760.16	200.035	199.981	187.44	172.609	152.732	174.899	183.006	180.158	191.199	181.758	167.96	155.569	163.357	200.015	158.488	168.771	0	186.172	159.431	188.144	193.207	182.447	197.881	166.934	203.099	190.418	168.817	152.124	149.715	164.228	179.214	183.226	157.531	179.187	189.807	203.982	181.044	157.653	177.897	166.871	156.933	184.293	183.261	182.424	205.651	180.464
		413	1764.02	197.873	179.45	181.874	163.047	146.952	174.529	190.004	181.454	190.727	184.465	161.696	151.807	159.139	206.83	152.147	174.027	0	180.854	161.982	185.699	199.838	187.187	200.598	168.783	189.407	192.532	173.529	150.121	157.483	159.834	176.592	171.356	153.885	178.939	184.541	208.398	199.568	157.854	170.999	166.233	163.193	182.56	167.659	181.579	198.826	178.699
		414	1767.88	200.509	188.87	175.319	166.645	147.727	176.859	187.134	184.298	192.077	183.841	150.104	151.84	0	204.899	152.208	159.725	0	190.558	163.939	182.957	189.14	180.872	205.22	0	201.366	185.396	162.363	149.094	162.39	168.063	170.509	182.616	153.529	178.332	190.014	208.745	183.124	144.624	170.031	159.419	163.558	189.121	163.782	175.203	191.912	168.477
		415	1771.74	191.695	179.945	194.207	166.36	145.481	175.821	200.876	179.705	192.704	182.81	151.204	0	168.4	201.373	146.313	163.384	0	186.239	162.604	173.64	181.212	179.235	190.028	167.253	192.531	194.422	0	146.82	164.834	0	178.289	172.971	155.816	181.072	179.238	204.402	196.714	147.822	178.381	179.088	172.757	180.786	170.037	194.088	196.922	171.14
		416	1775.6	199.734	189.361	178.031	167.035	144.283	174.23	185.302	173.244	189.427	175.326	152.231	158.034	0	218.265	146.177	174.348	0	182.941	165.157	181.876	193.678	171.978	211.558	164.489	190.462	189.408	182.623	150.899	159.698	165.908	180.873	165.774	155.996	185.453	187.755	192.188	205.091	157.494	173.129	160.414	165.452	179.6	181.891	192.449	195.406	170.701
		417	1779.46	195.129	182.904	182.835	173.46	151.094	175.512	181.813	171.925	188.099	190.807	151.609	167.977	0	200.072	148.437	171.546	0	181.78	162.081	187.712	191.983	177.308	202.093	170.048	189.415	192.972	171.77	147.225	164.171	157.315	180.838	172.492	164.899	181.005	192.477	181.025	209.908	0	186.547	176.124	175.079	181.767	186.249	182.785	194.503	174.916
		418	1783.32	191.666	188.314	195.194	166.145	151.293	177.487	203.95	176.907	192.611	188.135	151.859	151.153	168.242	201.266	150.597	165.151	0	185.183	165.727	184.278	188.147	184.195	209.318	154.806	196.968	187.28	160.917	150.494	162.753	163.537	181.258	178.514	148.644	186.389	186.27	185.939	190.384	155.75	191.363	160.357	156.267	182.336	170.812	191.876	195.111	161.002
		419	1787.18	191.58	198.815	173.257	172.948	149.358	176.581	193.918	180.71	187.291	191.793	156.882	0	161.729	202.977	147.476	178.336	0	173.707	170.055	192.759	189.618	179.723	205.086	169.529	193.239	185.785	170.082	153.872	163.549	158.163	169.255	175.647	160.07	187.378	191.383	185.141	183.852	0	184.857	163.908	148.921	177.207	164.938	193.066	189.212	162.772
		420	1791.04	191.571	175.889	181.178	178.469	147.792	176.874	192.603	177.346	196.44	181.467	160.891	0	174.351	205.992	0	168.293	0	183.52	182.992	180.72	173.98	177.643	200.384	169.968	196.651	192.689	163.829	157.639	168.832	164.156	182.619	181.41	159.737	170.48	189.866	188.592	178.288	156.667	188.754	161.079	155.386	190.638	185.514	183.297	192.451	160.955
		421	1794.9	189.229	192.652	188.484	174.728	142.869	181.415	191.083	172.549	196.077	181.955	167.023	157.101	159.953	196.791	0	170.394	0	174.891	170.298	185.344	183.288	178.506	199.852	173.489	208.119	183.113	163.948	150.884	163.453	165.072	178.871	166.473	161.408	180.207	183.783	189.8	179.64	153.062	180.977	199.293	168.267	187.521	172.2	178.028	190.338	166.169
		422	1798.76	193.662	190.496	173.285	162.134	138.517	198.122	198.177	175.282	189.142	182.197	170.845	159.789	160.06	213.348	147.358	185.533	0	165.412	165.312	191.197	187.97	182.181	204.825	173.143	192.121	175.52	176.679	148.556	159.371	168.523	174.253	172.781	151.839	174.595	191.307	181.889	191.72	151.967	191.386	172.328	159.793	190.225	175.293	172.811	189.675	172.856
		423	1802.62	184	201.306	177.567	168.358	146.903	180.028	201.957	178.251	194.08	181.063	170.882	156.432	161.906	208.105	154.445	168.206	0	176.28	0	194.022	180.678	193.944	196.344	168.116	192.944	177.384	156.837	155.033	165.631	0	171.994	178.909	154.657	180.021	194.44	193.54	183.999	151.591	175.948	0	159.644	187.656	175.542	176.853	186.91	0
		424	1806.48	192.631	191.667	168.457	170.186	142.95	184.54	206.158	181.619	198.023	177.242	170.928	164.672	175.23	206.475	0	180.609	0	182.533	174.865	192.631	170.676	180.933	204.325	170.508	198.262	167.091	159.695	145.977	164.63	0	174.548	173.605	160.97	176.927	182.656	191.47	181.911	151.786	182.294	181.091	160.81	186.589	174.41	181.196	193.697	164.895
		425	1810.34	185.408	175.465	165.518	186.241	134.797	186.381	188.07	177.954	194.947	183.524	161.461	158.76	165.574	208.785	160.013	186.731	0	188.507	165.02	190.529	186.797	188.238	194.223	175.659	195.272	168.779	169.184	154.215	175.338	154.387	172.082	172.284	167.18	177.253	175.833	186.555	173.384	152.311	191.902	173.518	0	188.63	177.979	181.135	196.648	162.787
		426	1814.2	193.04	199.803	176.571	183.879	144.093	168.045	196.747	160.981	198.551	186.368	157.209	164.862	156.999	204.49	154.659	176.17	0	178.173	164.038	204.858	185.665	169.186	192.037	166.123	187.552	178.054	166.404	147.015	174.894	0	173.903	170.22	163.05	184.386	181.176	185.237	183.938	150.394	183.926	177.389	162.582	185.219	178.124	188.265	193.308	170.232
		427	1818.06	195.318	148.56	168.106	174.402	144.871	179.96	191.927	182.243	198.734	177.999	152.995	162.641	168.727	215.576	151.264	184.7	0	175.633	150.8	186.819	184.09	170.194	204.205	168.688	194.869	189.03	164.23	145.638	166.915	152.242	180.918	170.803	151.675	190.726	187.29	178.725	183.97	155.374	177.732	174.837	162.382	187.904	183.908	186.25	204.101	163.092
		428	1821.92	196.975	185.363	166.174	175.018	143.833	179.354	191.134	160.199	187.699	180.634	153.023	160.444	164.223	202.159	147.462	186.752	0	174.135	153.108	214.356	172.718	172.736	191.119	173.997	196.332	185.035	0	156.528	166.192	152.867	185.283	181.179	165.669	191.249	179.714	167.573	179.107	146.644	192.939	172.769	0	195.899	172.741	177.826	195.657	158.019
		429	1825.78	185.631	206.177	167.575	185.248	136.739	181.617	193.241	166.187	191.822	175.538	160.768	156.944	164.134	199.051	150.761	177.101	0	0	164.997	207.215	177.614	175.273	199.025	173.065	194.572	177.274	167.953	158.867	172.283	152.121	190.539	171.268	155.611	187.439	177.793	185.536	179.848	152.257	191.839	159.448	161.917	187.085	171.108	173.202	199.646	157.952
		430	1829.64	188.04	176.962	166.532	180.928	134.272	179.686	192.478	162.455	182.791	174.604	156.276	163.668	171.329	200.339	165.797	185.927	0	0	156.406	202.859	182.82	164.793	203.906	182.014	207.762	192.12	162.949	152.048	178.936	161.012	182.013	164.465	159.687	171.348	186.006	180.938	172.907	145.75	186.548	0	156.839	182.932	167.565	182.328	201.498	156.823
		431	1833.5	190.796	185.802	163.065	181.657	131.305	170.014	188.497	161.242	0	182.084	154.511	149.548	169.722	205.931	152.112	179.826	0	175.068	165.752	206.673	180.079	173.604	193.656	160.259	195.969	176.515	176.074	147.708	169.393	158.038	174.766	168.519	160.544	187.222	184.682	182.051	189.947	177.534	197.588	184.536	160.189	192.151	171.252	196.579	192.891	157.668
		432	1837.36	195.535	185.618	167.571	182.939	139.249	169.796	194.375	158.268	199.837	185.161	158.516	154.729	169.489	197.208	162.377	179.912	0	182.44	173.379	198.767	183.382	161.405	204.51	158.037	191.856	174.422	174.415	152.405	180.133	152.319	165.886	170.24	153.253	184.033	182.399	189.647	179.064	154.424	195.32	168.705	167.768	188.893	169.533	179.783	198.692	0
		433	1841.22	201.7	201.238	176.876	189.277	133.396	183.874	194.482	167.721	189.27	176.788	160.03	156.488	0	194.223	145.733	185.368	0	193.614	167.725	200.944	180.545	168.031	203.326	168.672	204.92	181.652	163.186	149.302	163.253	152.083	187.717	172.21	163.642	198.46	195.203	189.667	179.848	139.205	191.854	176.361	164.311	197.846	170.88	177.523	204.564	172.631
		434	1845.08	189.434	178.756	177.847	184.781	0	161.695	192.147	163.406	193.671	177.455	167.856	156.583	0	191.043	159.882	188.29	0	179.586	153.847	190.352	186.083	170.301	200.744	164.949	204.767	181.326	171.869	151.713	168.483	146.878	171.971	176.839	168.072	189.173	190.077	185.874	187.537	146.385	189.847	158.833	157.342	189.72	166.35	177.227	198.766	155.528
		435	1848.94	198.299	160.235	182.803	192.571	146.431	177.488	194.489	170.868	190.518	181.852	159.08	162.539	158.481	196.296	161.614	189.49	0	179.946	170.213	196.449	184.286	0	197.061	182.02	195.698	185.515	158.909	152.735	169.728	154.895	180.224	177.165	165.845	179.935	197.932	205.063	184.791	145.212	188.183	175.247	159.899	189.725	175.412	175.356	206.797	170.548
		436	1852.8	197.023	194.95	176.704	188.786	140.321	165.316	188.437	179.048	195.421	176.068	163.643	159.809	178.793	211.806	155.533	198.33	0	178.491	167.196	195.958	171.248	181.772	197.218	170.428	210.064	178.801	168.522	155.837	165.947	155.838	180.467	176.743	161.836	186.539	185.581	193.378	188.155	150.071	191.818	162.293	165.273	199.489	173.579	180.878	202.794	158.999
		437	1856.66	187.737	183.852	166.44	184.084	146.363	179.34	189.962	172.598	181.052	179.486	162.282	160.604	169.923	211.495	153.105	193.612	0	188.144	172.977	193.026	185.919	160.515	202.303	154.907	188.606	180.489	168.851	153.46	171.982	154.525	175.404	184.342	150.91	191.055	194.435	197.423	193.341	147.64	189.257	164.255	161.124	207.224	160.545	175.647	203.129	165.943
		438	1860.52	189.338	183.666	178.401	178.821	142.914	187.619	188.282	175.458	185.977	170.543	166.008	161.549	174.955	204.734	151.629	197.808	189.512	171.657	0	211.982	173.101	167.221	206.998	171.757	193.023	171.742	164.18	152.979	170.356	142.161	176.928	178.281	156.013	188.225	195.155	194.999	195.462	189.496	197.797	164.844	159.947	193.409	180.888	177.311	198.975	166.924
		439	1864.38	176.965	195.226	186.907	177.099	138.55	177.641	184.967	160.308	193.981	173.28	163.113	149.522	172.444	203.508	142.548	191.685	0	166.12	165.806	197.807	183.681	161.764	199.676	160.39	205.341	175.914	162.551	146.468	152.902	0	180.421	179.291	162.859	176.791	183.238	192.838	188.842	142.992	186.594	173.171	157.04	191.343	173.133	184.559	198.172	156.729
		440	1868.24	187.901	193.537	180.947	185.204	141.796	171.197	188.207	162.288	196.659	174.678	178.291	159.614	159.964	202.224	132.909	182.045	0	175.477	165.601	205.168	170.902	156.454	204.417	162.439	200.765	174.124	164.587	148.349	174.524	150.22	172.256	186.045	153.982	178.169	185.513	202.003	191.702	156.861	182.823	177.164	174.652	201.163	170.832	192.474	201.481	162.649
		441	1872.1	197.873	194.634	182.227	192.692	141.589	175.798	191.805	161.711	193.042	169.909	169.057	147.985	179.429	196.323	0	196.505	0	169.292	165.2	197.055	182.745	156.794	194.97	162.71	207.902	181.613	160.909	146.646	161.878	145.568	167.533	177.723	152.914	182.172	187.755	192.593	194.131	148.183	179.395	168.93	151.159	184.691	174.306	185.18	198.155	170.384
		442	1875.96	194.271	196.705	175.227	186.988	143.485	177.618	197.303	155.258	194.276	168.959	163.129	164.289	179.025	193.819	0	193.758	0	173.019	156.077	198.343	171.005	156.68	204.423	154.523	209.063	171.46	157.759	141.177	171.462	0	169.865	171.729	164.03	185.801	185.134	199.056	183.628	141.311	173.935	167.621	164.381	192.58	166.47	176.911	202.263	164.879
		443	1879.82	196.997	179.477	168.617	180.929	143.48	170.803	197.132	169.127	198.839	173.431	179.651	156.34	174.545	195.951	0	184.417	0	167.081	161.945	202.018	172.178	166.631	197.067	163.106	203.229	179.896	156.129	135.731	166.175	166.795	167.121	176.146	163.677	197.871	181.505	191.886	183.203	151.03	176.241	169.319	165.641	173.778	180.108	174.51	197.68	155.893
		444	1883.68	210.199	184.609	169.923	184.883	155.477	181.482	186.821	167.787	209.739	172.566	164.037	158.992	174.887	194.565	153.195	184.945	0	183.576	0	198.979	168.591	169.431	210.845	172.968	204.007	188.776	164.396	144.118	162.091	173.312	163.42	174.73	160.959	186.112	191.303	196.051	191.995	142.727	190.75	161.797	153.878	194.61	172.227	187.321	200.653	154.561
		445	1887.54	199.057	202.091	162.085	177.75	148.535	178.821	193.148	157.886	198.157	162.304	179.183	163.733	171.825	200.124	151.894	0	0	183.727	167.639	192.311	181.068	164.099	203.415	170.668	209.791	174.083	162.992	143.988	158.35	164.636	154.095	174.073	154.774	186.279	186.987	190.081	196.272	143.69	186.161	169.315	158.463	200.166	176.051	185.106	197.362	157.118
		446	1891.4	202.342	203.435	173.099	190.142	144.095	181.321	194.779	168.378	196.134	170.405	171.833	163.787	174.705	195.69	137.22	0	0	181.714	174.517	204.298	165.249	157.695	192.787	162.717	206.109	187.45	157.27	146.26	174.054	165.333	178.471	179.125	157.803	186.515	187.714	193.307	185.918	159.356	174.689	178.747	156.345	200.725	161.765	175.798	199.75	0
		447	1895.26	205.884	136.966	178.121	187.217	140.149	170.785	214.36	172.202	192.447	163.199	171.997	160.503	171.593	198.116	139.31	0	0	178.092	168.888	203.864	173.186	157.494	194.245	163.026	199.227	174.186	0	144.351	172.235	166.762	169.25	169.769	154.827	181.09	202.773	194.435	203.728	149.298	188.489	171.777	159.907	203.106	172.819	178.859	201.643	157.567
		448	1899.12	205.916	188.481	182.591	183.783	151.346	188.128	185.201	163.904	198.494	172.418	165.76	169.982	179.668	199.727	150.292	179.249	0	166.812	167.98	204.791	171.397	169.487	199.646	173.081	208.003	182.627	159.054	141.999	183.368	0	166.44	170.202	146.253	182.673	190.795	195.503	181.244	155.568	190.733	175.383	162.74	192.661	164.709	174.386	192.285	166.191
		449	1902.98	202.422	141.263	173.671	184.569	147.471	180.684	189.99	171.22	190.808	171.775	159.01	159.293	171.361	204.31	142.698	175.457	0	169.216	160.829	200.322	172.768	165.071	192.169	164.423	200.91	172.368	158.273	144.863	170.814	165.487	169.196	172.537	0	180.714	194.341	182.136	191.906	150.232	183.248	176.458	163.402	189.46	173.05	179.267	211.086	171.048
		450	1906.84	202.509	193.158	171.679	174.801	142.725	175.89	186.96	176.754	192.078	175.906	159.976	168.55	171.476	212.112	152.066	178.64	0	165.008	171.843	201.664	174.588	172.724	207.931	159.982	196.153	182.375	165.192	0	168.138	173.079	165.704	162.778	145.188	178.75	190.739	190.526	190.617	158.123	185.092	161.31	159.245	192.127	159.413	184.754	224.882	169.243
		451	1910.7	206.299	195.769	171.079	183.231	151.134	182.433	187.659	171.523	192.159	171.716	160.807	166.704	173.636	205.157	159.932	181.751	0	172.44	173.427	185.9	169.275	170.745	207.189	161.133	199.851	176.606	155.639	137.055	167.417	162.347	163.055	165.523	149.532	186.759	192.125	183.388	185.781	168.519	182.699	167.995	164.889	181.36	169.854	179.388	202.98	176.111
		452	1914.56	205.599	196.512	175.136	192.646	154.127	175.795	182.52	167.574	183.318	183.72	152.206	164.432	172.652	195.635	148.042	192.491	0	175.924	178.635	203.197	177.322	164.032	194.206	158.488	209.035	186.542	163.556	142.569	161.688	168.105	164.012	164.439	161.742	200.499	195.001	184.538	191.543	165.15	185.628	171.59	168.231	194.941	172.921	188.956	206.527	178.198
		453	1918.42	199.636	204.834	179.886	187.47	145.456	176.896	187.305	169.298	199.77	168.609	168.349	152.093	164.787	199.868	152.219	178.471	0	174.285	176.202	189.56	173.788	167.665	209.032	162.118	202.093	181.76	169.786	140.187	164.677	170.331	159.477	163.183	159.282	195.756	191.889	199.197	182.952	167.165	190.606	0	162.128	182.622	174.482	193.972	205.804	181.404
		454	1922.28	200.736	207.18	164.468	181.187	154.049	179.236	183.7	164.492	198.043	162.073	160.26	162.634	170.93	202.554	141.827	174.991	0	171.623	164.659	188.562	173.207	169.546	199.895	155.847	203.189	180.829	0	152.999	156.48	0	166.071	153.373	153.721	183.21	182.271	191.285	188.506	144.96	187.964	178.504	160.87	196.57	174.328	192.152	210.46	170.28
		455	1926.14	199.328	197.919	164.788	177.52	144.677	188.314	198.877	169.514	194.359	170.22	169.958	164.466	169.719	201.164	152.185	175.352	0	0	168.275	187.331	169.565	169.192	203.913	158.508	199.138	175.405	167.03	140.897	156.338	171.478	158.78	159.985	157.076	192	197.332	185.838	193.104	154.886	174.023	160.524	159.916	190.012	177.039	193.808	203.893	176.389
		456	1930	196.417	195.813	163.051	191.634	145.692	184.66	173.225	168.074	185.912	170.998	159.353	166.84	162.326	215.491	151.09	192.54	0	171.833	160.053	191.358	165.936	169.133	193.707	152.392	195.407	182.266	157.761	142.706	160.84	169.861	166.926	163.844	153.355	195.874	194.081	194.389	186.3	146.765	172.317	169.529	161.224	191.871	169.486	190.472	206.926	172.288
		457	1933.86	198.816	206.612	182.404	179.568	151.868	178.658	189.767	170.98	188.811	165.447	154.662	173.024	168.283	206.816	153.028	180.192	0	164.436	152.081	183.91	186.032	167.172	189.518	156.91	192.402	185.848	162.394	134.446	153.564	161.752	165.972	161.102	158.792	195.059	196.913	191.303	195.439	166.373	182.444	173.228	153.99	189.351	167.456	200.461	204.376	0
		458	1937.72	199.566	200.893	173.864	185.276	155.043	178.432	191.322	182.434	192.093	165.216	166.196	161.298	163.995	203.115	152.758	186.775	0	178.833	148.838	192.026	173.403	155.972	201.376	154.404	199.455	182.028	154.333	140.073	165.24	164.839	163.257	159.347	157.82	189.955	197.724	191.451	180.768	151.522	194.21	181.314	148.56	189.943	173.465	192.14	192.848	183.804
		459	1941.58	203.487	203.248	169.657	179.406	154.597	188.432	182.815	166.138	187.214	166.5	159.245	166.81	169.181	197.554	148.243	180.712	0	187.35	154.33	201.394	176.346	168.796	201.136	171.112	191.713	186.133	152.886	139.341	168.644	176.177	161.967	166.14	147.304	197.104	203.823	187.716	192.058	152.651	192.232	171.781	149.458	191.317	189.997	190.549	206.439	179.739
		460	1945.44	200.812	196.063	163.401	186.75	154.028	188.828	189.755	178.034	185.155	157.149	172.615	175.684	164.538	188.452	154.382	185.338	0	176.704	164.214	196.386	180.656	169.807	211.013	153.634	202.861	189.47	160.004	146.498	166.298	0	165.173	162.432	153.424	194.596	205.946	188.899	190.765	151.745	183.651	170.212	160.801	197.834	174.164	181.247	217.879	174.769
		461	1949.3	193.249	207.389	162.099	187.901	149.416	196.565	192.747	173.759	181.977	166.02	171.635	169.295	169.446	195.61	156.946	187.278	0	178.092	158.022	182.65	189.208	169.983	206.145	160.017	204.144	191.799	160.602	144.425	163.618	206.501	165.684	170.21	147.968	178.695	204.288	194.34	193.172	142.431	184.602	174.947	151.618	189.286	178.434	187.938	201.53	180.893
		462	1953.16	195.38	195.882	159.059	187.697	189.201	194.258	190.91	170.304	181.026	164.817	170.883	174.901	160.925	195.183	162.104	182.747	0	180.527	171.563	194.118	185.185	176.159	209.693	165.407	197.826	184.745	159.941	150.626	161.084	0	176.187	166.907	0	192.246	197.831	201.309	192.785	150.061	183.783	177.252	159.634	205.194	170.752	177.497	208.684	184.503
		463	1957.02	195.662	199.705	160.11	190.755	163.227	192.624	195.722	166.334	181.514	172.342	183.238	168.253	171.793	196.578	154.979	178.869	0	0	168.428	197.586	187.854	165.516	205.942	160.314	210.08	181.602	158.534	142.202	163.1	170.664	174.419	157.192	145.661	198.184	204.468	202.623	189.597	0	168.644	185.287	160.316	199.348	180.78	178.477	201.993	183.912
		464	1960.88	197.695	194.541	168.32	178.267	162.244	178.287	195.857	170.179	188.385	172.832	167.581	171.608	172.53	191.899	156.727	191.391	0	181.435	170.353	195.516	191.622	173.354	213.031	157.343	214.712	181.969	0	150.392	154.616	172.45	175.316	0	154.359	185.57	207.826	193.391	183.205	159.197	182.966	172.811	154.128	192.899	181.049	198.43	183.499	183.453
		465	1964.74	203.315	194.177	172.836	177.98	162.066	192.932	202.084	161.881	190.553	177.764	180.326	170.454	172.404	195.245	149.006	185.457	0	0	163.76	198.901	178.808	174.872	204.482	160.994	195.389	193.447	166.845	134.48	165.247	0	174.725	204.187	164.166	204.996	211.222	197.184	176.237	158.22	176.495	184.763	169.97	189.2	177.162	181.093	196.207	180.3
		466	1968.6	201.06	182.17	164.395	195.302	155.287	188.037	206.786	157.951	190.283	175.65	179.154	169.894	175.944	203.122	145.554	187.533	0	0	164.229	201.994	190.431	180.283	206.057	154.392	201.369	185.128	166.41	144.307	163.14	171.03	172.765	0	144.469	190.74	195.97	195.173	173.517	160.809	178.977	163.992	168.543	188.128	182.516	182.934	190.957	184.003
		467	1972.46	203.46	197.081	158.617	179.774	156.354	190.283	199.998	157.199	183.869	173.925	169.083	170.716	182.964	196.056	150.639	193.027	0	176.135	171.123	198.538	181.605	181.737	210.393	165.429	190.614	194.101	173.453	142.454	182.917	177.904	166.735	169.12	153.809	184.579	193.474	191.598	191.327	162.085	185.163	172.545	159.659	188.184	183.305	191.83	198.056	191.407
		468	1976.32	196.239	196.387	168.392	182.247	150.536	192.25	196.086	169.563	182.669	172.702	170.59	174.585	178.849	196.731	167.442	194.192	0	172.288	158.38	203.273	180.603	165.332	199.503	158.008	199.708	187.96	162.846	145.978	149.182	163.126	179.88	160.139	150.967	192.247	192.818	188.512	184.182	158.947	175.724	171.858	183.563	196.54	187.228	177.687	207.604	196.815
		469	1980.18	209.259	170.375	166.927	185.442	152.711	192.887	197.568	200.424	186.357	167.056	165.547	175.995	170.045	196.175	162.399	178.681	0	170.476	164.323	193.239	182.549	177.035	200.518	159.985	198.007	193.213	156.904	0	156.072	173.379	182.763	157.723	158.62	185.922	192.627	182.952	183.648	154.303	184.008	185.776	160.07	191.919	205.888	186.38	210.573	192.151
		470	1984.04	200.431	188.32	179.265	171.81	153.597	196.827	181.601	165.841	184.143	162.196	159.311	186.854	181.818	202.892	0	175.756	0	167.757	168.17	190.118	188.083	180.917	204.15	163.455	187.99	202.679	159.12	142.675	161.719	169.288	181.652	0	147.881	168.984	201.091	180.659	177.258	160.901	188.01	188.925	177.355	192.169	195.72	177.753	213.584	188.958
		471	1987.9	202.028	177.164	169.389	182.829	153.11	187.144	186.243	168.571	190.288	173.84	167.969	173.294	176.138	198.122	166.045	186.137	0	173.288	175.693	206.801	194.793	175.685	201.348	152.708	190.461	200.488	154.039	138.051	161.222	163.06	184.207	148.495	160.639	179.239	198.949	183.162	179.013	164.517	180.295	186.651	171.285	189.773	196.528	179.152	206.36	189.08
		472	1991.76	207.347	185.015	171.823	178.003	149.732	200.232	178.121	172.857	188.933	171.059	177.866	200.572	175.239	190.664	159.774	182.063	0	177.609	169.859	189.997	195.074	184.171	204.236	155.273	197.469	194.538	154.397	140.253	151.544	174.816	183.915	168.285	155.003	177.263	194.327	179.144	172.605	167.151	171.459	186.629	172.601	202.247	185.562	176.616	215.986	198.684
		473	1995.62	212.65	187.443	177.139	184.036	145.331	183.746	190.57	176.402	222.2	176.159	167.2	178.077	182.899	196.587	158.965	196.538	0	178.369	169.914	193.662	185.736	175.278	201.643	159.681	188.487	198.212	164.567	143.214	162.936	182.222	190.818	169.035	0	178.623	186.851	183.692	180.7	169.929	178.509	177.299	169.843	204.041	199.979	186.531	198.033	190.094
		474	1999.48	197.933	186.532	169.058	176.192	156.84	185.009	193.072	169.003	185.72	175.186	171.731	178.052	183.086	210.608	160.227	190.825	0	180.922	173.171	200.752	196.768	177.61	198.192	161.487	195.592	192.119	160.482	155.155	174.543	175.331	189.453	0	151.814	181.798	200.205	187.303	172.808	165.577	169.493	184.696	216.632	204.744	183.581	190.436	200.478	193.043
		475	2003.34	187.406	180.961	180.985	181.157	154.933	188.344	201.008	166.983	184.758	176.136	173.46	170.805	169.24	201.285	154.227	186.653	0	180.16	165.423	194.751	179.356	180.35	195.086	160.255	198.501	194.81	156.218	142.56	171.683	170.754	182.795	194.578	149.481	189.996	195.463	188.221	176.789	168.589	178.015	186.268	179.111	197.258	180.252	181.655	204.95	196.891
		476	2007.2	200.386	181.051	179.676	178.914	155.462	186.631	181.866	159.705	191.017	173.938	167.285	175.312	173.787	197.143	152.263	190.64	0	172.619	180.533	212.501	184.502	183.362	204.902	157.222	194.077	194.436	164.559	141.909	167.627	158.699	193.753	158.739	145.582	183.306	191.736	189.311	174.515	162.891	187.693	191.488	185.15	204.526	183.919	187.186	212.9	193.79
		477	2011.06	192.574	182.897	174.959	176.655	152.28	181.155	190.443	170.533	189.87	176.606	175.68	172.727	180.871	198.761	146.762	189.88	0	173.264	170.821	200.325	189.2	177.738	211.344	164.684	197.801	199.385	165.543	147.313	170.889	166.259	180.843	0	149.599	185.745	192.143	185.721	0	164.804	174.987	184.667	188.62	189.269	180.51	173.023	207.17	189.67
		478	2014.92	194.356	180.621	172.634	173.066	155.021	189.97	190.508	167.032	188.212	170.233	168.734	172.202	182.218	197.432	145.858	172.707	0	170.247	173.888	193.302	180.796	174.629	200.866	175.277	204.195	197.605	158.136	142.022	172.879	176.302	182.947	161.581	160.621	191.202	188.482	184.055	180.449	155.64	176.275	185.264	176.464	185.136	192.265	183.689	209.211	203.121
		479	2018.78	189.218	180.023	175.604	185.098	145.776	183.593	195.004	160.04	179.023	175.611	170.983	174.699	178.045	199.919	156.2	178.699	0	172.67	181.197	206.184	184.393	175.142	191.712	161.97	198.46	198.774	168.659	149.986	157.758	153.135	177.235	162.947	155.816	195.834	186.927	191.153	169.386	187.858	182.53	183.449	177.101	180.032	185.543	185.28	198.616	193.032
		480	2022.64	192.788	187.81	180.856	181.621	159.842	194.313	188.2	161.29	188.846	180.315	164.789	177.378	182.137	192.629	150.929	188.03	0	162.393	172.661	201.856	181.505	187.205	194.944	0	201.498	189.137	165.978	147.116	169.209	154.403	173.03	179.836	158.703	195.783	197.945	191.008	180.106	161.258	164.892	194.841	169.599	183.462	176.685	183.669	209.729	190.588
		481	2026.5	194.768	166.101	168.753	184.922	156.063	185.555	193.12	174.696	190.65	189.731	174.86	173.943	177.867	194.769	160.086	160.523	0	175.899	182.215	206.77	180.104	183.191	200.778	171.409	191.226	191.449	165.301	139.211	166.692	154.412	169.412	173.352	145.964	180.845	189.587	193.54	168.315	151.189	154.215	170.867	174.579	181.303	181.313	185.923	200.187	200
		482	2030.36	195.984	177.384	169.645	177.523	152.159	185.21	185.659	162.777	194.889	175.474	178.513	178.108	173.804	191.957	151.787	181.89	0	183.518	174.192	201.586	179.551	172.883	209.162	151.99	194.713	203.925	168.143	150.573	174.327	165.553	176.646	165.693	142.698	181.083	184.682	184.78	175.465	152.599	170.874	177.192	183.386	179.408	172.002	187.052	212.631	205.152
		483	2034.22	198.961	172.337	173.476	174.266	156.586	195.949	196.192	169.051	194.983	177.448	172.311	179.161	176.116	201.362	154.3	178.419	0	172.479	164.157	209.423	192.667	190.766	196.347	157.035	191.67	199.431	0	149.75	170.027	168.462	182.466	165.903	140.019	176.319	193.199	199.417	173.164	157.902	176.709	168.285	185.917	191.394	181.431	187.332	201.836	193.629
		484	2038.08	197.179	173.222	162.341	174.25	156.239	172.767	196.59	154.855	192.063	183.744	178.758	171.45	181.189	188.517	0	172.554	0	178.927	165.164	205.636	189.31	183.649	192.299	163.131	198.219	190.946	170.922	152.002	162.17	172.918	177.329	161.379	158.16	183.546	184.253	198.705	173.367	158.007	175.609	182.06	180.2	179.925	186.393	184.706	210.683	169.778
		485	2041.94	204.729	174.065	167.982	183.492	152.573	186.193	187.302	159.374	201.859	182.843	176.744	166.267	179.981	179.529	170.304	170.401	0	172.083	170.931	199.64	179.129	188.888	198.418	151.31	202.715	197.131	168.375	147.547	165.207	170.103	184.287	171.898	146.212	204.015	180.989	188.458	167.096	152.266	165.827	173.374	181.422	171.32	163.745	177.561	204.149	0
		486	2045.8	208.528	168.566	169.432	171.088	160.96	170.877	189.328	156.845	180.886	178.903	172.331	169.322	177.578	192.048	0	173.633	151.53	177.762	164.061	215.01	185.818	174.099	205.919	148.922	204.75	206.017	171.178	154.28	157.373	166.815	182.087	169.067	152.629	182.173	193.836	180.258	177.636	154.667	166.4	173.414	177.482	173.707	177.39	179.921	216.541	191.192
		487	2049.66	197.699	173.544	160.962	178.449	163.162	177.985	186.669	154.163	190.202	176.632	175.652	169.28	184.346	193.966	158.529	175.998	0	176.112	163.843	196.945	188.16	186.638	203.155	145.901	194.443	198.076	160.679	158.647	154.947	171.217	193.945	161.141	152.016	182.733	191.979	180.388	181.798	158.457	165.789	191.574	182.597	172.833	170.621	185.872	208.502	182.98
		488	2053.52	198.509	173.805	170.135	180.875	168.245	180.085	195.087	155.092	181.764	174.324	169.645	168.802	193.136	194.063	157.899	175.475	0	168.357	170.52	202.558	191.459	183.395	203.229	161.184	201.855	198.626	168.502	157.463	171.235	165.778	177.23	174.51	155.505	184.855	193.553	185.235	173.494	153.676	167.131	169.975	184.605	174.58	170.889	196.653	208.849	196.401
		489	2057.38	209.404	185.675	179.159	176.242	163.969	181.941	204.261	170.088	183.823	181.766	169.436	159.353	191.101	189.545	157.654	179.995	0	180.174	174.089	199.279	187.809	195.393	201.182	150.288	199.646	189.716	0	164.181	155.65	159.841	174.133	159.268	162.393	197.687	184.492	171.125	175.017	143.919	174.67	174.028	170.683	187.481	159.177	185.119	224.799	194.68
		490	2061.24	205.07	174.858	158.391	177.56	153.124	177.129	191.173	169.921	180.943	180.231	177.003	162.098	179.488	191.243	155.462	177.75	156.836	170.333	163.56	198.881	193.465	189.071	194.416	155.594	202.547	186.64	163.489	160.865	159.726	167.035	180.057	176.259	156.843	179.432	184.744	188.097	180.095	159.12	159.948	168.949	168.37	183.932	173.321	183.169	210.474	195.072
		491	2065.1	211.644	182.836	168.119	166.528	153.698	187.226	196	155.204	183.044	176.566	172.186	158.974	190.302	193.032	150.374	182.414	0	178.134	160.248	204.547	187.225	188.26	199.912	148.492	196.458	196.91	168.138	155.225	151.477	172.535	175.128	189.304	158.532	183.732	197.077	195.1	187.543	153.47	164.352	173.374	175.335	194.566	183.891	180.88	211.348	189.982
		492	2068.96	198.852	172.827	168.472	177.267	154.826	179.412	202.283	161.81	187.306	186.241	166.52	168.508	170.846	187.956	161.468	179.378	155.197	168.617	165.809	208.156	185.827	196.37	199.881	159.606	188.441	194.386	178.911	167.005	153.416	168.255	180.684	167.03	164.011	182.389	182.489	190.479	183.849	160.53	167.743	183.46	173.201	186.323	173.831	178.328	204.8	194.886
		493	2072.82	206.609	171.712	180.417	187.783	158.753	184.326	196.702	164.414	193.778	180.443	172.583	167.694	181.14	201.647	156.627	184.845	151.497	174.96	163.168	197.093	192.184	176.623	199.113	154.307	208.133	200.505	168.149	148.723	168.079	171.275	190.475	189.578	164.547	185.437	193.578	176.651	187.088	158.473	168.458	167.244	181.678	184.446	171.434	186.52	200.198	196.093
		494	2076.68	208.662	179.829	169.86	174.237	168.38	183.738	201.702	160.077	171.352	182.517	168.47	168.503	176.235	198.962	157.868	177.937	149.387	176.371	164.043	204.401	181.441	187.526	206.945	149.457	192.758	185.404	164.389	157.69	169.313	177.832	187.41	168.308	163.609	170.632	184.14	182.952	173.628	159.064	172.636	181.779	182.665	188.629	181.985	188.963	195.957	181.85
		495	2080.54	218.143	172.718	173.148	185.297	156.184	179.684	197.978	153.043	184.532	175.329	166.142	172.402	177.818	192.321	170.603	172.919	0	192.196	160.272	200.712	182.862	199.162	198.624	155.578	203.45	194.684	167.51	154.827	154.5	169.197	181.222	178.23	173.285	190.134	196.965	189.092	179.41	147.705	170.455	184.171	187.544	184.915	163.896	176.059	205.027	206.788
		496	2084.4	205.026	182.654	176.576	177.465	151.641	183.755	197.167	165.226	178.387	177.925	170.578	168.174	178.479	200.954	155.707	176.597	152.505	180.651	152.105	207.304	199.447	199.197	200.323	149.413	195.701	198.69	156.986	168.229	159.61	173.864	178.679	167.72	160.805	189.319	186.146	186.593	180.79	159.281	171.1	172.2	176.304	188.915	168.513	184.871	199.775	206.636
		497	2088.26	209.283	178.125	166.535	183.961	154.595	175.679	198.223	167.293	186.913	179.873	173.633	164.906	179.889	186.871	161.837	171.74	172.821	178.519	163.167	203.773	188.084	193.895	199.743	160.548	191.282	196.211	164.744	160.39	160.935	187.121	174.285	167.556	168.879	193.449	191.751	191.171	178.128	154.024	170.674	175.932	197.052	193.379	182.232	168.026	199.371	204.397
		498	2092.12	209.752	178.78	176.138	174.46	162.319	182.442	196.493	172.663	189.094	189.309	180.929	166.784	176.15	192.235	159.206	181.085	0	181.99	158.68	213.337	189.11	189.879	194.754	192.466	204.878	199.246	164.654	163.967	158.717	181.711	186.967	189.646	0	191.848	188.176	190.629	176.738	164.804	173	190.441	184.922	185.82	167.822	174.586	192.699	0
		499	2095.98	207.196	168.61	177.301	191.099	157.691	183.15	199.82	162.822	171.953	182.318	171.834	177.955	184.835	194.262	153.723	187.014	159.844	185.885	155.087	207.716	196.909	188.21	202.595	157.159	201.906	200.223	172.487	161.451	153.578	177.287	185.113	211.383	0	192.904	192.025	192.821	177.194	159.673	180.734	172.48	178.481	186.642	167.999	174.891	193.908	191.789
		500	2099.84	204.783	179.404	164.216	189.215	152.064	174.705	192.335	168.405	179.638	181.785	165.911	174.644	179.58	197.963	167.413	191.837	0	174.636	160.924	205.907	196.237	180.77	193.419	160.043	202.992	192.475	163.159	166.337	158.896	176.213	189.816	183.888	159.853	196.182	196.82	189.18	181.329	163.005	165.636	184.682	180.283	191.44	187.306	173.871	209.49	203.654
		501	2103.7	210.1	176.327	172.713	179.965	158.457	152.081	208.276	171.722	186.478	186.792	172.559	186.927	175.928	194.323	151.606	180.702	0	172.626	155.69	211.865	192.82	180.358	207.313	151.244	206.73	198.419	169.802	161.201	156.135	179.492	185.412	161.135	169.249	181.582	191.373	185.214	167.712	153.113	175.182	183.066	191.66	183.078	174.193	184.163	207.073	195.027
		502	2107.56	206.136	174.141	173.024	182.534	158.862	169.216	195.512	163.898	183.238	186.76	169.479	174.862	180.666	190.999	158.071	182.232	143.409	173.436	158.539	205.033	185.512	191.432	212.033	154.029	197.551	186.082	0	166.531	0	188.709	194.498	173.625	164.704	195.912	182.736	193.841	175.526	159.308	161.388	177.517	187.323	178.851	176.95	168.476	207.384	203.202
		503	2111.42	211.697	182.201	167.19	192.574	152.365	173.652	193.254	172.316	184.601	185.601	171.569	171.806	175.51	190.049	154.015	181.705	157.419	176.672	160.891	200.173	204.884	180.175	198.583	153.94	201.759	195.064	174.118	158.859	168.819	182.874	184.362	185.534	181.079	185.803	176.407	189.007	176.992	160.361	159.463	175.08	189.44	183.346	184.982	179.901	203.53	180.626
		504	2115.28	213.784	181.794	179.535	186.68	155.601	183.99	187.428	165.34	193.572	184.053	165.732	179.593	178.883	196.967	139.22	178.615	168.061	175.129	167.008	194.909	194.247	200.91	199.737	161.416	200.878	184.495	161.301	167.743	174.582	183.296	194.555	183.574	167.201	178.704	199.701	193.364	180.191	155.868	160.659	173.823	172.98	177.63	185.808	182.99	206.71	191.949
		505	2119.14	202.634	168.308	176.686	193.41	164.636	176.042	190.518	174.169	193.001	191.546	170.083	181.083	168.697	206.748	147.718	170.172	163.852	177.467	165.651	201.887	196.292	195.401	196.844	156.013	207.619	200.912	170.636	175.202	168.655	187.343	181.341	186.992	176.588	188.98	191.965	186.857	190.235	151.61	165.045	158.273	185.181	182.68	175.782	173.859	197.71	189.112
		506	2123	208.855	168.25	177.73	205.222	156.735	176.795	177.143	163.995	197.758	196.688	169.822	183.275	174.206	190.537	166.806	175.978	161.591	174.116	174.94	211.093	192.83	190.369	192.816	151.495	202.79	200.128	186.143	172.611	169.921	188.722	193.803	184.86	164.407	201.444	184.58	185.562	181.245	162.076	172.159	164.293	181.465	203.769	172.693	176.02	203.012	201.684
		507	2126.86	207.253	176.813	158.972	187.829	155.03	172.114	186.764	176.021	186.11	195.605	171.305	181.778	178.12	200.412	161.242	164.162	159.369	173.835	177.063	198.183	198.186	182.785	197.033	152.358	206.56	185.77	183.357	168.855	161.941	177.463	177.532	184.767	151.957	189.246	185.547	191.96	176.163	158.967	174.945	168.613	181.194	184.721	170.313	179.532	205.905	191.214
		508	2130.72	219.197	175.84	173.428	185.964	146.55	181.113	202.984	171.883	192.711	186.04	171.588	190.22	177.598	198.099	163.01	165.864	155.976	174.374	177.153	204.667	197.906	192.77	187.356	158.206	200.373	198.655	185.697	161.143	175.149	172.102	182.498	178.273	153.123	191.206	180.978	186.594	188.022	156.934	163.754	165.378	183.961	197.161	168.265	177.612	199.061	204.904
		509	2134.58	200.957	188.804	166.285	179.369	159.879	176.753	188.604	181.572	182.296	193.475	170.092	183.217	175.447	203.045	162.849	167.043	152.912	191.665	172.643	202.121	197.281	187.075	180.984	150.78	199.407	192.385	173.351	167.845	174.783	179.844	183.37	194.402	163.816	198.225	184.195	192.342	189.624	151.47	166.986	173.427	179.861	194.134	175.309	186.622	203.188	193.079
		510	2138.44	199.955	177.901	162.549	190.39	157.777	177.91	191.314	182.94	189.627	186.614	176.95	176.854	175.856	203.513	161.079	174.818	163.681	184.927	177.106	205.437	199.99	182.431	179.842	153.654	202.4	194.193	170.454	157.183	163.886	188.566	187.921	187.919	155.273	193.566	178.301	186.598	187.79	160.321	165.402	163.86	185.13	196.681	168.538	184.552	200.012	187.611
		511	2142.3	206.015	177.205	171.407	180.973	152.478	182.556	190.935	175.896	188.206	189.848	173.651	178.798	187.543	201.269	174.513	163.495	0	178.449	177.103	203.95	191.959	186.751	174.071	154.844	199.767	190.302	169.979	170.783	186.432	172.359	201.379	188.847	0	202.266	190.679	185.51	193.216	163.25	164.022	165.397	178.507	190.402	163.628	179.482	193.806	189.645
		512	2146.16	203.009	184.448	165.828	179.955	172.277	173.497	190.784	169.271	195.626	192.016	175.73	174.822	175.57	190.733	171.354	172.688	0	193.445	175.626	203.011	189.49	185.347	186.939	158.386	196.372	187.423	173.283	170.971	169.759	187.216	179.339	194.213	156.987	189.7	182.933	182.886	176.297	155.129	167.181	173.866	191.301	191.408	180.095	176.971	194.099	186.763
		513	2150.02	190.163	179.051	154.677	189.254	161.869	182.386	201.135	190.06	187.477	197.884	173.015	168.742	179.106	189.631	177.599	169.385	149.437	190.58	174.188	199.712	202.796	194.494	195.567	164.512	188.359	198.626	174.96	155.321	179.781	178.157	188.735	173.048	153.027	191.866	186.217	192.146	182.7	158.039	167.994	170.445	187.368	193.985	168.294	177.378	184.785	196.987
		514	2153.88	187.199	182.328	166.58	182.979	159.457	181.912	193.86	184.174	203.043	182.224	165.666	164.939	176.061	197.75	164.258	171.504	0	180.707	177.233	202.971	189.557	181.52	185.436	162.006	194.481	191.573	181.045	172.046	179.262	175.321	183.217	185.248	146.936	196.363	185.28	169.267	179.529	145.791	165.689	153.69	177.388	191.016	171.609	182.79	197.123	188.742
		515	2157.74	204.158	189.398	174.535	198.816	176.677	186.049	194.242	179.456	188.113	176.984	173.047	167.053	178.483	196.079	171.414	169.427	0	175.74	171.975	205.222	191.15	181.215	190.33	153.339	198.396	191.999	187.038	166.8	170.173	182.161	186.455	191.374	148.02	194.78	183.841	171.041	177.288	157.012	166.205	175.523	175.586	190.605	175.343	180.389	189.765	197.515
		516	2161.6	200.907	177.477	184.298	182.258	146.723	188.272	195.237	166.695	182.851	179.754	183.61	174.591	175.665	190.321	180.603	161.894	0	177.97	164.85	208.041	200.187	184.055	197.366	167.751	173.704	200.564	191.765	172.459	185.004	174.191	188.899	179.056	152.243	184.729	184.594	186.315	186.038	157.358	176.066	162.048	169.837	201.727	183.144	183.397	199.604	197.387
		517	2165.46	202.624	202.764	171.429	195.497	151.743	172.615	219.789	173.27	197.482	184.045	177.243	173.794	178.447	194.897	190.689	156.053	0	192.405	161.502	217.145	191.112	198.155	190.491	152.194	197.395	196.277	173.487	177.716	183.367	183.532	179.639	197.787	144.577	185.589	189.641	185.868	189.911	159.923	168.51	168.521	177.762	197.485	170.706	180.698	188.724	200.487
		518	2169.32	206.851	186.337	180.515	194.04	167.756	177.081	188.904	169.618	195.652	182.098	170.25	176.821	167.977	194.896	182.629	157.674	0	190.164	154.525	207.147	186.248	203.032	195.098	156.548	197.033	186.948	0	169.074	180.452	179.404	190.252	170.345	140.838	187.784	188.371	180.515	190.187	169.503	171.971	162.928	181.469	228.784	171.043	187.07	202.078	195.643
		519	2173.18	217.436	182.97	167.661	195.256	159.141	190.13	201.508	164.613	197.759	177.492	170.991	178.528	185.057	187.844	183.672	167.275	143.545	179.362	165.048	211.074	196.977	222.538	201.813	153.924	201.972	193.492	177.793	180.532	181.604	185.905	177.448	188.512	0	190.02	176.995	176.562	176.088	174.387	172.119	162.417	172.189	199.803	168.422	172.246	200.3	195.782
		520	2177.04	213.468	170.861	183.986	202.353	163.613	194.201	183.288	177.455	208.242	176.746	172.694	180.192	172.343	203.271	187.421	166.444	148.262	189.266	159.269	198.792	198.237	200.29	179.281	159.489	185.522	192.176	0	176.887	177.963	179.255	177.803	191.685	148.241	184.294	182.928	184.328	180.034	152.096	174.25	164.28	184.121	203.826	174.116	174.673	194.641	191.341
		521	2180.9	216.317	204.935	178.472	198.559	163.176	184.863	189.743	187.381	191.995	177.986	176.404	173.249	184.748	200.202	193.575	177.808	0	191.881	157.207	203.055	184.724	197.108	198.27	161.373	188.713	186.781	183.055	176.405	186.758	185.991	189.49	188.454	147.027	173.372	178.519	186.117	183.019	148.305	175.703	170.091	186.519	217.31	175.287	166.778	190.852	191.765
		522	2184.76	207.571	201.542	168.805	193.407	160.322	188.193	197.14	181.742	201.169	181.385	186.073	172.076	192.307	199.231	172.672	190.166	0	187.921	157.733	215.438	183.353	201.902	209.187	158.104	187.376	194.745	173.679	164.53	184.48	179.147	176.58	174.555	145.366	182.867	180.328	194.977	184.391	152.766	166.213	183.418	187.865	214.643	177.104	172.964	185.003	190.067
		523	2188.62	220.28	180.757	178.517	194.365	154.629	187.214	195.662	175.784	202.735	178.905	180.673	183.71	184.71	195.925	172.48	177.116	0	191.425	163.394	195.662	183.402	185.53	188.496	160.318	183.498	0	173.304	162.053	146.77	180.883	173.15	193.615	135.78	192.633	185.985	194.396	184.014	149.99	171.088	191.424	174.002	216.107	172.894	182.26	198.077	200.129
		524	2192.48	215.365	174.103	171.568	188.679	155.331	184.975	200.874	185.703	191.309	184.929	177.468	181.719	192.559	196.251	184.742	163.299	0	195.775	164.317	208.041	194.045	190.723	192.452	158.177	182.056	197.559	179.894	170.479	165.754	195.258	169.08	197.593	149.716	189.892	175.371	182.121	187.422	158.462	172.81	176.442	176.96	203.265	184.586	189.581	190.028	192.982
		525	2196.34	202.392	175.687	178.331	190.939	159.172	190.934	222.852	182.813	187.954	193.243	176.005	181.991	183.284	204.42	173.796	168.428	147.525	186.385	153.951	206.85	191.876	193.076	193.472	158.725	192.473	202.078	179.798	174.505	146.048	179.231	178.72	186.54	153.321	195.951	173.511	175.323	179.629	160.376	175.543	181.159	180.543	221.503	177.192	176.342	187.641	191.296
		526	2200.2	202.777	167.315	177.207	191.985	163.434	187.807	199.703	192.003	192.476	187.798	182.236	187.132	179.478	193.878	157.79	167.687	138.05	177.553	166.173	212.15	181.965	194.896	202.298	160.158	183.812	187.563	0	156.477	162.281	174.686	181.7	177.596	142.176	185.154	174.405	177.105	178.411	165.469	177.556	186.519	173.775	211.732	178.318	170.872	198.245	187.012
		527	2204.06	200.746	171.453	177.308	194.595	166.683	182.467	199.787	182.588	189.811	182.6	185.335	168.215	194.841	205.627	158.045	169.997	0	176.746	167.813	212.539	189.548	190.417	199.025	158.91	188.785	206.456	177.497	159.55	169.464	164.333	187.144	184.992	162.333	179.825	187.643	182.523	178.946	168.977	178.776	177.331	170.487	203.257	183.307	185.153	191.064	194.347
		528	2207.92	203.884	174.736	182.192	187.673	0	187.831	213.368	189.415	199.587	168.966	173.175	176.752	198.269	194.45	156.234	165.8	143.384	182.306	165.854	220.072	177.494	181.614	197.723	150.736	197.767	198.028	0	162.954	168	180.455	175.947	179.737	148.619	191.694	177.071	177.394	176.713	157.3	169.815	180.183	175.162	212.121	172.794	176.563	196.625	0
		529	2211.78	199.846	192.922	169.192	185.206	148.689	182.569	205.63	188.306	197.708	175.613	179.732	162.725	190.985	194.752	162.017	176.117	144.477	172.766	168.692	200.768	174.761	198.142	208.606	155.951	194.486	200.327	173.69	168.876	158.651	177.446	180.28	182.515	156.394	185.113	164.513	180.973	170.318	153.904	170.141	192.837	178.266	215.431	174.577	184.088	190.962	187.69
		530	2215.64	199.717	189.141	169.819	188.193	158.952	180.969	204.825	190.787	196.158	188.232	184.355	179.921	188.709	190.424	0	176.525	140.342	169.775	164.188	210.831	185.426	198.381	197.276	160.797	194.235	194.736	179.901	170.311	0	173.325	181.497	189.402	156.598	194.214	177.68	181.554	180.04	165.788	182.017	186.455	177.819	212.459	170.637	171.528	186.049	180.586
		531	2219.5	197.017	179.824	171.899	193.271	166.719	189.014	206.404	181.866	185.673	179.003	183.997	176.152	186.541	189.122	154.297	173.233	146.612	181.086	157.035	207.792	175.899	195.561	191.236	159.499	205.528	197.581	185.351	168.335	169.934	170.866	189.81	176.339	152.067	181.788	175.02	192.116	183.71	163.788	178.902	187.582	216.559	215.6	180.605	174.926	184.636	189.219
		532	2223.36	208.979	193.929	187.603	197.61	160.864	187.662	206.746	182.452	196.126	178.898	190.517	168.942	189.52	188.232	159.051	167.025	0	176.801	166.477	201.972	179.219	200.129	196.145	160.366	190.675	182.679	165.928	172.001	0	172.35	179.366	186.063	156.529	186.053	179.569	181.586	173.136	149.484	177.508	178.13	190.732	216.271	170.289	173.331	184.017	189.708
		533	2227.22	209.835	188.155	186.882	181.98	204.98	194.21	195.081	169.737	201.243	180.364	188.057	172.791	190.569	179.146	170.348	163.43	147.212	181.918	164.751	216.703	183.645	199.496	198.896	157.812	191.95	183.927	168.346	171.688	163.709	166.489	179.529	170.74	156.083	193.57	179.108	184.04	161.419	153.05	176.639	184.156	179.917	220.74	184.49	183.335	186.277	198.747
		534	2231.08	211.637	183.197	186.68	202.378	150.962	175.304	193.029	175.33	0	166.906	185.064	178.012	186.94	185.165	181.897	174.072	0	189.17	155.031	206.915	182.094	191.7	199.885	161.179	192.864	136.813	171.545	182.824	164.266	164.105	180.052	180.083	0	184.707	181.318	188.461	169.745	155.901	182.517	187.81	172.777	210.313	191.146	195.645	196.343	196.435
		535	2234.94	211.04	193.477	184.49	185.752	167.305	174.328	195.303	175.162	190.106	179.878	186.732	174.141	181.778	179.132	156.315	169.037	0	193.198	166.303	206.816	191.547	192.166	199.611	157.285	195.87	183.57	173.663	183.721	169.442	152.991	177.754	196.582	0	188.168	182.633	179.772	174.849	144.275	182.77	176.227	168.332	224.546	189.827	185.028	201.196	187.605
		536	2238.8	220.432	175.102	170.013	192.186	170.596	182.269	190.636	169.648	191.746	181.368	196.332	185.619	185.062	173.149	161.116	169.377	0	186.673	180.513	209.216	184.819	195.837	194.578	154.753	192.183	177.429	181.095	188.801	174.215	167.014	190.193	195.941	163.049	177.889	170.977	196.066	188.17	155.852	177.134	179.882	181.837	211.495	188.391	179.275	190.588	189.737
		537	2242.66	201.428	180.319	178.682	195.686	152.675	187.672	200.957	189.673	192.996	189.278	180.591	183.29	176.189	175.231	154.371	166.12	0	177.228	167.388	205.41	188.403	190.928	202.302	0	186.51	200.285	181.524	173.122	172.155	162.735	187.433	191.252	157.171	172.904	173.906	181.744	198.822	159.609	164.705	178.768	189.883	204.646	187.7	195.459	193.589	194.101
		538	2246.52	197.773	171.229	180.21	195.127	158.133	181.601	194.68	184.563	201.446	199.351	198.733	183.052	180.688	177.467	154.98	162.945	0	170.708	163.409	203.742	171.747	192.106	192.838	162.76	197.258	191.34	189.87	185.361	170.601	165.353	187.729	183.808	149.876	180.095	183.042	199.696	180.35	152.013	164.379	186.877	170.914	212.705	185.523	185.848	202.362	0
		539	2250.38	197.923	179.119	163.771	196.831	158.301	188.216	199.049	195.124	194.487	185.941	187.282	176.629	180.106	184.541	168.598	168.258	0	183.167	166.116	210.715	182.73	186.054	197.187	158.616	196.013	213.075	174.048	195.731	152.595	159.179	188.159	178.234	147.779	185.056	182.311	189.818	185.888	162.121	174.98	186.202	183.57	201.677	191.83	183.191	198.661	204.683
		540	2254.24	204.988	172.962	169.327	190.097	164.798	169.777	220.648	181.232	193.049	184.088	189.644	177.915	175.549	181.5	160.496	165.051	0	216.1	166.175	216.359	183.959	200.671	193.924	165.631	191.556	195.99	179.263	175.226	154.086	173.775	187.316	182.654	153.93	183.282	178.318	174.803	178.986	154.431	174.841	176.808	180.393	234.451	183.307	186.394	204.934	194.076
		541	2258.1	206.614	167.689	170.473	189.956	166.135	177.26	203.156	185.282	197.23	177.172	193.127	175.168	179.483	181.048	164.376	158.773	0	173.061	161.953	204.592	191.781	200.077	182.603	168.21	186.472	193.356	186.168	161.61	161.49	177.986	183.927	178.261	149.826	185.459	184.094	188.941	191.557	151.294	171.781	189.26	175.577	201.862	188.242	176.905	208.521	194.328
		542	2261.96	209.848	184.991	163.365	185.471	174.114	170.442	210.836	185.068	196.15	176.677	189.363	178.392	177.827	184.22	161.116	167.517	0	173.598	161.965	221.514	185.903	180.926	187.75	169.546	191.946	197.437	178.908	180.442	163.396	170.204	188.032	178.933	150.66	187.908	181.192	193.836	175.162	160.504	178.653	182.586	176.805	211.148	186.795	179.825	188.919	198.172
		543	2265.82	210.593	173.281	178.313	197.65	164.408	172.476	206.71	185.124	183.012	169.075	186.062	181.269	186.318	186.038	163.416	167.22	0	168.24	164.071	203.164	191.521	199.08	203.174	172.54	184.925	197.948	190.657	180.574	161.085	169.168	182.519	173.004	150.112	182.444	179.578	181.11	178.534	202.276	177.775	193.292	174.581	218.427	189.365	182.304	190.446	188.79
		544	2269.68	216.425	165.24	172.61	177.742	161.755	180.578	219.688	194.825	193.285	180.655	187.981	168.776	174.141	190.262	156.959	159.889	137.379	183.102	164.904	202.528	187.788	200.112	197.486	157.289	185.14	194.235	174.752	176.475	180.721	161.415	184.965	182.093	148.024	179.712	175.521	190.894	170.605	153.298	175.858	173.031	171.588	220.675	191.384	185.373	199.901	0
		545	2273.54	216.704	170.812	171.108	191.093	174.321	175.324	198.687	184.788	191.582	168.981	191.76	171.403	176.604	189.477	153.175	167.083	143.336	182.468	169.146	206.001	198.539	180.013	205.245	159.826	199.564	198.219	166.271	188.805	165.957	156.303	181.25	175.725	148.221	186.475	181.461	182.166	188.582	150.72	182.412	176.587	172.585	228.115	177.656	173.973	196.093	199.929
		546	2277.4	214.462	171.124	168.858	199.08	168.878	187.872	211.623	179.442	186.914	172.521	182.894	169.022	166.184	205.996	157.405	161.654	135.177	182.633	167.112	206.975	196.084	184.15	200.058	156.284	201.626	198.514	0	191.84	169.839	170.697	187.67	179.543	153.37	187.881	181.546	196.714	190.22	154.294	185.088	186.338	172.245	200.114	186.996	187.058	196.019	195.432
		547	2281.26	211.525	174.21	167.692	144.102	167.162	194.35	199.409	173.556	186.179	169.333	181.259	176.911	176.154	199.813	168.682	173.851	0	186.38	165.02	215.557	200.012	184.124	206.147	159.902	192.551	197.268	171.819	178.937	167.403	187.858	183.31	179.742	157.427	192.52	171.337	190.696	186.851	159.022	182.666	172.691	178.58	220.754	185.091	177.673	196.773	0
		548	2285.12	222.081	172.116	167.26	203.172	173.503	184.04	199.754	183.499	190.197	173.543	182.173	183.145	177.176	185.914	160.585	168.401	0	176.118	167.393	199.909	183.527	191.928	205.403	156.261	190.296	203.823	176.645	180.67	154.44	171.845	172.356	168.146	161.263	183.225	185.514	190.139	180.412	153.628	169.513	186.732	175.686	199.886	184.354	179.576	193.278	205.712
		549	2288.98	220.463	178.611	169.427	194.093	169.058	192.967	204.173	178.669	187.852	171.254	191.816	181.437	185.603	186.099	148.949	167.022	141.515	183.211	162.261	211.248	185.516	175.656	201.651	161.948	197.634	203.245	174.05	167.277	164.682	171.85	185.585	179.796	153.479	192.692	181.712	189.346	187.295	146.273	176.659	181.562	186.054	195.086	185.018	178.2	190.089	189.882
		550	2292.84	210.03	173.914	160.127	196.503	162.581	184.474	199.06	168.222	211.043	169.62	187.009	175.53	186.632	182.69	162.919	168.433	133.331	176.607	173.752	204.242	195.162	181.269	202.948	154.159	187.456	199.402	176.803	176.092	152.283	168.131	176.937	179.458	0	187.711	187.227	192.118	192.706	149.384	169.626	192.771	186.096	195.741	190.919	179.462	196.278	194.242
		551	2296.7	229.029	170.842	177.243	195.67	159.78	197.606	190.071	0	203.63	162.126	185.91	180.051	175.36	197.825	148.494	173.604	0	178.04	172.803	199.49	204.494	176.972	200.213	169.572	191.328	186.032	161.671	176.792	167.228	174.446	174.098	186.955	159.465	200.312	184.508	186.934	183.575	143.04	184.699	187.253	174.615	198.539	190.229	173.283	204.007	195.015
		552	2300.56	216.038	185.102	173.164	192.586	177.653	182.007	195.955	173.277	178.634	159.843	174.939	165.521	171.22	197.427	155.378	170.229	147.302	183.659	166.896	208.169	198.827	173.612	192.359	155.399	192.028	195.197	175.402	176.026	150.022	174.847	190.866	184.497	0	197.288	186.925	181.951	190.045	161.254	188.028	195.346	184.195	196.826	197.015	188.281	192.2	191.984
		553	2304.42	209.652	187.579	161.659	180.135	174.503	188.526	190.018	163.174	185.359	168.754	194.029	180.473	180.956	201.897	155.545	165.24	143.828	185.442	178.472	201.937	204.3	179.449	197.982	170.905	191.514	199.051	159.348	174.279	157.108	181.971	182.86	176.741	151.157	197.316	181.345	196.477	191.739	152.294	181.923	196.806	177.568	222.432	185.611	181.918	192.586	195.218
		554	2308.28	221.945	186.957	156.708	196.355	176.652	190.725	187.285	173.559	190.374	165.321	181.384	174.785	189.137	205.526	156.616	173.079	140.568	177.982	165.314	201.133	197.866	183.008	197.328	158.283	197.629	197.977	0	181.365	160.237	184.918	184.248	0	166.136	192.023	189.176	188.765	182.346	158.924	169.565	195.247	185.453	201.837	193.323	194.124	191.509	196.031
		555	2312.14	218.239	188.29	167.806	186.84	162.208	194.955	198.946	175.106	187.009	167.576	178.039	174.1	182.871	197.619	156.277	174.92	0	190.342	166.755	201.305	191.557	176.287	195.648	158.593	189.81	197.452	169.109	174.417	159.808	183.887	179.515	185.547	162.794	187.402	169.453	188.273	191.362	157.631	172.789	184.86	195.832	217.999	180.427	179.29	184.716	193.892
		556	2316	220.068	185.533	167.117	188.398	171.451	182.917	191.289	176.093	169.899	168.02	177.315	181.774	182.036	193.31	158.449	179.282	148.806	184.093	165.126	197.341	189.196	183.115	193.951	158.709	195.351	197.717	169.015	176.687	160.692	176.503	171.363	175.707	158.613	189.505	178.083	179.649	195.24	167.702	184.435	189.575	179.558	204.671	189.523	193.089	181.027	197.406
		557	2319.86	224.507	177.944	166.757	201.682	164.113	188.812	198.178	166.028	185.104	152.56	190.559	187.023	185.044	199.077	152.664	175.907	134.419	190.169	167.689	201.717	189.267	177.14	203.542	158.98	191.982	198.907	182.797	176.667	158.053	175.213	180.235	174.311	154.832	193.477	180.961	186.773	182.693	163.911	178.699	179.984	180.98	207.918	187.891	192.244	188.844	198.509
		558	2323.72	213.737	181.997	174.865	191.537	168.359	184.103	187.521	169.096	185.983	159.971	185.175	172.316	181.761	192.802	156.922	175.234	136.161	183.954	175.01	204.844	184.83	174.621	196.119	156.342	196.888	203.609	164.721	184.247	155.393	179.661	176.409	0	146.222	186.478	168.379	196.332	192.077	215.463	177.711	173.039	184.753	208.293	185.47	190.872	194.812	193.051
		559	2327.58	215.859	176.915	161.654	196.321	179.097	196.078	207.234	171.562	192.199	162.929	182.734	188.321	191.888	200.576	158.496	180.25	0	175.312	166.829	200.442	0	183.985	189.504	143.001	197.969	200.779	0	179.679	165.314	174.522	182.896	223.137	165.122	197.423	166.796	190.772	190.63	164.661	181.129	185.57	184.841	202.604	187.031	192.727	191.785	188.373
		560	2331.44	211.588	181.121	160.677	194.549	171.726	186.154	204.584	175.546	186.514	162.644	179.327	186.377	189.948	199.071	164.297	170.775	0	186.488	169.626	193.732	189.179	179.533	198.32	156.898	190.677	200.816	168.722	173.199	150.793	170.326	179.699	178.767	155.673	200.465	172.091	196.088	184.297	168.793	163.74	181.008	182.124	205.633	179.997	195.92	185.235	189.672
		561	2335.3	216.073	174.294	163.332	178.711	164.866	175.903	193.766	160.446	187.961	0	181.991	187.357	184.285	195.974	160.841	177.99	0	177.904	164.416	191.549	174.967	180.876	198.558	157.432	192.394	194.632	168.556	170.388	155.131	176.025	176.509	179.188	154.856	193.458	173.351	187.561	187.811	165.741	172.572	186.563	178.252	220.834	179.19	186.243	185.95	182.029
		562	2339.16	200.35	178.239	172.411	194.61	163.959	186.778	191.401	165.723	179.755	162.426	184.061	195.957	181.683	201.341	159.539	174.063	0	181.607	171.029	201.429	187.187	191.909	202.841	151.32	181.801	199.666	157.141	177.749	161.358	186.004	180.667	184.708	155.495	195.926	170.412	188.615	184.93	172.128	174.994	188.851	180.158	215.307	182.667	196.828	182.439	189.704
		563	2343.02	207.653	168.538	165.417	187.381	166.278	183.389	201.348	0	183.49	164.659	200.726	178.291	185.667	208.62	161.709	167.04	139.909	198.361	167.283	198.85	183.021	185.119	210.26	162.908	197.648	196.436	0	192.678	166.86	173.915	185.266	188.192	166.583	204.341	165.422	185.042	181.455	172.586	174.535	186.228	194.279	214.228	188.519	192.406	195.568	179.563
		564	2346.88	198.711	179.899	154.842	176.503	152.469	185.117	180.679	156.591	178.496	168.794	193.505	176.738	184.005	201.087	153.018	173.358	0	182.677	168.677	208.634	178.388	176.881	186.225	158.789	192.88	197.29	158.205	187.471	149.494	172.598	180.913	189.674	167.614	212.62	174.817	190.797	178.714	185.669	180.15	178.667	174.657	218.043	181.842	194.053	196.06	181.276
		565	2350.74	206.729	191.937	153.65	188.885	158.909	191.036	185.938	165.338	187.861	158.326	191.674	182.093	177.324	200.904	151.137	169.786	138.198	189.298	164.399	199.819	183.75	188.869	187.571	157.086	194.255	195.162	168.233	188.081	169.139	176.263	181.199	177.072	166.313	192.088	174.632	183.028	184.788	188.505	0	184.529	174.902	223.148	178.672	196.869	180.293	0
		566	2354.6	218.849	183.5	156.343	190.579	161.223	193.336	194.075	162.188	185.221	173.828	201.772	180.056	173.238	207.124	155.979	173.772	0	195.116	175.311	204.158	190.102	191.23	193.525	160.976	201.179	203.546	166.86	173.7	170.65	183.165	177.7	182.202	157.345	200.482	167.541	199.097	180.232	192.093	0	198.294	174.617	240.999	187.477	200.162	195.945	0
		567	2358.46	209.747	182.405	161.839	187.949	156.258	178.522	190.721	165.955	183.192	169.713	204.596	190.42	176.061	201.25	154.71	164.919	0	182.819	162.992	202.671	196.394	191.579	187.104	160.149	195.987	196.125	163.897	173.25	175.785	173.694	172.126	178.978	148.212	202.472	170.106	185.88	177.976	183.787	171.929	199.494	176.572	222.118	178.965	189.459	181.505	200.914
		568	2362.32	213.073	188.531	161.553	188.912	158.702	190.85	189.027	159.653	199.367	174.929	183.636	183.412	181.773	195.614	158.045	159.706	0	172.971	161.937	201.266	184.967	188.166	199.962	157.074	199.143	185.615	168.817	184.476	187.129	169.439	167.49	171.515	158.739	198.715	179.207	185.745	174.746	178.836	185.175	200.03	175.809	226.944	188.183	203.578	198.859	191.788
		569	2366.18	207.761	183.809	147.46	187.464	161.947	184.298	196.237	155.513	190.937	168.532	191.793	183.6	173.671	210.456	161.397	160.086	0	186.054	159.771	203.111	182.184	188.042	191.404	159.443	195.376	203.31	165.591	180.432	172.421	185.346	184.471	183.263	139.016	199.586	165.527	185.382	183.292	182.13	180.427	210.408	182.862	224.026	184.334	205.054	193.427	187.435
		570	2370.04	211.59	178.343	152.212	189.172	165.029	193.233	182.988	164.867	0	171.164	191.607	176.006	187.562	194.763	170.007	159.374	0	189.245	158.654	210.313	198.744	182.346	203.618	162.215	187.238	198.617	163.937	185.93	173.635	177.18	178.337	185.657	151.879	202.337	172.28	188.54	178.438	179.931	179.904	207.161	177.932	213.985	197.46	212.926	185.398	180.614
		571	2373.9	208.406	182.88	156.363	181.36	151.631	172.024	195.577	161.507	189.952	197.663	177.356	188.097	182.111	205.503	163.198	167.444	0	193.721	161.4	202.078	194.85	184.323	204.401	165.132	196.992	196.42	175.946	183.655	173.988	176.989	173.918	185.531	154.245	207.141	175.726	191.858	183.269	175.237	176.508	217.924	177.492	229.607	185.586	195.703	199.154	185.943
		572	2377.76	224.561	180.04	157.467	181.457	160.926	189.386	182.503	166.601	207.764	169.291	178.602	177.816	182.342	197.663	154.008	162.535	149.247	191.045	169.968	195.944	192.281	191.697	201.684	163.912	207.059	196.802	180.501	175.803	162.018	173.027	167.061	186.229	167.366	199.77	178.74	207.462	184.407	172.875	173.239	206.613	0	214.443	194.454	189.25	204.359	186.535
		573	2381.62	217.663	184.505	157.52	178.432	155.735	185.399	187.013	175.053	187.306	159.379	184.677	182.081	182.467	207.692	163.984	172.285	144.618	191.376	168.822	201.274	183.673	176.17	199.793	164.578	196.254	209.96	179.675	173.133	178.816	176.184	175.742	193.792	157.651	229.205	204.822	187.166	179.088	180.927	169.65	211.808	159.285	221.771	183.157	194.657	193.57	179.498
		574	2385.48	208.345	185.313	150.243	181.207	156.702	184.554	195.457	181.884	195.094	160.884	179.787	178.754	178.54	206.399	156.053	171.113	0	192.577	163.448	194.515	191.218	196.109	199.653	164.746	192.937	194.912	186.614	179.986	155.635	176.364	169.418	195.034	148.82	186.59	167.853	194.394	186.841	187.736	173.126	208.667	169.84	217.936	188.093	189.888	193.235	185.315
		575	2389.34	205.086	185.745	158.484	183.01	154.333	177.83	179.152	174.626	187.109	167.163	186.74	182.512	178.058	195.243	156.402	165.592	0	189.904	182.982	205.824	190.259	171.266	201.748	161.429	197.256	206.897	201.571	176.039	160.064	180.733	171.866	191.836	148.776	201.616	186.126	188.355	180.589	173.899	160.92	211.53	168.75	226.837	177.191	199.606	200.502	193.997
		576	2393.2	199.955	190.384	0	188.485	160.325	175.581	189.331	179.374	196.808	171.256	190.857	173.742	191.055	190.774	149.702	167.325	0	187.152	166.352	195.59	185.864	182.853	199.566	161.337	208.482	201.475	199.798	167.108	156.79	184.72	176.588	203.936	156.357	204.823	176.173	199.634	186.835	183.855	160.918	194.194	0	222.044	171.058	200.919	200.502	0
		577	2397.06	201.444	186.796	155.414	176.024	154.116	180.821	192.013	163.435	190.445	171.213	180.179	181.641	172.898	195.417	162.527	199.819	0	195.164	159.305	199.296	190.132	191.736	201.815	162.715	208.52	204.74	180.927	169.726	157.364	178.609	176.212	188.203	150.621	193.836	159.58	186.982	178.979	175.483	169.064	195.068	168.895	217.195	174.661	194.132	203.03	0
		578	2400.92	209.361	188.687	152.692	178.949	152.753	169.43	192.861	172.711	174.21	173.119	174.112	179.394	182.244	199.044	0	163.346	0	192.272	165.161	200.34	180.42	183.346	205.402	162.983	198.985	210.172	181.46	164.862	164.54	183.113	164.983	195.048	143.51	206.309	172.313	182.11	168.424	179.71	167.604	189.465	174.826	218.827	171.329	199.273	199.419	0
		579	2404.78	193.655	182.55	148.968	181.721	148.696	171.871	190.612	160.588	180.415	172.81	182.692	179.719	179.742	206.986	154.364	172.081	0	184.867	157.144	201.294	165.192	187.109	197.617	169.468	204.399	198.496	171.185	168.965	164.351	188.507	168.198	199.828	146.236	207.328	164.219	188.135	170.126	177.563	169.712	181.162	176.689	230.444	171.603	195.937	196.196	186.467
		580	2408.64	220.374	191.301	147.28	179.381	166.139	179.561	194.928	168.622	191.151	171.589	176.27	182.337	184.644	197.922	155.005	172.361	145.457	189.562	144.037	196.739	171.79	194.324	195.715	166.212	209.311	211.958	173.22	178.253	0	183.64	166.576	189.866	146.831	198.711	166.723	186.889	167.533	179.952	160.541	188.346	174.267	222.38	174.116	206.351	194.545	0
		581	2412.5	208.248	182.606	151.505	183.245	164.064	173.348	197.883	180.1	177.227	165.326	179.303	179.052	175.026	195.324	155.576	167.154	154.786	180.396	0	196.042	168.609	0	204.581	169.639	198.966	209.883	172.636	174.31	162.621	187.128	172.747	190.426	152.056	197.807	172.54	191.722	177.385	189.313	153.863	192.521	171.688	214.146	167.9	191.907	190.755	179.747
		582	2416.36	209.292	191.139	151.106	184.336	166.912	177.327	196.479	195.994	189.829	158.933	178.192	180.755	171.836	214.831	156.738	177.677	141.051	182.21	175.881	190.448	182.063	177.124	186.224	171.712	199.53	213.052	177.132	175.253	157.606	185.254	160.55	189.081	151.062	200.855	175.28	200.376	177.367	183.338	158.259	178.051	173.96	225.874	159.833	187.772	191.917	0
		583	2420.22	205.557	174.388	145.398	171.435	161.795	168.352	192.662	182.855	194.448	165.984	184.819	168.364	174.146	197.865	164.684	167.131	0	178.964	163.341	196.103	174.136	0	189.817	166.611	200.979	204.13	173.84	181.385	178.634	179.256	163.154	180.102	144.932	196.657	166.265	195.351	178.987	178.922	166.607	181.393	202.211	221.524	160.603	185.959	193.484	177.045
		584	2424.08	203.777	189.738	150.137	177.652	161.838	180.735	187.166	179.688	174.028	170.801	174.511	167.417	183.116	204.492	162.863	162.052	0	182.634	169.927	190.48	185.823	0	193.542	169.093	195.134	198.597	187.015	170.898	169.959	178.717	154.233	171.359	145.089	203.142	166.776	192.892	172.719	179.17	164.253	188.34	166.86	219.998	153.901	189.275	186.345	0
		585	2427.94	198.02	179.694	149.463	182.67	159.641	172.583	216.116	193.85	196.171	170.419	175.869	169.495	189.315	205.692	164.059	171.881	149.019	192.24	169.495	201.103	189.667	161.471	192.55	149.333	203.841	213.699	178.278	175.83	168.631	179.76	164.486	181.35	149.832	196.075	172.401	191.322	178.967	197.719	182.437	194.939	180.439	224.209	0	183.907	204.395	0
		586	2431.8	205.858	182.476	148.388	181.594	166.899	180.657	201.349	188.75	182.177	156.999	172.837	178.78	193.985	213.899	173.234	168.159	144.373	189.581	159.159	222.275	181.521	174.262	195.461	160.563	193.737	208.252	177.896	183.119	158.615	179.236	166.397	186.312	145.654	200.473	168.164	192.859	0	183.836	167.457	183.956	174.647	217.18	152.028	192.895	191.995	181.339
		587	2435.66	203.618	176.661	144.09	176.81	157.121	163.53	191.828	180.256	189.727	170.158	169.27	160.591	185.992	193.905	167.182	170.268	0	173.885	159.782	197.854	179.167	174.941	186.54	158.917	204.891	201.476	187.399	178.232	154.702	178.833	170.178	178.596	143.026	198.588	172.585	203.09	191.527	179.858	0	187.143	172.638	221.19	150.746	174.262	192.543	0
		588	2439.52	209.283	180.836	136.641	182.268	158.26	175.273	202.863	187.686	193.389	166.823	175.704	189.383	189.159	197.124	164.657	175.706	0	198.436	163.658	207.298	177.441	181.932	180.55	165.74	198.767	219.422	173.761	194.071	162.698	178.972	162.749	184.723	150.555	198.36	177.303	208.005	175.009	180.912	164.039	187.369	176.682	223.318	154.185	179.531	196.619	0
		589	2443.38	200.043	180.526	144.626	178.45	170.371	169.818	195.101	182.862	190.167	168.69	177.095	173.556	182.49	203.063	165.695	171.07	161.783	186.404	155.688	197.671	178.122	183.622	192.948	161.065	204.596	208.027	170.966	184.222	153.022	182.49	172.175	170.537	145.943	208.379	172.708	205.246	185.109	174.369	165.302	196.504	181.314	233.507	162.565	194.373	193.227	0
		590	2447.24	206.601	184.543	136.121	184.098	161.499	181.763	191.753	167.953	184.086	162.227	184.622	185.439	193.484	209.087	160.719	162.01	149.502	190.921	152.265	190.819	166.825	192.403	184.89	152.135	201.49	209.207	164.626	198.149	152.695	177.588	162.535	183.902	0	192.097	175.609	201.609	177.52	179.64	164.472	184.589	182.158	216.487	160.75	186.491	208.449	180.179
		591	2451.1	211.975	180.569	138.799	173.407	158.204	163.474	201.11	183.38	177.618	168.257	178.917	182.996	189.434	204.996	147.849	173.095	151.656	193.79	159.401	190.267	171.109	180.664	186.176	149.833	202.378	208.803	174.631	197.836	157.587	172.143	163.842	183.643	149.358	202.142	166.015	193.486	166.399	179.226	168.457	187.817	182.137	217.409	158.085	191.591	186.51	178.838
		592	2454.96	212.763	180.795	141.787	189.059	159.838	172.479	214.257	178.781	189.241	169.311	177.977	174.589	188.569	212.311	147.816	170.344	0	183.081	154.774	200.051	169.586	179.769	196.408	155.265	202.702	208.408	159.986	197.136	164.098	176.358	164.304	190.027	150.435	203.378	173.475	197.839	164.625	182.025	172.098	183.13	187.402	217.536	155.431	178.632	192.648	0
		593	2458.82	196.781	184.937	144.707	181.683	157.441	171.85	218.541	168.302	181.968	166.831	176.54	186.364	200.727	201.664	151.602	179.142	143.463	187.888	143.245	192.092	170.477	187.158	178.354	161.046	195.881	215.424	180.542	182.3	154.114	180.462	166.296	188.65	151.741	194.341	176.177	191.429	181.172	179.964	166.689	197.02	186.192	227.089	163.784	173.013	190.068	178.487
		594	2462.68	202.268	188.727	144.565	175.455	178.191	176.891	214.11	169.712	171.536	170.75	183.796	175.97	185.402	204.828	146.748	175.094	0	174.967	161.641	173.772	189.23	176.845	199.842	166.641	196.305	213.894	167.475	182.363	163.5	174.494	145.648	183.513	153.731	189.999	180.892	195.644	166.598	181.934	163.444	193.527	176.422	215.491	165.334	188.157	193.598	0
		595	2466.54	198.718	192.933	146.434	187.95	166.957	181.614	209.195	168.511	179.146	171.385	180.04	178.652	193.538	198.834	154.384	170.751	0	176.437	160.751	197.845	174.34	181.629	193.641	160.522	195.977	207.84	170.362	192.374	161.066	175.323	158.687	179.15	151.361	204.919	173.582	213.965	164.176	186.887	164.975	185.298	197.069	227.293	163.762	177.041	180.827	186.903
		596	2470.4	213.373	179.958	148.502	187.022	163.161	181.184	210.423	177.668	176.066	157.263	176.375	182.492	197.967	191.627	160.593	175.969	152.513	189.199	157.569	191.651	177.67	169.337	194.816	155.258	197.449	197.817	166.98	186.487	162.038	173.738	148.817	219.146	146.69	196.979	178.439	185.757	163.919	171.705	172.352	193.085	179.833	226.207	164.15	181.576	186.817	193.637
		597	2474.26	204.174	194.032	144.149	182.95	158.709	163.708	219.768	184.137	174.965	165.83	180.288	173.979	199.633	186.519	152.239	162.61	153.066	183.281	156.564	193.789	170.479	185.475	190.682	152.806	200.576	200.376	172.643	186.701	166.193	185.084	151.823	186.558	151.072	196.079	172.293	198.652	178.228	168.913	163.329	183.093	172.253	210.921	168.996	184.271	183.641	189.044
		598	2478.12	204.054	181.642	145.263	181.363	155.362	176.073	206.876	165.667	175.331	155.562	191.005	169.515	180.924	200.531	155.864	169.746	149.014	189.492	147.929	197.896	184.983	186.799	186.256	154.556	196.342	206.57	167.644	183.008	158.785	182.94	150.646	194.116	146.208	210.174	178.623	192.128	161.003	178.982	168.82	180.516	175.07	210.561	154.116	182.984	177.033	184.285
		599	2481.98	202.502	185.167	141.436	190.298	160.207	178.778	211.885	167.335	176.546	172.094	172.841	180.417	191.616	186.741	152.873	169.119	0	205.089	144.061	198.323	184.893	190.641	190.324	162.726	196.035	202.298	163.146	188.474	160.018	183.868	156.162	186.443	145.947	196.52	178.664	192.111	167.45	180.514	162.091	182.427	156.92	219.9	158.439	177.493	199.184	181.086
		600	2485.84	201.35	182.443	132.666	180.689	153.814	177.921	220.035	162.102	173.565	165.816	186.921	170.242	190.625	197.114	160.702	171.867	144.858	196.124	144.222	195.414	166.112	186.509	201.809	150.443	189.919	197.871	171.678	188.676	155.181	190.409	138.32	187.222	154.396	196.739	164.463	196.896	167.063	182.283	163.61	180.02	166.17	230.247	157.694	196.653	192.399	194.14
		601	2489.7	200.581	183.51	138.082	175.692	155.473	172.205	214.491	164.247	181.405	164.281	176.646	173.935	186.496	190.505	167.54	172.854	0	187.126	158.6	191.957	170.448	181.088	192.952	151.82	194.749	199.379	161.347	177.192	159.131	182.677	156.177	193.741	149.54	207.354	172.109	201.401	163.269	183.865	169.296	180.359	169.061	218.079	152.509	189.799	189.664	196.858
		602	2493.56	200.512	185.444	142.327	183.311	157.311	179.504	221.146	169.086	171.112	170.715	184.508	168.157	194.797	194.098	160.385	161.253	151.096	190.739	148.576	188.088	173.934	175.932	194.117	0	191.734	199.21	172.308	188.546	166.125	182.938	145.225	191.98	148.985	202.619	168.24	201.251	162.77	178.093	173.752	194.962	154.682	227.941	161.225	191.461	187.17	189.169
		603	2497.42	207.616	167.448	139.877	174.661	158.424	182.795	218.332	163.36	187.517	176.053	173.687	173.365	194.586	200.551	160.982	161.646	0	192.455	150.058	202.868	175.816	183.801	201.145	154.117	192.931	213.601	0	172.224	155.32	179.073	145.889	178.716	165.072	211.51	169.845	185.728	164.186	178.188	171.598	190.093	168.996	220.578	155.484	194.513	193.318	195.808
		604	2501.28	207.48	181.204	127.355	184.225	147.934	185.552	214.829	157.803	188.365	185.414	172.351	166.357	192.979	197.743	0	158.462	141.059	194.033	153.56	180.692	172.712	188.686	197.972	152.999	192.161	202.297	154.655	203.747	163.789	0	165.018	175.671	149.391	195.386	168.181	192.758	172.485	171.559	172.826	193.79	157.485	226.021	156.634	205.363	184.122	181.133
		605	2505.14	203.658	175.907	136.189	180.743	154.884	186.017	203.131	159.851	190.486	181.998	173.116	172.324	181.521	197.936	152.839	165.44	0	174.472	159.882	189.306	180.864	190.732	203.096	148.861	196.228	204.184	162.967	190.247	168.394	169.118	155.03	182.669	168.058	205.439	170.613	200.009	156.192	181.778	163.885	197.277	158.908	210.347	0	185.099	181.141	188.47
		606	2509	210.059	178.332	0	178.043	150.663	177.783	209.388	150.578	198.001	184.09	178.13	169.275	193.855	189.761	148.77	166.872	154.395	185.826	157.941	184.465	174.99	187.719	196.15	165.91	194.895	204.288	163.492	189.881	157.985	184.533	154.5	184.624	152.89	191.649	172.869	190.468	165	165.879	165.793	192.293	167.608	219.234	0	188.157	193.015	194.81
		607	2512.86	196.2	188.028	0	173.432	150.389	179.173	212.636	164.104	194.666	185.955	174.054	181.311	194.896	191.233	155.579	168.855	149.088	182.082	147.144	191.878	180.405	176.21	195.154	156.977	184.335	215.913	168.859	191.505	152.671	186.936	0	190.888	154.407	203.189	184.465	204.574	172.179	178.732	156.803	198.228	153.341	231.57	160.246	186.952	184.578	193.985
		608	2516.72	198.607	188.853	0	180.189	149.964	168.563	200.808	164.313	196.53	189.489	178.434	167.151	182.994	193.273	150.129	175.107	0	188.66	151.485	191.534	180.068	189.666	192.043	151.518	182.596	208.76	167.228	186.67	149.895	181.614	148.826	179.865	144.761	194.637	177.223	191.28	0	167.521	163.407	181.032	172.851	232.64	0	199.98	189.24	193.496
		609	2520.58	210.027	182.669	0	185.453	167.782	182.294	207.65	158.207	192.667	172.309	175.128	166.759	186.065	188.79	155.02	162.309	150.294	180.872	151.762	192.183	174.749	175.898	204.068	151.659	180.77	209.684	158.819	178.391	150.899	187.266	155.135	183.136	147.243	195.992	178.015	199.25	158.031	181.829	158.328	189.569	163.568	220.881	164.46	201.836	184.595	199.716
		610	2524.44	198.456	177.007	131.278	191.187	153.852	177.406	205.27	166.444	176.906	176.747	191.484	177	188.537	192.76	162.822	160.493	0	180.503	156.619	195.429	182.356	184.859	198.294	145.268	170.713	197.909	164.709	188.319	155.262	0	150.467	193.866	156.022	197.952	178.372	196.468	166.037	176.271	155.237	189.592	159.005	227.122	155.481	200.9	190.535	176.295
		611	2528.3	202.903	167.402	141.643	182.294	151.128	191.663	199.258	163.508	183.315	175.729	181.544	180.219	181.135	200.745	164.801	160.657	203.788	171.98	145.302	198.072	165.642	177.667	192.411	146.074	196.196	203.729	153.268	178.892	174.325	0	148.251	182.892	161.533	197.904	177.1	201.443	165.699	179.16	159.749	175.664	152.24	220.555	160.288	203.791	193.74	0
		612	2532.16	198.291	186.942	140.082	183.917	150.773	165.498	203.404	157.041	178.437	167.558	184.167	186.716	187.92	197.599	163.571	165.386	155.328	185.515	149.144	188.614	166.121	198.151	195.321	151.962	185.206	216.875	167.766	186.256	164.31	165.742	164.026	187.832	145.126	198.654	178.061	188.753	170.677	179.218	161.286	178.891	168.949	226.639	157.253	208.262	184.081	198.021
		613	2536.02	207.136	181.055	0	196.017	148.47	170.601	195.333	160.949	184.361	180.136	170.843	175.892	190.139	190.091	163.382	169.088	0	170.873	145.689	186.687	171.568	187.986	203.716	151.083	176.515	209.024	165.022	178.098	156.756	161.886	157.826	181.452	156.642	199.379	180.753	184.308	157.698	177.105	161.732	181.508	145.481	220.901	158.669	202.679	188.165	195.967
[truncated: 11 more columns]

## Sheet: Background Std
				SptId_30	SptId_34	SptId_35	SptId_36	SptId_37	SptId_40	SptId_43	SptId_44	SptId_48	SptId_49	SptId_51	SptId_52	SptId_54	SptId_58	SptId_59	SptId_62	SptId_63	SptId_65	SptId_68	SptId_69	SptId_71	SptId_73	SptId_75	SptId_79	SptId_80	SptId_81	SptId_83	SptId_84	SptId_86	SptId_89	SptId_92	SptId_93	SptId_94	SptId_99	SptId_100	SptId_101	SptId_104	SptId_105	SptId_106	SptId_109	SptId_111	SptId_113	SptId_116	SptId_117	SptId_118	SptId_122
		0	169.84	0	0	0	0	0	0	0	74.5707	0	0	0	0	0	0	0	0	0	0	0	0	0	0	0	0	0	0	0	0	0	0	0	0	0	0	0	0	0	73.9692	0	0	0	0	0	0	0	0
		1	173.7	0	0	0	0	0	0	0	0	0	0	0	0	0	0	0	0	0	0	0	0	0	0	0	0	0	0	0	0	0	0	0	0	0	0	0	0	0	0	0	0	0	0	0	0	0	0
		2	177.56	0	0	0	0	0	0	0	73.5192	0	0	0	0	0	0	0	0	0	0	0	0	0	0	70.7364	0	0	0	0	0	0	0	0	0	0	0	0	0	0	0	0	0	0	0	0	0	0	0
		3	181.42	0	0	0	0	0	0	0	76.7803	0	0	0	0	0	0	0	0	0	0	0	0	0	0	75.8468	0	0	0	0	0	0	0	0	0	0	0	0	0	0	0	0	0	0	83.305	0	0	0	0
		4	185.28	0	0	0	0	0	76.6373	0	77.0868	0	0	0	0	0	0	0	0	0	0	0	0	0	0	74.5008	0	0	0	0	0	0	0	0	0	0	0	0	0	0	0	0	0	0	0	0	0	0	0
		5	189.14	0	0	0	0	0	0	0	73.2729	0	0	0	0	0	0	0	0	0	0	0	0	0	0	72.9947	0	0	0	0	0	0	0	0	0	0	0	0	0	0	0	0	0	0	0	0	0	0	0
		6	193	0	0	0	0	0	0	0	74.3498	0	0	0	0	0	0	0	0	0	0	0	0	0	73.4136	71.7494	0	0	0	0	0	0	0	0	0	0	0	0	0	0	0	0	0	0	0	0	0	0	0
		7	196.86	0	0	0	0	0	0	0	73.5295	0	0	0	0	0	0	0	0	0	0	0	0	0	0	78.5695	0	0	0	0	0	0	0	0	0	0	0	0	0	0	0	0	0	0	0	0	0	0	0
		8	200.72	0	0	0	0	0	0	0	72.3785	0	0	0	0	0	0	0	0	0	0	0	0	0	0	67.0212	0	0	0	0	0	0	0	0	0	0	0	0	0	0	0	0	0	0	0	0	0	0	0
		9	204.58	0	0	0	0	0	0	0	76.7183	0	0	0	0	0	0	0	0	0	0	0	0	0	0	70.9498	0	0	0	0	0	0	0	0	0	0	0	0	0	0	0	0	0	0	0	0	0	0	0
		10	208.44	0	0	0	0	0	0	0	76.5639	0	0	0	0	0	0	0	0	0	0	0	0	0	0	0	0	0	0	0	0	0	0	0	0	0	0	0	0	0	0	0	0	0	0	0	0	0	0
		11	212.3	0	0	0	0	0	0	0	78.6091	0	0	0	0	0	0	0	0	0	0	0	0	0	0	71.0244	0	0	0	0	0	0	0	0	0	0	0	0	0	0	0	0	0	0	0	0	0	0	0
		12	216.16	0	0	0	0	0	0	0	0	0	0	0	0	0	0	0	0	0	0	0	0	0	0	70.5311	0	0	0	0	0	0	0	0	0	0	0	0	0	0	0	0	0	0	0	0	0	0	0
		13	220.02	0	0	0	0	0	0	0	73.701	0	0	0	0	0	0	0	0	0	0	0	0	0	0	71.5115	0	0	0	0	0	0	0	0	0	0	0	0	0	0	0	0	0	0	0	0	0	0	0
		14	223.88	0	0	0	0	0	0	0	0	0	0	0	0	0	0	0	0	0	0	0	0	0	0	76.0672	0	0	0	0	0	0	0	0	0	0	0	0	0	0	0	0	0	0	0	0	0	0	0
		15	227.74	0	0	0	0	0	0	0	71.3324	0	0	0	0	0	0	0	0	0	0	0	0	0	0	0	0	0	0	0	0	0	0	0	0	0	0	0	78.3452	0	0	0	0	0	0	0	0	0	0
		16	231.6	0	0	0	0	0	0	0	0	0	0	0	0	0	0	0	0	0	0	0	0	0	0	74.2448	0	0	0	0	0	0	0	0	0	0	0	0	0	0	0	0	0	0	0	0	0	0	0
		17	235.46	0	0	0	0	0	0	0	0	0	0	0	0	0	0	0	0	0	0	0	0	0	0	72.4255	0	0	0	0	0	0	0	0	0	0	0	0	0	0	0	0	0	0	0	0	0	0	0
		18	239.32	0	0	0	0	0	0	0	0	0	0	0	0	0	0	0	0	0	0	0	0	0	0	75.9173	0	0	0	0	0	0	0	0	0	0	0	0	0	0	0	0	0	0	0	0	0	0	0
		19	243.18	0	0	0	0	0	0	0	0	0	0	0	0	0	0	0	0	0	0	0	0	0	0	75.4272	0	0	0	0	0	0	0	0	0	0	0	0	0	0	0	0	0	0	0	0	0	0	0
		20	247.04	0	0	0	0	0	0	72.5531	0	0	0	0	0	0	0	0	0	0	0	0	0	0	0	76.5386	0	0	0	0	0	0	0	0	0	0	75.8475	0	0	0	0	0	0	0	0	0	0	0	0
		21	250.9	0	0	0	0	0	0	0	0	0	0	0	0	0	0	0	0	0	0	0	0	0	0	71.7683	0	0	0	0	0	0	0	0	0	0	0	0	0	0	0	0	0	0	0	0	0	0	0
		22	254.76	0	0	0	0	0	0	0	0	0	0	0	0	0	0	0	0	0	0	0	0	0	0	73.4418	0	0	0	0	0	0	0	0	0	0	0	0	0	0	0	0	0	0	0	0	0	0	0
		23	258.62	0	0	0	0	0	0	0	0	0	0	0	0	0	0	0	0	0	0	0	0	0	0	73.5912	0	0	0	0	0	0	0	0	0	0	0	0	0	0	0	0	0	0	0	0	0	0	0
		24	262.48	0	0	0	0	0	0	0	0	0	0	0	0	0	0	0	0	0	0	0	0	0	0	74.83	0	0	0	0	0	0	0	0	0	0	0	0	0	0	0	0	0	0	0	0	0	0	0
		25	266.34	0	0	0	0	0	0	0	0	0	0	0	0	0	0	0	0	0	69.6413	0	0	0	0	74.9363	0	0	0	0	0	0	0	0	0	0	0	0	0	0	0	0	0	0	0	0	0	0	0
		26	270.2	0	0	0	0	0	0	0	0	0	0	0	0	0	0	0	0	0	0	0	0	0	0	70.0577	0	0	0	0	0	0	0	0	0	0	0	0	0	0	0	0	0	0	0	0	0	0	0
		27	274.06	0	0	0	0	0	0	0	0	0	0	0	0	0	0	0	0	0	0	0	0	0	0	69.5326	0	0	0	0	0	0	0	0	0	0	73.7918	0	0	0	0	0	0	0	70.267	0	0	0	0
		28	277.92	0	0	0	0	0	0	0	0	0	0	0	0	0	0	0	0	0	0	0	0	0	0	74.8376	0	0	0	0	0	0	0	0	0	0	0	0	0	0	0	0	0	0	0	0	0	0	0
		29	281.78	0	0	0	0	0	0	0	0	0	0	0	0	0	0	0	0	0	0	0	0	0	0	73.0544	0	0	0	0	0	0	0	0	0	0	0	0	0	0	0	0	0	0	0	0	0	0	0
		30	285.64	0	0	0	0	0	0	0	0	0	0	0	0	0	0	0	0	0	0	0	0	0	0	75.1434	0	0	0	0	0	0	0	0	0	72.2483	0	0	0	0	0	0	0	0	0	0	0	0	0
		31	289.5	0	0	0	0	0	0	0	0	0	0	0	0	0	0	0	0	0	0	0	0	0	0	74.2432	0	0	0	0	0	0	0	0	0	72.8808	71.2453	0	0	0	0	0	0	0	0	0	0	0	0
		32	293.36	0	0	0	0	0	0	0	0	0	0	0	0	0	0	0	0	0	0	0	0	0	0	74.195	0	0	0	0	0	0	0	0	0	70.1703	0	0	0	0	0	0	0	0	0	0	0	0	0
		33	297.22	0	0	0	0	0	0	0	0	75.8084	0	0	0	0	0	0	0	0	0	0	0	0	0	73.6431	0	0	0	0	0	0	0	0	0	74.6268	0	0	0	0	0	0	0	0	0	0	0	0	0
		34	301.08	0	0	0	0	0	0	0	0	0	0	0	0	0	0	0	0	0	0	0	0	0	0	77.6404	0	0	0	0	0	0	0	0	0	68.1595	0	0	0	0	0	0	0	0	0	0	0	0	0
		35	304.94	0	0	0	0	0	0	0	0	0	0	0	0	0	0	0	0	0	0	0	0	0	0	78.473	0	0	0	0	0	0	0	0	0	70.3194	70.5789	0	0	0	0	0	0	0	0	0	0	0	0
		36	308.8	0	0	0	0	0	72.5191	0	0	0	0	0	0	0	0	0	0	0	0	0	0	0	0	0	0	0	0	0	0	0	0	0	0	67.6277	0	0	0	0	0	0	0	0	0	0	0	0	0
		37	312.66	0	0	0	0	0	0	0	0	0	0	0	0	0	0	0	0	0	0	0	0	0	0	71.5274	0	0	0	0	0	0	0	0	0	70.9569	0	0	0	0	0	73.8417	0	0	0	0	0	0	0
		38	316.52	0	0	0	0	0	0	0	0	0	0	0	0	0	0	0	0	0	0	0	0	72.9374	0	0	0	0	0	0	0	0	0	0	0	71.4312	0	0	0	0	0	0	0	0	0	0	0	0	76.0304
		39	320.38	0	0	0	0	0	0	0	0	0	0	0	0	0	0	0	0	0	0	0	0	0	0	69.6324	0	0	0	0	0	0	0	0	0	70.0196	0	0	0	0	0	0	0	0	0	0	0	0	0
		40	324.24	0	0	0	0	0	0	0	0	0	0	0	0	0	0	0	0	0	0	0	0	71.3981	0	0	0	0	0	0	0	0	0	0	0	78.2628	70.8454	0	0	0	0	0	0	0	0	0	0	0	0
		41	328.1	0	0	0	0	0	0	0	0	0	0	0	0	0	0	0	0	0	0	0	0	75.2906	0	75.9756	0	0	0	0	0	0	0	0	0	74.1533	70.7817	0	0	0	0	0	0	0	0	0	0	0	0
		42	331.96	0	0	0	0	0	0	0	0	0	0	0	0	0	0	0	0	0	0	0	0	69.7419	0	0	0	0	0	0	0	0	0	0	0	77.0552	71.4179	0	0	0	0	0	0	0	0	0	0	0	0
		43	335.82	0	0	0	0	0	0	0	0	0	0	0	0	0	0	0	0	0	0	0	0	72.0333	0	0	0	0	0	0	0	0	0	0	0	73.7389	0	0	0	0	0	0	0	0	0	71.0808	0	0	0
		44	339.68	0	0	0	0	0	0	0	0	0	0	0	0	0	0	0	0	0	0	0	0	71.7545	0	0	0	0	0	0	0	0	0	0	0	73.82	0	0	0	0	0	0	0	0	0	0	0	0	0
		45	343.54	0	0	0	0	0	0	0	0	0	0	0	0	0	0	0	0	0	0	0	0	73.1359	0	0	0	0	0	0	0	0	0	0	0	73.1232	72.7839	0	0	0	0	0	0	0	0	0	0	0	0
		46	347.4	0	0	0	0	0	0	0	0	0	0	0	0	0	0	0	0	0	0	0	0	71.3142	0	0	0	0	0	0	0	0	0	0	0	73.0369	0	0	0	0	0	0	0	0	0	0	0	0	0
		47	351.26	0	0	0	0	0	0	0	0	0	0	0	0	0	0	0	0	0	0	0	0	75.3889	0	0	0	0	0	0	0	0	0	0	0	72.2333	0	0	0	0	0	0	0	0	0	0	0	0	0
		48	355.12	0	0	0	0	0	0	0	0	0	0	0	0	0	0	0	0	0	0	0	0	67.6516	0	0	0	0	0	0	0	0	0	0	0	76.6061	0	0	0	0	0	0	0	0	0	0	0	0	0
		49	358.98	0	0	0	0	0	0	0	0	0	0	0	0	0	0	0	0	0	0	0	0	67.6515	0	0	0	0	0	0	0	0	0	0	0	73.3326	73.1786	85.601	0	0	0	0	0	0	0	0	0	0	0
		50	362.84	0	0	0	0	68.6573	0	0	0	0	0	0	0	0	0	0	0	0	0	0	0	71.5589	0	0	0	0	0	0	0	0	0	0	0	72.4913	0	0	0	0	0	0	0	0	0	0	0	0	0
		51	366.7	0	0	0	0	0	0	0	0	0	0	0	0	0	0	0	0	0	0	0	0	72.8365	0	0	0	0	0	0	0	0	0	0	0	73.0379	73.4443	0	0	0	0	0	0	0	0	0	0	0	0
		52	370.56	0	0	0	0	0	0	0	0	0	0	0	0	0	0	0	0	0	0	0	0	69.0496	0	0	0	0	0	0	0	0	0	0	0	68.7199	0	0	0	0	0	0	0	0	0	0	0	0	0
		53	374.42	0	0	0	0	0	0	0	0	0	0	0	0	0	0	0	0	0	0	0	0	68.5411	0	0	0	0	0	0	0	0	0	0	0	74.9241	0	66.4804	0	0	0	0	0	0	0	0	0	0	0
		54	378.28	0	0	0	0	69.4012	0	0	0	0	0	0	0	0	0	0	0	0	0	0	0	74.5478	0	0	0	0	0	0	0	0	0	0	0	71.8205	0	69.9961	0	0	0	0	0	0	0	0	0	0	0
		55	382.14	0	0	0	0	0	0	0	72.4117	0	0	0	0	0	0	0	0	0	0	0	0	71.7319	0	0	0	0	0	0	0	0	0	0	0	73.6218	0	71.1067	0	0	0	0	0	0	0	0	0	0	0
		56	386	0	0	0	0	67.1179	0	0	0	0	0	0	0	0	0	0	0	0	0	0	0	76.6685	0	0	0	0	0	0	0	0	0	0	0	73.6293	0	71.1582	0	0	0	0	0	0	0	0	0	0	0
		57	389.86	0	0	0	0	0	0	0	0	0	0	0	0	0	0	0	0	0	0	0	0	68.4	0	0	0	0	0	0	0	0	0	0	0	73.0603	70.332	70.924	0	0	0	0	0	0	0	0	0	0	0
		58	393.72	0	0	0	0	0	0	0	0	0	0	0	0	0	0	0	0	0	0	0	0	70.1739	0	0	0	0	0	0	0	0	0	0	0	70.3284	70.0931	70.8874	0	0	0	0	0	0	0	0	0	0	0
		59	397.58	0	0	0	0	0	0	0	0	0	0	0	0	0	73.4321	0	0	0	0	0	0	74.3109	0	0	0	70.7672	82.7166	0	0	0	0	0	0	71.7008	0	70.5872	0	0	0	0	0	0	0	0	0	0	0
		60	401.44	0	0	0	0	0	0	0	0	0	0	0	0	0	0	0	73.9367	0	0	0	0	74.5545	0	0	0	0	0	0	0	0	0	0	0	70.9456	0	72.3621	0	0	0	0	0	0	0	0	0	0	0
		61	405.3	0	0	0	0	0	0	0	0	0	0	0	0	0	0	0	0	0	0	0	0	72.7553	0	0	0	0	0	0	0	0	0	0	0	73.8166	0	66.6888	0	0	0	0	0	0	0	0	0	0	0
		62	409.16	0	0	0	0	0	0	0	0	0	0	0	0	0	71.237	0	0	0	0	0	0	74.131	0	0	0	0	0	0	0	0	0	0	0	69.7957	0	68.4529	0	0	0	0	0	0	0	0	0	0	0
		63	413.02	0	0	0	0	67.8386	0	70.3411	0	0	0	0	0	0	74.5098	0	0	0	0	0	0	66.162	0	0	0	0	0	0	0	0	0	0	0	72.9998	0	68.8757	0	0	0	0	0	0	0	0	0	0	0
		64	416.88	0	0	0	0	70.8663	0	68.6238	0	0	0	0	0	0	70.1187	0	0	0	0	0	0	66.0749	0	0	0	0	0	0	0	0	0	0	0	70.3528	0	69.6591	0	0	0	0	0	0	0	0	0	0	0
		65	420.74	0	0	0	0	0	0	0	0	0	0	0	0	0	73.3043	0	0	0	0	0	0	69.989	0	0	0	0	0	0	0	0	0	0	0	74.9556	0	73.5354	0	0	0	0	0	0	0	0	0	0	0
		66	424.6	0	0	0	0	0	0	71.7756	0	0	0	0	0	0	75.0958	0	0	0	0	0	0	74.7707	0	0	0	0	0	70.8108	0	0	0	0	0	72.3401	0	71.6266	0	0	0	0	0	0	0	0	0	0	0
		67	428.46	0	0	0	0	0	0	68.7525	0	0	0	0	0	0	74.599	0	0	0	0	0	70.2669	69.4955	0	0	0	0	0	0	0	0	0	0	0	69.0734	73.6643	70.664	0	0	0	0	0	0	0	0	0	0	0
		68	432.32	0	0	0	0	0	0	69.4045	0	0	0	0	0	0	68.5049	0	0	0	0	0	69.3418	69.1296	0	0	0	0	0	0	0	0	0	0	0	73.478	0	74.4385	0	0	0	0	0	0	0	0	0	0	0
		69	436.18	0	0	0	0	0	0	67.818	0	0	0	0	74.0641	0	71.9107	0	0	0	0	0	65.9406	77.5995	0	0	0	0	0	0	0	0	0	0	0	73.1464	0	67.0731	0	0	0	0	0	0	0	0	0	0	0
		70	440.04	0	0	0	0	0	0	71.4573	0	0	0	0	0	0	70.0334	70.7034	0	0	0	0	71.6201	72.2368	0	0	0	0	0	0	0	0	0	0	0	70.2817	0	70.5553	0	0	0	0	0	0	0	0	0	0	0
		71	443.9	0	0	0	0	0	0	70.4313	0	0	0	0	0	0	69.7682	69.4264	0	0	0	0	0	74.8802	0	0	0	0	0	0	0	0	0	0	0	74.2084	0	67.4064	0	0	0	0	0	0	0	0	0	0	0
		72	447.76	0	0	0	0	0	0	67.047	0	0	0	0	0	0	69.1793	68.1447	0	0	0	0	69.3194	70.5649	0	0	0	0	0	0	0	0	0	0	0	74.7756	0	71.107	0	0	0	0	0	0	0	0	0	0	0
		73	451.62	0	0	0	72.1408	0	0	69.4001	0	0	0	0	0	0	72.2746	0	0	0	0	0	70.6869	70.6239	0	0	0	0	0	0	0	0	0	0	0	74.0887	0	68.9361	0	0	0	0	0	0	0	0	0	0	0
		74	455.48	0	0	0	0	0	0	73.318	0	0	0	0	0	0	71.0453	0	0	0	0	0	68.7697	70.608	0	0	0	0	0	0	0	0	0	0	0	77.1936	0	67.5909	0	0	0	0	0	0	0	0	0	0	0
		75	459.34	0	0	0	0	0	0	70.3658	0	76.3445	0	0	0	0	69.1139	66.7885	0	0	0	0	69.3306	74.3518	0	0	0	0	0	0	0	0	0	0	75.249	73.9798	74.7994	72.248	0	0	0	0	0	0	0	0	0	0	0
		76	463.2	0	0	0	0	0	0	73.0193	0	0	69.8693	0	0	0	73.1589	71.8815	0	0	0	0	64.9718	70.9492	0	0	0	0	0	0	0	0	0	0	0	75.4042	0	69.3365	0	0	0	0	0	0	0	0	0	0	0
		77	467.06	0	0	0	0	0	0	75.8125	0	0	74.2379	0	0	0	73.2534	67.3167	0	0	0	0	70.7439	73.5969	0	0	0	0	0	0	0	0	0	0	0	69.7248	0	70.1705	0	0	0	0	0	0	0	0	0	0	0
		78	470.92	0	0	66.6929	0	0	0	71.4674	0	0	69.5626	0	0	0	73.0672	73.0064	0	0	0	0	69.2531	71.3328	0	0	0	0	0	0	0	0	0	0	0	71.1967	0	68.7791	0	0	0	0	0	0	0	0	0	0	0
		79	474.78	0	0	0	0	0	0	69.3498	0	0	71.6582	0	0	0	71.0479	72.1876	0	0	0	0	67.6319	70.9803	0	0	74.4748	0	0	0	0	0	0	0	0	70.0634	0	73.3425	0	0	0	0	0	0	0	0	0	0	0
		80	478.64	0	0	0	0	0	0	71.3199	0	0	72.5918	0	0	0	72.5798	69.5693	0	0	0	0	71.2192	72.9322	0	0	0	0	0	0	0	0	0	0	0	70.4961	0	71.9293	0	0	0	0	0	0	0	0	0	0	0
		81	482.5	0	0	0	0	0	0	71.8946	0	0	71.8621	0	0	0	66.6875	67.7478	0	0	0	0	67.4414	73.8937	0	0	0	0	0	0	0	0	0	0	0	71.7591	0	72.7729	0	0	0	0	0	0	0	0	0	0	0
		82	486.36	0	0	0	0	0	0	69.644	0	0	73.047	0	0	0	70.1471	68.7804	0	0	0	0	69.289	76.6981	0	0	0	0	0	0	0	0	0	0	0	71.3492	0	74.2845	0	0	0	0	0	0	0	0	0	0	0
		83	490.22	0	0	0	0	0	0	69.6129	0	0	70.7131	0	0	0	75.7916	70.1156	0	0	0	0	67.3663	70.5957	0	0	0	0	0	0	0	0	0	0	0	75.4339	0	66.2597	0	0	0	0	0	0	0	0	0	0	0
		84	494.08	0	0	0	0	0	0	72.0037	0	0	67.6595	0	0	0	75.4629	72.7315	0	0	0	0	66.4387	73.1746	0	78.7786	0	0	0	0	0	0	0	0	0	71.7001	0	62.6836	0	0	0	0	0	0	0	0	0	0	0
		85	497.94	0	0	0	0	0	0	70.7198	0	0	70.7605	0	0	0	71.7377	68.8431	0	0	0	0	70.1847	73.8434	0	0	0	0	0	0	0	0	0	0	0	72.5522	0	67.7834	0	0	0	0	0	0	0	0	0	0	0
		86	501.8	0	0	0	0	0	0	67.6898	0	0	70.8069	0	0	0	74.2376	65.6013	0	0	0	0	68.5662	71.5368	0	0	0	0	0	0	0	0	0	0	0	72.3434	0	69.4297	0	0	0	0	0	0	0	0	0	0	0
		87	505.66	0	0	0	0	0	0	72.1951	0	0	73.9047	0	0	0	72.8954	65.1393	0	0	0	0	69.8698	74.5216	0	0	0	0	0	0	0	0	0	0	0	66.657	0	66.5243	0	0	0	0	0	0	0	0	0	0	0
		88	509.52	0	0	0	0	0	0	71.4074	0	0	72.7568	0	0	0	76.1546	72.6369	0	0	0	0	68.4804	74.8974	0	0	0	0	0	0	0	0	0	0	0	71.6733	0	69.4536	0	0	0	0	0	0	0	0	0	0	0
		89	513.38	0	0	0	0	0	0	70.0259	71.6011	0	71.0754	0	0	0	67.3554	70.2524	0	0	0	0	68.6199	73.1843	0	0	0	0	0	0	0	0	0	0	0	74.4821	0	67.5827	0	0	0	0	0	0	0	0	0	0	0
		90	517.24	0	0	0	0	0	0	68.1942	0	0	73.5211	0	0	0	69.9166	63.4206	0	0	0	0	69.0699	70.8516	0	0	0	0	0	0	0	0	0	0	0	70.9823	0	66.7051	0	0	0	0	0	0	0	0	0	0	0
		91	521.1	0	0	0	0	0	0	70.9405	69.6316	0	70.4852	0	0	0	70.0786	69.0478	0	0	0	0	69.3964	73.1094	0	0	0	0	0	0	0	0	0	0	0	74.7773	0	70.1201	0	0	0	0	0	0	0	0	0	0	0
		92	524.96	0	0	0	0	0	0	68.2996	69.2732	0	70.1398	0	0	0	66.9706	71.1022	0	0	0	0	70.6862	73.2054	0	0	0	0	0	0	68.2458	0	0	0	0	72.1239	0	73.0232	0	0	0	0	0	0	0	0	0	0	0
		93	528.82	0	0	0	0	0	0	73.5836	0	0	68.8759	0	68.8326	0	74.2381	68.9942	0	0	0	0	70.1926	75.1481	0	0	0	66.05	0	0	0	0	0	0	0	71.2684	0	75.2003	0	0	0	0	0	0	0	0	0	0	0
		94	532.68	0	73.885	0	0	0	0	74.4189	73.174	0	73.367	0	0	0	70.8192	70.2291	0	0	0	0	67.2244	75.6299	0	0	0	0	0	0	0	0	0	0	0	74.0753	0	68.4674	0	0	0	0	0	0	0	0	0	0	0
		95	536.54	0	0	0	0	0	0	70.5235	73.8208	0	70.4941	0	0	0	72.5677	69.6319	0	0	0	0	69.0944	76.5275	0	0	0	68.5376	0	0	0	0	0	0	0	72.4157	0	69.9434	0	0	0	0	0	0	0	0	0	0	0
		96	540.4	0	0	0	0	0	0	77.4721	73.9532	0	68.8341	0	0	0	75.7138	73.5139	0	0	0	0	68.1725	75.7222	0	0	0	0	0	0	0	0	0	0	0	69.0464	0	74.0122	0	0	0	0	0	0	0	0	0	0	0
		97	544.26	0	0	0	0	0	0	69.2638	72.6616	0	72.1881	0	0	0	75.3647	69.0174	0	0	0	0	0	76.0338	0	0	0	72.0641	0	0	0	0	0	0	0	66.4776	0	69.0751	0	0	0	0	0	0	0	0	0	0	0
		98	548.12	0	0	0	0	0	0	71.0307	76.3275	0	71.6237	0	0	0	70.1109	68.1486	0	0	0	0	76.524	73.5428	0	0	0	0	0	0	0	0	0	0	0	69.2904	0	70.6841	0	0	0	0	0	0	0	0	0	0	0
		99	551.98	0	0	0	0	0	0	68.9508	73.6664	0	70.2152	0	0	0	74.4265	71.1581	0	0	0	0	70.8163	74.4439	0	0	0	72.0478	0	0	0	0	0	0	71.3505	70.7979	0	68.8382	0	0	0	0	0	0	0	0	0	0	0
		100	555.84	0	0	0	0	0	0	69.1453	70.3143	0	71.0814	0	0	0	74.7705	69.0764	0	0	0	0	0	74.1331	0	0	0	69.3771	0	0	0	0	0	0	67.152	72.5334	0	69.0789	0	0	0	0	0	0	0	0	0	0	0
		101	559.7	0	0	0	0	0	0	67.7251	70.1988	0	69.4316	0	0	0	70.5716	65.8053	0	0	0	0	73.884	79.591	0	0	0	66.7455	0	0	0	0	0	0	0	71.6176	0	71.3372	0	0	0	0	0	0	0	0	0	0	0
		102	563.56	0	0	0	0	0	0	72.8039	72.6061	0	73.3576	0	0	0	73.7076	69.4779	0	0	0	0	68.3516	71.7969	0	0	0	70.7574	0	0	0	0	0	0	0	74.7191	0	67.5549	0	0	0	0	0	0	0	0	0	0	0
		103	567.42	0	0	72.9725	0	0	0	71.3535	73.4368	0	69.2747	0	0	0	74.1111	71.8387	0	0	0	0	68.3279	75.3252	0	0	0	70.5045	0	0	0	0	0	0	0	72.2529	0	66.9035	0	0	0	0	0	0	0	0	0	0	0
		104	571.28	0	0	0	0	0	0	73.0193	74.581	0	66.6625	0	0	0	70.8602	65.5161	0	0	0	0	72.0631	72.7821	0	0	0	67.1819	0	0	0	0	0	0	0	74.8817	0	69.7229	0	0	0	0	0	0	0	0	0	0	0
		105	575.14	0	0	0	0	0	0	70.7468	73.0617	0	69.0645	0	0	0	69.842	67.4593	0	0	0	0	71.3532	70.6561	0	0	0	70.2335	0	0	0	0	0	0	0	71.2966	0	72.5224	0	0	0	0	0	0	0	0	0	0	0
		106	579	0	0	0	0	0	0	72.266	70.4911	0	69.543	0	0	0	70.2699	67.7286	0	0	0	0	73.1139	69.558	0	0	0	69.8297	0	0	0	0	0	0	72.7165	72.5619	0	72.798	0	0	0	0	0	0	0	0	0	0	0
		107	582.86	0	0	0	0	0	0	64.0939	75.3693	0	69.3651	0	0	0	70.6356	69.7986	0	0	74.362	0	73.7034	69.571	0	0	0	0	0	0	0	0	0	0	69.4823	73.6398	0	71.0495	0	0	0	0	0	0	0	0	0	0	0
		108	586.72	0	0	0	0	0	0	70.8045	73.8477	0	72.1798	0	0	0	69.761	71.5762	0	0	0	0	74.7604	69.6643	0	0	0	70.6636	0	0	0	0	0	0	0	68.4096	0	72.7961	0	0	0	0	0	0	0	0	0	0	0
		109	590.58	0	0	0	0	0	0	67.0988	72.8844	0	75.2745	0	0	0	70.0572	69.618	0	0	0	0	75.5312	73.2269	0	0	0	69.6143	0	0	0	0	0	0	71.6286	74.7579	0	67.9628	0	0	0	0	0	0	0	0	0	0	0
		110	594.44	0	0	0	0	0	0	76.3565	67.6026	0	68.975	0	0	0	70.3498	66.5641	0	0	0	0	71.3254	70.0474	0	0	0	75.4146	0	0	0	0	0	0	70.0616	74.2454	0	69.1595	0	0	0	0	0	0	0	0	0	0	0
		111	598.3	0	0	0	0	0	0	71.9907	74.5776	0	68.8023	0	0	0	73.9426	67.1264	0	0	0	0	74.6142	72.7865	0	0	0	68.6849	0	0	0	0	0	0	71.0058	66.474	0	72.3696	0	0	0	0	0	0	0	0	0	0	0
		112	602.16	0	0	0	0	0	0	69.5375	73.1852	0	70.6164	0	0	0	68.1778	71.0858	0	0	0	0	65.9949	69.5866	0	0	0	72.1644	0	0	0	0	0	0	65.965	73.1879	0	70.9248	0	0	0	0	0	0	0	0	0	0	0
		113	606.02	0	0	0	0	0	0	68.8241	73.2574	0	70.0791	0	0	0	70.5719	67.5852	0	0	0	0	70.7034	73.63	0	0	0	70.5346	0	0	0	0	0	0	69.1743	73.565	0	72.3553	0	0	0	0	0	0	0	0	0	0	0
		114	609.88	0	0	0	0	0	0	65.4348	75.404	0	71.7759	0	0	0	65.8871	65.1078	0	0	0	0	73.2736	69.5675	0	0	0	69.2238	0	0	0	0	0	0	68.8334	69.9332	0	69.6375	0	0	0	0	0	0	0	0	0	0	0
		115	613.74	0	0	0	0	0	0	69.5981	70.1913	0	67.84	0	0	0	71.9401	69.5015	0	0	0	0	71.6341	67.9603	0	0	0	70.681	0	0	0	0	0	0	71.7945	67.1289	0	71.9006	0	0	0	0	0	0	0	0	0	0	0
		116	617.6	0	0	0	0	0	0	66.3894	68.1364	0	69.2702	0	0	0	69.6352	69.0924	0	70.59	0	0	68.5088	75.0585	0	0	0	71.2876	0	0	0	0	0	0	68.5227	73.1634	0	71.2457	0	0	0	0	0	0	0	0	0	0	0
		117	621.46	0	0	0	0	0	0	71.5044	72.904	0	70.743	0	74.479	0	70.6054	70.6235	0	0	0	0	71.266	74.2405	0	0	0	74.9402	0	0	0	0	0	0	76.3305	71.9834	0	70.2604	0	0	0	0	0	0	0	0	0	0	0
		118	625.32	0	0	0	0	0	0	68.4491	67.0441	0	69.8118	0	0	0	71.6747	69.1457	0	0	0	0	69.5108	73.9285	0	0	0	70.6512	0	0	0	0	0	0	68.5305	76.5483	0	72.2911	0	0	0	0	0	0	0	0	0	0	0
		119	629.18	0	0	0	0	0	0	75.9349	68.4091	0	76.9778	0	0	0	73.4724	70.0996	0	0	0	0	67.758	71.2678	0	0	0	71.0933	0	0	0	0	0	0	67.5128	71.3633	0	71.2697	0	0	0	0	0	0	0	0	0	0	0
		120	633.04	0	0	0	0	0	0	72.8226	77.1951	0	69.4106	0	0	0	73.5702	70.7723	0	0	0	0	74.2467	72.0599	0	0	0	71.1009	0	0	0	0	0	0	73.4025	71.0481	0	69.235	0	0	0	0	0	0	0	0	0	0	0
		121	636.9	0	0	0	0	0	0	74.2849	66.8003	0	68.2663	0	0	0	75.1246	65.2453	0	0	0	0	70.073	73.1223	0	0	0	70.4467	0	0	0	0	0	0	68.7975	72.2383	0	71.1869	0	0	0	0	0	0	0	0	0	0	0
		122	640.76	0	0	0	0	0	0	68.7552	66.4163	0	70.3348	0	0	0	72.926	71.7546	0	0	0	0	69.8167	69.2853	0	0	0	71.1884	0	0	0	0	0	0	66.5834	72.3706	0	68.6215	0	0	0	0	0	0	0	0	0	0	0
		123	644.62	0	0	0	0	0	0	70.2339	68.744	0	71.2451	0	0	0	78.1494	70.0822	0	0	0	0	69.3877	72.3013	0	0	0	71.3615	0	0	0	0	0	0	68.0055	71.4031	0	68.1682	0	0	0	0	0	0	0	0	0	0	0
		124	648.48	0	0	0	0	0	0	73.9504	69.2711	0	71.5647	0	0	0	72.4717	70.8893	0	0	0	0	71.9223	69.0697	0	0	0	68.7759	0	0	0	0	0	0	73.1745	73.0825	0	70.5983	0	0	0	0	0	0	0	0	0	0	0
		125	652.34	0	0	0	0	0	0	69.1815	69.5116	0	75.1598	0	0	0	70.4888	68.7693	0	0	0	0	72.8156	68.846	0	0	0	70.2343	0	0	0	0	0	0	69.4571	69.6569	0	67.1082	72.7227	0	0	0	0	0	0	0	0	0	0
		126	656.2	0	0	0	0	0	0	78.1214	70.9732	0	72.7615	0	0	0	71.0784	69.0715	0	0	0	0	69.7713	73.2314	0	0	0	73.6237	0	0	0	0	0	0	69.4772	69.453	0	70.5644	0	0	0	0	0	0	0	0	0	0	0
		127	660.06	0	0	0	0	0	0	71.2397	71.36	0	70.4532	0	0	0	74.0927	70.4561	0	0	0	0	68.5862	69.2505	0	0	0	69.9712	0	0	0	0	0	0	70.8025	72.1125	0	70.0657	0	0	0	0	0	0	0	0	0	0	0
		128	663.92	0	0	0	0	0	0	71.1855	68.4434	0	70.6227	0	0	0	74.1876	70.8763	0	0	0	0	74.2997	71.45	0	0	0	73.6407	0	0	0	0	0	0	67.7154	70.2241	0	70.0652	0	0	0	0	0	0	0	0	0	0	0
		129	667.78	0	0	0	0	0	0	72.0616	65.8298	0	69.713	0	0	0	74.8852	66.0978	0	0	0	0	70.9871	76.9558	0	0	0	77.9033	0	0	0	0	0	0	69.2067	72.1202	0	72.5711	0	0	0	0	0	0	0	0	0	0	0
		130	671.64	0	0	0	0	0	0	79.0698	68.9893	0	72.466	0	0	0	67.5206	66.5444	0	0	0	0	68.5178	73.2486	0	0	0	69.7154	0	0	0	0	0	0	69.599	71.8298	0	72.9097	0	0	0	0	0	0	0	0	0	0	0
		131	675.5	0	0	0	0	0	69.5744	70.6313	70.725	0	74.8103	0	0	0	73.9424	68.2029	0	0	0	0	69.7464	68.5525	0	0	0	70.6567	0	0	0	0	0	0	70.6397	71.8415	0	71.2953	0	0	0	0	0	0	0	0	0	0	0
		132	679.36	0	0	0	0	0	69.1339	72.3582	71.3563	0	71.357	0	0	0	71.2559	76.802	0	0	0	0	67.7742	71.6294	0	0	0	71.8016	0	0	0	0	0	0	64.6602	68.6354	0	75.3064	0	0	0	0	0	0	0	67.3767	0	0	0
		133	683.22	0	0	0	0	0	0	70.4944	66.7278	0	70.4694	0	0	0	72.1272	69.3223	0	0	0	0	71.8672	71.1031	0	0	0	72.1341	0	0	0	0	0	0	68.2403	73.9776	0	70.116	0	0	0	0	0	0	0	63.8962	0	0	0
		134	687.08	0	0	0	0	0	66.9176	73.9596	68.8636	0	70.3114	0	0	0	70.6657	71.327	0	0	0	0	69.5538	70.2042	0	0	0	67.1487	0	0	0	0	0	0	69.8445	73.6019	0	70.3089	0	0	0	0	0	0	0	69.1372	0	0	0
		135	690.94	0	0	0	0	0	66.1015	74.1668	70.1515	0	71.3694	0	0	0	70.2386	69.2815	0	0	0	0	68.9323	72.7374	0	0	0	71.7743	0	0	0	0	0	0	67.6232	69.2655	0	69.3622	0	0	0	0	0	0	0	65.9378	0	0	0
		136	694.8	0	0	0	0	0	70.0518	75.5509	69.8044	0	70.236	0	0	0	70.9955	72.1752	0	0	0	0	66.6361	68.195	0	0	0	71.2022	0	0	0	0	0	0	68.4192	68.6864	0	72.16	0	0	0	0	0	0	0	0	0	0	0
		137	698.66	0	0	0	0	0	66.522	70.1756	71.5886	0	67.9579	0	0	0	71.188	71.2432	0	0	0	0	64.6051	72.0481	0	0	0	69.1908	0	0	0	0	0	0	65.5083	69.1197	0	70.5367	0	67.4983	0	0	0	0	0	0	0	0	0
		138	702.52	0	0	0	0	0	69.2917	74.1709	71.6165	0	68.0662	0	0	0	73.7789	70.0333	0	0	0	0	70.0495	74.9449	0	0	0	70.8814	0	0	0	0	70.588	0	67.6347	70.7423	0	70.0044	0	66.6473	0	0	0	0	0	67.2744	0	0	0
		139	706.38	73.4921	0	0	0	0	72.0214	67.0282	66.6631	0	74.1322	0	0	0	70.9619	71.6317	0	0	0	0	68.2125	72.6132	0	0	0	68.8442	0	0	0	0	0	72.9077	65.6283	74.9821	0	71.6696	0	68.2034	0	0	0	0	0	63.6369	0	0	0
		140	710.24	0	0	0	0	0	71.092	72.2929	70.504	0	70.9401	0	0	0	68.5008	70.5564	0	0	0	0	73.8856	71.379	0	0	0	71.7013	0	0	0	66.5489	0	0	69.5878	67.9739	0	71.8851	65.5378	0	0	0	0	0	0	0	75.7556	0	0
		141	714.1	0	0	0	0	0	71.0153	69.2323	72.9423	0	74.2334	0	0	0	75.8388	68.3064	0	0	0	0	72.6578	70.5623	0	0	0	71.0372	0	0	0	0	65.9595	0	0	73.4326	0	71.3205	70.5964	73.3234	0	0	0	0	0	68.5297	76.4663	0	0
		142	717.96	0	0	0	0	0	68.2357	73.23	73.1824	0	69.7915	0	0	0	81.8763	68.8503	0	0	0	0	68.6417	72.0644	0	0	0	73.7109	0	0	0	0	0	0	72.6325	65.4976	0	71.9868	71.9692	67.2892	0	0	0	0	0	70.7933	68.5907	0	0
		143	721.82	0	0	0	0	0	70.347	71.4227	63.6586	0	67.9451	0	0	0	73.9809	67.4564	0	0	69.5764	0	71.7262	69.0759	0	0	0	75.1705	0	0	0	66.3167	0	0	71.6506	68.6904	0	72.7363	75.1875	66.2158	66.462	0	0	0	0	71.7733	73.4575	0	0
		144	725.68	0	0	0	0	0	66.948	69.9292	75.8808	0	68.5717	0	0	0	70.4041	72.2638	0	0	0	0	74.9846	70.0045	0	0	0	69.5137	0	0	0	68.986	63.1368	0	71.6547	72.9845	0	71.4224	62.8421	69.831	0	0	0	0	0	0	71.2714	0	0
		145	729.54	0	0	0	0	0	67.684	72.4744	65.266	0	70.7145	0	0	0	73.0943	66.5589	0	0	0	0	79.7335	74.7065	0	0	0	75.4348	0	0	0	67.3916	0	0	66.062	68.7364	0	75.2221	67.6784	0	0	0	0	0	0	64.7318	70.1935	0	0
		146	733.4	0	0	0	0	0	69.7824	71.7687	64.312	0	75.2073	0	0	0	70.6675	69.631	0	0	68.2356	0	69.6911	71.9036	0	0	0	69.7218	0	0	0	70.2416	67.7645	70.9328	72.2476	75.0956	0	70.3145	72.1141	67.9572	0	0	0	0	0	66.013	72.3227	0	0
		147	737.26	0	0	0	0	0	67.9909	67.477	68.0775	0	68.9607	0	0	0	70.8151	69.1803	0	0	70.7618	0	71.0885	73.6063	0	0	0	65.4923	0	0	0	72.7984	67.1842	0	70.208	71.6316	0	76.0738	66.5828	70.9576	0	0	0	0	0	71.1414	71.546	0	0
		148	741.12	0	0	0	0	0	68.8678	72.7355	69.2275	0	72.8186	0	0	0	72.7005	68.5017	0	0	0	0	68.461	74.5148	0	0	0	69.6497	0	0	0	65.6638	65.771	0	66.9454	72.1264	0	73.3035	67.4871	69.5879	0	0	0	0	0	71.6962	68.4558	0	0
		149	744.98	0	0	0	0	0	73.8095	76.2996	69.5237	0	69.1428	0	0	0	66.2875	72.6067	0	0	68.714	0	73.5314	70.7972	0	0	0	67.391	0	0	0	66.0744	68.0551	0	71.7978	63.9967	0	70.3998	73.8488	69.8423	0	0	0	0	0	69.8534	72.065	0	0
		150	748.84	0	0	0	0	0	65.3957	72.3428	69.3223	0	75.9434	0	0	0	68.0332	70.2999	0	0	0	0	71.155	68.0702	0	0	0	70.2541	0	0	0	66.7121	67.1974	70.2181	71.2005	72.933	0	73.915	70.5602	65.3938	0	0	0	0	0	67.8134	69.785	0	0
		151	752.7	0	0	0	0	0	66.5247	70.2143	70.2312	0	68.6473	0	0	0	75.7382	68.6166	0	0	68.0172	0	68.8273	70.6462	0	0	0	69.4545	0	0	0	66.0972	68.5927	0	65.5523	69.1642	0	70.7838	73.3152	72.1035	0	0	0	0	0	66.6174	69.5565	0	0
		152	756.56	0	0	0	0	0	69.3637	71.95	70.5506	0	73.4115	0	0	0	69.6753	70.0191	0	0	64.546	0	72.4762	69.8716	67.0558	0	0	67.3645	0	0	0	68.8729	68.5058	0	70.1429	69.5238	0	71.0887	70.4902	0	0	0	0	0	0	68.1206	68.3036	0	0
		153	760.42	0	0	0	0	0	65.701	68.8956	70.5836	0	68.5679	0	0	0	75.1908	69.0572	0	0	65.7134	0	71.3312	74.1887	0	0	0	68.9377	0	0	0	70.2217	71.0878	0	71.4627	71.2641	0	71.0641	71.4781	69.9078	0	0	0	0	0	69.6091	66.9975	0	0
		154	764.28	0	0	0	0	0	67.8778	73.5099	69.8437	0	73.186	0	0	0	74.3593	69.4576	0	0	69.9964	0	69.013	67.7705	0	0	0	71.8014	0	0	0	68.8833	67.362	68.7415	64.6162	71.5611	0	74.4559	66.1303	70.0776	0	0	0	0	0	68.6408	69.0895	0	0
		155	768.14	0	0	0	0	0	71.5279	71.0967	71.751	0	74.8973	0	0	0	70.8239	67.9801	61.3988	0	71.5363	0	70.7008	70.6046	66.7183	0	0	66.8801	0	0	0	74.4063	67.0171	70.6352	70.9228	69.219	0	67.7708	69.6929	65.982	0	0	0	0	0	66.8224	70.1749	0	0
		156	772	0	0	0	0	0	73.9034	76.5543	71.1448	0	68.5803	0	0	0	71.3665	68.8786	69.6784	0	0	0	71.9593	71.8829	66.3417	0	0	72.0179	0	0	0	68.5135	64.3831	70.8437	66.0885	69.3705	0	77.1566	69.7319	68.8938	0	0	0	0	0	65.8717	71.6449	0	0
		157	775.86	0	0	0	0	0	67.8425	75.4004	71.6366	0	72.7755	0	0	0	69.8369	73.8175	0	0	0	0	70.5923	72.4547	68.9911	0	0	69.6505	0	0	0	69.7965	71.864	67.8992	72.6455	71.1395	0	74.694	68.4822	71.9446	0	0	0	0	0	67.2889	73.8391	0	0
		158	779.72	0	0	0	0	0	66.1441	72.7106	69.5099	0	66.5506	0	0	0	81.1992	74.1759	0	0	68.1128	0	73.0888	70.9327	71.6972	0	0	69.9612	0	0	0	0	64.3764	70.7849	72.2601	68.2941	0	69.9359	69.7026	0	0	0	0	0	0	68.939	72.7889	0	0
		159	783.58	0	0	0	0	0	76.7908	67.8221	69.0656	0	72.9972	0	0	0	70.8284	70.0841	67.1431	0	62.2692	0	71.0533	73.4412	70.6813	0	0	69.9602	0	0	0	68.8663	68.4397	73.0807	70.4201	66.9401	0	72.1138	71.4947	71.3189	0	0	0	0	0	70.3391	66.4081	0	0
		160	787.44	0	0	0	0	0	70.857	73.3791	71.6225	0	68.2407	0	0	0	75.8519	69.5971	69.0811	0	67.8949	0	72.5967	75.0828	67.4484	0	0	72.4922	0	0	0	68.4839	64.5942	71.5355	70.0219	70.6144	0	71.921	71.0851	73.2539	0	0	0	0	66.4361	63.6422	65.3901	0	0
		161	791.3	0	0	0	0	0	68.2186	71.6809	72.4712	0	74.266	0	0	0	73.0152	73.018	71.5139	0	66.8251	0	70.1313	72.8182	68.9042	0	0	71.5859	0	0	0	69.496	66.3888	0	72.4628	68.4087	0	69.5431	69.5904	70.3665	0	0	0	0	0	72.6538	73.1951	0	0
		162	795.16	0	0	0	0	0	68.1434	69.4754	70.7625	0	74.8421	0	0	0	71.0244	72.0303	66.8727	0	72.1223	0	72.9237	73.8179	69.9324	0	0	67.0994	0	0	0	71.4274	66.6065	69.473	67.0998	76.6874	0	67.2197	67.0914	74.6956	0	0	0	0	0	66.9582	70.3626	0	0
		163	799.02	0	0	0	0	0	70.2976	72.2382	66.8742	0	71.5641	0	0	0	69.841	74.797	67.678	0	67.9178	0	72.572	71.7671	66.1316	0	0	70.7419	0	0	0	66.3262	68.455	73.0665	66.5059	68.6557	0	71.5372	69.1166	71.901	0	0	0	0	0	69.4802	69.1284	69.9169	0
		164	802.88	0	0	0	0	0	69.667	69.1375	69.1887	0	74.689	0	0	0	74.3795	67.9285	63.1079	0	68.1781	0	70.3738	69.2705	70.5621	0	0	73.0547	0	0	0	66.8818	73.0662	64.3368	66.2702	63.6182	0	72.7002	73.5532	68.9141	0	0	0	0	65.3005	69.2867	70.7797	0	0
		165	806.74	0	0	0	0	0	78.0989	71.2718	69.4355	0	73.3695	0	0	0	72.1742	73.0043	71.2642	0	69.3676	0	73.4712	68.8255	64.9956	0	0	71.8676	0	0	0	64.0867	65.5953	69.3815	70.8792	67.1128	0	70.6127	67.1358	68.3124	0	0	0	0	72.4076	67.0466	63.4421	72.6877	0
		166	810.6	0	0	0	0	0	69.9001	70.5747	68.4992	0	67.1479	0	0	0	73.8379	71.3128	71.7219	0	69.7088	0	70.3995	70.9513	67.8164	0	0	69.3736	0	0	0	69.7284	64.5527	72.5281	71.1952	68.4125	0	68.0944	71.5385	67.1855	0	0	0	0	72.9914	67.4406	73.3825	0	0
		167	814.46	0	0	0	0	0	74.47	70.578	68.4721	0	73.238	0	0	0	71.8031	76.7742	67.5724	0	70.2399	0	73.8128	67.9344	68.5661	0	0	72.1689	0	0	0	69.4592	67.3731	74.2861	62.9184	71.4179	74.8907	71.9336	70.2812	69.8064	0	0	0	0	70.5581	70.7086	71.7493	69.7872	0
		168	818.32	0	0	0	0	0	76.7412	73.9543	68.1545	0	72.4671	0	0	0	78.2142	71.1558	65.6057	0	69.3793	0	75.4654	70.3363	63.3851	0	0	73.0744	0	0	0	65.1994	0	69.7285	68.5574	69.831	72.0338	74.9161	68.929	71.0619	0	0	0	0	62.831	71.2079	72.6765	68.844	0
		169	822.18	0	0	0	0	0	73.5919	75.1453	70.1373	0	72.2592	0	0	0	73.3439	74.0792	66.4135	0	69.3229	0	70.1705	75.0191	67.1648	0	0	67.4221	0	0	0	74.1428	69.8831	70.7738	67.6654	69.5705	67.6525	72.6305	67.4692	70.7756	0	0	0	0	69.2272	72.3001	69.1647	69.663	0
		170	826.04	0	0	0	0	0	73.2141	76.9425	67.9661	0	68.7602	0	0	0	74.5475	73.2561	67.0983	0	65.2523	0	76.467	71.339	69.5009	0	0	67.5188	0	0	0	68.7194	66.2199	72.9987	69.5628	66.7187	66.9654	73.8032	71.444	70.8319	0	0	0	0	0	67.2472	72.3181	67.799	0
		171	829.9	0	0	0	0	0	72.9215	70.1067	66.5294	0	68.6787	0	0	0	73.3595	75.4712	67.1809	0	68.6892	0	70.3833	68.139	64.6241	0	0	65.1297	0	0	0	71.4988	66.2481	68.1301	71.2777	72.1015	68.2065	74.0508	72.2034	67.9957	0	0	0	0	69.5189	70.5534	69.4546	70.3503	0
		172	833.76	0	0	0	0	0	76.2731	76.1845	67.8649	0	70.5046	0	0	0	73.7986	73.7334	66.8928	0	71.0937	0	74.2405	73.7716	67.9131	0	0	69.5114	0	0	0	68.1989	64.8882	69.419	68.0864	69.6538	71.4387	69.0439	70.0705	68.0026	0	0	0	0	66.1515	69.0778	68.4394	70.8939	0
		173	837.62	0	0	0	0	0	68.4139	70.7583	71.5857	0	72.4967	0	0	0	73.6336	74.0361	69.3141	0	67.7369	0	69.6673	73.7737	70.0238	0	0	72.9051	0	0	0	69.406	66.9085	66.1884	70.4443	67.6446	72.2754	71.9774	76.2075	77.9953	0	0	0	0	67.8155	70.9072	71.586	68.516	0
		174	841.48	0	0	0	0	0	71.1962	74.5796	66.6516	0	68.2849	0	0	0	71.537	67.8664	66.5303	0	65.2684	0	69.5671	75.0746	64.1814	0	0	68.1924	0	0	0	72.3676	0	66.1159	75.2128	67.9096	71.1905	76.4779	70.5127	69.2103	0	0	0	0	69.7627	64.8983	67.235	65.1479	0
		175	845.34	0	0	0	0	0	69.9625	66.9397	67.6541	0	73.3506	0	0	0	75.7146	67.4607	69.2473	0	66.8669	0	73.6491	69.5443	69.7666	0	0	67.5705	0	0	0	70.4259	65.9788	68.3161	74.7577	69.9167	65.3566	69.1393	70.3282	69.8039	0	0	0	0	70.6718	69.8679	72.0774	67.4392	0
		176	849.2	0	0	0	0	0	73.7401	69.5363	70.8432	0	77.1945	0	0	0	72.8323	70.5617	64.6817	0	64.8646	0	73.0279	74.4153	68.5352	0	0	69.2107	0	0	0	69.306	67.1359	69.2861	70.5837	65.4561	74.1992	75.4424	68.8521	70.6567	0	0	0	0	68.2138	70.4058	71.6977	70.7418	75.4968
		177	853.06	0	0	0	0	0	68.1616	71.7531	71.4056	0	69.0912	0	0	0	74.8576	65.7363	68.114	0	64.4351	0	73.0996	70.3168	63.9275	0	0	68.8199	68.3877	0	0	68.826	68.4963	66.892	70.6691	68.6237	67.2208	76.2537	70.6928	70.9876	0	0	0	0	69.4786	67.6038	69.9525	68.3954	0
		178	856.92	0	0	0	0	0	69.8965	69.4056	66.2835	0	70.5883	0	0	0	73.2151	69.8751	67.2224	0	67.3564	0	72.6873	70.7747	66.3766	0	0	66.1036	0	0	0	66.4629	70.1208	75.0064	68.0306	75.122	76.3103	73.5794	70.4591	64.2229	0	0	0	0	73.2156	68.7133	73.1596	68.1739	0
		179	860.78	0	0	0	0	0	68.6289	69.2115	69.4853	0	72.7712	0	0	0	71.8805	67.0314	69.4725	0	71.0678	0	66.4097	70.4279	62.401	0	0	70.1374	0	0	0	70.2028	65.4824	66.2637	68.6809	70.6508	70.943	76.0361	72.4266	70.0991	0	0	0	0	72.8275	67.2862	75.1332	69.9234	0
		180	864.64	0	0	0	0	0	66.5397	70.4586	71.2615	0	67.3311	0	0	0	76.5779	72.2196	65.6461	0	67.9742	0	70.6423	70.9258	69.4115	0	0	68.1553	0	0	0	69.5921	67.3265	73.4402	66.3743	74.4533	70.4231	75.9177	69.0561	70.3416	0	0	0	0	67.5074	66.1756	79.0413	75.152	0
		181	868.5	0	0	0	0	0	68.0174	71.0159	70.6417	0	69.04	0	0	0	76.263	71.4406	71.4057	0	72.387	0	67.7712	71.95	68.185	0	0	73.017	0	0	0	66.2098	66.7306	69.5052	69.4164	68.9926	69.6269	73.4957	75.9273	70.2866	0	0	0	0	72.0368	65.4572	70.0512	68.8016	0
		182	872.36	0	0	0	0	0	72.1061	71.7522	71.3222	0	70.5361	0	0	0	71.6912	68.6045	66.2311	0	71.013	0	72.5647	72.7058	66.5468	0	0	75.2852	0	0	0	66.06	68.7906	73.7213	72.0213	69.2641	72.7567	73.4724	70.789	67.2756	0	0	0	0	70.9524	66.9348	71.356	67.7538	0
		183	876.22	0	0	0	0	0	67.8477	71.0109	70.7099	0	75.1861	0	0	0	71.9229	69.5291	67.2011	0	68.8598	0	67.594	72.8344	67.3476	0	0	75.843	0	0	0	66.0653	62.8486	69.0592	64.6501	74.2782	68.9141	68.9006	69.9446	70.2769	0	0	0	0	65.217	64.6468	72.5939	66.5272	0
		184	880.08	0	0	0	0	0	72.3192	72.014	70.9631	0	69.1051	0	0	0	75.2073	71.0617	64.8354	0	67.097	0	74.4367	72.7432	69.9526	0	0	70.9803	0	0	0	67.373	64.1187	70.3869	67.5471	74.7757	66.141	68.0667	74.3365	72.622	0	0	0	0	72.5504	67.9408	69.2222	75.4157	0
		185	883.94	0	0	0	0	0	72.7474	68.9657	71.6699	0	65.68	0	0	0	72.3102	73.1045	67.6718	0	69.4083	0	71.5922	71.6018	67.785	0	0	67.6573	0	0	0	69.2694	67.4128	73.0904	65.1365	70.2502	73.3924	70.7004	67.5623	70.8888	0	0	0	0	73.0598	70.4528	71.3886	67.3089	0
		186	887.8	0	0	0	0	0	69.2586	72.8152	70.8014	0	75.0662	0	0	0	68.5722	69.1347	63.2395	0	67.1004	0	62.3311	69.1141	66.4729	0	0	67.5906	0	0	0	68.5407	69.3346	68.746	68.7294	72.6243	71.5703	72.9729	69.9789	70.076	0	0	0	0	67.4082	71.2623	74.8529	69.6061	0
		187	891.66	0	0	0	0	0	63.7938	69.9342	69.6334	0	68.9362	0	0	0	72.8075	69.0672	66.3704	0	66.2081	0	73.6081	68.3273	68.7609	0	0	75.1615	0	0	0	65.8697	63.4881	69.3619	70.0194	74.5026	70.3474	70.6994	68.478	76.1084	0	0	0	0	69.3724	69.8319	68.5956	66.9517	0
		188	895.52	0	0	0	0	0	70.5067	73.8575	70.2846	0	71.7699	0	0	0	72.5173	70.3223	69.292	0	69.2435	0	73.0404	71.4356	69.6728	0	0	66.7236	0	0	0	70.9054	65.9244	72.5713	65.9532	69.7207	73.1925	70.3041	71.8937	69.8102	0	0	0	0	68.574	67.9252	69.3186	67.5183	0
		189	899.38	0	0	0	0	0	71.1188	66.369	75.4582	0	74.8213	0	0	0	73.698	72.4329	69.0586	0	68.5727	0	75.5591	73.9862	65.1407	0	0	71.0514	0	0	0	67.1696	65.7562	69.8303	70.8891	66.2442	66.9978	74.9912	69.8569	66.0832	0	0	0	0	72.944	71.1299	69.3615	71.299	0
		190	903.24	0	0	0	0	0	69.1828	73.0719	69.2203	0	73.7231	0	0	0	71.3247	65.5286	67.272	0	64.795	0	71.7704	66.8358	66.6678	0	0	66.8358	0	0	0	71.9351	70.5171	69.0578	68.1857	74.2268	69.2251	71.1387	71.5662	70.0903	0	0	0	0	71.692	67.1028	0	74.0599	0
		191	907.1	0	0	0	0	0	69.3135	71.1213	70.3761	0	65.2883	0	0	0	71.4556	70.8588	66.1465	0	71.8261	0	70.6279	71.9096	67.9263	0	0	72.0137	0	0	0	65.7099	66.2521	71.9834	67.2134	70.4682	72.0887	75.5718	77.6527	64.0418	0	0	0	0	67.8204	70.4955	70.2102	69.9656	0
		192	910.96	0	0	0	0	0	72.9505	76.8224	71.9229	0	66.8409	0	0	0	70.7023	67.5346	67.1761	0	71.1157	0	74.4332	72.1949	70.5946	0	0	67.7843	0	0	0	68.702	68.1194	74.4425	67.2007	69.37	72.6762	71.6144	70.6123	68.5277	0	0	0	0	72.8767	68.501	74.2076	68.6337	0
		193	914.82	0	0	0	0	0	71.1815	71.2083	70.6409	0	72.9222	0	0	0	74.0262	70.714	68.7774	0	68.1162	0	73.8017	69.8778	73.4482	0	0	70.0003	0	0	0	66.6357	69.989	68.1335	68.5255	67.8286	69.9271	66.5251	70.0293	71.3364	0	0	0	0	0	68.8621	69.0964	66.231	0
		194	918.68	0	0	0	0	0	69.6467	68.9045	70.7953	0	67.1737	0	0	0	74.4082	65.8896	64.3594	0	68.9023	66.7127	72.15	72.5927	68.226	0	0	75.9583	0	0	0	67.7194	67.5653	74.2241	69.4991	68.1017	69.75	68.3308	74.7015	68.6782	0	0	0	0	0	72.5316	73.505	66.0084	0
		195	922.54	0	0	0	0	0	69.7774	73.9741	70.1607	0	65.5537	0	0	0	75.6309	67.9131	66.6501	0	69.3534	0	69.7481	73.0827	67.7677	0	0	71.2146	0	0	0	69.1937	69.4395	71.426	67.1288	71.288	70.7304	66.9601	67.3655	69.3598	0	0	0	0	0	67.5529	67.3016	69.6354	0
		196	926.4	0	0	0	0	0	69.7292	71.982	65.3652	0	69.8125	0	0	0	73.301	66.5055	67.8055	0	69.5692	0	68.7238	73.7313	67.6172	0	0	69.0877	0	0	0	66.4166	74.1362	69.6477	65.9378	72.8275	69.5635	70.205	68.5826	73.7581	0	0	0	0	70.4943	70.6106	0	66.9409	0
		197	930.26	0	0	0	0	0	70.2817	74.927	69.6753	0	71.3344	0	0	0	75.1143	70.4293	68.8075	0	67.3078	72.3893	71.3437	66.0903	69.1226	0	0	68.3207	0	0	0	70.0716	69.5161	67.0055	0	68.5511	71.0527	71.9403	66.8319	71.5446	0	0	0	0	72.3871	69.8968	76.612	67.2374	0
		198	934.12	0	0	0	0	0	65.8808	75.2819	64.7469	0	70.8087	0	0	0	72.2481	67.4261	66.1664	0	64.5501	65.4737	76.142	73.1966	67.9747	0	0	73.5899	0	0	0	68.3548	70.0012	71.5854	71.5749	69.9422	66.0364	69.9373	70.6387	71.0218	0	0	0	0	0	67.1991	0	72.1288	0
		199	937.98	0	0	0	0	0	70.6959	74.5646	69.2688	0	67.6805	0	0	0	71.7083	67.4747	65.1712	0	67.0525	0	67.3077	72.9529	71.0201	0	0	71.1997	0	0	0	73.9325	68.5878	68.651	63.2525	70.1153	71.2723	73.8068	71.5186	77.8943	0	0	0	0	69.8465	64.8005	66.8919	69.2031	0
		200	941.84	0	0	0	0	0	72.1528	73.4434	68.4108	0	73.9526	0	0	0	68.9237	69.3398	67.4879	0	70.8747	69.0647	67.7397	75.5885	69.2605	0	0	70.3152	0	0	0	72.872	68.1161	72.4721	65.5004	69.0725	69.2346	72.1625	75.1939	74.5708	0	0	0	0	74.9247	69.6446	0	68.1754	0
		201	945.7	0	0	0	0	0	70.0112	70.3229	69.9731	0	70.5284	0	0	0	69.634	69.7976	66.2858	0	64.5038	69.3138	70.8486	70.3703	68.4066	0	0	70.6859	0	0	0	69.0841	65.1858	68.5439	66.5371	69.4323	71.0877	68.3941	73.0799	73.0254	0	0	0	0	64.4873	67.4615	72.6589	67.1526	0
		202	949.56	0	0	0	0	0	72.127	70.0106	72.146	0	72.3188	0	0	0	70.6374	72.598	66.0003	0	66.2691	70.6459	73.0988	74.656	68.5616	0	0	69.7363	0	0	0	72.0917	65.7815	70.4169	67.6726	67.4066	67.6715	72.4918	68.5067	76.9901	0	0	0	0	0	67.1608	0	72.3338	0
		203	953.42	0	0	0	0	0	67.0339	69.9155	70.0079	0	73.0265	0	0	0	74.4988	70.4604	70.9428	0	70.6425	69.4746	69.0981	75.9504	65.3523	0	0	70.4132	0	0	0	70.8644	73.71	72.2265	73.0659	65.1441	72.7707	66.4717	65.5049	67.3576	0	0	0	0	0	70.9744	0	70.2261	0
		204	957.28	0	0	0	0	0	71.3096	73.1309	67.9865	0	68.1963	0	0	0	70.9622	69.0907	66.8952	0	69.3085	68.487	70.5449	70.871	66.9052	0	0	68.8546	0	0	0	64.8465	68.0048	70.8019	69.3118	65.6204	73.0021	74.6307	70.6243	71.0283	0	0	0	0	70.3469	67.9572	66.3733	72.3012	0
		205	961.14	0	0	0	0	0	67.9358	76.8399	71.6028	0	73.0474	0	0	0	73.7247	65.758	66.078	0	67.097	71.5578	71.6616	69.5555	66.1686	0	0	68.1943	0	66.8994	0	70.6459	68.8268	0	69.6216	73.1036	71.1229	69.5322	71.6048	71.3966	0	0	0	0	69.2342	64.8544	0	69.0961	0
		206	965	0	66.5171	0	0	0	65.8237	72.7297	72.0494	0	76.4446	0	0	0	70.2988	68.94	66.3228	0	64.7582	70.3306	72.3787	71.3366	64.3321	0	0	68.6777	0	0	0	74.3344	65.7405	69.8557	74.6287	67.0291	79.8088	72.2912	81.0791	67.2563	0	0	0	0	67.3069	67.3616	72.7373	67.0024	0
		207	968.86	0	0	0	0	0	67.8584	68.563	67.4879	0	71.8253	0	0	0	74.7642	70.7694	62.7731	0	67.853	0	70.538	70.5361	68.8023	0	0	73.0927	0	68.5252	0	69.315	71.2799	72.2237	70.2556	69.1702	72.6307	75.2261	65.9437	68.2022	0	0	0	0	0	69.3902	68.8297	67.6194	0
		208	972.72	0	70.5836	0	0	0	69.6741	76.4567	69.4459	0	70.7591	0	0	74.4169	69.6239	65.9701	60.8082	0	66.8918	65.4857	69.8952	70.4566	63.8098	0	0	73.9081	0	71.1796	0	72.2198	66.6178	67.9225	0	71.506	68.4742	70.7173	72.0067	74.2823	0	0	0	0	70.6679	67.9196	69.9639	70.3172	0
		209	976.58	0	0	0	0	0	0	71.0593	72.1165	0	76.0109	0	0	0	70.3395	74.1495	63.3906	0	68.6779	67.3112	72.0709	72.6599	71.6916	0	0	67.2855	0	67.6588	0	65.9147	68.4878	68.4322	65.5582	72.4855	69.6067	71.9783	72.549	0	0	0	0	0	74.2285	67.9339	68.7296	67.0619	0
		210	980.44	0	0	0	0	0	69.0865	73.2779	67.2678	0	73.6907	0	0	0	69.0448	71.1282	65.5404	0	68.8061	69.7377	73.7298	74.4327	70.0943	0	0	71.755	0	0	0	68.8086	67.1447	69.6407	71.0047	74.7574	68.4914	69.3181	69.5039	68.9407	0	0	0	0	73.0254	68.4249	0	68.1729	0
		211	984.3	0	65.9758	0	0	0	73.0426	76.3232	70.5742	0	71.1624	0	0	0	78.0381	69.9269	66.9427	0	71.9884	66.9409	69.249	70.7582	69.2249	0	0	71.5091	0	0	0	71.0275	70.3795	71.6601	70.4575	68.4369	72.0208	72.9505	67.2816	71.7368	0	0	0	0	66.8275	70.8421	67.6161	66.0483	0
		212	988.16	0	72.5497	0	0	0	70.7696	75.5085	0	0	69.7349	0	0	0	70.1897	67.2077	65.6721	0	65.8009	65.4196	66.6357	73.7777	66.2158	0	0	72.7148	0	64.8827	0	66.4631	63.8949	71.8777	68.7398	68.6347	71.3712	68.9255	77.5902	73.2366	0	0	0	0	69.7276	67.4413	70.9336	66.9837	0
		213	992.02	0	66.1826	0	0	0	70.0945	72.6504	74.5321	0	70.3427	0	0	0	70.4096	67.9512	68.0387	0	71.8953	69.259	65.9389	75.1436	66.5957	0	0	75.3626	0	67.8069	0	66.039	65.5526	68.5224	68.0393	67.5436	67.3502	72.6336	85.3431	71.0255	0	0	0	0	73.664	70.1061	70.7037	67.0039	0
		214	995.88	0	65.8712	0	0	0	70.8122	74.6945	66.2966	0	74.1375	0	0	0	71.0225	68.8799	69.7005	0	72.3421	0	67.9844	66.5997	72.2361	0	0	71.721	0	68.2247	0	68.0728	66.369	67.8796	0	63.6185	66.8309	71.5819	72.2735	70.0065	0	0	0	0	72.8601	63.6542	70.0654	69.8717	0
		215	999.74	0	66.3735	0	0	0	68.2517	74.5809	70.0777	0	68.8366	0	0	0	73.8489	70.1252	61.1075	0	67.7175	67.0202	67.9647	76.0686	66.6239	0	0	69.4446	0	65.5192	0	69.2122	67.8354	64.6925	66.7044	67.7917	73.3193	74.1394	85.5836	68.327	0	0	0	0	68.3283	67.9907	66.1843	67.4307	0
		216	1003.6	0	68.5718	0	0	0	69.4209	71.7465	69.9386	0	68.6205	0	0	0	76.7369	71.2624	67.9719	0	68.4251	68.5069	67.8832	68.1075	69.2931	0	0	67.4193	71.1752	66.2504	0	65.8791	66.8777	70.573	69.0661	68.4711	71.8017	69.5969	80.2633	73.5197	0	0	0	0	70.1576	70.3844	73.0026	68.795	0
		217	1007.46	0	68.3824	0	0	0	71.1783	72.8006	70.1662	0	72.8122	0	0	0	74.509	77.1309	68.1717	0	69.9082	71.1583	76.6734	74.7876	71.5666	0	0	72.1605	68.91	65.1469	0	66.5407	71.3921	66.5531	67.2943	72.0248	70.9786	65.2993	71.3311	71.0068	0	0	0	0	69.0693	71.7878	72.8955	68.4503	0
		218	1011.32	0	65.3994	0	0	0	70.922	78.4297	69.0124	0	72.3862	0	0	0	74.0513	73.269	64.0566	0	65.7563	73.7068	70.964	69.8476	62.2942	0	0	70.742	68.983	71.7659	0	66.195	64.362	67.7928	68.5241	66.0862	71.3831	70.2373	75.2566	77.8275	0	0	0	0	70.9115	66.408	75.1765	71.2485	0
		219	1015.18	0	74.5472	66.3236	0	0	72.9482	72.2087	67.7328	0	72.5031	0	0	0	70.3929	68.7654	66.5043	0	70.9824	65.3836	70.232	71.8202	77.0232	0	0	72.0186	65.2828	64.199	0	70.547	70.1778	67.1896	70.6001	72.4202	71.6785	68.0887	69.1413	68.4903	0	0	0	0	72.3842	67.5887	73.5756	68.1442	0
		220	1019.04	0	73.6965	64.297	0	0	66.7338	72.5572	65.9378	0	70.165	0	0	0	70.6315	70.4092	67.0818	0	70.1728	65.105	77.4863	69.2445	67.2021	0	0	74.5578	67.7975	70.4858	0	67.0031	68.4946	65.8024	68.2018	67.0507	71.1956	66.6087	71.2231	67.5795	0	68.0404	64.5415	0	70.6646	69.4346	73.4625	66.1705	0
		221	1022.9	0	65.7287	65.7691	0	0	68.8972	70.5432	68.2983	0	72.5871	0	0	0	67.2626	70.0932	70.7234	0	66.9529	67.9778	75.7093	73.2498	70.9247	0	0	67.9012	67.6943	65.2974	0	64.3249	67.8605	68.8631	68.2207	68.4521	71.7117	69.4406	73.9167	68.101	0	0	71.1759	0	72.4867	66.7006	75.2092	68.6119	0
[truncated: 392 more rows]
[truncated: 11 more columns]

## Sheet: Average Spots by Background
				SptId_30	SptId_34	SptId_35	SptId_36	SptId_37	SptId_40	SptId_43	SptId_44	SptId_48	SptId_49	SptId_51	SptId_52	SptId_54	SptId_58	SptId_59	SptId_62	SptId_63	SptId_65	SptId_68	SptId_69	SptId_71	SptId_73	SptId_75	SptId_79	SptId_80	SptId_81	SptId_83	SptId_84	SptId_86	SptId_89	SptId_92	SptId_93	SptId_94	SptId_99	SptId_100	SptId_101	SptId_104	SptId_105	SptId_106	SptId_109	SptId_111	SptId_113	SptId_116	SptId_117	SptId_118	SptId_122
[truncated: 614 more rows]
[truncated: 11 more columns]
