# Supplementary material for: Quantitative imaging of transcription in living Drosophila embryos reveals the impact of core promoter motifs on promoter state dynamics
Source: Nat Commun. 2021 Jul 23;12:4504. doi: 10.1038/s41467-021-24461-6 (PMC8302612; doi:10.1038/s41467-021-24461-6)
Supplement: Supplementary file 13 — Source Data [file 41467_2021_24461_MOESM13_ESM.zip › NatComm Source Data/snaE-sna+INRPr/sna+INRPr M2 - DividedByBackground_SpatialSelected.xls]

## Sheet: Spots by Background
		Frame	Time	SptId_10	SptId_11	SptId_12	SptId_17	SptId_19	SptId_21	SptId_22	SptId_25	SptId_28	SptId_30	SptId_32	SptId_35	SptId_37	SptId_38	SptId_39	SptId_44	SptId_46	SptId_47	SptId_49	SptId_51	SptId_56	SptId_59	SptId_60	SptId_63	SptId_64	SptId_69	SptId_71	SptId_73	SptId_75	SptId_78	SptId_80	SptId_81	SptId_85	SptId_86	SptId_88	SptId_89	SptId_92	SptId_93	SptId_95	SptId_98
		0	165.98	0	0	0	0	0	0	0	0	0	0	0	0	0	0	0	0	0	0	0	0	0	0	0	18.6563	0	0	0	0	0	0	0	0	0	0	0	0	0	0	0	0
		1	169.84	0	0	0	0	0	0	0	0	0	0	0	0	0	0	0	0	0	0	0	0	0	0	0	0	0	0	0	0	0	0	0	0	0	0	0	0	0	19.5435	0	0
		2	173.7	0	0	0	0	0	0	0	0	0	0	0	0	0	0	0	0	0	0	0	0	0	0	0	0	0	0	0	0	0	0	0	0	0	0	0	0	0	16.7944	0	0
		3	177.56	0	0	0	0	0	0	0	0	0	0	0	0	0	0	0	0	0	0	0	16.2396	0	0	0	0	0	0	0	0	0	0	0	0	0	0	0	0	0	0	0	0
		4	181.42	0	0	0	0	0	0	22.4866	0	0	0	0	0	0	0	0	0	0	0	0	0	0	0	0	0	0	0	0	0	0	0	0	0	0	0	0	0	0	0	0	0
		5	185.28	0	0	0	0	0	0	0	0	0	0	0	0	0	0	0	0	0	0	0	0	0	0	0	0	0	0	0	0	0	0	0	0	0	20.7195	0	0	0	0	0	0
		6	189.14	0	0	0	0	0	0	0	0	0	0	0	0	0	0	0	0	0	0	0	0	0	0	0	0	0	0	0	0	0	0	0	0	0	0	0	0	0	0	0	0
		7	193	0	16.0143	0	0	0	0	0	0	0	0	0	0	0	0	0	0	0	0	0	0	0	0	0	0	0	0	0	0	0	0	0	0	0	0	0	0	0	0	0	0
		8	196.86	0	0	0	0	0	0	0	0	0	0	0	0	0	0	0	0	0	0	0	0	18.4158	0	0	0	0	0	0	0	0	0	0	0	0	0	0	0	0	0	0	0
		9	200.72	0	0	0	0	0	0	0	0	0	0	0	0	0	0	0	0	0	0	0	0	0	0	18.9207	0	0	0	0	0	0	0	0	0	0	50.8038	0	0	0	0	16.7237	0
		10	204.58	0	0	0	0	0	0	0	0	0	0	0	0	0	0	0	0	0	0	0	0	0	0	0	0	0	0	0	0	0	0	0	0	0	67.8208	0	0	0	0	0	0
		11	208.44	0	0	0	0	0	0	0	0	0	0	0	0	0	0	0	0	0	0	0	0	0	0	0	0	0	0	0	0	0	0	0	0	0	62.2417	0	0	0	0	0	0
		12	212.3	0	0	0	0	0	0	0	0	0	0	0	0	0	0	0	0	0	0	0	0	0	0	0	0	0	0	0	0	0	0	0	0	0	48.0522	0	0	0	0	0	0
		13	216.16	0	0	0	0	0	0	0	0	0	16.7122	0	0	0	0	0	0	0	0	0	0	0	0	0	0	0	0	0	0	0	0	0	0	0	41.4701	0	0	0	0	0	0
		14	220.02	0	0	0	0	0	0	0	0	0	0	0	0	0	0	0	0	0	0	0	0	0	0	0	0	0	0	0	0	0	0	0	0	0	99.8592	0	0	0	0	0	0
		15	223.88	0	0	21.5129	0	0	0	0	0	0	0	0	0	0	0	0	0	0	0	0	0	0	0	0	0	0	0	0	0	0	0	0	0	0	55.4037	0	0	0	0	0	0
		16	227.74	0	0	0	0	0	0	0	0	0	0	0	0	0	0	0	0	0	0	0	0	0	0	0	0	0	0	0	0	0	0	0	0	0	105.644	0	0	0	0	0	0
		17	231.6	0	0	0	0	0	0	0	0	0	0	0	0	0	0	25.0815	0	0	0	0	0	0	0	0	0	0	0	0	0	0	0	0	0	0	101.964	0	0	0	0	0	0
		18	235.46	0	0	0	19.5168	0	0	0	0	0	0	0	0	0	0	0	0	0	0	0	0	19.38	0	39.1326	0	0	0	0	0	0	0	0	0	0	99.2596	0	0	0	0	0	0
		19	239.32	0	0	0	0	0	0	0	0	0	0	0	0	0	0	0	0	0	0	0	0	0	0	0	0	0	0	0	0	0	0	0	0	0	118.933	0	0	0	0	0	0
		20	243.18	0	0	0	0	0	0	0	0	0	0	0	0	0	0	0	0	0	0	0	0	0	0	30.4863	27.7035	0	0	0	0	0	0	0	0	0	115.823	0	0	0	0	0	0
		21	247.04	0	0	0	0	0	0	0	0	0	0	0	0	15.908	0	0	0	0	0	0	0	0	0	37.6518	0	0	0	0	0	0	0	0	0	0	102.945	0	0	0	0	0	0
		22	250.9	0	0	0	0	0	0	0	0	0	0	0	0	0	0	0	0	0	0	0	0	0	0	59.6882	0	0	0	0	0	0	0	0	0	18.7994	141.694	0	0	0	0	0	0
		23	254.76	0	0	0	0	0	0	0	0	0	0	0	0	0	0	0	0	15.4721	0	0	0	0	0	44.1072	0	0	0	0	0	0	0	0	0	0	148.533	0	0	0	0	0	0
		24	258.62	0	0	0	0	0	0	0	0	0	0	0	0	0	0	0	0	0	0	0	0	0	0	44.1934	0	0	0	0	0	0	0	0	0	35.9121	140.619	0	0	0	0	0	0
		25	262.48	0	0	0	0	0	0	0	0	0	0	0	0	0	0	0	0	0	0	0	0	0	0	55.3061	0	0	0	0	0	0	0	0	0	26.8477	118.851	0	0	0	0	0	0
		26	266.34	0	0	0	0	0	0	0	0	0	0	0	0	0	0	0	0	0	0	0	0	0	0	34.2425	0	0	0	0	0	0	0	0	0	0	147.062	0	0	0	0	0	0
		27	270.2	0	0	0	0	0	0	0	0	0	0	0	0	0	0	0	0	0	0	0	0	0	0	42.754	0	0	0	0	0	0	0	0	0	30.5168	176.998	0	0	0	0	0	0
		28	274.06	0	0	0	0	0	0	0	0	0	0	0	0	0	0	0	0	0	0	0	0	0	0	46.6547	0	0	0	0	0	0	0	0	0	33.6463	114.579	0	0	0	0	0	0
		29	277.92	0	0	0	0	0	0	0	0	0	0	0	0	0	0	0	0	0	0	0	0	0	0	65.0498	0	0	0	0	0	0	0	0	0	51.8065	169.099	0	0	0	0	0	0
		30	281.78	0	0	0	0	0	0	0	0	0	0	0	0	0	0	0	0	0	0	0	0	0	0	0	0	0	0	0	0	0	0	0	0	29.5361	145.92	0	0	0	0	0	0
		31	285.64	0	0	16.2765	0	0	0	0	14.7147	0	0	0	0	0	0	0	0	0	0	0	0	0	0	52.7805	0	0	0	0	0	0	0	0	0	74.8008	199.101	0	0	0	0	0	0
		32	289.5	0	0	45.0856	0	0	0	0	0	0	0	0	0	0	0	0	0	0	0	0	0	0	0	30.3263	0	0	0	0	0	0	0	0	15.8791	84.4813	207.728	0	0	0	0	0	0
		33	293.36	0	0	37.7874	0	0	0	0	0	20.133	0	0	0	0	0	0	0	0	0	0	0	0	0	25.7567	0	0	0	0	0	0	0	0	0	55.6892	170.884	0	0	0	0	0	0
		34	297.22	0	0	68.4343	0	0	0	0	0	0	0	0	0	0	0	0	0	0	0	0	0	0	0	70.4465	0	0	0	0	0	0	0	0	0	89.7935	158.767	0	22.1416	0	0	24.567	0
		35	301.08	0	0	59.2671	0	0	0	0	0	0	0	0	0	0	0	0	0	0	0	0	0	16.8984	0	55.3136	0	0	0	0	0	0	0	0	0	83.7839	140.358	0	0	0	0	22.388	0
		36	304.94	0	0	94.8283	0	0	0	0	0	0	0	0	0	0	0	0	0	0	0	0	0	0	0	66.5869	0	0	0	0	0	0	0	0	0	43.7977	159.763	0	0	0	0	0	0
		37	308.8	0	0	43.1015	0	0	0	0	0	0	0	0	0	0	0	0	0	0	0	0	0	0	0	54.0873	0	0	0	0	0	0	0	0	0	74.6077	238.383	0	0	0	0	0	0
		38	312.66	0	0	39.7659	0	0	0	0	0	0	0	0	0	0	0	0	0	0	0	0	0	0	16.5229	56.8554	0	0	0	0	0	0	0	0	0	54.3271	246.605	0	0	0	0	0	0
		39	316.52	0	0	49.3867	0	0	0	0	0	0	0	0	0	0	0	0	0	0	0	0	0	0	0	60.3924	0	0	0	0	0	0	0	0	0	52.6228	209.07	0	0	0	0	0	0
		40	320.38	0	0	68.7426	0	0	0	0	0	0	0	0	0	0	0	0	0	0	0	0	0	0	0	49.6777	16.3821	0	0	0	0	0	0	0	0	63.3731	209.226	0	0	0	0	0	0
		41	324.24	0	0	77.1676	0	0	0	0	0	0	0	0	0	0	0	0	0	0	0	0	0	0	0	28.7759	0	0	0	0	0	0	0	0	0	67.6386	187.825	0	0	0	0	32.0507	0
		42	328.1	0	0	59.2383	0	0	0	0	0	0	0	0	0	0	0	0	0	0	0	0	0	0	0	25.0421	0	0	0	0	0	0	0	0	0	61.9471	257.884	0	0	0	0	0	0
		43	331.96	0	0	87.1525	0	0	0	0	0	0	0	0	0	0	0	0	0	0	0	0	0	0	0	36.1399	0	0	0	0	0	0	0	0	0	80.2352	155.488	0	0	0	0	0	0
		44	335.82	0	0	109.76	0	0	0	0	0	0	0	0	0	0	0	0	0	0	0	0	0	0	0	33.6801	0	0	0	0	0	0	0	0	0	76.2422	184.558	0	0	0	0	53.527	0
		45	339.68	0	0	52.7079	0	0	0	15.2894	0	0	0	16.6858	0	0	0	0	0	0	0	0	0	0	0	60.1873	0	0	0	0	0	0	0	0	0	83.395	205.369	0	0	0	0	29.8164	0
		46	343.54	0	0	88.713	0	0	0	0	0	0	0	0	0	0	0	0	0	0	0	0	0	0	0	33.5639	0	0	0	0	0	0	0	0	0	62.4899	221.035	0	0	0	0	0	0
		47	347.4	0	0	0	0	0	0	0	0	0	0	0	0	0	0	0	0	0	0	0	0	0	0	0	0	0	0	0	0	0	0	0	0	89.4519	181.653	0	0	0	0	69.903	0
		48	351.26	0	0	77.4608	0	0	0	0	0	0	0	0	0	0	0	0	0	0	0	0	0	0	0	19.7891	0	0	0	0	0	0	0	0	0	90.0106	193.04	0	0	0	0	50.6104	0
		49	355.12	0	0	88.1085	0	0	0	0	0	0	0	0	0	0	0	0	0	0	0	0	0	0	0	0	0	0	0	0	0	0	0	0	0	126.971	155.993	0	0	0	0	62.3432	0
		50	358.98	0	0	97.9539	0	0	0	0	0	0	0	0	0	0	0	0	0	0	0	0	0	0	0	0	0	0	0	0	0	0	0	0	0	127.189	169.764	0	0	0	0	89.8928	0
		51	362.84	0	15.8698	109.062	0	0	0	0	0	0	0	0	0	0	0	0	0	0	0	0	0	0	0	0	0	0	0	0	0	0	0	0	0	102.109	185.226	0	0	0	0	88.7312	0
		52	366.7	0	0	101.262	0	0	0	0	0	0	0	0	0	0	0	0	0	0	0	0	0	0	0	0	0	0	0	0	0	0	0	0	0	108.07	188.905	0	0	0	0	107.894	0
		53	370.56	0	0	120.58	0	0	0	0	0	0	0	17.9631	0	0	0	0	0	0	0	0	0	0	0	0	0	0	0	0	0	0	0	0	0	138.39	204.206	0	0	0	0	70.9341	0
		54	374.42	0	0	68.411	0	0	0	0	0	0	0	0	0	0	0	0	0	0	0	0	0	0	0	15.2957	0	0	0	0	0	0	0	0	0	165.543	166.966	19.5022	0	0	0	83.2679	0
		55	378.28	0	0	75.1182	0	0	0	0	0	0	0	0	0	0	0	0	0	0	0	0	0	0	29.4546	0	0	0	0	0	0	0	0	0	0	182.737	163.49	0	0	0	0	119.588	0
		56	382.14	0	0	142.265	0	0	0	0	0	0	0	0	16.6475	0	0	0	0	0	0	0	0	0	55.9503	0	0	0	0	0	0	0	0	0	0	173.931	194.848	0	0	0	0	45.3707	0
		57	386	0	0	77.4949	0	0	0	0	0	0	0	0	0	0	0	0	0	0	0	0	0	0	0	0	0	0	0	0	0	0	0	0	0	197.957	182.645	0	0	0	0	45.9648	0
		58	389.86	0	0	112.07	0	0	0	0	0	0	0	0	0	0	0	0	0	0	0	0	0	0	0	0	0	0	0	0	0	0	0	0	0	130.771	221.304	0	0	0	0	29.9191	0
		59	393.72	0	0	147.349	0	0	0	0	0	0	0	0	0	0	0	0	0	0	0	0	0	0	31.8755	0	0	0	0	0	0	0	0	0	0	169.017	213.192	0	0	0	0	56.2141	0
		60	397.58	0	0	64.4376	0	0	0	0	0	0	0	0	0	0	23.1085	0	0	0	0	0	0	0	37.5485	0	0	0	0	0	0	0	0	0	0	181.398	122.245	0	0	0	0	86.7577	0
		61	401.44	0	0	104.216	0	0	0	0	0	0	0	0	0	0	38.6981	0	0	0	0	0	0	0	24.4466	0	0	0	0	0	0	0	0	0	0	197.602	162.569	0	0	0	0	81.2749	0
		62	405.3	0	0	116.997	0	0	0	0	0	0	0	0	0	0	0	0	23.7111	0	0	0	0	0	37.7569	0	0	0	0	0	0	0	0	0	0	193.928	160.079	0	0	0	0	60.8811	0
		63	409.16	0	0	133.269	0	0	0	0	0	0	0	0	0	0	76.9306	0	0	0	0	0	0	0	23.3017	0	0	0	0	0	0	0	0	0	0	217.782	191.978	0	0	0	0	105.057	0
		64	413.02	0	0	140.945	0	0	0	0	0	0	0	0	0	0	70.5506	0	0	0	0	0	0	0	72.1592	0	0	0	0	0	0	0	0	0	0	248.548	182.153	0	0	0	0	99.7403	0
		65	416.88	0	0	107.746	0	0	0	0	0	0	0	0	0	0	58.7496	0	25.8694	0	0	0	0	0	0	0	0	0	0	0	0	0	0	0	0	173.529	97.0626	0	0	0	0	65.0517	0
		66	420.74	0	0	105.112	0	0	0	0	0	0	0	0	0	0	68.9546	0	22.1533	0	0	0	0	0	47.3153	0	0	0	0	0	0	0	0	0	0	263.048	158.909	0	0	0	0	93.2947	0
		67	424.6	0	0	101.383	0	0	0	0	0	0	0	0	31.8476	0	97.5995	0	0	0	0	0	0	0	50.8531	0	0	0	0	0	0	0	0	0	0	285.643	185.407	0	0	0	0	43.9108	0
		68	428.46	0	0	108.645	0	0	0	0	0	0	18.0484	0	0	0	112.141	0	0	0	0	0	0	0	23.9638	0	0	0	0	0	0	0	16.5905	0	0	213.211	152.357	0	0	0	0	51.1152	0
		69	432.32	0	0	126.558	0	0	0	0	0	0	17.3097	0	16.0935	0	139.015	0	0	0	0	0	0	0	0	0	0	0	0	0	0	0	0	0	0	244.413	125.596	0	0	0	0	50.9194	0
		70	436.18	0	0	97.6076	0	0	0	0	0	0	17.8297	0	18.9086	0	181.569	0	0	0	0	0	0	0	0	0	0	0	0	0	0	0	0	0	0	269.696	136.099	0	0	0	0	99.5155	0
		71	440.04	0	0	128.188	0	0	0	0	0	0	0	0	0	0	140.67	0	26.6626	0	0	0	0	0	16.3872	0	0	0	0	0	0	0	0	0	0	293.765	125.939	0	0	0	0	90.5862	0
		72	443.9	0	0	129.915	0	0	0	0	0	0	0	0	19.163	0	159.646	0	0	0	0	0	0	0	0	0	0	0	0	0	0	0	0	0	0	298.699	107.319	0	0	0	0	70.7374	0
		73	447.76	0	0	97.6717	0	0	0	0	0	0	24.4294	0	0	0	190.097	0	0	0	0	0	0	0	0	0	0	0	0	0	0	0	0	0	0	200.911	108.65	0	0	0	0	76.7538	0
		74	451.62	0	0	66.0621	0	0	0	0	0	0	27.5183	0	45.9921	0	213.291	0	0	0	0	0	0	0	41.8011	0	0	0	0	0	0	0	0	0	0	266.316	126.57	0	0	0	0	86.5552	0
		75	455.48	0	0	43.0281	0	0	0	0	0	0	53.0474	0	31.2057	0	234.445	0	0	0	0	0	0	0	0	0	0	0	0	0	0	0	0	0	0	204.387	119.924	0	0	0	0	42.135	0
		76	459.34	0	0	63.8376	0	0	0	0	0	0	0	0	36.6198	0	214.009	0	0	0	0	0	0	0	21.7539	22.7697	0	0	0	0	0	0	0	0	0	214.037	84.9276	0	0	0	0	68.2594	0
		77	463.2	0	0	70.4416	0	0	0	0	0	0	0	0	58.9424	0	193.028	0	0	0	0	0	0	0	36.3921	0	0	0	0	0	0	0	18.9027	0	0	232.82	104.809	0	0	0	0	53.8185	0
		78	467.06	0	0	58.7359	0	0	0	0	0	0	28.774	0	30.5034	0	294.878	0	0	0	0	0	0	0	0	0	0	0	0	0	0	0	0	0	0	302.98	110.335	0	0	0	0	67.2817	0
		79	470.92	0	0	44.4584	0	0	0	0	0	0	39.4395	0	60.6041	0	217.937	0	0	0	0	0	0	0	0	0	0	0	0	0	0	0	0	0	0	213.501	163.884	0	0	0	0	68.0516	0
		80	474.78	0	0	20.2581	0	0	0	0	0	0	24.5249	0	34.5965	17.8048	224.398	0	22.9419	0	0	0	0	0	40.6418	0	0	0	0	0	0	0	0	0	0	251.901	115.853	0	0	0	0	70.0436	0
		81	478.64	0	0	0	0	0	0	0	0	18.5616	0	0	97.5699	17.3756	227.102	0	23.8812	0	0	0	0	0	19.7468	0	17.6844	0	0	0	0	0	0	0	0	206.896	82.2187	0	0	0	0	51.3803	0
		82	482.5	0	0	40.958	0	0	0	0	0	0	44.9343	0	67.5386	0	196.713	0	17.4795	0	0	0	0	0	25.0014	0	35.4238	0	0	0	0	0	0	0	0	266.778	92.9314	0	0	0	0	69.8447	0
		83	486.36	0	0	0	0	0	0	0	0	0	0	0	40.2245	0	170.967	0	24.3555	0	0	0	0	0	20.7388	0	29.8006	0	0	0	0	0	0	0	0	216.825	95.1962	0	0	0	0	101.343	0
		84	490.22	0	0	14.8624	0	0	0	0	0	0	26.4358	0	47.5368	0	160.669	0	22.7279	0	0	0	0	0	66.7849	0	48.0169	0	0	0	0	0	0	0	0	180.601	140.865	0	0	0	0	115.331	0
		85	494.08	0	0	38.4109	0	0	0	0	0	0	44.91	0	87.9965	0	142.21	0	33.5216	0	0	0	0	0	17.8294	0	66.3052	19.9782	0	0	0	0	0	0	0	242.367	186.859	0	0	0	0	103.229	0
		86	497.94	0	0	0	0	0	0	0	0	0	83.5787	0	87.037	0	160.506	0	19.5775	0	0	0	0	0	52.7659	0	50.0977	0	0	0	0	0	0	0	0	233.543	145.142	0	0	0	0	119.676	0
		87	501.8	0	0	0	0	0	0	0	0	0	96.1267	0	52.6445	0	177.792	0	40.1337	0	0	0	0	0	27.7674	0	40.3594	0	0	0	0	0	0	0	0	252.155	152.696	0	0	0	0	81.5894	22.9665
		88	505.66	0	0	0	0	0	0	0	0	0	115.391	0	98.5682	0	183.5	0	61.9292	0	0	0	0	0	54.5758	0	43.0405	0	0	0	0	0	0	0	0	186.39	169.334	0	0	0	0	102.101	0
		89	509.52	0	0	0	0	0	0	21.8724	0	0	53.427	0	45.5491	0	190.728	0	26.0168	0	0	0	0	0	87.9559	0	91.0739	0	0	0	0	0	0	0	0	275.581	139.171	0	0	0	0	127.782	0
		90	513.38	0	0	0	0	0	0	0	0	0	150.89	16.0546	80.6798	0	205.581	0	34.8946	0	0	0	0	0	44.3845	0	87.9263	0	0	0	0	0	0	0	0	231.588	146.874	0	0	0	0	112.938	0
		91	517.24	0	0	0	0	0	0	0	0	0	139.089	0	106.333	0	211.851	0	0	0	0	0	0	0	51.577	0	117.903	0	0	0	0	0	0	0	0	171.675	154.675	0	0	0	0	101.962	0
		92	521.1	0	0	0	0	0	0	23.3591	0	0	147.21	0	96.03	0	222.552	0	24.4582	0	0	0	0	0	50.3424	0	120.952	0	0	0	0	0	0	0	0	209.572	136.066	0	0	0	0	149.928	18.4524
		93	524.96	0	0	0	0	0	0	0	0	0	154.97	0	108.356	0	136.237	0	0	0	0	34.9766	0	0	32.0584	0	129.541	0	0	0	0	0	0	0	0	259.978	176.819	0	0	0	0	146.305	0
		94	528.82	0	0	0	0	0	0	0	0	0	185.712	0	111.739	0	188.077	0	26.0765	0	0	0	0	0	38.6678	0	128.256	0	0	0	0	0	0	0	0	265.295	191.575	0	0	0	0	134.253	0
		95	532.68	0	0	0	0	0	0	0	0	0	177.549	0	93.28	0	218.294	0	50.3878	0	0	42.0139	0	0	78.6688	0	126.402	0	0	0	0	0	0	0	0	224.481	156.617	0	0	0	0	109.336	0
		96	536.54	0	0	0	0	0	0	0	0	0	123.284	0	103.206	0	230.136	0	0	0	0	101.329	0	0	58.9576	0	136.471	0	0	0	0	0	0	0	0	254.28	154.482	0	0	0	0	80.6171	0
		97	540.4	0	0	0	0	0	0	0	0	0	203.12	0	80.912	0	204.631	0	0	0	0	49.4757	0	0	0	0	134.653	0	0	0	0	0	0	0	0	225.424	188.059	0	0	0	0	91.8908	0
		98	544.26	0	0	0	0	0	0	0	0	0	153.87	0	74.1876	0	176.866	0	23.1	0	0	49.2387	0	0	21.4042	0	159.229	0	0	0	0	0	0	0	0	283.065	150.807	0	0	0	0	137.388	0
		99	548.12	0	0	0	0	0	0	19.3015	0	0	179.878	0	58.4689	0	185.4	0	17.1501	0	0	82.3219	0	0	0	0	167.087	0	0	0	0	0	0	0	0	272.138	107.163	0	0	0	0	155.678	0
		100	551.98	0	0	0	0	0	0	28.2313	0	0	130.611	0	63.0453	0	169.541	0	42.4248	0	0	115.267	0	0	0	0	104.701	0	0	0	0	0	0	0	0	200.157	145.698	0	0	0	0	138.607	0
		101	555.84	0	0	0	0	0	0	28.6708	0	0	191.778	0	61.8559	0	174.201	0	22.7155	0	0	112.57	0	0	0	0	161.708	0	0	0	0	0	0	0	0	220.37	115.992	0	0	0	0	119.766	0
		102	559.7	0	0	0	0	0	0	25.4647	0	0	206.779	0	17.6216	0	167.836	0	27.9125	0	0	111.47	0	0	36.6033	0	147.713	0	0	0	0	0	0	0	0	249.756	117.29	0	0	0	0	120.701	0
		103	563.56	0	0	0	0	0	0	29.3224	0	0	194.687	0	71.6342	0	201.089	0	0	0	0	93.6169	0	0	19.3654	0	173.12	0	0	0	0	0	0	0	0	235.981	84.977	0	0	0	0	128.156	0
		104	567.42	0	0	0	0	0	0	46.6774	0	0	182.011	0	55.5309	0	163.188	0	0	0	0	128.935	0	0	36.887	0	162.482	0	0	0	0	0	17.6921	0	0	270.833	62.4512	0	0	0	0	110.137	0
		105	571.28	0	0	0	0	0	0	65.2059	0	0	254.105	0	50.9958	0	190.62	0	18.7163	0	0	181.915	0	0	0	0	204.091	0	0	0	0	0	0	0	0	258.838	124.681	0	0	0	0	127.993	0
		106	575.14	0	0	0	0	0	0	23.3703	0	0	216.679	0	107.665	0	171.041	0	0	0	0	130.872	0	0	0	0	172.591	0	0	0	0	0	0	0	0	205.133	66.1037	0	0	0	0	76.0197	0
		107	579	0	0	0	0	0	0	0	0	0	218.142	0	0	0	154.501	0	22.093	0	0	115.688	0	0	0	0	210.868	0	0	0	0	0	0	0	0	209.16	55.8713	0	0	0	0	117.774	0
		108	582.86	0	0	17.1072	0	0	0	85.4688	0	0	174.552	0	51.8539	0	189.08	0	27.3161	0	0	157.414	0	0	27.4004	0	246.944	0	0	0	0	0	0	0	0	236.859	28.1103	0	0	0	0	81.5977	0
		109	586.72	0	0	0	0	0	0	128.893	0	0	238.036	0	72.7789	0	170.034	0	32.247	0	0	131.671	0	0	27.408	0	245.051	0	0	0	0	0	0	0	0	260.39	50.148	0	0	0	0	78.2404	0
		110	590.58	0	0	0	0	0	0	91.5474	0	0	195.602	0	39.3172	0	246.647	0	18.4041	0	0	150.318	0	0	36.7394	0	185.845	0	0	0	0	0	0	0	0	245.854	55.2516	0	0	0	0	111.558	0
		111	594.44	0	0	0	0	0	0	115.009	0	0	167.458	0	132.573	0	201.061	0	61.7002	0	0	136.912	0	0	50.5781	0	230.557	0	0	0	0	0	0	0	0	223.268	115.454	0	0	0	0	126.188	0
		112	598.3	0	0	0	0	0	0	96.8978	0	0	219.939	0	38.8283	0	171.952	0	0	0	0	163.664	0	0	58.8792	0	273.613	0	0	0	0	0	0	0	0	268.926	53.9629	0	0	0	0	137.269	0
		113	602.16	0	0	0	0	0	0	106.015	0	0	277.838	0	59.4979	0	187.631	0	41.8519	0	0	175.029	0	0	118.131	0	251.056	0	0	0	0	0	0	0	0	270.761	92.3375	0	0	0	0	133.014	0
		114	606.02	0	0	0	0	0	0	167.775	0	0	216.511	0	67.1322	0	196.324	0	0	0	0	169.138	0	0	80.8452	0	304.72	0	0	0	0	0	0	0	0	296.439	73.079	0	0	0	0	102.956	0
		115	609.88	0	0	0	0	0	0	149.923	0	0	255.303	0	39.8902	0	126.402	0	27.7109	0	0	194.888	0	0	64.1128	0	295.762	0	0	0	0	0	0	16.5984	0	255.462	81.4356	0	0	0	0	78.1748	0
		116	613.74	0	0	0	0	0	0	158.513	0	0	236.771	0	54.5599	0	129.607	0	60.378	0	0	155.681	0	16.0908	82.4653	0	268.551	0	0	0	0	0	0	0	0	272.365	74.4322	0	0	0	0	105.75	0
		117	617.6	0	0	0	0	0	0	139.581	0	0	244.43	0	86.7016	0	212.795	0	0	0	0	194.959	0	23.5736	76.9546	0	243.579	0	0	0	0	0	0	0	0	284.147	61.174	0	0	0	0	74.8772	0
		118	621.46	0	0	0	0	0	0	183.247	0	0	209.4	0	94.7052	0	195.182	0	35.8419	0	0	232.696	0	63.8951	32.49	0	228.726	0	0	0	0	21.6586	0	0	0	256.936	49.6188	0	0	0	0	118.034	0
		119	625.32	0	0	0	0	0	0	161.893	0	0	182.788	0	100.489	0	154.334	0	29.0495	0	0	279.751	0	52.3656	63.8491	0	296.865	0	0	0	0	24.2954	0	0	0	250.712	127.052	0	0	0	0	89.7527	0
		120	629.18	0	0	0	0	0	0	180.584	0	0	215.643	0	98.9223	0	161.751	0	48.176	0	0	233.889	0	76.2589	94.486	0	235.204	0	0	0	0	0	0	0	0	292.542	84.7076	0	0	0	0	103.742	0
		121	633.04	0	0	0	0	0	0	196.006	0	0	201.408	0	100.326	0	160.29	0	41.1785	0	0	235.931	0	80.7894	76.7721	0	220.886	0	0	0	0	33.1798	0	0	0	265.068	82.538	0	0	0	0	111.533	0
		122	636.9	0	0	0	0	0	0	149.147	0	0	184.949	0	87.5809	0	192.935	0	44.0662	0	0	190.876	0	75.5042	90.901	0	274.546	0	0	0	0	0	0	0	0	332.196	96.5414	0	0	0	0	88.3345	0
		123	640.76	0	0	0	0	0	0	176.172	0	0	210.455	0	117.447	0	207.861	0	66.0882	0	0	221.119	0	88.8308	73.8858	0	253.846	0	0	0	0	83.6754	0	0	0	257.631	117.945	0	0	20.9844	0	103.212	0
		124	644.62	0	0	0	0	0	0	196.794	0	0	194.653	0	72.5111	0	200.247	0	52.4546	0	0	157.31	0	107.784	115.741	0	231.834	0	0	0	0	67.8788	0	0	0	214.655	148.527	0	0	0	0	134.795	0
		125	648.48	0	0	0	0	0	0	158.633	0	0	181.898	0	50.0536	0	252.186	0	67.4945	0	0	168.811	0	98.2807	101.109	0	204.387	0	0	0	0	84.617	0	0	0	273.742	118.645	0	0	25.3826	0	87.0141	0
		126	652.34	0	0	0	0	0	0	209.774	0	0	190.676	0	67.3462	0	179.247	0	48.2515	0	0	268.493	0	120.454	89.6456	0	285.073	0	0	0	0	29.1262	0	0	0	183.637	72.6516	0	0	45.8682	0	101.813	0
		127	656.2	0	0	0	0	0	0	184.574	0	0	197.074	0	73.4308	0	207.15	0	32.6196	0	0	252.806	0	119.44	93.226	0	275.98	0	0	0	0	46.039	0	0	0	216.491	145.257	0	0	44.9698	0	153.67	0
		128	660.06	0	0	0	0	0	0	223.51	0	0	228.298	0	113.544	0	291.516	0	77.4375	0	0	233.76	0	195.858	108.167	0	243.785	0	0	0	0	25.4479	0	0	0	303.229	132.511	0	0	0	0	134.754	0
		129	663.92	0	0	0	0	0	0	240.926	0	0	216.402	0	33.7418	0	205.455	0	86.7501	0	0	241.049	0	177.874	55.3117	0	251.065	0	0	0	0	56.19	0	0	0	238.356	82.8659	0	0	66.7866	0	131.309	0
		130	667.78	0	0	0	0	0	0	210.261	0	0	192.384	0	72.6458	0	198.582	0	83.0892	0	0	231.213	0	188.035	123.455	0	228.368	0	0	0	0	47.5226	0	0	0	228.492	184.37	0	0	114.146	0	189.158	0
		131	671.64	0	0	0	22.3813	0	0	151.863	0	0	194.456	0	91.4643	0	195.01	0	64.3856	0	0	263.917	0	198.566	161.496	0	213.008	0	0	0	0	94.7806	0	0	0	218.313	78.0343	0	0	146.964	0	145.52	0
		132	675.5	0	0	0	0	0	0	150.633	0	0	189.873	0	88.3361	0	215.355	0	93.4908	0	0	279.701	0	175.796	150.328	0	222.343	0	0	0	0	74.4718	0	0	0	236.551	127.372	0	0	88.8428	0	84.883	0
		133	679.36	0	0	0	0	0	0	225.848	0	0	242.002	0	58.115	0	294.402	0	110.416	0	0	279.822	0	193.551	108.61	0	273.073	0	0	0	0	74.3012	0	0	0	224.975	39.9389	0	0	120.421	0	129.948	0
		134	683.22	0	0	0	0	0	0	207.493	0	0	226.138	0	67.6227	0	207.857	0	152.077	0	0	185.175	0	223.381	86.9901	0	245.013	0	0	0	0	41.6504	0	0	0	136.286	52.9645	0	0	155.899	0	125.61	0
		135	687.08	0	0	0	0	0	0	177.542	0	0	224.113	0	33.1917	0	210.568	0	133.588	0	0	260.677	0	228.07	130.135	0	265.019	0	0	0	0	97.3805	0	0	0	150.843	65.8663	0	0	116.294	0	153.84	0
		136	690.94	0	0	0	0	0	0	231.955	0	0	227.637	0	91.6004	0	247.432	0	109.796	0	0	211.728	0	210.872	57.0463	0	228.761	0	0	0	0	73.3381	0	0	0	202.597	26.693	0	0	205.736	0	180.572	0
		137	694.8	0	0	0	20.755	0	0	150.08	0	0	223.81	0	62.2639	0	211.898	0	133.683	37.5316	0	199.142	0	256.818	135.617	0	162.36	0	0	0	0	84.1914	0	0	0	140.391	88.5441	0	0	196.096	0	161.831	0
		138	698.66	0	0	0	34.0738	0	0	166.325	0	0	200.693	0	68.7384	0	241.128	0	138.074	52.0079	0	280.351	0	197.512	59.3731	0	255.034	0	0	0	0	130.061	0	0	0	167.718	60.4253	0	0	172.692	0	233.263	0
		139	702.52	0	0	0	38.1959	0	0	152.954	0	0	189.219	0	60.2563	0	261.021	0	140.058	54.1187	0	180.35	0	238.907	118.632	0	197.623	0	0	0	0	89.7108	0	0	0	130.789	86.4921	0	0	182.473	0	203.48	0
		140	706.38	0	0	0	73.8599	0	0	147.411	0	0	182.85	0	96.5315	0	192.188	0	171.188	31.7266	0	207.186	0	232.726	81.0941	0	277.718	0	0	0	0	64.0005	0	0	0	174.732	63.3011	0	0	188.426	0	189.441	0
		141	710.24	0	0	0	58.0908	0	0	180.786	0	0	248.242	0	72.8204	0	259.805	0	224.566	23.6157	0	213.73	0	248.261	68.2263	0	276.942	0	0	0	0	96.0012	0	0	0	108.408	69.5738	0	0	237.98	0	81.5704	0
		142	714.1	0	0	0	50.627	0	0	187.636	0	0	210.694	0	88.9427	0	270.852	0	226.721	89.0244	0	220.363	0	230.809	83.7699	0	191.364	0	0	0	0	44.3132	0	0	0	98.0992	92.4557	0	0	213.664	0	214.513	0
		143	717.96	0	0	18.0432	86.3707	0	0	171.49	0	0	190.102	0	68.4732	0	280.558	0	188.829	34.9888	0	251.321	0	261.588	31.63	0	258.263	0	0	0	0	92.617	0	0	0	73.2601	148.978	0	0	222.037	0	154.956	0
		144	721.82	0	0	38.8371	68.0044	0	0	189.919	0	0	276.468	0	90.8919	0	210.772	0	159.557	57.172	0	232.894	0	250.305	0	0	188.384	0	0	0	0	61.0247	0	0	0	130.751	117.802	0	0	206.78	0	185.655	0
		145	725.68	0	0	66.6837	62.8775	0	0	218.403	0	0	235.872	0	97.8296	0	237.927	0	191.749	0	0	175.371	0	230.428	38.1209	0	246.961	0	0	0	0	96.9928	0	0	0	159.371	102.659	0	0	197.785	0	178.111	0
		146	729.54	0	0	31.3701	43.244	0	0	188.118	0	0	283.661	0	172.225	0	183.163	0	196.518	51.0882	0	222.658	0	249.43	0	0	219.356	0	0	0	0	87.9332	0	0	0	103.538	99.7867	0	0	167.342	0	115.281	0
		147	733.4	0	0	47.6791	36.2679	0	0	229.094	0	0	207.952	0	132.85	0	299.483	0	179.067	43.8032	0	247.922	0	314.246	0	0	135.066	0	0	0	0	48.1125	0	0	0	115.425	130.3	0	0	217.812	0	139.655	0
		148	737.26	0	0	61.3767	79.2699	0	0	225.921	0	0	212.434	0	94.7646	0	185.941	0	146.473	35.5223	0	181.098	0	274.139	0	0	188.641	0	0	0	0	102.462	0	0	0	170.431	87.8473	0	0	158.273	0	208.76	0
		149	741.12	0	0	76.011	86.7804	0	0	191.58	0	0	171.452	0	111.607	0	154.202	0	182.06	41.5576	0	227.247	0	260.226	15.4917	0	124.951	0	0	0	0	58.8577	0	0	0	49.797	112.023	0	0	172.248	0	180.155	0
		150	744.98	0	0	70.814	84.749	0	0	199.184	0	0	225.125	0	105.261	0	209.734	0	146.325	92.418	0	208.602	0	343.413	0	0	208.538	0	0	0	0	62.6281	0	0	0	92.8828	122.367	0	0	178.378	0	125.246	0
		151	748.84	0	0	32.2368	81.416	0	0	220.366	0	0	234.179	0	126.874	0	195.152	0	232.268	36.67	0	235.805	0	239.732	27.2277	0	204.917	0	0	0	0	111.564	0	0	0	133.132	112.887	0	0	128.513	0	153.549	0
		152	752.7	0	0	59.3238	84.6675	0	0	146.219	0	0	258.344	0	185.012	0	238.219	0	184.911	58.6483	0	151.877	0	277.458	31.4428	0	186.685	0	0	0	0	39.3917	0	0	0	120.622	121.846	0	0	130.259	0	109.9	0
		153	756.56	0	0	60.287	98.1615	0	0	154.433	0	0	176.303	0	130.52	0	172.102	0	190.364	0	0	123.142	0	249.142	0	0	174.642	0	0	0	0	62.1779	0	0	0	103.38	121.544	0	0	148.847	0	102.895	0
		154	760.42	0	0	73.7905	84.7195	0	0	177.84	0	0	261.395	0	100.633	0	193.496	0	145.334	40.5416	0	173.939	0	195.786	0	0	210.619	0	0	0	0	52.6464	0	0	0	128.194	165.502	0	0	142.744	0	137.253	0
		155	764.28	0	0	63.817	148.958	0	0	191.363	0	0	263.647	0	97.01	0	191.305	0	123.426	47.374	0	173.567	0	276.92	27.8012	0	190.75	0	0	0	0	103.588	0	0	0	165.689	136.116	0	0	119.592	0	169.575	0
		156	768.14	0	0	43.0955	89.7984	0	0	153.477	0	0	289.919	0	75.9712	0	153.529	0	193.869	0	0	152.089	0	258.132	22.3119	0	121.107	0	0	0	0	64.4162	0	0	0	153.446	187.031	0	0	151.115	0	178.561	0
		157	772	0	0	87.4578	91.2572	0	0	159.234	0	0	250.276	0	42.1904	0	127.226	0	157.683	0	0	158.795	0	206.642	20.426	0	148.066	0	0	0	0	49.6798	0	0	0	187.238	161.807	0	0	155.581	0	176.223	0
		158	775.86	0	0	61.406	114.904	0	0	139.111	0	0	265.077	0	68.1965	0	175.081	0	152.9	0	0	209.016	0	225.101	35.7656	0	127.393	0	0	0	0	54.6269	0	0	0	204.645	175.219	0	0	243.64	0	178.851	0
		159	779.72	0	0	0	143.047	0	0	102.111	0	0	275.821	0	29.9465	0	203.974	0	143.4	0	0	215.274	0	196.715	45.9074	0	134.476	0	0	0	0	67.5757	0	0	24.8479	153.407	150.752	0	0	199.636	0	98.8084	0
		160	783.58	0	0	72.478	125.131	0	0	112.062	0	0	184.171	0	35.7049	0	131.76	0	140.867	0	0	238.191	0	293.053	48.8893	0	157.616	0	0	0	0	55.1035	0	0	0	162.735	128.07	0	0	232.737	0	157.679	0
		161	787.44	0	0	100.893	166.749	0	0	147.538	0	0	239.21	0	50.5948	0	155.277	0	153.407	0	0	128.832	0	217.405	65.776	0	171.985	0	0	0	0	93.7735	0	0	0	185.014	169.164	0	0	155.045	0	130.451	0
		162	791.3	0	0	62.6811	144.738	0	0	163.897	0	0	186.145	22.8261	96.0925	0	158.906	0	129.592	0	0	186.955	0	180.29	96.1266	0	148.921	0	0	0	0	63.5586	0	0	0	133.302	204.238	0	0	161.367	0	138.19	0
		163	795.16	0	0	61.9373	193.925	0	0	182.661	0	0	240.642	0	74.5318	0	171.401	0	156.199	0	0	178.814	0	175.758	68.6077	0	159.807	0	0	0	0	108.148	0	0	0	199.264	125.457	0	0	171.606	0	150.071	0
		164	799.02	0	0	71.6192	115.938	0	0	105.288	20.8815	0	242.185	0	55.5205	0	172.517	0	128.37	17.2012	0	200.933	0	191.674	70.5315	0	152.678	0	0	0	0	31.6162	0	0	23.9525	167.292	185.568	0	0	186.582	0	117.214	0
		165	802.88	0	0	114.817	102.893	0	0	115.055	0	0	187.05	53.2123	84.27	0	145.203	0	116.062	0	0	171.715	0	235.721	66.6345	0	234.289	0	0	0	0	80.7382	0	0	45.885	154.626	183.474	0	0	269.816	0	148.198	0
		166	806.74	0	0	105.08	107.531	0	0	101.403	0	0	173.286	29.4719	33.0012	0	191.768	0	188.771	0	0	188.465	0	225.684	139.295	0	140.979	0	0	0	0	38.0394	0	0	52.6602	148.802	191.479	0	0	194.719	0	129.969	0
		167	810.6	0	0	36.6195	88.217	0	0	82.5511	0	0	179.073	65.6102	65.9894	0	166.862	19.5449	151.557	0	0	219.984	0	191.902	73.1166	0	162.243	0	0	0	0	113.84	0	0	38.7297	158.295	168.67	0	0	220.223	0	238.258	0
		168	814.46	0	0	61.9	128.599	0	0	68.4098	0	0	185.365	66.1699	63.5573	0	153.018	19.0656	184.507	0	0	188.935	0	263.51	95.2005	0	194.8	0	0	0	0	102.719	0	0	44.414	159.483	212.87	0	0	203.871	0	133.907	0
		169	818.32	0	0	116.515	150.709	0	0	94.3852	0	0	256.795	38.7926	43.5426	0	175.349	0	170.222	0	0	218.293	0	223.116	63.7068	0	171.437	0	0	0	0	96.0831	0	0	37.6572	153.568	189.032	0	0	237.096	0	145.531	0
		170	822.18	0	0	116.266	121.6	0	0	106.397	0	0	183.217	77.2173	35.8649	0	163.492	0	187.425	0	0	182.174	0	256.52	86.2212	0	154.511	0	0	0	0	83.0762	0	0	21.7164	179.419	216.694	0	0	236.498	0	138.591	0
		171	826.04	0	0	80.0929	99.1599	0	0	121.771	0	0	169.682	57.8784	102.975	0	157.837	0	107.024	0	0	234.32	0	219.282	83.849	0	179.441	0	0	0	0	84.6932	0	0	73.8587	169.804	188.998	21.9418	0	281.27	0	187.864	0
		172	829.9	0	0	87.1599	120.898	0	0	203.286	0	0	225.964	95.5879	53.1713	0	180.961	0	165.464	0	0	218.916	0	247.99	133.795	0	177.691	0	0	0	0	62.5531	0	0	71.9293	190.992	149.189	24.7417	0	217.982	0	159.364	0
		173	833.76	0	0	131.215	57.8529	0	0	164.112	0	0	144.258	138.253	61.3186	0	169.879	0	198.292	0	0	209.482	0	185.77	56.1374	0	163.78	0	0	0	0	91.6209	0	0	34.1363	169.288	179.354	0	0	251.755	0	249.832	0
		174	837.62	0	0	105.285	146.24	0	0	188.947	0	0	178.844	73.6778	51.8591	0	168.934	0	133.7	0	0	235.085	0	254.746	38.3546	0	195.686	0	0	0	0	61.27	30.6608	0	50.2846	160.325	167.812	0	0	270.049	0	222.438	0
		175	841.48	0	0	89.4673	110.411	0	0	162.661	0	0	196.699	68.4924	59.7629	0	128.5	0	181.813	0	0	248.334	0	229.22	117.913	0	121.366	0	0	0	0	77.4453	24.6115	0	67.8522	170.359	180.015	46.1061	0	259.608	0	216.169	0
		176	845.34	0	0	124.142	143.283	0	0	117.106	0	0	188.073	142.157	0	0	160.996	0	138.218	0	0	220.587	0	203.753	62.4205	0	149.241	0	0	0	0	79.3312	0	0	59.9429	176.552	189.178	17.9113	0	266.005	0	211.511	0
		177	849.2	0	0	81.988	115.86	0	0	146.615	0	0	194.566	119.538	0	0	166.039	0	142.862	0	0	195.872	0	238.509	140.785	0	156.001	0	0	0	0	64.6603	0	0	56.0572	155.871	168.281	37.6132	0	251.502	0	186.601	0
		178	853.06	0	0	114.226	106.203	0	0	157.115	0	0	214.751	132.381	29.5321	0	225.975	0	137.37	0	0	195.843	0	262.309	75.443	0	109.521	0	0	0	0	106.967	0	0	77.0295	192.898	215.289	55.7648	0	230.858	0	200.864	0
		179	856.92	0	0	95.9343	134.562	0	0	168.533	0	0	231.129	151.089	0	0	215.464	0	175.583	24.4472	0	238.258	0	205.068	109.246	0	157.351	0	0	0	0	46.7363	17.9853	0	68.6798	189.725	202.154	49.8523	0	350.341	0	173.312	0
		180	860.78	0	0	129.233	69.5195	0	0	118.408	0	0	170.189	91.0891	0	0	175.279	0	168.269	20.4147	0	226.128	0	211.741	73.6939	0	88.9862	0	0	0	0	100.131	26.4486	0	70.9191	195.421	217.797	76.9447	0	244.651	0	204.811	0
		181	864.64	0	0	114.345	94.9041	0	0	137.732	0	0	230.302	36.2647	43.42	0	232.975	0	95.5537	17.1624	0	186.263	0	233.167	119.006	0	123.978	0	0	0	0	104.654	0	0	62.8356	176.358	203.929	84.0266	0	297.555	0	161.579	0
		182	868.5	0	0	84.3758	87.3522	0	0	112.184	0	0	210.451	126.135	41.5396	0	238.415	0	120.182	17.6817	0	210.548	0	229.121	75.9368	0	144.443	0	0	0	0	69.2963	0	0	25.9507	141.234	203.068	91.8122	0	238.772	0	137.706	0
		183	872.36	0	0	111.135	94.4657	0	0	155.264	0	0	175.959	126.228	16.4731	0	275.83	0	121.789	63.7325	0	259.232	0	231.25	71.0202	0	103.68	0	0	0	0	78.9267	0	0	67.477	170.852	192.414	84.9801	0	231.283	0	166.218	0
		184	876.22	0	0	99.6219	101.533	0	0	112.938	0	0	142.33	85.7425	60.9505	0	182.885	0	109.098	53.2599	0	240.616	0	231.474	60.9527	0	102.033	0	0	0	0	53.9405	0	0	76.598	238.227	204.631	97.6778	0	261.404	0	142.527	0
		185	880.08	0	0	119.436	76.6261	0	0	150.883	0	0	167.551	97.4009	0	0	192.102	0	110.417	61.5282	0	152.903	0	229.495	90.7958	0	71.7046	0	0	0	0	50.4121	34.7944	0	0	166.826	184.944	165.334	0	208.298	0	181.812	0
		186	883.94	0	0	142.411	113.93	0	0	138.292	0	0	186.429	90.9589	43.3361	0	208.815	0	104.111	54.7528	0	178.241	0	235.513	65.3559	0	86.3138	0	0	0	0	68.036	31.2545	0	57.9049	184.579	153.048	137.448	0	226.74	0	137.565	0
		187	887.8	0	0	98.2964	116.27	0	0	181.731	0	0	158.275	67.1761	41.1176	0	201.251	0	146.927	78.7458	0	183.226	0	228.641	96.0653	0	58.5628	0	0	0	0	97.9906	22.2386	0	60.3474	210.301	155.106	120.279	0	236.716	0	221.498	0
		188	891.66	0	0	141.988	121.621	0	0	186.679	0	0	144.221	123.343	16.826	0	241.751	0	102.12	119.331	0	197.497	0	193.883	92.4115	0	60.0775	0	0	0	0	93.6559	26.2077	0	102.93	207.875	161.552	170.049	0	217.815	0	145.942	0
		189	895.52	0	0	92.6632	131.329	0	0	165.295	0	0	195.084	97.2959	0	0	185.878	0	106.783	68.5117	0	164.756	0	269.201	106.606	0	58.5394	0	0	0	0	114.912	42.1782	0	64.2609	208.309	156.302	66.7832	0	165.249	0	228.964	0
		190	899.38	0	0	86.4999	145.867	0	0	207.164	0	0	165.602	71.1164	0	0	252.364	0	121.398	57.7506	0	191.558	0	218.121	117.196	0	69.6639	0	0	0	0	65.6836	104.371	0	58.3055	182.458	165.319	175.126	0	195.12	0	231.047	0
		191	903.24	0	0	88.4004	131.319	0	0	211.24	0	0	178.812	88.4757	29.8937	0	227.948	0	107.225	55.2798	0	121.555	0	184.012	45.4307	0	88.4744	0	0	0	0	62.0505	46.8336	0	90.8323	164.119	138.329	163.853	0	149.696	0	153.805	0
		192	907.1	0	0	112.127	125.4	0	0	191.636	0	0	186.463	74.7861	16.8977	0	191.605	0	110.883	82.6697	0	158.139	0	261.31	92.1083	0	110.511	0	0	0	0	77.8617	92.902	0	58.2109	142.947	81.837	135.108	0	181.765	0	206.187	0
		193	910.96	0	0	68.2076	188.462	0	0	174.459	0	0	155.804	87.0685	18.5246	0	171.862	0	110.512	77.2544	0	159.75	0	183.374	112.938	0	113.631	0	0	0	0	81.0519	113.984	0	77.7616	183.884	112.7	206.132	0	228.934	0	108.899	0
		194	914.82	0	0	139.11	187.787	0	0	242.233	0	0	143.098	80.783	20.6264	0	230.454	0	137.267	93.5872	0	159.77	0	195.909	60.8322	0	68.0567	0	0	0	0	88.0478	82.6445	0	52.0668	178.722	86.7697	215.909	0	165.912	0	130.721	0
		195	918.68	0	0	84.3817	145.263	0	0	182.765	0	0	183.856	82.4558	33.8839	0	166.163	0	109.216	68.7297	0	193.808	0	210.212	134.134	0	82.4316	0	0	0	0	44.7496	65.5776	0	67.4192	229.363	21.093	148.997	0	208.632	0	178.089	0
		196	922.54	0	0	75.4576	122.064	0	0	230.044	0	0	169.381	53.5213	26.5865	0	213.826	0	149.752	87.1237	0	195.378	0	215.858	117.166	0	36.6839	0	0	0	0	82.28	0	0	82.3141	187.812	87.3085	134.535	0	234.164	0	219.666	0
		197	926.4	0	0	104.435	192.474	0	0	266.562	0	0	176.727	66.644	0	0	190.02	0	115.469	123.677	0	117.256	0	188.813	80.7537	0	130.056	0	0	0	0	28.8697	94.7917	0	39.8216	197.793	17.9525	190.316	0	169.367	0	177.82	0
		198	930.26	0	0	67.5132	230.183	0	0	235.014	0	0	138.35	92.8725	57.2126	0	201.564	0	173.426	84.2468	0	197.172	0	179.391	94.4992	0	164.702	0	0	0	0	47.7215	105.283	0	52.0503	148.208	75.3063	207.307	0	166.144	0	207.657	0
		199	934.12	0	0	93.6993	146.335	0	0	203.224	0	0	97.5742	130.449	68.2107	0	157.689	0	195.53	85.2167	0	172.792	0	200.127	139.338	0	171.037	0	0	0	0	0	37.9419	0	63.9642	148.217	81.7408	237.638	0	211.44	0	181.963	0
		200	937.98	0	0	105.773	200.494	0	0	217.214	0	0	132.112	69.8554	78.107	0	199.554	0	198.94	106.71	0	190.048	0	199.028	117.475	0	190.587	0	0	0	0	62.8092	59.2256	0	53.8886	188.192	53.4267	224.312	0	178.115	0	211.731	0
		201	941.84	0	0	79.7257	223.098	0	0	217.232	0	0	120.192	71.8038	18.2241	0	225.438	21.4026	196.893	104.971	0	194.86	0	182.042	70.5445	0	137.943	0	0	0	0	58.695	101.444	0	99.3294	198.916	104.977	196.804	0	220.998	0	174.963	0
		202	945.7	0	0	110.446	215.731	0	0	281.505	0	0	156.759	78.6055	68.3595	0	195.428	0	186.264	82.5432	0	213.661	0	205.144	57.2843	0	148.053	0	0	0	0	47.3003	93.6123	0	55.9113	185.664	73.9197	257.656	0	193.24	0	120.722	0
		203	949.56	0	0	72.4342	175.57	0	0	292.496	0	0	182.773	93.7961	78.6521	0	193.172	0	131.592	86.9965	0	224.071	0	220.392	78.436	0	205.041	0	0	0	0	55.4995	76.6204	0	69.605	147.199	45.4537	231.454	0	141.204	0	175.812	0
		204	953.42	0	0	85.7583	271.102	0	0	237.767	0	0	186.403	61.4803	53.2214	22.0391	197.835	0	146.987	67.6743	0	218.803	0	172.581	99.7744	0	160.959	0	0	0	0	83.6873	108.732	0	41.9604	164.486	72.6501	242.728	0	219.73	0	107.479	0
		205	957.28	0	0	66.4083	213.939	0	0	241.838	0	0	187.553	62.0452	106.814	0	201.2	0	135.597	26.268	0	158.1	0	188.634	65.0194	0	180.341	0	0	0	0	70.5742	59.4501	0	54.967	109.102	102.012	236.185	0	157.995	0	193.185	0
		206	961.14	0	0	87.3999	156.531	0	0	146.082	0	0	176.091	83.8793	139.858	0	159.888	0	144.672	138.005	0	103.922	0	132.75	45.1145	0	209.448	0	0	0	0	94.3885	91.8074	0	71.7542	188.332	56.4601	203.367	0	250.692	0	176.784	0
		207	965	0	0	50.7281	200.891	0	0	223.001	0	0	219.359	87.1462	58.003	0	102.63	0	118.563	58.0298	0	252.624	0	173.763	66.7013	0	221.776	0	0	0	0	107.352	112.814	0	122.676	191.408	93.5447	202.596	0	175.649	0	140.697	0
		208	968.86	0	0	121.802	236.908	0	0	205.423	0	0	179.488	72.8146	35.3693	37.1232	181.179	0	181.128	89.3921	0	304.401	0	190.732	39.943	0	202.783	0	27.8193	0	0	82.4295	95.5992	0	91.2577	210.36	98.9527	185.531	0	240.001	0	178.924	0
		209	972.72	0	0	112.739	213.937	0	0	199.019	0	0	192.34	97.8406	52.2412	0	162.253	0	202.861	72.4829	0	206.688	0	233.701	77.5663	0	250.87	0	0	0	0	131.335	72.5775	0	112.657	187.825	96.2185	199.762	0	196.315	0	176.293	0
		210	976.58	0	0	107.853	225.127	0	0	211.637	0	0	179.425	131.872	54.1193	19.1719	172.631	0	128.37	92.2682	0	207.591	0	200.429	77.2306	0	227.48	0	0	0	0	60.9558	69.4458	0	101.717	185.11	118.648	167.968	0	208.088	0	141.637	0
		211	980.44	0	0	79.4845	217.061	0	0	175.462	0	0	274.061	83.7302	92.1292	0	157.79	0	184.422	85.0848	0	169.252	0	236.35	62.8025	0	206.579	0	0	0	0	84.1661	91.5674	0	85.7615	208.62	150.378	232.405	0	204.946	0	152.542	0
		212	984.3	0	0	67.2574	340.674	0	0	189.932	0	0	171.727	110.097	59.3175	0	133.515	0	207.808	84.8491	0	207.839	0	183.327	65.062	0	234.355	0	0	0	0	86.5546	131.244	0	116.272	207.384	120.142	191.836	0	206.072	0	170.819	0
		213	988.16	0	0	90.5291	175.457	0	0	210.037	0	0	229.213	160.626	66.5995	0	177.315	0	138.24	117.525	0	157.951	0	199.562	0	27.3422	230.264	0	0	0	0	78.9839	69.9552	0	111.085	240.721	89.4756	248.175	0	185.175	0	132.155	0
		214	992.02	0	0	86.5674	203.364	0	0	200.463	0	0	156.964	106.413	36.1328	0	135.107	0	130.759	166.771	0	196.933	0	161.562	29.0138	19.0427	141.944	0	0	0	0	48.441	58.2352	0	79.0087	148.435	123.107	271.177	0	116.322	0	85.3253	0
		215	995.88	0	0	69.6495	210.675	0	0	187.893	0	0	151.196	125.825	101.257	0	125.648	0	158.531	110.579	0	205.931	0	174.737	39.9047	0	199.792	0	0	0	0	62.2876	85.7633	0	133.267	229.253	190.992	269.59	0	216.128	0	134.336	0
		216	999.74	0	0	84.8025	255.115	0	0	147.429	0	0	167.536	113.94	42.9073	0	135.704	0	163.378	109.051	0	226.184	0	266.866	29.6928	62.4318	137.107	0	0	0	0	47.8229	52.5714	0	90.1584	164.075	128.933	230.541	0	154.082	0	115.925	0
		217	1003.6	0	0	127.894	198.286	0	0	179.685	0	0	157.048	157.382	19.227	0	124.457	0	139.066	120.212	0	258.227	0	187.497	57.6957	21.1689	200.367	0	0	0	0	68.5626	0	0	101.779	185.077	210.003	254.703	0	217.692	0	68.3474	0
		218	1007.46	0	0	122.364	242.185	0	0	229.53	0	0	151.095	110.505	64.218	0	168.611	0	214.837	103.764	0	210.744	0	150.277	40.7286	49.8764	206.867	0	0	0	0	90.6597	36.1853	0	88.882	209.493	195.296	172.888	0	145.457	0	124.376	0
		219	1011.32	0	0	110.912	165.186	0	0	219.244	0	0	122.919	121.073	78.5513	0	142.894	0	162.333	144.947	0	229.677	0	98.4002	64.9345	55.8789	215.118	0	0	0	0	78.9964	21.6802	0	83.6772	221.935	146.653	208.406	0	165.955	0	126.53	0
		220	1015.18	0	0	156.419	197.286	0	0	178.91	0	0	163.964	122.471	76.0078	0	120.124	0	155.659	53.1106	0	260.289	0	221.797	46.5653	31.0192	250.005	0	0	0	0	73.2328	28.8184	0	98.628	206.964	178.278	234.641	0	183.741	0	91.6262	0
		221	1019.04	0	0	93.6426	247.968	0	0	235.289	0	0	147.313	108.566	97.2844	0	137.466	0	127.554	122.577	0	241.844	0	219.928	0	84.6938	212.774	0	0	0	0	67.3894	34.9804	0	88.6027	210.88	215.497	309.906	0	196.045	0	149.755	24.5142
		222	1022.9	0	0	138.345	133.79	0	0	262.847	0	51.2789	135.691	177.42	102.183	0	145.186	0	114.063	61.4911	0	229.573	0	195.684	62.0759	67.6682	246.586	0	0	0	0	51.6674	0	0	126.859	221.372	160.523	270.707	0	280.3	0	137.174	20.2345
		223	1026.76	0	0	124.795	159.429	0	0	232.78	0	51.5525	151.635	156.381	79.655	0	156.574	0	130.886	70.4048	0	210.233	0	270.116	45.1359	87.6894	208.711	0	0	0	0	70.4318	0	0	100.688	224.618	169.646	315.436	0	303.474	0	112.175	25.8631
		224	1030.62	18.4381	0	140.161	192.06	0	0	204.124	0	66.9641	130.526	74.2075	38.1231	0	167.791	0	134.415	100.534	0	229.895	0	201.49	59.7273	103.069	152.696	0	0	0	0	94.2429	0	0	52.4696	220.241	177.4	207.71	0	210.693	0	162.043	0
		225	1034.48	0	0	136.027	130.053	0	0	210.909	0	0	101.589	132.054	55.6809	0	129.922	0	105.386	88.1094	0	246.231	0	210.119	71.2017	101.524	174.807	0	0	0	0	93.5936	0	0	121.965	176.064	202.445	234.8	0	176.368	0	133.435	64.9223
		226	1038.34	0	0	102.888	127.868	0	0	229.547	0	132.688	140.893	140.467	39.4281	17.7095	188.673	0	103.848	145.481	0	222.145	0	140.206	69.0967	60.4185	158.241	0	0	0	0	88.9963	0	0	32.4357	171.635	133.274	185.189	0	196.465	0	154.934	47.8606
		227	1042.2	0	0	156.433	120.592	0	0	249.47	0	98.74	154.729	158.996	68.8919	0	253.172	0	138.87	91.341	0	197.145	0	167.984	58.4513	145.767	218.892	0	0	0	0	82.009	0	0	39.2214	267.456	121.092	240.613	0	285.333	0	130.846	27.8436
		228	1046.06	0	0	216.346	118.796	0	0	281.529	0	100.519	163.208	234.056	84.9862	60.7225	237.9	0	99.1537	0	0	168.677	0	128.392	23.6437	162.343	181.822	0	0	0	0	22.5753	0	0	77.2845	172.956	175.676	186.678	0	275.596	0	134.282	43.0281
		229	1049.92	0	0	201.144	167.157	0	0	236.845	0	90.6255	196.975	189.86	52.272	35.2077	160.255	0	122.888	44.6136	0	188.42	0	149.935	95.0062	117.053	229.409	0	0	0	0	86.9935	0	0	47.575	272.332	133.478	262.109	0	243.262	0	146.735	87.3303
		230	1053.78	0	0	249.241	142.517	0	0	272.942	0	78.4378	147.525	178.007	70.2975	0	169.463	0	180.115	132.006	0	200.069	0	137.692	63.5521	140.545	174.22	0	0	0	0	38.9123	0	0	32.6015	249.657	146.618	245.205	0	237.308	0	78.2899	55.4515
		231	1057.64	0	0	146.745	116.853	0	0	247.723	0	97.6126	218.722	180.826	97.1477	60.1861	179.897	0	117.823	39.5379	0	133.192	0	181.201	68.8476	166.274	167.785	0	0	0	0	56.214	18.0327	0	75.236	307.707	139.384	200.588	0	204.873	0	91.3998	80.2225
		232	1061.5	0	0	245.294	204.831	0	0	258.468	0	146.849	221.843	97.7712	110.677	34.1168	192.841	0	168.082	58.5998	0	204.726	0	114.072	0	104.637	175.912	0	0	0	0	65.6019	0	0	59.4312	200.023	145.511	197.952	0	238.529	0	148.957	47.6286
		233	1065.36	0	0	177.94	183.628	0	0	239.972	0	216.315	165.02	179.772	39.8799	0	134.531	0	144.406	41.9394	0	76.726	0	172.545	61.7058	141.726	153.467	0	0	0	0	100.006	0	0	137.359	282.176	194.269	241.92	0	290.332	0	140.199	66.6527
		234	1069.22	0	0	173.446	124.493	0	0	321.802	0	181.603	197.718	107.829	94.8872	47.845	167.176	0	157.282	35.3632	0	193.664	0	174.978	41.0483	148.515	157.076	0	0	0	0	82.6584	0	0	102.338	307.196	149.164	258.475	0	316.694	0	154.027	84.3868
		235	1073.08	0	0	180.798	175.197	0	0	243.836	0	179.162	149.684	167.874	64.4321	52.3609	133.017	0	163.436	61.8509	0	231.604	0	174.883	61.2524	178.863	147.623	22.331	0	0	0	97.9833	0	0	124.572	216.511	140.203	244.23	0	249.94	0	119.823	84.9636
		236	1076.94	0	0	197.491	76.5924	0	0	200.511	0	164.369	190.28	130.339	55.4914	35.9102	93.8517	0	191.483	86.4441	0	168.213	0	199.78	81.7677	136.965	194.094	23.5472	0	0	0	60.0138	0	0	103.906	276.577	182.779	214.893	0	230.709	0	111.397	114.411
		237	1080.8	0	0	231.894	124.623	0	0	214.295	0	197.758	182.692	144.405	62.7379	22.5719	22.9722	0	119.936	58.1012	0	172.405	0	135.34	30.8505	171.071	139.127	0	0	0	0	79.0869	62.2603	0	91.3865	238.976	144.424	240.809	0	279.248	0	156.54	124.995
		238	1084.66	0	33.9597	200.957	144.108	0	0	323.056	0	222.463	191.176	136.632	89.7059	50.9617	67.4687	0	152.951	51.5804	0	105.989	0	209.003	102.787	177.464	131.614	24.7551	0	0	0	63.6602	18.6541	0	123.279	207.052	131.15	265.755	0	224.474	0	176.778	66.8103
		239	1088.52	27.3079	0	248.774	198.093	0	0	267.33	0	224.591	196.405	150.841	55.9641	44.2059	77.5472	0	157.838	41.67	0	139.3	0	149.452	86.8362	219.698	186.985	0	0	0	0	24.9069	0	0	78.6408	210.712	139.093	189.974	0	200.133	0	59.6875	66.3664
		240	1092.38	40.3049	0	200.669	165.111	0	0	262.67	0	246.058	218.569	109.06	70.7041	29.7228	110.501	0	111.748	62.2209	0	165.158	0	189.812	79.4512	197.35	206.015	0	0	0	0	116.554	36.0946	0	96.5245	267.344	116.492	154.37	0	188.126	0	105.357	84.8615
		241	1096.24	53.2882	19.858	263.255	150.446	0	0	230.153	0	267.099	251.953	119.5	63.1458	44.9295	131.042	0	203.701	87.4468	0	174.935	0	203.561	144.576	163.138	256.093	52.9935	0	0	0	70.1961	0	0	124.513	234.19	191.578	211.012	0	135.57	0	76.1215	81.4585
		242	1100.1	0	41.1157	215.98	197.642	0	0	230.128	0	253.902	225.238	116.492	59.653	59.6259	141.089	0	121.885	40.5647	0	165.685	0	196.669	126.309	207.37	252.205	0	0	0	0	98.8336	47.8343	0	99.3481	260.062	109.301	204.283	0	218.766	0	152.785	142.023
		243	1103.96	38.0496	48.5801	250.982	185.293	0	0	270.404	0	217.344	186.962	125.814	81.9256	0	138.552	0	209.418	60.8735	0	152.165	0	145.857	86.0717	234.855	269.515	70.6596	0	0	0	95.1783	40.1853	0	154.415	249.311	94.4609	227.928	0	164.221	0	111.574	146.146
		244	1107.82	74.0933	0	238.085	242.239	0	0	247.261	0	228.002	232.692	139.657	90.0126	0	115.249	0	198.732	52.7167	0	82.0007	0	176.434	111.337	212.467	219.017	57.9495	0	0	0	68.4477	51.1351	0	142.035	210.198	164.568	214.148	0	156.572	0	112.61	121.756
		245	1111.68	60.4615	0	264.982	192.744	0	0	297	0	172.575	182.567	119.579	20.7267	49.674	174.922	0	134.634	58.8933	0	148.103	0	195.138	92.2027	232.59	233.122	42.1338	0	0	0	42.5424	31.0461	0	166.555	235.012	188.958	164.445	0	201.121	0	175.767	93.6493
		246	1115.54	84.9653	0	231.779	157.221	0	0	273.261	0	246.503	191.339	167.809	26.1711	40.2852	141.781	0	135.558	58.6999	0	131.54	0	184.673	64.6064	205.58	274.746	67.5114	0	0	0	43.8464	74.4325	0	158	222.91	210.343	194.096	0	268.393	0	152.956	97.7121
		247	1119.4	80.4886	25.0342	256.906	234.828	0	0	233.669	0	248.418	219.639	138.667	34.8583	25.8417	62.123	0	118.262	70.688	0	169.981	0	256.839	35.4892	238.823	222.48	52.7014	0	0	0	80.7454	54.0072	0	135.539	197.501	170.005	152.655	0	240.557	30.3182	183.044	80.3722
		248	1123.26	116.787	25.106	224.987	208.358	0	0	269.345	0	262.451	223.553	181.871	92.1728	28.6968	95.5188	0	156.496	80.739	0	144.14	0	258.854	0	187.989	190.438	61.1737	0	0	0	19.457	43.952	0	97.456	257.627	186.705	144.691	0	245.836	0	206.685	117.109
		249	1127.12	113.516	0	225.794	174.41	0	0	268.153	0	257.291	153.195	154.719	66.8191	41.6676	89.5841	0	113.605	67.6422	0	77.2384	0	214.631	27.7463	241.809	193.446	33.9981	0	0	0	68.3865	81.199	0	169.818	256.072	114.755	195.371	0	279.528	0	133.869	59.9536
		250	1130.98	114.927	24.5376	207.569	160.158	0	0	271.83	0	245.073	191.785	170.305	53.6083	36.3941	96.5878	0	83.7694	50.1711	0	155.973	0	179.476	46.3029	235.081	214.165	104.87	0	0	0	27.6432	126.018	0	214.161	232.861	165.049	155.477	0	271.145	35.189	89.1459	91.4734
		251	1134.84	134.829	36.0057	232.989	168.677	0	0	237.142	0	214.162	287.346	107.344	34.7723	0	114.967	0	112.507	78.5934	0	148.283	0	202.645	56.8267	169.492	267.89	91.8465	0	0	0	59.5825	71.4903	0	154.324	169.538	119.362	147.184	0	158.141	21.5894	154.354	129.982
		252	1138.7	138.183	49.4535	185.699	190.895	0	0	151.732	0	258.535	279.428	90.7121	74.841	35.4121	120.596	0	109.867	85.0866	0	116.751	0	189.164	40.1287	273.505	91.8458	62.4304	0	0	0	41.799	82.4358	0	246.814	220.963	132.47	160.423	0	246.702	38.9974	169.273	126.876
		253	1142.56	109.513	49.1194	249.829	185.032	0	0	188.845	0	225.712	219.704	205.048	85.27	0	112.343	0	125.301	89.1998	0	138.894	0	169.519	75.7673	205.533	214.614	63.318	0	0	0	31.4135	105.278	0	212.622	111.378	107.046	203.399	0	190.38	48.6235	132.782	86.9965
		254	1146.42	202.849	25.6739	203.653	175.821	0	0	188.173	0	237.399	224.945	133.659	54.4751	47.343	98.3395	0	117.705	129.153	0	100.633	0	195.432	57.1825	256.457	212.928	74.9625	0	0	0	48.1315	94.2577	0	205.162	200.516	70.8954	181.832	0	182.398	29.2167	156.204	62.7505
		255	1150.28	195.718	50.5032	251.069	163.833	0	0	196.289	0	258.089	156.484	189.797	0	0	121.968	0	170.259	80.0908	0	137.191	0	165.92	34.0844	272.252	220.791	63.7297	0	19.6121	0	37.8714	106.518	0	182.087	215.018	123.049	221.687	0	200.224	61.623	126.16	36.3953
		256	1154.14	155.811	0	274.918	170.516	0	0	247.373	48.3762	237.329	217.76	207.833	53.1291	34.349	117.385	0	160.018	94.7469	0	92.8413	0	195.201	49.7111	218.639	183.088	49.4738	0	32.2839	0	30.3663	127.965	0	144.922	246.193	94.9735	197.721	0	217.094	45.4164	172.154	41.3299
		257	1158	171.908	0	233.066	128.804	0	0	127.408	0	176.982	281.74	182.542	30.9739	29.3033	165.549	0	162.518	89.7113	0	130.237	0	181.501	38.5335	268.206	202.799	51.4509	0	49.7312	0	49.331	113.316	0	112.253	194.286	131.715	198.74	0	182.304	46.4717	187.072	60.3573
		258	1161.86	181.96	23.2166	276.15	132.926	0	0	210.617	19.3867	200.952	179.002	186.395	41.5645	17.2939	121.021	0	138.14	76.9989	0	161.276	0	268.972	40.9483	268.848	229.283	95.36	0	42.1897	0	78.6843	63.1116	0	179.286	238.421	137.496	197.611	0	251.359	20.3797	138.048	58.1448
		259	1165.72	214.973	0	223.34	207.634	0	0	175.881	47.0881	151.126	219.869	266.712	30.6554	0	161.008	0	167.763	53.37	0	107.513	0	201.436	38.1719	242.699	242.926	48.8718	0	26.0068	0	88.7822	96.966	0	211.519	280.425	106.958	160.354	0	233.554	35.076	129.171	60.7185
		260	1169.58	232.007	27.2016	281.166	204.79	0	0	183.335	0	208.506	181.228	299.734	58.8888	30.118	176.806	0	168.915	95.4837	0	166.407	0	251.186	44.8962	223.955	214.747	69.1557	0	61.5507	0	78.6601	156.639	0	143.941	204.067	106.06	182.669	0	234.742	91.3219	106.16	63.9481
		261	1173.44	235.338	0	226.732	181.164	0	0	233.83	0	178.886	164.534	245.546	75.1058	35.9213	149.61	0	148.888	83.3719	0	86.0999	0	227.637	54.501	297.799	233.899	56.1287	0	38.1999	0	87.7377	137.548	0	149.711	228.049	90.9775	181.319	0	224.837	51.0598	187.794	36.1072
		262	1177.3	206.825	23.036	205.062	187.117	0	0	208.942	24.1986	214.03	122.178	273.193	85.639	0	188.695	0	152.692	93.6475	0	153.081	0	219.454	54.7392	182.892	189.808	75.108	0	18.5927	0	124.894	147.441	0	192.557	221.441	81.3893	189.366	0	180.656	53.2776	176.555	49.7349
		263	1181.16	142.128	0	232.112	220.189	0	0	171.815	0	199.382	236.225	219.192	90.1905	0	205.308	0	195.04	87.7192	0	197.812	0	212.792	40.321	169.435	163.774	102.101	0	66.8601	0	105.128	136.102	0	176.78	208.869	93.0903	167.38	0	188.762	125.318	236.335	31.7395
		264	1185.02	196.937	0	219.557	201.054	0	0	190.379	23.6697	193.78	151.243	248.262	43.2466	46.5765	237.678	0	189.65	104.246	0	192.868	0	150.462	51.3625	198.948	216.008	82.7957	0	76.8456	0	148.284	190.357	0	185.907	194.686	118.706	178.031	0	153.122	45.5071	170.143	26.2546
		265	1188.88	250.8	0	243.509	226.021	0	0	229.003	39.4007	183.882	213.667	264.543	77.8151	65.6786	204.819	0	148.387	87.9344	0	149.76	0	152.978	26.3059	266.533	212.907	97.2139	0	87.638	0	174.863	207.695	0	166.172	190.408	147.248	193.162	0	172.153	81.0418	199.889	0
		266	1192.74	207.177	0	229.761	262.1	0	0	255.426	31.5335	169.456	167.618	256.986	119.039	73.6183	182.162	0	152.285	83.0041	0	135.732	0	179.448	56.0725	193.372	202.562	69.6244	0	85.3966	0	127.554	118.134	0	203.736	187.535	132.945	163.921	0	174.882	95.3887	176.435	46.036
		267	1196.6	173.991	0	244.583	169.116	0	0	148.587	30.2512	188.764	153.959	243.784	53.2628	40.9859	233.32	0	152.11	41.1012	0	94.106	0	178.965	18.4782	189.608	171.914	49.2528	0	49.0019	0	181.209	154.194	0	232.402	203.552	92.117	177.853	0	220.575	46.8906	216.776	37.0169
		268	1200.46	193.424	0	296.912	218.961	0	0	188.151	50.6854	196.909	177.77	220.355	65.3048	54.2662	209.38	0	166.543	46.8561	0	214.525	0	206.77	111.239	178.758	208.962	80.6305	0	98.7404	0	144.268	125.6	0	198.717	246.206	115.41	216.486	0	113.182	92.1838	206.024	62.9451
		269	1204.32	174.29	0	313.181	159.81	0	0	167.964	25.5853	207.8	147.2	270.208	98.3447	39.0985	179.017	0	168.025	72.8623	0	237.549	0	197.951	86.8721	199.234	251.705	66.3699	0	82.6918	0	134.045	118.266	0	178.73	235.371	94.1553	187.305	0	75.7095	105.281	184.974	65.7572
		270	1208.18	175.371	37.3735	244.658	179.788	0	0	176.456	54.7424	188.062	124.415	233.543	56.2043	41.4236	217.732	0	189.815	37.1053	0	160.966	0	163.294	41.7759	169.879	229.766	62.8679	0	77.7287	0	183.492	165.629	0	226.049	241.758	145.105	156.678	0	160.646	86.3855	188.991	47.7738
		271	1212.04	228.143	0	228.295	169.676	0	0	225.954	0	182.268	177.477	316.317	110.445	88.0994	187.976	0	190.362	73.9966	0	179.414	0	183.074	76.6386	211.262	173.245	38.3238	0	65.0478	0	137.553	119.591	0	163.47	132.693	107.793	140.864	16.6761	173.613	46.2432	172.875	76.5007
		272	1215.9	239.577	41.798	251.621	197.107	0	0	181.855	0	185.433	154.976	220.308	59.4305	0	230.349	0	198.273	37.9152	0	107.312	0	198.947	47.8126	194.055	215.783	79.4528	0	67.4896	0	182.27	170.437	0	215.688	205.33	136.645	134.651	0	105.495	94.3165	147.824	0
		273	1219.76	216.716	34.0083	228.296	244.055	0	0	205.904	22.0493	173.961	174.714	257.264	79.4402	59.3849	167.404	0	192.082	30.446	0	150.975	0	198.268	79.894	148.497	222.418	70.1473	0	68.9479	0	129.266	108.316	0	163.609	225.014	139.803	163.94	0	123.773	58.6804	212.547	29.0208
		274	1223.62	175.166	38.5575	283.809	241.75	0	0	194.016	24.0913	157.232	165.546	231.337	88.2212	75.4385	182.657	0	164.575	34.5895	0	112.101	0	204.554	98.5476	258.203	260.704	76.2568	0	110.501	0	142.286	142.989	0	231.128	197.946	79.0463	130.245	0	156.067	78.308	218.419	50.6937
		275	1227.48	257.767	17.1878	243.644	216.987	0	0	177.341	52.6407	191.065	201.65	325.285	40.246	56.4577	186.044	0	203.551	0	0	159.402	0	235.218	52.298	227.441	186.084	83.7028	0	104.111	0	146.506	134.989	0	239.869	204.648	84.277	142.004	26.3264	147.338	96.4424	265.843	69.062
		276	1231.34	195.8	27.0951	314.227	196.695	0	0	175.729	37.6276	177.612	164.455	245.308	90.7356	0	223.865	0	122.742	23.7691	0	212.108	0	193.346	59.469	176.447	145.078	98.3134	0	85.5857	0	143.145	113.323	0	197.662	231.577	77.6926	136.178	25.1909	211.425	61.4913	224.507	89.8338
		277	1235.2	178.433	0	262.236	258.792	0	0	128.474	30.4139	203.902	174.375	263.858	63.9395	64.4488	213.901	0	211.732	0	0	270.271	0	155.497	34.6358	210.816	208.903	117.139	0	85.5464	0	139.035	92.5703	0	253.829	167.901	120.413	163.909	28.1043	219.459	86.8133	212.001	104.85
		278	1239.06	173.933	54.6831	270.405	223.988	0	0	171.715	74.5091	218.412	141.631	239.691	69.5648	66.8277	182.567	0	181.123	31.3577	0	158.291	0	205.477	33.9264	175.881	210.875	123.759	0	76.4322	0	108.263	156.881	0	207.424	142.174	129.28	136.802	41.6512	226.485	70.7055	110.123	40.8463
		279	1242.92	251.505	40.5802	235.483	245.392	0	0	178.251	63.133	188.341	135.297	207.03	103.863	37.3392	182.65	0	123.373	0	0	170.849	0	203.025	85.8834	213.834	229.087	99.3917	0	122.218	0	139.97	102.935	0	181.418	167.312	225.374	162.69	0	168.278	119.357	159.204	101.135
		280	1246.78	218.56	21.2129	257.647	172.145	0	0	167.91	53.8858	173.707	138.346	325.649	94.681	80.0477	156.847	24.1126	142.489	48.2228	0	153.527	0	182.914	48.9368	236.513	217.273	57.1464	0	103.858	0	190.381	160.966	0	206.569	199.965	92.6002	98.1343	49.342	136.089	67.7145	182.513	99.2515
		281	1250.64	208.571	46.1956	268.78	234.223	0	0	159.8	64.3138	153.165	139.057	151.979	83.7731	95.5405	180.842	0	175.275	34.3578	0	217.845	0	188.877	62.8202	223.729	173.056	60.8805	0	64.3626	0	137.872	112.002	0	271.911	206.651	91.6696	165.401	25.9409	125.47	79.7937	112.11	62.0186
		282	1254.5	204.814	56.2424	323.828	154.729	0	0	175.359	76.2706	219.613	112.405	194.786	85.7776	65.1662	130.398	43.6254	135.889	0	0	148.204	0	187.774	76.6734	167.92	220.93	120.381	0	76.6571	0	170.792	152.827	0	244.031	211.464	90.9972	151.65	41.1743	139.461	80.0777	171.772	126.714
		283	1258.36	185.152	106.462	269.951	136.882	0	0	163.285	88.2853	214.247	115.174	186.182	49.6234	22.8485	235.119	26.1056	176.815	0	0	184.777	0	171.524	119.163	236.512	237.139	102.968	0	68.5429	0	123.413	165.897	0	213.682	181.764	116.901	177.749	25.0709	188.385	111.581	165.414	95.4811
		284	1262.22	215.102	0	283.076	130.155	0	0	164.663	82.7487	148.414	131.742	150.303	100.03	76.7387	148.549	37.4737	181.437	18.5893	0	220.977	0	190.271	78.9319	224.219	234.102	104.914	0	107.436	0	157.245	126.75	0	184.543	189.244	145.803	148.228	38.9904	179.743	175.601	205.862	79.3361
		285	1266.08	153.109	44.9886	250.369	148.265	0	0	270.542	140.612	202.271	159.479	259.201	119.262	32.3602	145.831	30.9946	182.493	0	0	162.639	0	180.028	55.0907	266.725	208.511	100.228	0	68.0697	0	149.503	120.437	0	195.563	148.587	125.686	174.002	42.615	185.17	210.009	169.976	101.359
		286	1269.94	214.128	0	310.117	126.924	0	0	202.351	95.0637	186.257	98.3453	200.727	87.4926	47.507	187.192	46.2153	202.345	32.0697	0	172.782	0	237.965	40.7303	182.806	236.46	94.7725	0	131.789	0	146.096	69.2557	0	187.87	154.051	116.094	206.942	66.6358	148.032	194.635	159.798	83.8825
		287	1273.8	220.768	48.3966	262.129	176.815	0	0	224.033	79.3566	190.951	74.5632	190.463	69.5459	131.927	152.002	33.237	151.254	38.7474	0	187.53	0	163.22	69.6787	265.177	248.616	83.5592	0	141.069	0	114.178	93.2654	0	199.29	188.495	191.907	212.407	49.0005	107.892	151.362	138.115	123.877
		288	1277.66	200.193	60.2101	245.13	154.642	0	0	178.245	57.0389	167.089	114.703	154.97	86.6913	81.792	179.087	24.7714	95.3482	61.5372	0	131.79	0	180.753	37.1523	263.648	247.656	84.212	0	132.333	0	177.936	148.17	0	277.021	145.369	150.474	203.796	31.3206	83.461	163.946	118.575	106.807
		289	1281.52	232.971	39.4044	325.728	135.381	0	0	249.785	78.2045	205.325	129.086	215.126	78.1801	66.687	179.183	87.0638	115.825	45.5067	0	200.343	0	194.715	55.3946	222.849	254.756	69.4042	0	57.8308	0	161.379	218.241	0	246.215	161.709	152.034	233.288	44.4871	112.999	192.648	164.31	141.791
		290	1285.38	214.59	92.2628	300.771	122.863	0	20.5755	240.639	115.714	205.827	118.159	225.694	54.3481	95.4274	179.051	74.9095	116.043	60.9491	0	136.381	0	164.254	76.712	211.449	234.815	38.1935	0	67.5503	0	125.711	174.941	0	240.603	207.1	129.722	189.785	66.3337	134.293	169.696	174.949	103.805
		291	1289.24	207.963	80.0027	318.599	231.079	0	0	241.08	102.767	208.511	82.564	163.893	95.7988	88.5121	167.111	59.2222	137.86	124.34	0	183.699	0	218.872	41.0062	264.889	256.181	98.5554	0	90.9081	0	185.34	169.415	0	192.172	176.682	134.281	178.115	50.1363	84.0335	199.099	116.656	113.821
		292	1293.1	221.433	91.38	272.404	171.569	0	0	135.073	78.4673	202.308	65.3558	211.552	83.7964	48.3157	193.346	76.6817	147.945	61.8061	0	147.43	30.6592	249.522	44.5928	269.988	193.71	86.4481	0	81.8982	0	163.227	123.038	0	173.421	168.943	133.91	162.751	74.9213	156.058	178.481	146.885	158.716
		293	1296.96	221.057	111.112	180.272	211.367	0	18.2428	193.735	91.1995	184.334	88.2573	259.743	102.178	109.773	149.663	72.0752	122.802	130.101	0	200.761	0	197.103	61.0144	245.743	239.932	89.838	0	25.7146	0	110.148	136.577	0	202.132	177.489	122.93	155.509	56.4472	133.563	189.811	121.05	150.255
		294	1300.82	208.862	59.8985	201.143	162.225	0	0	238.586	78.9971	204.656	113.577	151.812	100.918	34.284	214.159	37.782	136.648	82.4422	0	166.851	0	172.019	91.9999	248.669	222.92	71.8894	0	40.2987	0	133.715	138.422	0	164.187	222.977	165.838	166.739	153.468	186.196	178.499	141.305	86.2224
		295	1304.68	208.632	70.6863	204.65	168.872	0	22.3967	201.424	101.303	202.332	123.381	212.565	75.9274	66.263	128.853	103.508	132.09	94.1607	0	154.884	0	178.109	75.9156	237.888	177.414	102.985	23.9107	76.0023	0	116.663	190.083	0	177.974	183.527	58.2496	185.29	59.4685	163.597	216.62	139.676	50.1945
		296	1308.54	193.545	103.828	195.975	189.417	0	0	223.963	139.256	230.595	130.77	168.955	75.9963	77.4694	104.171	68.6777	142.814	57.6069	0	159.18	0	140.641	77.4295	207.748	256.564	62.9389	0	45.2127	0	147.304	160.775	0	181.955	217.606	130.29	224.105	173.576	178.289	174.438	193.282	118.331
		297	1312.4	251.57	80.9495	254.583	177.029	0	0	248.226	148.113	200.951	141.917	179.878	103.154	95.8167	91.3168	133.039	117.119	90.9268	0	126.555	22.1762	191.463	95.9048	208.082	153.341	129.35	37.3292	45.6794	0	154.255	212.79	0	184.958	142.564	126.038	198.787	117.45	119.866	171.126	181.02	224.183
		298	1316.26	161.544	97.7567	221.024	136.59	0	24.2815	225.158	56.857	214.73	166.833	189.073	72.9762	52.7176	144.028	70.2003	163.096	72.0064	0	159.579	0	116.554	70.5845	268.381	269.943	107.51	31.5757	41.3464	0	215.571	210.076	0	193.478	202.215	98.9747	192.792	135.659	144.942	191.024	191.059	157.153
		299	1320.12	226.568	51.3751	138.837	155.685	0	18.5492	223.813	130.176	193.901	151.249	176.941	70.8875	29.1078	197.39	106.849	186.432	63.7726	0	123.725	29.5466	240.739	72.7982	194.246	209.842	132.034	51.1718	23.6296	0	201.2	154.067	0	191.404	182.435	115.981	205.612	115.835	173.277	214.72	127.328	150.77
		300	1323.98	265.667	34.7088	240.497	118.535	0	23.5321	250.475	57.8159	176.314	170.265	218.545	46.2582	38.3268	211.581	118.65	153.038	48.152	0	124.536	26.849	219.364	42.5261	198.335	198.154	78.3524	42.8273	0	0	146.062	262.227	0	151.891	218.567	99.2354	134.468	127.778	192.404	206.603	193.175	130.632
		301	1327.84	254.914	26.1669	228.41	150.225	0	32.5783	294.657	37.2025	200.985	129.903	242.86	58.7044	32.2404	177.784	140.365	138.501	56.3378	0	93.0833	49.6211	227.857	50.5923	218.53	132.452	98.628	63.2446	24.5517	0	148.983	186.783	0	170.617	224.454	150.275	91.3195	48.0033	129.7	165.669	219.493	167.071
		302	1331.7	188.921	62.2482	201.976	170.549	0	54.4732	188.968	47.3669	214.883	133.738	240.97	67.5825	51.9835	119.375	136.564	159.994	64.0338	0	176.883	54.5146	221.822	84.7176	240.328	211.556	44.6233	0	0	0	113.769	154.33	0	133.109	214.19	142.858	153.764	83.114	181.365	174.753	220.295	128.067
		303	1335.56	187.068	32.3901	183.006	173.829	0	62.9921	304.845	68.8079	249.532	131.004	291.301	74.7514	47.9754	160.706	93.4142	148.927	110.603	0	126.849	45.9893	233.03	93.751	209.51	182.033	66.7896	0	0	0	157.964	187.117	0	252.814	173.608	112.362	181.876	117.059	122.688	231.783	194.534	132.507
		304	1339.42	201.28	93.4401	240.097	136.07	0	57.7949	234.814	67.9482	182.18	109.417	242.576	111.725	0	138.777	83.4503	90.77	32.4184	0	140.679	24.5017	210.256	85.4791	294.991	213.845	61.4604	23.3732	37.2124	0	195.701	162.357	0	149.498	270.665	172.733	116.357	96.4619	153.082	174.702	246.648	147.295
		305	1343.28	182.369	83.6629	264.121	189.283	0	38.3824	213.061	114.011	210.91	115.927	249.995	95.8078	30.8456	146.764	107.337	158.9	26.2621	0	181.965	36.2738	180.611	38.8218	284.869	201.924	80.5777	60.6094	34.749	0	214.888	177.608	0	197.025	170.441	189.672	91.7712	153.835	131.9	251.514	138.353	124.949
		306	1347.14	217.815	46.5689	212.247	172.037	0	70.2522	316.324	83.5826	160.289	154.492	230.937	123.004	31.9882	223.092	110.2	121.887	24.1324	0	135.009	25.1556	200.839	104.414	216.852	243.176	72.9322	76.1655	26.3417	0	191.481	157.999	0	189.924	249.86	159.027	94.0246	84.9556	188.515	233.573	144.122	150.119
		307	1351	140.971	87.4541	231.186	225.091	0	44.597	274.152	61.6203	175.52	168.482	311.865	74.942	0	178.742	59.2546	140.19	46.1686	0	140.975	18.9475	110.012	55.0284	288.753	204.68	109.476	77.4911	35.8476	0	145.864	238.8	0	177.763	295.878	184.28	113.801	94.3302	104.81	250.236	160.248	148.86
		308	1354.86	232.995	42.8066	290.32	130.279	0	113.127	365.635	78.7825	174.235	171.313	258.985	79.3125	22.1599	205.664	79.2821	152.635	28.3541	0	127.948	26.8424	163.238	68.8064	211.078	186.728	106.674	0	41.017	0	144.879	239.293	0	201.857	219.281	134.978	108.737	134.897	147.15	173.269	211.546	201.735
		309	1358.72	195.902	42.7889	258.661	134.828	0	75.6771	233.669	57.7317	155.125	171.099	282.198	112.536	28.8384	159.514	25.8631	115.205	43.62	0	134.178	27.2073	135.897	38.6711	207.327	266.332	75.5318	63.3516	0	0	221.715	236.457	0	132.258	208.229	119.287	97.9089	114.598	141.525	228.581	189.365	125.733
		310	1362.58	165.983	44.3775	264.919	126.353	0	24.4151	196.668	59.6586	190.84	208.16	289.814	89.8048	69.676	150.937	63.9042	144.354	53.0527	0	145.614	42.1449	177.024	104.554	193.177	265.458	73.8545	47.3585	0	0	193.32	199.924	0	205.436	208.894	146.263	92.5663	107.339	158.909	217.663	192.717	119.39
		311	1366.44	203.806	99.0215	245.312	146.271	0	80.6092	238.014	28.1195	143.289	151.73	237.295	69.0602	59.5502	160.774	80.546	123.898	36.7078	0	162.103	41.5719	166.163	97.8925	272.516	247.032	52.3455	47.232	16.7588	0	221.83	183.615	0	97.9041	98.4139	185.809	128.815	135.633	160.316	199.667	211.627	102.03
		312	1370.3	149.373	51.9453	163.732	133.47	0	48.0957	313.294	36.714	221.774	192.883	238.853	0	53.6215	183.275	83.7367	138.79	22.4676	0	194.237	0	129.299	49.4443	191.324	248.769	64.5157	64.8469	0	0	157.711	121.507	0	115.526	144.616	203.951	81.2283	114.721	127.578	201.898	180.97	117.659
		313	1374.16	223.61	63.9532	261.252	163.129	0	64.35	206.228	21.471	145.276	192.139	296.461	98.9306	44.996	150.741	72.389	163.842	0	0	147.72	0	147.556	27.3846	175.741	187.13	93.8372	98.3072	0	0	132.735	207.088	0	135.127	196.794	151.334	71.0737	50.2406	150.592	226.652	212.452	147.346
		314	1378.02	205.045	72.2859	193.914	129.882	0	139.583	185.911	0	152.481	187.966	253.7	68.0404	49.848	186.571	38.7138	137.37	0	0	89.2306	0	140.585	50.6347	238.986	211.767	79.4907	97.2157	0	0	125.094	192.989	0	199.058	170.948	144.184	94.7041	93.9864	124.924	213.658	99.7987	81.4711
		315	1381.88	182.785	63.369	227.026	126.945	0	55.3638	298.873	40.7022	112.508	155.475	275.139	83.0623	48.5607	180.656	56.0537	121.399	30.6728	0	66.1563	0	118.699	47.6466	220.563	153.357	29.1029	81.3564	21.9227	0	209.808	199.993	0	165.28	182.154	157.541	60.6957	108.422	181.027	246.654	160.344	117.394
		316	1385.74	168.584	54.6437	213.76	161.11	0	125.55	226.467	37.7076	78.888	157.002	224.466	110.094	29.5027	190.275	81.4137	112.837	41.6273	0	141.769	42.6387	148.44	21.0117	234.832	202.827	29.2225	57.0944	20.7002	0	128.998	177.566	0	192.148	228.854	153.968	131.538	114.498	119.401	259.798	173.939	175.54
		317	1389.6	135.846	78.0608	176.442	207.443	0	79.3732	299.031	0	156.193	212.336	298.686	104.256	89.9384	127.122	50.2594	135.87	26.0706	0	126.94	0	145.617	47.7645	189.049	193.524	68.6735	62.9542	0	0	139.919	147.925	0	193.676	226.321	170.253	111.607	122.21	160.621	206.321	160.631	118.958
		318	1393.46	180.804	100.27	209.935	134.245	0	69.2138	231.224	22.6255	149.637	148.188	256.836	51.0145	60.8523	219.547	75.9716	104.976	25.3011	0	83.7802	36.5093	142.203	52.1289	227.655	249.916	38.1912	63.664	0	0	101.59	164.308	0	193.659	224.867	163.85	169.122	78.5832	181.118	228.11	257.184	127.946
		319	1397.32	198.713	64.9685	251.027	148.719	0	91.7788	210.587	38.7274	199.976	148.844	293.251	139.607	43.0476	146.967	50.0561	82.9468	36.3381	0	146.947	68.9427	203.994	33.9041	240.929	219.292	90.5141	53.1374	23.9677	0	131.357	125.884	0	149.394	204.41	207.132	144.2	59.9986	225.705	198.049	107.825	158.463
		320	1401.18	207.026	70.469	262.738	183.78	0	45.3709	227.445	57.8833	159.648	217.453	247.309	154.432	80.2431	216.317	44.3031	127.414	31.8676	0	114.646	37.0051	169.862	107.712	263.733	208.45	90.5507	123.349	0	0	129.509	196.77	0	208.397	233.392	179.037	180.048	137.181	166.704	220.792	122.715	130.077
		321	1405.04	169.247	78.2915	227.925	74.4251	0	70.0939	222.122	26.4378	148.723	232.17	297.214	119.237	102.55	124.344	82.8376	160.604	0	0	84.1661	22.0121	191.394	83.7918	160.774	207.951	58.8151	67.1231	47.992	0	170.734	147.398	0	208.102	210.078	216.436	129.341	105.787	209.379	269.284	101.805	162.877
		322	1408.9	211.486	59.9024	208.229	114.21	0	88.6612	182.778	28.2734	124.07	165.526	336.987	148.323	113.989	192.111	46.357	138.092	56.7439	0	75.302	55.7983	138.621	49.6091	138.097	249.669	83.7641	96.4279	36.5886	0	120.021	119.562	0	214.88	252.758	109.043	154.323	60.2817	197.867	204.24	122.201	149.3
		323	1412.76	264.366	56.3796	236.616	128.72	0	104.659	214.91	90.7947	103.598	195.048	320.958	132.398	78.6331	85.1139	68.4985	93.3859	49.8313	0	111.563	41.7091	156.84	62.5282	158.702	210.69	71.9626	90.203	24.0413	0	168.419	144.278	0	223.384	130.135	176.863	186.99	36.0345	156.3	271.024	77.8806	124.747
		324	1416.62	208.708	0	226.217	183.45	0	46.1619	266.52	75.9753	183.609	184.949	288.499	103.801	90.1319	178.581	31.3988	72.5052	53.1426	0	104.342	110.716	88.5577	61.2495	166.107	167.848	48.9961	61.3435	0	0	145.712	120.7	0	208.582	179.746	140.809	131.531	76.9827	163.691	356.111	86.0549	135.163
		325	1420.48	310.686	63.4645	236.263	178.037	0	63.2092	269.918	66.5948	86.6568	181.604	237.554	91.5549	71.8997	170.635	55.5051	127.873	50.3549	0	123.587	60.9827	175.031	43.1258	238.393	240.774	0	81.7443	0	0	102.652	140.678	0	174.358	141.337	85.0254	115.995	81.3729	194.433	264.796	109.247	109.899
		326	1424.34	289.541	69.7508	228.147	198.587	0	56.1011	294.536	49.7521	151.233	141.033	362.991	107.855	65.932	150.458	47.7688	165.883	51.9674	0	124.937	77.5164	190.453	60.7812	212.389	215.505	73.1693	66.9677	0	0	124.543	132.364	0	243.183	158.839	116.628	119.066	64.9207	174.517	244.966	98.6701	187.422
		327	1428.2	301.542	46.6841	192.593	195.526	0	89.3357	148.148	82.7651	160.596	163.163	349.022	159.355	92.4965	131.055	67.6964	140.228	77.5861	0	141.81	49.3923	172.027	39.9825	313.761	229.944	139.57	92.2744	25.347	0	139.993	175.585	0	160.716	202.414	143.5	188.841	71.9639	240.065	262.533	124.242	111.77
		328	1432.06	260.313	42.4741	219.474	146.347	0	98.1148	216.366	82.9831	115.792	208.139	269.151	189.333	49.8568	154.915	18.4716	119	58.3924	0	132.519	66.0885	205.979	88.4897	193.914	219.193	75.6182	57.5071	35.0703	0	152.4	119.655	0	178.863	151.046	259.712	68.9515	67.6459	172.788	240.547	52.152	97.4398
		329	1435.92	262.317	88.4913	206.478	187.789	0	64.7694	227.819	85.3962	110.2	198.273	230.706	225.147	83.3173	119.341	87.9567	130.37	100.46	0	116.07	57.7	188.118	111.993	248.973	147.48	79.9484	57.91	46.3121	0	94.6582	97.622	0	183.098	143.528	227.294	175.368	58.6865	245.005	279.749	127.753	183.882
		330	1439.78	272.538	109.225	273.414	220.163	0	49.035	220.352	49.7544	126.084	181.062	274.999	116.26	103.271	61.6998	57.9903	121.175	50.7693	0	137.498	42.3875	209.353	91.0424	288.579	238.508	51.4678	55.985	66.3912	0	103.838	127.254	0	217.464	230.974	219.652	140.818	100.584	174.202	333.46	98.6814	133.72
		331	1443.64	255.593	89.7535	244.533	207.876	0	71.7872	207.348	62.3662	115.624	153.881	253.576	154.77	71.5273	136.279	62.6066	142.399	59.0868	0	192.095	59.6124	168.525	41.9291	243.913	263.438	52.5044	52.0231	53.4736	0	135.874	133.735	0	137.97	230.198	273.117	122.758	35.6735	211.458	236.775	76.2139	175.448
		332	1447.5	205.888	67.3663	278.806	279.632	0	55.586	223.836	64.2372	132.525	123.867	278.135	167.479	70.5927	100.818	47.3652	178.527	30.435	0	93.359	22.2841	135.042	52.0369	236.859	270.695	93.1673	55.6037	97.8329	31.3364	115.858	176.589	0	166.261	205.816	199.309	102.665	61.4979	158.943	273.426	148.896	148.687
		333	1451.36	256.875	33.4548	298.656	227.4	0	117.065	195.564	116.851	153.391	66.2886	268.533	171.57	121.405	83.6194	35.8203	158.953	84.2158	0	118.618	45.6471	204.363	29.4941	184.193	246.133	81.3359	69.9943	70.091	0	135.44	122.586	0	186.088	274.637	155.516	105.783	41.8019	196.177	260.268	107.716	178.124
		334	1455.22	234.794	42.4195	293.747	142.212	0	125.352	249.416	120.401	108.932	94.5909	328.636	115.264	106.935	108.283	51.9481	130.6	85.9841	0	146.894	0	187.253	92.264	252.971	175.427	124.178	0	73.8587	27.4711	119.161	201.22	0	172.953	116.685	156.095	142.827	24.1507	157.327	232.944	94.6085	150.207
		335	1459.08	249.762	31.7912	267.636	168.166	19.4806	87.1607	192.757	73.3328	146.995	116.956	210.502	192.809	90.9328	146.385	59.8067	161.963	74.4021	0	115.706	32.2181	147.104	0	218.101	196.405	59.937	0	53.0697	0	151.822	188.739	0	190.714	214.345	157.558	132.392	37.1881	171.915	235.554	122.517	135.655
		336	1462.94	249.611	48.6747	326.332	162.245	0	96.0815	239.653	118.128	133.462	63.8749	334.65	270.079	110.586	108.547	102.987	150.697	87.9268	0	153.562	50.2891	173.25	28.6707	167.006	256.989	81.833	84.0817	54.2604	29.9611	160.953	155.028	0	181.415	135.86	141.909	124.065	57.3367	214.73	279.617	106.386	168.299
		337	1466.8	237.61	0	308.867	260.21	0	110.998	220.273	117.508	145.411	133.737	227.567	170.999	136.124	119.715	94.6866	143.516	102.246	0	136.257	34.8293	104.915	51.3282	236.346	196.684	96.7432	74.6349	37.3155	0	84.2475	158.755	0	207.294	210.177	119.941	83.6615	56.686	113.889	149.352	111.7	144.96
		338	1470.66	232.665	26.6591	268.901	186.983	53.8832	113.165	238.749	104.966	164.736	141.65	238.455	186.099	62.1487	162.289	48.5797	152.067	64.0469	0	174.044	50.8598	119.169	69.8193	179.768	227.954	69.7736	27.8624	83.4742	62.6928	103.196	174.169	0	198.206	166.084	149.997	92.2859	54.0473	182.531	277.909	119.649	134.183
		339	1474.52	189.08	46.5304	239.29	106.501	83.9776	65.4821	222.601	128.748	181.256	58.0886	273.527	224.155	110.81	145.479	51.4931	126.628	134.552	0	82.6369	49.0442	152.272	70.2558	180.361	191.157	123.429	42.9105	53.5913	15.9812	114.536	62.5152	0	262.322	103.253	106.833	81.2296	68.9865	174.468	196.306	151.35	139.398
		340	1478.38	135.622	25.5056	250.394	165.266	43.7194	49.503	210.896	109.695	121.866	130.002	253.797	209.426	94.4839	93.0593	38.039	162.012	80.6059	0	22.0608	51.8982	92.2701	118.945	267.914	157.357	74.4264	52.706	72.8454	51.9295	124.056	155.463	0	212.37	217.873	108.97	84.4412	78.4406	202.675	315.389	118.226	132.913
		341	1482.24	158.408	69.1676	258.143	213.249	25.3796	86.3424	245.842	115.266	151.633	144.623	269.894	238.122	47.0354	167.7	40.525	189.03	87.6354	0	108.174	62.8812	164.332	111.046	194.813	154.566	95.9526	60.6515	83.3338	36.4468	148.474	150.054	0	203.196	163.898	83.9727	102.803	42.2798	194.093	175.29	85.4526	148.606
		342	1486.1	240.962	41.296	285.263	151.15	56.5585	67.3013	209.875	106.567	159.131	137.405	264.474	168.738	56.3212	155.995	95.9158	112.169	70.7924	0	172.182	48.7606	156.682	101.558	233.764	248.472	128.421	36.1842	107.752	36.369	177.772	178.874	0	226.34	165.663	153.768	75.4149	83.3083	135.362	217.214	138.735	161.761
		343	1489.96	204.923	52.6255	165.063	123.564	0	33.2014	199.016	100.231	174.692	118.769	261.036	149.552	83.9556	140.738	47.8565	112.685	87.4016	0	134.374	20.4114	156.755	85.6325	151.747	203.597	78.6054	0	70.9893	60.0164	176.418	188.643	0	212.8	243.286	87.1726	43.7325	45.0614	226.926	254.741	130.349	90.8438
		344	1493.82	265.021	55.6229	196.155	212.928	41.0029	44.8106	289.772	127.138	156.916	117.32	275.747	210.113	59.509	126.252	63.1718	77.2747	147.055	0	127.324	34.8803	88.8063	117.354	218.842	200.041	99.1971	67.4118	46.1867	48.6791	162.205	116.736	0	198.027	170.065	156.017	96.7119	31.1856	149.738	63.8627	131.1	182.37
		345	1497.68	303.863	46.9606	210.34	226.728	30.5944	51.6324	214.832	85.4383	190.536	78.748	250.027	148.131	99.9681	91.4365	76.0942	129.948	118.555	0	199.673	23.049	169.653	56.825	228.609	176.314	118.623	84.9587	90.1822	46.6927	58.6896	124.733	0	225.383	222.365	132.026	125.751	49.2517	221.603	198.224	125.228	174.786
		346	1501.54	225.672	51.416	170.927	188.395	73.6755	51.1478	217.53	133.667	178.765	205.995	263.123	146.85	70.6544	117.461	73.1034	140.099	117.609	0	189.104	53.9188	147.921	79.3921	257.228	213.645	90.101	102.719	110.601	106.929	93.6071	150.792	0	209.35	178.849	107.137	133.689	56.5516	215.102	206.044	137.185	225.269
		347	1505.4	184.541	25.5419	214.217	181.713	0	0	250.391	152.394	243.875	149.136	285.443	217.547	44.9277	148.098	58.1423	157.709	116.592	0	165.557	70.1852	143.476	72.89	245.903	172.964	108.175	84.9274	112.79	65.1659	121.973	170.999	0	240.184	184.711	79.2616	93.6899	63.9546	191.506	187.477	108.256	229.773
		348	1509.26	195.337	41.941	216.797	185.711	38.4523	60.4024	206.095	152.728	145.14	138.674	243.448	176.002	58.5902	120.929	61.876	83.7696	151.438	0	168.116	83.6199	248.73	97.8634	209.194	278.948	54.632	64.7075	90.8775	92.2146	172.118	150.511	0	237.606	215.122	127.163	95.7053	52.4949	167.263	252.476	98.2466	181.094
		349	1513.12	162.944	63.8056	199.65	175.75	27.4402	0	332.942	123.044	167.2	138.45	250.383	152.135	29.3846	136.808	99.1931	150.665	83.2512	0	190.41	71.1203	214.113	70.6458	219.772	239.558	18.6633	96.9052	107.602	113.184	151.002	132.093	0	187.772	188.613	105.502	109.686	45.4388	136.265	197.044	148.553	169.216
		350	1516.98	235.414	46.5847	332.132	164.685	23.5331	0	320.06	147.171	193.375	93.1787	296.967	157.06	47.4943	130.933	53.7286	185.59	170.47	0	174.383	63.7911	153.648	108.122	204.88	233.64	56.7253	104.967	142.883	94.4034	119.335	97.4988	0	226.674	145.398	118.958	102.766	0	185.026	288.863	95.1939	203.328
		351	1520.84	261.576	56.654	222.733	147.454	43.2257	45.9084	268.146	155.497	145.908	146.825	210.345	172.163	73.1783	125.919	75.2511	61.5645	141.473	38.7777	229.362	112.901	148.499	85.7558	197.896	243.812	167.213	66.4976	94.2085	74.1767	131.622	142.363	0	248.175	117.001	84.7321	215.379	36.0748	177.295	249.713	153.126	250.043
		352	1524.7	191.517	49.1903	283.179	215.733	53.8288	0	213.241	153.588	86.7347	147.206	265.303	207.299	53.0066	77.388	88.9842	109.679	146.578	25.4747	117.073	87.8672	232.661	57.3255	252.81	285.136	79.4297	137.043	61.1776	123.136	91.8222	128.305	0	277.126	239.851	112.316	160.906	34.4868	119.193	152.31	87.0238	188.071
		353	1528.56	109.916	53.4966	285.301	162.834	111.577	70.1214	223.259	98.8583	109.059	96.2554	190.584	254.808	41.5986	127.44	132.821	136.661	159.641	41.8256	151.437	90.6769	141.809	104.773	169.919	196.212	56.8224	126.825	103.311	64.4401	122.886	114.388	0	226.234	183.388	51.8298	215.957	0	152.426	240.645	114.927	172.085
		354	1532.42	203.628	79.7892	228.034	204.443	29.6509	54.4806	274.223	120.198	122.615	156.955	218.83	248.75	21.2895	73.8775	132.307	111.683	122.804	31.9286	215.242	58.7993	137.65	51.9887	180.185	244.487	104.737	122.177	103.107	31.0299	167.24	147.491	0	199.435	173.868	79.1731	150.065	23.0674	138.305	198.324	132.517	229.987
		355	1536.28	94.9012	60.6503	221.232	177.364	32.7669	49.0572	316.943	118.526	157.493	141.627	153.368	320.456	34.5224	160.351	89.64	98.9147	128.016	31.7785	121.485	62.9161	183.299	76.9848	190.526	236.921	57.5274	141.923	77.4037	86.6273	150.343	187.714	0	199.42	215.301	60.6714	180.532	42.6281	174.414	158.99	119.44	85.2427
		356	1540.14	160.294	85.6173	218.782	145.066	59.6697	78.4813	242.395	171.632	122.616	162.738	186.5	203.256	24.5788	106.445	49.6419	109.633	161.435	71.4938	121.466	75.643	194.763	103.535	178.996	234.868	55.7102	128.191	54.6876	88.1231	190.273	151.3	0	315.107	216.5	62.7621	113.637	40.1555	155.681	198.301	98.7543	160.575
		357	1544	155.778	68.2527	304.75	185.875	83.8619	95.7369	291.798	149.948	92.3401	131.793	194.787	281.721	0	104.834	79.3763	145.589	105.491	0	159.245	76.1005	179.661	99.9901	223.117	236.708	86.556	164.423	75.4569	39.639	144.816	165.171	0	194.185	213.849	27.3835	192.173	33.2136	122.133	202.489	159.08	159.041
		358	1547.86	160.006	24.4012	313.393	206.541	61.2276	61.655	217.296	146.747	100.33	100.597	278.344	217.702	0	101.623	123.44	44.1923	105.794	0	164.937	56.9169	219.796	48.6965	170.047	239.201	78.152	134.992	89.1918	61.3126	114.796	134.9	0	279.842	209.187	61.3706	138.848	61.8819	179.529	229.09	175.646	130.982
		359	1551.72	189.633	68.0194	306.038	251.287	32.705	101.491	249.318	150.914	109.956	209.859	231.33	247.888	0	124.942	73.6569	74.3675	130.968	17.9676	137.955	52.1488	108.243	71.4624	175.661	240.563	97.6556	175.129	91.6017	98.8861	142.039	102.681	0	272.315	253.483	58.4398	151.363	70.3932	124.749	205.225	139.697	232.917
		360	1555.58	201.047	40.2802	287.117	168.562	0	126.103	256.368	143.337	150.997	218.784	220.746	244.861	55.008	136.056	76.6782	127.747	108.776	17.6975	130.196	89.9156	105.258	55.4056	148.087	238.326	37.9229	207.701	77.6803	83.0727	214.405	149.575	0	265.07	190.603	32.0948	177.05	42.2633	161.476	128.418	199.499	214.092
		361	1559.44	221.334	70.3565	260.68	110.345	83.0304	139.357	320.764	114.722	172.922	162.554	241.96	223.908	41.918	124.324	81.2771	99.133	114.851	0	274.365	125.122	178.156	84.0887	183.433	239.797	68.8123	121.949	45.6138	145.417	118.593	179.42	0	254.804	269.04	56.0489	175.309	35.5538	168.712	165.375	134.055	170.429
		362	1563.3	201.186	25.0096	325.364	151.355	0	103.139	235.805	93.5099	153.027	265.45	278.174	248.838	0	161.01	45.2983	74.8049	126.177	0	247.241	81.2882	121.613	75.0765	238.455	207.953	90.3649	183.323	78.3911	94.8186	186.968	229.262	0	274.578	195.267	50.706	109.844	42.4061	147.162	246.474	99.5228	185.58
		363	1567.16	105.51	119.929	290.969	190.348	39.2246	80.5282	267.863	167.476	112.035	159.828	206.436	198.016	22.4757	167.978	77.6187	79.5693	115.58	0	213.867	81.0489	179.889	68.2684	216.218	210.873	98.7546	183.853	65.9859	101.103	152.296	212.571	0	170.96	208.401	62.0013	173.352	40.6296	113.638	154.149	125.942	225.849
		364	1571.02	145.09	40.2206	300.316	146.042	49.4836	110.063	343.663	98.7705	104.288	117.382	207.892	225.383	74.1923	142.374	47.689	128.603	166.156	0	237.533	58.3423	177.572	88.9402	199.549	264.985	95.3167	185.403	0	72.4954	117.692	138.39	0	214.583	176.345	99.9419	82.8615	84.0865	195.951	168.681	137.276	191.388
		365	1574.88	141.026	26.3387	334.315	157.843	67.1552	51.9194	222.105	107.986	164.671	118.771	237.232	278.164	70.6932	87.8753	85.0197	111.743	132.004	0	151.888	48.1736	121.966	63.459	157.427	252.369	109.071	153.988	80.5909	108.048	173.491	179.294	0	247.496	115.148	36.1481	235.632	61.2474	194.346	119.31	106.767	137.715
		366	1578.74	256.296	40.9593	305.795	160.913	24.442	163.534	320.353	92.8249	72.5555	148.939	250.25	186.581	58.1404	118.427	65.7582	122.017	119.606	45.8345	208.954	30.5252	84.7783	37.282	136.298	284.581	46.2213	159.771	69.4207	110.858	152.552	173.877	0	302.802	172.131	115.85	177.478	94.3035	206.513	189.503	156.79	94.2109
		367	1582.6	207.857	74.4617	300.614	163.909	43.8424	133.462	281.903	99.7194	143.423	98.6727	212.025	220.426	82.0288	162.313	37.229	131.749	167.557	0	146.168	71.6558	138.853	96.0633	125.051	215.279	41.4896	172.257	77.479	116.756	116.346	196.306	0	246.292	135.51	101.786	147.243	105.87	244.902	190.435	135.743	175.047
		368	1586.46	198.058	87.5172	239.254	171.961	0	135.713	283.992	100.63	141.035	212.589	250.15	217.621	78.4414	97.7349	61.8206	152.119	77.483	0	117.184	85.7929	116.795	59.6303	135.696	241.72	138.957	169.833	69.3932	113.508	163.976	254.195	25.1409	255.228	150.916	99.5955	275.17	73.7159	225.044	199.701	133.144	166.936
		369	1590.32	157.678	55.3965	299.621	138.903	78.6468	86.6864	317.357	70.2387	97.4132	239.981	195.664	220.368	76.062	95.3296	89.1441	124.688	145.883	46.5827	188.618	35.6882	119.849	51.5783	171.509	287.885	104.855	186.182	69.5755	127.089	171.317	136.23	39.9731	171.975	193.174	85.745	308.551	76.6704	171.372	175.288	255.12	68.404
		370	1594.18	242.284	78.8187	298.429	175.076	30.8604	86.611	195.042	120.591	121.236	209.171	194.496	215.37	52.4952	133.831	62.2778	79.4268	117.124	35.9006	124.435	19.2344	152.042	74.8997	133.947	224.541	45.5757	117.691	46.0533	117.805	170.982	178.661	20.9462	224.056	174.751	73.3569	229.759	64.0543	209.064	181.812	125.509	123.243
		371	1598.04	176.015	57.3619	285.83	136.839	38.6949	150.265	197.47	103.18	150.777	129.704	128.773	227.052	59.9819	99.6064	98.8475	137.62	129.035	29.8597	145.92	36.0804	127.992	79.5874	187.077	220.123	66.6757	140.436	0	105.542	204.12	143.685	0	274.273	203.07	103.495	239.688	97.2513	160.666	154.992	196.196	58.2524
		372	1601.9	230.898	37.6769	294.562	186.599	26.5039	117.438	268.456	73.4546	58.123	205.675	236.054	206.819	57.9601	143.523	98.1263	156.259	140.48	0	189.958	52.8158	170.744	34.4496	162.746	170.22	63.9662	134.774	44.2521	81.4476	155.352	155.974	25.6351	231.488	151.552	87.8583	214.24	60.8723	171.142	231.529	158.838	63.5958
		373	1605.76	239.215	68.9818	281.721	96.4951	48.9361	142.96	293.05	62.7051	152.998	158.993	134.363	126.657	58.4199	100.536	70.0174	81.2773	187.299	0	180.878	51.5726	107.187	50.0937	161.902	261.756	35.4464	140.988	0	75.8443	224.224	161.03	30.8519	253.002	169.284	30.1815	204.038	57.9628	176.95	115.104	232.516	168.032
		374	1609.62	227.215	0	305.653	140.912	60.3394	107.476	269.788	90.1444	110.026	129.26	158.952	227.306	93.8099	80.0916	61.5256	105.702	218.221	0	109.849	102.65	175.211	29.4199	200.135	176.228	53.9556	123.814	0	102.12	167.787	222.474	42.2345	214.374	187.61	144.231	206.725	64.8907	136.043	222.414	133.45	145.024
		375	1613.48	221.722	65.6512	242.789	122.597	86.4866	136.61	313.624	127.5	104.93	209.682	222.945	150.922	116.249	164.169	42.4792	104.351	232.424	0	159.007	104.369	214.612	37.1065	196.594	199.157	53.4034	125.041	0	99.9416	132.537	161.884	68.3415	262.767	170.703	95.8194	210.084	57.8605	244.067	244.418	167.566	76.842
		376	1617.34	219.081	83.722	286.926	139.391	77.1277	124.765	381.072	106.998	136.007	190.56	165.408	228.677	118.291	146.505	87.3826	115.855	194.989	0	145.365	54.4123	117.179	40.7868	172.026	277.135	87.0834	101.875	0	74.029	129.634	160.295	41.9222	249.929	166.824	79.1977	278.619	53.8667	177.568	198.238	180.266	233.982
		377	1621.2	131.107	45.4852	245.738	96.8296	90.5727	130.224	393.479	133.576	99.6549	158.757	157.388	226.856	99.4042	156.062	38.7623	93.5058	179.787	63.4285	89.4771	21.9835	146.282	77.6575	229.054	277.316	48.1148	120.328	0	73.7723	147.781	130.329	68.3073	225.238	113.454	99.5285	223.486	79.6129	178.197	135.517	126.75	187.165
		378	1625.06	271.439	59.3709	241.078	137.953	60.7662	136.745	394.653	83.1915	82.1834	214.086	106.778	199.07	86.7467	120.788	70.694	125.601	234.547	19.8935	174.351	54.9579	146.65	77.2962	209.809	253.805	36.5098	119.329	0	114.19	152.069	99.4195	59.6715	226.911	176.187	109.775	231.792	51.1229	167.6	189.718	121.729	201.442
		379	1628.92	241.607	110.844	243.543	162.176	56.6338	106.413	331.333	145.933	141.534	204.557	121.525	262.41	64.6437	181.063	78.2138	72.3008	238.312	0	195.004	45.4422	166.286	72.4605	165.519	271.884	82.8135	179.256	0	86.5207	138.015	108.147	122.409	241.835	162.995	116.547	199.585	73.5994	168.547	254.967	101.687	168.956
		380	1632.78	221.074	104.952	297.517	166.777	74.7111	96.3919	298.592	100.459	105.382	177.024	196.595	157.898	71.5537	161.536	40.4076	139.859	268.98	27.7027	192.488	63.602	169.001	41.1611	182.019	273.022	56.3813	160.21	19.8732	87.9242	219.787	135.539	99.9769	230.723	124.101	145.537	153.6	39.7003	131.924	260.886	178.28	90.2213
		381	1636.64	183.607	57.2089	320.262	182.234	29.2738	95.3111	308.123	151.878	90.1204	168.331	194.516	162.722	54.6598	107.331	42.9436	125.815	224.944	0	164.239	47.1218	146.801	125.603	254.938	284.179	22.436	109.426	0	73.184	186.977	99.0802	77.3528	204.351	185.13	137.465	181.544	0	184.931	237.094	139.973	112.467
		382	1640.5	160.561	59.873	296.798	124.426	63.2572	101.152	280.129	122.778	184.656	210.637	175.778	265.939	93.9193	151.823	98.5773	103.77	266.515	40.5584	133.261	56.8239	119.312	144.958	188.542	255.134	45.0438	106.722	0	106.369	151.277	79.7757	74.6774	163.344	155.453	217.264	223.015	50.0945	121.612	268.941	143.069	74.9553
		383	1644.36	190.728	56.8125	293.839	127.105	0	108.943	255.644	199.564	117.298	147.749	243.337	219.497	55.2765	132.196	72.432	136.266	215.638	0	175.471	34.627	211.65	130.982	152.3	294.359	65.47	79.7762	0	119.242	134.841	121.176	44.3886	153.041	198.491	196.262	202.53	48.7743	154.085	252.964	165.875	210.466
		384	1648.22	216.674	43.5189	250.45	152.258	82.3848	69.5062	383.911	138.281	150.06	214.748	221.027	248.423	79.1678	140.826	129.966	120.902	263.752	24.1571	155.051	37.9449	174.96	131.38	180.764	233.858	103.984	81.4987	0	142.495	109.268	117.448	100.108	199.971	193.796	131.262	188.711	25.1998	172.282	257.118	157.301	106.999
		385	1652.08	183.489	105.682	280.607	156.17	97.5783	62.3336	335.543	160.458	138.663	193.191	238.42	236.705	64.3717	167.606	82.8515	136.378	294.51	30.4333	148.899	43.9791	185.981	124.826	213.279	181.824	90.2155	61.0722	0	63.5351	177.386	150.778	66.9155	253.516	250.232	76.2269	177.308	39.617	118.361	206.184	189.738	133.616
		386	1655.94	233.786	109.893	271.789	122.141	51.0115	42.9792	307.71	119.751	118.366	182.11	210.875	295.054	30.7068	85.567	75.871	125.15	241.258	43.1257	147.422	26.1208	120.321	107.721	191.784	268.243	68.8291	182.865	0	93.3616	157.635	120.35	139.464	186.378	218.332	80.0087	120.233	28.0993	155.033	175.32	200.789	133.858
		387	1659.8	210.999	122.772	278.768	169.023	79.5296	48.4778	312.692	226.02	86.89	266.838	151.685	223.589	80.8715	125.105	103.159	154.229	253.895	64.7871	104.61	88.9221	149.207	190.716	216.311	303.788	0	160.947	0	82.1017	174.989	110.616	120.935	175.41	178.191	118.056	137.678	23.7841	151.335	169.061	122.914	64.8396
		388	1663.66	182.637	112.897	295.086	183.941	63.7437	23.7376	308.737	353.326	114.053	292.222	250.088	250.269	92.7394	62.6532	65.9723	78.4851	286.535	57.9639	132.153	70.289	135.59	87.6316	203.06	267.218	69.5538	104.935	0	175.801	154.4	127	92.7236	203.444	151.87	37.9944	163.744	50.2133	127.722	178.684	155.308	99.6268
		389	1667.52	205.238	106.029	327.059	197.748	49.2812	75.5598	295.413	135.528	113.606	312.109	183.865	201.725	69.1379	133.432	46.5496	141.147	284.821	36.5761	119.238	38.0519	154.038	91.8932	192.755	250.764	39.1039	167.347	0	103.57	162.43	89.4898	107.557	237.129	162.368	126.151	150.981	0	222.977	154.904	120.785	117.629
		390	1671.38	205.701	72.5304	242.967	145.573	66.5746	140.47	201.119	358.889	109.142	223.896	227.441	227.461	65.3744	90.5656	77.6749	208.543	229.686	22.0086	123.639	64.253	204.953	133.638	179.085	232.486	67.3639	102.454	0	106.733	101.953	138.973	105.721	191.309	208.28	94.3916	179.403	28.4329	207.749	171.613	189.886	65.0427
		391	1675.24	214.6	81.6912	252.79	241.625	45.5792	65.5554	219.055	215.392	112.774	273	221.569	267.711	97.0637	115.639	58.6656	147.001	207.528	77.8371	125.214	58.5721	173.541	125.963	204.255	246.443	65.9199	90.7641	0	99.105	146.098	142.486	103.472	184.026	202.273	137.704	120.814	0	173.916	230.939	121.527	90.9829
		392	1679.1	197.102	47.3378	256.724	219.031	43.9112	69.5539	213.54	413.177	117.892	292.664	275.564	221.968	116.351	90.0141	55.6823	182.932	248.655	71.2085	151.1	50.9519	161.466	150.042	249.911	228.443	64.7647	125.94	0	62.949	122.035	97.4526	164.196	261.219	126.892	139.98	146.369	48.6394	209.646	180.299	73.44	58.6769
		393	1682.96	195.032	106.038	226.144	184.22	60.9716	65.1276	222.241	266.4	137.082	327.071	183.208	220.67	53.1603	103.22	88.7769	121.76	247.099	77.1967	148.034	42.1345	137.098	80.9114	245.537	255.33	56.3303	125.155	0	87.9859	145.889	140.805	119.534	178.113	133.394	97.0997	152.9	40.2171	178.27	239.075	94.079	54.9058
		394	1686.82	201.695	107.91	244.848	173.978	63.8286	64.1607	141.45	427.48	105.06	305.211	206.757	256.625	34.9353	188.486	31.2551	133.463	229.599	58.2097	113.426	98.9418	166.148	116.348	282.456	296.74	48.372	144.718	0	101.027	148.704	133.107	110.86	144.697	164.605	68.4287	169.906	0	150.927	210.466	112.249	53.7283
		395	1690.68	154.436	100.25	252.799	176.012	52.7075	92.1475	142.406	250.488	93.2931	298.669	197.369	233.157	75.9645	161.061	58.4462	115.299	213.105	58.8205	120.489	60.2618	111.058	141.402	143.657	316.094	44.2973	104.269	0	127.099	41.2645	204.88	144.075	192.06	113.416	102.685	90.1897	0	136.938	169.097	127.352	59.6204
		396	1694.54	147.148	111.755	280.796	265.467	64.771	72.9644	156.087	173.111	136.9	240.743	197.33	235.143	65.0331	154.016	50.7067	123.048	372.625	61.0975	123.213	61.4115	109.098	142.114	187.394	316.568	22.4005	183.527	0	77.6017	129.296	167.34	117.336	244.442	153.568	46.8146	145.097	0	197.672	246.759	148.469	99.2715
		397	1698.4	150.07	59.1728	255.194	195.256	66.3879	54.7986	211.267	199.524	160.081	192.361	209.605	288.975	48.3475	83.1234	69.9331	59.7267	306.367	96.7401	139.902	53.9173	181.297	184.074	205.354	229.105	68.1398	134.172	0	80.8108	136.289	155.547	120.063	202.774	155.313	37.0125	154.459	47.6237	170.88	250.085	103.371	74.2851
		398	1702.26	85.6564	119.612	280.946	206.175	66.6281	61.8995	111.283	189.334	111.714	167.792	199.524	318.258	47.3323	123.082	31.1448	59.6206	262.142	38.3845	58.7156	80.4089	204.005	163.149	330.303	304.865	76.7118	134.799	0	74.057	93.6908	165.709	126.317	146.33	246.492	26.3116	166.745	63.6784	192.888	142.723	108.66	56.1296
		399	1706.12	131.802	154.725	275.056	155.706	20.2103	87.6092	110.006	207.09	106.197	155.63	241.918	246.454	26.8	50.2787	74.6067	118.384	303.686	22.3002	147.902	102.732	127.861	169.445	211.181	303.74	77.3984	119.568	0	119.437	64.4276	161.131	124.773	252.493	231.337	43.1071	169.067	28.2146	108.669	197.179	140.192	92.7821
		400	1709.98	83.8732	91.8241	243.405	194.494	56.443	66.087	122.886	225.118	151.415	247.232	201.089	263.456	26.9158	106.426	71.2144	135.577	292.322	0	155.651	66.3217	158.802	128.478	259.858	340.422	0	177.602	0	106.706	50.4071	144.371	116.48	171.13	211.704	79.0795	213.967	41.1233	161.318	178.535	114.924	55.7938
		401	1713.84	147.408	109.586	260.06	93.9351	125.234	50.0968	117.332	245.055	125.081	201.515	204.598	268.622	47.3468	43.9156	53.8137	87.301	328.392	38.0184	115.014	98.1517	182.724	128.602	233.324	235.768	32.662	231.833	0	105.396	0	174.41	164.181	131.378	219.316	39.7824	199.331	55.1091	134.822	215.676	188.194	103.582
		402	1717.7	155.749	164.241	272.957	144.28	24.2641	58.0225	207.933	192.306	150.465	146.097	144.659	200.997	46.5803	86.9387	66.3878	153.609	225.145	59.1164	130.824	78.3306	160.25	126.815	246.078	290.757	40.9535	185.248	0	124.171	68.863	153.931	122.269	179.338	199.646	67.0374	175.1	0	172.57	251.175	117.361	65.2765
		403	1721.56	120.192	81.1245	229.32	167.849	30.0395	62.3306	156.349	193.979	152.376	132.944	191.987	231.769	62.9483	62.7592	59.5429	60.3184	250.702	50.8611	88.1028	73.1727	170.726	179.186	257.182	334.269	86.3194	170.757	0	62.6313	53.2498	164.5	170.34	171.781	211.729	49.5206	159.379	63.4794	107.949	192.911	167.869	105.976
		404	1725.42	135.82	150.398	227.845	104.841	95.8946	41.7665	124.553	205.228	82.9393	167.355	146.772	246.179	73.3049	121.5	94.2853	103.633	289.083	62.2719	55.7693	56.657	162.645	155.049	242.892	313.926	45.9156	136.964	0	110.199	94.1275	224.113	192.608	226.651	234.149	81.0313	138.016	92.2591	167.768	168.53	119.812	150.872
		405	1729.28	61.7255	73.6672	245.757	104.111	96.6142	44.1383	78.792	205.241	96.3109	130.405	140.458	193.047	66.8379	163.707	98.2415	73.5592	253.56	80.2175	149.731	76.6221	156.465	199.799	214.439	297.521	52.0565	183.178	0	165.854	25.851	179.366	124.434	171.446	163.971	70.3694	146.746	53.7996	190.541	206.561	130.143	125.784
		406	1733.14	97.5905	164.902	255.645	164.079	49.0354	77.9685	102.09	171.891	73.7292	193.031	217.173	178.954	39.3623	186.386	76.3364	101.237	213.996	64.7198	96.8226	0	122.322	140.58	280.462	252.255	74.5516	174.232	0	160.887	69.3402	119.086	130.705	201.391	150.516	54.0238	132.374	64.1058	161.353	207.347	180.634	133.116
		407	1737	95.2654	165.097	254.235	72.5993	38.7636	92.8993	92.6616	227.88	88.2697	145.734	134.446	211.843	89.2993	165.034	75.8501	104.192	269.848	46.1852	71.5846	72.2724	89.8178	90.3662	229.765	286.9	104.459	182.573	0	93.4772	54.266	156.111	145.953	178.345	188.755	65.349	208.449	68.054	178.315	178.888	109.276	193.742
		408	1740.86	77.1871	179.518	169.662	82.2501	44.7213	75.5029	179.932	186.851	74.0425	195.894	186.776	236.443	107.654	120.451	107.326	29.4798	250.531	113.138	54.4062	72.5075	117.017	183.027	229.441	318.516	78.0338	222.753	0	143.124	33.0897	109.373	81.7761	210.08	250.815	80.464	183.516	55.157	120.024	188.515	157.504	169.653
		409	1744.72	91.0974	183.859	238.679	36.8973	123.835	93.8817	87.9589	164.799	115.623	187.574	183.506	262.509	64.2367	68.5759	128.956	64.4296	278.805	68.349	48.7862	41.0789	174.366	199.375	264.906	303.449	65.0299	201.713	38.9747	209.025	72.3593	157.089	141.625	196.001	223.184	65.9191	146.551	91.7022	189.036	127.884	101.224	193.629
		410	1748.58	132.968	150.848	226.38	153.25	56.0161	121.386	117.042	174.955	107.721	161.059	175.738	200.553	72.3152	128.352	94.8094	57.9921	323.213	61.4371	62.5991	31.3877	162.918	167.375	250.811	288.934	70.9181	213.877	45.4107	171.053	43.4656	234.138	158.864	182.026	186.441	40.0501	205.268	66.9886	166.05	114.476	80.4172	171.861
		411	1752.44	112.843	171.223	177.55	202.794	76.1938	93.0488	139.297	209.849	122.728	187.669	199.514	252.394	96.0768	171.342	130.418	61.6738	338.596	50.232	79.2081	60.8687	176.362	138.053	212.301	273.202	116.66	222.108	60.0687	153.517	30.1239	139.793	88.0115	151.33	178.148	91.0267	243.289	64.23	179.71	176.28	130.534	168.72
		412	1756.3	58.0015	162.699	317.123	89.0585	62.8891	125.401	154.952	78.2923	175.817	131.953	142.437	181.391	103.263	89.5289	105.296	40.5914	274.76	98.964	92.0985	60.6392	168.754	129.765	254.882	239.897	64.7013	197.938	49.2668	221.461	0	128.311	122.687	179.617	204.225	91.3076	203.277	68.0048	199.19	134.405	187.16	185.812
		413	1760.16	94.1989	101.491	302.06	117.295	93.165	124.677	148.676	61.3717	103.85	134.589	204.777	229.096	77.1259	156.743	87.244	47.4696	274.3	42.8821	96.6414	46.7456	184.85	128.084	252.46	287.448	34.2653	170.661	31.9232	249.498	65.8341	160.669	125.831	155.41	159.808	80.6558	184.201	86.858	166.495	152.894	156.915	193.7
		414	1764.02	148.549	146.897	279.934	129.063	81.9562	104.674	140.557	146.113	83.2263	172.824	265.531	209.353	101.736	122.893	113.082	88.9249	298.958	61.5104	50.383	75.9652	181.918	172.424	235.998	265.905	103.538	201.596	41.2292	211.42	53.4667	214.126	90.8275	182.25	180.09	164.44	212.131	106.478	195.943	138.307	124.945	180.477
		415	1767.88	136.488	200.026	301.127	141.384	0	64.646	142.257	136.368	82.7797	159.347	260.441	254.581	17.0969	99.1101	69.1598	95.7009	296.443	59.0794	70.453	39.0501	171.443	163.634	233.256	253.762	64.6715	250.913	59.7998	190.966	0	150.111	99.0137	201.181	113.74	119.945	160.595	109.7	222.242	119.164	129.194	173.356
		416	1771.74	104.728	148.551	272.345	125.392	60.6315	80.7659	151.261	113.614	114.454	156.423	202.44	250.433	75.1487	63.3017	140.2	70.9198	272.579	85.305	77.7999	0	242.154	164.634	298.042	190.458	51.9445	150.306	48.1591	188.79	32.4903	149.804	157.747	182.497	162.633	85.5133	194.944	75.0301	138.374	137.995	173.246	106.626
		417	1775.6	110.105	196.189	301.252	62.3364	56.9184	93.4725	153.026	66.1404	88.833	181.839	141.196	231.553	104.938	83.2434	175.803	66.0426	216.24	92.5356	100.588	19.884	178.981	186.572	284.15	258.949	85.0941	206.766	54.7877	212.158	49.1551	105.935	157.032	208.948	153.68	77.1463	205.264	82.2987	130.209	158.476	193.844	143.614
		418	1779.46	107.185	174.369	291.483	141.414	60.087	133.026	130.279	97.471	122.973	184.188	138.821	207.321	76.4094	64.2098	156.119	59.175	229.048	76.383	45.694	0	158.698	149.078	313.462	211.974	30.0876	153.32	39.2162	265.847	70.2793	207.456	56.9443	216.903	187.218	17.9953	151.554	136.782	133.122	97.3951	110.785	196.747
		419	1783.32	145	156.151	303.008	52.3127	62.171	114.445	107.63	114.75	136.304	209.276	214.254	242.165	60.8085	26.7897	156.454	146.836	200.688	82.3049	31.1425	38.7001	148.156	99.4701	266.921	266.112	61.6472	158.259	42.3418	215.495	20.9471	154.644	100.719	169.205	255.312	39.8628	150.051	80.804	135.929	174.923	130.27	163.64
		420	1787.18	103.236	185.406	286.064	159.364	40.4049	129.232	187.679	83.1173	141.911	168.598	276.74	231.579	97.9119	0	153.121	114.732	290.936	0	53.8851	24.7209	130.916	159.273	300.444	231.82	40.9716	136.931	42.8444	321.2	33.8531	203.185	92.776	211.333	160.475	89.2341	222.672	50.5921	144.264	133.228	121.287	141.332
		421	1791.04	114.195	199.965	337.302	135.443	51.058	67.9116	109.706	39.1379	152.436	178.104	302.095	120.119	137.355	135.908	151.526	165.927	260.606	0	74.6079	71.271	197.671	112.412	228.5	231.047	25.0733	129.712	114.714	210.556	22.7548	138.821	79.1179	277.86	186.632	125.309	196.181	83.6008	211.421	137.306	122.61	176.203
		422	1794.9	132.445	140.219	350.339	199.401	39.7222	60.7745	120.851	55.6995	98.8507	152.359	212.477	235.202	97.2836	129.276	172.608	146.753	235.589	81.3871	67.0429	40.2515	149.682	111.812	214.596	202.935	42.0954	198.956	87.7458	217.157	62.449	264.934	135.358	178.139	216.91	52.6847	191.887	135.706	140.942	132.462	181.919	97.0615
		423	1798.76	156.469	192.759	297.553	120.452	0	107.162	106.038	33.9264	138.595	230.3	236.813	184.616	87.2332	106.251	150.577	84.1761	258.921	165.597	25.9587	62.7538	179.253	131.169	214.223	258.026	0	117.39	105.113	244.522	45.4357	167.722	94.9944	194.837	201.659	77.8544	184.753	59.9101	125.701	163.479	129.161	119.903
		424	1802.62	215.725	148.897	260.777	138.203	57.0352	133.316	154.934	32.8538	182.816	162.096	202.564	276.121	89.6967	106.359	144.861	137.313	220.964	94.5945	98.4846	46.7577	201.805	93.2075	222.325	244.213	18.4013	159.664	71.511	241.479	113.787	210.659	76.0796	186.989	261.86	173.033	179.077	71.5757	179.808	152.421	135.579	150.757
		425	1806.48	198.891	211.075	332.212	129.005	57.48	101.207	96.5818	0	134.445	184.753	236.748	216.46	107.311	113.289	147.685	192.399	232.358	72.146	0	74.9523	215.072	148.619	196.171	224.45	0	123.84	105.155	186.088	44.3455	211.828	101.212	192.999	151.45	160.062	130.032	73.4545	179.613	144.544	143.243	80.0036
		426	1810.34	216.8	152.512	337.391	98.7186	98.5905	90.1073	138.428	134.524	191.218	203.408	225.351	236.015	86.6744	60.6958	172.653	126.042	183.217	0	73.215	46.1427	270.433	151.126	354.151	186.762	82.386	157.031	106.848	284.089	42.2235	213.598	93.5458	215.826	257.688	174.28	205.775	66.3225	76.7806	88.1422	114.002	139.494
		427	1814.2	189.118	168.72	323.459	68.8371	42.5726	121.391	203.641	34.4981	183.904	222.645	238.668	188.879	150.973	113.412	144.762	157.61	244.709	0	36.1033	39.8137	226.988	126.131	376.786	210.661	67.5154	130.795	120.522	254.544	72.9039	230.066	120.981	276.499	191.902	116.738	142.045	78.6632	90.1075	146.619	114.479	98.962
		428	1818.06	153.956	211.386	275.812	75.8514	0	74.877	212.288	48.5166	147.966	186.128	189.944	201.752	62.2522	44.6687	142.919	165.919	265.707	0	42.0632	73.4448	183.272	131.444	314.651	258.58	37.3318	149.943	116.6	270.356	61.3787	168.322	77.3572	224.918	93.2649	68.4935	216.79	75.8877	162.391	144.556	84.2667	164.192
		429	1821.92	149.947	143.882	337.434	141.56	24.2889	120.806	167.718	42.1311	197.502	221.433	204.082	148.607	63.0659	88.045	157.104	124.013	242.764	132.006	70.3866	0	184.908	111.434	274.681	251.756	22.7928	94.5536	146.318	280.817	64.5568	145.068	87.3232	230.391	211.626	115.849	199.469	91.9706	135.698	123.524	89.2963	120.555
		430	1825.78	98.3981	148.132	226.928	152.117	24.1595	111.082	196.689	48.042	167.804	161.732	201.329	205.639	117.162	61.0658	100.818	146.589	180.049	72.7361	61.7982	68.7218	180.98	150.715	222.107	171.116	22.0456	29.5969	93.9813	293.826	56.5672	165.632	66.4063	177.718	183.938	121.262	188.57	102.947	112.81	192.492	93.8637	116.034
		431	1829.64	198.015	155.839	260.079	38.8567	20.316	138.196	223.099	34.9777	116.124	139.652	129.384	189.186	59.1023	22.1809	106.78	178.025	250.824	112.213	79.6276	60.461	179.228	159.113	314.256	195.841	23.6814	110.65	97.7632	258.687	57.7375	170.889	84.5812	201.074	203.17	172.246	183.367	76.4362	175.991	152.81	110.465	93.3182
		432	1833.5	172.077	172.321	301.613	94.2559	0	167.689	191.723	54.7481	116.818	176.463	186.529	233.671	81.4012	32.596	163.754	157.209	257.441	100.918	55.1346	35.7399	176.548	125.886	280.809	174.609	0	153.304	138.127	248.953	57.3748	164.391	92.5201	174.382	175.558	106.755	180.036	83.0818	119.994	184.887	32.193	72.8667
		433	1837.36	181.604	174.003	256.612	144.54	27.0366	133.314	228.48	17.2439	114.277	121.763	189.389	176.648	87.2259	79.7712	146.549	131.732	222.653	0	104.744	20.9344	188.375	116.743	269.949	127.318	65.4033	103.495	114.93	204.886	122.407	178.123	65.5778	218.289	115.483	172.952	176.868	56.8171	125.3	145.103	93.1974	75.8668
		434	1841.22	86.3558	148.726	242.304	110.087	58.3775	116.323	186.76	32.0684	155.318	144.935	230.528	169.635	79.8157	151.451	154.524	155.009	280.15	129.09	91.4128	53.3974	190.72	115.768	243.212	133.458	0	123.04	0	218.561	82.1526	160.305	97.276	249.098	187.857	137.488	158.441	49.1326	148.655	184.776	131.829	77.6517
		435	1845.08	181.711	189.511	291.261	140.438	0	137.269	148.165	0	209.227	166.226	174.546	175.052	39.1604	147.206	183.705	197.577	212.113	0	0	53.5109	160.131	134.965	296.281	190.531	49.3237	96.8619	95.7498	244.268	82.0846	130.469	90.0822	210.387	224.396	91.5805	175.582	26.591	200.63	179.431	97.1279	89.2205
		436	1848.94	124.154	157.011	233.447	110.432	37.2872	118.706	183.497	70.0496	165.288	162.6	161.606	195.596	69.2356	178.547	147.065	158.778	270.565	0	39.8051	59.7002	138.46	180.719	350.92	177.368	0	109.729	132.917	249.989	51.6786	195.596	95.2167	272.232	232.184	115.282	216.418	74.2238	115.347	111.474	115.158	84.6099
		437	1852.8	222.138	215.774	220.591	108.201	62.462	96.7551	161.434	86.7233	122.682	199.814	132.649	136.388	88.9923	141.604	187.526	137.591	310.498	0	97.8518	67.2378	205.764	161.886	340.15	124.41	0	114.256	85.9846	299.771	102.131	184.902	114.685	218.436	250.477	100.511	136.259	68.4539	132.9	207.632	97.0397	106.499
		438	1856.66	167.455	120.555	259.235	95.7854	42.4751	104.303	84.2288	102.219	152.364	135.596	192.118	167.936	50.9341	129.469	215.473	177.112	287.697	0	65.5798	75.3396	209.07	188.266	453.684	114.683	0	141.387	93.0926	264.576	139.269	146.56	80.1523	235.722	188.49	123.439	132.541	90.0091	185.878	179.19	175.516	124.769
		439	1860.52	167.65	189.364	278.038	158.124	41.9432	136.944	102.465	60.3008	157.445	107.987	182.909	190.308	47.7823	129.383	144.455	147.802	210.291	0	80.5987	48.442	157.326	128.637	278.148	146.007	46.931	193.529	74.2238	183.516	64.3463	166.326	90.3213	196.368	226.422	105.15	161.181	67.2831	99.1086	101.936	140.984	67.4786
		440	1864.38	218.032	172.793	216.327	146.673	56.2855	200.483	229.703	42.3229	184.171	157.547	190.399	183.012	33.9208	154.521	173.718	83.4635	273.092	0	66.6821	66.8538	171.493	172.57	228.97	123.308	55.04	161.187	90.5569	192.683	75.4386	173.262	89.9401	158.466	208.977	100.227	175.149	94.0603	171.742	166.015	84.0885	79.7116
		441	1868.24	169.327	204.925	256.123	100.611	0	124.765	144.464	69.1509	150.579	178.113	228.262	156.387	19.8505	70.4445	199.579	133.042	278.021	0	57.3404	37.6736	116.068	106.739	199.376	169.766	96.8378	148.192	43.9317	235.744	66.179	84.6946	115.143	188.97	320.63	119.686	176.08	77.0174	145.688	76.1792	128.867	85.8067
		442	1872.1	140.993	214.619	301.59	182.107	27.0021	122.546	134.168	56.7086	182.365	168.613	153.475	121.489	111.577	106.526	170.383	133.239	236.032	0	80.2676	72.5597	133.605	158.39	275.265	170.224	49.6628	118.003	99.8803	215.525	125.932	111.603	109.386	206.145	243.116	139.762	262.249	97.1544	102.211	225.787	135.972	78.0334
		443	1875.96	147.788	262.498	260.94	123.794	48.035	137.853	169.143	54.0834	160.214	223.91	146.651	169.005	36.7697	83.6818	206.578	118.484	253.243	0	41.6876	62.8302	231.677	69.2897	258.306	184.876	84.3009	166.704	46.6894	246.433	112.916	149.481	115.797	220.046	194.811	119.11	209.819	59.0799	169.185	131.611	189.406	92.7755
		444	1879.82	164.232	231.428	296.915	132.309	39.2522	74.7831	196.418	73.0161	135.263	226.39	150.304	153.269	0	97.6521	213.369	102.255	260.547	0	49.7728	22.1142	158.11	184.044	213.494	96.346	97.9957	140.383	78.5596	247.84	123.04	65.4499	134.655	200.161	317.937	133.367	117.07	47.1242	120.949	260.008	152.708	118.599
		445	1883.68	241.262	219.726	291.205	149.758	42.9586	93.7268	172.165	47.2575	210.012	221.719	161.648	172.279	67.3313	120.473	145.089	230.12	289.332	0	27.841	64.3918	203.61	146.394	237.698	166.103	86.5953	195.255	81.7784	232.51	163.088	120.579	121.577	179.316	271.679	83.6491	155.963	44.9611	188.929	142.245	88.3501	95.6598
		446	1887.54	234.741	200.899	327.099	185.696	39.5566	107.78	194.492	97.7769	181.136	130.93	185.63	189.205	85.4537	112.595	207.33	198.489	271.711	40.3351	80.3057	0	170.954	174.42	269.044	131.742	122.785	187.868	79.9471	184.389	90.3398	105.565	121.44	173.531	290.862	133.629	201.841	100.002	127.676	112.841	143.571	123.336
		447	1891.4	131.596	208.705	233.23	189.502	52.2455	115.463	142.198	88.781	187.665	122.103	152.903	171.913	24.8518	151.458	227.637	217.252	281.833	56.6729	39.6626	26.5101	127.564	155.704	209.717	182.089	96.6906	136.475	76.7228	223.884	169.764	200.991	132.609	185.821	206.145	146.321	171.408	86.3635	125.676	175.885	111.468	73.9813
		448	1895.26	159.073	148.002	253.93	206.373	44.197	124.682	149.31	96.6521	117.521	142.773	168.471	168.967	50.3681	121.574	237.456	145.466	216.124	0	76.4709	0	122.619	281.727	206.176	161.541	88.7117	128.132	105.278	242.793	83.0372	173.581	142.165	216.462	150.395	165.776	190.394	80.2204	174.483	138.362	132.156	150.028
		449	1899.12	156.441	181.812	287.279	100.453	71.2994	139.74	215.574	99.2352	148.48	145.146	212.06	187.541	55.3257	129.306	249.653	160.212	275.918	0	84.7783	39.7586	85.9219	233.538	233.485	170.92	59.5486	109.972	98.4573	243.014	182.056	145.677	146.169	231.407	201.449	140.971	212.343	88.953	140.455	144.224	137.614	178.281
		450	1902.98	162.025	199.02	322.793	147.921	26.0224	111.623	198.916	145.863	107.196	188.026	153.89	195.666	38.9348	114.148	305.998	127.48	241.321	72.3688	90.4868	0	121.889	158.35	200.569	163.704	131.97	94.106	76.3178	233.664	160.375	129.971	122.575	259.815	94.6363	113.929	217.831	119.033	162.235	116.826	125.992	121.775
		451	1906.84	235.011	205.058	336.339	195.863	40.0538	89.4393	153.236	131.105	188.012	93.751	131.176	166.854	29.2267	147.753	262.151	107.796	291.024	27.9099	71.9163	28.1763	125.102	275.787	200.227	164.777	125.21	163.402	122.279	258.571	160.032	140.7	114.263	271.414	136.505	143.187	110.755	108.465	239.881	149.456	109.94	106.219
		452	1910.7	221.762	147.218	337.017	130.762	76.8409	110.94	244.371	172.676	94.7047	190.743	164.046	204.163	57.5145	97.5778	262.751	159.098	245.978	37.7781	109.286	48.0156	163.816	279.296	264.952	161.532	157.381	125.308	65.6612	180.889	137.871	155.249	159.516	197.336	107.032	81.5179	149.743	96.5088	141.162	128.838	105.345	138.082
		453	1914.56	217.97	160.153	304.548	149.961	48.8	112.639	184.643	211.729	173.44	168.774	173.161	146.415	78.4349	179.159	212.202	126.264	329.497	30.0394	73.8366	16.8568	162.525	206.614	295.738	203.07	138.368	124.258	79.1787	245.377	119.874	193.035	131.722	243.004	167.872	159.605	101.974	59.0166	202.827	168.126	170.662	167.696
		454	1918.42	174.701	151.883	338.95	190.922	73.3206	151.369	157.149	157.526	109.918	180.044	168.726	201.645	66.86	185.525	245.904	137.25	269.991	0	126.612	81.0272	165.456	143.152	252.031	191.026	129.241	117.095	100.962	204.66	76.2963	121.926	163.739	260.502	169.295	108.319	217.956	90.3564	149.957	104.736	85.1652	188.137
		455	1922.28	200.49	167.056	285.677	176.728	79.5438	84.2882	186.482	195.288	61.9559	133.004	167.578	183.45	94.5287	211.913	221.406	222.577	259.149	0	29.9778	53.4711	150.592	274.084	256.362	168.348	164.064	66.2476	63.5949	199.164	164.106	195.406	165.253	201.887	226.176	160.735	171.163	48.0641	114.219	166.582	74.3883	169.935
		456	1926.14	211.782	157.743	237.947	172.459	93.8628	76.6421	175.323	183.823	106.456	189.43	198.651	146.681	86.8809	145.038	248.408	153.348	281.279	35.6039	96.9414	27.1335	135.772	217.35	282.014	133.918	156.044	163.122	63.6998	241.229	101.675	121.419	132.94	252.625	178.793	147.081	183.352	56.9937	164.83	134.721	93.4685	202.484
		457	1930	210.005	150.666	282.081	210.406	73.6154	77.8527	217.849	246.752	166.406	243.828	165.585	181.614	97.5165	170.013	256.349	172.362	239.205	0	66.9463	82.5132	118.369	214.077	318.029	92.3794	191.216	165.641	71.9562	213.75	113.5	119.969	127.992	258.784	182.351	109.272	82.364	41.77	202.111	169.611	115.898	112.957
		458	1933.86	224.197	132.961	271.56	152.572	68.5135	122.053	267.659	201.686	121.538	136.849	185.012	152.131	46.352	133.904	259.806	161.275	268.677	22.673	81.8409	43.5121	74.7982	279.488	335.902	112.025	128.673	144.206	62.7252	238.611	100.708	171.121	141.51	253.959	218.918	104.585	123.428	34.0144	148.333	145.816	85.4095	158.215
		459	1937.72	197.099	189.541	251.137	91.7461	63.7264	92.103	177.598	233.917	120.785	143.558	131.754	146.952	89.7369	100.786	304.398	149.964	187.53	42.0695	64.9547	102.525	122.342	242.387	229.611	148.33	200.726	113.848	39.1923	153.09	145.715	162.799	159.177	254.014	234.215	144.612	162.309	48.3072	156.477	147.99	112.709	217.273
		460	1941.58	242.654	221.125	303.792	199.9	75.59	90.4134	205.764	289.282	125.077	185.779	178.077	140.49	57.8632	123.399	308.524	135.324	228.565	69.9095	77.3149	66.6288	210.247	176.302	277.232	147.225	248.434	141.15	80.5538	184.383	200.643	216.183	143.1	216.627	211.853	121.524	165.632	77.2022	206.641	122.294	179.302	213.105
		461	1945.44	140.237	130.517	287.145	181.179	87.1472	118.427	150.317	234.992	204.003	171.023	132.811	128.324	76.6008	149.546	237.345	176.388	164.423	0	98.8778	90.0078	117.957	178.648	327.697	118.017	184.346	70.5295	86.8421	231.254	183.902	165.991	189.339	190.859	155.864	187.675	138.374	35.5848	171.526	130.383	127.519	158.493
		462	1949.3	171.946	196.803	247.2	108.042	102.972	86.4688	158.428	280.352	149.302	143.696	120.117	103.123	80.4563	128.853	269.231	123.644	175.978	0	48.5834	67.2718	125.5	215.661	288.925	143.396	187.833	97.8435	69.2844	236.678	149.366	157.193	116.391	257.417	186.779	140.082	183.016	93.0912	209.766	94.2926	119.767	216.927
		463	1953.16	108.208	156.847	253.107	165.499	81.9855	79.4646	202.274	296.542	126.344	144.237	175.314	183.066	58.4458	114.618	251.86	131.792	162.757	0	72.7472	108.801	161.188	217.137	258.918	98.4307	153.147	195.885	42.5551	192.33	160.449	153.689	148.806	324.559	194.266	126.236	206.038	113.183	138.635	106.33	139.504	207.863
		464	1957.02	90.8544	222.309	241.329	178.704	43.7113	93.3552	137.431	389.355	143.792	134.316	159.523	172.983	73.0221	29.4519	308.627	136.775	223.897	0	67.0274	122.088	119.007	227.317	265.376	88.1454	165.136	144.62	72.5201	127.336	169.929	137.182	120.877	296.475	198.854	162.535	176.463	133.085	214.213	118.682	131.367	224.082
		465	1960.88	153.483	223.041	298.744	132.803	40.1739	56.4896	230.678	256.52	137.864	170.834	137.922	171.49	57.7523	75.2002	285.682	137.721	244.635	0	94.801	169.822	113.173	124.936	191.636	187.754	222.274	141.836	106.679	193.764	173.843	196.817	144.717	252.252	223.267	169.563	131.769	45.0381	135.092	149.235	118.074	186.766
		466	1964.74	129.336	192.986	318.446	204.927	56.6353	58.1723	229.895	0	167.051	186.815	151.804	186.759	55.2522	128.495	303.834	203.45	293.004	0	107.086	177.897	176.295	161.377	252.186	65.8569	183.415	128.545	114.785	235.217	156.881	171.312	138.216	172.248	280.035	162.466	137.114	104.388	89.0161	110.048	58.2428	180.292
		467	1968.6	129.013	261.866	334.234	114.59	49.3069	62.1872	192.664	111.284	159.68	147.392	136.221	212.103	63.3114	137.233	260.763	109.108	251.792	0	102.071	158.942	154.55	186.96	248.467	115.009	169.582	180.561	101.888	230.644	126.486	179.854	142.175	267.691	237.903	113.227	169.33	83.1957	123.698	107.031	129.725	153.044
		468	1972.46	176.23	217.626	0	168.181	40.3353	41.3092	257.82	0	184.762	122.632	128.504	127.38	102.714	149.807	256.466	228.789	271.565	0	73.8722	154.183	186.111	122.609	259.023	136.36	177.484	97.1249	95.2408	203.927	135.541	152.301	109.061	231.034	225.169	206.323	162.549	61.3999	128.988	176.404	91.0597	171.929
		469	1976.32	152.175	183.638	0	204.238	65.8333	61.1158	205.281	120.306	172.835	218.742	207.949	167.623	101.695	141.711	244.982	102.691	285.684	37.8403	95.1478	147.723	202.654	221.076	260.761	114.441	160.752	82.2339	73.0697	201.693	187.673	136.324	126.974	211.512	235.042	217.439	187.062	39.4347	83.2131	151.396	78.6984	217.337
		470	1980.18	119.098	185.857	352.8	197.612	78.5359	39.9471	172.913	0	217.686	180.567	95.2369	175.31	73.6705	100.01	272.06	130.464	246.677	0	88.4147	124.768	169.17	136.799	290.499	47.0565	239.493	125.076	85.048	221.61	97.1056	193.232	109.767	258.329	306.07	264.73	149.346	53.6716	27.4838	155.262	101.093	191.388
		471	1984.04	119.16	144.666	361.719	206.987	71.8157	38.4979	232.201	0	131.781	191.32	147.196	162.333	50.3398	101.181	286.491	136	249.711	0	155.649	111.787	148.755	159.201	246.757	132.739	191.707	91.7298	55.7093	246.604	137.435	197.141	87.0074	319.546	264.862	167.427	174.063	77.7662	36.7268	151.851	0	192.524
		472	1987.9	145.21	178.624	0	190.904	0	0	200.075	0	187.281	207.78	161.287	169.93	84.4261	103.115	306.582	71.3526	197.449	0	115.893	169.855	186.316	105.129	206.095	131.037	179.427	112.419	88.2416	194.905	131.779	113.625	114.778	241.789	260.36	134.556	142.215	75.2664	64.9505	122.011	69.5193	206.36
		473	1991.76	166.685	276.583	336.72	131.489	57.1424	0	263.01	0	108.416	220.431	128.041	91.5367	71.1675	154.414	306.561	124.309	237.664	0	110.324	214.032	161.562	125.73	246.292	61.1745	143.928	113.412	105.432	191.986	89.6692	194.663	83.1214	268.413	241.92	217.102	210.369	52.2648	129.786	264.973	115.796	148.129
		474	1995.62	154.692	231.007	349.914	180.688	108.164	0	246.982	0	139.473	179.156	243.998	136.34	47.8025	119.406	248.343	169.059	264.07	0	105.835	157.148	165.955	204.338	284.014	78.5938	206.802	141.087	72.161	195.788	104.408	178.851	80.0517	265.261	222.936	191.339	150.813	109.442	97.6004	149.936	94.2531	135.222
		475	1999.48	105.757	185.799	323.824	210.001	60.0202	28.1473	183.256	0	183.023	173.48	165.235	155.874	55.8346	93.2541	210.225	169.871	215.95	19.4553	79.7308	124.535	127.726	136.49	205.65	90.3041	191.096	124.14	84.3527	275.33	161.057	185.092	46.4705	161.58	165.268	126.057	150.698	51.7578	46.5034	165.441	111.33	164.862
		476	2003.34	137.786	192.124	0	169.54	73.4016	0	234.217	0	241.074	145.977	214.292	196.399	46.3675	184.406	217.606	166.584	224.906	0	117.247	137.876	131.749	219.219	173.371	75.9127	143.81	133.342	93.1011	201.193	128.82	175.024	83.4182	229.995	177.347	164.59	118.697	61.6524	82.516	171.089	64.8991	139.02
		477	2007.2	142.521	241.09	547.544	207.912	121.51	0	235.665	0	182.591	149.139	233.548	167.244	124.299	159.551	153.875	105.215	179.051	0	77.0145	72.8651	153.041	111.204	149.517	142.215	135.864	180.332	122.355	201.086	166.853	288.646	146.601	260.099	153.279	95.2676	61.8954	72.9146	127.061	164.309	126.212	146.887
		478	2011.06	97.6993	300.417	480.4	323.658	142.597	0	247.782	0	151.509	175.28	284.083	201.442	98.973	169.186	199.251	113.145	208.049	32.7459	106.43	77.3756	108.696	187.96	295.719	73.7646	132.62	104.91	116.705	175.334	153.18	229.531	57.4183	186.517	188.197	108.531	100.731	31.2607	98.3301	153.88	73.7118	147.98
		479	2014.92	121.218	133.848	311.416	213.817	93.6633	26.989	266.995	0	207.431	176.631	149.933	163.988	63.7251	104.322	158.052	119.068	168.685	0	37.0996	147.661	182.739	113.667	173.07	80.9578	134.728	153.993	79.802	211.778	128.446	128.932	65.6533	182.913	163.489	149.813	124.991	41.4315	153.978	172.878	115.697	109.504
		480	2018.78	154.368	202.938	259.589	273.428	168.099	17.267	238.78	0	136.195	154.57	147.005	190.643	45.0695	126.665	201.97	99.9837	197.808	0	111.658	95.8647	145.041	106.982	157.552	94.8097	164.236	143.357	101.879	186.433	159.445	207.711	138.261	171.29	255.387	145.296	109.101	83.2381	92.0537	149.818	92.5029	124.771
		481	2022.64	142.369	199.027	376.372	242.581	122.887	59.6445	269.745	0	178.389	152.756	176.65	147.12	92.0668	134.885	235.867	120.434	175.171	0	111.78	139.604	273.892	126.314	196.313	118.537	103.445	155.098	129.752	182.178	185.557	197.971	84.5968	107.115	195.687	161.151	77.7485	47.5978	86.2498	88.7037	99.9351	142.01
		482	2026.5	96.5438	139.309	0	237.447	77.0705	26.4656	294.067	0	196.722	150.295	143.502	164.349	68.5256	129.962	204.687	109.448	183.399	0	148.442	120.225	177.257	227.22	169.066	124.945	103.768	147.688	75.2094	142.291	174.008	161.593	78.7055	158.894	235.737	183.295	150.159	94.874	85.4957	132.443	96.881	149.666
		483	2030.36	130.435	219.322	529.385	236.575	93.769	0	266.564	0	220.748	123.642	161.889	204.29	75.7081	82.7257	251.377	154.108	147.499	0	162.028	105.519	136.199	136.135	168.258	170.68	164.601	89.7211	102.641	264.764	140.643	157.917	71.8202	166.481	126.729	120.493	177.289	75.9984	112.699	118.843	132.369	138.882
		484	2034.22	116.242	171.694	560.071	282.24	127.949	59.0719	203.974	0	210.069	216.992	115.785	202.492	57.5722	171.306	278.425	169.338	153.737	0	158.682	73.0052	146.078	114.248	197.716	119.063	145.683	213.346	71.626	228.07	137.556	208.523	56.0897	274.443	168.606	72.3948	190.292	74.1886	110.812	160.882	103.052	137.637
		485	2038.08	128.622	140.345	567.36	182.006	104.931	0	234.302	0	172.645	215.622	84.7097	141.178	103.995	171.498	197.356	149.543	180.458	0	62.6298	81.463	137.585	143.614	168.418	132.21	138.446	184.969	95.9208	127.398	151.073	153.938	70.1965	197.889	168.175	139.256	167.044	39.9048	120.411	168.613	112.598	136.582
		486	2041.94	108.901	181.378	615.931	199.382	135.75	47.3278	284.211	0	109.175	165.941	153.39	194.114	57.4997	95.4273	240.832	120.779	116.742	0	168.24	158.009	143.235	151.378	172.66	101.738	133.926	166.277	68.8779	207.068	111.671	118.745	96.5423	140.525	107.199	159.057	141.358	81.8714	170.215	132.682	171.596	139.381
		487	2045.8	133.329	201.02	509.553	264.904	112.553	67.0654	300.001	0	200.511	157.234	181.73	152.176	107.12	115.281	247.57	202.525	173.188	0	152.608	127.344	142.894	164.952	158.817	150.271	182.07	121.883	108.695	158.861	163.904	130.022	111.516	153.09	138.198	140.052	131.175	61.8496	168.426	81.6996	78.3552	115.662
		488	2049.66	116.731	111.471	483.081	226.241	158.112	68.4276	289.795	0	130.291	214.246	120.257	210.606	111.719	126.799	156.727	140.86	148.674	0	254.15	169.202	170.769	141.222	250.702	86.3802	161.354	145.174	77.5709	195.792	178.798	115.582	75.369	168.878	156.462	128.58	114.627	91.9541	68.1598	100.751	146.483	153.294
		489	2053.52	97.2711	114.034	456.489	221.766	165.317	58.101	268.535	0	180.452	244.7	203.861	191.368	76.8685	97.5968	187.535	114.901	195.103	0	129.693	95.8823	186.756	121.601	180.485	142.637	181.891	112.717	40.4202	236.475	156.541	117.445	70.0504	204.765	186.539	143.106	175.426	41.8684	115.151	104.16	93.7974	145.342
		490	2057.38	85.9535	108.377	459.406	219.812	125.519	42.5328	276.015	0	214.704	146.985	157.44	194.335	30.7096	143.222	241.649	73.8188	182.014	0	150.167	150.785	215.527	180.361	220.526	140.522	189.684	159.267	101.489	172.669	210.037	144.103	37.9541	148.896	154.448	54.4669	80.9062	64.5269	133.168	185.399	120.349	124.165
		491	2061.24	99.2401	178.391	566.859	214.058	146.341	128.348	215.454	0	167.309	187.538	215.747	202.756	49.6058	119.797	175.215	138.356	160.699	24.3557	129.839	50.7944	147.82	146.219	188.18	178.654	233.691	177.148	96.0081	118.28	139.835	183.845	99.3182	159.392	214.08	60.4913	152.93	25.5251	88.0715	146.789	111.826	168.713
		492	2065.1	140.536	155.568	474.006	187.533	131.926	104.388	258.1	0	189.449	208.36	207.965	163.42	22.5112	136.584	261.111	121.561	176.685	0	181.395	63.1939	216.198	114.416	211.9	166.952	167.749	171.888	95.5759	203.161	143.017	206.851	49.8903	268.074	164.386	156.918	148.134	92.7102	201.83	157.4	152.958	65.3962
		493	2068.96	122.925	148.724	515.126	204.794	184.026	94.5324	288.998	0	163.482	227.785	199.245	269.015	61.4381	165.043	255.43	154.084	176.006	44.7354	145.245	75.9288	166.405	158.522	207.7	152.472	193.18	166.737	120.604	150.765	166.606	141.855	74.6305	247.179	189.903	99.7179	114.526	25.3937	146.824	173.25	118.02	151.948
		494	2072.82	92.8263	158.494	588.06	67.4808	130.992	85.0853	289.795	0	220.526	240.178	215.002	185.508	119.615	218.128	243.421	116.438	167.597	0	253.944	77.9101	119.433	133.347	168.479	172.785	128.185	159.851	65.9238	168.943	173.582	129.789	93.2096	219.711	187.228	115.802	117.779	75.2961	209.289	177.285	181.546	181.845
		495	2076.68	110.834	163.819	397.363	190.051	219.125	94.4622	237.393	0	211.89	150.902	207.473	242.834	62.0845	147.798	252.422	142.634	254.064	56.8813	162.839	81.0971	179.081	115.807	180.797	154.667	215.54	92.15	88.8622	249.675	118.632	66.2736	92.5899	258.111	222.9	144.977	81.2079	82.312	164.25	129.068	151.539	107.083
		496	2080.54	145.258	144.644	436.132	217.926	166.464	120.411	349.462	0	158.552	224.974	204.065	231.489	48.2644	147.891	249.123	208.341	239.369	29.2329	196.752	77.7418	208.263	119.396	232.952	89.4113	219.349	140.787	98.5605	200.659	128.413	125.315	69.9595	192.346	162.539	130.59	99.0679	32.0768	274.935	261.825	126.027	111.946
		497	2084.4	119.245	170.309	429.997	178.193	174.27	97.5396	347.144	0	171.332	228.374	201.048	205.175	94.0487	153.147	232.583	139.527	270.06	47.3937	181.783	102.461	127.181	112.401	212.568	136.041	219.068	171.008	64.8341	177.418	162.048	147.677	50.4439	180.58	199.823	157.516	76.1018	77.0427	191.078	130.658	57.6502	96.6025
		498	2088.26	201.277	132.098	468.564	147.373	127.819	96.7573	233.723	0	130.731	205.877	162.803	243.079	63.5391	95.1781	221.754	111.639	219.34	87.1029	260.303	86.8562	113.883	118.188	213.439	176.514	175.211	123.669	92.1232	228.376	113.78	134.131	82.3068	132.051	213.208	99.2754	111.961	38.594	166.269	103.248	169.747	93.4477
		499	2092.12	168.724	134.686	511.53	143.526	149.116	66.6012	246.866	0	134.356	238.842	213.927	182.503	83.8159	78.9155	269.276	118.154	231.237	71.9398	180.794	63.0518	113.499	152.968	186.426	193.765	162.608	188.795	89.2782	275.091	115.556	184.437	72.7786	114.285	108.579	121.81	66.3536	72.6078	170.184	90.4597	133.424	148.917
		500	2095.98	186.671	145.749	235.097	172.394	140.311	53.9175	252.55	0	154.747	247.301	211.194	241.657	47.7692	149.304	231.616	156.213	264.027	42.948	115.712	134.462	109.82	85.4225	155.092	155.077	185.801	92.623	66.2704	203.672	123.607	227.623	53.259	162.643	130.858	128.896	93.0687	87.8924	277.397	119.154	102.729	129.808
		501	2099.84	145.76	109.246	240.937	124.039	60.7649	77.7349	251.255	0	199.839	254.336	178.881	249.014	0	152.46	253.111	154.388	217.61	62.1774	150.476	78.8192	105.136	79.4522	190.767	161.638	203.544	192.132	41.4667	144.743	147.794	85.9993	91.9272	184.606	157.724	127.387	99.8326	30.8062	206.183	163.204	135.702	114.008
		502	2103.7	193.373	150.726	449.619	222.87	146.492	92.9028	226.309	0	174.7	202.33	157.959	155.625	84.5395	68.0097	204.483	157.672	265.034	65.7364	183.12	104.654	118.819	122.84	189.979	190.315	225.663	201.779	84.9073	227.758	181.387	163.123	89.0623	137.64	166.686	137.701	66.3407	93.4914	240.677	86.8767	74.9339	60.6696
		503	2107.56	202.129	160.776	225.415	187.507	188.856	75.8626	284.408	0	175.196	189.285	186.162	173.627	53.0791	111.799	185.846	221.568	250.571	85.7115	161.569	107.449	118.425	113.435	207.75	153.317	162.101	130.57	76.003	215.165	139.898	142.039	101.146	150.561	172.818	112.706	55.8397	62.7657	174.473	149.18	108.982	73.1486
		504	2111.42	130.646	159.646	308.393	197.226	154.18	85.3764	226.828	0	133.946	220.211	169.065	216.66	132.288	82.5782	276.557	203.819	236.661	0	219.047	124.957	91.5215	40.7115	265.531	167.772	207.896	120.883	105.391	255.837	181.984	184.896	114.13	117.651	142.023	151.049	49.0283	55.3361	181.242	134.102	116.092	82.7428
		505	2115.28	201.956	171.534	547.275	267.369	128.661	100.732	221.304	0	117.162	196.461	200.055	169.584	45.2809	119.158	208.519	105.832	243.905	0	162.608	129.251	119.473	84.4853	228.098	162.047	167.616	186.266	51.1668	281.65	130.383	142.407	97.7491	111.753	166.13	110.788	85.257	69.0901	227.866	150.607	141.823	46.4161
		506	2119.14	231.653	148.254	499.634	187.201	138.047	111.515	230.566	0	186.81	143.912	230.556	266.619	69.256	0	261.879	190.049	252.705	0	178.963	129.353	95.5159	129.449	229.277	165.53	172.079	148.583	57.2205	210.005	203.441	188.391	124.364	146.428	145.336	195.276	87.204	118.792	199.779	134.685	156.298	62.9196
		507	2123	120.369	126.819	493.332	234.85	76.7089	93.2168	286.257	0	165.956	171.986	195.038	189.499	39.6186	63.9399	166.016	199.431	360.178	0	186.46	117.172	121.331	59.5227	283.703	178.625	217.284	161.766	102.755	150.754	115.034	208.149	86.5859	122.795	126.699	168.919	94.1066	46.2586	223.408	116.086	112.525	44.8564
		508	2126.86	215.232	168.978	450.322	212.423	148.773	94.5341	242.718	0	266.57	222.813	212.614	232.91	65.9801	76.4595	244.538	108.783	338.442	0	169.669	125.795	146.854	74.9822	225.736	162.904	175.733	124.287	42.8649	233.596	118.421	166.762	108.161	142.708	104.295	120.477	44.6731	39.67	168.041	194.914	99.5098	28.0432
		509	2130.72	142.882	135.956	434.906	222.291	200.5	140.607	254.97	0	165.58	177.467	202.631	173.315	91.5757	55.7915	208.408	174.673	260.089	0	154.155	60.5953	72.5992	99.331	270.504	168.822	199.729	139.389	104.241	298.458	133.7	145.253	101.922	183.528	71.1565	76.2675	69.1549	65.5852	219.791	70.7019	87.5576	140.426
		510	2134.58	112.133	168.008	501.705	179.296	56.7356	111.213	220.901	0	228.055	262.804	225.239	200.393	72.7322	53.9136	217.847	193.97	320.56	0	164.067	126.149	99.9883	79.3433	232.74	165.076	149.755	116.246	76.9832	202.605	120.329	171.375	115.302	122.769	123.802	149.738	26.8934	115.011	165.937	119.436	18.7721	40.8371
		511	2138.44	205.551	141.792	378.738	197.003	177.382	51.3747	238.973	0	170.283	157.572	144.955	187.022	107.196	73.7697	161.459	162.948	244.627	0	168.266	184.178	74.7521	65.6965	206.24	160.167	213.131	115.48	51.1511	224.893	190.083	208.953	78.0146	117.775	157.337	177.947	95.5411	68.8908	194.658	145.032	104.563	89.2285
		512	2142.3	200.739	144.359	403.534	211.736	131.654	109.402	209.213	0	199.002	201.148	158.845	205.791	63.711	88.2674	225.529	118.599	273.901	0	79.1692	160.884	144.027	32.2733	236.748	200.88	181.371	126.879	68.039	268.199	131.502	175.748	114.223	86.1357	124.668	178.749	23.223	68.6857	182.071	137.51	57.393	108.259
		513	2146.16	201.456	162.523	412.609	291.635	201.391	69.5603	159.189	0	190.006	205.298	139.067	210.376	75.8996	51.1524	194.038	170.293	269.463	0	147.958	192.917	110.845	95.9335	315.621	231.339	176.483	68.0692	95.7076	293.15	203.897	176.616	173.213	119.275	104.017	166.374	79.1064	46.3936	204.071	165.491	57.4838	31.2372
		514	2150.02	169.685	213.954	326.054	264.648	83.6687	55.5849	197.85	0	132.332	182.332	186.566	240.45	51.1344	18.8792	186.766	162.341	215.695	0	158.46	146.079	103.002	70.3517	231.263	185.483	134.507	86.3042	28.5043	214.953	157.51	194.832	90.3433	129.238	69.3183	99.2677	91.717	125.173	154.323	107.609	72.6438	51.6938
		515	2153.88	182.237	137.638	676.32	120.19	145.608	97.3389	278.725	0	202.682	102.985	167.408	152.498	118.184	112.637	309.171	145.222	238.791	0	129.49	168.526	88.93	117.499	286.532	189.034	140.025	70.6193	53.7587	232.978	184.377	228.746	65.6428	117.166	129.222	61.4947	81.2533	103.946	165.064	137.744	101.734	0
		516	2157.74	195.509	105.623	576.981	151.367	118.208	69.5511	237.335	0	195.622	147.1	138.653	209.79	78.3258	40.1991	213.565	133.057	227.623	0	97.6285	104.858	85.073	119.122	278.949	152.252	178.149	62.5474	30.7733	291.277	125.408	214.552	155.042	116.952	100.047	179.593	80.3052	70.6328	153.043	35.6317	34.5285	100.08
		517	2161.6	289.672	135.732	439.035	246.669	139.522	37.7171	182.818	0	140.961	175.241	143.433	189.445	104.473	62.5223	239.388	163.214	295.81	0	111.099	213.548	97.7389	90.1504	216.609	176.414	130.045	102.947	64.8518	214.153	165.7	256.414	94.8757	141.984	77.4793	140.897	104.168	91.7296	141.307	188.098	78.6618	105.25
		518	2165.46	206.762	135.595	431.676	213.667	113.532	61.3003	197.511	0	168.273	258.337	172.499	178.573	103.436	56.7351	242.456	132.268	190.165	0	114.246	141.935	152.723	138.077	249.749	246.688	201.691	57.327	74.4415	225.413	153.248	254.447	103.174	53.7032	75.9005	124.411	96.5341	88.5257	190.6	145.155	50.1542	46.7794
		519	2169.32	172.091	163.202	360.399	195.119	121.722	106.459	274.097	0	137.709	194.642	119.573	197.482	124.729	86.6114	220.639	148.01	335.153	0	87.087	151.571	110.519	56.3013	174.908	238.699	201.802	128.703	89.2957	290.924	128.408	222.215	125.946	155.844	87.8039	142.305	125.864	70.4911	139.107	95.5333	88.1864	138.149
		520	2173.18	254.066	141.633	362.349	185.418	123.509	135.722	304.947	0	157.926	164.307	164.933	192.605	83.8974	106.595	219.636	170.645	225.715	0	91.2065	88.06	120.812	59.4046	219.617	204.564	153.549	212.257	42.7961	229.625	156.846	178.832	153.22	112.294	56.4317	169.417	122.249	105.43	251.448	172.964	80.2376	128.032
		521	2177.04	158.629	120.024	356.398	174.712	100.004	51.3815	212.928	0	133.509	133.531	126.856	242.035	100.448	115.046	254.547	128.852	285.937	0	108.781	209.688	64.3553	136.993	260.506	204.889	209.995	144.258	85.611	231.581	181.839	188.844	138.412	155.757	69.0503	180.263	96.0841	121.846	206.068	122.2	61.7645	87.8797
		522	2180.9	237.807	191.919	412.266	190.288	118.337	129.007	216.005	0	260.749	147.976	150.629	268.157	80.9449	19.3874	282.481	76.569	279.515	0	109.781	198.693	98.4147	99.9899	183.912	184.604	147.315	138.757	71.035	259.875	122.49	210.996	94.5563	184.335	46.1489	172.426	87.999	115.56	189.715	161.258	87.0049	131.25
		523	2184.76	154.043	181.7	470.878	106.945	37.147	79.5595	326.371	0	111.75	187.667	152.282	157.522	71.7549	123.132	292.714	102.189	276.341	0	61.7578	132.578	73.3998	126.38	265.656	271.223	91.0209	79.061	27.0801	246.919	160.029	217.63	126.722	162.195	75.9423	121.265	168.329	134.523	188.3	137.06	66.5891	139.838
		524	2188.62	220.018	153.554	338.212	189.186	126.009	75.3414	325.568	0	138.998	204.603	127.779	272.284	40.8862	147.328	260.066	94.5534	243.933	0	133.012	143.085	60.1518	118.918	245.344	186.346	144.595	93.7313	27.8538	228.316	219.759	207.235	102.523	170.897	95.8996	82.1732	126.666	72.1522	137.592	133.721	82.7524	92.2599
		525	2192.48	197.297	174.636	367.857	150.972	187.74	42.524	265.061	0	147.526	115.469	181.328	191.192	94.1357	85.0595	307.324	172.913	160.142	0	106.32	120.518	134.182	98.6638	220.227	200.326	153.757	115.919	31.978	211.319	141.654	242.197	168.915	128.864	79.4894	98.839	148.273	137.053	197.979	65.4377	100.736	128.618
		526	2196.34	215.374	245.84	413.987	153.366	112.582	99.0275	286.228	0	179.617	175.457	239.749	183.599	39.1324	135.132	221.222	79.0235	218.324	0	82.4077	89.4515	101.455	140.071	183.003	283.868	119.947	119.243	75.6299	202.114	222.865	246.605	135.673	256.14	58.4093	117.406	124.521	207.305	165.527	64.9172	53.5476	140.273
		527	2200.2	163.379	196.15	351.552	245.992	121.055	102.976	249.558	0	181.891	165.24	244.005	138.695	88.9287	119.309	293.181	110.426	259.491	0	78.1957	216.454	58.283	120.159	215.304	226.122	120.574	98.3716	64.5665	217.279	128.183	203.434	88.4149	156.164	0	138.623	135.848	128.361	181.474	73.6037	72.8414	109.779
		528	2204.06	129.021	232.177	396.702	221.852	59.2446	106.771	185.51	0	170.687	210.128	175.509	117.693	97.5472	193.261	249.857	120.281	219.591	0	61.2014	171.85	78.2749	92.4094	183.028	264.319	177.711	67.6501	60.5043	237.197	116.835	218.771	73.6728	200.582	77.3147	150.972	178.73	131.592	170.254	168.008	50.4194	112.234
		529	2207.92	214.753	215.442	331.783	150.273	86.487	59.775	287.161	0	168.385	215.04	130.266	256.799	68.7489	114.418	232.725	66.8122	221.641	0	171.355	142.13	84.638	128.125	482.474	231.571	167.366	121.549	59.0988	214.351	80.5432	159.042	148.317	176.259	54.6856	122.175	177.634	206.094	144.175	179.214	48.0484	71.2989
		530	2211.78	216.628	132.296	364.034	147.716	87.0616	53.7255	256.627	0	176.33	188.374	152.347	164.316	72.0031	127.996	236.652	210.087	248.878	21.4095	165.153	137.342	74.8714	133.112	206.692	208.174	228.579	116.304	45.4163	164.516	123.099	167.788	121.075	212.356	61.8243	145.663	177.743	193.406	214.021	113.69	73.944	52.0556
		531	2215.64	187.226	195.018	506.756	173.434	99.7401	61.1832	305.837	0	158.541	214.499	196.843	169.395	58.2934	155.187	257.974	73.8456	240.611	0	87.2049	119.492	114.204	114.261	199.643	182.025	235.939	136.347	51.1847	97.8973	150.816	195.323	134.263	204.923	89.4878	118.585	150.767	144.056	198.856	100.22	137.319	54.2252
		532	2219.5	191.825	163.872	319.278	207.749	123.518	69.6528	297.496	0	173.61	145.284	176.275	139.442	85.1747	200.069	225.939	141.678	261.213	0	57.4769	71.6553	80.6959	113.648	238.436	145.669	141.967	80.0274	88.3079	233.383	94.8112	127.312	130.404	114.653	52.0842	121.365	169.236	138.158	221.878	121.4	125.365	143.012
		533	2223.36	174.964	186.028	374.933	176.939	168.137	169.638	216.544	0	139.387	275.203	222.449	186.017	66.7204	104.233	266.314	115.283	235.888	0	97.24	115.977	86.831	56.8371	260.101	120.501	170.21	107.215	0	173.789	113.17	191.255	93.0051	184.009	57.4187	119.309	214.271	167.646	195.038	68.2805	145.545	42.6452
		534	2227.22	216.311	159.475	402.273	145.254	125.64	56.7844	209.551	0	152.595	201.119	228.822	174.946	103.32	235.449	277.982	154.815	204.33	0	78.3517	62.4844	102.039	147.986	209.908	167.02	221.909	127.694	77.5423	211.526	84.9416	113.074	96.9383	179.072	0	75.5014	188.806	133.568	157.231	78.6368	85.0752	96.0805
		535	2231.08	184.926	146.437	343.603	142.188	103.206	73.2389	228.716	0	230.503	300.763	188.261	132.255	50.002	78.2181	218.802	120.011	289.458	0	168.149	99.4824	51.1825	160.699	205.398	191.463	229.328	177.235	77.7642	216.659	75.1331	229.255	131.339	177.717	50.0569	27.1616	235.204	176.369	176.807	113.091	103.875	83.8246
		536	2234.94	216.228	119.742	356.172	196.205	112.64	62.7676	293.502	0	211.54	214.643	203.627	136.155	65.4527	119.857	200.959	126.726	265.197	0	117.907	129.824	64.5514	143.968	183.51	113.593	251.03	180.737	60.8569	164.443	88.95	162.074	83.7397	208.655	46.4701	73.3545	202.534	163.204	127.91	117.492	92.6286	72.1788
		537	2238.8	234.406	175.884	362.304	154.576	133.778	108.361	184.567	0	217.444	209.644	268.12	100.497	29.624	111.454	245.402	82.919	265.852	0	82.5918	100.327	115.532	196.579	232.175	210.113	174.254	173.993	75.1247	177.505	136.873	143.966	106.202	229.675	0	44.2407	205.167	156.432	128.888	100.535	106.725	128.454
		538	2242.66	183.292	156.919	292.61	139.055	179.106	117.012	163.425	0	252.455	230.627	259.87	119.002	77.0689	115.719	298.116	113.239	247.239	0	183.532	91.6874	88.5104	226.547	221.642	107.514	180.442	121.341	61.698	102.451	148.577	96.2717	87.0563	183.888	69.3948	83.6744	146.952	168.948	113.874	130.504	78.707	121.273
		539	2246.52	208.969	222.487	389.375	142.689	139.055	71.0602	281.214	0	222.629	154.014	221.64	64.6586	84.7319	145.345	242.396	120.048	293.641	0	79.0931	88.5514	58.5724	148.281	195.949	124.653	219.887	127.757	45.9862	132.743	91.803	76.754	101.873	220.01	51.6722	24.8554	223.281	136.894	178.224	120.094	102.209	83.5495
		540	2250.38	211.56	164.87	374.59	178.976	157.671	57.806	218.066	0	187.464	124.908	229.284	149.431	75.5464	144.538	254.569	85.2444	293.328	0	127.207	121.195	55.6827	167.764	207.836	78.8828	182.079	137.976	114.18	173.507	142.884	97.5226	86.511	204.356	25.5276	104.534	233.909	162.468	132.251	104.948	96.3889	91.6674
		541	2254.24	209.172	187.359	376.798	206.884	175.223	44.9291	200.433	0	158.696	117.17	167.88	86.2839	107.923	137.584	305.758	79.5473	284.001	0	131.254	51.3305	105.378	104.466	199.408	71.6406	167.052	127.001	32.4786	143.625	169.539	61.5083	52.7993	130.42	55.8143	61.9564	215.629	101.193	158.109	109.511	30.8706	113.576
		542	2258.1	141.308	83.6542	479.648	113.413	143.476	72.6903	204.993	0	126.907	187.167	187.459	95.5756	82.8675	186.072	297.81	105.608	231.309	0	70.3934	74.7423	69.2121	194.663	191.942	154.615	127.756	132.114	70.2155	183.195	103.255	95.4806	71.6326	207.649	55.4794	101.845	226.012	75.5035	77.9754	122.045	79.3867	85.0325
		543	2261.96	234.18	116.253	332.984	140.201	196.13	19.9503	241.221	0	188.096	228.845	240.056	80.34	65.3187	140.13	247.467	135.707	181.303	0	132.178	154.461	80.2808	185.284	153.697	113.753	161.917	174.684	51.5671	226.714	109.832	81.4166	96.1018	210.08	45.6247	0	152.687	114.466	103.34	152.473	87.8334	57.7194
		544	2265.82	225.121	105.431	376.874	158.625	120.846	74.1061	234.437	0	196.698	113.953	198.81	59.7501	80.1007	125.852	278.134	101.504	226.586	0	129.254	129.39	122.521	173.334	208.318	158.746	128.573	170.911	89.9783	244.266	151.169	210.522	67.3583	187.284	69.5674	115.935	214.872	97.5788	140.795	25.7881	111.087	91.0806
		545	2269.68	196.122	103.292	422.166	193.355	110.889	70.4052	197.348	0	133.74	154.476	221.033	80.1083	104.804	94.8474	235.437	202.491	221.19	0	156.348	190.149	106.463	145.266	195.027	133.88	157.378	123.836	64.9485	261.109	169.244	156.887	84.237	127.796	51.4301	82.8424	198.832	142.01	118.816	115.938	76.1896	36.8054
		546	2273.54	193.201	93.3207	450.266	187.74	78.6981	66.7223	161.264	0	170.526	197.48	187.817	107.882	56.8534	85.5333	165.394	130.974	241.826	0	92.8984	85.3493	103.16	117.827	186.733	140.234	138.67	185.482	98.7171	184.414	187.5	123.152	78.81	174.376	65.4164	0	154.092	103.652	161.637	171.099	86.1236	112.132
		547	2277.4	215.786	129.251	738.6	128.505	121.592	32.3206	220.974	0	146.352	157.018	204.659	59.9581	42.7702	135.786	231.492	160.995	193.181	0	119.516	119.199	74.6252	116.934	218.126	169.667	114.862	139.124	91.553	282.744	184.422	145.674	99.8303	167.635	39.1883	77.1274	190.019	149.871	116.655	128.787	83.4345	140.964
		548	2281.26	165.933	130.823	455.369	226.727	120.171	61.7068	209.324	0	141.31	190.198	220.8	116.455	32.4779	169.688	223.113	169.618	217.467	0	104.618	182.455	79.6714	80.1287	186.887	190.896	229.581	172.805	87.2045	228.874	225.711	132.843	83.5905	127.881	43.0341	37.0144	134.03	161.771	169.029	114.715	117.52	144.654
		549	2285.12	211.607	95.8368	394.598	176.371	103.522	110.089	186.626	0	215.218	181.978	196.02	156.143	75.5922	79.4451	184.875	120.586	155.159	0	154.525	104.217	71.7963	113.481	199.171	172.769	256.659	210.512	104.916	211.309	223.919	168.024	19.2937	196.24	36.1103	101.968	130.594	190.672	181.603	96.3121	155.465	107.811
		550	2288.98	150.672	120.17	371.266	153.534	119.881	79.4875	233.777	0	146.905	131.562	183.615	58.9935	40.8597	123.319	219.085	96.2586	200.248	0	129.581	119.108	59.5625	115.405	212.918	116.538	149.175	132.073	103.282	265.483	153.763	135.89	0	255.903	26.0864	30.8366	188.95	176.587	139.56	100.043	138.49	178.337
		551	2292.84	235.132	106.14	463.845	156.539	92.2163	84.6349	258.224	0	203.347	120.266	176.849	83.4502	38.156	149.907	202.948	96.6424	176.484	0	214.632	109.601	100.048	114.636	168.652	106.782	150.637	215.371	82.1366	256.95	113.315	166.763	98.9683	166.888	17.4828	73.1141	181.555	191.231	122.124	146.798	87.4522	144.589
		552	2296.7	120.462	130.916	466.4	160.635	131.893	63.2622	217.978	0	185.172	225.192	196.01	88.5667	80.5749	121.592	185.313	134.841	200.718	0	149.507	79.7789	76.9685	147.8	217.11	157.472	159.82	104.843	91.2828	255.091	188.004	106.169	53.0444	163.28	35.6295	93.2073	185.003	216.404	202.601	146.74	117.778	102.219
		553	2300.56	228.997	160.706	213.237	169.163	128.719	72.4572	203.252	0	169.536	135.966	195.967	73.7911	97.5187	192.928	514.669	82.1093	214.302	0	185.426	95.9673	76.0983	128.348	211.402	137.454	198.209	135.999	63.3868	241.621	180.427	161.7	35.3126	238.768	32.5738	98.5698	157.996	132.522	196.699	50.5263	98.9624	91.0187
		554	2304.42	286.128	91.3133	419.475	138.97	116.924	72.5684	162.487	0	149.466	215.678	179.333	152.677	42.9143	124.11	215.187	79.5283	195.967	0	153.363	104.014	51.1962	104.38	322.497	196.65	196.387	140.83	55.056	230.712	185.85	161.59	58.9176	275.392	77.2721	103.009	118.204	134.044	171.4	115.33	126.305	78.9772
		555	2308.28	192.039	56.3721	511.451	185.578	141.061	23.1914	213.8	0	209.977	112.829	193.622	127.17	34.7196	116.491	277.952	121.888	172.053	0	179.907	93.0372	37.067	128.961	286.223	101.313	205.56	160.586	96.5066	233.539	163.371	173.184	105.116	175.33	50.4517	77.7665	124.032	177.456	231.755	133.356	129.842	74.2006
		556	2312.14	187.775	77.3908	499.274	165.763	179.585	42.769	181.902	0	149.824	182.295	251.235	80.3279	60.3988	85.3665	143.266	138.63	159.24	0	117.813	72.3115	59.1378	55.5287	216.575	125.471	143.101	128.802	72.3075	274.45	241.407	174.293	99.4173	232.735	50.3328	93.0563	143.883	176.533	178.099	120.329	143.421	134.31
		557	2316	171.973	107.389	198.747	190.267	142.502	88.9931	156.972	0	104.784	242.202	147.431	69.7056	56.8321	118.313	214.98	106.138	207.838	0	191.561	55.2738	41.576	104.345	277.916	133.816	256.144	119.168	107.099	223.222	156.777	247.478	100.628	231.597	81.309	144.117	180.171	132.279	249.483	136.259	125.64	131.304
		558	2319.86	222.269	56.3961	450.38	101.889	178.378	36.2278	188.12	0	141.596	161.081	167.778	44.3394	92.5882	98.9958	276.508	126.334	164.545	0	132.742	0	48.6209	115.253	204.755	150.282	213.299	149.244	87.8529	257.898	265.122	168.742	121.268	193.068	46.7977	88.0872	124.023	168.137	170.202	137.58	96.8641	143.96
		559	2323.72	249.388	167.889	422.908	94.9609	151.697	58.4528	213.952	0	172.74	150.122	196.509	120.572	47.2441	127.241	205.632	99.5881	219.967	0	175.824	72.8225	115.859	127.073	175.501	141.301	207.614	102.218	75.8354	267.449	189.811	187.029	82.0761	160.748	134.88	106.066	163.27	150.929	171.314	95.0859	146.774	138.962
		560	2327.58	200.009	113.817	396.93	117.44	90.5678	111.231	136.49	0	104.265	221.753	215.899	30.1971	18.313	93.8477	225.317	137.647	240.097	0	93.7289	112.874	105.061	141.542	227.681	134.83	209.878	143.841	96.2225	281.52	259.106	214.085	74.9797	106.175	79.6649	106.638	198.135	252.523	211.931	143.986	88.5418	173.539
		561	2331.44	188.449	97.4911	489.537	231.286	130.007	57.861	165.693	0	205.215	147.955	186.207	74.6003	34.8941	132.143	196.75	124.782	237.916	0	194.985	146.655	83.1656	84.6918	222.286	201.834	160.036	191.494	81.1445	340.581	289.449	245.455	45.0046	234.782	100.012	55.4935	179.223	231.988	198.94	142.448	100.917	97.2135
		562	2335.3	187.296	150.157	502.381	157.538	142.678	44.208	138.109	0	188.918	232.217	120.685	74.1329	70.2895	145.457	192.205	117.784	225.241	0	162.888	62.7019	86.5565	99.8982	163.696	150.369	203.006	103.203	55.223	351.519	199.975	120.358	100.883	167.551	118.701	57.2161	149.289	222.439	186.865	97.7578	164.424	127.292
		563	2339.16	204.468	98.7973	434.396	125.035	196.313	37.6929	89.6163	0	142.601	169.324	187.835	159.671	34.2889	38.4241	227.454	165.879	240.785	0	94.113	0	116.907	139.716	258.056	188.464	198.69	188.664	49.982	253.214	194.018	169.198	46.2468	228.122	29.2977	162.577	146.873	233.718	223.538	150.091	139.959	131.973
		564	2343.02	193.919	149.056	473.984	86.6156	133.571	40.3036	123.49	0	174.479	241.815	177.621	92.218	42.1525	87.5817	248.481	144.429	254.903	0	177.272	0	110.244	67.0248	241.937	311.667	236.914	173.439	94.9988	332.278	183.292	212.341	70.8719	272.43	136.622	124.059	123.162	184.81	147.783	190.726	89.8103	110.492
		565	2346.88	161.905	115.857	193.767	93.5698	186.066	88.349	170.941	0	223.668	174.619	143.145	127.287	42.7841	120.834	211.293	128.18	225.021	51.72	74.9552	0	35.4149	100.647	195.524	219.578	180.11	151.769	81.5163	276.301	213.143	191.479	56.6908	206.971	165.666	108.43	158.047	200.414	167.257	141.53	98.1788	138.207
		566	2350.74	184.659	93.9301	234.116	201.086	133.986	80.5659	134.809	0	132.95	146.627	161.279	110.596	43.8338	65.1498	418.655	133.444	199.328	0	193.385	0	45.586	116.286	219.836	185.177	205.084	174.533	98.5765	268.734	170.936	194.19	111.583	207.425	111.378	28.7916	196.898	178.828	64.6465	127.673	110.567	162.62
		567	2354.6	219.95	117.917	232.593	202.882	161.054	64.785	167.867	0	189.782	186.119	127.6	152.574	66.5813	121.406	543.728	129.147	256.445	0	151.39	0	97.1709	103.874	221.24	243.219	136.795	98.8499	33.665	282.986	184.814	148.235	94.5832	215.136	157.667	85.4737	92.4063	135.919	137.155	164.748	106.869	109.026
		568	2358.46	199.8	121.197	563.582	204.923	217.976	82.8487	148.812	0	151.176	190.948	162.468	208.182	27.924	119.968	269.695	114.413	223.335	90.8805	93.0518	0	94.032	125.766	176.335	203.737	153.405	84.3442	26.8398	228.913	164.948	239.142	115.003	191.17	138.324	87.1066	103.609	193.57	196.475	152.857	168.638	34.684
		569	2362.32	238.371	42.9684	228.027	144.884	178.953	40.9381	143.04	0	116.001	144.452	180.457	151.304	89.2394	121.112	210.918	139.468	281.945	40.218	152.443	0	38.0205	168.236	234.463	159.301	180.081	86.3781	64.0245	265.21	166.127	225.312	28.5517	258.599	154.026	127.747	126.801	130.784	209.409	79.9718	150.551	113.711
		570	2366.18	217.892	153.384	214.33	247.051	247.385	84.0514	112.942	0	148.807	162.103	171.336	180.684	51.5679	88.7649	165.147	177.726	279.854	31.5194	64.8134	0	82.5454	148.619	223.692	181.331	162.743	96.2607	37.2719	258.38	202.608	262.325	96.8262	211.566	122.789	81.3021	109.602	198.871	250.359	120.231	83.6627	54.0852
		571	2370.04	217.43	131.265	458.763	176.344	187.175	46.8588	182.736	0	172.818	130.153	197.869	175.23	70.0852	99.6533	202.562	138.497	267.83	39.0128	68.6982	0	0	173.427	258.227	251.735	203.854	67.0235	31.561	271.691	126.945	205.67	113.305	212.62	216.694	134.71	203.6	155.891	278.665	157.191	151.574	129.083
		572	2373.9	157.393	90.3981	524.915	191.952	147.819	60.3252	182.578	0	165.753	191.876	171.723	162.165	125.011	59.6456	236.322	88.8525	189.237	54.4405	111.082	0	91.9296	129.054	303.565	0	196.622	153.912	78.9283	288.531	155.837	250.02	56.8368	164.497	186.298	102.971	144.731	180.98	136.573	201.82	157.333	108.652
		573	2377.76	180.419	186.162	488.914	237.545	159.313	51.8138	199.112	0	128.199	195.895	190.35	186.949	95.1431	72.8448	219.609	181.835	289.979	49.6373	91.642	0	78.0496	190.07	211.52	270.259	213.62	136.198	82.2047	255.658	135.326	286.086	55.1681	163.745	161.138	118.188	128.746	183.611	182.277	124.98	121.101	137.67
		574	2381.62	193.977	103.638	506.315	185.431	128.062	97.2362	121.958	0	0	131.17	183.461	195.179	95.442	122.68	269.549	155.673	265.44	26.7783	58.2629	0	58.0892	86.0999	252.035	184.576	206.77	125.729	44.7429	275.882	122.143	230.757	63.6318	261.663	154.458	182.109	89.8825	204.799	174.95	166.444	108.05	79.9976
		575	2385.48	208.071	83.2786	606.027	199.742	139.565	64.3649	176.179	0	149.874	48.6302	177.374	126.671	119.079	108.248	174.914	102.523	256.141	0	84.2045	0	45.6757	157.685	176.027	211.004	281.743	136.567	71.9487	264.918	197.213	270.682	56.4235	269.943	126.834	80.3943	157.634	215.566	141.254	105.572	129.554	60.5093
		576	2389.34	152.113	122.469	555.204	176.959	140.678	83.2755	175.169	0	163.205	201.327	210.77	210.246	123.668	103.898	242.621	136.214	278.222	0	140.298	0	79.0326	151.629	265.593	255.811	167.129	113.714	58.8978	244.558	208.35	231.067	94.0863	230.169	193.256	88.2746	124.981	239.362	111.616	108.727	119.411	54.2542
		577	2393.2	155.235	101.95	518.087	187.659	109.339	90.5019	89.8101	0	118.176	179.667	166.023	158.79	95.3434	89.9738	182.719	108.324	262.795	0	85.6994	0	76.4777	214.884	184.603	216.669	176.907	93.8761	62.5594	201.729	186.88	245.09	80.1458	255.206	191.601	139.363	153.169	191.88	176.247	156.129	153.481	56.4221
		578	2397.06	166.683	106.163	464.827	195.081	113.388	85.0889	190.081	0	166.12	188.873	168.32	176.19	113.497	105.475	293.948	121.763	339.358	0	100.19	0	0	161.819	224.706	174.568	189.545	77.05	69.3482	246.552	160.425	196.138	67.7306	255.222	168.233	123.208	143.73	200.957	171.295	80.123	138.136	98.7224
		579	2400.92	195.889	70.1154	730.064	219.856	129.903	43.3271	103.744	0	149.336	109.225	211.459	202.08	85.7111	146.359	270.541	129.728	229.186	0	77.0185	0	49.42	205.606	223.447	187.965	267.63	93.8768	81.6515	203.846	202.04	245.722	78.2137	255.425	219.152	144.21	144	238.144	88.5961	45.6074	141.602	84.2123
		580	2404.78	145.799	0	258.393	158.372	221.897	68.2077	213.614	0	141.846	173.404	244.861	214.305	91.8726	70.4646	206.062	101.297	217.895	0	109.545	0	101.267	116.273	170.748	158.03	209.893	103.812	78.6099	162.587	243.486	201.412	74.6962	165.419	165.138	126.335	174.765	191.715	100.419	129.958	111.608	99.4733
		581	2408.64	165.332	24.9285	381.322	211.211	87.0694	86.0324	166.469	0	152.948	153.89	135.351	266.281	82.6058	82.6203	267.856	156.812	231.529	85.7435	117.932	0	140.534	162.782	195.807	240.682	270.491	88.6383	126.568	202.054	162.079	274.674	71.9363	138.842	207.272	131.401	145.385	224.704	169.966	51.9424	166.296	121.475
		582	2412.5	166.273	48.1444	329.911	159.024	153.941	95.2132	156.426	0	88.3741	127.113	167.887	329.508	67.3052	55.1967	236.119	86.1999	234.816	0	116.777	0	104.105	193.595	226.529	183.209	174.445	79.0333	71.6699	111.233	192.777	200.076	58.8591	169.198	225.252	87.7015	154.287	215.106	192.963	79.2215	85.8879	106.617
		583	2416.36	184.525	85.4903	336.322	174.537	137.644	24.443	200.4	0	101.193	143.964	146.97	240.81	102.409	0	258.299	182.885	254.854	37.2679	193.901	0	90.8659	186.584	183.012	229.763	202.819	47.9784	67.7914	189.59	198.755	208.505	46.3074	153.743	127.223	184.217	194.622	215.29	195.003	60.9443	18.5371	59.3707
		584	2420.22	154.376	82.941	432.936	188.524	167.568	107.443	201.313	0	95.5132	153.145	181.676	272.065	55.4548	108.777	263.657	108.482	223.6	0	195.29	0	124.115	198.554	199.178	255.413	167.984	68.9323	131.584	189.401	186.088	229.765	84.0936	162.243	148.763	167.823	107.018	211.121	155.081	132.554	118.052	151.85
		585	2424.08	154.945	66.2685	283.557	134.455	110.433	100.802	184.377	0	127.591	112.773	141.272	179.433	71.7665	65.7921	262.927	186.704	210.523	0	218.336	0	41.6677	200.724	149.789	185.239	188.035	86.4896	97.9886	275.399	239.931	159.704	78.1383	254.534	162.109	129.585	158.627	184.294	210.561	116.39	144.579	120.708
		586	2427.94	207.255	64.1063	470.585	177.164	170.887	36.8455	149.177	0	79.4296	114.533	131.098	181.613	57.5541	120.332	258.831	107.12	305.574	0	152.268	0	0	273.499	223.81	178.568	144.139	86.0172	94.1155	170.541	140.8	226.583	92.9953	226.962	162.156	128.114	140.621	246.875	173.452	44.7007	122.803	115.925
		587	2431.8	154.811	91.8055	405.024	286.108	158.882	46.5138	162.408	0	115.398	113.233	171.824	197.054	136.679	103.057	243.821	121.116	280.156	0	168.512	0	69.8081	119.179	191.284	170.891	174.184	129.957	112.293	167.306	228.473	258.109	110.703	195.45	215.08	119.213	133.281	296.698	105.525	0	89.6127	126.269
		588	2435.66	174.89	74.8992	345.827	237.121	98.9882	51.7947	197.963	0	164.894	84.8227	126.476	185.73	82.68	119.404	301.598	177.795	241.089	0	217.308	0	50.203	188.768	168.605	168.492	175.894	103.627	115.065	178.375	172.427	156.105	67.5821	267.092	180.493	114.52	168.561	172.843	135.035	31.0891	128.097	126.079
		589	2439.52	173.033	97.762	375.337	237.274	172.22	84.4867	127.399	0	144.674	89.7472	125.57	166.614	98.3641	94.3738	274.885	175.148	222.712	0	261.168	0	126.788	120.244	185.299	205.72	166.663	44.4273	60.2325	179.645	219.761	146.634	30.7211	225.446	178.583	74.3419	137.995	177.005	124.633	35.2802	50.8418	106.669
		590	2443.38	179.502	162.368	434.388	268.207	200.892	50.7994	205.958	0	108.7	56.3201	187.956	159.023	77.1919	100.694	300.843	172.984	235.715	0	209.089	0	126.772	178.479	145.541	187.946	136.678	91.2909	140.512	188.639	228.401	137.738	92.2085	255.881	158.412	70.6813	131.227	279.639	154.991	133.793	154.164	117.783
		591	2447.24	131.989	147.831	332.087	199.249	117.989	90.205	172.001	0	129.624	154.83	194.17	49.2452	67.3969	110.45	242.173	192.019	206.246	0	184.455	19.1745	146.625	136.296	101.305	255.088	110.39	25.5712	125.356	167.379	153.744	139.58	54.8453	219.972	252.164	86.261	198.525	224.627	155.259	36.7536	97.9531	140.723
		592	2451.1	182.967	111.509	374.273	271.38	127.991	62.0733	145.343	0	91.5543	119.308	83.2985	140.939	104.084	142.629	258.418	168.978	208.694	0	205.023	0	138.605	86.4804	83.4721	186.761	95.3163	105.977	109.542	204.145	159.703	147.101	91.433	228.328	165.886	64.799	163.477	173.903	158.057	81.5559	63.8699	97.4814
		593	2454.96	212.167	139.741	357.41	203.925	128.252	112.161	150.32	0	121.734	135.68	172.727	173.486	89.2573	98.7532	203.312	161.549	176.269	0	207.089	0	114.669	118.839	98.4237	266.124	137.923	85.8605	82.137	159.737	188.862	127.614	110.019	217.922	180.829	122.36	169.921	246.203	152.622	136.862	89.9974	79.2233
		594	2458.82	186.187	72.6306	301.939	215.758	69.2276	118.84	132.528	0	164.614	110.881	117.117	181.319	79.9308	128.493	258.069	142.054	197.022	0	179.601	0	150.073	112.594	160.723	226.012	186.013	103.409	124.714	165.408	123.66	191.374	106.104	223.024	192.179	39.6226	198.588	254.186	133.692	62.3736	71.4059	44.1565
		595	2462.68	158.364	49.9722	416.958	211.022	169.505	76.1659	142.443	0	133.786	105.039	132.48	199.141	69.7691	80.0894	233.596	198.866	159.708	0	240.378	0	95.3404	98.3878	135.482	233.615	149.743	84.5555	115.702	214.977	167.2	159.549	68.752	273.014	214.663	118.903	170.86	189.972	215.232	75.1102	78.087	87.9556
		596	2466.54	173.362	156.954	303.203	148.44	81.2565	56.1934	105.195	0	171.906	152.06	150.378	119.925	71.2238	124.09	194.852	178.335	173.375	0	194.962	0	105.923	96.6012	126.591	298.294	136.949	130.737	50.0319	146.012	211.546	106.535	50.6977	290.897	167.995	151.817	193.425	184.708	206.101	175.384	118.39	119.881

## Sheet: Average Background
				SptId_10	SptId_11	SptId_12	SptId_17	SptId_19	SptId_21	SptId_22	SptId_25	SptId_28	SptId_30	SptId_32	SptId_35	SptId_37	SptId_38	SptId_39	SptId_44	SptId_46	SptId_47	SptId_49	SptId_51	SptId_56	SptId_59	SptId_60	SptId_63	SptId_64	SptId_69	SptId_71	SptId_73	SptId_75	SptId_78	SptId_80	SptId_81	SptId_85	SptId_86	SptId_88	SptId_89	SptId_92	SptId_93	SptId_95	SptId_98
		0	165.98	0	0	0	0	0	0	0	0	0	0	0	0	0	0	0	0	0	0	0	0	0	0	0	213.815	0	0	0	0	0	0	0	0	0	0	0	0	0	0	0	0
		1	169.84	0	0	0	0	0	0	0	0	0	0	0	0	0	0	0	0	0	0	0	0	0	0	0	0	0	0	0	0	0	0	0	0	0	0	0	0	0	220.278	0	0
		2	173.7	0	0	0	0	0	0	0	0	0	0	0	0	0	0	0	0	0	0	0	0	0	0	0	0	0	0	0	0	0	0	0	0	0	0	0	0	0	228.588	0	0
		3	177.56	0	0	0	0	0	0	0	0	0	0	0	0	0	0	0	0	0	0	0	223.651	0	0	0	0	0	0	0	0	0	0	0	0	0	0	0	0	0	0	0	0
		4	181.42	0	0	0	0	0	0	190.069	0	0	0	0	0	0	0	0	0	0	0	0	0	0	0	0	0	0	0	0	0	0	0	0	0	0	0	0	0	0	0	0	0
		5	185.28	0	0	0	0	0	0	0	0	0	0	0	0	0	0	0	0	0	0	0	0	0	0	0	0	0	0	0	0	0	0	0	0	0	216.463	0	0	0	0	0	0
		6	189.14	0	0	0	0	0	0	0	0	0	0	0	0	0	0	0	0	0	0	0	0	0	0	0	0	0	0	0	0	0	0	0	0	0	0	0	0	0	0	0	0
		7	193	0	210.437	0	0	0	0	0	0	0	0	0	0	0	0	0	0	0	0	0	0	0	0	0	0	0	0	0	0	0	0	0	0	0	0	0	0	0	0	0	0
		8	196.86	0	0	0	0	0	0	0	0	0	0	0	0	0	0	0	0	0	0	0	0	210.092	0	0	0	0	0	0	0	0	0	0	0	0	0	0	0	0	0	0	0
		9	200.72	0	0	0	0	0	0	0	0	0	0	0	0	0	0	0	0	0	0	0	0	0	0	202.371	0	0	0	0	0	0	0	0	0	0	225.396	0	0	0	0	213.888	0
		10	204.58	0	0	0	0	0	0	0	0	0	0	0	0	0	0	0	0	0	0	0	0	0	0	0	0	0	0	0	0	0	0	0	0	0	213.533	0	0	0	0	0	0
		11	208.44	0	0	0	0	0	0	0	0	0	0	0	0	0	0	0	0	0	0	0	0	0	0	0	0	0	0	0	0	0	0	0	0	0	223.242	0	0	0	0	0	0
		12	212.3	0	0	0	0	0	0	0	0	0	0	0	0	0	0	0	0	0	0	0	0	0	0	0	0	0	0	0	0	0	0	0	0	0	220.947	0	0	0	0	0	0
		13	216.16	0	0	0	0	0	0	0	0	0	195.426	0	0	0	0	0	0	0	0	0	0	0	0	0	0	0	0	0	0	0	0	0	0	0	231.154	0	0	0	0	0	0
		14	220.02	0	0	0	0	0	0	0	0	0	0	0	0	0	0	0	0	0	0	0	0	0	0	0	0	0	0	0	0	0	0	0	0	0	221.882	0	0	0	0	0	0
		15	223.88	0	0	219.961	0	0	0	0	0	0	0	0	0	0	0	0	0	0	0	0	0	0	0	0	0	0	0	0	0	0	0	0	0	0	220.292	0	0	0	0	0	0
		16	227.74	0	0	0	0	0	0	0	0	0	0	0	0	0	0	0	0	0	0	0	0	0	0	0	0	0	0	0	0	0	0	0	0	0	212.904	0	0	0	0	0	0
		17	231.6	0	0	0	0	0	0	0	0	0	0	0	0	0	0	172.717	0	0	0	0	0	0	0	0	0	0	0	0	0	0	0	0	0	0	202.033	0	0	0	0	0	0
		18	235.46	0	0	0	219.042	0	0	0	0	0	0	0	0	0	0	0	0	0	0	0	0	221.93	0	235.788	0	0	0	0	0	0	0	0	0	0	204.081	0	0	0	0	0	0
		19	239.32	0	0	0	0	0	0	0	0	0	0	0	0	0	0	0	0	0	0	0	0	0	0	0	0	0	0	0	0	0	0	0	0	0	212.902	0	0	0	0	0	0
		20	243.18	0	0	0	0	0	0	0	0	0	0	0	0	0	0	0	0	0	0	0	0	0	0	231.711	154.276	0	0	0	0	0	0	0	0	0	220.578	0	0	0	0	0	0
		21	247.04	0	0	0	0	0	0	0	0	0	0	0	0	235.228	0	0	0	0	0	0	0	0	0	236.695	0	0	0	0	0	0	0	0	0	0	210.511	0	0	0	0	0	0
		22	250.9	0	0	0	0	0	0	0	0	0	0	0	0	0	0	0	0	0	0	0	0	0	0	239.025	0	0	0	0	0	0	0	0	0	218.038	211.956	0	0	0	0	0	0
		23	254.76	0	0	0	0	0	0	0	0	0	0	0	0	0	0	0	0	218.91	0	0	0	0	0	241.14	0	0	0	0	0	0	0	0	0	0	217.824	0	0	0	0	0	0
		24	258.62	0	0	0	0	0	0	0	0	0	0	0	0	0	0	0	0	0	0	0	0	0	0	225.464	0	0	0	0	0	0	0	0	0	221.04	217.744	0	0	0	0	0	0
		25	262.48	0	0	0	0	0	0	0	0	0	0	0	0	0	0	0	0	0	0	0	0	0	0	227.407	0	0	0	0	0	0	0	0	0	218.678	215.06	0	0	0	0	0	0
		26	266.34	0	0	0	0	0	0	0	0	0	0	0	0	0	0	0	0	0	0	0	0	0	0	230.503	0	0	0	0	0	0	0	0	0	0	221.825	0	0	0	0	0	0
		27	270.2	0	0	0	0	0	0	0	0	0	0	0	0	0	0	0	0	0	0	0	0	0	0	232.446	0	0	0	0	0	0	0	0	0	223.713	220.37	0	0	0	0	0	0
		28	274.06	0	0	0	0	0	0	0	0	0	0	0	0	0	0	0	0	0	0	0	0	0	0	236.761	0	0	0	0	0	0	0	0	0	223.026	217.247	0	0	0	0	0	0
		29	277.92	0	0	0	0	0	0	0	0	0	0	0	0	0	0	0	0	0	0	0	0	0	0	235.804	0	0	0	0	0	0	0	0	0	224.431	221.479	0	0	0	0	0	0
		30	281.78	0	0	0	0	0	0	0	0	0	0	0	0	0	0	0	0	0	0	0	0	0	0	0	0	0	0	0	0	0	0	0	0	222.474	214.57	0	0	0	0	0	0
		31	285.64	0	0	234.756	0	0	0	0	212.577	0	0	0	0	0	0	0	0	0	0	0	0	0	0	232.321	0	0	0	0	0	0	0	0	0	221.856	212.982	0	0	0	0	0	0
		32	289.5	0	0	228.543	0	0	0	0	0	0	0	0	0	0	0	0	0	0	0	0	0	0	0	223.073	0	0	0	0	0	0	0	0	230.429	214.035	227.408	0	0	0	0	0	0
		33	293.36	0	0	217.321	0	0	0	0	0	198.927	0	0	0	0	0	0	0	0	0	0	0	0	0	226.776	0	0	0	0	0	0	0	0	0	221.013	215.152	0	0	0	0	0	0
		34	297.22	0	0	217.888	0	0	0	0	0	0	0	0	0	0	0	0	0	0	0	0	0	0	0	217.697	0	0	0	0	0	0	0	0	0	211.441	228.008	0	215.657	0	0	227.988	0
		35	301.08	0	0	224.408	0	0	0	0	0	0	0	0	0	0	0	0	0	0	0	0	0	213.275	0	225.785	0	0	0	0	0	0	0	0	0	220.615	218.634	0	0	0	0	227.98	0
		36	304.94	0	0	214.567	0	0	0	0	0	0	0	0	0	0	0	0	0	0	0	0	0	0	0	227.402	0	0	0	0	0	0	0	0	0	215.125	213.836	0	0	0	0	0	0
		37	308.8	0	0	223.38	0	0	0	0	0	0	0	0	0	0	0	0	0	0	0	0	0	0	0	228.482	0	0	0	0	0	0	0	0	0	223.61	211.06	0	0	0	0	0	0
		38	312.66	0	0	220.817	0	0	0	0	0	0	0	0	0	0	0	0	0	0	0	0	0	0	208.135	229.125	0	0	0	0	0	0	0	0	0	229.646	216.78	0	0	0	0	0	0
		39	316.52	0	0	220.059	0	0	0	0	0	0	0	0	0	0	0	0	0	0	0	0	0	0	0	226.336	0	0	0	0	0	0	0	0	0	217.871	213.88	0	0	0	0	0	0
		40	320.38	0	0	223.224	0	0	0	0	0	0	0	0	0	0	0	0	0	0	0	0	0	0	0	226.077	205.53	0	0	0	0	0	0	0	0	225.111	204.888	0	0	0	0	0	0
		41	324.24	0	0	219.794	0	0	0	0	0	0	0	0	0	0	0	0	0	0	0	0	0	0	0	227.691	0	0	0	0	0	0	0	0	0	219.623	219.359	0	0	0	0	218.404	0
		42	328.1	0	0	225.141	0	0	0	0	0	0	0	0	0	0	0	0	0	0	0	0	0	0	0	232.928	0	0	0	0	0	0	0	0	0	223.997	219.598	0	0	0	0	0	0
		43	331.96	0	0	216.827	0	0	0	0	0	0	0	0	0	0	0	0	0	0	0	0	0	0	0	221.971	0	0	0	0	0	0	0	0	0	223.792	212.332	0	0	0	0	0	0
		44	335.82	0	0	223.46	0	0	0	0	0	0	0	0	0	0	0	0	0	0	0	0	0	0	0	229.424	0	0	0	0	0	0	0	0	0	211.628	207.707	0	0	0	0	227.063	0
		45	339.68	0	0	227.063	0	0	0	218.06	0	0	0	212.515	0	0	0	0	0	0	0	0	0	0	0	214.912	0	0	0	0	0	0	0	0	0	214.042	206.667	0	0	0	0	224.239	0
		46	343.54	0	0	220.565	0	0	0	0	0	0	0	0	0	0	0	0	0	0	0	0	0	0	0	220.415	0	0	0	0	0	0	0	0	0	222.916	217.857	0	0	0	0	0	0
		47	347.4	0	0	0	0	0	0	0	0	0	0	0	0	0	0	0	0	0	0	0	0	0	0	0	0	0	0	0	0	0	0	0	0	213.567	225.227	0	0	0	0	222.051	0
		48	351.26	0	0	223.533	0	0	0	0	0	0	0	0	0	0	0	0	0	0	0	0	0	0	0	210.166	0	0	0	0	0	0	0	0	0	216.785	225.321	0	0	0	0	226.87	0
		49	355.12	0	0	230.386	0	0	0	0	0	0	0	0	0	0	0	0	0	0	0	0	0	0	0	0	0	0	0	0	0	0	0	0	0	216.333	220.728	0	0	0	0	224.836	0
		50	358.98	0	0	212.008	0	0	0	0	0	0	0	0	0	0	0	0	0	0	0	0	0	0	0	0	0	0	0	0	0	0	0	0	0	215.404	228.742	0	0	0	0	229.117	0
		51	362.84	0	216.448	217.747	0	0	0	0	0	0	0	0	0	0	0	0	0	0	0	0	0	0	0	0	0	0	0	0	0	0	0	0	0	219.971	211.671	0	0	0	0	225.918	0
		52	366.7	0	0	224.636	0	0	0	0	0	0	0	0	0	0	0	0	0	0	0	0	0	0	0	0	0	0	0	0	0	0	0	0	0	220.098	217.707	0	0	0	0	222.247	0
		53	370.56	0	0	219.183	0	0	0	0	0	0	0	195.122	0	0	0	0	0	0	0	0	0	0	0	0	0	0	0	0	0	0	0	0	0	215.131	222.711	0	0	0	0	225.702	0
		54	374.42	0	0	223.575	0	0	0	0	0	0	0	0	0	0	0	0	0	0	0	0	0	0	0	228.495	0	0	0	0	0	0	0	0	0	217.931	226.448	227.051	0	0	0	225.897	0
		55	378.28	0	0	228.04	0	0	0	0	0	0	0	0	0	0	0	0	0	0	0	0	0	0	215.315	0	0	0	0	0	0	0	0	0	0	232.608	215.744	0	0	0	0	231.286	0
		56	382.14	0	0	223.041	0	0	0	0	0	0	0	0	208.861	0	0	0	0	0	0	0	0	0	209.346	0	0	0	0	0	0	0	0	0	0	226.147	216.066	0	0	0	0	229.465	0
		57	386	0	0	227.215	0	0	0	0	0	0	0	0	0	0	0	0	0	0	0	0	0	0	0	0	0	0	0	0	0	0	0	0	0	227.494	216.639	0	0	0	0	232.156	0
		58	389.86	0	0	222.977	0	0	0	0	0	0	0	0	0	0	0	0	0	0	0	0	0	0	0	0	0	0	0	0	0	0	0	0	0	228.247	222.793	0	0	0	0	232.293	0
		59	393.72	0	0	229.319	0	0	0	0	0	0	0	0	0	0	0	0	0	0	0	0	0	0	218.726	0	0	0	0	0	0	0	0	0	0	230.545	223.165	0	0	0	0	222.328	0
		60	397.58	0	0	220.616	0	0	0	0	0	0	0	0	0	0	211.048	0	0	0	0	0	0	0	213.324	0	0	0	0	0	0	0	0	0	0	214.683	227.298	0	0	0	0	216.131	0
		61	401.44	0	0	226.952	0	0	0	0	0	0	0	0	0	0	213.654	0	0	0	0	0	0	0	211.563	0	0	0	0	0	0	0	0	0	0	221.06	217.39	0	0	0	0	223.538	0
		62	405.3	0	0	224.022	0	0	0	0	0	0	0	0	0	0	0	0	211.757	0	0	0	0	0	218.477	0	0	0	0	0	0	0	0	0	0	212.841	236.283	0	0	0	0	230.564	0
		63	409.16	0	0	225.739	0	0	0	0	0	0	0	0	0	0	214.869	0	0	0	0	0	0	0	211.83	0	0	0	0	0	0	0	0	0	0	223.352	208.238	0	0	0	0	222.47	0
		64	413.02	0	0	221.278	0	0	0	0	0	0	0	0	0	0	210.898	0	0	0	0	0	0	0	218.087	0	0	0	0	0	0	0	0	0	0	223.209	223.158	0	0	0	0	215.801	0
		65	416.88	0	0	227.72	0	0	0	0	0	0	0	0	0	0	214.623	0	210.79	0	0	0	0	0	0	0	0	0	0	0	0	0	0	0	0	229.529	230.975	0	0	0	0	221.916	0
		66	420.74	0	0	221.449	0	0	0	0	0	0	0	0	0	0	215.62	0	212.835	0	0	0	0	0	208.305	0	0	0	0	0	0	0	0	0	0	219.5	220.748	0	0	0	0	224.161	0
		67	424.6	0	0	234.587	0	0	0	0	0	0	0	0	220.362	0	221.015	0	0	0	0	0	0	0	215.877	0	0	0	0	0	0	0	0	0	0	222.911	216.573	0	0	0	0	231.036	0
		68	428.46	0	0	229.232	0	0	0	0	0	0	204.561	0	0	0	216.763	0	0	0	0	0	0	0	218.454	0	0	0	0	0	0	0	210.241	0	0	214.369	213.998	0	0	0	0	223.691	0
		69	432.32	0	0	226.039	0	0	0	0	0	0	213.348	0	217.727	0	214.523	0	0	0	0	0	0	0	0	0	0	0	0	0	0	0	0	0	0	217.488	218.932	0	0	0	0	228.106	0
		70	436.18	0	0	222.513	0	0	0	0	0	0	213.464	0	219.265	0	206.918	0	0	0	0	0	0	0	0	0	0	0	0	0	0	0	0	0	0	214.271	220.222	0	0	0	0	224.709	0
		71	440.04	0	0	221.635	0	0	0	0	0	0	0	0	0	0	214.274	0	214.833	0	0	0	0	0	214.07	0	0	0	0	0	0	0	0	0	0	211.026	218.027	0	0	0	0	226.525	0
		72	443.9	0	0	223.177	0	0	0	0	0	0	0	0	214.684	0	214.443	0	0	0	0	0	0	0	0	0	0	0	0	0	0	0	0	0	0	217.46	220.949	0	0	0	0	217.593	0
		73	447.76	0	0	229.555	0	0	0	0	0	0	206.186	0	0	0	217.162	0	0	0	0	0	0	0	0	0	0	0	0	0	0	0	0	0	0	233.119	219.742	0	0	0	0	233.448	0
		74	451.62	0	0	215.918	0	0	0	0	0	0	211.132	0	212.471	0	218.495	0	0	0	0	0	0	0	206	0	0	0	0	0	0	0	0	0	0	220.61	205.799	0	0	0	0	224.4	0
		75	455.48	0	0	219.205	0	0	0	0	0	0	213.62	0	211.116	0	215.091	0	0	0	0	0	0	0	0	0	0	0	0	0	0	0	0	0	0	224.246	209.715	0	0	0	0	225.323	0
		76	459.34	0	0	224.225	0	0	0	0	0	0	0	0	203.414	0	215.412	0	0	0	0	0	0	0	221.569	191.659	0	0	0	0	0	0	0	0	0	231.694	216.22	0	0	0	0	233.462	0
		77	463.2	0	0	218.081	0	0	0	0	0	0	0	0	217.602	0	218.026	0	0	0	0	0	0	0	221.064	0	0	0	0	0	0	0	201.717	0	0	231.282	212.682	0	0	0	0	229.865	0
		78	467.06	0	0	217.192	0	0	0	0	0	0	218.149	0	220.041	0	207.551	0	0	0	0	0	0	0	0	0	0	0	0	0	0	0	0	0	0	219.443	217.972	0	0	0	0	225.916	0
		79	470.92	0	0	221.848	0	0	0	0	0	0	207.711	0	219.639	0	208.111	0	0	0	0	0	0	0	0	0	0	0	0	0	0	0	0	0	0	223.868	209.459	0	0	0	0	226.313	0
		80	474.78	0	0	226.725	0	0	0	0	0	0	208.278	0	220.716	190.679	213.366	0	211.534	0	0	0	0	0	210.227	0	0	0	0	0	0	0	0	0	0	228.245	227.211	0	0	0	0	220.705	0
		81	478.64	0	0	0	0	0	0	0	0	223.796	0	0	209.265	211.158	210.135	0	214.772	0	0	0	0	0	219.934	0	216.179	0	0	0	0	0	0	0	0	229.956	211.789	0	0	0	0	226.526	0
		82	482.5	0	0	228.478	0	0	0	0	0	0	222.636	0	223.798	0	202.895	0	210.762	0	0	0	0	0	219.667	0	217.594	0	0	0	0	0	0	0	0	221.48	217.73	0	0	0	0	225.414	0
		83	486.36	0	0	0	0	0	0	0	0	0	0	0	227.846	0	210.455	0	214.777	0	0	0	0	0	216.647	0	213.117	0	0	0	0	0	0	0	0	227.344	213.601	0	0	0	0	224.436	0
		84	490.22	0	0	228.698	0	0	0	0	0	0	215.163	0	228.833	0	207.29	0	207.234	0	0	0	0	0	217.25	0	215.611	0	0	0	0	0	0	0	0	218.725	215.788	0	0	0	0	224.701	0
		85	494.08	0	0	217.178	0	0	0	0	0	0	217.902	0	216.168	0	214.676	0	204.525	0	0	0	0	0	219.076	0	211.462	203.121	0	0	0	0	0	0	0	222.778	215.51	0	0	0	0	225.509	0
		86	497.94	0	0	0	0	0	0	0	0	0	222.521	0	221.664	0	215.213	0	204.776	0	0	0	0	0	210.287	0	219.072	0	0	0	0	0	0	0	0	227.354	223.257	0	0	0	0	223.061	0
		87	501.8	0	0	0	0	0	0	0	0	0	221.541	0	212.216	0	209.7	0	213.736	0	0	0	0	0	219.034	0	220.197	0	0	0	0	0	0	0	0	220.812	217.197	0	0	0	0	219.575	210.263
		88	505.66	0	0	0	0	0	0	0	0	0	224.394	0	210.119	0	216.207	0	223.368	0	0	0	0	0	214.93	0	218.422	0	0	0	0	0	0	0	0	232.432	218.402	0	0	0	0	217.745	0
		89	509.52	0	0	0	0	0	0	218.677	0	0	226.346	0	223.429	0	205.204	0	211.094	0	0	0	0	0	206.354	0	216.604	0	0	0	0	0	0	0	0	223.684	215.619	0	0	0	0	219.702	0
		90	513.38	0	0	0	0	0	0	0	0	0	212.857	223.861	221.071	0	207.689	0	201.12	0	0	0	0	0	211.785	0	223.733	0	0	0	0	0	0	0	0	220.227	206.327	0	0	0	0	213.711	0
		91	517.24	0	0	0	0	0	0	0	0	0	219.716	0	215.813	0	213.607	0	0	0	0	0	0	0	221.494	0	219.248	0	0	0	0	0	0	0	0	219.974	214.714	0	0	0	0	225.467	0
		92	521.1	0	0	0	0	0	0	225.351	0	0	215.916	0	218.296	0	215.217	0	221.561	0	0	0	0	0	214.293	0	217.284	0	0	0	0	0	0	0	0	215.864	205.069	0	0	0	0	226.396	180.952
		93	524.96	0	0	0	0	0	0	0	0	0	221.262	0	218.141	0	223.038	0	0	0	0	215.458	0	0	217.322	0	217.599	0	0	0	0	0	0	0	0	227.138	218.845	0	0	0	0	228.031	0
		94	528.82	0	0	0	0	0	0	0	0	0	222.129	0	214.205	0	218.007	0	219.048	0	0	0	0	0	211.985	0	217.909	0	0	0	0	0	0	0	0	225.681	209.557	0	0	0	0	215.601	0
		95	532.68	0	0	0	0	0	0	0	0	0	219.207	0	218.096	0	216.369	0	207.788	0	0	214.881	0	0	197.601	0	207.465	0	0	0	0	0	0	0	0	227.338	225	0	0	0	0	225.726	0
		96	536.54	0	0	0	0	0	0	0	0	0	210.708	0	220.239	0	215.72	0	0	0	0	212.268	0	0	217.139	0	218.962	0	0	0	0	0	0	0	0	218.767	216.317	0	0	0	0	219.085	0
		97	540.4	0	0	0	0	0	0	0	0	0	218.802	0	223.218	0	206.816	0	0	0	0	217.46	0	0	0	0	225.543	0	0	0	0	0	0	0	0	225.57	211.136	0	0	0	0	220.066	0
		98	544.26	0	0	0	0	0	0	0	0	0	220.173	0	225.321	0	213.342	0	213.03	0	0	229.068	0	0	203.792	0	221.58	0	0	0	0	0	0	0	0	223.521	221.169	0	0	0	0	227.844	0
		99	548.12	0	0	0	0	0	0	230.76	0	0	222.657	0	222.204	0	204.898	0	212.302	0	0	224.339	0	0	0	0	216.126	0	0	0	0	0	0	0	0	227.829	234.998	0	0	0	0	225.247	0
		100	551.98	0	0	0	0	0	0	222.129	0	0	214.439	0	226.805	0	207.23	0	211.409	0	0	210.372	0	0	0	0	224.201	0	0	0	0	0	0	0	0	227.672	218.596	0	0	0	0	226.013	0
		101	555.84	0	0	0	0	0	0	227.793	0	0	217.763	0	210.198	0	215.315	0	216.24	0	0	213.982	0	0	0	0	217.243	0	0	0	0	0	0	0	0	230.53	211.446	0	0	0	0	223.302	0
		102	559.7	0	0	0	0	0	0	208.092	0	0	209.175	0	217.573	0	208.209	0	205.893	0	0	215.852	0	0	215.418	0	222.357	0	0	0	0	0	0	0	0	219.174	208.364	0	0	0	0	244.057	0
		103	563.56	0	0	0	0	0	0	210.385	0	0	216.08	0	213.767	0	208.589	0	0	0	0	212.91	0	0	204.333	0	224.174	0	0	0	0	0	0	0	0	235.269	216.729	0	0	0	0	231.288	0
		104	567.42	0	0	0	0	0	0	208.495	0	0	214.015	0	210.171	0	220.697	0	0	0	0	223.399	0	0	205.71	0	213.992	0	0	0	0	0	198.167	0	0	220.225	214.327	0	0	0	0	223.775	0
		105	571.28	0	0	0	0	0	0	212.496	0	0	214.915	0	213.606	0	208.976	0	212.115	0	0	215.6	0	0	0	0	214.958	0	0	0	0	0	0	0	0	231.191	217.499	0	0	0	0	227.489	0
		106	575.14	0	0	0	0	0	0	217.113	0	0	228.388	0	214.285	0	211.288	0	0	0	0	227.772	0	0	0	0	215.567	0	0	0	0	0	0	0	0	227.286	229.488	0	0	0	0	229.98	0
		107	579	0	0	0	0	0	0	0	0	0	223.144	0	0	0	217.195	0	220.16	0	0	219.867	0	0	0	0	215.68	0	0	0	0	0	0	0	0	225.602	226.324	0	0	0	0	227.156	0
		108	582.86	0	0	212.601	0	0	0	220.209	0	0	218.616	0	215.529	0	210.604	0	213.866	0	0	218.037	0	0	199.705	0	216.843	0	0	0	0	0	0	0	0	226.088	223.654	0	0	0	0	227.09	0
		109	586.72	0	0	0	0	0	0	213.689	0	0	221.454	0	218.511	0	214.792	0	225.076	0	0	224.248	0	0	204.722	0	219.346	0	0	0	0	0	0	0	0	227.39	217.277	0	0	0	0	225.664	0
		110	590.58	0	0	0	0	0	0	217.21	0	0	222.902	0	212.172	0	197.963	0	212.507	0	0	233.758	0	0	209.258	0	218.317	0	0	0	0	0	0	0	0	233.387	231.559	0	0	0	0	230.544	0
		111	594.44	0	0	0	0	0	0	225.487	0	0	223.143	0	211.997	0	213.134	0	220.551	0	0	224.859	0	0	204.891	0	214.441	0	0	0	0	0	0	0	0	239.932	223.37	0	0	0	0	221.02	0
		112	598.3	0	0	0	0	0	0	222.699	0	0	223.722	0	212.371	0	210.14	0	0	0	0	220.61	0	0	201.973	0	221.645	0	0	0	0	0	0	0	0	231.242	217.816	0	0	0	0	220.997	0
		113	602.16	0	0	0	0	0	0	211.056	0	0	213.21	0	225.638	0	211.708	0	217.003	0	0	224.243	0	0	202.563	0	225.99	0	0	0	0	0	0	0	0	231.381	218.698	0	0	0	0	220.51	0
		114	606.02	0	0	0	0	0	0	216.82	0	0	221.555	0	219.82	0	210.112	0	0	0	0	220.814	0	0	207.458	0	217.856	0	0	0	0	0	0	0	0	226.219	224.305	0	0	0	0	220.512	0
		115	609.88	0	0	0	0	0	0	226.97	0	0	222.117	0	219.277	0	205.629	0	218.65	0	0	235.196	0	0	204.904	0	218.429	0	0	0	0	0	0	216.888	0	220.412	214.12	0	0	0	0	224.075	0
		116	613.74	0	0	0	0	0	0	219.61	0	0	224.749	0	218.072	0	205.984	0	210.706	0	0	212.589	0	218.697	211.883	0	221.962	0	0	0	0	0	0	0	0	223.094	220.98	0	0	0	0	231.433	0
		117	617.6	0	0	0	0	0	0	221.025	0	0	225.885	0	216.79	0	196.757	0	0	0	0	219.447	0	222.452	211.488	0	219.702	0	0	0	0	0	0	0	0	221.371	227.008	0	0	0	0	222.965	0
		118	621.46	0	0	0	0	0	0	216.467	0	0	222.76	0	215.194	0	210.537	0	206.183	0	0	215.483	0	222.771	207.233	0	228.803	0	0	0	0	212.295	0	0	0	225.293	217.962	0	0	0	0	236.492	0
		119	625.32	0	0	0	0	0	0	214.518	0	0	213.417	0	218.293	0	199.522	0	203.102	0	0	226.848	0	228.452	216.26	0	226.497	0	0	0	0	215.885	0	0	0	232.881	220.83	0	0	0	0	223.581	0
		120	629.18	0	0	0	0	0	0	207.936	0	0	212.596	0	211.034	0	210.929	0	200.12	0	0	216.457	0	225.652	214.921	0	222.356	0	0	0	0	0	0	0	0	230.018	219.485	0	0	0	0	226.997	0
		121	633.04	0	0	0	0	0	0	223.555	0	0	215.166	0	215.438	0	213.482	0	210.207	0	0	214.173	0	224.299	208.591	0	216.912	0	0	0	0	209.616	0	0	0	231.748	217.645	0	0	0	0	224.32	0
		122	636.9	0	0	0	0	0	0	227.212	0	0	211.144	0	217.342	0	208.288	0	207.551	0	0	219.436	0	221.273	211.527	0	216.732	0	0	0	0	0	0	0	0	225.009	220.299	0	0	0	0	221.159	0
		123	640.76	0	0	0	0	0	0	222.265	0	0	215.438	0	221.418	0	207.826	0	207.087	0	0	222.884	0	221.669	212.422	0	222.399	0	0	0	0	208.221	0	0	0	223.956	210.547	0	0	224.548	0	220.458	0
		124	644.62	0	0	0	0	0	0	222.126	0	0	212.203	0	215.801	0	220.837	0	205.092	0	0	221.575	0	226.537	206.979	0	220.597	0	0	0	0	218.699	0	0	0	234.604	226.437	0	0	0	0	218.376	0
		125	648.48	0	0	0	0	0	0	217.293	0	0	214.318	0	221.163	0	205.106	0	203.928	0	0	222.533	0	215.729	210.791	0	211.407	0	0	0	0	220.925	0	0	0	222.524	215.137	0	0	208.687	0	208.518	0
		126	652.34	0	0	0	0	0	0	224.652	0	0	207.237	0	217.636	0	213.136	0	203.144	0	0	217.421	0	229.025	217.925	0	219.863	0	0	0	0	211.459	0	0	0	235.981	213.388	0	0	217.427	0	225.197	0
		127	656.2	0	0	0	0	0	0	221.136	0	0	211.378	0	221.923	0	210.543	0	211.744	0	0	224.299	0	233.925	212.902	0	226.864	0	0	0	0	214.188	0	0	0	231.252	222.874	0	0	219.303	0	218.358	0
		128	660.06	0	0	0	0	0	0	218.934	0	0	205.263	0	215.634	0	212.431	0	208.374	0	0	223.374	0	232.97	214.918	0	223.877	0	0	0	0	217.817	0	0	0	233.464	211.145	0	0	0	0	227.162	0
		129	663.92	0	0	0	0	0	0	218.843	0	0	210.751	0	214.867	0	222.579	0	209.429	0	0	227.725	0	222.006	214.258	0	220.596	0	0	0	0	215.786	0	0	0	218.547	226.378	0	0	226.977	0	224.585	0
		130	667.78	0	0	0	0	0	0	226.242	0	0	216.551	0	218.237	0	214.344	0	203.492	0	0	232.042	0	224.092	210.708	0	222.947	0	0	0	0	205.797	0	0	0	228.021	219.103	0	0	217.485	0	222.025	0
		131	671.64	0	0	0	215.715	0	0	223.873	0	0	204.375	0	212.52	0	207.605	0	204.331	0	0	219.258	0	218.98	209.212	0	218.156	0	0	0	0	209.895	0	0	0	218.672	222.825	0	0	219.557	0	210.129	0
		132	675.5	0	0	0	0	0	0	215.962	0	0	212.689	0	220.295	0	215.101	0	212.652	0	0	228.576	0	212.77	211.843	0	223.061	0	0	0	0	213.235	0	0	0	226.172	223.825	0	0	226.141	0	225.369	0
		133	679.36	0	0	0	0	0	0	218.28	0	0	215.912	0	212.372	0	212.651	0	213.756	0	0	221.862	0	227.604	219.833	0	228.375	0	0	0	0	210.01	0	0	0	220.354	225.545	0	0	206.667	0	224.189	0
		134	683.22	0	0	0	0	0	0	211.733	0	0	214.511	0	206.025	0	215.283	0	200.261	0	0	220.16	0	226.362	214.588	0	224.204	0	0	0	0	211.379	0	0	0	226.56	222.187	0	0	217.352	0	226.526	0
		135	687.08	0	0	0	0	0	0	227.062	0	0	216.239	0	219.814	0	230.149	0	205.288	0	0	227.144	0	220.104	212.747	0	219.607	0	0	0	0	214.807	0	0	0	226.196	221.388	0	0	216.942	0	228.244	0
		136	690.94	0	0	0	0	0	0	217.573	0	0	216.318	0	223.634	0	221.249	0	208.259	0	0	218.124	0	225.686	221.469	0	220.934	0	0	0	0	205.064	0	0	0	233.147	222.231	0	0	218.897	0	218.993	0
		137	694.8	0	0	0	212.431	0	0	218.104	0	0	209.459	0	208.821	0	227.001	0	207.296	231.725	0	224.011	0	219.845	209.863	0	222.567	0	0	0	0	216.661	0	0	0	217.3	218.275	0	0	204.89	0	224.382	0
		138	698.66	0	0	0	212.803	0	0	224.464	0	0	211.851	0	213.199	0	217.578	0	207.649	224.504	0	218.522	0	232.122	208.057	0	229.123	0	0	0	0	213.238	0	0	0	221.306	209.581	0	0	214.828	0	222.697	0
		139	702.52	0	0	0	214.237	0	0	221.341	0	0	211.216	0	205.887	0	221.017	0	218.824	238.143	0	228.617	0	224.48	216.222	0	214.707	0	0	0	0	224.243	0	0	0	213.167	211.603	0	0	215.094	0	225.575	0
		140	706.38	0	0	0	211.712	0	0	226.598	0	0	211.769	0	214.604	0	220.795	0	216.33	227.506	0	232.699	0	232.398	217.303	0	218.851	0	0	0	0	224.03	0	0	0	235.658	212.318	0	0	218.972	0	220.069	0
		141	710.24	0	0	0	206.263	0	0	226.81	0	0	210.081	0	215.187	0	224.429	0	219.179	224.808	0	227.268	0	221.21	206.914	0	225.192	0	0	0	0	216.185	0	0	0	232.27	218.272	0	0	215.27	0	219.54	0
		142	714.1	0	0	0	216.782	0	0	221.072	0	0	214.131	0	210.315	0	229.251	0	203.444	228.005	0	230.021	0	223.258	218.623	0	232.557	0	0	0	0	216.188	0	0	0	235.894	222.442	0	0	219.99	0	223.101	0
		143	717.96	0	0	233.495	201.04	0	0	222.782	0	0	209.687	0	220.962	0	218.23	0	206.928	221.785	0	220.733	0	220.947	212.109	0	223.013	0	0	0	0	217.066	0	0	0	223.519	218.495	0	0	214.694	0	224.599	0
		144	721.82	0	0	233.256	207.325	0	0	231.035	0	0	223.002	0	211.207	0	223.924	0	211.975	228.538	0	223.934	0	218.174	0	0	222.381	0	0	0	0	212.996	0	0	0	219.67	210.54	0	0	215.059	0	219.692	0
		145	725.68	0	0	235.05	213.844	0	0	222.859	0	0	220.344	0	213.289	0	215.238	0	211.626	0	0	219.7	0	213.689	201.465	0	230.684	0	0	0	0	214.542	0	0	0	224.381	213.746	0	0	205.825	0	216.135	0
		146	729.54	0	0	226.107	215.22	0	0	223.104	0	0	227.176	0	216.142	0	221.432	0	207.305	219.131	0	220.729	0	221.136	0	0	218.877	0	0	0	0	213.856	0	0	0	228.893	214.457	0	0	209.512	0	217.72	0
		147	733.4	0	0	234.904	216.5	0	0	225.449	0	0	218.175	0	215.198	0	218.997	0	211.664	225.691	0	222.521	0	220.156	0	0	232.02	0	0	0	0	206.62	0	0	0	229.889	219.631	0	0	219.245	0	227.998	0
		148	737.26	0	0	225.102	207.834	0	0	233.732	0	0	220.548	0	216.769	0	222.662	0	210.531	224.619	0	223.945	0	215.288	0	0	221.813	0	0	0	0	211.444	0	0	0	232.875	227.406	0	0	212.424	0	219.731	0
		149	741.12	0	0	224.836	212.813	0	0	225.494	0	0	218.475	0	211.582	0	221.061	0	216.264	230.499	0	220.139	0	223.241	218.698	0	228.833	0	0	0	0	220.787	0	0	0	224.993	213.823	0	0	215.109	0	227.199	0
		150	744.98	0	0	222.174	209.843	0	0	226.288	0	0	227.594	0	214.238	0	219.926	0	212.616	222.338	0	222.485	0	177.64	0	0	218.694	0	0	0	0	216.229	0	0	0	225.144	222.258	0	0	214.713	0	222.147	0
		151	748.84	0	0	221.641	226.319	0	0	224.037	0	0	225.827	0	210.555	0	223.657	0	211.674	223.425	0	228.74	0	218.219	207.84	0	220.504	0	0	0	0	211.592	0	0	0	222.778	219.954	0	0	220.181	0	219.083	0
		152	752.7	0	0	225.963	212.573	0	0	224.478	0	0	214.764	0	185.518	0	219.714	0	213.763	228.106	0	228.416	0	210.414	209.714	0	221.972	0	0	0	0	208.47	0	0	0	241.06	208.747	0	0	217.229	0	217.807	0
		153	756.56	0	0	230.166	215.533	0	0	220.406	0	0	223.813	0	209.524	0	213.594	0	210.003	0	0	223.198	0	215.801	0	0	224.729	0	0	0	0	206.488	0	0	0	231.351	215.33	0	0	222.302	0	226.891	0
		154	760.42	0	0	229.596	216.16	0	0	226.912	0	0	216.748	0	211.521	0	215.363	0	210.646	226.508	0	218.278	0	221.375	0	0	223.727	0	0	0	0	212.987	0	0	0	243.553	218.547	0	0	214.923	0	223.631	0
		155	764.28	0	0	225.645	208.106	0	0	217.414	0	0	220.401	0	207.494	0	224.317	0	206.123	223.35	0	222.553	0	234.104	208.444	0	219.455	0	0	0	0	204.241	0	0	0	224.227	212.532	0	0	220.919	0	220.115	0
		156	768.14	0	0	220.928	217.465	0	0	214.88	0	0	217.192	0	211.435	0	209.621	0	208.713	0	0	220.535	0	229.197	211.949	0	227.171	0	0	0	0	210.056	0	0	0	220.233	200.689	0	0	205.466	0	234.553	0
		157	772	0	0	223.091	209.594	0	0	216.995	0	0	210.803	0	217.965	0	224.452	0	207.023	0	0	211.832	0	232.508	207.578	0	219.22	0	0	0	0	215.641	0	0	0	231.951	214.205	0	0	210.862	0	224.329	0
		158	775.86	0	0	224.392	206.312	0	0	218.782	0	0	215.221	0	214.644	0	221.343	0	211.589	0	0	228.867	0	237.316	204.666	0	222.21	0	0	0	0	214.638	0	0	0	228.86	213.561	0	0	220.128	0	220.72	0
		159	779.72	0	0	0	210.539	0	0	210.369	0	0	221.818	0	212.278	0	208.537	0	218.627	0	0	219.107	0	221.925	209.683	0	221.921	0	0	0	0	210.002	0	0	213.016	234.891	212.819	0	0	224.669	0	225.578	0
		160	783.58	0	0	223.682	203.906	0	0	223.538	0	0	218.389	0	217.925	0	219.802	0	211.903	0	0	219.693	0	215.634	204.401	0	227.052	0	0	0	0	216.955	0	0	0	236.391	219.529	0	0	212.867	0	216.377	0
		161	787.44	0	0	219.628	216.205	0	0	220.52	0	0	218.745	0	216.406	0	213.985	0	224.501	0	0	228.227	0	220.423	241.152	0	221.741	0	0	0	0	216.33	0	0	0	224.486	206.356	0	0	227.18	0	227.227	0
		162	791.3	0	0	224.294	209.578	0	0	224.001	0	0	219.63	216.2	221.172	0	222.288	0	217.706	0	0	235.859	0	224.805	213	0	231.572	0	0	0	0	213.048	0	0	0	220.237	220.879	0	0	216.581	0	220.377	0
		163	795.16	0	0	223.161	215.037	0	0	218.47	0	0	209.182	0	203.309	0	220.494	0	215.316	0	0	225.363	0	219.188	204.19	0	226.473	0	0	0	0	221.973	0	0	0	235.697	209.331	0	0	232.101	0	242.298	0
		164	799.02	0	0	228.081	208.68	0	0	223.189	186.864	0	216.405	0	212.822	0	222.552	0	217.434	220.682	0	232.157	0	219.42	208.602	0	216.488	0	0	0	0	226.277	0	0	211.71	213.435	217.332	0	0	212.089	0	224.837	0
		165	802.88	0	0	217.991	223.698	0	0	224.71	0	0	218.338	214.293	209.553	0	216.2	0	221.046	0	0	221.145	0	221.559	214.048	0	221.956	0	0	0	0	205.949	0	0	215.561	225.292	220.609	0	0	212.278	0	231.191	0
		166	806.74	0	0	229.158	211.269	0	0	223.227	0	0	219.066	218.378	211.538	0	211.595	0	211.548	0	0	225.432	0	216.24	216.189	0	227.893	0	0	0	0	215.329	0	0	205.829	227.826	214.327	0	0	222.187	0	214.097	0
		167	810.6	0	0	233.291	213.156	0	0	219.113	0	0	206.927	219.493	219.747	0	209.335	224.1	211.591	0	0	219.834	0	223.478	214.808	0	216.212	0	0	0	0	214.432	0	0	207.954	234.43	220.378	0	0	222.878	0	216.265	0
		168	814.46	0	0	231.503	211.596	0	0	218.039	0	0	216.897	224.029	214.751	0	206.969	207.336	202.144	0	0	224.972	0	227.544	218.78	0	225.924	0	0	0	0	221.839	0	0	217.161	227.817	220.924	0	0	215.616	0	213.977	0
		169	818.32	0	0	229.98	210.452	0	0	215.595	0	0	221.866	224.063	204.742	0	213.648	0	209.004	0	0	227.836	0	233.488	211.532	0	215.73	0	0	0	0	209.173	0	0	215.311	231.201	209.62	0	0	219.603	0	212.277	0
		170	822.18	0	0	226.257	210.905	0	0	213.22	0	0	213.053	215.496	206.386	0	205.263	0	208.553	0	0	232.048	0	231.592	221.129	0	216.14	0	0	0	0	224.071	0	0	204.5	223.332	213.361	0	0	210.695	0	224.899	0
		171	826.04	0	0	224.065	215.299	0	0	218.771	0	0	219.729	221.879	212.915	0	216.629	0	214.699	0	0	222.427	0	219.818	222.197	0	217.28	0	0	0	0	220.207	0	0	209.698	235.79	217.071	224.138	0	219.394	0	221.922	0
		172	829.9	0	0	223.738	205.331	0	0	212.253	0	0	213.459	230.385	212.746	0	219.992	0	215.739	0	0	223.433	0	220.566	213.939	0	223.123	0	0	0	0	220.533	0	0	207.454	227.753	215.747	224.601	0	220.064	0	214.346	0
		173	833.76	0	0	220.379	209.739	0	0	209.375	0	0	221.901	222.397	209.251	0	204.793	0	210.26	0	0	224.306	0	225.478	219.854	0	226.828	0	0	0	0	213.412	0	0	206.642	231.328	216.922	0	0	223.217	0	226.124	0
		174	837.62	0	0	228.133	208.432	0	0	232.456	0	0	215.819	224.138	208.584	0	220.134	0	210.613	0	0	223.728	0	228.655	208.997	0	226.24	0	0	0	0	211.866	206.224	0	210.542	230.799	212.481	0	0	216.801	0	223.635	0
		175	841.48	0	0	221.332	203.223	0	0	218.209	0	0	220.621	219.732	203.806	0	212.063	0	210.772	0	0	214.832	0	224.693	209.536	0	218.588	0	0	0	0	227.567	208.236	0	208.939	229.51	214.294	225.675	0	223.499	0	228.196	0
		176	845.34	0	0	231.774	212.99	0	0	225.505	0	0	222.887	213.116	0	0	213.111	0	211.116	0	0	224.419	0	216.316	210.316	0	229.44	0	0	0	0	220.884	0	0	217.39	232.283	214.571	216.121	0	209.688	0	229.884	0
		177	849.2	0	0	225.204	206.482	0	0	211.643	0	0	218.29	223.928	0	0	218.791	0	213.178	0	0	227.888	0	219.463	209.291	0	223.563	0	0	0	0	227.775	0	0	211.855	225.924	219.96	223.964	0	223.179	0	218.717	0
		178	853.06	0	0	236.725	214.23	0	0	210.52	0	0	221.731	224.791	205.81	0	211.997	0	223.579	0	0	231.012	0	223.343	211.71	0	229.974	0	0	0	0	225.191	0	0	207.622	230.137	216.365	219.96	0	222.864	0	229.633	0
		179	856.92	0	0	236.672	204.427	0	0	223.742	0	0	211.834	214.409	0	0	205.073	0	207.861	232.705	0	226.573	0	218.874	213.216	0	215.671	0	0	0	0	224.322	211.339	0	216.774	227.962	214.426	227.472	0	218.43	0	226.879	0
		180	860.78	0	0	227.829	199.872	0	0	246.563	0	0	218.176	218.544	0	0	217.431	0	210.051	235.271	0	222.543	0	215.457	207.914	0	233.261	0	0	0	0	210.974	215.929	0	208.533	226.94	210.798	222.679	0	224.352	0	216.859	0
		181	864.64	0	0	232.866	209.812	0	0	219.216	0	0	211.353	223.937	214.486	0	212.658	0	192.133	224.153	0	223.898	0	217.312	209.611	0	233.613	0	0	0	0	219.294	0	0	213.207	238.254	205.498	224.691	0	218.172	0	209.78	0
		182	868.5	0	0	232.922	208.718	0	0	229.302	0	0	216.673	213.271	206.141	0	220.079	0	209.956	232.048	0	228.579	0	229.028	211.558	0	217.332	0	0	0	0	212.19	0	0	216.912	231.404	218.508	221.245	0	210.569	0	227.137	0
		183	872.36	0	0	228.947	202.814	0	0	226.949	0	0	217.448	223.912	214.168	0	211.315	0	210.7	233.899	0	224.486	0	221.15	213.784	0	224.026	0	0	0	0	207.775	0	0	212.146	225.043	202.21	227.995	0	226.717	0	221.251	0
		184	876.22	0	0	232.579	203.452	0	0	219.298	0	0	224.479	226.282	211.565	0	221.139	0	204.688	227.488	0	225.987	0	212.27	214.642	0	223.544	0	0	0	0	220.817	0	0	198.948	218.98	206.923	219.876	0	216.947	0	220.008	0
		185	880.08	0	0	231.656	212.46	0	0	222.298	0	0	228.36	220.973	0	0	226.931	0	210.176	231.081	0	237.628	0	226.402	213.061	0	230.306	0	0	0	0	221.356	202.188	0	0	226.404	215.27	220.614	0	219.623	0	227.538	0
		186	883.94	0	0	228.627	213.877	0	0	224.373	0	0	228.784	236.711	221.317	0	214.276	0	213.916	221.176	0	228.92	0	227.996	208.015	0	224.53	0	0	0	0	219.825	215.297	0	208.739	240.174	209.085	230.989	0	224.958	0	222.869	0
		187	887.8	0	0	237.191	206.786	0	0	214.845	0	0	223.478	225.125	215.504	0	225.5	0	209.948	220.901	0	229.755	0	223.543	216.561	0	223.094	0	0	0	0	227.94	210.805	0	207.996	228.938	221.255	223.713	0	228.041	0	222.359	0
		188	891.66	0	0	232.723	207.809	0	0	217.186	0	0	212.271	210.023	211.756	0	221.273	0	210.722	226.01	0	237.203	0	220.509	210.179	0	232.4	0	0	0	0	204.664	213.716	0	218.188	223.105	212.644	219.455	0	218.25	0	219.134	0
		189	895.52	0	0	235.908	207.524	0	0	222.819	0	0	222.884	227.327	0	0	220.036	0	201.952	226.691	0	234.262	0	230.337	212.061	0	220.416	0	0	0	0	225.974	215.088	0	209.832	231.172	210.267	228.351	0	235.427	0	225.376	0
		190	899.38	0	0	232.752	201.786	0	0	221.732	0	0	216.869	212.511	0	0	221.851	0	209.114	225.019	0	232.343	0	223.596	210.049	0	227.32	0	0	0	0	213.113	209.502	0	209.912	228.459	205.995	227.306	0	212.53	0	214.732	0
		191	903.24	0	0	227.567	208.211	0	0	221.43	0	0	221.551	220.818	214.527	0	218.55	0	207.816	226.466	0	230.662	0	226.8	213.358	0	234.588	0	0	0	0	214.777	210.041	0	206.116	240.832	209.031	227.093	0	216.485	0	220.864	0
		192	907.1	0	0	228.892	211.643	0	0	228.835	0	0	249.728	216.23	224.882	0	214.04	0	197.487	219.548	0	223.007	0	207.73	210.285	0	232.338	0	0	0	0	211.927	207.164	0	208.243	231.681	216.98	220.423	0	217.083	0	221.44	0
		193	910.96	0	0	230.341	206.148	0	0	226.895	0	0	216.483	220.103	213.283	0	213.619	0	213.958	224.764	0	233.389	0	216.481	219.475	0	220.592	0	0	0	0	218.354	205.862	0	204.715	226.208	216.415	224.574	0	213.42	0	229.764	0
		194	914.82	0	0	228.646	209.504	0	0	228.594	0	0	212.47	219.613	211.573	0	215.944	0	205.534	232.136	0	226.144	0	222.654	213.16	0	222.417	0	0	0	0	212.873	217.086	0	205.851	227.958	216.262	222.079	0	223.751	0	220.508	0
		195	918.68	0	0	224.148	201.324	0	0	225.448	0	0	218.72	218.263	210.395	0	215.584	0	210.254	231.268	0	227.116	0	213.727	218.669	0	230.106	0	0	0	0	212.114	219.694	0	209.154	227.107	227.895	230.817	0	226.13	0	225.635	0
		196	922.54	0	0	225.928	206.76	0	0	215.12	0	0	212.715	221.146	216.764	0	214.02	0	204.117	229.639	0	229.739	0	213.603	218.759	0	228.002	0	0	0	0	212.141	0	0	215.285	233.483	217.298	225.941	0	215.541	0	229.17	0
		197	926.4	0	0	232.192	208.054	0	0	219.326	0	0	223.232	212.922	0	0	221.398	0	202.314	225.005	0	222.454	0	225.202	212.065	0	220.221	0	0	0	0	209.943	213.479	0	204.437	241.991	222.086	222.819	0	222.381	0	228.844	0
		198	930.26	0	0	230.014	202.661	0	0	225.114	0	0	220.102	217.599	208.188	0	216.154	0	200.103	223.534	0	224.641	0	221.087	215.748	0	223.154	0	0	0	0	215.647	218.886	0	220.422	231.52	219.663	222.313	0	221.519	0	225.246	0
		199	934.12	0	0	230.151	207.271	0	0	218.872	0	0	213.028	211.225	214.277	0	220.206	0	215.088	225.12	0	226.59	0	218.432	205.278	0	237.668	0	0	0	0	0	226.636	0	209.539	234.386	228.246	220.744	0	220.942	0	227.48	0
		200	937.98	0	0	236.705	207.667	0	0	221.8	0	0	221.003	216.905	212.235	0	210.169	0	213.441	223.868	0	238.487	0	218.451	209.049	0	222.277	0	0	0	0	215.462	219.044	0	210.193	228.161	218.711	232.346	0	246.178	0	224.587	0
		201	941.84	0	0	228.86	209.831	0	0	228.406	0	0	201.835	223.581	213.947	0	217.523	191.098	209.774	228.749	0	232.603	0	210.326	215.991	0	236.265	0	0	0	0	226.067	214.818	0	207.119	224.547	214.381	229.848	0	215.183	0	232.975	0
		202	945.7	0	0	237.348	216.923	0	0	231.442	0	0	214.923	210.939	216.283	0	209.391	0	211.688	231.842	0	236.454	0	221.439	209.726	0	240.049	0	0	0	0	216.616	212.686	0	209.475	220.183	224.636	224.552	0	223.023	0	219.612	0
		203	949.56	0	0	232.363	211.005	0	0	225.227	0	0	219.907	205.531	218.214	0	214.788	0	210.986	226.227	0	231.98	0	221.433	220.384	0	230.422	0	0	0	0	217.786	219.615	0	202.557	235.266	215.362	229.364	0	225.199	0	216.937	0
		204	953.42	0	0	227.99	210.548	0	0	228.421	0	0	216.649	210.1	213.655	203.502	210.802	0	210.467	225.004	0	223.516	0	227.105	214.775	0	229.102	0	0	0	0	223.499	213.985	0	214.655	238.02	213.819	230.241	0	217.844	0	214.758	0
		205	957.28	0	0	232.004	220.637	0	0	217.563	0	0	221.49	209.073	219.858	0	214.562	0	209.902	224.265	0	230.905	0	220.967	208.061	0	227.524	0	0	0	0	218.309	221.951	0	213.619	231.234	221.563	222.618	0	230.444	0	213.475	0
		206	961.14	0	0	230.309	220.96	0	0	228.878	0	0	209.914	217.396	214.325	0	208.502	0	214.105	223.29	0	230.326	0	218.019	212.016	0	230.081	0	0	0	0	218.152	220.364	0	215.862	230.052	216.135	226.33	0	222.528	0	221.44	0
		207	965	0	0	224.964	219.916	0	0	235.237	0	0	207.915	202.659	214.696	0	205.203	0	218.314	222.955	0	234.621	0	219.851	210.985	0	228.731	0	0	0	0	229.105	210.851	0	213.717	218.94	214.582	237.462	0	223.086	0	231.981	0
		208	968.86	0	0	218.461	210.031	0	0	226.499	0	0	219.146	212.979	208.797	199.067	218.22	0	207.831	224.035	0	226.471	0	232.75	217.86	0	230.113	0	214.563	0	0	230.488	217.617	0	207.084	227.914	224.784	234.538	0	230.316	0	221.944	0
		209	972.72	0	0	219.135	210.553	0	0	231.823	0	0	220.22	205.457	221.607	0	207.965	0	209.744	240.65	0	232.747	0	225.091	209.356	0	233.794	0	0	0	0	223.519	214.46	0	209.414	232.807	218.326	230.429	0	221.797	0	222.113	0
		210	976.58	0	0	215.099	214.35	0	0	222.159	0	0	218.994	211.887	219.201	195.285	217.482	0	206.403	228.67	0	235.318	0	223.386	203.766	0	248.273	0	0	0	0	233.415	214.743	0	220.023	233.861	212.191	221.857	0	226.203	0	217.648	0
		211	980.44	0	0	230.032	212.18	0	0	217.745	0	0	208.02	219.98	215.361	0	224.692	0	207.79	226.127	0	232.877	0	219.48	212.301	0	236.815	0	0	0	0	223.76	209.081	0	216.857	224.446	208.402	223.183	0	224.283	0	221.165	0
		212	984.3	0	0	222.816	201.16	0	0	218.246	0	0	232.218	207.817	216.563	0	223.788	0	205.944	225.648	0	237.953	0	226.851	212.843	0	232.596	0	0	0	0	218.544	202.044	0	213.878	221.604	219.165	220.46	0	217.031	0	228.125	0
		213	988.16	0	0	219.377	203.44	0	0	228.779	0	0	220.49	209.798	218.035	0	216.637	0	210.106	221.995	0	238.466	0	222.642	0	215.637	228.621	0	0	0	0	223.197	206.918	0	214.773	226.217	225.201	231.171	0	223.712	0	213.946	0
		214	992.02	0	0	232.281	203.664	0	0	220.201	0	0	216.235	211.43	224.118	0	215.606	0	217.186	231.869	0	224.736	0	222.287	222.377	209.949	237.643	0	0	0	0	227.989	205.323	0	206.04	226.348	229.061	228.806	0	235.063	0	220.732	0
		215	995.88	0	0	220.734	201.799	0	0	217.059	0	0	223.128	215.475	218.01	0	214.973	0	244.16	225.485	0	229.887	0	228.149	231.025	0	229.469	0	0	0	0	230.094	202.126	0	218.359	218.183	220.846	230.609	0	228.906	0	224.31	0
		216	999.74	0	0	229.368	195.998	0	0	223.083	0	0	222.532	217.675	207.773	0	217.106	0	210.995	222.245	0	230.366	0	229.407	209.58	217.838	237.421	0	0	0	0	228.217	194.212	0	213.447	221.862	231.337	218.963	0	230.741	0	221.229	0
		217	1003.6	0	0	221.785	205.97	0	0	231.283	0	0	221.448	213.995	203.62	0	224.366	0	205.263	226.634	0	236.726	0	221.944	219.306	215.788	230.527	0	0	0	0	214.096	0	0	209.445	219.227	228.025	233.967	0	232.31	0	223.988	0
		218	1007.46	0	0	232.192	200.165	0	0	226.254	0	0	213.369	213.691	212.666	0	200.698	0	216.215	230.003	0	235.561	0	217.172	212.161	206.831	229.422	0	0	0	0	220.737	197.096	0	211.561	234.524	217.761	239.67	0	218.615	0	214.012	0
		219	1011.32	0	0	223.609	202.777	0	0	225.434	0	0	220.202	215.771	212.141	0	209.407	0	212.803	228.069	0	230.24	0	221.626	214.093	212.119	237.758	0	0	0	0	213.883	195.247	0	212.017	219.362	218.093	230.507	0	220.674	0	222.066	0
		220	1015.18	0	0	225.535	205.321	0	0	221.955	0	0	223.482	209.665	220.885	0	212.755	0	226.515	227.902	0	236.929	0	227.88	213.464	211.482	225.747	0	0	0	0	204.048	197.721	0	215.75	219.033	220.347	223.759	0	228.245	0	231.571	0
		221	1019.04	0	0	220.914	206.297	0	0	228.302	0	0	225.846	215.444	213.539	0	212.088	0	218.967	236.17	0	229.131	0	224.569	0	213.605	231.749	0	0	0	0	210.671	205.401	0	214.689	225.93	213.914	236.12	0	227.111	0	222.537	213.06
		222	1022.9	0	0	214.305	203.154	0	0	228.756	0	214.981	221.364	206.956	216.876	0	205.853	0	204.343	229.301	0	228.972	0	225.899	199.707	211.606	235.561	0	0	0	0	219.597	0	0	214.813	219.712	217.564	226.644	0	231.356	0	217.854	209.049
		223	1026.76	0	0	224.304	205.383	0	0	226.042	0	209.98	217.496	208.88	209.089	0	211.88	0	215.134	230.339	0	226.891	0	226.351	214.286	218.35	233.28	0	0	0	0	229.47	0	0	208.228	225.391	221.726	229.448	0	225.265	0	217.874	203.147
		224	1030.62	190.042	0	219.005	202.411	0	0	226.161	0	206.693	225.319	206.125	215.644	0	218.545	0	206.972	233.813	0	238.8	0	226.295	202.755	218.998	233.942	0	0	0	0	221.332	0	0	211.646	219.736	228.624	233.167	0	228.318	0	224.329	0
		225	1034.48	0	0	212.34	210.207	0	0	225.59	0	0	224.65	202.486	216.843	0	212.427	0	204.553	236.535	0	225.285	0	224.33	205.894	219.771	233.372	0	0	0	0	218.551	0	0	215.184	220.136	222.791	227.211	0	231.799	0	219.253	213.902
		226	1038.34	0	0	225.246	214.823	0	0	231.098	0	208.006	222.367	204.126	218.474	205.878	217.646	0	214.891	236.622	0	227.536	0	235.768	197.983	211.276	232.55	0	0	0	0	221.178	0	0	216.767	224.82	224.343	229.134	0	230.479	0	220.449	207.498
		227	1042.2	0	0	219.167	204.309	0	0	220.407	0	213.065	221.044	212.371	215.178	0	214.032	0	207.136	239.005	0	228.785	0	217.128	210.894	212.887	233.472	0	0	0	0	230.633	0	0	213.531	226.074	228.702	230.815	0	231.908	0	222.421	212.149
		228	1046.06	0	0	218.335	204.215	0	0	226.187	0	204.111	226.46	203.994	202.621	202.61	208.373	0	216.23	0	0	229.913	0	233.986	213.291	208.299	235.247	0	0	0	0	230.163	0	0	217.482	222.12	216.751	234.222	0	231.339	0	217.639	202.077
		229	1049.92	0	0	225.783	204.041	0	0	232.818	0	200.595	221.078	204.856	220.979	214.271	213.347	0	221.788	227.442	0	231.207	0	233.508	221.249	213.416	223.099	0	0	0	0	227.408	0	0	213.306	225.706	230.982	233.349	0	229.908	0	226.04	207.809
		230	1053.78	0	0	216.866	206.726	0	0	227.026	0	214.858	229.54	210.132	217.205	0	222.945	0	207.357	225.021	0	236.014	0	231.857	213.478	212.309	235.719	0	0	0	0	227.666	0	0	228.364	224.676	238.716	222.589	0	236.427	0	221.446	209.859
		231	1057.64	0	0	221.152	196.452	0	0	224.957	0	204.851	222.364	200.934	215.25	205.579	218.053	0	220.484	236.431	0	233.806	0	236.947	212.571	210.291	234.664	0	0	0	0	231.313	208.788	0	214.857	233.124	226.009	229.271	0	231.758	0	221.116	206.576
		232	1061.5	0	0	222.724	206.268	0	0	228.972	0	205.326	222.932	198.78	219.377	204.327	212.911	0	215.49	227.714	0	232.423	0	228.408	0	221.519	235.924	0	0	0	0	218.835	0	0	214.366	228.119	231.24	229.172	0	231.582	0	223.501	208.971
		233	1065.36	0	0	218.607	195.869	0	0	231.189	0	206.828	237.954	202.79	218.857	0	221.979	0	207.422	229.45	0	234.692	0	225.355	218.813	226.558	232.089	0	0	0	0	224.466	0	0	202.2	215.581	216.19	233.019	0	234.841	0	226.686	207.959
		234	1069.22	0	0	222.623	195.353	0	0	227.491	0	212.023	229.868	209.119	214.36	202.613	220.605	0	207.004	232.699	0	236.632	0	227.028	214.576	221.944	223.669	0	0	0	0	218.344	0	0	224.315	221.601	221.943	232.413	0	227.93	0	227.246	211.858
		235	1073.08	0	0	232.823	203.651	0	0	222.748	0	222.323	222.381	204.386	216.181	199.882	219.723	0	216.74	228.582	0	229.258	0	229.491	212.661	217.474	230.54	202.813	0	0	0	225.283	0	0	208.073	223.222	219.032	227.008	0	220.957	0	221.109	201.133
		236	1076.94	0	0	222.76	207.579	0	0	237.793	0	210.435	225.305	205.587	227.404	200.11	216.16	0	221.137	227.962	0	223.49	0	223.751	209.288	215.472	227.807	205.884	0	0	0	231.497	0	0	196.611	229.752	243.278	219.705	0	223.485	0	219.737	212.899
		237	1080.8	0	0	213.718	208.573	0	0	231.938	0	211.764	218.707	204.772	218.831	206.629	231.584	0	225.687	228.394	0	237.058	0	228.609	221.196	214.502	239.688	0	0	0	0	228.407	200.352	0	214.463	228.843	231.61	231.586	0	229.584	0	215.395	219.384
		238	1084.66	0	204.654	218.131	207.865	0	0	219.359	0	204.321	227.053	212.278	210.298	201.563	234.924	0	210.061	231.793	0	229.392	0	232.264	210.981	211.418	228.6	195.677	0	0	0	227.238	206.711	0	209.785	221.437	238.498	226.114	0	229.194	0	222.211	208.92
		239	1088.52	211.917	0	225.606	211.285	0	0	237.859	0	201.575	219.308	208.757	225.538	201.851	215.263	0	213.979	228.006	0	236.194	0	228.36	209.095	217.007	219.012	0	0	0	0	225.279	0	0	213.477	226.523	223.095	238.085	0	229.967	0	223.397	220.82
		240	1092.38	204.566	0	214.792	210.731	0	0	226.371	0	214.689	216.737	208.73	220.129	209.031	211.744	0	225.203	233.909	0	235.193	0	241.503	212.948	211.503	226.654	0	0	0	0	226.435	193.076	0	217.851	227.138	222.951	228.859	0	236.821	0	217.982	211.592
		241	1096.24	209.258	206.516	209.933	204.027	0	0	230.942	0	216.736	226.07	207.531	211.257	213.379	218.426	0	205.547	237.459	0	223.626	0	223.781	208.609	228.795	236.953	202.063	0	0	0	223.189	0	0	213.046	221.521	229.954	226.106	0	238.387	0	216.732	211.727
		242	1100.1	0	203.013	211.973	203.909	0	0	237.967	0	210.561	218.414	206.383	220.525	208.416	214.935	0	217.533	216.099	0	228.772	0	227.26	208.624	219.42	231.922	0	0	0	0	226.401	202.282	0	214.247	222.49	225.003	230.244	0	234.099	0	226.337	208.882
		243	1103.96	213.957	208.542	213.222	205.161	0	0	238.428	0	213.339	224.885	208.61	214.561	0	215.969	0	213.802	221.936	0	232.313	0	242.607	206.328	215.341	235.497	204.898	0	0	0	229.716	210.376	0	219.441	235.196	229.164	225.659	0	233.107	0	219.147	209.031
		244	1107.82	203.095	0	209.589	200.686	0	0	243.471	0	213.704	216.75	217.568	224.08	0	231.195	0	211.033	229.908	0	230.535	0	224.911	212.428	219.511	232.882	205.817	0	0	0	232.207	203.872	0	217.981	229.488	226.089	225.956	0	232.078	0	228.789	210.758
		245	1111.68	214.5	0	216.056	201.713	0	0	242.687	0	217.494	212.306	211.751	208.957	195.414	216.897	0	209.42	222.232	0	234.316	0	225.891	210.363	216.364	234.067	205.251	0	0	0	238.703	206.081	0	211.335	226.661	225.309	229.165	0	236.142	0	222.783	211.182
		246	1115.54	210.298	0	231.121	205.354	0	0	238.926	0	216.444	221.832	207.873	218.638	197.591	229.03	0	214.358	222.266	0	229.361	0	227.808	216.96	216.514	226.285	205.61	0	0	0	233.132	209.035	0	217.646	231.215	221.324	229.732	0	243.083	0	226.065	219.666
		247	1119.4	213.894	197.09	216.371	198.06	0	0	231.939	0	214.944	226.439	210.065	209.735	196.93	231.187	0	211.395	229.19	0	221.371	0	222.669	211.614	214.368	224.066	201.532	0	0	0	221.944	207.676	0	217.391	235.832	218.876	223.032	0	215.504	205.553	223.706	209.662
		248	1123.26	218.467	208.197	226.116	204.187	0	0	231.22	0	211.704	215.045	194.028	214.564	199.883	220.323	0	216.319	227.548	0	221.507	0	225.143	0	221.434	223.374	209.796	0	0	0	219.15	207.317	0	225.343	232.219	220.283	232.232	0	227.713	0	218.879	210.137
		249	1127.12	203.478	0	228.744	213.497	0	0	223.171	0	211.508	230.21	201.217	211.437	202.124	212.549	0	225.166	228.585	0	219.308	0	219.526	207.667	213.896	222.859	201.011	0	0	0	234.915	207.737	0	210.697	224.035	218.116	227.275	0	227.344	0	219.805	207.644
		250	1130.98	216.485	207.437	231.253	203.831	0	0	230.482	0	208.044	225.367	207.311	213.045	201.406	218.879	0	214.697	226.505	0	232.611	0	232.689	215.278	213.731	228.114	196.157	0	0	0	233.837	198.266	0	211.588	219.582	214.179	223.442	0	229.427	205.007	220.84	207.853
		251	1134.84	204.971	199.691	236.363	219.057	0	0	221.184	0	210.262	230.054	206.738	204.502	0	219.028	0	209.924	221.774	0	234.633	0	223.46	219.861	217.32	224.432	207.259	0	0	0	238.795	206.769	0	207.803	224.333	228.273	232.315	0	229.232	220.34	222.165	211.521
		252	1138.7	205.467	199.399	236.641	206.664	0	0	230.927	0	204.011	217.669	208.958	211.609	194.905	221.914	0	212.129	223.702	0	236.923	0	228.14	205.514	209.48	235.373	196.026	0	0	0	230.915	208.502	0	215.599	223.073	222.593	219.601	0	228.166	211.732	220.041	201.464
		253	1142.56	210.276	210.548	233.832	206.268	0	0	229.225	0	208.394	220.306	203.352	217.286	0	224.837	0	215.33	225.034	0	227.044	0	223.88	199.03	216.365	233.503	204.176	0	0	0	227.354	200.355	0	212.057	223.923	209.741	221.481	0	231.379	207.266	221.392	208.434
		254	1146.42	213.479	202.774	221.151	209.947	0	0	220.828	0	207.882	227.438	210.827	214.391	213.527	219.79	0	210.526	221.343	0	220.653	0	220.665	207.476	210.986	225.152	197.232	0	0	0	228.063	212.481	0	217.097	221.853	225.769	219.808	0	234.986	205.533	219.751	212.636
		255	1150.28	213.383	202.601	217.279	205.496	0	0	226.952	0	215.22	225.704	207.105	0	0	225.888	0	217.604	227.966	0	215.277	0	225.524	219.309	220.513	225.177	195.152	0	210.074	0	223.044	200.379	0	225.437	228.972	217.75	208.456	0	226.801	201.061	222.233	197.031
		256	1154.14	215.107	0	221.553	204.867	0	0	226.568	211.985	214.167	213.455	212.825	212.144	210.748	218.802	0	207.99	220.187	0	217.36	0	222.801	209.048	219.517	238.557	195.942	0	209.361	0	221.364	208.627	0	214.198	237.57	211.785	232.57	0	229.689	210.21	225.199	203.557
		257	1158	214.51	0	220.744	208.184	0	0	229.429	0	206.167	221.679	204.194	209.209	202.025	223.994	0	218.222	230.027	0	228.092	0	218.285	204.887	220.099	224.532	203.631	0	206.41	0	224.808	212.927	0	224.216	227.876	209.459	233.184	0	231.619	201.09	226.506	200.887
		258	1161.86	207.161	200.417	221.111	204.753	0	0	225.699	209.422	212.827	224.081	209.759	217.18	213.371	232.15	0	217.467	224.367	0	224.516	0	220.993	210.314	220.27	232.725	207.099	0	215.029	0	218.875	215.903	0	211.082	225.827	221.322	222.907	0	239.494	213.497	227.414	201.033
		259	1165.72	208.613	0	214.556	202.756	0	0	234.619	214.937	216.779	215.005	225.899	212.328	0	209.567	0	208.502	225.314	0	233.145	0	228.748	209.971	222.456	218.737	205.702	0	212.714	0	216.935	204.164	0	219.758	227.894	212.905	225.826	0	232.199	209.887	223.889	205.44
		260	1169.58	214.981	208.628	212.515	205.899	0	0	223.88	0	211.083	213.687	214.007	219.261	215.851	225.156	0	212.563	222.404	0	230.741	0	225.917	213.982	218.316	228.581	205.97	0	198.259	0	220.29	201.515	0	212.497	221.707	210.467	219.025	0	232.532	210.486	223.492	205.792
		261	1173.44	209.673	0	222.924	211.378	0	0	236.201	0	216.987	221.127	223.356	215.323	210.154	222.258	0	208.788	213.825	0	228.235	0	215.514	201.134	222.771	231.869	201.858	0	204.975	0	224.088	202.265	0	222.275	226.096	204.809	224.466	0	233.849	215.962	235.742	200.597
		262	1177.3	214.64	194.087	221.704	215.025	0	0	229.594	218.483	220.684	226.064	223.659	217.658	0	215.173	0	213.096	212.691	0	236.43	0	224.316	200.588	217.434	232.498	201.443	0	205.941	0	226.553	201.742	0	226.027	224.303	213.222	214.738	0	236.615	212.078	230.11	216.206
		263	1181.16	214.103	0	231.212	218.407	0	0	230.76	0	211.228	233.371	211.44	214.346	0	225.626	0	221.328	214.662	0	224.743	0	215.417	201.136	222.977	224.345	202.662	0	213.505	0	219.286	197.161	0	226.92	225.352	211.88	225.857	0	233.988	207.082	220.209	216.04
		264	1185.02	206.859	0	215.88	204.144	0	0	236.05	209.212	209.216	220.857	221.395	208.386	218.887	214.492	0	213.367	219.98	0	228.316	0	216.074	203.164	213.096	235.598	198.585	0	211.671	0	219.032	200.823	0	220.186	227.788	204.059	221.506	0	231.633	221.196	220.473	202.669
		265	1188.88	203.983	0	218.571	210.361	0	0	239.743	214.21	203.581	225.832	227.797	214.419	203.141	220.238	0	205.725	217.73	0	227.189	0	210.854	202.73	215.088	223.999	207.059	0	205.961	0	227.921	206.187	0	222.841	229.261	205.001	228.259	0	233.31	216.913	216.705	0
		266	1192.74	206.427	0	228.76	214.002	0	0	232.192	216.532	218.724	220.549	220.666	206.587	215.069	216.323	0	210.192	226.278	0	228.208	0	210.724	195.461	220.766	227.036	202.817	0	193.708	0	229.221	203.947	0	225.11	221.212	208.079	230.708	0	230.327	215.623	221.577	207.598
		267	1196.6	206.838	0	221.72	219.666	0	0	230.646	223.33	209.086	220.663	218.431	212.4	202.997	218.117	0	207.442	221.38	0	210.847	0	217.439	193.796	217.976	229.486	203.582	0	199.013	0	224.255	204.016	0	221.693	229.77	216.127	230.393	0	226.118	216.461	213.714	208.5
		268	1200.46	207.901	0	217.364	213.901	0	0	245.027	210.751	222.722	231.315	216.088	213.308	205.929	216.005	0	218.917	218.691	0	222.576	0	212.859	199.103	213.815	233.368	203.409	0	206.744	0	220.27	204.45	0	227.369	218.407	228.125	230.159	0	233.394	212.022	226.566	209.262
		269	1204.32	212.112	0	219.917	207.171	0	0	237.045	227.318	212.68	220.816	218.82	197.021	206.325	229.783	0	216.379	218.687	0	221.289	0	218.008	207.892	223.667	226.984	211.225	0	208.134	0	225.379	196.675	0	213.159	218.816	206.234	236.235	0	229.429	213.496	226.453	209.391
		270	1208.18	215.618	210.978	219.199	210.698	0	0	237.645	226.077	211.191	215.666	213.536	206.354	203.097	218.236	0	214.567	222.798	0	223.252	0	224.467	203.658	214.458	233.116	203.904	0	206.77	0	230.267	200.067	0	221.487	226.611	211.949	237.04	0	236.034	216.865	226.249	204.401
		271	1212.04	215.575	0	217.762	208.981	0	0	230.551	0	216.495	226.34	218.221	208.384	216.517	223.47	0	206.412	212.415	0	236.988	0	213.793	204.675	218.657	227.753	212.896	0	209.6	0	224.67	210.525	0	221.649	224.616	214.68	223.407	211.801	234.187	211.166	204.691	201.41
		272	1215.9	212.186	208.048	220.129	208.263	0	0	239.801	0	208.652	212.445	222.91	215.546	0	211.518	0	221.109	215.033	0	231.623	0	216.063	201.997	213.579	228.563	208.589	0	204.357	0	220.591	208.447	0	223.981	220.742	214.556	235.765	0	243.027	210.589	218.24	0
		273	1219.76	216.339	208.302	218.865	210.694	0	0	242.881	217.558	222.366	232.334	221.951	218	213.909	219.356	0	211.733	213.164	0	229.11	0	211.385	198.563	211.574	231.991	205.71	0	214.321	0	224.282	210.393	0	229.829	227.346	202.013	235.593	0	241.167	217.381	212.649	211.4
		274	1223.62	211.725	208.053	213.566	213.543	0	0	233.078	222.902	216.514	226.51	217.972	212.579	219.994	216.909	0	203.749	220.067	0	226.216	0	216.056	193.703	206.644	222.651	211.391	0	209.228	0	235.504	197.924	0	220.454	223.086	210.51	226.68	0	233.643	208.357	222.971	212.748
		275	1227.48	209.837	208.346	219.414	207.247	0	0	237.063	222.053	215.408	225.108	214.741	218.332	204.667	214.465	0	215.219	0	0	227.444	0	220.085	194.443	223.908	233.599	208.5	0	218.142	0	225.527	204.305	0	236.805	223.354	211.351	229.944	215.487	238.485	207.295	226.645	203.354
		276	1231.34	217.558	200.922	224.283	214.357	0	0	236.682	205.939	218.741	230.197	218.904	205.674	0	230.88	0	214.923	214.144	0	233.25	0	226.862	202.223	207.258	221.328	205.74	0	212.115	0	227.65	202.747	0	232.528	211.035	206.172	231.307	202.256	229.798	208.647	226.086	206.548
		277	1235.2	206.24	0	222.159	205.354	0	0	250.603	218.814	216.81	228.049	227.149	210.089	213.735	215.913	0	214.361	0	0	228.826	0	210.57	196.473	213.414	227.804	208.608	0	216.771	0	230.72	198.303	0	231.987	227.461	213.423	233.409	206.836	238.364	202.538	218.73	211.005
		278	1239.06	207.805	202.732	216.826	212.846	0	0	238.151	223.154	217.387	230.861	218.765	217.236	204.78	217.033	0	213.612	208.242	0	221.743	0	223.64	198.105	223.702	226.636	203.848	0	213.444	0	226.624	197.94	0	226.638	226.384	215.439	232.856	202.731	239.897	221.129	226.355	209.493
		279	1242.92	208.127	200.64	231.422	208.076	0	0	231.847	216.21	202.909	230.477	210.936	203.941	200.754	219.781	0	217.535	0	0	226.873	0	226.528	207.886	223.458	234.12	203.337	0	214.323	0	226.956	203.051	0	230.059	224.246	210.503	232.301	0	237.155	222.878	217.803	205.745
		280	1246.78	208.199	203.131	222.157	213.436	0	0	245.917	216.346	212.053	205.918	223.419	206.599	199.256	207.987	224.903	207.37	221.638	0	224.248	0	223.279	207.819	217.624	229.946	200.013	0	208.467	0	213.429	207.584	0	238.632	226.77	242.311	224.56	195.634	234.324	206.411	223.096	213.176
		281	1250.64	205.968	197.811	229.508	206.892	0	0	240.331	220.139	217.236	215.301	228.038	211.488	202.448	221.387	0	200.525	218.757	0	225.578	0	227.01	196.322	216.891	221.177	202.709	0	213.509	0	218.775	194.783	0	240.27	217.575	214.28	233.777	203.039	227.52	216.07	220.657	203.923
		282	1254.5	214.892	208.988	216.581	210.684	0	0	238.448	213.87	213.854	228.939	225.992	218.472	199.137	213.546	226.015	215.727	0	0	231.728	0	226.996	207.634	220.659	228.598	208.771	0	224.35	0	218.529	204.944	0	225.524	225.565	210.754	228.777	211.54	228.143	222.571	225.415	205.842
		283	1258.36	217.01	199.376	220.085	201.348	0	0	244.162	222.177	213.912	225.319	209.284	214.395	199.401	209.481	228.074	213.913	0	0	226.191	0	220.99	207.278	212.188	227.044	200.403	0	203.872	0	225.446	204.006	0	237.333	209.475	220.563	236.148	205.139	233.548	214.419	224.147	209.319
		284	1262.22	202.49	0	228.628	215.082	0	0	240.418	217.393	210.068	221.692	221.126	218.314	202.453	207.985	222.476	214.531	218.782	0	220.765	0	212.986	197.955	222.229	233.762	203.033	0	207.575	0	219.88	209.784	0	226.798	216.483	215.352	234.699	199.254	229.745	209.23	210.855	210.724
		285	1266.08	207.806	194.627	225.535	211.682	0	0	231.269	207.565	208.151	222.701	224.575	212.641	190.697	207.027	228.266	209.109	0	0	212.661	0	216.222	200.361	213.636	232.156	198.548	0	203.703	0	225.875	193.619	0	230.238	217.395	216.532	236.204	206.453	233.931	210.405	217.661	207.817
		286	1269.94	205.937	0	223.719	213.962	0	0	241.372	211.563	212.963	218.404	212.956	217.447	201.76	216.238	223.129	211.733	219.147	0	220.358	0	212.535	206.259	224.664	228.326	202.896	0	195.624	0	216.995	206.38	0	218.619	230.093	214.524	236.835	214.929	236.57	215.013	216.705	213
		287	1273.8	213.691	201.626	227.945	205.576	0	0	240.375	216.642	206.592	221.624	217.932	210.566	202.385	219.636	220.327	222.473	221.538	0	228.486	0	209.686	194.033	216.297	221.474	210.892	0	203.107	0	227.18	200.696	0	230.387	224.325	206.314	233.363	206.018	241.14	211.17	223.429	209.144
		288	1277.66	214.368	206.045	221.017	217.289	0	0	238.834	220.341	222.037	219.96	223.379	207.195	198.491	217.782	217.913	210.313	215.983	0	220.7	0	212.312	204.671	214.912	219.882	205.256	0	209.88	0	221.838	210.225	0	235.343	214.31	217.772	231.187	202.455	234.936	213.582	226.119	203.592
		289	1281.52	218.118	208.302	214.986	217.358	0	0	224.745	228.913	210.982	219.831	220.634	212.548	205.872	213.865	210.283	211.577	207.464	0	216.563	0	214.863	205.598	205.225	234.907	214.137	0	204.147	0	230.575	206.859	0	245.448	218.46	213.149	237.882	216.31	229.693	211.941	233.851	196.684
		290	1285.38	212.801	203.701	216.005	219.969	0	201.454	235.598	214.537	215.603	224.393	212.873	206.649	192.073	208.209	222.562	209.654	220.791	0	231.359	0	216.202	208.507	212.491	234.644	208.282	0	210.969	0	231.467	209.322	0	220.28	217.272	225.698	226.361	202.974	234.517	216.463	223.568	203.853
		291	1289.24	197.588	192.606	225.361	208.942	0	0	226.364	214.815	212.075	217.31	225.86	215.337	204.458	211.446	220.711	215.624	223.967	0	223.997	0	206.518	196.263	221.677	238.753	206.422	0	211.18	0	215.954	206.463	0	232.573	213.022	216.464	218.291	200.892	226.862	216.073	226.916	207.238
		292	1293.1	207.883	193.828	227.064	214.94	0	0	231.045	227.292	214.149	219.323	222.664	210.176	204.323	203.883	225.725	213.296	228.893	0	223.773	207.605	209.593	194.269	221.347	243.132	205.811	0	204.571	0	222.892	208.91	0	234.493	216.706	214.681	227.685	204.388	225.928	213.211	225.313	205.373
		293	1296.96	204.653	193.742	223.507	214.868	0	202.381	229.809	219.552	214.942	229.454	219.178	207.236	200.095	212.537	223.808	210.974	218.284	0	215.151	0	210.839	193.25	217.126	236.721	208.865	0	213.187	0	220.267	212.239	0	227.401	215.58	207.67	223.003	205.697	231.576	221.789	219.645	202.456
		294	1300.82	205.547	198.018	226.521	212.52	0	0	233.916	212.109	216.906	218.645	217.888	217.829	200.268	216.283	220.925	213.673	229.567	0	231.338	0	213.436	196.685	216.863	237.404	203.883	0	212.141	0	214.568	199.975	0	217.977	213.43	222.458	222.948	198.061	229.065	211.301	219.54	208.809
		295	1304.68	212.91	190.192	227.573	214.245	0	207.173	236.168	213.843	215.487	216.687	214.772	224.596	200.987	219.428	224.118	223.483	218.658	0	222.664	0	210.916	204.517	216.484	231.21	202.456	205.055	207.625	0	220.508	206.972	0	232.596	220.18	217.117	231.852	207.135	240.328	213.267	229.689	204.345
		296	1308.54	214.498	194.929	231.927	211.385	0	0	244.228	216.565	212.637	221.909	214.495	206.379	199.64	212.295	229.973	214.824	219.123	0	216.026	0	200.169	207.247	218.192	226.466	211.856	0	214.033	0	221.134	208.036	0	227.727	215.982	199.417	237.348	207.137	243.24	216.341	222.856	205.272
		297	1312.4	207.62	202.917	232.486	205.927	0	0	228.078	213.965	215.152	217.838	213.872	204.82	195.53	220.189	225.791	209.07	223.136	0	219.185	208.241	211.967	201.877	208.322	228.967	212.424	207.854	214.298	0	215.078	214.366	0	220.26	210.698	212.285	233.159	204.079	241.603	204.136	238.802	208.325
		298	1316.26	207.226	199.741	232.677	197.335	0	210.366	241.568	221.82	218.391	220.676	212.109	212.549	201.545	217.298	225.042	208.092	226.091	0	220.236	0	219.101	201.404	219.859	249.034	204.799	199.52	207.104	0	217.72	206.335	0	234.166	212.566	202.799	231.928	201.594	237.226	215.8	234.174	206.06
		299	1320.12	213.904	206.618	229.009	198.785	0	202.812	247.831	220.486	207.843	218.369	210.619	211.081	209.016	216.191	219.917	211.697	223.043	0	216.504	207.401	212.376	191.914	212.102	227.61	209.719	204.566	221.586	0	222.435	206.495	0	230.293	215.621	208.818	224.199	199.119	234.947	205.067	225.991	200.278
		300	1323.98	198.997	202.571	219.167	201.18	0	201.852	229.452	213.384	211.985	219.91	216.28	205.715	209.018	216.905	220.886	222.096	221.382	0	225.91	207.568	214.552	198.607	219.382	226.577	208.264	201.157	0	0	229.225	204.434	0	228.355	221.868	215.256	233.624	196.356	228.862	209.528	227.954	215.246
		301	1327.84	207.497	200.368	216.518	205.958	0	204.584	227.621	223.856	219.26	210.541	212.834	205.232	197.516	216.814	229.645	213.233	223.136	0	221.307	213.075	210.044	209.222	213.161	217.754	209.028	197.139	206.625	0	227.401	211.577	0	219.403	219.599	201.643	239.073	204.694	242.167	217.651	227.597	204.476
		302	1331.7	204.545	191.732	236.276	199.919	0	210.379	230.774	217.789	213.503	211.443	218.844	211.845	202.66	211.216	222.394	212.289	226.427	0	209.676	199.818	219.139	192.829	220.72	235.446	206.193	0	0	0	227.355	209.532	0	234.778	218.274	206.575	232.382	202.794	231.533	211.59	229.252	200.395
		303	1335.56	205.481	198.919	214.648	197.321	0	206.947	234.503	212.897	209.72	210.238	206.484	199.742	197.122	214.728	227.706	211.634	219.326	0	215.523	214.376	212.964	200.553	223.736	225.025	203.46	0	0	0	230.913	205.417	0	228.599	219.938	209.625	237.399	204.273	233.308	214.52	234.931	195.462
		304	1339.42	212.426	200.856	223.872	201.146	0	202.682	237.75	220.138	216.007	219.71	210.593	204.932	0	216.009	223.87	209.596	219.011	0	207.793	200.149	217.539	201.441	218.854	222.24	199.071	198.432	216.191	0	216.029	206.526	0	214.364	210.001	206.701	222.566	203.303	234.031	213.742	221.786	208.826
		305	1343.28	205.677	194.316	220.895	210.278	0	208.689	235.444	215.822	210.346	224.08	216.613	203.825	197.921	213.737	218.759	210.8	214.453	0	202.539	211.668	228.696	206.945	218.206	224.673	203.493	203.038	216.755	0	231.074	205.694	0	215.171	221.912	203.51	231.489	195.267	232.266	215.785	233.569	208.773
		306	1347.14	203.011	201.143	213.605	201.445	0	203.88	224.103	213.286	212.154	211.571	219.618	210.667	209.515	208.066	217.967	219.564	208.144	0	215.926	202.062	217.508	206.141	216.332	214.495	204.711	211.447	216.007	0	230.289	208.627	0	227.664	218.19	207.304	231.237	209.003	230.422	222.166	215.9	203.731
		307	1351	205.752	194.159	223.932	196.089	0	207.839	237.653	217.493	201.231	211.868	212.493	210.456	0	205	227.915	217.355	211.053	0	212.648	205.04	222.821	204.185	216.662	227.477	204.392	200.823	220.433	0	230.461	205.917	0	239.178	215.653	204.911	231.043	219.421	231.303	226.458	229.732	196.856
		308	1354.86	204.051	206.487	229.606	196.955	0	203.48	236.356	222.854	206.526	213.97	218.707	214.203	210.922	209.244	230.153	209.689	216.653	0	224.52	208.811	219.692	204.283	221.657	220.401	198.858	0	211.278	0	224.283	211.49	0	221.152	217.178	217.072	236.341	201.309	226.205	214.984	227.723	199.842
		309	1358.72	204.25	200.098	222.175	198.883	0	207.262	239.565	224.798	209.495	219.119	209.473	218.152	212.529	198.283	229.091	210.929	206.19	0	222.257	209.907	220.733	202.011	232.068	224.246	206.933	200.689	0	0	223.093	200.095	0	217.076	208.597	205.395	228.896	207.333	236.94	212.244	216.032	214.264
		310	1362.58	208.189	204.608	224.246	204.507	0	217.939	238.071	219.7	220.729	210.006	211.784	211.414	209.914	220.649	228.42	210.981	210.301	0	217.479	203.844	219.377	206.132	217.215	225.106	205.146	201.421	0	0	234.217	199.326	0	228.743	222.477	209.711	220.987	204.259	240.144	220.745	232.73	205.318
		311	1366.44	213.036	206.581	223.618	211.785	0	205.299	230.709	221.803	207.504	214.177	217.632	205.256	209.386	213.822	234.773	207.202	214.042	0	212.543	204.032	217.762	210.108	216.813	224.571	207.41	196.498	205.087	0	229.09	198.366	0	226.232	219.39	206.201	233.513	211.623	236.538	209.849	219.627	201.686
		312	1370.3	206.811	200.384	226.956	197.738	0	205.632	243.359	215.585	220.518	219.371	215.199	0	205.44	211.316	198.945	215.881	215.599	0	209.445	0	208.687	206.556	209.581	226.169	203.47	195.831	0	0	225.152	214.588	0	233.306	224.705	209.359	242.354	215.82	233.889	218.749	220.511	213.379
		313	1374.16	202.625	205.4	224.729	205.911	0	211.344	234.154	216.199	208.369	210.66	203.868	209.682	202.885	216.915	226.333	212.681	0	0	211.021	0	215.139	230.714	216.033	223.124	207.114	193.272	0	0	232.155	209.341	0	229.636	217.136	203.887	235.798	198.903	226.306	214.54	223.373	206.405
		314	1378.02	209.559	206.264	224.836	198.065	0	206.186	231.547	0	207.371	211.64	211.754	216.636	211.363	213.865	218.63	215.643	0	0	210.802	0	226.56	206.222	215.896	237.983	193.079	201.089	0	0	215.438	204.437	0	224.256	226.068	204.309	231.394	200.391	231.445	217.693	217.448	200.783
		315	1381.88	205.684	204.643	234.709	202.528	0	212.594	234.321	227.408	212.945	210.908	210.298	215.489	213.568	205.801	223.5	218.222	209.958	0	214.311	0	227.012	196.215	220.014	231.688	203.038	201.177	209.464	0	224.41	198.192	0	216.771	223.558	201.75	236.722	208.685	228.48	215.301	217.408	201.331
		316	1385.74	211.402	205.129	230.089	197.821	0	212.155	239.965	221.043	219.932	213.449	220.822	221.756	215.438	214.022	230.416	220.416	211.52	0	211.584	199.209	221.355	197.366	214.928	226.079	198.785	195.641	218.5	0	230.144	198.557	0	212.383	228.206	201.822	238.159	206.632	236.338	214.971	227.344	205.806
		317	1389.6	203.848	210.374	227.508	209.653	0	211.495	238.544	0	202.544	219.364	212.025	221.617	213.535	210.711	224.197	231.346	214.226	0	207.768	0	224.974	197.992	214.23	242.409	195.665	197.922	0	0	217.368	207.376	0	227.396	231.813	206.552	240.477	212.07	234.919	215.053	215.543	210.125
		318	1393.46	210.598	191.702	221.302	195.032	0	210.767	235.684	218.382	208.545	214.566	210.629	212.724	206.023	206.862	234.324	205.408	205.525	0	209.31	199.155	218.237	203.093	211.425	223.871	199.47	188.521	0	0	222.561	201.372	0	215.817	216.897	201.288	236.592	211.33	228.784	202.99	217.172	205.422
		319	1397.32	199.957	205.915	231.361	210.531	0	217.621	233.234	212.588	204.149	214.111	215.644	215.727	199.895	215.068	230.361	203.95	208.955	0	213.22	197.962	209.389	196.849	224.992	230.656	205.659	188.756	213.036	0	215.672	202.838	0	226.576	223.027	209.596	239.362	218.788	234.475	216.563	231.773	203.752
		320	1401.18	199.989	198.626	227.04	203.564	0	215.358	236.936	212.946	209.617	210.032	206.366	215.914	209.875	209.692	221.249	202.473	203.938	0	209.008	201.351	220.79	201.89	224.833	233.231	189.198	199.913	0	0	217.645	196.545	0	227.201	225.419	205.058	242.664	210.481	232.196	210.633	224.829	207.447
		321	1405.04	214.267	198.246	224.263	206.691	0	206.652	243.505	223.316	208.105	223.354	220.134	214.564	204.407	204.73	228.942	220.038	0	0	211.106	204.524	214.793	200.604	221.423	230.141	200.136	196.222	220.662	0	221.965	202.533	0	219.561	220.07	210.727	235.17	209.222	236.06	212.735	223.448	206.389
		322	1408.9	210.335	201.411	227.173	204.598	0	201.125	241.172	213.805	204.199	214.872	213.32	205.025	205.731	195.507	219.19	210.113	214.596	0	218.626	197.694	212.393	202.927	217.586	226.115	199.226	197.453	221.872	0	218.746	204.681	0	232.446	219.32	216.273	241.059	195.615	240.773	212.446	223.909	209.088
		323	1412.76	201.868	206.546	228.425	205.447	0	199.113	232.819	204.428	215.245	217.9	216.686	218.909	202.854	217.332	222.691	212.366	220.745	0	206.556	190.486	210.482	212.224	222.082	228.506	193.879	199.849	218.458	0	219.215	215.306	0	228.409	211.903	196.683	236.306	212.38	238.33	204.012	224.703	212.005
		324	1416.62	219.412	0	222.092	200.545	0	215.524	235.919	208.134	211.869	214.465	211.737	217.618	200.839	198.554	222.237	208.771	217.679	0	224.675	201.001	213.827	203.887	214.537	223.845	204.179	200.689	0	0	214.163	201.558	0	229.444	219.932	208.091	238.742	215.581	240.777	206.688	216.896	206.78
		325	1420.48	214.957	224.251	233.434	193.651	0	207.739	240.599	218.44	204.866	217.352	209.957	215.652	201.072	207.086	229.961	209.152	217.755	0	218.616	200.516	214.042	201.434	221.756	233.75	0	195.598	0	0	212.787	209.287	0	221.613	212.528	207.785	242.976	206.58	237.805	218.16	220.573	204.078
		326	1424.34	212.236	201.317	227.722	197.137	0	210.53	234.467	221.82	201.689	213.318	220.604	214.604	207.593	207.878	227.24	205.192	221.197	0	219.351	208.937	215.172	204.241	220.153	233.884	194.18	198.469	0	0	221.746	188.164	0	217.589	223.836	210.592	241.849	202.971	241.793	213.136	218.323	206.982
		327	1428.2	209.218	193.106	233.227	198.045	0	204.174	235.932	211.079	207.458	214.693	210.586	209.871	205.748	213.194	222.567	214.072	211.803	0	223.058	205.68	209.234	206.115	219.947	226.142	196.468	191.05	219.197	0	227.419	212.929	0	215.094	225.542	196.669	235.33	211.801	244.333	218.471	217.124	206.379
		328	1432.06	204.262	207.703	234.602	202.272	0	209.775	229.684	214.767	213.244	210.196	210.699	230.314	200.775	212.917	215.845	212.125	220.251	0	220.949	200.746	216.488	197.526	224.497	232.015	203.813	192.915	211.062	0	215.886	208.081	0	230.981	219.575	206.471	226.101	208.571	232.881	214.71	233.395	207.728
		329	1435.92	211.229	208.766	236.776	198.057	0	206.594	239.747	219.858	218.385	206.417	219.236	213.962	212.609	219.188	217.812	204.986	214.891	0	215.869	192.34	213.849	208.272	219.281	229.204	199.003	194.094	211.046	0	213.199	199.33	0	224.153	231.648	227.081	236.218	205.09	232.118	208.905	219.712	206.426
		330	1439.78	205.392	198.095	222.977	202.291	0	206.975	242.276	221.267	208.504	214.634	217.735	225.563	199.766	215.9	218.502	215.803	213.417	0	214.272	196.497	212.23	204.718	215.445	231.854	198.376	192.284	209.742	0	220.603	207.475	0	219.205	218.228	182.698	235.005	209.716	230.56	205.791	216.707	193.921
		331	1443.64	213.1	204.326	229.887	192.485	0	207.544	227.564	233.7	210.675	222.022	217.698	222.505	217.539	200.449	211.911	214.082	229.814	0	214.992	202.777	207.559	204.607	217.397	227.663	185.451	202.833	206.962	0	226.659	207.815	0	220.715	214.954	209.899	224.93	202.139	222.838	215.419	223.791	205.479
		332	1447.5	215.389	203.871	229.819	188.72	0	218.958	243.451	222.924	205.712	216.498	225.161	215.543	203.01	233.997	226.707	213.833	218.071	0	212.384	205.124	207.565	213.656	217.598	222.542	197.43	196.516	212.29	197.694	222.245	199.628	0	217.513	218.778	208.33	233.4	203.958	225.968	209.647	209.441	200.307
		333	1451.36	220.173	204.634	218.499	195.379	0	208.944	222.091	226.707	204.328	202.508	222.364	218.063	208.83	219.626	218.284	216.53	228.247	0	211.098	207.001	199.287	206.652	220.111	223.046	196.949	198.602	210.284	0	219.345	211.345	0	219.628	217.058	205.323	232.033	196.689	237.295	212.338	216.31	203.151
		334	1455.22	213.515	201.346	223.495	204.005	0	210.798	232.62	233.096	202.796	220.634	215.448	225.413	198.064	233.629	214.272	213.775	225.367	0	218.049	0	203.756	204.988	228.109	227.957	193.529	0	209.522	209.711	215.808	197.396	0	228.894	220.533	202.685	225.335	199.207	247.345	204.036	216.492	212.52
		335	1459.08	206.717	190.399	227.989	203.947	194.963	217.874	233.823	231.997	209.034	213.225	214.326	220.395	201.556	210.438	218.069	211.598	219.698	0	228.095	206.343	207.568	0	220.884	227.205	196.673	0	217.412	0	212.572	198.189	0	224.294	217.5	204.09	226.192	197.778	234.278	203.134	216.028	200.022
		336	1462.94	207.875	191.989	233.045	203.094	0	211.362	233.985	216.367	214.841	213.214	225.352	220.913	212.115	230.629	215.3	214.43	220.24	0	216.147	210.781	211.238	197.1	216.836	229.726	197.353	197.213	210.927	211.808	210.907	202.164	0	226.509	210.952	204.046	233.627	197.831	225.595	210.799	216.298	201.879
		337	1466.8	209.806	0	240.809	206.972	0	207.446	244.346	229.142	199.25	217.435	223.508	228.96	201.683	214.05	218.457	207.621	222.503	0	209.802	208.876	204.328	199.384	228.444	231.066	203.497	196.825	210.047	0	214.843	200.428	0	225.163	229.749	206.051	232.819	207.423	236.292	209.491	220.448	207.953
		338	1470.66	220.124	199.182	228.75	203.264	206.242	221.906	242.343	228.702	203.38	215.601	227.326	222.296	203.785	230.434	203.727	215.819	232.33	0	214.705	211.739	200.984	207.45	220.023	229.661	203.343	204.864	210.904	210.423	216.627	194.926	0	221.683	218.082	205.664	234.413	195.736	225.118	205.704	216.985	198.602
		339	1474.52	221.362	198.73	220.569	199.265	201.161	208.591	250.103	225.914	199.061	212.589	219.21	215.182	197.077	223.778	210.591	218.238	215.73	0	219.067	203.898	195.19	218.801	219.803	241.445	197.693	198.716	212.124	216.004	215.81	210.989	0	220.424	220.323	203.459	217.199	207.635	224.941	208.649	210.459	203.705
		340	1478.38	218.593	223.558	268.125	189.144	192.111	221.865	247.098	231.661	207.638	206.658	215.909	222.27	202.468	222.106	222.035	204.578	220.865	0	226.147	198.389	194.245	197.217	227.861	223.747	208.286	202.614	222.416	215.427	220.393	198.857	0	223.902	224.535	204.268	228.265	202.701	232.762	207.318	215.122	208.144
		341	1482.24	214.414	193.949	226.692	196.025	190.31	204.616	234.744	236.357	202.462	210.202	225.485	227.216	206.207	211.788	223.418	208.21	222.73	0	216.808	202.27	199.942	204.77	229.384	233.021	213.189	195.148	212.123	215.355	210.515	196.022	0	221.55	213.157	205.519	222.182	205.252	233.852	214.313	212.211	205.637
		342	1486.1	212.382	208.616	235.859	189.388	201.809	208.005	239.133	223.211	205.579	201.804	223.104	224.187	197.51	216.167	218.504	216.415	237.709	0	219.79	208.016	204.344	203.213	222.994	225.164	198.48	198.788	213.509	213.231	204.808	198.531	0	220.531	212.896	198.136	227.647	204.445	225.735	211.874	216.16	213.914
		343	1489.96	220.283	200.625	232.505	196.044	0	213.455	242.9	224.012	205.453	214.004	215.449	222.605	195.413	212.515	217.902	208.457	229.447	0	220.965	209.589	212.216	202.376	221.073	225.676	213.891	0	221.667	211.542	224.387	200.792	0	219.85	209.318	200.808	232.527	200.438	225.598	208.804	211.77	210.537
		344	1493.82	204.648	206.12	228.901	196.907	197.864	208.946	242.777	229.592	199.68	205.677	220.63	216.778	199.365	210.452	221.428	201.968	226.814	0	224.655	204.213	207.361	208.958	229.499	216.866	205.651	203.763	215.906	213.624	212.663	201.018	0	219.738	218.045	193.402	235.866	205.063	228.012	202.278	204.386	202.204
		345	1497.68	211.763	209.324	228.535	190.536	201.475	201.482	249.897	230.143	211.944	207.828	225.62	206.817	203.725	216.347	237.653	212.346	228.342	0	216.73	211.376	208.137	206.23	218.46	227.623	208.644	199.638	216.24	222.968	221.998	198.808	0	216.818	221.011	189.03	226.217	197.008	233.364	219.409	214.37	209.542
		346	1501.54	213.576	209.157	250.194	199.093	197.759	209.667	247.019	234.71	207.524	198.457	214.884	210.528	200.044	211.678	220.346	221.087	230.119	0	217.848	203.417	234.307	196.405	228.874	225.538	210.442	210.029	208.941	210.971	210.668	200.349	0	223.874	215.791	198.325	239.28	197.218	231.997	203.602	207.617	202.646
		347	1505.4	214.288	203.939	235.583	202.247	0	0	239.845	235.836	202.911	201.97	230.011	201.139	199.209	207.262	218.584	207.851	229.646	0	221.785	193.004	220.057	189.889	235.947	222.301	208.561	203.174	208.964	207.47	218.86	198.931	0	227.005	219.434	202.393	227.378	202.675	229.633	210.815	202.899	209.211
		348	1509.26	220.265	207.553	241.631	194.141	201.21	208.435	244.717	227.195	208.468	199.951	211.729	213.293	202.269	215.143	223.657	215.615	228.034	0	225.357	197.955	210.542	204.009	240.494	215.675	200.084	199.869	216.874	213.177	223.045	211.373	0	229.936	220.949	200.648	233.132	202.801	237.219	209.196	218.45	204.429
		349	1513.12	219.72	205.97	237.371	194.624	189.175	0	227.466	227.512	203.995	210.488	218.421	208.571	207.694	222.604	215.751	209.743	230.519	0	207.19	204.175	219.823	201.64	239.844	225.219	205.591	197.379	217.608	212.194	228.063	219.103	0	235.28	216.3	202.803	243.66	200.181	237.169	193.713	216.825	211.611
		350	1516.98	210.748	203.092	235.521	203.892	205.158	0	217.178	226.192	198.056	200.4	216.95	205.043	207.372	208.435	222.637	217.21	229.202	0	217.436	199.385	211.932	205.601	237.51	229.126	206.68	202.179	215.674	205.798	209.703	215.551	0	230.048	214.968	207.066	229.639	0	235.88	206.358	213.785	193.992
		351	1520.84	214.733	201.927	228.997	193.443	198.725	210.811	230.99	225.296	199.585	208.984	213.858	207.136	207.958	205.449	220.076	219.25	227.33	199.651	215.751	199.104	229.442	195.205	228.671	227.831	201.707	199.346	212.688	208.637	223.854	212.177	0	227.328	214.177	203.984	233.979	195.815	235.286	204.487	211.01	201.297
		352	1524.7	207.125	202.987	224.977	194.477	185.421	0	243.541	237.18	204.497	210.78	217.099	212.944	202.597	224.893	214.544	219.057	226.528	205.733	215.959	205.424	217.226	201.987	232.8	222.631	195.821	210.634	212.038	218.101	229.618	200.928	0	231.072	211.811	209.881	233.216	193.059	239.595	213.644	212.356	205.779
		353	1528.56	211.171	203.658	226.75	200.007	190.093	209.736	249.893	237.481	204.641	216.061	221.619	216.704	204.285	216.674	227.675	213.513	234.094	201.551	221.696	205.157	215.65	200.215	238.284	229.629	199.27	208.657	210.268	210.335	230.401	208.965	0	235.309	214.169	215.031	234.431	0	229.442	203.848	203.407	202.423
		354	1532.42	208.419	209.164	235.956	203.803	190.517	214.902	246.445	230.712	198.777	218.152	211.141	206.725	210.198	218.389	219.672	214.321	230.914	206.93	216.571	204.22	221.271	199.37	237.773	226.622	204.292	201.707	202.334	209.056	222.118	206.399	0	235.45	223.854	206.371	232	194.604	231.755	203.127	204.155	197.428
		355	1536.28	216.014	200.692	245.299	193.641	192.816	205.352	245.467	221.969	207.883	207.806	215.162	202.692	205.056	209.958	214.458	212.739	232.377	198.31	217.41	197.899	207.465	198.676	230.535	226.502	208.388	203.941	209.189	204.866	230.127	205.099	0	240.868	212.265	199.089	234.091	184.292	230.051	204.679	205.642	203.583
		356	1540.14	208.909	204.737	241.921	208.099	192.007	219.02	237.687	229.829	198.93	218.559	220.606	212.441	202.288	214.214	222.594	210.21	220.826	197.542	225.684	198.776	206.8	210.431	235.441	223.129	202.261	197.229	211.218	212.044	219.09	201.044	0	235.342	215.608	192.648	235.706	200.047	230.233	207.165	213.459	198.518
		357	1544	212.071	203.919	236.554	204.379	194.558	214.849	239.015	223.551	205.631	224.96	222.32	219.348	0	204.59	221.048	215.36	232.199	0	220.742	190.406	210.174	209.231	256.381	229.65	203.394	200.689	218.562	216.68	215.68	204.958	0	246.28	211.369	200.778	245.044	191.217	230.348	202.001	211.799	205.954
		358	1547.86	215.861	200.318	219.619	192.528	192.234	222.269	239.231	224.373	206.358	214.201	211.54	220.645	0	211.429	214.273	210.738	235.194	0	230.428	197.235	224.626	203.546	232.4	233.846	199.905	202.686	212.351	210.528	230.209	215.419	0	235.004	224.503	194.898	240.78	194.742	233.377	199.616	217.471	206.662
		359	1551.72	216.023	211.851	226.848	198.12	192.907	210.707	241.406	227.083	200.29	208.417	220.434	218.707	0	203.215	219.531	220.701	241.419	204.591	227.987	200.101	213.705	206.57	231.725	226.76	199.845	209.286	193.981	217.21	226.15	200.319	0	242.862	217.675	196.253	246.83	194.252	236.09	197.237	209.446	204.081
		360	1555.58	212.752	204.145	232.229	206.731	0	224.246	246.286	225.664	211.21	216.222	216.434	210.184	204.352	205.32	232.596	215.019	238.076	200.763	233.962	202.79	226.576	199.781	226.947	225.414	202.173	200.298	217.649	219.001	211.637	210.624	0	239.619	212.788	195.889	229.427	189.573	228.808	205.68	209.385	206.855
		361	1559.44	208.717	196.684	226.795	200.409	184.499	211.709	246.146	224.124	204.387	214.654	216.333	207.054	209.266	211.592	221.415	214.691	224.699	0	223.972	190.383	213.554	204.593	237.934	221.108	195.386	214.606	209.827	216.04	224.642	206.465	0	245.42	209.129	194.972	236.04	187.434	224.916	207.227	207.802	209.219
		362	1563.3	219.016	203.002	227.668	191.735	0	213.42	242.544	235.355	212.283	204.152	217.285	219.604	0	209.205	225.682	215.44	222.632	0	226.952	194.395	222.962	197.399	236.661	223.733	201.406	202.403	206.095	215.148	226.007	208.015	0	234.535	213.692	205.893	243.518	192.708	226.58	198.224	213.861	228.694
		363	1567.16	215.495	197.417	228	189.569	194.393	216.657	240.205	233.043	198.028	220.168	224.356	215.973	199.326	206.581	224.379	216.126	228.803	0	226.131	195.956	221.648	201.792	241.802	227.009	192.244	214.225	210.803	225.097	214.543	208.255	0	229.462	215.67	206.56	241.774	194.956	239.814	202.038	210.978	212.479
		364	1571.02	211.752	210.962	230.437	194.992	193.135	219.929	248.493	235.769	194.634	220.554	216.367	214.888	195.775	213.508	233.03	209.529	233.449	0	224.499	197.541	202.352	201.079	247.413	222.778	200.185	203.109	0	210.096	216.302	212.559	0	232.94	211.409	199.176	242.247	195.917	224.332	206.023	214.808	200.707
		365	1574.88	214.74	208.705	236.032	197.031	189.218	223.616	253.871	232.734	197.096	218.278	216.75	209.88	200.571	205.541	231.405	220.469	235.546	0	231.414	199.964	211.65	204.825	230.577	220.681	192.645	203.697	212.605	211.619	215.793	214.581	0	222.343	206.934	196.691	237.064	192.841	235.997	209.697	206.469	209.512
		366	1578.74	212.539	204.96	236.028	194.354	192.865	210.647	245.351	224.692	205.126	219.25	212.895	223.361	203.611	209.276	231.515	208.119	237.839	194.788	230.5	196.854	212.684	202.216	247.839	224.059	203.023	213.086	206.639	219.02	223.956	209.625	0	224.833	202.305	192.448	248.307	192.358	223.071	202.92	204.898	215.559
		367	1582.6	218.896	205.958	227.465	197.146	194.788	215.409	243.974	228.962	199.069	228.209	209.692	210.32	202.1	206.373	225.496	219.782	240.079	0	222.231	198.086	213.528	202.283	234.065	230.528	184.817	205.617	209.902	228.614	218.881	205.883	0	240.313	209.335	201.284	237.328	187.419	220.9	201.79	206.42	203.076
		368	1586.46	213.7	207.319	245.768	189.88	0	224.098	247.44	228.65	198.405	221.639	216.894	217.107	203.349	214.407	230.037	215.68	231.031	0	222.608	189.351	214.016	210.346	229.506	236.447	192.211	193.202	215.136	225.782	219.952	215.571	221.909	233.227	204.492	200.742	236.915	190.61	222.974	200.219	214.82	200.783
		369	1590.32	218.084	207.811	229.563	197.923	190.79	216.251	249.442	229.959	198.094	214.521	222.498	212.731	210.223	207.91	218.646	214.72	234.325	199.752	208.422	199.87	219.318	197.874	224	230.954	202.698	205.224	205.403	213.928	227.38	220.825	223.3	232.185	207.451	212.164	241	197.417	238.458	211.789	202.121	217.122
		370	1594.18	219.424	198.57	226.238	197.897	189.498	220.699	243.748	234.927	199.908	216.79	211.053	204.569	205.181	211.521	219.709	214.801	224.377	198.632	228.432	190.284	215.335	212.324	234.943	234.309	193.788	195.766	208.823	217.163	233.551	204.516	223.907	246.51	212.508	197.487	227.325	191.728	231.532	203.397	208.854	197.917
		371	1598.04	221.737	216.485	226.166	188.96	185.012	217.994	239.899	231.199	203.413	223.802	219.898	214.18	197.159	210.217	219.196	206.264	234.401	209.513	224.774	195.979	211.904	198.737	238.811	221.726	195.439	192.422	0	221.04	215.079	208.463	0	240.705	220.372	199.101	233.137	192.789	240.673	200.785	212.41	209.519
		372	1601.9	227.685	210.58	230.077	185.639	188.802	225.063	250.477	239.985	205.53	216.453	213.117	214.207	208.695	204.169	222.051	212.391	236.325	0	218.812	201.303	204.44	210.162	238.039	224.65	194.697	197.997	212.871	213.045	219.488	202.515	214.94	236.38	205.679	204.432	226.605	188	227.367	214.059	225.191	207.278
		373	1605.76	215.522	210.215	229.046	181.947	186.508	225.49	240.239	229.264	201.702	224.35	223.715	212.085	197.963	196.199	220.988	193.227	241.693	0	215.648	204.566	211.006	213.64	230.627	224.659	195.253	204.123	0	219.647	218.745	213.687	224.46	239.318	203.611	199.559	233.114	202.699	230.404	207.543	211.151	197.551
		374	1609.62	215.479	0	226.194	192.609	190.887	224.831	242.876	229.055	206.978	211.543	207.893	218.472	198.391	215.129	217.21	210.62	238.864	0	213.603	190.277	209.125	207.955	242.861	231.949	196.921	197.942	0	206.767	231.537	202.558	224.508	231.997	214.247	201.995	239.308	192.724	226.319	197.919	211.33	201.539
		375	1613.48	216.032	220.057	240.88	197.648	196.019	224.12	243.98	234.642	206.452	212.851	214.949	220.611	205.928	197.4	220.72	210.117	231.607	0	208.507	189.156	198.055	198.267	236.376	228.322	201.729	193.225	0	222.53	220.641	210.391	226.846	237.278	216.651	203.539	227.129	199.29	219.145	201.818	203.311	200.619
		376	1617.34	215.03	219.99	227.745	186.189	194.548	219.011	238.53	237.799	200.512	208.433	208.563	215.701	196.541	207.215	224.633	213.776	236.326	0	220.039	189.332	202.579	211.269	236.458	226.005	201.255	193.414	0	207.216	229.933	206.676	223.199	240.188	207.872	196.609	233.81	202.574	224.933	202.211	210.949	202.917
		377	1621.2	218.867	224.227	237.098	190.706	190.024	221.979	224.833	232.909	204.375	226.723	210.384	210.949	216.218	199.043	217.608	221.098	239.249	199.469	219.598	187.368	204.837	197.148	233.717	228.985	181.482	192.25	0	209.279	228.243	209.938	213.945	235.803	207.441	198.717	229.424	199.666	235.486	205.458	208.97	205.193
		378	1625.06	215.68	215.308	230.266	188.02	199.321	211.758	237.784	234.495	202.997	219.043	219.549	212.569	204.111	204.656	215.945	207.243	242.412	192.927	219.448	185.069	206.253	198.664	229.033	231.323	190.497	194.144	0	212.515	225.273	200.343	219.988	230.112	208.636	202.479	227.433	196.507	223.836	214.081	210.163	208.288
		379	1628.92	218.884	217.548	247.608	190.824	198.803	225.349	249.242	220.019	196.483	220.163	219.552	219.949	200.298	195.904	216.893	212.999	226.98	0	222.713	195.941	216.675	197.501	235.81	232.276	196.719	189.433	0	217.844	221.294	216.538	219.298	229.661	204.804	196.444	234.025	195.328	228.245	213.29	216.508	208.735
		380	1632.78	225.304	218.91	240.016	199.062	205.712	221.481	248.781	231.895	197.179	213.723	231.863	224.747	197.879	202.414	216.42	219.15	230.043	200.342	222.087	194.475	210.726	195.84	221.548	230.846	200.226	196.873	215.365	203.107	213.757	200.436	214.169	247.604	207.782	208.367	239.929	198.966	231.55	194.437	215.65	216.08
		381	1636.64	219.545	211.611	233.443	189.526	200.555	225.073	241.413	234.484	197.68	217.358	224.891	221.482	199.434	198.414	223.06	226.276	233.796	0	209.372	184.288	215.258	193.005	230.138	231.421	191.523	198.993	0	211.836	218.348	202.159	216.695	229.737	221.488	200.604	227.24	0	230.15	202.721	216.363	207.821
		382	1640.5	208.419	218.195	231.653	206.436	202.649	216.268	247.097	233.568	198.803	217.227	228.794	217.249	199.512	219.637	216.064	221.972	235.263	202.498	208.719	181.121	201.949	204.004	221.902	235.704	203.713	188.321	0	211.293	219.815	214.715	223.321	223.681	201.984	207.586	241.773	190.54	227.09	202.706	210.401	208.604
		383	1644.36	213.886	214.777	247.043	193.296	0	221.749	250.031	239.678	196.601	216.956	222.136	231.976	198.674	198.796	221.601	207.19	238.437	0	218.252	193.202	214.646	208.548	222.659	224.926	196.96	194.97	0	219.528	218.768	210.24	225.283	234.794	200.472	198.327	223.325	195.062	230.911	204.294	209.785	203.439
		384	1648.22	224.517	212.528	240.643	195.714	196.347	206.413	237.336	232.562	203.159	223.271	221.725	217.359	200.511	209.421	214.972	215.572	233.48	198.078	219.141	200.132	202.487	204.4	233.099	233.971	189.559	190.518	0	200.442	230.654	207.718	237.812	231.884	212.915	209.322	236.875	202.938	225.514	204.579	209.604	207.301
		385	1652.08	226.711	216.063	238.44	193.007	192.922	213.769	249.399	230.778	198.848	220.02	221.169	209.721	197.462	217.969	218.113	208.062	229.864	190.088	206.113	187.066	204.526	202.113	226.056	243.603	204.632	201.696	0	213.095	225.254	208.871	227.107	242.584	205.549	203.629	232.821	202.893	227.575	207.305	214.854	203.883
		386	1655.94	219.303	214.735	229.815	198.95	194.29	205.053	246.255	232.099	202.626	223.502	213.264	225.013	208.553	216.988	222.298	207.879	228.867	197.84	203.517	189.619	200.548	198.002	231.636	233.673	199.538	197.927	0	210.729	217.737	195.987	226.726	229.078	206.809	196.679	247.22	199.222	243.722	200.77	204.861	209.856
		387	1659.8	223.418	225.051	237.506	214.474	193.852	204.197	238.427	220.817	191.633	224.672	214.839	220.4	205.004	208.088	220.302	209.235	235.46	199.206	215.543	195.058	215.171	208.703	228.199	235.763	0	186.049	0	212.687	222.591	208.479	225.287	229.081	206.762	204.505	236.515	205.642	230.02	194.959	200.401	197.333
		388	1663.66	205.747	216.507	228.089	203.195	188.27	212.027	241.309	212.659	196.014	223.31	215.924	216.73	199.947	217.228	219.365	221.686	239.06	201.384	208.992	193.715	208.851	203.762	231.872	223.713	195.561	197.608	0	206.887	222.779	197.732	218.51	237.618	207.711	201.819	230.744	216.118	238.401	208.849	213.138	195.53
		389	1667.52	222.333	203.926	240.351	202.981	196.992	211.369	248.019	229.679	199.171	211.887	216.077	224.439	217.015	215.631	215.512	215.414	232.546	193.569	211.333	184.012	219.848	202.452	228.487	228.857	203.381	193.861	0	212.823	226.892	205.442	225.965	235.247	206.236	205.833	242.422	0	223.822	207.723	211.103	201.362
		390	1671.38	223.144	212.601	235.901	196.335	193.017	209.155	247.609	187.885	194.087	210.312	214.447	224.215	204.224	214.883	224.023	208.595	239.187	199.422	207.507	183.12	207.404	205.286	228.059	227.699	190.443	192.555	0	208.418	235.843	197.197	231.827	239.162	210.376	197.126	230.359	194.88	233.623	200.066	212.659	211.446
		391	1675.24	215.96	214.087	236.299	193.411	195.44	206.848	244.295	226.838	205.234	222.82	220.248	228.791	199.683	218.033	226.044	205.488	229.473	198.633	210.319	187.103	212.043	203.281	233.208	225.241	198.089	185.701	0	213.783	232.036	198.56	225.385	235.624	215.164	195.55	233.707	0	240.99	210.857	219.259	204.115
		392	1679.1	219.496	211.734	226.606	203.803	191.796	199.5	245.621	183.439	214.094	220.048	213.801	226.483	202.078	203.846	222.422	212.554	232.028	203.992	207.214	185.822	213.339	208.188	235.952	227.278	199.599	188.82	0	213.379	228.525	189.785	213.598	229.75	214.016	200.815	235.794	205.657	240.276	197.217	213.889	194.267
		393	1682.96	211.878	211.952	227.16	199.332	193.615	206.641	235.721	239.287	209.947	221.313	223.816	225.853	202.52	197.821	220.305	206.759	230.952	199.568	212.121	182.653	216.882	197.908	230.226	236.737	188.673	186.512	0	205.044	221.505	202.585	208.735	233.879	210.909	196.427	246.939	214.361	228.008	210.465	209.016	189.233
		394	1686.82	210.139	217.236	235.91	202.572	181.58	204.627	244.015	160.63	207.177	212.525	213.729	229.775	204.407	198.662	229.051	212.71	233.721	192.734	213.602	188.818	207.67	202.272	227.844	228.159	187.629	197.232	0	211.557	231.009	199.666	224.058	239.253	207.916	201.904	238.432	0	238.678	211.521	213.356	194.404
		395	1690.68	209.154	207.511	223.735	198.361	193.843	205.67	254.518	232.813	214.646	208.82	226.768	226.423	201.476	207.499	228.672	221.016	232.828	192.977	213.63	190.784	216.86	201.044	237.942	225.341	189.515	190.967	0	208.066	221.886	204.051	236.272	242.841	212.704	202.883	236.945	0	233.099	215.533	211.005	199.579
		396	1694.54	209.85	193.647	226.67	201.965	196.739	206.279	244.71	232.891	216.165	216.559	216.328	223.06	199.329	209.387	231.192	215.055	223.498	209.157	210.952	194.687	211.956	209.811	237.35	233.609	195.531	188.245	0	219.621	214.569	211.217	224.825	246.545	217.838	206.517	239.853	0	230.726	204.199	210.368	198.96
		397	1698.4	211.548	205.686	242.384	208.69	198.334	210.644	238.778	229.366	219.527	229.875	220.458	222.895	200.652	213.285	231.264	215.096	236.553	202.388	209.032	198.285	207.416	205.482	236.396	223.797	193.558	196.352	0	212.991	213.832	201.791	221.292	245.983	222.557	203.148	234.424	206.41	225.947	213.867	216.337	189.93
		398	1702.26	207.644	205.063	216.508	196.43	188.389	202.974	229.127	223.394	212.408	218.58	218.681	215.414	198.596	213.159	227.807	213.416	228.162	199.195	202.229	177.916	217.828	209.821	224.219	233.077	189.124	189.579	0	216.617	219.285	217.357	226.035	238.993	227.435	204.7	233.77	207.7	223.357	213.644	215.444	202.995
		399	1706.12	202.615	204.04	229.182	209.389	188.716	207.649	229.942	231.75	211.862	211.617	224.891	219.416	205.187	213.271	229.792	207.249	228.43	199.729	203.405	182.485	217.025	206.232	226.914	233.341	195.715	196.181	0	212.949	216.025	207.025	228.046	238.601	218.063	190.015	234.558	209.431	233.904	207.907	220.861	188.991
		400	1709.98	214.848	200.013	227.412	197.008	190.83	200.085	237.675	224.22	213.202	212.469	230.451	217.964	199.214	215.661	233.253	201.679	235.541	0	209.437	190.903	216.382	207.008	229.475	234.406	0	194.344	0	209.548	218.342	211.15	216.174	238.86	214.105	197.03	240.616	219.194	238.795	199.613	223.87	205.596
		401	1713.84	197.54	195.043	237.157	214.925	184.558	202.408	245.815	227.985	204.636	209.335	232.593	221.114	203.752	212.681	236.129	222.311	235.286	194.143	202.775	186.65	213.289	199.632	229.54	242.116	197.049	197.974	0	215.72	0	208.531	226.287	239.788	218.238	208.635	235.201	206.245	225.63	204.714	215.735	191.548
		402	1717.7	205.806	194.482	226.695	201.531	193.537	211.452	240.265	222.552	210.228	224.323	229.173	227.128	203.434	206.042	232.136	224.518	233.672	197.965	205.758	200.969	215.289	205.725	222.116	230.323	199.812	202.102	0	212.884	223.211	199.212	218.919	232.477	208.183	218.296	219.697	0	217.836	209.468	218.693	191.83
		403	1721.56	198.39	208.803	231.629	204.547	192.08	214.421	246.378	230.71	203.609	222.094	226.406	228.382	204.628	197.899	216.735	209.007	233.492	194.785	202.025	194.075	202.4	201.801	226.871	236.561	199.248	200.888	0	213.232	232.132	195.89	225.285	247.99	235.225	192.041	234.855	213.455	226.182	202.933	206.673	196.168
		404	1725.42	199.08	195.728	246.11	206.99	192.013	210.264	230.232	233.175	210.286	212.536	236.551	224.731	208.267	192.247	223.428	211.352	234.85	203.543	206.225	181.813	214.836	206.303	236.677	225.177	196.927	203.193	0	212.307	225.758	199.391	228.349	254.091	225.766	198.726	245.697	214.418	221.943	212.942	218.066	191.281
		405	1729.28	192.643	197.496	230.948	202.371	195.861	210.701	235.988	221.345	209.997	205.782	245.646	220.708	211.407	198.654	216.365	197.202	233.89	186.231	201.047	187.361	205.752	195.272	231.096	235.529	195.672	190.482	0	212.018	216.51	196.848	230.74	242.287	220.929	206.07	244.545	216.303	208.974	205.358	225.16	191.789
		406	1733.14	209.016	204.733	239.813	197.618	194.411	210.803	229.513	227.726	220.727	219.436	230.071	224.214	209.744	189.606	230.663	209.824	228.574	197.281	193.477	0	213.828	195.219	233.111	224.21	197.501	193.237	0	214.386	219.051	201.761	222.248	249.843	219.013	197.598	230.725	219.184	211.388	216.916	214.152	213.28
		407	1737	216.637	206.103	236.497	200.333	202.974	218.645	239.668	223.288	217.662	217.204	229.497	220.743	206.933	190.258	233.606	206.456	231.197	191.122	200.783	178.436	205.639	194.066	230.988	230.401	189.424	207.177	0	216.235	223.602	200.69	231.293	248.322	217.933	189.766	244.76	222.382	225.982	202.702	208.747	208.164
		408	1740.86	209.141	198.337	229.846	198.383	187.271	224.799	234	231.109	202.1	221.406	227.272	212.436	200.169	188.542	222.137	207.125	230.063	189.184	200.621	186.091	202.594	211.313	227.452	236.167	184.087	194.74	0	212.927	214.085	214.935	232.439	240.979	211.922	195.752	247.254	217.452	234.661	201.629	215.601	201.57
		409	1744.72	215.418	211.994	229.568	204.297	184.205	230.205	230.664	225.189	212.397	218.927	223.23	214.084	209.818	197.562	233.599	215.894	243.762	187.025	196.265	190.682	201.444	190.269	233.864	235.361	203.061	190.449	213.01	202.909	232.299	200.873	233.815	238.682	223.591	198.364	246.085	211.892	232.585	202.426	213.881	193.664
		410	1748.58	209.629	195.449	228.002	209.05	202.031	206.333	244.87	232.363	210.339	214.648	219.11	215.145	212.818	196.218	229.576	215.943	236.903	194.638	207.383	180.007	208.528	216.101	230.687	226.477	190.05	193.125	213.056	206.399	237.636	193.818	233.407	250.421	219.394	180.324	232.871	205.707	218.766	200.785	204.695	217.118
		411	1752.44	202.662	203.694	230.886	207.846	198.52	222.088	225.726	232.395	227.568	216.136	211.915	208.072	206.949	198.369	229.369	204.285	228.03	193.383	208.729	186.566	203.423	207.153	236.824	233.037	193.613	189.836	214.871	206.948	232.009	203.601	225.3	245.099	223.415	189.549	242.14	207.629	223.07	192.354	214.848	207.652
		412	1756.3	209.96	199.724	227.404	206.516	201.354	225.118	232.478	231.517	210.662	223.336	228.347	223.407	209.174	195.992	231.102	197.677	236.861	190.807	208.614	177.394	204.422	207.259	233.956	228.181	199.424	195.864	215.074	204.149	0	209.499	222.224	232.06	210.156	198.56	237.896	208.647	229.234	200.773	206	201.726
		413	1760.16	197.455	205.753	239.303	194.568	186.572	207.72	230.299	234.228	218.614	225.894	234.992	225.814	212.523	184.544	226.789	217.992	234.131	197.005	196.851	195.313	199.616	205.163	245.401	234.185	194.599	197.895	214.014	209.857	223.729	204.967	224.619	237.443	214.588	194.381	247.399	228.868	222.241	204.233	211.223	203.536
		414	1764.02	209.864	204.008	238.113	201.056	194.494	207.34	222.38	230.431	214.548	218.164	218.212	224.114	195.792	191.109	222.97	238.763	228.524	196.048	207.59	186.809	212.898	194.074	234.98	233.162	197.695	194.146	211.937	205.109	223.616	196.174	215.75	240.56	223.51	181.166	235.077	211.93	231.542	205.81	215.134	194.529
		415	1767.88	203.344	205.918	238.394	204.72	0	201.497	227.714	226.402	213.845	206.857	223.894	222.825	204.014	191.736	222.947	210.186	240.384	189.745	199.211	195.492	200.305	201.12	239.63	232.115	198.217	194.952	219.348	206.068	0	197.121	215.697	245.888	215.36	191.138	251.389	217.029	224.4	199.263	213.16	204.585
		416	1771.74	208.99	205.101	243.955	196.966	195.262	212.837	224.01	227.27	205.418	207.892	214.646	214.864	202.545	195.461	223.958	208.221	229.864	195.44	198.831	0	206.96	205.201	241.134	232.965	198.924	193.179	222.616	213.062	224.036	203.332	215.339	246.245	218.873	180.136	235.273	212.821	219.788	206.914	218.378	202.989
		417	1775.6	199.055	204.619	225.804	200.204	184.756	209.826	227.217	229.814	213.096	223.021	219.114	218.192	196.934	191.439	224.939	211.303	237.847	191.137	200.214	190.455	198.669	197.602	239.458	238.247	206.571	191.275	223.152	198.432	216.112	213.593	217.007	237.82	221.604	185.868	241.416	212.446	210.031	207.299	217.035	198.302
		418	1779.46	204.143	201.584	233.862	193.863	196.432	207.546	238.112	225.534	201.41	214.124	218.374	210.775	201.651	190.921	231.087	217.44	240.788	189.702	192.345	0	202.409	202.545	244.961	233.387	197.889	187.301	224.295	206.755	217.518	237.698	228.135	246.598	214.301	197.44	232.068	206.101	227.303	214.313	214.135	193.457
		419	1783.32	209.22	204.942	229.912	196.033	191.102	201.005	237.573	228.924	203.318	205.418	223.907	218.434	202.653	186.154	230.33	204.664	242.432	196.452	210.388	194.418	202.098	207.308	244.739	229.828	195.727	185.923	214.965	212.418	205.756	205	216.007	245.507	214.416	196.499	225.41	210.447	226.492	198.064	215.868	199.285
		420	1787.18	207.04	201.499	232.965	198.558	193.293	206.96	226.658	228.593	206.157	213.531	217.749	218.038	192.265	0	225.632	212.834	232.632	0	199.944	187.533	205.957	208.164	273.891	231.374	197.356	186.188	227.521	205.286	207.337	204.538	215.993	237.076	212.233	192.427	241.22	208.649	215.487	196.573	213.898	197.238
		421	1791.04	216.726	199.67	230.511	191.062	204.395	204.811	237.262	239.359	219.442	218.508	215.422	215.427	201.332	197.656	228.1	217.361	228.494	0	206.962	183.651	210.577	203.777	272.695	230.035	196.942	193.113	232.03	204.008	205.847	209.212	224.639	241.664	209.133	197.759	234.268	203.874	219.671	203.342	221.368	205.189
		422	1794.9	199.063	212.86	233.206	189.423	185.312	217.015	247.759	229.499	212.826	210.555	236.341	220.428	205.184	189.193	235.355	205.155	232.035	197.574	198.828	191.396	192.916	210.934	236.063	226.408	187.455	187.449	227.042	220.329	213.374	210.045	221.583	231.14	215.712	185.272	230.855	202.887	222.276	206.369	219.674	206.498
		423	1798.76	202.212	212.664	239.46	197.257	0	206.1	223.834	221.922	214.913	215.275	228.222	211.889	199.981	198.539	232.552	205.997	236.188	188.307	209.717	187.017	195.573	201.03	232.436	229.008	0	194.513	217.232	208.607	216.812	196.944	212.949	231.209	206.794	187.812	231.146	199.866	219.235	197.933	212.533	202.614
		424	1802.62	205.924	202.18	235.604	201.53	194.862	204.439	244.136	224.54	209.79	218.334	220.384	222.515	204.032	202.983	221.874	212.77	232.345	200.265	205.159	189.872	197.131	191.562	241.273	219.743	186.944	187.237	223.225	215.629	205.243	195.8	229.404	232.826	219.904	184.595	224.121	206.02	220.718	199.362	214.031	205.045
		425	1806.48	210.371	209.087	240.729	194.877	197.425	214.441	236.463	0	214.058	215.38	218.722	224.096	216.79	187.74	236.212	200.707	230.153	193.593	0	199.58	203.425	199.753	230.549	216.601	0	184.051	214.369	219.337	225.795	204.378	219.342	224.97	222.251	193.843	237.342	199.974	214.528	197.386	210.914	212.253
		426	1810.34	208.639	213.57	230.424	201.958	185.424	216.164	240.393	228.524	211.413	221.737	221.801	207.749	211.735	209.306	229.917	206.082	238.427	0	205.832	191.428	194.721	191.707	247.146	224.313	196.623	186.536	223.73	209.512	217.722	202.909	224.318	227.035	215.699	194.554	228.828	191.896	207.943	202.604	220.207	199.155
		427	1814.2	209.266	214.51	229.451	207.04	194.327	217.067	239.838	223.78	215.242	214.799	206.136	215.355	216.595	195.358	222.759	212.131	227.671	0	210.701	189.934	200.672	192.57	190.174	223.402	194.948	183.142	218.317	209.913	215.777	198.73	213.1	226.688	227.273	187.848	240.473	196.318	212.313	200.827	207.454	217.538
		428	1818.06	210.963	216.972	232.916	212.587	0	218.358	246.429	221.78	209.298	226.285	224.266	219.502	199.961	210.215	231.333	216.009	233.482	0	236.097	197.332	206.611	198.228	244.547	223.915	200.58	175.48	214.793	218.46	225.518	197.924	214.136	220.089	213.381	181.462	226.062	196.224	221.096	201.396	206.855	203.128
		429	1821.92	195.549	210.624	227.342	204.316	192.187	216.082	234.596	232.109	214.813	221.76	215.751	212.07	203.692	192.163	235.952	205.293	234.923	177.902	203.192	0	201.505	201.841	239.015	216.833	199.274	183.145	224.08	217.729	224.562	208.455	222.679	228.081	228.558	185.146	236.518	186.407	222.988	216.864	222.406	209.821
		430	1825.78	208.612	210.184	233.4	208.964	195.575	217.326	241.783	234.004	215.132	213.365	219.74	213.189	205.766	208.562	233.768	210.542	247.644	186.221	235.395	210.515	208.045	196.139	240.731	222.668	197.409	185.492	223.534	209.508	216.45	212.187	218.443	237.337	230.838	198.24	230.535	193.896	220.584	194.419	215.174	212.412
		431	1829.64	200.389	204.712	233.46	201.741	191.376	213.993	239.194	222.256	212.307	215.156	215.815	211.612	210.195	198.414	238.677	206.875	236.445	190.788	202.417	186.715	200.482	201.674	246.576	220.418	195.301	187.6	224.768	218.422	221.901	202.675	222.78	233.084	219.491	188.886	234.11	197.184	223.756	214.442	222.169	213.56
		432	1833.5	200.568	211.564	233.104	206.449	0	217.754	254.873	224.939	204.917	217.253	214.434	184.588	202.012	199.104	231.341	195.886	238.882	192.295	188.865	186.179	206.583	204.296	236.171	216.765	0	180.302	213.71	221.271	225.447	205.066	233.657	219.753	223.773	200.478	238.702	201.26	216.46	216.911	217.066	209.053
		433	1837.36	203.541	216.06	233.064	193.288	189.447	213.294	252.429	230.168	214.539	208.577	217.816	208.211	207.84	209.75	228.9	204.187	243.913	0	196.442	180.851	201.937	201.725	258.393	220.596	193.125	187.343	215.723	219.249	213.909	206.492	229.682	218.384	213.452	190.764	225.853	197.81	222.371	204.324	217.045	206.599
		434	1841.22	205.221	200.1	231.205	204.556	212.719	215.469	247.606	234.811	229.233	216	231.308	209.432	199.522	211.969	241.399	215.207	232.668	200.372	194.524	175.739	211.373	194.777	240.141	220.144	0	197.464	0	219.842	224.667	206.637	218.667	232.09	210.144	192.17	229.96	201.434	217.772	194.781	208.323	208.985
		435	1845.08	210.003	208.98	239.572	202.267	0	221.834	247.117	0	215.455	216.019	220.83	219.249	200.994	203.64	239.313	215.182	239.113	0	0	186.766	208.472	196.814	245.848	211.966	197.572	182.951	227.029	219.174	225.085	207.78	218.356	232.913	224.986	200.163	230.924	189.388	221.372	210.26	210.702	215.533
		436	1848.94	208.982	203.234	224.317	194.582	189.475	212.895	242.941	233.549	209.459	219.963	228.308	208.312	200.692	198.424	236.018	202.137	242.242	0	191.558	180.887	203.228	193.671	244.54	209.722	0	188.045	208.318	215.345	222.026	203.844	221.537	223.196	227.591	184.027	237.051	188.349	220.604	208.686	216.494	206.04
		437	1852.8	211.288	209.552	221.251	200.054	178.973	214.149	252.172	227.574	214.547	207.758	226.674	214.645	212.164	199.112	234.331	211.613	243.712	0	202.52	189.447	206.848	198.825	251.904	220.529	0	193.093	196.547	217.573	216.477	196.748	222.114	225.54	225.386	184.078	242.934	194.73	203.657	194.238	222.363	208.753
		438	1856.66	202.246	203.833	227.601	200.72	185.568	206.638	248.347	224.616	220.458	222.846	228.448	219.066	197.903	209.162	244.351	207.789	238.348	0	205.917	175.167	212.939	193.641	174.428	213.833	0	181.905	207.192	213.058	209.386	204.49	216.737	226.288	220.463	198.236	247.056	195.114	219.886	210.575	212.249	218.524
		439	1860.52	209.282	197.926	225.785	207.205	177.55	213.605	252.164	218.836	210.626	222.472	223.193	223.217	206.896	207.563	232.044	210.477	234.437	0	199.048	178.007	206.33	202.438	236.194	202.47	202.83	184.732	205.433	229.533	224.799	199.151	220.922	225.861	224.033	198.679	243.744	196.335	221.928	207.022	217.869	212.601
		440	1864.38	206.002	204.135	220.925	208.498	178.359	210.601	252.792	229.119	219.096	222.447	215.831	211.391	212.495	206.354	234.702	232.521	241.856	0	201.673	196.174	206.813	203.5	256.217	215.76	194.513	189.916	200.934	228.292	230.717	203.939	226.139	241.786	228.637	184.801	242.388	203.986	217.227	203.771	209.482	210.923
		441	1868.24	204.427	206.139	222.253	199.81	0	208.279	252.284	217.105	212.102	208.699	220.487	213.957	214.957	210.449	238.747	197.991	231.691	0	199.702	184.851	211.488	209.23	223.031	206.049	187.086	195.126	194.119	222.301	216.73	204.192	229.141	236.519	221.611	171.649	244.411	197.488	215.049	203.914	203.652	216.58
		442	1872.1	209.492	202.428	217.693	192.046	184.171	217.454	251.774	229.859	215.2	207.896	222.31	221.79	207.883	201.557	241.643	201.773	227.439	0	208.415	181.547	191.452	193.447	244.833	226.795	197.412	196.461	206.687	224.428	209.423	206.617	223.412	230.677	226.616	188.334	236.085	208.122	209.225	211.155	213.831	208.026
		443	1875.96	209.503	206.264	225.109	194.233	191.131	211.378	254.89	235.95	226.516	209.133	210.138	218.716	212.104	216.2	238.065	208.907	236.232	0	204.497	185.15	198.902	199.525	226.564	221.565	194.185	190.554	218.015	218.762	211.538	198.674	220.257	234.137	225.804	187.97	232.743	208.599	201.927	207.369	210.284	205.033
		444	1879.82	206.202	200.066	221.252	189.465	186.792	207.079	246.704	229.155	223.816	208.529	220.892	219.874	0	213.984	241.394	200.185	232.188	0	206.619	188.069	215.767	202.001	223.542	218.11	190.263	195.679	211.012	210.765	218.547	211.948	221.239	224.15	227.542	196.263	238.755	208.279	221.093	208.332	205.484	206.544
		445	1883.68	199.965	204.195	224.502	199.762	187.855	216.566	259.477	230.842	211.935	231.343	222.7	210.856	215.962	192.607	236.985	200.752	244.567	0	194.893	184.697	218.025	205.268	226.704	224.265	191.119	192.984	206.118	216.64	221.862	201.112	208.971	226.31	218.398	191.73	235.653	199.372	214.123	210.812	206.791	215.294
		446	1887.54	210.155	201.28	220.083	202.508	180.905	217.267	249.516	227.702	214.341	213.396	216.662	207.896	214.994	215.488	241.875	200.016	231.279	186.165	202.115	0	209.179	200.086	225.041	218.51	192.449	191.608	213.416	236.375	223.467	203.799	234.263	235.024	217.914	200.772	233.773	207.686	215.499	210.109	216.589	207.677
		447	1891.4	206.914	202.745	221.631	185.866	180.054	208.084	244.034	217.896	204.951	219.626	207.889	227.737	214.431	199.784	230.366	211.013	238.51	194.29	198.348	199.131	205.411	193.476	230.506	227.889	199.533	200.498	208.96	223.124	222.238	195.327	219.352	237.977	214.693	198.994	236.104	202.366	214.258	205.339	207.405	213.568
		448	1895.26	201.637	199.774	233.246	193.751	183.225	220	251.503	226.327	210.371	220.778	218.055	221.818	209.081	199.286	241.157	196.437	231.705	0	208.301	0	204.527	205.731	256.029	222.364	198.7	188.586	204.572	213.07	223.791	201.606	228.382	237.279	234.556	200.68	246.226	201.171	221.472	210.932	231.188	200.089
		449	1899.12	211.977	208.413	229.397	191.981	189.791	211.306	249.655	229.757	214.844	218.718	211.681	224.26	207.227	204.414	234.666	207.943	238.444	0	200.523	192.638	198.634	192.465	264.334	226.076	188.837	235.841	210.66	220.168	221.982	209.278	209.552	226.467	230.222	206.015	226.313	203.591	218.639	200.64	222.789	195.472
		450	1902.98	198.05	199.934	225.978	196.869	180.883	212.25	237.895	229.744	206.295	218.965	225.843	219.384	213.973	194.02	235.89	198.494	242.242	188.134	200.858	0	212.414	206.095	222.373	215.785	191.68	195.524	214.865	222.585	216.579	208.392	220.47	235.056	216.735	206.111	229.99	203.078	225.087	192.578	217.078	210.635
		451	1906.84	217.347	199.597	219.73	196.74	189.745	216.538	250.816	229.031	212.305	212.563	214.254	210.795	211.553	200.206	236.047	211.409	247.894	189.61	198.801	191.863	204.442	203.573	235.647	219.211	205.311	189.208	211.615	217.155	212.252	212.73	221.953	234.06	229.816	203.783	237.976	207.505	218.733	204.829	225.351	207.599
		452	1910.7	203.583	203.025	216.244	193.405	180.152	219.649	240.912	228.972	217.846	216.989	219.371	210.278	206.487	203.776	244.528	212.448	237.139	194.636	189.796	194.604	198.766	202.158	221.802	222.587	197.381	187.57	212.104	223.44	219.517	211.203	215.79	232.715	220.606	194.779	233.787	191.796	215.568	212.794	218.635	204.856
		453	1914.56	209.401	204.373	215.007	201.332	194.098	211.437	243.503	221.929	214.177	220.775	218.034	217.984	197.654	207.006	244.912	202.702	244.833	199.904	195.134	192.504	206.983	203.19	225.081	220.465	204.86	189.026	203.843	216.626	226.288	200.326	222.074	246.497	221.633	197.619	233.825	205.078	220.494	195.449	218.356	214.543
		454	1918.42	217.675	190.515	221.044	196.614	181.777	242.863	253.575	229.009	216.088	219.462	221.234	212.443	211.472	189.333	233.852	201.646	234.267	0	189.642	190.343	209.295	208.016	231.472	222.404	196.919	189.795	211.396	218.289	215.489	217.239	220.614	227.634	221.069	193.503	235.208	203.284	222.184	197.467	220.606	205.542
		455	1922.28	204.075	204.147	218.11	207.126	174.684	217.373	244.243	241.064	213.813	221.189	225.758	206.04	212.126	201.399	236.579	212.25	244.381	0	195.478	186.68	216.18	196.659	232.195	215.88	195.418	187.977	212.014	222.876	216.659	203.351	227.688	247.192	225.71	198.389	232.364	202.771	224.279	196.894	217.911	203.477
		456	1926.14	212.166	200.63	221.844	200.488	184.823	216.526	248.706	228.943	214.352	221.718	224.983	212.884	211.266	195.611	242.368	214.467	238.511	192.591	191.652	189.839	217.548	203.694	230.513	212.138	199.014	191.414	218.133	218.497	208.448	205.751	238.115	240.53	216.038	203.487	238.508	204.584	219.662	187.231	217.175	204.639
		457	1930	205.634	209.562	226.205	207.024	181.008	216.833	249.764	228.484	207.618	211.539	220.497	205.745	208.816	195.879	233.225	202.713	247.094	0	184.611	184.213	210.046	207.962	227.136	218.902	200.653	189.017	199.052	218.596	222.078	201.944	225.999	231.707	216.725	201.597	240.287	197.726	211.538	201.797	214.491	204.981
		458	1933.86	200.444	215.228	213.669	196.57	189.495	213.982	239.54	222.733	215.908	222.472	212.316	212.264	207.672	197.089	230.538	207.974	232.863	193.623	193.119	192.107	215.126	206.799	231.201	227.101	201.728	189.7	217.951	215.342	223.041	211.809	223.829	228.364	205.995	194.388	233.828	196.975	221.461	200.732	221.275	195.039
		459	1937.72	208.758	218.138	208.539	198.177	183.174	211.828	250.757	230.817	199.578	223.046	214.809	207.748	200.854	203.759	231.624	204.322	247.224	189.496	198.892	184.979	203.283	209.632	227.498	211.616	198.933	200.126	213.001	222.666	226.922	200.419	225.177	224.664	212.578	201.85	235.575	195.644	229.076	194.986	219.087	193.682
		460	1941.58	208.124	208.755	218.238	195.462	194.55	217.324	248.168	228.6	228.275	223.465	214.183	209.076	211.222	197.076	239.768	205.3	234.939	190.16	195.654	195.261	208.155	209.334	232.614	216.139	201.309	198.229	204.273	222.96	228.904	197.975	225.261	231.569	214.351	202.882	238.927	194.813	216.438	202.333	213.149	196.922
		461	1945.44	208.162	217.237	207.665	205.008	179.008	213.398	248.195	214.803	195.041	214.065	207.001	210.951	206.604	186.932	232.552	207.65	244.443	0	188.819	198.183	208.483	212.11	227.491	214.766	203.926	202.313	210.267	231.175	220.122	197.656	219.886	231.501	216.939	193.974	228.648	195.87	224.852	202.588	218.086	195.535
		462	1949.3	208.17	219.316	222.395	198.219	192.538	211.568	242.609	226.497	206.273	219.485	208.246	216.159	199.835	197.442	239.802	197.421	242.997	0	192.288	203.949	215.88	203.996	227.131	214.949	198.581	206.36	214.594	210.911	227.268	210.932	215.971	230.432	223.409	195.193	232.253	211.062	207.374	195.731	216.01	198.426
		463	1953.16	222.747	210.556	216.639	196.974	195.535	224.616	245.291	215.976	195.007	220.318	204.627	214.18	209.168	206.765	228.206	209.034	233.04	0	187.595	186.367	220.314	194.988	222.503	218.316	207.866	197.8	212.149	213.571	216.867	209.019	216.625	210.895	226.694	205.608	235.394	201.258	212.948	212.235	215.879	200.56
		464	1957.02	222.664	208.93	213.588	194.389	195.99	216.871	236.468	226.95	206.847	225.551	210.346	215.478	209.265	199.783	241.376	205.337	242.424	0	200.276	192.501	210.064	198.665	227.511	224.22	198.207	193.556	217.154	225.843	216.661	219.023	229.282	230.717	217.919	193.442	238.083	200.437	212.368	203.106	212.573	203.265
		465	1960.88	202.628	205.253	217.005	201.222	185.917	216.465	234.179	221.172	196.803	219.401	211.525	218.83	204.615	207.965	234.285	210.324	229.297	0	187.403	198.831	216.093	209.699	230.865	218.707	206.331	197.933	206.686	213.461	225.951	206.054	228.542	220.962	218.648	203.795	226.928	209.534	205.379	198.982	214.163	199.195
		466	1964.74	208.65	206.528	214.777	204.233	191.188	217.096	245.481	0	211.079	213.923	216.806	204.873	209.313	216.592	236.258	204.138	227.591	0	190.267	203.916	208.724	207.676	253.508	235.01	202.655	197.146	212.589	215.826	220.74	210.166	231.298	234.139	215.851	204.178	228.197	194.169	218.725	197.332	215.889	189.254
		467	1968.6	222.318	205.789	219.113	206.083	182.287	210.767	237.159	177.842	210.396	220.609	211.905	210.223	207.23	211.115	238.853	199.756	230.476	0	199.311	202.106	203.403	191.811	255.825	210.061	199.567	194.184	222.578	211.455	207.398	215.513	234.76	222.305	215.878	198.848	233.798	201.308	204.741	194.999	210.392	191.083
		468	1972.46	210.578	205.706	0	206.914	184.702	216.973	255.605	0	211.25	218.066	208.376	213.95	205.211	198.983	239.56	202.388	230.549	0	197.923	199.918	196.877	188.306	245.866	213.56	199.275	197.611	205.143	215.984	216.288	211.456	223.656	227.806	215.291	215.58	223.735	192.085	206.957	203.851	210.038	197.029
		469	1976.32	208.28	194.911	0	203.292	187.018	210.944	246.414	184.331	215.038	215.294	207.185	210.759	209.528	198.968	240.748	202.744	239.278	192.123	199.08	204.43	204.896	201.351	235.346	220.034	209.584	193.971	218.558	215.536	221.038	213.418	221.895	236.35	214.4	199.353	229.181	205.732	210.94	210.851	218.187	199.736
		470	1980.18	214.245	206.896	217.577	203.98	194.102	214.96	243.62	0	210.482	222.194	224.577	205.202	218.323	202.99	230.313	221.609	243.565	0	196.427	197.84	208.306	214.811	224.348	222.966	195.826	194.978	202.732	213.93	223.612	215.462	227.08	227.26	218.153	222.495	224.96	199.975	214.526	194.884	218.285	199.072
		471	1984.04	207.51	207.298	217.942	212.453	190.446	219.934	239.124	0	214.333	228.962	217.044	209.563	202.305	206.096	241.306	208.78	230.971	0	197.368	204.604	210.695	193.133	258.266	210.752	206.815	199.019	217.45	212.815	224.885	201.907	222.119	222.522	212.967	209.548	215.606	206.414	216.028	206.636	0	203.403
		472	1987.9	205	194.98	0	205.585	0	0	250.896	0	238.7	230.898	218.045	216.377	203.693	203.705	243.198	208.29	236.39	0	204.663	212.051	204.25	215.736	247.318	209.04	198.655	200.197	206.195	217.629	217.766	206.38	229.966	229.034	224.493	205.186	221.159	209.642	218.967	192.95	220.529	193.851
		473	1991.76	208.411	208.191	216.052	212.109	184.119	0	233.657	0	216.306	231.197	215.994	209.337	206.892	200.745	240.275	204.442	236.01	0	195.034	212.081	201.948	209.688	237.105	206.066	206.361	201.063	201.959	218.261	222.083	221.054	229.604	222.485	223.755	192.692	222.409	204.019	213.213	204.821	214.637	194.06
		474	1995.62	220.496	201.136	217.167	197.871	186.217	0	239.463	0	208.843	216.811	211.801	201.167	209.278	198.022	249.478	209.033	240.152	0	202.996	201.797	207.273	205.19	235.481	207.777	209.099	205.468	200.773	214.258	217.12	204.052	219.046	224.368	215.797	198.26	221.069	210.668	200.481	201.199	209.415	195.294
		475	1999.48	216.677	216.896	223.847	208.609	186.937	213.911	240.227	0	209.652	220.239	218.374	196.472	211.428	199.187	241.488	197.973	229.655	190.437	205.805	213.411	204.751	206.96	230.338	219.204	195.452	192.154	206.68	214.63	214.247	211.187	216.933	225.301	212.153	198.616	216.447	212.142	213.49	199.552	201.742	184.02
		476	2003.34	215.848	210.629	0	205.374	188.715	0	231.136	0	205.929	229.207	211.165	204.63	209.414	200.65	238.735	203.129	233.293	0	205.745	208.013	208.487	200.909	230.022	202.338	207.322	206.845	215.561	215.847	227.007	211.914	216.955	234.036	202.405	196.057	231.506	210.097	215.655	197.22	210.373	200.533
		477	2007.2	201.108	212.066	234.515	209.886	191.325	0	230.471	0	215.202	218.849	208.955	206.016	214.258	201.371	232.904	205.075	242.216	0	209.922	202.388	210.33	209.614	228.944	212.179	210.012	211.482	202.745	222.169	214.206	199.313	219.774	224.48	220.161	195.24	213.683	199.356	214.457	200.586	218.933	185.538
		478	2011.06	198.179	196.69	248.187	208.096	191.021	0	238.758	0	216.653	221.166	203.075	213.337	206.652	205.987	233.599	210.279	235.983	186.069	211.135	203.165	215.932	196.127	220.009	216.581	208.241	198.293	212.245	218.919	223.717	202.073	214.061	229.25	216.874	210.197	220.319	214.807	222.902	202.45	203.929	194.871
		479	2014.92	214.358	199.674	221.245	219.664	186.85	215.791	244.3	0	207.949	218.455	223.227	207.308	206.025	196.008	244.66	198.155	241.723	0	211.538	201.19	207.487	199.443	234.98	218.855	213.171	196.763	204.055	210.012	219.851	210.421	216.592	234.964	214.106	197.133	224.736	211.626	210.751	205.51	214.984	189.354
		480	2018.78	202.983	196.371	220.587	212.575	186.729	210.518	246.696	0	197.819	225.483	207.776	207.498	216.444	206.837	244.225	201.683	243.033	0	203.792	192.699	216.291	200.567	225.728	222.815	213.54	197.068	209.248	218.084	210.8	201.747	183.197	228.905	223.774	210.351	228.347	205.014	216.591	211.757	224.447	185.371
		481	2022.64	205.951	205.002	213.066	216.217	186.561	217.623	240.687	0	197.995	215.742	210.455	205.641	206.35	204.567	235.124	211.668	242.569	0	186.42	195.496	205.953	207.151	231.646	216.505	205.578	195.573	205.777	216.189	203.172	198.802	228.957	239.508	217.132	185.832	218.306	204.19	218.945	195.798	226.097	189.423
		482	2026.5	212.619	213.231	0	217.404	189.619	229.921	234.555	0	207.71	221.717	223.085	213.363	207.368	190.317	239.77	210.081	229.123	0	194.432	198.768	208.302	190.613	236.842	221.025	210.904	202.285	201.119	214.518	225.84	195.869	219.616	234.339	225.845	195.93	222.897	207.412	228.292	199.036	217.607	184.437
		483	2030.36	203.189	215.273	238.277	213.611	194.105	0	248.004	0	208.776	229.735	212.911	209.149	201.273	204.761	239.533	208.192	240.781	0	200.601	202.381	193.826	192.808	224.672	213.534	198.517	208.925	211.562	208.967	215.205	207.945	218.977	240.916	222.024	205.913	222.997	212.281	215.84	198.042	217.21	193.222
		484	2034.22	208.152	224.021	244.837	211.909	194.015	211.217	244.291	0	216.034	220.69	220.66	208.191	213.263	200.133	235.366	201.703	237.49	0	196.614	201.794	233.738	196.835	229.794	227.937	207.643	205.722	219.445	217.267	219.569	197.733	238.654	238.472	222.288	196.672	217.524	205.84	199.419	203.932	216.212	182.328
		485	2038.08	204.67	214.365	238.295	209.24	185.989	0	234.765	0	202.694	221.3	222.607	209.58	212.394	195.238	245.404	206.99	240.156	0	205.333	208.045	194.927	194.8	232.231	212.154	207.619	211.825	200.561	212.162	208.35	206.466	214.256	227.011	218.79	204.321	221.397	204.136	216.102	208.619	219.649	194.726
		486	2041.94	196.26	205.036	222.591	218.957	182.689	221.984	228.657	0	209.197	228.382	224.089	211.396	211.845	191.78	251.449	199.504	247.546	0	202.146	189.54	217.642	191.316	235.29	218.434	208.174	195.246	212.623	226.399	210.717	209.574	218.775	230.465	218.49	205.562	230.869	200.937	228.446	208.25	222.656	186.496
		487	2045.8	201.825	202.701	247.599	204.044	201.904	208.081	232.006	0	212.786	228.818	215.578	209.934	212.463	204.925	234.087	202.923	244.671	0	193.508	188.285	203.276	189.056	226.323	206.035	192.981	192.249	209.153	217.907	230.318	209.748	212.839	234.346	222.449	206.381	241.891	198.886	216.95	210.735	226.175	190.451
		488	2049.66	205.694	211.104	240.107	207.151	196.19	213.7	240.874	0	204.235	236.088	219.979	216.233	206.402	207.518	243.316	207.22	243.668	0	193.193	193.337	213.458	193.773	233.64	210.893	209.706	204.093	221.088	215.958	208.134	212.299	211.679	231.717	210.422	190.014	239.149	207.19	215.112	205.031	213.759	193.497
		489	2053.52	202.414	203.246	236.091	201.401	188.39	217.483	243.626	0	204.603	223.469	217.57	212.429	214.145	203.685	244.013	215.412	236.598	0	204.86	198.566	207.592	191.043	231.326	209.967	215.8	206.845	209.005	211.062	212.373	203.321	213.846	246.917	210.529	214.037	223.205	230.412	211.792	190.208	218.247	184.317
		490	2057.38	204.727	212.26	237.317	205.135	197.723	220.559	235.82	0	214.346	232.731	211.452	214.485	208.046	202.036	238.875	214.837	238.064	0	200.35	189.801	212.391	195.553	224.123	213.454	213.555	203.583	205.993	220.781	216.529	211.28	228.855	227.044	220.779	180.881	232.182	219.645	202.872	194.99	210.321	201.579
		491	2061.24	214.349	208.362	236.445	207.86	193.91	222.645	244.971	0	206.433	238.896	215.386	210.701	201.347	204.512	250.607	202.015	234.519	190.058	193.747	189.686	199.655	190.044	224.949	210.648	210.394	189.525	214.388	217.45	222.992	203.802	221.722	241.236	226.523	195.615	234.01	214.73	231.119	204.79	212.017	197.975
		492	2065.1	207.121	207.266	246.355	205.154	184.899	214.794	252.611	0	212.495	242.633	211.752	213.518	202.477	195.272	242.678	210.108	241.843	0	206.466	181.837	210.478	198.766	235.753	213.756	210.714	199.543	212.229	214.209	219.47	211.916	214.01	238.498	211.801	196.211	232.425	211.552	223.188	205.609	212.176	202.122
		493	2068.96	207.346	209.528	233.197	197.798	186.811	214.985	243.545	0	198.542	237.105	216.563	206.962	197.304	204.42	244.643	207.478	237.185	186.497	202.286	197.237	202.806	194.327	230.289	220.138	211.243	191.121	218.674	219.475	221.295	206.21	217.82	225.08	216.031	188.853	229.529	213.005	216.334	202.857	206.432	210.822
		494	2072.82	212.203	206.33	183.779	188.691	186.683	207.486	249.11	0	207.73	239.302	222.551	223.586	210.776	196.619	242.682	212.748	241.27	0	202.647	192.093	200.656	196.045	225.535	216.685	205.149	189.327	220.391	218.648	221.78	205.479	227.326	253.488	217.28	191.568	235.78	208.364	223.81	208.404	224.037	190.377
		495	2076.68	203.034	210.08	237.186	200.735	199.904	218.14	236.561	0	215.886	238.479	218.737	212.058	211.551	192.35	250.232	224.842	237.503	190.801	199.455	191.634	199.189	207.836	222.885	218.256	208.29	201.465	218.586	209.973	228.994	208.861	221.018	227.03	203.522	190.581	233.77	205.316	215.269	208.634	216.036	201.779
		496	2080.54	196.037	207.413	239.625	198.586	183.03	215.247	243.712	0	210.265	239.006	218.998	216.55	209.658	195.278	235.923	204.986	245.207	197.209	194.427	195.982	200.419	192.418	231.52	217.221	201.888	195.011	217.947	215.077	229.914	208.842	220.628	231.801	225.885	191.423	223.342	205.787	224.304	206.229	206.131	202.589
		497	2084.4	203.404	209.631	246.32	202.769	183.548	226.175	244.215	0	215.762	230.035	209.99	207.237	199.12	196.563	244.179	199.589	239.68	194.836	189.011	185.388	200.958	185.987	231.517	214.465	201.965	189.675	215.72	215.852	218.99	207.9	229.126	230.441	206.068	200.069	237.629	207.547	215.797	212.609	213.963	187.438
		498	2088.26	210.088	214.5	236.941	188.976	196.247	206.424	238.582	0	205.521	245.72	228.036	213.634	208.218	197.609	245.475	200.19	231.631	185.929	194.458	185.663	206.722	197.651	231.542	207.995	205.318	194.285	204.476	215.408	220.222	207.185	215.657	235.114	220.606	189.02	231.796	214.878	227.27	216.76	215.202	201.781
		499	2092.12	208.02	208.329	232.028	195.957	190.872	217.293	244.295	0	204.122	238.852	217.537	229.283	219.648	201.963	244.195	215.007	248.256	194.107	195.604	192.017	201.791	183.698	239.607	210.548	197.77	200.169	210.309	217.863	226.307	206.157	211.752	230.441	201.475	192.752	222.912	206.011	218.851	207.407	213.68	191.637
		500	2095.98	209.776	208.235	235.222	200.692	174.234	215.811	241.231	0	205.567	236.72	218.136	212.351	215.62	190.585	247.75	211.359	234.51	186.807	200.523	180.519	199.755	193.942	239.645	220.484	201.582	203.459	208.057	217.237	217.803	208.178	227.192	220.944	198.619	209.377	219.086	205.319	212.501	200.078	215.684	191.768
		501	2099.84	172.51	199.568	234.464	205.145	194.455	212.466	240.803	0	202.553	236.978	211.923	211.124	0	190.929	244.245	214.628	235.311	201.987	205.435	198.226	205.372	183.444	232.65	200.819	207.984	198.134	204.525	225.013	218.885	205.827	213.288	227.641	212.834	191.322	231.778	205.056	204.076	198.04	218.826	197.266
		502	2103.7	216.069	208.875	244.391	203.904	182.037	209.316	251.572	0	210.928	241.98	225.445	219.194	200.356	190.223	243.835	204.589	234.381	204.575	198.536	187.321	203.671	183.36	235.405	209.169	204.358	192.889	213.927	219.395	214.255	202.559	223.001	240.882	213.168	193.623	232.422	203.323	217.042	211.069	207.49	194.414
		503	2107.56	209	200.397	232.948	200.686	179.375	216.286	243.815	0	212.539	223.895	207.421	206.541	215.169	183.695	250.357	208.238	235.933	199.086	211.686	204.619	199.417	193.406	238.715	217.38	192.528	200.407	202.821	218.674	222.362	201.339	218.882	235.5	212.831	204.692	227.455	201.193	220.045	182.806	213.594	193.688
		504	2111.42	209.742	203.031	224.979	206.732	189.532	221.232	243.404	0	217.558	242.591	210.487	214.285	219.513	190.098	243.513	216.574	246.5	0	203.235	199.789	205.263	194.343	245.09	215.441	201.481	194.245	203.774	225.515	236.483	206.965	212.661	227.078	210.184	213.262	226.155	205.128	212.467	206.149	212.245	205.939
		505	2115.28	212.17	206.379	243.57	207.597	196.042	223.98	249.751	0	216.051	247.001	213.646	218.063	217.332	207.581	231.025	208.076	235.538	0	204.867	196.765	196.572	187.82	257.788	207.199	205.935	189.831	215.12	217.575	229.662	195.152	217.721	219.61	212.045	207.406	226.961	206.412	205.432	196.552	204.12	203.96
		506	2119.14	205.108	201.432	260.603	206.82	189.566	220.581	243.302	0	208.302	247.525	214.616	202.071	218.306	0	251.96	208.762	242.409	0	191.861	197.22	208.939	191.999	266.686	197.293	203.54	190.379	207.635	214.047	233.768	202.621	215.456	204.366	211.702	203.604	223.923	195.729	207.99	203.846	203.759	197.379
		507	2123	212.289	214.471	240.412	213.626	191.855	230.849	243.051	0	210.489	252.37	223.592	214.165	217.095	189.96	247.247	207.601	233.479	0	200.971	196.599	201.292	186.45	248.608	208.285	200.986	202.96	201.955	220.771	223.978	205.074	219.181	218.038	213.924	205.981	217.657	200.72	209.482	206.132	211.732	194.532
		508	2126.86	203.404	221.153	241.858	208.376	199.391	220.143	244.292	0	208.662	242.76	209.012	212.283	220.218	194.678	247.916	205.317	235.68	0	196.311	188.013	203.822	185.151	250.77	220.676	214.723	187.969	215.654	215.248	230.356	201.965	219.885	226.308	198.793	218.349	224.856	195.866	205.943	203.926	209.778	201.118
		509	2130.72	223.465	208.634	242.984	199.896	176.902	226.973	251.48	0	214.573	245.697	204.604	201.858	213.67	193.847	244.266	209.786	236.531	0	200.552	186.5	204.121	181.565	244.91	210.121	208.548	194.054	213.428	229.945	215.908	197.187	212.967	213.973	209.159	208.215	217.222	195.776	207.165	204.747	207.509	199.016
		510	2134.58	217.937	216.02	241.379	200.061	183.888	226.609	242.512	0	217.005	238.782	211.682	204.797	217.62	191.955	248.9	204.929	234.421	0	199.26	193.51	192.003	196.475	242.563	199.896	202.818	200.128	210.306	218.702	218.617	205.846	216.726	227.094	208.074	219.216	227.119	197.329	213.696	201.121	206.477	196.414
		511	2138.44	220.957	210.626	246.041	192.932	188.96	222.074	243.513	0	212.517	238.265	210.92	211.857	215.838	205.721	248.639	202.745	232.476	0	192.79	186.217	205.118	181.197	261.521	209.07	215.717	191.895	199.839	219.34	214.191	208.818	221.035	231.721	205.152	201.302	220	199.911	216.929	208.291	204.929	194.601
		512	2142.3	217.422	212.554	258.677	210.687	187.173	217.702	240.846	0	213.028	221.633	215.764	206.204	217.231	200.47	253.546	213.434	228.732	0	207.164	180.695	187.347	189.909	230.321	201.763	213.485	198.535	205.059	211.373	224.376	201.362	215.675	230.079	208.498	213.277	221.591	203.157	224.555	209.962	203.77	200.278
		513	2146.16	213.163	203.178	249.636	200.233	186.89	213.498	242.894	0	219.067	243.33	224.101	212.444	208.525	223.43	237.495	210.355	236.504	0	195.575	182.327	203.267	184.795	254.315	208.811	211.086	197.152	200.674	214.03	221.2	210.536	222.598	220.76	218.619	210.591	224.874	209.425	205.517	201.945	197.151	192.847
		514	2150.02	228.753	219.425	254.412	200.417	191.947	217.001	245.893	0	220.929	239.261	212.536	217.048	214.005	197.943	235.879	203.984	243.149	0	199.627	186.919	195.667	187.543	245.44	209.41	213.982	203.837	211.722	218.238	228.518	206.814	226.68	218.821	212.368	202.805	233.392	204.102	213.073	205.856	210.149	197.78
		515	2153.88	225.19	208.707	131.225	187.852	192.29	215.546	241.209	0	210.951	232.081	217.773	201.425	213.717	200.245	252.514	208.447	237.454	0	202.641	191.086	197.054	187.891	233.904	212.248	210.12	203.103	211.371	219.798	227.534	223.081	229.058	214.141	203.162	214.831	224.692	210.138	221.23	204.647	199.894	0
		516	2157.74	220.292	204.434	174.46	208.804	192.906	207.617	243.302	0	212.635	225.874	214.99	219.043	224.715	192.591	244.816	216.914	237.779	0	201.038	189.599	197.912	190.007	216.591	207.361	211.093	201.527	203	208.575	233.246	210.28	216.187	222.921	196.808	198.348	247.306	197.09	215.966	208.662	202.76	190.409
		517	2161.6	223.387	215.078	250.44	194.366	185.734	219.609	240.961	0	218.237	230.865	203.615	208.388	221.427	192.124	242.586	209.222	243.978	0	203.387	188.046	198.345	187.232	238.748	207.132	204.921	205.076	197.327	206.903	231.594	206.174	213.163	215.003	204.855	202.637	214.345	209.256	211.086	201.193	214.602	196.683
		518	2165.46	217.201	210.126	228.412	211.876	183.675	219.558	246.508	0	220.398	235.471	206.192	200.137	210.903	198.308	258.633	211.933	228.612	0	189.924	193.793	197.03	187.562	246.908	215.556	206.236	207.354	208.419	207.938	231.513	212.363	220.958	234.697	203.187	204.587	211.252	206.358	210.194	198.119	203.014	191.858
		519	2169.32	218.506	220.812	251.022	201.953	185.003	222.161	251.816	0	202.332	237.56	220.71	212.399	212.044	190.899	254.484	206.79	168.245	0	196.528	192.115	200.446	190.404	234.083	208.212	200.399	200.556	200.693	215.84	232.899	208.523	214.608	245.842	202.884	217.196	230.248	216.864	209.386	201.364	209.976	200.002
		520	2173.18	213.897	204.606	256.168	198.475	181.298	221.261	228.62	0	212.074	242.345	205.174	209.304	218.314	206.052	248.347	205.713	235.585	0	198.736	182.205	199.086	186.417	249.211	220.303	208.923	201.737	205.673	210.757	234.523	199.103	224.586	220.403	201.801	205.369	218.088	201.271	200.431	200.978	202.125	200.888
		521	2177.04	219.316	209.558	242.01	197.909	185.893	209.764	255.143	0	205.455	240.821	212.454	213.374	211.085	192.175	243.208	197.653	233.534	0	210.938	186.262	199.051	187.965	246.471	213.965	205.391	200.093	208.455	211.692	208.014	205.641	223.131	218.353	195.814	210.886	223.7	215.108	205.762	214.697	209.101	192.32
		522	2180.9	216.323	198.959	276.603	196.176	182.048	219.615	255.054	0	210.8	237.404	216.054	219.946	203.892	201.575	251.556	207.199	239.783	0	204.069	187.032	201.189	192.629	255.884	221.707	212.979	197.366	199.803	212.606	218.075	222.862	228.562	219.665	203.949	198.543	217.196	199.455	209.609	191.123	194.207	191.123
		523	2184.76	212.577	207.325	245.838	210.893	182.868	219.785	238.989	0	211.034	234.335	216.105	204.778	205.965	196.18	249.848	220.904	231.312	0	198.598	190.334	209.524	190.425	249.88	217.216	204.261	194.28	205.28	211.187	218.605	207.908	218.384	218.884	199.928	206.473	213.867	207.043	199.894	199.745	209.434	185.322
		524	2188.62	224.777	198.725	243.599	201.886	177.535	213.535	250.39	0	216.176	238.687	208.172	209.671	207.967	196.725	238.751	201.96	247.81	0	195.374	184.323	204.549	193.814	217.743	219.404	220.112	201.053	190.782	211.413	219.44	209.458	221.932	219.899	214.933	203.655	223.517	207.159	204.205	206.295	204.477	189.682
		525	2192.48	225.183	195.653	230.606	197.553	183.647	225.144	245.962	0	206.75	228.087	208.82	213.095	211.822	193.747	240.434	200.008	230.433	0	200.047	200.783	197.783	186.37	255.923	213.701	216.114	197.12	204.047	210.369	221.413	220.816	222.402	212.06	198.869	202.612	228.794	198.944	211.558	210.368	206.104	191.684
		526	2196.34	219.781	203.173	263.832	207.497	182.897	215.041	248.452	0	209.523	220.966	212.977	218.264	207.808	203.12	248.782	198.814	245.433	0	194.314	191.456	195.071	194.166	248.575	215.051	209.284	197.161	200.371	216.269	209.625	211.062	225.395	208.433	201.851	206.106	231.118	202.098	212.902	211.577	211.083	184.277
		527	2200.2	222.306	209.432	210.549	203.925	193.829	221.498	255.5	0	199.878	224.667	214.508	216.554	212.586	209.447	238.675	196.412	239.237	0	189.793	184.26	209.101	186.07	247.121	223.53	213.587	204.012	206.253	215.364	218.554	216.439	222.587	225.321	0	208.111	234.829	204.159	213.997	218.359	217.871	194.418
		528	2204.06	210.268	214.793	231.773	196.902	172.455	221.831	248.892	0	201.263	227.643	211.596	213.361	206.884	197.127	243.495	202.259	237.956	0	203.851	188.693	210.208	181.8	246.395	213.598	199.481	209.578	196.846	206.348	208.01	205.891	221.601	222.039	203.765	202.382	222.469	220.864	217.422	203.383	209.741	182.663
		529	2207.92	208.831	208.144	258.744	210.211	170.927	222.367	239.183	0	194.441	222.926	222.975	208.821	216.891	198.771	247.64	202.373	230.228	0	193.755	180.053	215.79	193.78	149.915	217.212	204.886	209.406	191.984	216.803	214.432	211.58	221.432	227.954	206.672	195.228	216.974	206.119	211.07	207.768	223.109	202.219
		530	2211.78	224.339	207.375	261.665	200.256	184.708	216.396	246.439	0	205.32	236.758	213.328	224.038	226.907	200.819	249.226	196.152	232.905	203.134	192.863	185.741	198.647	187.068	242.457	219.177	205.557	208.23	191.143	213.766	220.254	215.778	222.301	220.225	192.028	198.019	215.693	204.373	214.755	215.814	215.203	201.458
		531	2215.64	225.593	206.386	184.874	205.657	178.243	208.897	247.06	0	218.183	236.934	217.437	221.24	211.533	208.542	247.157	198.062	228.194	0	196.033	187.376	189.556	186.941	220.77	218.569	208.177	209.95	200.802	213.949	224.625	198.461	225.289	235.449	200.798	192.976	216.678	204.08	213.979	198.004	213.408	196.901
		532	2219.5	229.735	209.383	260.306	206.225	185.301	209.884	251.321	0	202.546	245.162	219.373	213.637	215.24	190.079	248.788	195.338	231.003	0	192.39	191.514	204.162	182.977	242.895	218.214	207.316	209.666	208.283	223.003	234.181	211.552	224.403	228.961	204.957	203.898	210.133	200.793	222.763	203.403	207.642	190.802
		533	2223.36	238.494	218.52	253.685	204.268	180.722	217.156	246.449	0	195.09	245.11	213.254	210.056	227.172	199.899	252	199.015	232.496	0	193.974	185.908	201.656	182.733	217.888	219.384	208.055	198.023	0	219.225	221.817	204.429	226.192	213.701	198.768	199.616	220.543	206.608	205.637	201.39	221.217	197.162
		534	2227.22	225.093	214.077	285.677	204.043	189.422	218.687	249.81	0	206.803	231.729	208.284	207.538	209.049	190.126	255.11	202.338	241.203	0	196.728	182.029	233.087	176.855	239.323	209.477	202.993	198.866	202.019	222.384	219.916	212.285	211.846	231.387	0	202.645	216.259	207.303	207.853	187.965	203.338	199.291
		535	2231.08	227.545	215.294	252.239	208.477	175.542	203.417	246.878	0	202.11	235.501	213.518	218.229	213.291	196.336	248.133	205.306	233.588	0	199.71	183.208	199.404	183.648	243.406	216.976	208.191	206.258	207.885	215.546	222.685	210.381	227.678	237.641	199.053	193.582	213.134	198.805	200.994	185.135	215.48	195.193
		536	2234.94	240.302	213.892	254.523	201.213	188.068	223.985	250.059	0	203.768	236.188	214.799	215.438	211.955	192.287	243.746	201.892	225.311	0	185.223	177.818	198.88	192.897	227.225	239.197	203.657	207.212	198.745	216.324	230.242	206.647	217.376	230.471	201.678	200.915	219.42	196.834	197.052	197.129	213.563	187.52
		537	2238.8	231.59	200.502	241.501	206.002	178.975	220.532	247.275	0	211.958	237.636	211.084	216.036	205.239	204.793	246.547	196.746	228.921	0	183.553	174.27	205.225	187.761	233.992	197.161	203.422	197.847	197.951	212.625	230.14	201.471	215.146	221.87	0	204.563	217.813	208.775	209.662	201.712	213.764	190.8
		538	2242.66	234.67	202.455	254.636	210.636	186.225	213.934	246.553	0	198.693	242.682	216.539	211.434	214.574	208.03	253.552	196.841	232.495	0	193.58	183.842	201.343	202.232	235.38	213.943	200.557	200.592	196.214	220.788	234.04	217.468	212.529	222.418	202.609	197.659	237.16	195.243	215.405	202.73	206.03	180.989
		539	2246.52	229.905	205.89	262.349	219.379	188.386	220.179	244.394	0	198.33	239.979	218.413	205.51	223.351	203.103	255.396	197.587	228.367	0	192.659	176.79	202.245	201.436	248.595	210.007	197.028	192.654	206.649	214.881	239.611	192.159	214.325	219.158	193.141	196.295	233.342	212.324	203.614	199.478	210.98	191.719
		540	2250.38	224.792	210.221	248.079	220.386	186.483	216.742	237.383	0	201.81	231.442	209.056	219.051	218.263	199.118	255.239	205.175	234.222	0	192.773	189.554	198.069	202.594	249.745	212.962	213.54	198.629	201.331	217.571	216.26	202.732	219.856	225.479	204.093	186.189	212.553	202.704	204.036	191.086	219.766	181.21
		541	2254.24	238.268	198.624	252.546	222.613	181.717	222.506	245.554	0	192.425	233.874	208.84	217.99	210.52	194.826	248.902	200.183	224.355	0	195.613	179.893	207.871	208.384	214.46	224.914	220.817	206.085	206.228	227.133	223.848	202.932	225.174	221.93	187.783	203.563	228.903	206.634	195.631	191.013	217.132	190.323
		542	2258.1	232.358	203.194	249.183	221.21	177.737	214.403	248.55	0	194.859	232.333	215.7	211.215	209.949	188.997	241.664	196.405	228.435	0	194.791	170.278	209.573	186.338	236.029	211.778	209.9	192.864	206.08	214.351	219.418	207.917	217.373	222.635	204.328	195.876	225.306	201.832	212.503	179.27	220.024	176.403
		543	2261.96	230.297	202.498	281.906	221.061	179.085	210.523	235.153	0	193.508	230.348	221.448	217.824	220.856	192.5	247.932	207.255	219.891	0	196.817	176.277	202.938	191.484	241.976	205.7	223.634	201.444	200.108	219.859	222.805	211.198	216.531	218.569	189.02	0	229.548	194.861	201.917	188.355	196.702	188.983
		544	2265.82	227.562	210.755	258.447	205.384	169.538	213.451	238.273	0	186.921	229.148	217.408	217.69	210.41	192.656	243.918	192.397	236.899	0	195.321	173.846	210.902	199.038	207.85	210.147	213.139	207.301	195.569	227.461	215.738	207.627	228.376	222.581	199.878	207.331	219.21	194.848	210.981	180.006	215.138	182.443
		545	2269.68	227.879	203.559	258.23	205.136	175.067	222.356	235.149	0	201.114	228.301	224.998	219.091	210.126	195.05	245.084	196.809	233.406	0	193.031	178.108	195.128	199.489	234.147	214.066	219.052	202.962	209.458	231.984	218.566	201.157	224.26	234.444	196.966	204.666	226.322	197.634	210.569	182.745	210.068	184.864
		546	2273.54	230.371	201.831	251.965	240.444	180.589	217.379	237.568	0	202.678	244.384	224.182	216.394	221.535	199.548	247.874	193.511	227.528	0	190.057	185.227	209.558	191	242.287	205.549	221.231	201.033	202.356	228.22	210.117	202.385	221.609	219.262	198.1	0	207.83	196.649	216.664	194.77	210.848	182.482
		547	2277.4	228.5	210.892	151.148	207.595	182.265	218.127	236.381	0	193.533	244.303	225.649	218.72	210.497	194.498	251.136	199.019	237.55	0	187.44	183.836	203.899	196.128	240.971	200.422	212.176	196.573	194.161	223.885	231.615	210.003	208.734	206.801	184.213	186.51	232.277	213.823	210.149	191.672	210.668	180.173
		548	2281.26	217.6	192.519	248.172	208.079	172.23	212.813	234.613	0	203.51	245.139	231.73	217.131	212.791	184.586	239.878	195.439	221.533	0	192.597	182.675	204.54	188.759	219.042	203.467	220.728	193.582	206.102	208.468	228.523	208.917	215.479	225.764	193.498	198.463	224.427	201.272	211.573	184.832	210.492	184.979
		549	2285.12	227.511	197.127	260.404	215.211	175.229	211.002	237.1	0	196.349	240.035	219.611	216.558	214.956	191.239	244.37	197.154	232.703	0	194.473	176.247	205.261	190.393	259.38	211.218	214.912	202.659	219.614	213.058	230.575	211.874	214.318	211.619	197.119	189.628	218.548	201.812	217.876	191.222	204.849	176.429
		550	2288.98	235.797	200.367	249.632	205.166	175.716	207.819	236.512	0	202.546	235.41	206.247	215.566	213.487	185.065	254.572	201.54	222.799	0	190.291	195.336	199.505	188.978	248.288	205.324	223.202	207.067	196.686	215.136	225.341	212.414	0	217.551	188.297	191.623	211.997	201.736	207.896	186.299	213.922	183.344
		551	2292.84	223.543	198.936	237.403	211.928	175.631	208.968	247.518	0	191.151	238.804	210.965	215.997	213.676	194.174	252.917	198.598	233.778	0	196.979	187.654	231.038	188.004	219.066	205.362	210.639	191.799	207.216	214.992	221.665	211.324	210.29	216.277	226.966	183.043	232.801	202.614	213.267	179.553	203.586	182.932
		552	2296.7	228.994	194.498	219.715	216.697	178.326	204.087	247.676	0	197.995	237.602	218.504	209.876	213.925	193.254	258.833	208.149	227.275	0	193.382	183.983	201.381	189.817	244.955	200.823	208.941	191.114	209.295	218.985	227.064	200.492	230.731	210.761	185.605	193.064	210.64	197.034	216.331	185.716	209.149	187.431
		553	2300.56	213.213	194.392	245.656	216.081	177.107	204.548	254.556	0	192.519	235.64	214.394	217.072	205.684	183.711	225.727	197.7	226.825	0	186.78	188.273	206.049	181.755	261.851	207.408	219.4	204.524	214.934	232.376	234.355	207.142	226.944	209.546	187.758	187.076	231.038	199.002	216.56	186.18	216.618	181.468
		554	2304.42	216.56	192.13	236.634	209.967	174.362	216.182	242.665	0	189.755	239.779	213.575	212.035	217.433	197.865	251.079	204.015	228.304	0	200.739	176.081	210.015	193.035	190.674	211.995	227.984	187.155	206.662	224.826	230.31	213.633	211.72	204.85	185.604	195.139	229.603	198.42	220.134	181.436	221.71	189.472
		555	2308.28	210.931	198.52	200.684	216.556	176.647	217.02	243.312	0	187.578	241.215	214.934	199.874	207.98	184.228	246.399	210.652	228.587	0	184.567	180.67	207.894	185.661	172.505	211.7	226.932	194.575	216.068	229.302	232.196	220.274	223.752	216.546	197.714	206.541	229.901	199.965	219.249	186.134	205.373	186.36
		556	2312.14	211.939	193.511	247.964	205.499	179.748	215.202	242.899	0	194.081	244.806	209.374	214.048	219.177	191.668	250.952	199.134	234.797	0	202.508	177.634	209.747	190.136	247.028	206.391	214.926	196.294	206.175	226.843	229.364	206.538	227.526	222.944	184.949	192.926	222.404	208.573	220.989	188.6	216.377	185.622
		557	2316	232.479	182.3	248.044	214.556	178.972	214.545	241.947	0	193.97	238.648	213.829	212.609	214.896	192.93	257.847	201.266	224.79	0	196.251	175.942	217.385	190.168	221.902	210.469	221.899	201.547	210.32	222.084	230.098	214.835	220.783	215.495	186.806	197.124	220.324	211.939	225.085	192.67	206.917	189.218
		558	2319.86	222.316	199.163	248.77	219.051	173.34	210.86	251.106	0	192.845	229.381	213.902	211.054	214.098	189.281	264.871	208.273	230.448	0	192.125	0	211.185	195.527	248.228	198.407	214.418	194.078	209.783	223.693	230.256	216.442	221.369	215.038	190.864	204.74	216.469	207.396	218.123	190.805	195.325	186.754
		559	2323.72	215.884	200.001	226.553	215.362	178.303	213.027	236.408	0	190.182	229.407	207.944	205.371	225.658	185.639	253.438	201.691	226.566	0	191.783	172.996	204.196	199.767	251.691	206.149	218.824	180.448	213.001	217.409	238.026	209.92	220.283	214.043	189.131	194.606	220.879	197.463	216.351	185.979	208.626	183.511
		560	2327.58	217.16	210.029	236.734	211.496	172.004	212.279	248.165	0	190.111	241.021	201.15	214.921	213.128	192.29	280.898	199.576	230.057	0	196.503	181.264	193.278	187.606	249.256	204.94	216.449	198.816	210.086	219.974	228.219	207.74	220.766	214.061	193.636	195.831	212.037	205.677	222.035	191.365	212.95	183.745
		561	2331.44	225.201	204.521	251.131	204.253	181.174	203.419	246.878	0	190.527	236.227	205.298	224.905	222.072	174.001	255.782	197.28	230.128	0	189.814	182.06	205.085	185.189	217.611	196.979	216.182	198.571	207.519	207.572	222.098	220.937	218.333	222.066	197.177	196.203	200.56	202.519	215.894	187.999	197.033	178.401
		562	2335.3	219.641	199.717	221.935	212.381	173.692	203.334	243.243	0	193.042	241.015	199.346	221.575	216.021	189.19	251.075	187.283	217.581	0	191.273	190.84	199.234	190.043	222.394	196.35	217.624	199.452	210.021	222.588	224.378	213.562	222.961	217.545	198.97	200.853	207.162	198.405	216.182	184.793	203.134	191.221
		563	2339.16	220.783	198.639	250.463	210.181	171.058	218.37	256.985	0	185.315	252.096	210.099	216.465	209.689	193.316	255.7	186.703	223.602	0	191.334	0	203.906	196.177	244.795	202.596	210.725	203.065	213.657	212.52	228.474	207.254	220.772	229.255	211.826	202.612	215.213	201.769	208.533	188.099	210.469	179.908
		564	2343.02	230.312	201.267	244.741	201.453	170.891	213.008	249.454	0	189.651	243.955	206.648	212.876	204.567	192.323	248.844	194.165	220.049	0	185.253	0	216.9	193.51	242.001	205.453	214.17	199.165	208.613	221.919	229.972	216.237	212.708	227.431	203.898	190.828	214.011	196.153	205.728	176.075	194.098	183.678
		565	2346.88	203.52	187.472	246.626	207.396	169.01	202.141	240.142	0	180.969	249.503	206.407	214.186	211.504	195.557	261.178	202.809	219.17	166.899	178.947	0	208.302	182.558	216.971	215.828	215.713	197.207	207.222	218.179	234.664	215.465	201.232	223.818	192.146	202.397	207.141	199.846	214.783	173.448	208.518	180.982
		566	2350.74	218.062	206.856	255.152	216.42	177.384	197.205	245.184	0	185.604	245.432	205.228	217.937	221.45	190.208	193.842	203.853	227.279	0	187.791	0	202.562	185.156	218.049	210.966	203.199	198.598	208.062	227.537	228.155	209.779	214.36	218.421	201.368	195.3	207.793	198.537	217.692	179.561	208.01	185.352
		567	2354.6	197.163	199.311	246.113	229.01	183.821	207.486	245.796	0	179.875	236.574	214.93	224.343	211.336	191.901	140.403	202.273	224.032	0	186.181	0	199.833	185.022	228.114	195.314	206.564	195.832	206.803	218.646	217.369	219.894	206.02	219.61	187.129	186.455	214.509	200.024	210.338	179.492	201.022	184.085
		568	2358.46	215.275	201.202	228.852	210.371	176.437	208.078	246.674	0	189.686	241.129	206.188	215.061	220.241	192.385	253.92	208.77	224.197	168.881	184.392	0	206.664	182.76	222.883	209.132	206.955	192.094	216.991	228.825	229.655	221.613	206.056	230.706	192.714	189.021	215.581	193.811	212.791	175.831	200.216	182.793
		569	2362.32	204.001	209.596	247.094	212.259	176.7	216.205	252.027	0	188.662	247.785	205.667	209.823	219.768	186.44	247.959	203.581	219.103	165.821	180.547	0	209.703	180.294	225.345	209.924	212.832	186.969	210.466	230.108	229.372	219.447	213.157	225.345	193.993	194.775	203.761	192.654	209.685	184.528	198.232	185.057
		570	2366.18	212.587	190.372	242.78	224.561	177.117	207.98	231.128	0	192.175	247.367	201.172	199.419	211.217	186.335	256.71	201.141	228.04	165.549	189.806	0	192.912	190.131	221.832	215.749	203.627	198.897	208.066	230.509	220.796	208.657	214.642	231.558	194.114	189.171	227.003	202.287	215.271	168.859	202.994	195.858
		571	2370.04	204.719	198.492	251.119	221.578	174.19	208.84	246.323	0	189.465	241.747	206.389	206.722	206.977	186.015	248.142	201.348	227.902	164.228	217.458	0	0	197.859	239.727	202.074	221.222	200.049	214.03	220.791	225.837	210.556	205.948	219.204	192.497	184.381	211.679	196.829	221.696	173.948	211.916	184.13
		572	2373.9	207.163	196.763	250.141	216.831	174.165	202.221	242.334	0	191.019	247.905	204.364	217.563	222.564	187.256	251.763	197.924	238.109	163.334	180.129	0	194.333	199.483	219.073	0	214.243	187.854	202.982	217.8	229.765	212.783	214.122	218.174	193.819	180.013	211.482	202.945	213.352	165.469	213.338	195.763
		573	2377.76	214.334	204.29	259.631	203.566	177.223	213.515	244.023	0	187.592	244.161	202.742	209.485	215.244	192.615	249.857	196.97	225.216	167.193	186.945	0	195.555	184.621	219.374	210.265	201.268	192.836	208.832	223.165	221.339	213.988	207.076	225.588	192.015	187.184	222.57	201.617	212.073	182.95	210.931	191.879
		574	2381.62	219.505	200.93	218.806	201.66	186.558	200.717	238.623	0	0	256.126	211.053	213.849	227.049	185.532	254.143	193.097	226.756	166.964	186.722	0	196.939	190.221	227.29	216.507	209.799	195.389	216.347	224.168	223.05	223.556	213.682	217.008	203.156	200.369	216.205	202.023	205.293	177.477	209.496	195.018
		575	2385.48	220.598	197.554	174.852	203.547	170.294	205.764	235.942	0	183.975	246.246	213.74	208.722	238.027	196.511	251.649	193.83	219.922	0	189.812	0	192.509	202.258	220.642	205.361	208.005	204.449	213.485	214.587	220.275	219.874	208.725	225.381	185.353	204.691	221.259	204.402	205.134	167.137	201.352	192.648
		576	2389.34	211.396	190.325	214.986	199.792	172.693	207.684	240.306	0	192.225	237.822	204.099	211.581	215.908	196.895	244.493	196.793	211.353	0	187.152	0	190.782	197.384	220.19	195.66	202.473	195.402	209.872	221.563	221.786	209.177	193.875	217.136	193.908	201.723	213.12	204.51	205.409	169.948	209.47	180.336
		577	2393.2	209.289	187.836	255.224	203.439	170.891	217.852	251.419	0	176.668	251.61	201.46	209.05	230.514	183.642	248.89	206.131	222.036	0	187.469	0	195.39	200.308	231.443	198.413	215.481	191.476	213.429	227.484	223.352	212.571	199.574	223.655	187.692	193.121	217.563	205.598	215.482	173.556	212.359	185.53
		578	2397.06	207.454	194.381	230.774	201.239	167.17	206.948	248.963	0	185.505	245.245	210.267	205.971	218.472	184.802	244.421	204.964	207.984	0	182.592	0	0	205.211	235.485	204.144	212.519	183.336	209.349	224.136	226.018	231.984	209.905	226.606	196.9	188.34	210.59	211.319	209.854	181.296	208.967	197.027
		579	2400.92	212.248	205.461	181.008	200.609	163.884	203.683	246.55	0	183.245	242.811	206.617	207.388	214.301	195.691	254.575	201.09	209.088	0	184.67	0	186.321	191.21	231.535	198.473	211.213	193.157	202.544	216.899	236.081	210.413	210.794	216.635	193.405	172.277	209.515	208.811	201.995	178.787	201.212	183.121
		580	2404.78	204.35	0	234.883	206.767	171.133	212.029	236.876	0	179.582	236.505	202.883	212.51	215.559	192.763	252.143	207.341	216.971	0	186.106	0	207.866	188.187	230.854	203.411	205.919	194.284	205.903	229.853	234.165	217.077	201.644	234.078	202.752	179.768	210.03	195.201	196.487	177.588	200.048	194.404
		581	2408.64	212.493	185.33	237.781	192.277	173.85	208.328	246.472	0	185.207	235.856	203.361	195.816	203.521	196.635	251.008	204.921	218.003	163.103	188.914	0	194.565	195.028	219.338	205.051	207.615	194.588	209.477	228.028	231.572	208.437	196.896	229.246	195.54	189.846	207.332	193.971	195.174	169.823	199.596	177.181
		582	2412.5	216.589	199.961	227.034	198.328	169.487	215.874	241.129	0	177.473	249.659	199.419	199.54	210.474	199.523	248.841	223.202	212.451	0	194.525	0	194.447	199.432	230.673	202.719	204.947	197.36	211.023	227.46	229.644	213.909	204.607	226.403	194.48	191.103	204.716	195.983	191.446	178.197	207.526	187.288
		583	2416.36	207.414	198.163	226.783	210.035	170.665	206.194	239.626	0	178.194	238.581	198.918	204.875	208.838	0	256.951	201.187	216.356	158.877	193.073	0	199.756	186.109	231.793	207.823	216.893	219.474	202.061	222.876	226.692	220.599	210.053	229.434	197.409	189.966	204.406	195.722	212.437	165.594	217.402	188.629
		584	2420.22	217.832	202.614	234.418	199.465	171.316	204.947	234.838	0	185.43	252.707	198.502	199.621	216.645	196.255	243.373	205.066	229.477	0	193.343	0	198.34	191.953	222.183	202.414	211.711	193.073	196.666	214.662	236.839	209.184	195.877	228.157	204.856	193.489	213.992	201.155	207.62	163.006	207.841	182.404
		585	2424.08	212.798	199.537	272.573	192.883	172.556	201.97	235.626	0	186.737	234.027	194.469	211.701	208.914	200.678	251.564	200.917	209.136	0	193.019	0	196.771	205.496	228.875	224.731	219.459	190.982	197.247	211.021	232.055	226.412	199.94	224.288	206.386	185.206	213.293	204.082	204.43	167.146	204.387	176.641
		586	2427.94	199.846	198.498	234.478	193.927	171.769	212.21	228.708	0	179.92	240.944	191.284	202.265	213.208	180.218	250.418	213.443	212.737	0	198.591	0	0	202.586	213.056	221.484	202.852	191.171	195.048	213.82	229.574	207.805	199.881	224.316	196.2	182.159	198.242	199.315	200.505	175.456	204.263	174.345
		587	2431.8	204.398	182.974	232.836	197.481	165.003	209.873	227.753	0	188.166	231.382	200.449	200.163	203.265	190.632	248.924	211.516	215.951	0	195.375	0	210.448	196.041	217.703	217.73	205.61	193.088	196.263	220.124	220.766	218.202	201.422	230.484	204.812	199.172	194.326	192.742	199.412	0	211.945	175.863
		588	2435.66	198.977	183.487	240.073	196.823	171.475	207.164	230.119	0	190.753	242.565	198.093	203.849	205.201	188.578	243.623	217.425	222.561	0	192.676	0	199.629	193.82	223.161	209.257	201.752	196.31	202.745	218.512	237.48	217.097	199.698	236.915	194.257	182.727	206.945	193.812	193.298	177.04	205.266	174.866
		589	2439.52	197.414	182.106	238.99	191.1	168.592	203.866	236.54	0	183.896	232.03	200.215	189.87	204.617	192.204	253.612	209.885	213.585	0	200.74	0	195.593	200.143	223.077	205.148	210.25	202.736	207.662	207.671	223.197	220.202	185.931	223.571	201.677	188.871	200.044	196.797	201.384	176.615	208.982	170.087
		590	2443.38	199.19	183.503	231.592	196.415	161.196	205.514	231.693	0	178.887	242.933	194.231	195.72	201.964	206.407	262.416	199.024	211.632	0	199.906	0	214.211	201.273	215.493	216.264	200.186	174.935	205.448	213.121	227.994	217.819	199.071	223.995	205.452	177.798	196.422	184.842	203.424	165.472	205.1	176.477
		591	2447.24	214.996	179.617	231.671	206.299	166.99	209.312	235.457	0	186.925	239.379	209.204	200.71	205.796	189.334	247.17	216.379	210.85	0	205.801	197.45	198.315	209.111	214.619	209.602	206.251	191.934	196.162	221.443	231.17	217.316	205.013	211.813	200.354	186.55	205.924	203.84	210.467	170.841	200.882	179.26
		592	2451.1	206.207	184.487	233.519	197.612	169.059	208.302	252.286	0	184.634	246.58	209.752	203.074	214.413	189.492	255.547	205.991	209.215	0	189.691	0	206.566	198.184	225.68	221.235	215.021	193.316	198.124	206.951	231.705	208.006	201.371	207.718	195.484	184.463	202.426	200.089	206.514	174.384	203.445	176.095
		593	2454.96	184.246	184.456	230.889	201.132	174.937	201.879	237.899	0	188.23	239.616	205.423	198.218	205.048	175.478	246.429	209.566	211.897	0	191.357	0	200.254	195.862	211.29	211.755	214.533	189.051	201.383	225.458	228.558	220.023	193.003	207.905	186.972	188.313	200.116	186.866	197.691	173.093	206.661	165.696
		594	2458.82	203.725	188.02	232.16	199.816	169.6	210.014	233.882	0	196.181	250.042	209.961	202.786	210.857	192.921	247.775	207.253	205.815	0	200.711	0	205.42	196.663	206.348	213.139	203.411	192.613	199.313	215.607	237.894	220.85	204.14	223.528	208.67	184.591	213.13	177.7	201.433	174.818	204.423	165.661
		595	2462.68	204.112	175.878	219.029	210.291	170.938	201.389	252.1	0	186.588	231.591	200.385	193.009	212.243	200.963	253.57	197.696	210.922	0	189.397	0	197.587	191.995	216.841	223.359	205.525	185.866	201.682	213.069	223.899	223.918	202.205	218.322	200.957	175.808	208.533	186.785	198.191	190.64	201.813	163.071
		596	2466.54	208.125	181.97	232.132	205.18	171.088	206.056	234.687	0	187.091	245.654	212.538	194.747	208.442	196.445	253.603	196.692	204.672	0	189.032	0	205.215	193.683	211.603	223.967	218.439	190.528	189.979	209.168	232.465	227.154	199.615	213.956	204.399	192.35	211.767	191.827	207.597	174.321	197.719	170.619

## Sheet: Background Std
				SptId_10	SptId_11	SptId_12	SptId_17	SptId_19	SptId_21	SptId_22	SptId_25	SptId_28	SptId_30	SptId_32	SptId_35	SptId_37	SptId_38	SptId_39	SptId_44	SptId_46	SptId_47	SptId_49	SptId_51	SptId_56	SptId_59	SptId_60	SptId_63	SptId_64	SptId_69	SptId_71	SptId_73	SptId_75	SptId_78	SptId_80	SptId_81	SptId_85	SptId_86	SptId_88	SptId_89	SptId_92	SptId_93	SptId_95	SptId_98
		0	165.98	0	0	0	0	0	0	0	0	0	0	0	0	0	0	0	0	0	0	0	0	0	0	0	74.9101	0	0	0	0	0	0	0	0	0	0	0	0	0	0	0	0
		1	169.84	0	0	0	0	0	0	0	0	0	0	0	0	0	0	0	0	0	0	0	0	0	0	0	0	0	0	0	0	0	0	0	0	0	0	0	0	0	75.9778	0	0
		2	173.7	0	0	0	0	0	0	0	0	0	0	0	0	0	0	0	0	0	0	0	0	0	0	0	0	0	0	0	0	0	0	0	0	0	0	0	0	0	74.0968	0	0
		3	177.56	0	0	0	0	0	0	0	0	0	0	0	0	0	0	0	0	0	0	0	72.3646	0	0	0	0	0	0	0	0	0	0	0	0	0	0	0	0	0	0	0	0
		4	181.42	0	0	0	0	0	0	66.6454	0	0	0	0	0	0	0	0	0	0	0	0	0	0	0	0	0	0	0	0	0	0	0	0	0	0	0	0	0	0	0	0	0
		5	185.28	0	0	0	0	0	0	0	0	0	0	0	0	0	0	0	0	0	0	0	0	0	0	0	0	0	0	0	0	0	0	0	0	0	75.284	0	0	0	0	0	0
		6	189.14	0	0	0	0	0	0	0	0	0	0	0	0	0	0	0	0	0	0	0	0	0	0	0	0	0	0	0	0	0	0	0	0	0	0	0	0	0	0	0	0
		7	193	0	72.3744	0	0	0	0	0	0	0	0	0	0	0	0	0	0	0	0	0	0	0	0	0	0	0	0	0	0	0	0	0	0	0	0	0	0	0	0	0	0
		8	196.86	0	0	0	0	0	0	0	0	0	0	0	0	0	0	0	0	0	0	0	0	69.9855	0	0	0	0	0	0	0	0	0	0	0	0	0	0	0	0	0	0	0
		9	200.72	0	0	0	0	0	0	0	0	0	0	0	0	0	0	0	0	0	0	0	0	0	0	71.1755	0	0	0	0	0	0	0	0	0	0	75.853	0	0	0	0	73.1825	0
		10	204.58	0	0	0	0	0	0	0	0	0	0	0	0	0	0	0	0	0	0	0	0	0	0	0	0	0	0	0	0	0	0	0	0	0	75.758	0	0	0	0	0	0
		11	208.44	0	0	0	0	0	0	0	0	0	0	0	0	0	0	0	0	0	0	0	0	0	0	0	0	0	0	0	0	0	0	0	0	0	73.0214	0	0	0	0	0	0
		12	212.3	0	0	0	0	0	0	0	0	0	0	0	0	0	0	0	0	0	0	0	0	0	0	0	0	0	0	0	0	0	0	0	0	0	75.3268	0	0	0	0	0	0
		13	216.16	0	0	0	0	0	0	0	0	0	76.044	0	0	0	0	0	0	0	0	0	0	0	0	0	0	0	0	0	0	0	0	0	0	0	78.2139	0	0	0	0	0	0
		14	220.02	0	0	0	0	0	0	0	0	0	0	0	0	0	0	0	0	0	0	0	0	0	0	0	0	0	0	0	0	0	0	0	0	0	80.7103	0	0	0	0	0	0
		15	223.88	0	0	72.6836	0	0	0	0	0	0	0	0	0	0	0	0	0	0	0	0	0	0	0	0	0	0	0	0	0	0	0	0	0	0	73.4066	0	0	0	0	0	0
		16	227.74	0	0	0	0	0	0	0	0	0	0	0	0	0	0	0	0	0	0	0	0	0	0	0	0	0	0	0	0	0	0	0	0	0	73.7288	0	0	0	0	0	0
		17	231.6	0	0	0	0	0	0	0	0	0	0	0	0	0	0	89.3558	0	0	0	0	0	0	0	0	0	0	0	0	0	0	0	0	0	0	72.9155	0	0	0	0	0	0
		18	235.46	0	0	0	73.2825	0	0	0	0	0	0	0	0	0	0	0	0	0	0	0	0	73.0111	0	74.7653	0	0	0	0	0	0	0	0	0	0	75.9568	0	0	0	0	0	0
		19	239.32	0	0	0	0	0	0	0	0	0	0	0	0	0	0	0	0	0	0	0	0	0	0	0	0	0	0	0	0	0	0	0	0	0	75.625	0	0	0	0	0	0
		20	243.18	0	0	0	0	0	0	0	0	0	0	0	0	0	0	0	0	0	0	0	0	0	0	73.7246	85.4271	0	0	0	0	0	0	0	0	0	78.0742	0	0	0	0	0	0
		21	247.04	0	0	0	0	0	0	0	0	0	0	0	0	77.654	0	0	0	0	0	0	0	0	0	77.5652	0	0	0	0	0	0	0	0	0	0	68.5332	0	0	0	0	0	0
		22	250.9	0	0	0	0	0	0	0	0	0	0	0	0	0	0	0	0	0	0	0	0	0	0	78.3809	0	0	0	0	0	0	0	0	0	75.6553	72.2373	0	0	0	0	0	0
		23	254.76	0	0	0	0	0	0	0	0	0	0	0	0	0	0	0	0	75.4035	0	0	0	0	0	78.2513	0	0	0	0	0	0	0	0	0	0	77.6797	0	0	0	0	0	0
		24	258.62	0	0	0	0	0	0	0	0	0	0	0	0	0	0	0	0	0	0	0	0	0	0	76.0046	0	0	0	0	0	0	0	0	0	75.3147	73.3089	0	0	0	0	0	0
		25	262.48	0	0	0	0	0	0	0	0	0	0	0	0	0	0	0	0	0	0	0	0	0	0	78.8553	0	0	0	0	0	0	0	0	0	72.6046	75.3943	0	0	0	0	0	0
		26	266.34	0	0	0	0	0	0	0	0	0	0	0	0	0	0	0	0	0	0	0	0	0	0	78.0572	0	0	0	0	0	0	0	0	0	0	76.7525	0	0	0	0	0	0
		27	270.2	0	0	0	0	0	0	0	0	0	0	0	0	0	0	0	0	0	0	0	0	0	0	79.8708	0	0	0	0	0	0	0	0	0	76.2087	77.6499	0	0	0	0	0	0
		28	274.06	0	0	0	0	0	0	0	0	0	0	0	0	0	0	0	0	0	0	0	0	0	0	78.9505	0	0	0	0	0	0	0	0	0	73.5885	73.9278	0	0	0	0	0	0
		29	277.92	0	0	0	0	0	0	0	0	0	0	0	0	0	0	0	0	0	0	0	0	0	0	77.2029	0	0	0	0	0	0	0	0	0	70.5811	75.013	0	0	0	0	0	0
		30	281.78	0	0	0	0	0	0	0	0	0	0	0	0	0	0	0	0	0	0	0	0	0	0	0	0	0	0	0	0	0	0	0	0	71.591	74.1182	0	0	0	0	0	0
		31	285.64	0	0	77.917	0	0	0	0	74.9973	0	0	0	0	0	0	0	0	0	0	0	0	0	0	73.5712	0	0	0	0	0	0	0	0	0	75.4167	72.898	0	0	0	0	0	0
		32	289.5	0	0	76.7345	0	0	0	0	0	0	0	0	0	0	0	0	0	0	0	0	0	0	0	70.471	0	0	0	0	0	0	0	0	70.5103	72.4037	76.4364	0	0	0	0	0	0
		33	293.36	0	0	75.504	0	0	0	0	0	71.6434	0	0	0	0	0	0	0	0	0	0	0	0	0	76.8161	0	0	0	0	0	0	0	0	0	76.9896	75.9255	0	0	0	0	0	0
		34	297.22	0	0	74.7343	0	0	0	0	0	0	0	0	0	0	0	0	0	0	0	0	0	0	0	78.1856	0	0	0	0	0	0	0	0	0	71.9145	75.7696	0	75.1675	0	0	77.1598	0
		35	301.08	0	0	74.5972	0	0	0	0	0	0	0	0	0	0	0	0	0	0	0	0	0	74.6181	0	73.066	0	0	0	0	0	0	0	0	0	74.2316	77.3208	0	0	0	0	75.3348	0
		36	304.94	0	0	69.8146	0	0	0	0	0	0	0	0	0	0	0	0	0	0	0	0	0	0	0	76.9167	0	0	0	0	0	0	0	0	0	69.0916	71.8499	0	0	0	0	0	0
		37	308.8	0	0	73.0671	0	0	0	0	0	0	0	0	0	0	0	0	0	0	0	0	0	0	0	76.8446	0	0	0	0	0	0	0	0	0	75.6801	72.3981	0	0	0	0	0	0
		38	312.66	0	0	76.0872	0	0	0	0	0	0	0	0	0	0	0	0	0	0	0	0	0	0	73.015	74.2738	0	0	0	0	0	0	0	0	0	74.1642	78.1459	0	0	0	0	0	0
		39	316.52	0	0	76.34	0	0	0	0	0	0	0	0	0	0	0	0	0	0	0	0	0	0	0	78.532	0	0	0	0	0	0	0	0	0	71.742	75.7362	0	0	0	0	0	0
		40	320.38	0	0	79.9583	0	0	0	0	0	0	0	0	0	0	0	0	0	0	0	0	0	0	0	77.9084	72.8047	0	0	0	0	0	0	0	0	75.6164	73.5484	0	0	0	0	0	0
		41	324.24	0	0	71.3967	0	0	0	0	0	0	0	0	0	0	0	0	0	0	0	0	0	0	0	78.5117	0	0	0	0	0	0	0	0	0	69.0109	77.4478	0	0	0	0	75.4191	0
		42	328.1	0	0	74.2688	0	0	0	0	0	0	0	0	0	0	0	0	0	0	0	0	0	0	0	76.3671	0	0	0	0	0	0	0	0	0	78.5236	78.3343	0	0	0	0	0	0
		43	331.96	0	0	73.5198	0	0	0	0	0	0	0	0	0	0	0	0	0	0	0	0	0	0	0	74.6612	0	0	0	0	0	0	0	0	0	73.7967	72.7445	0	0	0	0	0	0
		44	335.82	0	0	76.994	0	0	0	0	0	0	0	0	0	0	0	0	0	0	0	0	0	0	0	81.8081	0	0	0	0	0	0	0	0	0	73.6959	72.7411	0	0	0	0	78.6386	0
		45	339.68	0	0	73.2087	0	0	0	73.7854	0	0	0	72.619	0	0	0	0	0	0	0	0	0	0	0	74.0074	0	0	0	0	0	0	0	0	0	76.4128	74.3615	0	0	0	0	72.8445	0
		46	343.54	0	0	78.2036	0	0	0	0	0	0	0	0	0	0	0	0	0	0	0	0	0	0	0	75.8666	0	0	0	0	0	0	0	0	0	76.0711	72.4014	0	0	0	0	0	0
		47	347.4	0	0	0	0	0	0	0	0	0	0	0	0	0	0	0	0	0	0	0	0	0	0	0	0	0	0	0	0	0	0	0	0	71.0955	76.8996	0	0	0	0	78.0631	0
		48	351.26	0	0	73.9532	0	0	0	0	0	0	0	0	0	0	0	0	0	0	0	0	0	0	0	75.8221	0	0	0	0	0	0	0	0	0	72.741	77.3432	0	0	0	0	76.1712	0
		49	355.12	0	0	78.3102	0	0	0	0	0	0	0	0	0	0	0	0	0	0	0	0	0	0	0	0	0	0	0	0	0	0	0	0	0	73.3695	77.7607	0	0	0	0	78.5699	0
		50	358.98	0	0	75.2295	0	0	0	0	0	0	0	0	0	0	0	0	0	0	0	0	0	0	0	0	0	0	0	0	0	0	0	0	0	75.2306	79.9226	0	0	0	0	73.769	0
		51	362.84	0	77.0227	75.6504	0	0	0	0	0	0	0	0	0	0	0	0	0	0	0	0	0	0	0	0	0	0	0	0	0	0	0	0	0	74.1943	77.5344	0	0	0	0	72.9636	0
		52	366.7	0	0	73.2586	0	0	0	0	0	0	0	0	0	0	0	0	0	0	0	0	0	0	0	0	0	0	0	0	0	0	0	0	0	73.7764	72.077	0	0	0	0	75.3478	0
		53	370.56	0	0	73.6366	0	0	0	0	0	0	0	79.0095	0	0	0	0	0	0	0	0	0	0	0	0	0	0	0	0	0	0	0	0	0	75.6774	76.3478	0	0	0	0	76.3439	0
		54	374.42	0	0	77.2713	0	0	0	0	0	0	0	0	0	0	0	0	0	0	0	0	0	0	0	77.6525	0	0	0	0	0	0	0	0	0	75.8868	76.9612	77.4145	0	0	0	78.7922	0
		55	378.28	0	0	78.6949	0	0	0	0	0	0	0	0	0	0	0	0	0	0	0	0	0	0	74.3066	0	0	0	0	0	0	0	0	0	0	76.2118	76.4752	0	0	0	0	74.8969	0
		56	382.14	0	0	76.742	0	0	0	0	0	0	0	0	72.5665	0	0	0	0	0	0	0	0	0	74.1588	0	0	0	0	0	0	0	0	0	0	76.3319	71.5705	0	0	0	0	76.107	0
		57	386	0	0	72.204	0	0	0	0	0	0	0	0	0	0	0	0	0	0	0	0	0	0	0	0	0	0	0	0	0	0	0	0	0	75.9988	69.6084	0	0	0	0	74.7542	0
		58	389.86	0	0	73.4085	0	0	0	0	0	0	0	0	0	0	0	0	0	0	0	0	0	0	0	0	0	0	0	0	0	0	0	0	0	78.7054	77.5275	0	0	0	0	73.8418	0
		59	393.72	0	0	78.6163	0	0	0	0	0	0	0	0	0	0	0	0	0	0	0	0	0	0	74.001	0	0	0	0	0	0	0	0	0	0	72.9839	79.5194	0	0	0	0	75.0581	0
		60	397.58	0	0	76.4184	0	0	0	0	0	0	0	0	0	0	70.5694	0	0	0	0	0	0	0	74.457	0	0	0	0	0	0	0	0	0	0	75.6717	75.8396	0	0	0	0	71.1575	0
		61	401.44	0	0	75.2011	0	0	0	0	0	0	0	0	0	0	71.5579	0	0	0	0	0	0	0	74.3804	0	0	0	0	0	0	0	0	0	0	75.5263	77.2156	0	0	0	0	74.8694	0
		62	405.3	0	0	73.4226	0	0	0	0	0	0	0	0	0	0	0	0	76.5562	0	0	0	0	0	69.0193	0	0	0	0	0	0	0	0	0	0	76.2124	76.7929	0	0	0	0	73.6933	0
		63	409.16	0	0	75.9808	0	0	0	0	0	0	0	0	0	0	71.6341	0	0	0	0	0	0	0	75.1793	0	0	0	0	0	0	0	0	0	0	73.4581	72.6132	0	0	0	0	75.2888	0
		64	413.02	0	0	75.6695	0	0	0	0	0	0	0	0	0	0	74.1563	0	0	0	0	0	0	0	70.934	0	0	0	0	0	0	0	0	0	0	75.8159	72.9654	0	0	0	0	71.4559	0
		65	416.88	0	0	75.1326	0	0	0	0	0	0	0	0	0	0	71.1128	0	76.7702	0	0	0	0	0	0	0	0	0	0	0	0	0	0	0	0	73.8614	76.5554	0	0	0	0	75.5045	0
		66	420.74	0	0	72.6821	0	0	0	0	0	0	0	0	0	0	73.1923	0	73.6065	0	0	0	0	0	70.8126	0	0	0	0	0	0	0	0	0	0	72.4216	73.5319	0	0	0	0	75.4391	0
		67	424.6	0	0	72.3136	0	0	0	0	0	0	0	0	75.5423	0	74.2362	0	0	0	0	0	0	0	74.8446	0	0	0	0	0	0	0	0	0	0	76.8522	75.2654	0	0	0	0	76.4132	0
		68	428.46	0	0	83.9463	0	0	0	0	0	0	69.4802	0	0	0	71.3358	0	0	0	0	0	0	0	76.67	0	0	0	0	0	0	0	74.1313	0	0	71.8831	74.289	0	0	0	0	70.5606	0
		69	432.32	0	0	76.3881	0	0	0	0	0	0	70.9611	0	73.4506	0	74.6831	0	0	0	0	0	0	0	0	0	0	0	0	0	0	0	0	0	0	71.3167	72.2676	0	0	0	0	78.2376	0
		70	436.18	0	0	78.2152	0	0	0	0	0	0	77.3732	0	74.5093	0	67.9002	0	0	0	0	0	0	0	0	0	0	0	0	0	0	0	0	0	0	71.1813	79.3869	0	0	0	0	77.0111	0
		71	440.04	0	0	73.6957	0	0	0	0	0	0	0	0	0	0	74.5788	0	67.7694	0	0	0	0	0	75.5516	0	0	0	0	0	0	0	0	0	0	69.4222	77.0326	0	0	0	0	77.0247	0
		72	443.9	0	0	70.8438	0	0	0	0	0	0	0	0	76.5348	0	67.5836	0	0	0	0	0	0	0	0	0	0	0	0	0	0	0	0	0	0	78.2577	70.5571	0	0	0	0	72.1542	0
		73	447.76	0	0	75.8373	0	0	0	0	0	0	71.5361	0	0	0	69.2523	0	0	0	0	0	0	0	0	0	0	0	0	0	0	0	0	0	0	76.2944	74.5181	0	0	0	0	72.2261	0
		74	451.62	0	0	69.2275	0	0	0	0	0	0	74.9854	0	74.1844	0	73.3726	0	0	0	0	0	0	0	70.4997	0	0	0	0	0	0	0	0	0	0	77.4188	86.7799	0	0	0	0	74.5812	0
		75	455.48	0	0	74.4525	0	0	0	0	0	0	76.9136	0	76.045	0	73.1567	0	0	0	0	0	0	0	0	0	0	0	0	0	0	0	0	0	0	76.7153	73.1709	0	0	0	0	77.5486	0
		76	459.34	0	0	77.7007	0	0	0	0	0	0	0	0	70.3041	0	71.375	0	0	0	0	0	0	0	74.3744	78.1325	0	0	0	0	0	0	0	0	0	81.4786	71.9971	0	0	0	0	76.0421	0
		77	463.2	0	0	77.1132	0	0	0	0	0	0	0	0	77.8275	0	73.5333	0	0	0	0	0	0	0	75.9401	0	0	0	0	0	0	0	76.9759	0	0	78.2145	75.414	0	0	0	0	79.2409	0
		78	467.06	0	0	69.3078	0	0	0	0	0	0	72.0796	0	78.2112	0	66.5078	0	0	0	0	0	0	0	0	0	0	0	0	0	0	0	0	0	0	72.7972	77.9859	0	0	0	0	74.3994	0
		79	470.92	0	0	72.2728	0	0	0	0	0	0	73.4761	0	77.7439	0	71.3096	0	0	0	0	0	0	0	0	0	0	0	0	0	0	0	0	0	0	76.8665	74.2718	0	0	0	0	75.3947	0
		80	474.78	0	0	73.0451	0	0	0	0	0	0	72.651	0	73.2176	87.0491	73.2525	0	72.9988	0	0	0	0	0	72.0588	0	0	0	0	0	0	0	0	0	0	74.273	79.8292	0	0	0	0	73.4759	0
		81	478.64	0	0	0	0	0	0	0	0	77.4386	0	0	70.7049	72.6411	72.1935	0	73.8836	0	0	0	0	0	73.778	0	74.3088	0	0	0	0	0	0	0	0	76.773	75.9469	0	0	0	0	76.5447	0
		82	482.5	0	0	79.2436	0	0	0	0	0	0	75.4334	0	73.4794	0	69.7195	0	70.4366	0	0	0	0	0	73.8631	0	75.7436	0	0	0	0	0	0	0	0	74.9385	72.3517	0	0	0	0	75.6492	0
		83	486.36	0	0	0	0	0	0	0	0	0	0	0	77.7582	0	68.9546	0	73.0866	0	0	0	0	0	69.5899	0	70.8825	0	0	0	0	0	0	0	0	78.884	77.5266	0	0	0	0	74.3902	0
		84	490.22	0	0	76.5548	0	0	0	0	0	0	74.4205	0	73.28	0	71.7003	0	74.0649	0	0	0	0	0	77.5493	0	71.2513	0	0	0	0	0	0	0	0	75.9715	74.3185	0	0	0	0	78.328	0
		85	494.08	0	0	76.4205	0	0	0	0	0	0	76.0812	0	73.373	0	71.8247	0	71.6093	0	0	0	0	0	74.8519	0	72.7706	74.046	0	0	0	0	0	0	0	73.558	79.661	0	0	0	0	75.0454	0
		86	497.94	0	0	0	0	0	0	0	0	0	73.9942	0	72.2786	0	75.1375	0	70.2341	0	0	0	0	0	74.4225	0	74.9093	0	0	0	0	0	0	0	0	75.8025	75.4331	0	0	0	0	73.933	0
		87	501.8	0	0	0	0	0	0	0	0	0	72.1354	0	71.8189	0	69.2279	0	73.147	0	0	0	0	0	73.5494	0	74.2352	0	0	0	0	0	0	0	0	75.7862	74.9861	0	0	0	0	73.4583	70.0927
		88	505.66	0	0	0	0	0	0	0	0	0	76.4404	0	71.5461	0	73.1542	0	73.318	0	0	0	0	0	71.4044	0	73.7693	0	0	0	0	0	0	0	0	81.3088	74.2363	0	0	0	0	74.789	0
		89	509.52	0	0	0	0	0	0	78.1848	0	0	75.5382	0	75.3072	0	71.2318	0	72.2639	0	0	0	0	0	73.3903	0	72.892	0	0	0	0	0	0	0	0	72.6976	73.3274	0	0	0	0	75.4892	0
		90	513.38	0	0	0	0	0	0	0	0	0	70.8147	72.1811	75.1181	0	74.0189	0	67.4536	0	0	0	0	0	71.3092	0	74.4313	0	0	0	0	0	0	0	0	74.7751	73.0543	0	0	0	0	69.9492	0
		91	517.24	0	0	0	0	0	0	0	0	0	75.3351	0	72.6424	0	74.3412	0	0	0	0	0	0	0	74.1431	0	75.3526	0	0	0	0	0	0	0	0	73.7256	77.1017	0	0	0	0	75.7349	0
		92	521.1	0	0	0	0	0	0	75.2612	0	0	76.8142	0	75.7998	0	74.4085	0	73.9624	0	0	0	0	0	75.0679	0	74.506	0	0	0	0	0	0	0	0	73.1526	74.9557	0	0	0	0	73.8023	88.4496
		93	524.96	0	0	0	0	0	0	0	0	0	71.7055	0	75.0341	0	73.6769	0	0	0	0	74.6721	0	0	73.9023	0	73.272	0	0	0	0	0	0	0	0	79.1559	79.3885	0	0	0	0	76.7958	0
		94	528.82	0	0	0	0	0	0	0	0	0	75.7031	0	69.4306	0	73.57	0	74.8837	0	0	0	0	0	71.302	0	72.4008	0	0	0	0	0	0	0	0	77.5865	75.809	0	0	0	0	77.2086	0
		95	532.68	0	0	0	0	0	0	0	0	0	77.954	0	74.8391	0	74.4655	0	70.3631	0	0	73.6086	0	0	68.0434	0	70.4706	0	0	0	0	0	0	0	0	73.2986	74.4873	0	0	0	0	73.7381	0
		96	536.54	0	0	0	0	0	0	0	0	0	72.1194	0	77.8811	0	72.4178	0	0	0	0	74.6528	0	0	73.7411	0	74.1682	0	0	0	0	0	0	0	0	74.4247	80.2736	0	0	0	0	74.0348	0
		97	540.4	0	0	0	0	0	0	0	0	0	74.6224	0	73.407	0	69.7528	0	0	0	0	72.393	0	0	0	0	74.8562	0	0	0	0	0	0	0	0	75.711	74.5587	0	0	0	0	67.9358	0
		98	544.26	0	0	0	0	0	0	0	0	0	76.2384	0	74.1117	0	72.9981	0	69.0016	0	0	77.0204	0	0	70.0788	0	76.4196	0	0	0	0	0	0	0	0	75.2483	71.2051	0	0	0	0	79.4708	0
		99	548.12	0	0	0	0	0	0	74.7716	0	0	74.2301	0	70.938	0	73.8487	0	76.8104	0	0	73.4216	0	0	0	0	72.1581	0	0	0	0	0	0	0	0	75.065	80.2817	0	0	0	0	72.6613	0
		100	551.98	0	0	0	0	0	0	74.7593	0	0	72.8163	0	75.3452	0	67.8508	0	74.2747	0	0	70.4337	0	0	0	0	73.7649	0	0	0	0	0	0	0	0	79.1424	73.7964	0	0	0	0	75.5178	0
		101	555.84	0	0	0	0	0	0	77.8902	0	0	77.8952	0	73.4207	0	74.277	0	77.9423	0	0	70.3448	0	0	0	0	74.4787	0	0	0	0	0	0	0	0	76.176	74.5221	0	0	0	0	78.4873	0
		102	559.7	0	0	0	0	0	0	76.2909	0	0	73.2375	0	69.8394	0	76.6916	0	73.7702	0	0	73.5891	0	0	73.6391	0	74.3644	0	0	0	0	0	0	0	0	74.0723	75.3561	0	0	0	0	76.7192	0
		103	563.56	0	0	0	0	0	0	67.7147	0	0	70.7817	0	73.6852	0	71.4285	0	0	0	0	73.1147	0	0	72.6316	0	74.1507	0	0	0	0	0	0	0	0	76.804	74.1886	0	0	0	0	78.3416	0
		104	567.42	0	0	0	0	0	0	77.5839	0	0	70.4642	0	71.9138	0	72.4571	0	0	0	0	76.7545	0	0	70.7787	0	73.388	0	0	0	0	0	68.0987	0	0	71.4196	76.1788	0	0	0	0	72.4054	0
		105	571.28	0	0	0	0	0	0	70.4983	0	0	76.4741	0	73.021	0	72.0978	0	69.1806	0	0	75.2827	0	0	0	0	72.3184	0	0	0	0	0	0	0	0	73.9539	71.085	0	0	0	0	74.2808	0
		106	575.14	0	0	0	0	0	0	74.8474	0	0	76.5878	0	75.8058	0	73.3187	0	0	0	0	75.2089	0	0	0	0	71.8754	0	0	0	0	0	0	0	0	73.3507	72.9301	0	0	0	0	75.0987	0
		107	579	0	0	0	0	0	0	0	0	0	72.361	0	0	0	78.7168	0	77.5988	0	0	76.71	0	0	0	0	73.3005	0	0	0	0	0	0	0	0	75.4134	76.8513	0	0	0	0	80.2632	0
		108	582.86	0	0	75.2715	0	0	0	73.1162	0	0	71.6985	0	77.1633	0	71.6961	0	67.202	0	0	71.5588	0	0	70.2724	0	75.3839	0	0	0	0	0	0	0	0	75.1887	74.104	0	0	0	0	77.0122	0
		109	586.72	0	0	0	0	0	0	72.9627	0	0	74.0926	0	73.0561	0	74.1994	0	78.7176	0	0	77.5119	0	0	70.3813	0	80.2404	0	0	0	0	0	0	0	0	72.6106	70.7089	0	0	0	0	75.9379	0
		110	590.58	0	0	0	0	0	0	75.0192	0	0	72.3176	0	76.1202	0	68.6142	0	72.3839	0	0	78.8768	0	0	69.2316	0	73.6246	0	0	0	0	0	0	0	0	77.1996	75.5012	0	0	0	0	74.2086	0
		111	594.44	0	0	0	0	0	0	77.0371	0	0	75.6401	0	70.0693	0	75.6055	0	76.1687	0	0	77.1542	0	0	73.8116	0	72.4006	0	0	0	0	0	0	0	0	80.01	74.4125	0	0	0	0	69.2392	0
		112	598.3	0	0	0	0	0	0	75.1593	0	0	74.2579	0	72.9903	0	69.6329	0	0	0	0	77.4274	0	0	74.2705	0	74.6893	0	0	0	0	0	0	0	0	81.8034	76.9165	0	0	0	0	73.6392	0
		113	602.16	0	0	0	0	0	0	72.4379	0	0	72.6371	0	79.3264	0	67.1128	0	76.1516	0	0	75.2365	0	0	67.8041	0	77.6652	0	0	0	0	0	0	0	0	82.3153	72.7451	0	0	0	0	75.9517	0
		114	606.02	0	0	0	0	0	0	72.9991	0	0	74.486	0	76.7666	0	71.4888	0	0	0	0	74.873	0	0	74.1736	0	70.3811	0	0	0	0	0	0	0	0	75.7902	79.7779	0	0	0	0	72.7818	0
		115	609.88	0	0	0	0	0	0	79.9754	0	0	75.926	0	72.3113	0	69.8007	0	77.2143	0	0	81.4439	0	0	68.6906	0	73.6747	0	0	0	0	0	0	75.4341	0	74.4703	72.3501	0	0	0	0	72.4566	0
		116	613.74	0	0	0	0	0	0	72.7861	0	0	74.9047	0	75.2201	0	71.9368	0	68.1587	0	0	69.3366	0	70.927	69.2656	0	79.5689	0	0	0	0	0	0	0	0	78.1824	78.9691	0	0	0	0	75.8733	0
		117	617.6	0	0	0	0	0	0	79.0086	0	0	73.6341	0	74.0425	0	67.1696	0	0	0	0	71.9951	0	75.5239	73.0308	0	77.8944	0	0	0	0	0	0	0	0	73.6193	74.9014	0	0	0	0	76.3246	0
		118	621.46	0	0	0	0	0	0	74.6802	0	0	75.2553	0	75.9036	0	69.9575	0	72.2661	0	0	73.3602	0	73.575	70.6564	0	73.6902	0	0	0	0	74.2406	0	0	0	84.6175	73.8854	0	0	0	0	80.2698	0
		119	625.32	0	0	0	0	0	0	69.1495	0	0	70.9786	0	77.2464	0	70.8311	0	68.6845	0	0	76.2132	0	79.2985	74.6361	0	75.3708	0	0	0	0	75.5051	0	0	0	77.4813	74.375	0	0	0	0	75.0623	0
		120	629.18	0	0	0	0	0	0	71.6507	0	0	72.0365	0	70.777	0	73.0955	0	68.7523	0	0	72.8733	0	73.7585	74.9101	0	77.5784	0	0	0	0	0	0	0	0	77.0846	81.409	0	0	0	0	74.0825	0
		121	633.04	0	0	0	0	0	0	72.7021	0	0	72.6506	0	70.4397	0	73.6707	0	73.1612	0	0	71.033	0	74.9316	76.391	0	73.0192	0	0	0	0	70.9546	0	0	0	82.2176	71.3976	0	0	0	0	77.8161	0
		122	636.9	0	0	0	0	0	0	74.9681	0	0	67.3388	0	74.9565	0	71.1475	0	71.3135	0	0	76.2456	0	80.0515	71.2299	0	71.9067	0	0	0	0	0	0	0	0	75.5589	73.9637	0	0	0	0	77.7425	0
		123	640.76	0	0	0	0	0	0	73.718	0	0	74.3125	0	74.9986	0	70.7874	0	76.292	0	0	79.7156	0	76.8686	71.9422	0	76.7376	0	0	0	0	74.3017	0	0	0	76.7925	73.8129	0	0	76.045	0	70.8269	0
		124	644.62	0	0	0	0	0	0	72.6445	0	0	75.1598	0	70.5225	0	79.0163	0	71.7759	0	0	72.7943	0	75.178	70.5608	0	73.823	0	0	0	0	75.8927	0	0	0	81.269	78.8848	0	0	0	0	75.196	0
		125	648.48	0	0	0	0	0	0	73.7491	0	0	77.0515	0	78.8733	0	74.3155	0	73.8205	0	0	75.7777	0	74.5988	69.9204	0	75.0762	0	0	0	0	72.6865	0	0	0	74.0965	80.5001	0	0	68.8877	0	72.041	0
		126	652.34	0	0	0	0	0	0	76.7476	0	0	76.9969	0	74.3241	0	72.7292	0	73.6998	0	0	75.31	0	76.7575	70.6146	0	75.5107	0	0	0	0	70.499	0	0	0	75.1814	74.1881	0	0	71.593	0	77.4998	0
		127	656.2	0	0	0	0	0	0	74.4019	0	0	73.7017	0	76.2461	0	70.3383	0	72.5407	0	0	76.1477	0	75.9577	70.6011	0	77.6316	0	0	0	0	75.3971	0	0	0	81.4563	76.8216	0	0	74.8664	0	73.9643	0
		128	660.06	0	0	0	0	0	0	70.154	0	0	70.931	0	72.8845	0	74.4336	0	74.3927	0	0	73.6756	0	77.8025	73.1383	0	74.9818	0	0	0	0	72.9495	0	0	0	81.1329	70.0205	0	0	0	0	75.5104	0
		129	663.92	0	0	0	0	0	0	74.4824	0	0	72.6127	0	71.2618	0	73.3149	0	72.9484	0	0	74.2063	0	73.0255	69.0868	0	73.2582	0	0	0	0	73.3379	0	0	0	72.2297	75.6466	0	0	72.8463	0	73.1507	0
		130	667.78	0	0	0	0	0	0	73.8147	0	0	75.1557	0	76.6745	0	71.3785	0	77.9927	0	0	77.084	0	76.1412	71.4544	0	73.9494	0	0	0	0	69.5659	0	0	0	76.6593	72.4397	0	0	73.0131	0	72.1249	0
		131	671.64	0	0	0	71.0879	0	0	78.9244	0	0	68.7001	0	73.5859	0	68.9546	0	70.635	0	0	70.9388	0	73.71	71.4209	0	71.9141	0	0	0	0	67.1756	0	0	0	75.6656	74.0399	0	0	73.4564	0	73.2109	0
		132	675.5	0	0	0	0	0	0	73.6369	0	0	69.1714	0	72.8237	0	73.6152	0	71.4497	0	0	80.8877	0	71.5093	73.7184	0	72.4202	0	0	0	0	72.3677	0	0	0	79.5046	78.6773	0	0	77.8516	0	78.5521	0
		133	679.36	0	0	0	0	0	0	77.5938	0	0	71.0482	0	77.8064	0	75.8592	0	68.8199	0	0	73.9423	0	71.9064	72.5044	0	79.6327	0	0	0	0	69.1104	0	0	0	75.8968	73.2998	0	0	71.5241	0	74.8592	0
		134	683.22	0	0	0	0	0	0	72.5407	0	0	70.8506	0	74.1948	0	75.2133	0	69.1403	0	0	75.9575	0	72.5607	72.6728	0	76.968	0	0	0	0	74.395	0	0	0	75.9582	78.6799	0	0	72.2234	0	75.3461	0
		135	687.08	0	0	0	0	0	0	73.9633	0	0	75.6992	0	77.9031	0	74.9607	0	70.0037	0	0	78.0761	0	73.774	73.359	0	73.8666	0	0	0	0	71.6729	0	0	0	71.0293	74.0651	0	0	73.0351	0	77.4543	0
		136	690.94	0	0	0	0	0	0	72.5263	0	0	71.7824	0	74.4409	0	74.5617	0	71.2606	0	0	73.4096	0	78.1872	73.9302	0	71.4341	0	0	0	0	72.2511	0	0	0	80.6355	76.8295	0	0	73.9766	0	71.4632	0
		137	694.8	0	0	0	74.1675	0	0	73.1938	0	0	71.8811	0	68.9265	0	76.1256	0	74.1218	75.546	0	72.292	0	72.3032	73.7305	0	71.1819	0	0	0	0	74.785	0	0	0	72.979	76.1546	0	0	72.638	0	76.0912	0
		138	698.66	0	0	0	71.0341	0	0	76.8474	0	0	69.1113	0	77.4181	0	75.6642	0	73.3286	73.88	0	74.1987	0	75.0771	71.701	0	79.636	0	0	0	0	72.6428	0	0	0	77.1455	73.1309	0	0	73.9331	0	76.6969	0
		139	702.52	0	0	0	71.1771	0	0	75.9935	0	0	70.2782	0	66.4068	0	73.8095	0	75.9118	76.2369	0	77.4495	0	71.0226	76.8236	0	73.3812	0	0	0	0	76.9328	0	0	0	72.1103	76.0435	0	0	74.1556	0	74.2168	0
		140	706.38	0	0	0	75.0495	0	0	77.3844	0	0	72.1684	0	75.187	0	74.5219	0	69.5147	75.1799	0	79.4714	0	78.1446	70.5063	0	71.042	0	0	0	0	73.8297	0	0	0	80.1416	74.1313	0	0	76.9377	0	75.2787	0
		141	710.24	0	0	0	76.5575	0	0	77.3697	0	0	73.1	0	72.4787	0	77.4657	0	76.2788	72.6232	0	74.3151	0	73.3137	72.2241	0	78.1924	0	0	0	0	73.5966	0	0	0	81.1975	78.4875	0	0	73.0165	0	70.9094	0
		142	714.1	0	0	0	73.0097	0	0	74.589	0	0	68.4162	0	71.9811	0	77.7419	0	72.8318	74.1062	0	77.8783	0	74.0262	73.7456	0	76.2461	0	0	0	0	72.3087	0	0	0	75.5796	77.0517	0	0	74.6489	0	74.4649	0
		143	717.96	0	0	76.5021	71.2564	0	0	74.8417	0	0	75.9171	0	73.0955	0	79.0969	0	70.4881	77.3115	0	73.2945	0	72.535	70.145	0	72.4468	0	0	0	0	77.0553	0	0	0	77.4997	73.5952	0	0	71.2679	0	75.044	0
		144	721.82	0	0	79.7437	78.1501	0	0	79.6875	0	0	75.5068	0	71.8357	0	82.901	0	70.8282	73.0678	0	75.2886	0	72.7957	0	0	73.6627	0	0	0	0	76.1343	0	0	0	74.1283	73.8643	0	0	75.044	0	74.6965	0
		145	725.68	0	0	76.2481	76.1046	0	0	75.1675	0	0	73.8994	0	70.9512	0	71.7915	0	75.0543	0	0	75.7423	0	75.4191	72.5636	0	77.5629	0	0	0	0	73.2158	0	0	0	73.1674	80.0148	0	0	71.838	0	70.3022	0
		146	729.54	0	0	71.681	70.9271	0	0	70.9255	0	0	73.7588	0	68.7095	0	73.595	0	70.8691	75.388	0	72.5806	0	73.2935	0	0	72.6502	0	0	0	0	74.6895	0	0	0	77.0726	72.991	0	0	72.8563	0	75.3772	0
		147	733.4	0	0	80.0948	71.7511	0	0	74.4935	0	0	74.3361	0	74.9466	0	75.5277	0	74.8085	78.7372	0	70.2363	0	71.597	0	0	77.5174	0	0	0	0	73.8623	0	0	0	75.8262	76.8134	0	0	75.5262	0	72.8492	0
		148	737.26	0	0	76.6497	65.7851	0	0	77.315	0	0	77.3982	0	78.8492	0	74.5692	0	71.8148	76.0628	0	76.136	0	75.5674	0	0	74.9945	0	0	0	0	72.5075	0	0	0	78.2258	76.3825	0	0	74.4149	0	68.605	0
		149	741.12	0	0	74.2175	71.9178	0	0	70.8776	0	0	75.8806	0	74.7881	0	71.4628	0	72.4948	75.8927	0	74.5493	0	74.4267	73.7435	0	76.4206	0	0	0	0	73.7988	0	0	0	80.3684	76.4715	0	0	71.5828	0	72.4259	0
		150	744.98	0	0	73.4093	73.1498	0	0	75.9589	0	0	77.1671	0	76.161	0	78.4132	0	73.8969	75.3625	0	75.492	0	66.2752	0	0	73.5912	0	0	0	0	70.9851	0	0	0	73.1134	76.9478	0	0	71.3655	0	77.4646	0
		151	748.84	0	0	74.2785	75.2524	0	0	72.1514	0	0	73.6845	0	70.0765	0	72.4649	0	72.6622	75.5362	0	78.4364	0	72.779	72.5029	0	74.6585	0	0	0	0	73.3817	0	0	0	74.8589	81.401	0	0	73.547	0	74.9603	0
		152	752.7	0	0	73.6011	74.2043	0	0	76.6119	0	0	73.7812	0	70.9592	0	79.0533	0	72.3166	73.5575	0	76.1208	0	70.0486	72.9891	0	81.2564	0	0	0	0	69.661	0	0	0	74.9705	73.5763	0	0	70.4486	0	77.0898	0
		153	756.56	0	0	77.6547	74.8265	0	0	74.2745	0	0	77.9658	0	72.0155	0	72.3569	0	74.7594	0	0	74.1092	0	74.2226	0	0	73.6038	0	0	0	0	69.3312	0	0	0	77.3029	73.8866	0	0	76.3131	0	77.9883	0
		154	760.42	0	0	73.6969	77.4343	0	0	72.5958	0	0	73.3711	0	73.7342	0	71.0541	0	74.3008	69.0438	0	74.2112	0	75.9626	0	0	74.6396	0	0	0	0	68.4811	0	0	0	76.8777	71.2764	0	0	74.8886	0	77.157	0
		155	764.28	0	0	70.224	72.1422	0	0	75.622	0	0	77.2267	0	68.618	0	76.2212	0	72.9439	73.2451	0	71.3582	0	79.2584	70.8117	0	71.7279	0	0	0	0	68.9786	0	0	0	76.041	71.0729	0	0	76.0451	0	75.2196	0
		156	768.14	0	0	72.9816	70.128	0	0	74.3875	0	0	77.2116	0	69.299	0	72.8448	0	69.5644	0	0	76.8546	0	73.7739	80.7595	0	78.3962	0	0	0	0	71.832	0	0	0	76.4863	72.3051	0	0	72.7782	0	79.9984	0
		157	772	0	0	71.7943	72.4198	0	0	70.9267	0	0	73.941	0	70.3844	0	74.593	0	74.2128	0	0	75.9539	0	75.812	71.1073	0	76.4577	0	0	0	0	75.235	0	0	0	79.7295	73.5895	0	0	70.1008	0	73.6438	0
		158	775.86	0	0	71.926	69.3802	0	0	73.0152	0	0	75.2192	0	75.7042	0	72.505	0	71.7221	0	0	75.8489	0	80.3681	69.777	0	76.7815	0	0	0	0	72.2086	0	0	0	74.141	73.6697	0	0	73.9053	0	76.0451	0
		159	779.72	0	0	0	66.4349	0	0	74.716	0	0	74.5618	0	74.9439	0	73.1337	0	72.3452	0	0	72.8457	0	71.6942	71.3782	0	78.0134	0	0	0	0	73.6782	0	0	74.4238	79.9406	73.5607	0	0	72.8194	0	76.2997	0
		160	783.58	0	0	73.6355	72.1068	0	0	72.9926	0	0	72.5465	0	73.3733	0	77.7124	0	75.0863	0	0	76.5848	0	75.1466	73.9505	0	80.5655	0	0	0	0	72.6176	0	0	0	75.3205	77.4217	0	0	70.3572	0	74.3488	0
		161	787.44	0	0	74.5443	73.564	0	0	73.2123	0	0	72.6634	0	73.0789	0	73.2061	0	77.5987	0	0	79.0711	0	75.613	85.0618	0	76.0934	0	0	0	0	71.1915	0	0	0	77.462	70.3965	0	0	77.2285	0	77.3453	0
		162	791.3	0	0	75.9252	74.3049	0	0	72.7268	0	0	74.8347	71.7717	79.3689	0	76.6707	0	74.4521	0	0	75.7727	0	73.8066	78.2061	0	74.3396	0	0	0	0	73.1964	0	0	0	73.5604	73.819	0	0	71.5129	0	71.5732	0
		163	795.16	0	0	72.8445	71.8752	0	0	70.7135	0	0	74.4174	0	69.638	0	74.9364	0	75.2249	0	0	74.973	0	73.6499	69.1163	0	77.3074	0	0	0	0	74.3821	0	0	0	76.8328	72.1705	0	0	78.3105	0	97.3798	0
		164	799.02	0	0	73.8783	73.1166	0	0	73.3492	68.6232	0	75.6318	0	76.7516	0	79.4536	0	77.398	72.4981	0	76.3386	0	73.9324	75.4129	0	77.1716	0	0	0	0	78.5059	0	0	73.0123	78.9738	80.6593	0	0	75.2909	0	77.0773	0
		165	802.88	0	0	74.5636	73.5177	0	0	76.4729	0	0	72.6655	72.2739	70.6586	0	76.537	0	75.264	0	0	74.7749	0	73.9108	73.6766	0	75.6066	0	0	0	0	69.4459	0	0	72.5944	80.668	75.1905	0	0	73.1219	0	99.0076	0
		166	806.74	0	0	78.274	72.8179	0	0	76.0247	0	0	79.3819	77.1072	70.9682	0	75.4647	0	72.0925	0	0	79.0793	0	75.7049	71.066	0	77.7505	0	0	0	0	71.3415	0	0	70.9119	75.897	74.6281	0	0	75.9742	0	73.2482	0
		167	810.6	0	0	76.4807	76.5371	0	0	71.84	0	0	70.0168	75.6166	74.6288	0	76.0387	77.8768	78.4205	0	0	75.6361	0	71.5349	74.4184	0	73.0062	0	0	0	0	71.9337	0	0	70.3482	80.6878	73.5735	0	0	71.8287	0	72.3444	0
		168	814.46	0	0	76.626	71.409	0	0	72.7205	0	0	76.2345	74.8278	76.0688	0	71.5469	70.5868	70.9981	0	0	76.5254	0	76.3549	74.7341	0	75.8779	0	0	0	0	73.6602	0	0	71.7305	72.6827	74.2476	0	0	75.379	0	73.4431	0
		169	818.32	0	0	76.6311	71.8125	0	0	74.4617	0	0	74.5984	76.8764	73.0851	0	71.8263	0	71.1769	0	0	76.7825	0	76.613	77.1147	0	73.7314	0	0	0	0	68.1597	0	0	71.444	74.989	78.4652	0	0	73.0122	0	73.6477	0
		170	822.18	0	0	75.1351	73.8477	0	0	76.612	0	0	73.3159	66.216	77.3093	0	68.8181	0	71.8486	0	0	74.9223	0	75.2652	72.7326	0	72.2514	0	0	0	0	75.7948	0	0	73.0113	77.1679	72.189	0	0	70.8309	0	74.9475	0
		171	826.04	0	0	74.0963	72.8205	0	0	74.6824	0	0	75.0195	76.7333	76.8405	0	75.4503	0	72.745	0	0	72.0498	0	71.8045	78.186	0	72.2573	0	0	0	0	77.3351	0	0	70.4017	75.6397	71.7968	73.5396	0	74.4569	0	79.6411	0
		172	829.9	0	0	74.6696	69.1492	0	0	76.4355	0	0	71.5636	76.1235	72.8168	0	74.9293	0	76.7338	0	0	74.9599	0	71.1146	77.1753	0	72.2431	0	0	0	0	72.5229	0	0	73.3378	75.6442	76.3655	73.4677	0	72.8393	0	75.0056	0
		173	833.76	0	0	74.2326	75.2949	0	0	73.8762	0	0	74.5614	75.1206	72.867	0	74.6064	0	71.2884	0	0	78.2204	0	73.0024	75.7805	0	74.9025	0	0	0	0	72.426	0	0	69.1324	76.9387	73.9435	0	0	74.3915	0	79.6652	0
		174	837.62	0	0	78.2116	70.5334	0	0	79.0486	0	0	72.5147	74.3798	71.677	0	74.1582	0	74.3845	0	0	78.2835	0	76.4392	69.4184	0	77.6929	0	0	0	0	71.2735	73.0322	0	71.1095	77.1556	74.5395	0	0	73.8956	0	74.8742	0
		175	841.48	0	0	73.0467	70.4125	0	0	74.0058	0	0	73.5629	72.4488	70.5514	0	75.2631	0	72.4002	0	0	73.0727	0	74.7674	74.8075	0	77.1433	0	0	0	0	78.4942	73.9517	0	68.3039	81.0875	75.9756	75.1987	0	74.7701	0	74.1953	0
		176	845.34	0	0	79.3367	74.3655	0	0	78.0289	0	0	76.4466	73.1585	0	0	73.3033	0	72.2526	0	0	74.8868	0	70.98	72.2231	0	74.3704	0	0	0	0	75.3478	0	0	71.9257	74.8407	72.9633	72.0054	0	68.9264	0	77.751	0
		177	849.2	0	0	75.7043	69.2972	0	0	72.4528	0	0	77.7556	75.8434	0	0	71.2887	0	80.6144	0	0	75.8696	0	72.0902	74.5252	0	77.7473	0	0	0	0	77.1927	0	0	72.7757	75.7955	74.2001	73.0804	0	75.4791	0	75.1237	0
		178	853.06	0	0	76.6483	74.7294	0	0	69.4119	0	0	73.5583	74.3182	74.0612	0	72.3312	0	78.1609	0	0	75.3083	0	73.3653	71.2095	0	76.7619	0	0	0	0	76.1181	0	0	69.5244	76.1935	73.0011	75.0323	0	79.5642	0	73.2086	0
		179	856.92	0	0	75.5882	70.5421	0	0	75.9238	0	0	69.921	76.1791	0	0	73.3072	0	71.722	78.7035	0	76.5476	0	73.9622	70.4471	0	76.9762	0	0	0	0	77.3795	74.3967	0	74.6122	75.6757	79.2597	81.9041	0	78.9384	0	78.1151	0
		180	860.78	0	0	77.9076	70.7559	0	0	92.9486	0	0	80.5436	74.656	0	0	74.9439	0	71.3242	72.0048	0	73.0195	0	72.7127	72.9484	0	77.1443	0	0	0	0	73.1117	73.8718	0	74.8634	78.2752	79.2261	74.7801	0	73.242	0	74.9819	0
		181	864.64	0	0	76.2823	71.036	0	0	72.1251	0	0	72.4893	74.4745	74.4214	0	74.4372	0	74.1089	73.4442	0	80.6342	0	74.0794	70.4671	0	79.7909	0	0	0	0	75.7027	0	0	69.7033	77.2213	76.8362	71.5913	0	72.4682	0	74.7185	0
		182	868.5	0	0	77.6899	72.0864	0	0	77.9932	0	0	75.1301	73.9211	72.3395	0	77.836	0	73.4473	76.8939	0	76.6308	0	75.2456	69.1086	0	75.076	0	0	0	0	71.0553	0	0	70.9149	82.2982	77.8041	74.8817	0	71.6412	0	75.9793	0
		183	872.36	0	0	79.875	66.7057	0	0	76.0941	0	0	75.8354	74.6584	72.0021	0	75.8572	0	68.9228	75.7865	0	74.836	0	73.531	73.7492	0	82.1979	0	0	0	0	70.4459	0	0	71.8029	74.0817	70.1166	79.7538	0	74.7538	0	82.141	0
		184	876.22	0	0	77.2462	70.361	0	0	73.769	0	0	79.1427	77.5968	71.2511	0	72.9236	0	70.7689	72.2258	0	77.0245	0	70.5402	72.6821	0	78.7377	0	0	0	0	76.2686	0	0	69.026	74.0586	73.3987	77.126	0	72.2867	0	76.6499	0
		185	880.08	0	0	76.9788	71.4205	0	0	75.5748	0	0	76.0569	72.288	0	0	78.9094	0	73.9518	74.7567	0	81.6761	0	73.2148	72.4431	0	78.6483	0	0	0	0	74.4795	69.026	0	0	74.2766	80.0703	73.6064	0	77.4869	0	79.4334	0
		186	883.94	0	0	78.8013	68.3939	0	0	77.0772	0	0	76.9459	84.1075	71.6812	0	75.1296	0	68.9452	72.8162	0	76.6546	0	79.293	70.5301	0	73.4274	0	0	0	0	75.1757	73.6469	0	74.1906	84.1802	73.9384	74.8744	0	77.8174	0	71.6791	0
		187	887.8	0	0	75.665	70.08	0	0	71.332	0	0	75.4038	74.1324	71.0593	0	79.9139	0	73.5145	76.1756	0	79.7458	0	76.0893	74.3933	0	79.1155	0	0	0	0	74.9501	72.3162	0	74.3606	73.313	77.381	75.1439	0	75.9791	0	75.152	0
		188	891.66	0	0	76.7419	70.7116	0	0	74.1428	0	0	73.0177	71.0235	73.1553	0	74.3986	0	72.8143	72.448	0	74.8936	0	74.2775	73.0048	0	77.4192	0	0	0	0	68.7702	72.6362	0	72.6477	72.3327	74.9795	74.1112	0	72.4235	0	72.9696	0
		189	895.52	0	0	81.905	73.6442	0	0	78.3223	0	0	74.836	73.3692	0	0	70.729	0	71.7294	71.8132	0	80.7197	0	74.5657	70.9721	0	71.9625	0	0	0	0	77.5263	74.5694	0	77.3413	78.3454	76.2663	76.5049	0	74.2026	0	77.2127	0
		190	899.38	0	0	76.597	67.0268	0	0	73.7056	0	0	73.0711	70.1393	0	0	76.1291	0	71.3997	72.621	0	74.0005	0	74.3956	70.4703	0	73.4467	0	0	0	0	71.7446	72.6323	0	71.2561	77.411	75.0965	71.6687	0	70.6151	0	72.0497	0
		191	903.24	0	0	73.7716	72.9254	0	0	75.0705	0	0	76.4735	75.1838	73.2912	0	76.4281	0	73.4543	70.7967	0	76.7941	0	76.9219	71.8184	0	77.9769	0	0	0	0	77.4248	72.6663	0	70.8105	77.3727	74.2148	72.3432	0	72.27	0	77.1939	0
		192	907.1	0	0	73.8571	71.4661	0	0	78.3574	0	0	121.813	72.1717	73.8003	0	75.3504	0	68.2799	74.845	0	74.7985	0	72.1561	69.1884	0	77.4854	0	0	0	0	68.899	72.7214	0	70.5621	77.6482	71.4888	71.142	0	70.848	0	78.3795	0
		193	910.96	0	0	72.6611	72.3971	0	0	73.7286	0	0	73.0134	72.3334	73.921	0	74.9041	0	72.976	77.8422	0	73.6745	0	75.0244	74.6911	0	74.8278	0	0	0	0	72.8715	73.0318	0	67.8749	73.4396	74.0138	71.8779	0	71.4661	0	78.9217	0
		194	914.82	0	0	76.1911	73.2871	0	0	74.7738	0	0	70.8645	75.5608	75.7678	0	71.1107	0	71.7176	75.335	0	77.2807	0	69.6637	73.254	0	75.407	0	0	0	0	74.6506	71.1711	0	71.0701	75.8861	72.5827	74.8689	0	75.8438	0	76.4584	0
		195	918.68	0	0	74.2594	70.3542	0	0	75.2584	0	0	75.2625	72.238	71.3986	0	72.0734	0	78.4087	77.6164	0	70.9903	0	74.0735	73.6796	0	74.309	0	0	0	0	72.5531	73.7349	0	71.0366	75.5463	77.0116	76.6702	0	75.6681	0	76.3957	0
		196	922.54	0	0	77.134	69.9316	0	0	74.7911	0	0	71.9072	75.8212	75.1759	0	75.9568	0	75.3682	78.1796	0	76.4598	0	75.9273	74.3066	0	74.0885	0	0	0	0	74.7714	0	0	76.5681	78.485	75.5533	77.7484	0	72.2584	0	78.2081	0
		197	926.4	0	0	77.3308	74.4093	0	0	78.405	0	0	75.5464	74.7441	0	0	73.772	0	72.0224	70.8049	0	74.6005	0	75.4871	68.3066	0	78.151	0	0	0	0	76.4969	68.6896	0	71.573	78.4905	75.9129	73.7084	0	76.339	0	70.9208	0
		198	930.26	0	0	76.2661	67.633	0	0	75.7836	0	0	77.2251	75.998	69.5621	0	74.1929	0	68.8339	69.7587	0	78.5481	0	73.574	72.6346	0	75.727	0	0	0	0	69.0348	76.1533	0	74.7482	78.7108	77.4683	74.5124	0	74.0252	0	78.0143	0
		199	934.12	0	0	74.7369	72.8298	0	0	75.9381	0	0	73.655	70.9853	73.2411	0	76.227	0	73.8972	76.5006	0	73.3781	0	77.4093	71.0331	0	79.9501	0	0	0	0	0	73.5104	0	69.7328	74.8609	73.2807	74.5153	0	76.5837	0	75.2393	0
		200	937.98	0	0	75.8314	72.0177	0	0	73.8147	0	0	76.6212	71.5852	70.9412	0	75.0147	0	76.0865	76.0711	0	77.1088	0	75.8545	70.3546	0	74.498	0	0	0	0	77.4252	76.853	0	71.4784	75.6573	76.1168	75.6232	0	103.723	0	76.276	0
		201	941.84	0	0	74.5356	74.2499	0	0	74.4661	0	0	70.5318	75.2921	71.33	0	71.7016	68.6325	74.6345	78.846	0	77.1762	0	76.1079	73.2181	0	83.646	0	0	0	0	73.641	71.589	0	70.8261	76.6988	78.1044	74.2742	0	75.3388	0	74.9628	0
		202	945.7	0	0	81.7871	73.4171	0	0	77.3364	0	0	76.1657	73.1093	74.3198	0	72.6344	0	73.1497	75.8749	0	77.1824	0	78.0161	68.0348	0	78.6323	0	0	0	0	72.7248	70.0277	0	70.8872	76.9737	78.1488	73.0699	0	77.6548	0	73.2994	0
		203	949.56	0	0	74.6982	72.729	0	0	74.6948	0	0	76.4231	73.8636	71.3928	0	74.3099	0	74.0135	76.8691	0	74.384	0	76.6174	76.4934	0	77.2944	0	0	0	0	72.2071	72.582	0	73.9272	74.5916	74.2499	76.495	0	75.9292	0	76.3243	0
		204	953.42	0	0	74.0289	78.2174	0	0	77.896	0	0	76.7781	73.9012	69.3106	70.4081	76.5576	0	74.8211	76.0302	0	73.7344	0	76.7064	72.6037	0	72.6923	0	0	0	0	71.2243	72.9834	0	70.0863	78.9616	77.1368	77.8418	0	74.4428	0	73.5839	0
		205	957.28	0	0	75.7219	76.4007	0	0	73.3581	0	0	78.7389	73.0098	76.4826	0	75.5264	0	75.4047	74.2894	0	80.7944	0	73.551	69.8557	0	77.3693	0	0	0	0	73.1439	73.9177	0	69.5663	76.3783	71.8195	73.9298	0	75.6709	0	74.5172	0
		206	961.14	0	0	75.8214	75.864	0	0	77.4241	0	0	73.6028	75.5656	75.1604	0	68.4438	0	71.8562	82.5421	0	80.1417	0	75.4272	71.7377	0	80.0436	0	0	0	0	74.4735	74.4484	0	72.3963	79.7101	79.9719	79.0997	0	74.6155	0	73.4889	0
		207	965	0	0	73.2584	74.8939	0	0	83.0863	0	0	72.1178	67.9642	71.9996	0	69.054	0	81.223	71.3143	0	74.9225	0	77.5974	71.6658	0	76.4778	0	0	0	0	72.1241	71.5771	0	72.6812	71.7905	79.6751	80.1477	0	75.3753	0	80.2977	0
		208	968.86	0	0	77.1088	73.4581	0	0	78.0851	0	0	78.8339	73.4262	69.9114	72.7323	77.853	0	77.9741	71.7671	0	76.9267	0	76.8797	78.6968	0	76.402	0	79.1756	0	0	73.3631	72.2892	0	72.8787	76.2606	77.5053	71.1986	0	78.7908	0	77.708	0
		209	972.72	0	0	73.2184	74.2921	0	0	76.9586	0	0	76.483	71.1199	74.8089	0	75.3543	0	74.704	76.7652	0	77.349	0	78.3798	70.1829	0	74.302	0	0	0	0	72.6382	70.9774	0	69.6037	79.3716	74.0428	76.8563	0	72.4512	0	73.0319	0
		210	976.58	0	0	70.8325	72.0058	0	0	74.4155	0	0	77.4031	72.2956	73.5334	70.0065	70.1446	0	70.6601	73.9447	0	80.1843	0	74.5833	73.7824	0	81.9085	0	0	0	0	75.4316	70.9861	0	74.886	77.253	70.5426	76.728	0	75.9133	0	75.6998	0
		211	980.44	0	0	78.377	74.6663	0	0	73.3269	0	0	74.2	71.9617	70.9918	0	75.4857	0	74.1967	75.6718	0	76.3777	0	73.1192	73.0695	0	83.66	0	0	0	0	73.0788	71.8203	0	70.9908	74.5881	79.0983	75.183	0	72.0276	0	74.8828	0
		212	984.3	0	0	74.7165	73.779	0	0	73.0709	0	0	77.3386	71.1754	72.9078	0	73.0706	0	74.4748	71.8091	0	77.6935	0	75.6713	75.302	0	77.4886	0	0	0	0	76.2914	71.3085	0	73.6351	79.8465	75.7191	71.8927	0	73.4189	0	74.9049	0
		213	988.16	0	0	71.2297	71.4554	0	0	73.9744	0	0	68.7735	72.046	74.1854	0	76.3147	0	71.3235	72.5382	0	79.9906	0	74.1578	0	70.2423	73.4895	0	0	0	0	76.7702	72.1893	0	70.7964	81.1871	73.4625	75.0373	0	77.2073	0	74.8556	0
		214	992.02	0	0	76.7317	74.6051	0	0	71.522	0	0	77.4788	72.7004	72.8635	0	70.5777	0	74.5529	78.8462	0	79.4069	0	75.1104	74.8833	72.6233	81.3523	0	0	0	0	78.4615	71.703	0	68.9251	75.0383	77.8947	76.6236	0	77.4079	0	79.1078	0
		215	995.88	0	0	71.782	71.3983	0	0	69.9921	0	0	78.9441	72.7043	72.1659	0	77.9037	0	95.1274	75.0083	0	76.6508	0	77.4232	78.3698	0	75.9036	0	0	0	0	70.618	73.6021	0	69.6309	72.0627	71.0808	79.3892	0	75.1493	0	75.0438	0
		216	999.74	0	0	76.4711	69.4381	0	0	69.4798	0	0	77.5531	74.3877	72.2705	0	76.3761	0	74.5886	72.7539	0	79.8133	0	71.6529	74.0982	73.736	77.3716	0	0	0	0	74.6363	68.1375	0	72.2071	75.0155	78.5231	74.535	0	73.6752	0	71.3816	0
		217	1003.6	0	0	76.9959	71.4564	0	0	78.765	0	0	76.3037	75.5216	72.8397	0	79.1074	0	68.8699	77.2698	0	77.204	0	75.8136	73.7135	72.8528	77.4523	0	0	0	0	72.086	0	0	70.6844	80.6555	76.3879	76.6808	0	80.3091	0	75.4481	0
		218	1007.46	0	0	76.8662	71.3369	0	0	76.2579	0	0	77.5998	73.0538	71.2719	0	72.2842	0	72.9055	73.0888	0	74.4195	0	75.8872	69.2507	74.1453	73.6705	0	0	0	0	75.1678	71.349	0	74.1253	76.146	73.968	80.5267	0	74.0858	0	71.4667	0
		219	1011.32	0	0	74.6799	69.9158	0	0	76.153	0	0	74.1255	73.3466	69.0657	0	72.2268	0	72.9287	76.6604	0	75.6988	0	75.0877	71.2612	71.0819	83.4374	0	0	0	0	70.1374	69.1097	0	70.9666	75.3452	76.7173	77.8696	0	77.829	0	76.6488	0
		220	1015.18	0	0	78.7627	72.0195	0	0	73.3033	0	0	75.5559	73.6284	73.1996	0	71.4927	0	76.9287	76.0869	0	79.0205	0	78.2956	76.8106	71.4324	73.8472	0	0	0	0	72.9668	68.2988	0	74.4538	72.2699	74.7151	77.2344	0	80.1003	0	78.5813	0
		221	1019.04	0	0	79.9361	72.558	0	0	78.6658	0	0	74.2332	72.4072	75.2147	0	70.5562	0	72.243	77.5302	0	74.1596	0	73.1981	0	73.3459	78.8157	0	0	0	0	70.4434	71.9811	0	73.5842	79.2463	74.9848	77.3724	0	74.894	0	74.75	71.4564
		222	1022.9	0	0	76.1269	70.5715	0	0	81.2533	0	70.8061	74.4097	71.0735	74.2882	0	69.1982	0	73.3871	72.6781	0	80.0781	0	73.2153	72.1339	71.141	78.9127	0	0	0	0	71.9958	0	0	74.5719	73.7785	74.265	75.3615	0	73.0195	0	68.3172	72.3382
		223	1026.76	0	0	74.2625	72.8422	0	0	74.965	0	73.1773	70.92	74.2417	68.9324	0	73.8002	0	74.9145	72.9571	0	76.4103	0	76.5587	71.27	72.7523	75.3813	0	0	0	0	80.4435	0	0	73.2473	75.6475	77.3177	78.1232	0	77.4517	0	75.4538	68.6539
		224	1030.62	68.2024	0	72.7372	69.1945	0	0	76.1587	0	69.0621	78.4286	68.6345	72.8837	0	79.3812	0	70.7538	75.2185	0	80.7132	0	72.596	72.1274	72.5283	80.7135	0	0	0	0	77.4834	0	0	70.1005	79.5981	78.5652	79.6847	0	76.141	0	76.5879	0
		225	1034.48	0	0	70.2655	68.5388	0	0	70.3275	0	0	76.2798	69.9609	73.9905	0	73.1855	0	73.1505	78.2789	0	77.2071	0	72.8355	73.1111	74.422	80.5709	0	0	0	0	74.5605	0	0	73.8546	77.8056	71.4292	74.7181	0	82.229	0	69.6102	69.8105
		226	1038.34	0	0	76.5628	72.3719	0	0	80.7624	0	69.9279	76.6554	68.7845	71.9388	72.7911	73.1874	0	73.7696	75.218	0	74.0241	0	75.4928	69.4501	72.0163	77.7781	0	0	0	0	74.9348	0	0	75.1954	77.8087	77.6181	70.396	0	72.7442	0	73.9764	68.9055
		227	1042.2	0	0	72.5544	71.603	0	0	76.088	0	74.9463	73.3062	72.3246	69.7598	0	71.3559	0	70.8287	79.4193	0	75.7814	0	77.1368	73.3312	74.1824	77.0816	0	0	0	0	75.8595	0	0	72.9747	74.177	76.4616	75.9519	0	76.577	0	71.7467	73.2704
		228	1046.06	0	0	73.9761	72.8349	0	0	75.7773	0	70.9065	75.0815	73.3436	70.9228	70.5576	74.7231	0	73.8293	0	0	75.2599	0	78.373	71.7165	68.9272	77.0361	0	0	0	0	74.3287	0	0	78.2364	74.3395	69.8068	75	0	81.1044	0	73.2141	68.0611
		229	1049.92	0	0	74.4972	67.9917	0	0	76.2739	0	69.2969	73.7859	75.2366	76.7113	71.5404	72.8848	0	72.923	78.0089	0	81.18	0	79.2719	74.9739	70.9283	76.9321	0	0	0	0	79.7062	0	0	72.3274	78.7235	75.0228	74.6772	0	74.0189	0	74.7428	71.728
		230	1053.78	0	0	72.3586	69.5394	0	0	74.2658	0	75.608	73.87	71.9914	76.4324	0	71.2436	0	69.0068	74.8306	0	75.034	0	72.6457	77.8057	76.1169	79.7986	0	0	0	0	75.6213	0	0	80.1928	78.7106	78.7201	72.4943	0	76.7721	0	73.9125	74.3118
		231	1057.64	0	0	74.52	71.4105	0	0	75.8305	0	71.3201	72.8074	70.5045	71.9134	69.9484	72.0592	0	74.9986	77.367	0	78.5934	0	72.6316	67.5852	72.1379	71.9065	0	0	0	0	75.039	74.1854	0	74.2158	71.8837	75.0095	75.5855	0	71.5921	0	67.5892	74.8572
		232	1061.5	0	0	68.6479	77.2688	0	0	77.137	0	66.0396	74.4948	71.3054	72.7293	72.0683	73.0688	0	74.3232	74.6624	0	81.1433	0	75.9795	0	73.021	79.461	0	0	0	0	73.3449	0	0	72.4703	76.3798	75.9643	78.3608	0	80.3557	0	72.9109	69.4687
		233	1065.36	0	0	74.3232	68.9195	0	0	76.3749	0	72.8737	77.545	67.5847	75.8686	0	72.9469	0	69.4904	76.0641	0	75.4544	0	73.7783	73.8922	72.7586	75.9547	0	0	0	0	75.0463	0	0	70.7034	76.2222	70.9423	76.8737	0	78.1781	0	81.0718	72.583
		234	1069.22	0	0	78.6573	73.2067	0	0	76.8489	0	73.0196	81.0875	71.033	74.0525	69.1219	76.3839	0	70.1844	76.5779	0	77.1013	0	76.7892	72.6341	70.4455	72.1201	0	0	0	0	74.54	0	0	79.0032	72.9349	74.5082	79.237	0	73.1641	0	77.597	73.7837
		235	1073.08	0	0	74.339	71.1029	0	0	78.3714	0	75.4933	74.5157	71.8399	73.7599	71.3576	74.727	0	77.7781	77.7308	0	85.5174	0	77.2475	76.3095	76.8599	77.9567	74.189	0	0	0	73.356	0	0	72.2524	79.855	74.8659	73.5067	0	73.7386	0	75.73	70.6451
		236	1076.94	0	0	73.172	69.3841	0	0	79.4421	0	74.9936	78.5126	72.007	78.4522	65.3581	72.4453	0	75.4718	74.9724	0	74.4493	0	71.9765	76.8958	72.9056	79.1031	76.0853	0	0	0	80.6069	0	0	73.5	74.9756	82.9097	72.0207	0	72.7542	0	74.8194	72.0996
		237	1080.8	0	0	72.1898	69.5128	0	0	72.2255	0	75.0608	75.1321	70.9306	69.9651	70.88	77.8917	0	80.2086	74.2804	0	82.087	0	77.3387	74.6459	76.7045	78.4682	0	0	0	0	77.4715	70.5605	0	75.2002	79.5749	78.3421	75.0155	0	77.7729	0	76.4714	75.9838
		238	1084.66	0	71.4651	74.6917	75.6885	0	0	71.8251	0	67.1984	77.4537	70.5859	72.1411	71.0937	75.295	0	74.1013	74.0663	0	78.3908	0	78.1793	72.7272	74.8682	82.9118	69.2341	0	0	0	76.1285	73.2209	0	72.7028	74.5003	80.0075	76.8459	0	77.6537	0	72.1213	73.3203
		239	1088.52	75.2712	0	79.2011	74.1326	0	0	74.1397	0	71.4112	75.6499	70.3203	78.2188	71.576	73.4699	0	70.9845	73.8359	0	83.3139	0	75.9312	76.3261	72.097	75.3678	0	0	0	0	71.8782	0	0	69.523	78.7367	79.5647	78.8776	0	73.2158	0	75.6301	75.7782
		240	1092.38	73.2404	0	74.3011	78.1621	0	0	81.4053	0	76.1731	75.9279	75.8315	74.8221	71.7828	71.8228	0	74.0232	75.053	0	79.2308	0	81.7429	72.406	75.7611	74.7924	0	0	0	0	78.3708	68.9053	0	74.1356	82.9605	72.8594	79.3621	0	83.7994	0	74.4788	71.5476
		241	1096.24	73.1841	68.8886	72.6753	73.2843	0	0	78.8386	0	71.3845	78.1831	73.6538	80.1561	72.6818	73.9542	0	68.6062	77.6813	0	75.5802	0	77.346	71.1809	79.9284	81.4869	71.0586	0	0	0	74.6498	0	0	71.8394	75.8186	80.4308	74.7526	0	82.0466	0	76.1437	71.8491
		242	1100.1	0	72.6535	72.4726	73.3723	0	0	78.9829	0	72.3319	73.6782	72.3535	77.5918	71.8575	72.6901	0	75.2125	71.7185	0	72.6645	0	72.78	69.6056	74.4855	77.4314	0	0	0	0	75.3511	71.5311	0	75.2855	78.6559	78.0552	77.6624	0	78.6473	0	76.9213	71.541
		243	1103.96	72.5184	70.5987	74.4955	71.1541	0	0	76.9191	0	75.2297	80.6078	69.542	74.4051	0	77.8004	0	78.1569	75.3598	0	78.4383	0	78.0276	72.9447	78.3605	79.7201	72.091	0	0	0	75.7699	71.5759	0	75.4197	76.1592	79.9281	69.4517	0	75.7454	0	74.0036	75.1543
		244	1107.82	70.0005	0	70.1832	71.4849	0	0	82.8472	0	72.7605	70.3914	74.8414	78.6719	0	74.5978	0	74.0681	74.0747	0	74.1942	0	75.3453	72.6255	70.6539	75.6231	73.1557	0	0	0	77.0462	73.2088	0	75.243	72.0994	76.7494	75.2222	0	77.0254	0	81.3155	72.6875
		245	1111.68	75.6849	0	74.289	70.7655	0	0	79.5103	0	74.7944	74.2092	73.4726	71.9241	69.8324	77.7952	0	75.7903	78.6367	0	75.0336	0	76.6208	71.777	72.2451	75.1049	66.0161	0	0	0	84.8674	70.9261	0	69.7826	72.0842	77.981	75.777	0	84.6449	0	76.8876	73.1843
		246	1115.54	72.1369	0	75.2455	73.1455	0	0	78.6832	0	73.3594	76.0186	72.8645	76.3817	73.1364	79.2457	0	76.5938	73.8188	0	74.5425	0	76.5286	73.9064	71.9947	76.8118	72.0277	0	0	0	78.4051	73.5576	0	77.0553	79.607	70.6903	73.8753	0	82.2932	0	75.1453	73.2921
		247	1119.4	72.3203	71.6021	75.9327	71.0242	0	0	81.1457	0	73.2362	71.3151	73.7947	69.3282	68.0717	76.2939	0	71.051	77.1286	0	75.4871	0	76.4897	72.7623	70.7912	74.6228	67.6052	0	0	0	75.2017	80.7766	0	78.8863	78.4684	74.1686	71.3792	0	69.5052	69.8449	70.9473	73.0744
		248	1123.26	73.5606	71.8714	76.0866	70.6055	0	0	77.1831	0	71.9987	72.9936	66.8515	75.2601	74.0023	78.4306	0	74.7455	76.3154	0	74.8135	0	74.4884	0	77.9517	77.5185	72.903	0	0	0	74.8379	72.6756	0	73.335	80.4698	77.1261	78.2018	0	77.1709	0	75.4381	72.1703
		249	1127.12	69.7842	0	81.2405	74.2063	0	0	75.096	0	75.2274	78.6148	67.944	72.3948	72.1559	73.1156	0	73.872	74.7054	0	78.842	0	67.1683	70.3486	70.3171	75.1716	70.3799	0	0	0	77.6968	69.7942	0	71.162	73.6128	73.0544	75.811	0	77.718	0	78.2753	74.0573
		250	1130.98	77.5291	69.6016	79.9223	73.1875	0	0	78.9761	0	75.7296	82.0702	73.766	73.1942	71.1461	73.1989	0	75.4457	71.4298	0	74.8422	0	83.4775	74.534	73.5696	73.0457	68.7978	0	0	0	81.3249	69.7777	0	70.5034	76.4828	74.0067	72.0974	0	75.6351	70.983	71.8986	66.6019
		251	1134.84	73.6238	71.5275	75.2558	76.554	0	0	71.3626	0	70.5853	76.6654	68.8889	72.9073	0	76.1812	0	73.1982	74.7526	0	76.665	0	73.4279	75.3509	76.1788	73.949	71.7056	0	0	0	75.7953	75.1845	0	77.6779	81.1546	73.4801	77.367	0	75.64	75.5333	76.8196	75.4577
		252	1138.7	71.8356	70.0013	79.2154	72.5425	0	0	72.7444	0	71.4601	72.3454	73.1011	71.3307	68.2648	70.6542	0	72.6453	76.9454	0	74.6658	0	77.724	72.577	70.1644	82.7112	67.1606	0	0	0	76.4272	71.629	0	74.6326	77.1071	73.8534	74.4867	0	78.8771	73.0683	74.44	70.2427
		253	1142.56	76.2209	71.444	80.1666	72.0824	0	0	73.0416	0	67.0308	80.3002	70.2664	73.646	0	75.6144	0	73.9287	75.5674	0	76.0037	0	77.3085	66.048	73.0877	83.4647	72.4361	0	0	0	74.3012	67.7916	0	73.9535	77.2099	77.0934	71.0004	0	79.2713	70.6153	74.4539	72.8932
		254	1146.42	77.6608	69.7045	75.7442	71.8838	0	0	73.1256	0	72.1353	79.799	74.612	74.7439	74.7695	79.1948	0	78.0388	74.7009	0	73.6766	0	74.134	72.4247	68.5009	83.2277	66.1207	0	0	0	75.6763	75.1178	0	71.4132	79.1635	79.2388	72.9411	0	75.7404	71.3365	73.9532	71.7715
		255	1150.28	71.6574	69.7382	77.1083	74.8245	0	0	72.1146	0	74.423	73.5148	75.167	0	0	78.9422	0	79.7672	78.8626	0	71.2488	0	76.3255	71.9374	74.146	79.7654	66.8411	0	70.9043	0	71.3243	73.6106	0	78.6516	77.3004	77.9962	73.0862	0	77.7203	74.4328	74.7928	70.9896
		256	1154.14	71.0552	0	73.6694	71.6635	0	0	77.244	71.2664	71.3978	73.5575	72.8709	76.5847	74.0327	74.9037	0	75.3032	75.9168	0	77.2276	0	73.4135	73.6167	78.2361	82.3409	68.3	0	69.6478	0	73.1438	72.5255	0	74.2198	81.8276	73.1387	76.6585	0	81.3154	74.0576	72.1012	69.1967
		257	1158	75.3806	0	74.4101	68.6414	0	0	77.5722	0	72.8247	76.0033	70.8737	72.7268	68.1308	73.4946	0	78.7313	78.9749	0	76.1281	0	75.4903	71.0447	72.6595	76.0985	68.7305	0	72.3877	0	76.9084	68.8828	0	76.4696	75.1243	69.9034	79.5837	0	77.6976	69.3811	79.0793	71.1709
		258	1161.86	71.688	71.0394	76.444	72.8245	0	0	75.6096	76.8606	71.5834	81.1265	74.0663	76.7325	76.3279	82.5934	0	73.1074	76.4662	0	77.532	0	75.1989	75.818	72.5744	82.3811	74.307	0	73.8413	0	76.5777	72.259	0	70.126	76.779	76.1358	74.8913	0	77.9624	72.7361	74.2831	70.2364
		259	1165.72	73.8725	0	79.7994	71.3851	0	0	79.181	76.2647	73.9077	79.4169	79.102	71.9332	0	71.2373	0	77.5533	76.3112	0	83.0264	0	78.3197	70.8027	78.254	72.6384	72.4406	0	75.4057	0	72.2886	70.9745	0	72.4226	72.3756	76.989	77.331	0	80.3628	74.7031	79.4486	68.5915
		260	1169.58	74.7984	76.9181	81.538	71.2467	0	0	73.9105	0	72.4341	76.5772	70.7691	76.6505	69.5425	76.5734	0	78.1124	77.322	0	74.5563	0	77.6524	72.792	73.7284	76.8642	73.3519	0	69.1634	0	76.008	72.0832	0	70.8088	75.5355	72.1699	72.0511	0	77.9781	75.667	71.2892	69.6433
		261	1173.44	71.9054	0	75.0984	75.5175	0	0	79.3831	0	75.5575	75.691	74.9589	69.9767	73.0676	73.4668	0	70.3003	74.8814	0	74.4132	0	72.8861	72.1706	76.6083	81.5087	71.8212	0	75.8406	0	74.1781	70.2957	0	75.0225	77.3841	72.0648	78.958	0	81.3491	71.2432	76.633	71.1163
		262	1177.3	70.8429	68.9328	76.5939	71.8083	0	0	76.0846	76.7812	73.14	82.6353	75.4552	74.1028	0	73.8865	0	69.4113	75.5002	0	83.0718	0	80.3	67.6774	75.2391	78.8778	69.4409	0	68.3626	0	81.0485	71.8528	0	77.5823	74.1744	75.9574	72.8475	0	74.8311	73.9548	74.9525	73.241
		263	1181.16	71.222	0	75.4074	75.6749	0	0	77.4061	0	71.5836	83.0895	72.1502	76.3612	0	77.0994	0	80.8199	73.5248	0	78.7839	0	75.9381	67.492	71.375	82.6063	70.9722	0	74.2012	0	74.7734	67.6261	0	72.4773	79.0011	73.9329	75.7511	0	75.0143	71.2049	75.7801	74.0588
		264	1185.02	68.3894	0	73.7367	72.2039	0	0	74.5951	72.9232	74.0837	75.4408	77.4599	74.4351	72.7454	78.7814	0	78.5979	77.5327	0	78.2632	0	81.556	71.2478	73.9341	79.7885	67.5837	0	75.6565	0	72.4811	73.078	0	76.5267	80.931	72.9305	76.6586	0	75.3184	72.8363	72.0866	70.2109
		265	1188.88	69.8253	0	73.6052	69.2394	0	0	81.4837	71.1127	72.7143	77.8941	75.0887	75.2894	71.5499	73.4229	0	72.8278	77.9474	0	74.5422	0	74.1289	70.6919	69.8751	79.6519	74.148	0	72.9929	0	72.0028	73.9745	0	75.5258	75.1635	71.5527	75.3943	0	74.4175	74.4493	72.6926	0
		266	1192.74	70.5772	0	77.581	76.9573	0	0	79.7248	71.2956	80.3268	75.2793	74.8687	71.7682	76.5143	81.774	0	80.0744	74.6321	0	80.7526	0	75.8391	72.2927	74.6269	74.504	68.7643	0	64.4349	0	73.5736	71.247	0	79.4146	75.2013	72.7981	78.1825	0	78.6679	74.9215	73.3014	72.1825
		267	1196.6	73.48	0	77.2816	71.3967	0	0	79.0155	74.449	71.2375	81.8802	72.528	75.3385	73.4766	74.0039	0	74.136	74.0831	0	72.4959	0	77.0387	69.0776	76.0676	75.6259	71.9494	0	71.9768	0	76.2869	73.4709	0	72.8492	75.5357	74.5695	75.0988	0	74.9173	71.5806	71.4866	74.2464
		268	1200.46	69.5606	0	75.5818	71.4551	0	0	79.1013	73.854	74.4619	81.9856	72.1762	72.8959	68.8683	76.3969	0	74.812	73.5249	0	77.8654	0	76.1424	71.7523	75.1278	79.4141	73.8026	0	69.9212	0	71.2206	70.922	0	78.5246	75.2822	77.7226	75.2689	0	80.0566	71.8497	73.1345	73.8055
		269	1204.32	70.9292	0	73.7652	71.2535	0	0	78.7185	77.1922	73.8878	74.7616	75.3246	70.0048	73.7413	78.8031	0	74.5198	79.2016	0	73.8214	0	69.8891	72.3014	79.0742	75.5375	76.1617	0	73.9558	0	74.4797	69.7053	0	70.9805	71.4599	71.8036	76.9368	0	79.9078	73.4763	76.3511	70.346
		270	1208.18	73.474	74.118	70.6111	72.0249	0	0	78.0286	79.1347	73.6695	70.8148	70.2034	74.1258	72.4833	71.4878	0	76.4939	75.3437	0	78.2089	0	73.9088	73.9924	76.3361	80.1974	79.9426	0	70.0911	0	74.626	74.3685	0	76.177	82.7401	76.9897	78.6665	0	82.6952	74.3941	77.7199	71.6459
		271	1212.04	73.8585	0	75.2659	74.1995	0	0	75.9242	0	73.2254	76.0435	76.7408	78.0018	72.91	80.7976	0	74.2343	70.3038	0	83.2602	0	77.8312	75.5916	75.4122	77.6535	74.6683	0	68.7243	0	73.6338	72.0817	0	75.206	74.3147	74.8334	74.7084	70.4776	75.6495	69.1713	71.5395	76.1598
		272	1215.9	70.146	73.4671	75.631	73.6713	0	0	80.839	0	70.2936	76.5311	77.8005	82.0068	0	75.7636	0	73.5424	68.2664	0	77.5968	0	77.0687	68.0151	72.5458	78.5543	76.7897	0	74.0856	0	75.1845	70.3165	0	74.2909	73.8142	73.4578	80.1217	0	78.7545	66.7218	79.0928	0
		273	1219.76	75.0292	69.4965	75.5291	72.2742	0	0	83.883	69.0329	76.6482	78.8419	77.4753	75.4365	72.307	76.5419	0	72.6945	70.5142	0	77.7664	0	75.4368	77.1158	74.5156	78.3536	70.7816	0	70.4109	0	73.4271	77.3882	0	73.9939	80.8348	69.2932	78.8835	0	76.795	71.1001	70.0285	76.553
		274	1223.62	71.6878	73.2636	71.0184	76.1567	0	0	76.3268	76.7999	71.8472	80.7728	76.3231	79.1336	75.0412	79.2104	0	69.4884	73.1342	0	81.0412	0	75.8466	69.4254	72.0247	75.5846	73.2072	0	71.8892	0	79.8545	71.4226	0	79.5717	78.3289	76.4163	76.773	0	84.3772	70.2844	80.6711	72.0887
		275	1227.48	74.2017	72.3273	72.7937	72.935	0	0	75.1782	75.4677	72.5929	81.0139	72.6369	75.6211	68.6246	75.1777	0	71.1269	0	0	78.5385	0	78.3241	75.7005	80.612	83.715	73.876	0	75.1515	0	73.2719	71.805	0	77.9843	76.4032	75.8068	79.0937	73.462	78.484	68.6239	75.1059	72.1086
		276	1231.34	76.4486	69.0265	76.2511	71.3963	0	0	81.2945	70.8562	74.742	79.0656	74.8706	70.4604	0	76.9897	0	69.6398	77.1674	0	78.2685	0	76.321	71.6471	68.3102	76.7112	67.008	0	72.7281	0	77.3145	73.3694	0	79.2075	76.4585	72.608	78.1928	69.5366	75.7923	72.8941	74.3622	70.5709
		277	1235.2	71.1177	0	76.9568	70.5024	0	0	83.075	75.8388	77.624	78.7836	76.181	75.0155	71.0432	74.5201	0	73.2956	0	0	77.9269	0	73.5631	74.291	77.0721	78.53	76.1903	0	75.3066	0	77.5145	72.9984	0	79.2666	73.9019	75.2146	76.016	72.8379	82.8798	68.8186	76.5852	77.6577
		278	1239.06	73.929	72.3296	77.2622	72.2827	0	0	79.4143	75.5647	73.9996	76.7635	75.5153	79.2172	69.746	76.9907	0	75.0195	72.0541	0	78.5618	0	75.259	72.4952	72.8526	73.9423	68.0791	0	74.0317	0	75.2143	72.0409	0	74.6407	80.3376	80.1866	79.394	71.9362	78.9619	73.3491	76.8765	70.8508
		279	1242.92	72.5026	71.3912	76.7884	74.4201	0	0	80.1712	70.2137	68.227	78.2236	69.6863	74.476	68.6152	78.9674	0	70.8427	0	0	75.5766	0	78.467	72.8321	76.6745	82.2483	73.4525	0	74.3793	0	71.71	76.0134	0	79.2013	79.4947	73.8144	73.957	0	78.6274	74.2008	75.5791	75.5902
		280	1246.78	74.2495	73.0755	77.4942	75.6392	0	0	82.5756	75.4773	70.958	69.9609	79.0645	70.1764	71.8127	74.7679	72.0812	71.2983	73.6957	0	75.7357	0	76.0321	73.2158	77.9902	76.2897	67.6252	0	73.2347	0	71.1195	70.0915	0	80.9675	83.7337	81.5302	74.0722	69.0954	75.6211	72.7201	77.3662	73.6174
		281	1250.64	72.6421	68.8519	77.4363	71.8063	0	0	76.8768	76.8318	74.3848	75.0652	80.0427	70.3879	71.2212	80.5319	0	72.0101	73.8609	0	76.1219	0	78.9312	68.5806	73.3292	70.4783	69.5088	0	75.7052	0	71.9636	67.4194	0	76.3781	74.8257	73.8979	74.9879	70.087	73.0195	75.7136	75.051	70.9326
		282	1254.5	73.1882	68.5202	75.1189	71.092	0	0	79.9264	75.4505	70.1834	77.7047	77.0914	79.6027	69.984	78.8303	76.7927	75.1493	0	0	77.1953	0	77.3624	71.3898	76.3414	76.792	74.2788	0	80.4683	0	73.9708	71.7412	0	74.3379	78.3721	73.6062	75.209	74.0438	75.5083	74.4831	77.2021	68.1704
		283	1258.36	75.7107	69.9767	74.9266	70.574	0	0	80.3579	73.0379	78.17	75.9114	74.3766	78.2589	71.4239	80.3877	72.1077	80.1421	0	0	75.849	0	74.8698	74.2562	75.9702	79.6594	69.8825	0	76.4957	0	75.7364	74.4073	0	79.2249	73.0539	74.7403	76.7277	70.2637	78.9144	78.6536	70.2873	71.5246
		284	1262.22	72.9912	0	77.2941	75.1337	0	0	80.0107	74.5248	74.6739	77.7701	77.8643	74.9111	68.8952	74.066	75.6872	74.7115	73.7086	0	82.5096	0	76.8938	66.2229	80.5217	81.1105	67.9465	0	73.7178	0	78.7343	74.6048	0	75.8611	80.3431	75.3396	78.6565	66.5113	76.1584	74.4092	76.2104	73.0868
		285	1266.08	73.8956	68.0138	73.7375	73.9053	0	0	76.1426	72.2879	74.8738	80.1492	75.0884	69.9476	67.6652	75.3158	74.636	70.1629	0	0	73.1669	0	76.3795	69.6233	70.2137	78.5365	69.8062	0	69.5983	0	75.48	72.7567	0	74.0481	79.7448	74.3207	79.4129	74.4964	80.3438	76.0155	73.941	72.9692
		286	1269.94	67.9296	0	79.2704	74.0895	0	0	77.2671	79.0712	74.1688	71.8478	73.2115	73.7579	73.0154	75.8359	75.1582	70.847	72.1267	0	73.2822	0	73.0692	71.2536	77.1102	80.3618	66.6004	0	72.6766	0	79.6242	75.639	0	73.7986	78.3812	72.539	81.4662	76.6431	77.1887	72.2532	76.9156	71.799
		287	1273.8	69.4111	72.7023	75.6156	72.0706	0	0	78.0974	76.6296	72.6349	74.9741	74.1904	71.4506	67.4902	77.0059	76.058	75.4794	75.3896	0	84.7717	0	72.5745	70.0923	74.3158	76.2792	76.0757	0	78.3583	0	78.5097	75.2271	0	79.4646	78.5367	75.6663	83.5745	68.1195	77.7108	75.228	73.9823	74.0736
		288	1277.66	75.7098	73.8794	77.2237	73.315	0	0	74.9053	75.1122	75.6544	75.3082	73.8146	74.6981	71.8599	75.7573	72.1935	75.8238	75.8386	0	71.0506	0	79.3794	72.5638	70.7128	75.7709	73.5253	0	71.9833	0	76.5438	75.7252	0	79.1475	77.9409	76.6124	76.5492	69.6271	83.3142	71.5675	76.0029	69.2509
		289	1281.52	80.0667	71.6518	77.8532	76.4307	0	0	72.5758	75.1168	74.668	74.9592	74.6779	70.8846	72.5664	78.9757	69.2892	76.7306	69.4164	0	82.533	0	79.0631	74.2077	70.302	76.3626	77.64	0	72.7209	0	78.1827	72.3239	0	81.0477	77.8667	79.6376	84.3	70.9758	77.9692	70.5812	75.9105	69.5328
		290	1285.38	74.8718	75.2009	74.344	78.5195	0	71.8632	78.8853	70.7582	76.7378	74.6984	72.2956	68.039	69.9423	78.0649	71.0386	71.0848	75.8947	0	76.2792	0	80.777	78.8305	73.357	78.9013	76.2699	0	75.6017	0	81.9513	70.6667	0	73.6849	75.1451	78.0739	76.5383	69.5849	80.391	69.8805	72.7494	71.0118
		291	1289.24	69.5801	70.4128	72.7705	71.7682	0	0	77.3509	74.9742	73.9931	76.4343	74.8765	72.1336	73.1806	78.6613	76.4459	75.6266	72.2079	0	77.8128	0	74.5301	71.3394	75.7457	80.8339	71.1359	0	73.1715	0	74.9828	76.2494	0	80.4042	74.4212	76.4028	72.257	68.1247	78.0122	76.922	76.9166	72.5854
		292	1293.1	74.4346	66.8743	76.6739	74.2741	0	0	75.751	79.8607	72.0922	75.1714	75.659	72.8352	69.1731	73.8366	76.8293	76.2478	74.7341	0	75.1411	68.6377	76.7445	70.0683	74.8057	81.9952	69.9895	0	70.3955	0	78.7328	69.6056	0	81.1248	76.2904	69.9571	77.9033	69.8848	78.2425	72.6549	76.3462	71.1022
		293	1296.96	72.7141	68.1701	76.662	69.7319	0	69.9092	78.5681	73.082	76.1581	74.4963	77.5525	73.8018	71.5651	76.473	71.4476	73.4092	72.8431	0	72.3711	0	78.2782	69.2984	74.442	84.5751	75.9955	0	73.1298	0	72.0333	73.9861	0	76.1339	74.3689	71.941	75.4747	71.1273	78.1231	71.997	69.9848	73.5722
		294	1300.82	70.8035	70.4574	81.9771	69.0066	0	0	76.1012	69.8558	75.6729	74.4722	78.8654	72.2653	71.6523	76.8294	70.8209	73.4998	79.4219	0	77.7923	0	77.8925	67.8132	73.9022	80.6986	69.7758	0	75.2132	0	73.4547	74.8787	0	74.888	79.3578	81.8653	73.6396	69.026	79.5683	77.1358	71.999	74.4428
		295	1304.68	74.8058	65.2451	80.3299	73.0394	0	67.5553	73.6455	71.0218	74.4515	77.3829	74.4944	75.1383	69.3776	74.8819	70.3182	78.3988	78.483	0	78.9967	0	71.993	76.5334	72.4866	76.2808	69.7678	69.1345	69.1047	0	75.6855	74.4188	0	78.5151	76.1409	81.6153	76.5155	69.1493	78.4438	77.585	76.5034	71.1345
		296	1308.54	74.8116	69.1247	76.7906	70.4554	0	0	83.0552	79.0467	69.5659	76.1625	75.8873	73.0468	71.6937	76.4969	76.4235	76.3284	75.3139	0	73.5245	0	74.4576	75.9845	73.8645	78.6802	72.792	0	77.4499	0	74.6327	76.5144	0	78.0309	75.9186	72.0996	76.5166	69.671	86.0288	71.3475	79.998	75.8508
		297	1312.4	74.9773	67.1167	81.18	72.3228	0	0	71.5946	70.9214	78.373	79.7169	76.2239	74.5114	67.5014	73.6374	71.4709	72.7474	73.9154	0	78.0696	71.2352	77.6919	73.3328	73.2692	78.4682	76.7552	71.3411	75.4898	0	73.8612	73.9786	0	74.1733	77.8508	72.8075	73.9925	71.5661	83.3313	69.6972	76.6503	76.0955
		298	1316.26	72.1001	68.29	82.3947	68.8063	0	70.9076	77.6076	75.4149	76.8125	75.8409	71.9128	73.6632	69.1914	74.3956	72.4361	74.1766	79.0828	0	77.3581	0	75.5803	72.2114	77.9699	107.025	72.9806	68.9689	71.7141	0	71.1116	73.7757	0	80.0605	76.3899	74.4612	84.5364	67.2287	73.9018	76.9979	78.4237	72.6358
		299	1320.12	75.389	69.8977	76.655	71.1408	0	72.9467	83.4027	74.874	76.1352	76.6953	70.1799	73.1008	68.8029	80.5335	72.2648	71.3511	78.2323	0	74.924	71.3903	76.2314	71.4263	70.5797	76.615	71.7109	71.7777	74.3059	0	74.7282	74.3233	0	75.3726	78.7239	74.7092	77.2086	71.6516	81.8522	69.9646	76.3052	69.5201
		300	1323.98	70.9626	69.9462	72.7369	72.9824	0	73.1586	74.3996	73.2229	72.6168	74.8169	78.2302	72.4189	70.8006	72.7383	70.1722	78.4818	75.5402	0	77.1339	75.0915	74.0421	69.948	72.1995	76.2364	71.053	71.0768	0	0	78.417	72.933	0	74.8156	78.4125	72.0219	80.4467	68.7366	75.2777	71.0432	74.9795	79.1472
		301	1327.84	70.1966	71.9651	72.9853	70.5864	0	74.6671	76.597	75.8522	71.1201	76.8052	75.7325	71.6481	68.936	76.0878	78.4737	77.7512	72.1592	0	76.0539	77.1946	71.2995	72.9105	75.6211	77.9221	73.0964	69.9441	74.1768	0	72.0025	71.5392	0	70.854	76.7611	74.1164	75.5747	69.5255	76.8046	71.5748	77.7497	75.2062
		302	1331.7	74.0033	68.279	79.0467	75.4112	0	71.8372	78.7369	75.5783	73.8536	76.1739	78.0488	75.7942	72.9304	76.2607	69.3081	71.7124	75.5157	0	71.0301	68.535	74.5973	70.4998	79.8553	79.1397	70.5577	0	0	0	75.1958	73.7836	0	77.7937	76.4839	77.3883	79.6627	70.7559	72.3129	71.0386	78.091	71.8652
		303	1335.56	75.0646	70.3241	71.4927	75.1094	0	70.3344	73.0433	73.5587	74.7994	76.5006	72.8088	74.294	72.2086	78.7756	77.5299	77.5329	78.6008	0	74.6019	74.3696	79.9411	68.2403	83.58	75.3312	71.3514	0	0	0	79.1034	72.8115	0	77.7433	76.9792	76.9605	75.8314	73.829	75.3871	72.051	78.3586	69.0144
		304	1339.42	75.794	71.6083	75.3414	73.6274	0	71.3792	80.9309	79.6494	76.1342	77.2718	75.5181	69.5291	0	78.6942	69.1854	68.3406	74.8481	0	76.6735	65.4462	80.4138	70.3574	75.6984	81.0358	69.5695	71.6061	75.89	0	68.4485	73.8728	0	72.1012	72.4545	75.8725	73.733	70.1493	75.5791	72.7377	76.4131	71.6958
		305	1343.28	73.1314	71.6208	75.7046	73.3203	0	73.0548	73.7278	72.2194	74.8151	77.8606	74.3114	73.6992	70.7971	78.4354	70.6085	73.996	73.3986	0	70.7812	69.9548	81.0513	73.9313	76.6066	76.2498	70.342	68.4551	74.9795	0	77.7328	75.141	0	75.9093	82.0199	74.4355	79.1326	67.2056	73.8837	70.109	79.0192	71.6438
		306	1347.14	72.5165	72.2522	75.6874	72.8206	0	71.3945	73.9251	73.2076	71.049	71.2144	78.1594	75.3563	72.9899	76.3523	73.1515	79.1779	76.6651	0	75.0872	67.8042	76.4261	72.3082	71.9801	77.0744	69.147	75.7163	74.62	0	74.4473	74.5138	0	73.589	76.1713	76.5398	80.6066	70.1665	72.3609	74.2438	75.7299	69.484
		307	1351	71.4461	72.3861	78.5101	73.0202	0	74.0564	79.2463	74.9072	73.6873	75.2949	77.6019	72.2595	0	76.0955	75.9447	76.1447	76.9547	0	76.0196	76.0132	74.5143	75.8388	71.5775	78.2182	69.1238	73.3157	73.4806	0	74.8636	71.9848	0	80.4415	77.6995	71.6132	71.8825	74.8295	74.5549	78.772	75.0001	70.8546
		308	1354.86	75.721	73.3344	77.6942	73.8164	0	70.7262	74.2477	73.3307	77.4317	76.551	79.9768	72.8408	73.2829	76.6494	80.105	74.5295	77.9072	0	75.5053	73.1161	72.3713	70.6981	76.4051	73.4088	72.6422	0	75.298	0	74.019	74.4156	0	71.8101	77.1585	75.2492	78.3763	69.8879	78.7598	73.112	75.892	74.1919
		309	1358.72	70.5325	70.4219	77.329	68.9193	0	70.4873	80.4099	78.3137	72.7334	74.7012	79.0496	74.1282	73.7624	75.7752	76.7194	74.1878	76.0709	0	79.7372	70.3456	80.9987	70.484	78.515	77.1924	74.3491	72.718	0	0	78.7501	70.3329	0	75.1198	75.1409	76.5675	89.5695	71.5044	78.6669	74.5673	70.8294	73.7692
		310	1362.58	73.5655	72.6955	74.7878	75.7655	0	76.9816	77.585	74.3717	81.0921	74.4002	73.1184	77.7999	71.5319	76.5801	72.9485	74.0515	75.5058	0	75.5628	65.0231	79.5338	72.8487	76.2569	78.8236	70.4714	72.5624	0	0	79.4706	70.3983	0	77.4333	74.3713	76.2287	76.7929	71.3443	79.4732	74.9393	76.3324	70.1733
		311	1366.44	76.3802	70.9677	75.8914	71.2039	0	73.2998	74.0694	74.3718	77.4936	74.5915	74.9548	73.6741	70.1633	77.8569	77.1527	73.4701	70.0354	0	69.9783	72.9324	74.8872	73.2603	75.3131	80.042	71.4024	75.5481	72.3727	0	76.8319	72.0343	0	79.2565	78.0788	75.2008	78.2457	69.6684	75.2951	74.0149	74.4196	74.4939
		312	1370.3	71.3358	70.1221	79.162	71.1279	0	73.13	81.5961	74.4552	81.6487	76.3919	82.9289	0	71.3414	73.6981	79.516	78.3876	79.9068	0	71.162	0	75.6222	73.9005	70.9645	78.9941	75.2297	69.8773	0	0	77.2113	76.2154	0	78.8518	81.1648	73.106	85.9308	76.5495	77.2672	74.6204	72.8082	73.0449
		313	1374.16	73.4504	71.5976	77.9734	73.0296	0	72.3716	79.2045	75.7026	72.0157	75.8544	71.5395	75.2379	68.7314	75.0181	74.3419	73.4306	0	0	73.8544	0	70.9562	80.1501	75.425	79.2623	72.4007	64.9268	0	0	73.9064	77.2407	0	74.4414	72.1654	75.6273	73.9204	70.4846	78.4471	70.101	81.1941	69.6862
		314	1378.02	76.207	68.4684	74.9853	73.4695	0	70.0795	77.5462	0	72.2201	76.8814	82.9418	80.2527	73.1481	73.4043	70.4737	75.2706	0	0	75.5489	0	79.1593	73.6987	71.4978	77.5407	67.9234	72.284	0	0	75.0995	72.4655	0	76.5927	77.5732	69.7061	72.5936	70.2719	77.3141	76.8724	75.1417	70.1361
		315	1381.88	73.1823	68.5264	79.2992	72.5607	0	67.8736	74.9865	75.3668	78.0318	75.484	72.9801	72.1763	71.8164	73.116	71.6476	71.878	74.1147	0	76.708	0	78.8885	67.6803	72.1546	82.8565	71.8206	73.3472	70.5066	0	72.9278	75.3855	0	76.0325	83.9341	72.2609	76.6976	70.5984	75.6068	78.0485	73.4637	70.1017
		316	1385.74	75.162	73.8447	80.7519	67.5296	0	72.405	77.953	75.0133	77.9777	78.8191	78.3872	73.7724	70.9531	75.2882	79.6342	75.3187	75.8383	0	75.1961	67.4005	74.4023	73.7762	72.5301	77.844	72.0034	69.5403	77.5256	0	80.6223	74.4405	0	79.7081	80.9453	72.9592	78.996	70.8647	79.6309	75.4941	75.3355	70.0274
		317	1389.6	72.5251	74.9299	78.2103	73.8419	0	73.429	74.2296	0	71.3199	76.794	70.0483	75.3421	76.7228	77.2658	70.4009	79.3283	77.2853	0	71.4678	0	75.3605	68.4085	75.263	79.3004	71.2768	69.7448	0	0	74.3333	76.2275	0	75.3949	79.0696	72.933	76.258	76.3546	78.7657	73.0913	69.9428	70.8843
		318	1393.46	77.941	71.0959	77.9907	74.4294	0	71.2478	76.6293	75.8644	70.6333	73.3517	71.0666	75.2134	72.8422	75.6245	75.6916	71.1667	71.6099	0	70.0172	71.443	75.3831	75.1182	70.9762	77.5942	70.1506	67.9363	0	0	75.0835	75.5676	0	76.2056	79.0989	72.8123	77.893	72.5183	80.9169	71.4661	74.5023	75.3188
		319	1397.32	69.5131	72.9862	82.0978	71.1456	0	76.3148	76.1399	72.9158	72.5585	76.065	78.0599	75.0524	73.5478	74.1895	71.3341	75.9987	73.6173	0	73.3511	70.0171	73.3573	74.0692	75.703	78.4857	74.6114	70.3336	73.4481	0	70.8406	77.9765	0	78.9064	78.8392	72.9849	76.7065	71.1218	78.6768	73.098	76.1755	71.8392
		320	1401.18	69.5809	70.7838	77.2496	71.9301	0	74.278	78.0963	72.4335	74.3384	71.5167	70.1573	76.7228	76.6335	76.1896	71.804	69.3687	68.4844	0	75.977	70.4379	76.5019	73.8015	75.7646	77.1518	68.3719	72.9865	0	0	71.045	74.212	0	77.2485	79.7103	69.5369	82.0916	72.9802	75.0336	73.9888	78.3544	71.7331
		321	1405.04	72.9151	71.7979	79.4425	73.3101	0	72.4494	83.8352	80.1508	71.9725	84.7436	75.1989	70.9302	71.7878	71.4088	77.5361	76.0867	0	0	70.1443	73.4676	76.2878	73.2605	75.5496	76.3391	75.515	70.7456	73.148	0	75.7197	73.7907	0	74.3733	82.1431	72.1754	75.5701	75.6487	79.6185	71.9924	78.1309	72.6013
		322	1408.9	77.1136	69.8723	83.3058	73.078	0	71.7361	82.4907	76.1341	68.6473	72.8338	75.2542	74.0897	69.236	74.3217	73.5565	76.28	72.1161	0	74.0816	69.2646	72.4853	76.6142	76.4714	75.139	70.4481	68.7538	75.9102	0	76.7171	75.7632	0	83.3935	78.212	79.6596	74.7521	68.6488	80.0867	70.5407	76.0597	74.961
		323	1412.76	72.1463	74.6176	80.9721	73.5274	0	65.8195	80.1166	72.9966	78.7865	75.8341	77.8364	72.931	72.1186	78.2745	76.3321	72.5519	77.95	0	70.933	69.4359	72.287	74.2228	74.2572	76.9293	68.6376	73.2428	73.9208	0	73.6523	77.8326	0	81.9304	76.646	70.9937	77.1181	72.4147	77.0658	74.7238	74.7945	77.7269
		324	1416.62	77.114	0	80.2736	69.5767	0	71.3407	80.42	72.0894	76.4063	76.1035	72.7903	73.4366	69.7367	75.7108	72.2882	76.6732	83.4347	0	74.3244	69.1028	73.0069	70.9118	74.7397	79.5584	73.0999	71.1251	0	0	71.965	71.8404	0	76.3269	77.8416	72.3721	77.5916	75.1201	81.835	71.5717	76.0453	74.4151
		325	1420.48	74.3022	79.5226	86.7707	67.7428	0	74.9463	83.3849	75.9919	72.0016	75.9231	74.4938	79.4831	71.0533	75.492	75.504	67.2551	75.5155	0	74.858	68.3062	76.6996	73.0504	77.1879	78.6825	0	71.9233	0	0	73.2667	71.1351	0	72.0835	79.8709	75.7226	80.6605	70.6031	77.9581	76.9584	80.1484	72.2818
		326	1424.34	73.5463	70.9381	80.9013	72.0477	0	74.614	79.5774	75.4521	72.4646	76.4614	78.5576	80.336	71.6128	72.9758	77.6851	77.3367	78.0722	0	73.4329	73.3416	74.4295	71.7969	74.1281	74.6837	67.6581	70.9547	0	0	76.3474	67.3082	0	73.8828	81.7694	73.9029	78.5877	71.0776	78.601	73.7251	76.4576	74.077
		327	1428.2	75.2533	68.7139	80.0997	71.957	0	73.2757	82.4889	74.2123	72.776	75.377	74.4879	75.9469	67.3855	75.1063	72.4152	74.6055	72.8159	0	74.9478	70.4671	76.2984	73.205	74.5919	74.955	65.8754	69.1367	73.9325	0	74.0635	75.7242	0	75.3362	75.1967	73.4085	75.6632	73.8526	76.1053	76.2127	73.8832	71.4917
		328	1432.06	67.4224	70.9244	85.3726	71.965	0	75.6238	80.9276	72.3004	75.8919	78.8558	74.1835	79.0153	69.5706	73.8757	71.4564	77.7584	77.9952	0	74.7005	68.4293	72.5838	69.8972	82.2305	80.5972	72.9732	66.7572	75.2134	0	72.7121	72.9045	0	83.0008	73.4093	68.6926	79.773	77.6487	77.5712	75.2846	77.4598	70.6265
		329	1435.92	74.2911	73.7753	84.1216	68.8443	0	72.5757	79.5189	73.394	76.5912	72.4925	77.5579	79.7638	73.7506	74.929	71.6499	70.7295	75.6955	0	78.7844	69.8743	77.6525	75.0458	78.4575	79.0881	72.8515	71.2253	70.7611	0	73.8136	69.6534	0	77.5677	79.9451	76.3045	80.8308	72.7859	81.5823	67.1161	72.1945	69.9973
		330	1439.78	70.009	72.1134	79.9211	73.0331	0	70.2461	78.9986	72.8394	73.2229	77.7239	80.8243	81.4096	71.6795	77.7328	71.9575	75.4785	74.7932	0	72.9782	72.9099	76.2187	75.5227	75.7856	78.8916	72.1762	70.3923	72.0199	0	75.1236	71.1463	0	76.1214	74.983	68.91	80.7389	67.0758	75.8969	72.4245	73.9702	69.0313
		331	1443.64	73.5358	71.9928	83.407	70.8495	0	69.3647	79.8672	75.8394	76.2006	78.5259	76.6573	75.6716	74.3741	69.4395	68.5951	70.0808	79.4298	0	75.3218	68.6964	74.0428	70.0281	79.1771	71.8272	67.1617	73.5133	73.8052	0	74.8122	72.9813	0	73.7732	72.1341	69.114	74.1288	71.5669	80.9848	70.6784	76.7913	68.895
		332	1447.5	76.7782	68.2829	79.1207	73.9271	0	82.6212	83.8151	76.5379	70.0704	79.1532	82.1335	73.6445	73.7174	81.5206	75.4754	75.7478	77.3739	0	79.8218	71.4448	73.7145	73.4452	73.7039	73.9615	72.6873	73.4182	71.6928	70.2737	72.7521	71.7371	0	71.1695	78.9371	71.7461	79.4142	69.5798	76.0937	71.6786	69.8321	66.6783
		333	1451.36	77.7067	73.9604	76.8656	69.4227	0	70.361	77.9792	76.3753	72.2429	76.4311	77.5695	75.1089	75.528	80.0174	72.4452	75.7986	80.6492	0	75.5554	70.0988	74.6524	71.8595	75.762	69.6869	72.2662	70.4203	76.0095	0	74.769	74.2932	0	77.6454	71.6705	73.5023	77.2117	67.44	80.9702	73.8964	71.0786	71.0219
		334	1455.22	73.7857	70.4574	83.2766	74.4508	0	73.4976	77.3576	74.7899	75.2435	79.2804	72.6631	70.809	74.1348	83.4246	68.1908	73.0343	75.3474	0	75.7186	0	77.197	72.111	80.5819	79.498	70.8033	0	69.688	71.2837	75.6051	70.9296	0	77.802	74.7878	73.1143	77.3861	74.5919	82.1376	70.9147	74.9058	77.8059
		335	1459.08	69.1369	73.0018	82.2387	76.1385	69.0335	72.7816	74.8869	72.1834	73.5868	76.8504	76.0827	77.5998	73.5533	78.8043	67.0709	71.3426	76.6463	0	72.3343	72.4128	75.0205	0	70.7428	80.1495	67.4596	0	71.7677	0	75.1338	67.9134	0	73.3541	77.6433	74.9273	77.4871	73.6891	78.488	67.385	73.8024	73.5682
		336	1462.94	74.749	71.059	81.9258	77.2142	0	72.1571	78.1551	70.9002	75.2517	73.8131	80.6451	76.3628	74.044	78.2854	71.1842	72.4127	77.6222	0	75.4818	73.2318	74.9457	74.0808	75.943	77.4145	71.3444	74.8529	73.384	69.6506	70.2184	76.8168	0	76.086	71.8155	71.8701	80.8596	70.2877	75.5945	70.77	80.1234	68.2458
		337	1466.8	72.3653	0	89.6393	78.2293	0	70.7774	83.6237	75.3086	71.672	76.368	75.3709	78.1011	73.7945	80.0538	75.879	71.452	70.5643	0	74.614	72.2485	73.1073	70.019	82.294	76.9223	73.4169	73.3908	70.3526	0	75.6115	69.0475	0	78.2166	84.2738	76.4374	80.3738	70.5554	76.0669	75.6629	74.2991	72.065
		338	1470.66	74.3436	70.7607	80.5726	73.5252	72.9835	80.1122	80.2928	72.9409	72.4201	81.5417	75.1893	75.2259	73.5068	78.1384	71.2897	77.0199	78.2889	0	76.2695	72.695	72.7388	74.503	81.0188	78.5832	69.8315	71.787	76.6901	71.4021	70.3301	68.5172	0	77.02	72.8162	77.0465	78.8506	67.2876	77.9375	69.1949	74.7835	74.4192
		339	1474.52	75.3296	71.5429	78.6985	70.7874	68.278	73.1167	84.5078	76.6085	74.48	81.4948	72.4828	76.8451	68.8245	76.5103	70.5309	73.6943	72.2397	0	77.4838	67.8142	69.218	77.4768	73.0496	76.6949	71.4941	71.7374	74.2734	74.4418	72.3975	77.0209	0	73.6669	73.3414	71.7302	72.7704	71.9313	72.588	73.7434	78.0132	75.236
		340	1478.38	73.9262	70.6315	128.818	70.2509	66.1209	73.8541	86.2822	75.2145	73.6143	77.0009	73.2246	76.2755	75.3333	74.2386	72.2226	72.6037	80.0145	0	75.301	69.6644	71.7585	72.2958	76.8217	74.2751	76.7323	73.8241	76.7119	69.7132	74.4638	72.1899	0	73.373	79.4354	78.7662	75.3217	73.056	75.6138	71.6278	73.4808	71.9957
		341	1482.24	72.7677	68.0616	84	73.9943	67.5943	68.2347	73.9078	76.0017	73.7595	77.0131	79.822	77.1702	77.2948	75.3706	75.3406	75.6659	74.2374	0	76.8311	70.5822	78.3909	74.6812	76.031	77.0728	70.1594	74.9394	74.6122	74.6674	71.5908	72.4856	0	74.8025	75.7719	70.2919	75.3421	72.5245	75.9493	69.8767	74.4023	71.6981
		342	1486.1	72.9626	75.0481	80.7872	77.156	72.6226	70.2206	77.615	71.8911	76.4316	78.1473	79.8338	76.2063	70.9887	74.5452	76.8233	76.2045	77.6074	0	80.5602	74.0036	72.9891	73.0754	70.5603	80.9728	72.4667	76.7343	72.5561	74.1844	74.0659	79.8333	0	77.0221	77.677	77.4553	79.7886	67.9642	73.6538	75.7207	75.8437	74.7244
		343	1489.96	79.5121	72.2013	78.1457	76.3755	0	71.2063	79.6281	73.1645	71.9697	74.7502	70.5075	81.7987	71.8133	71.1987	74.1155	69.4672	73.799	0	75.3466	72.5251	75.9016	73.8756	75.5443	78.1755	72.3133	0	77.388	70.6571	77.7299	74.9255	0	73.0229	74.5241	73.1072	78.6634	71.0202	74.5869	70.8156	74.5044	72.6465
		344	1493.82	72.5475	71.1838	84.2419	70.8243	70.4695	71.5108	79.5461	72.5758	75.2832	74.3392	78.8845	77.6621	71.3023	73.2388	71.604	75.8579	79.0939	0	76.4851	69.7868	74.177	74.1258	75.3761	72.3166	74.9839	71.9998	73.1165	71.5134	78.425	75.6369	0	72.2441	77.2737	70.7288	82.8341	73.4388	78.6447	75.7327	74.6062	73.336
		345	1497.68	72.0705	73.9657	80.9226	72.4247	71.5066	68.4817	82.5997	76.1812	75.6587	77.4613	75.9878	76.2982	76.9006	72.9339	81.5051	76.7063	75.6068	0	72.323	74.1239	75.7405	72.4288	75.4295	79.8007	71.411	68.8739	74.2879	76.334	76.4129	74.2637	0	77.7547	78.8352	72.7166	77.802	70.5516	81.1864	79.693	72.069	68.8345
		346	1501.54	76.0314	72.7798	88.0589	71.4416	70.3449	70.6291	80.1229	78.8243	75.7055	71.0701	72.35	77.0996	73.1765	75.0723	73.4788	74.256	74.954	0	74.3267	75.1918	83.3711	70.3946	74.4477	75.9499	76.7638	70.9213	73.5243	72.4773	72.5936	76.29	0	81.3937	75.3522	70.1791	79.9424	71.4372	82.4346	72.2542	77.1554	70.2891
		347	1505.4	73.3571	70.6077	79.7929	73.7096	0	0	79.1443	72.4807	72.8575	79.2475	77.5651	70.0733	71.1076	76.1922	70.6832	72.5407	74.287	0	76.6397	66.6878	76.648	72.126	77.4263	76.8536	76.2889	70.0097	72.8434	73.131	74.5699	69.6559	0	79.5218	73.8468	74.5833	80.5515	70.1722	81.3022	78.6789	76.5661	73.8642
		348	1509.26	77.3564	73.3156	79.4826	73.0598	70.7753	75.0063	82.1781	74.8263	72.874	73.2363	74.5361	71.7573	71.9363	75.5459	77.4398	73.8588	78.9138	0	73.3385	73.7827	70.1486	73.8086	79.2347	74.4288	69.8795	69.2053	74.665	74.4161	78.0233	76.2198	0	81.1456	75.5472	75.9573	75.1626	74.1213	84.8482	76.0009	74.6138	70.5918
		349	1513.12	74.8954	74.0034	84.5537	76.3804	63.8611	0	80.0168	74.617	71.5701	72.3735	77.0279	73.1454	71.8643	79.0808	74.4563	69.8354	80.6241	0	78.0291	73.4382	76.5536	71.8006	75.5329	75.9659	72.6527	71.0206	78.1819	73.7295	75.2132	81.4343	0	81.7176	74.8642	76.2621	77.3525	72.1276	79.634	71.5716	76.22	75.0129
		350	1516.98	77.7447	72.6301	85.8168	78.2825	74.2275	0	92.7636	75.2519	74.389	72.3071	77.947	73.5766	72.6537	72.9785	75.6087	76.1501	78.0951	0	80.2447	73.9459	71.9007	71.3899	80.8353	75.6517	72.0913	69.5922	75.0572	65.9506	74.2758	75.7737	0	74.9457	77.2509	76.1617	72.5623	0	75.9515	72.0521	83.5575	68.4715
		351	1520.84	71.9267	70.2606	84.0399	71.5098	69.4172	74.9177	77.7534	73.0458	68.4799	78.9597	76.3743	74.7008	73.343	68.4927	75.3808	72.4624	76.4172	71.8006	73.8037	71.0873	79.787	67.7692	77.9145	76.5269	69.2171	70.2142	76.2387	71.211	73.1669	77.1461	0	76.7284	78.8635	73.1858	76.7921	69.4316	80.5914	72.3693	81.1292	74.2106
		352	1524.7	75.6812	74.1799	81.4604	69.182	68.1446	0	84.1777	82.4965	73.0772	77.1883	72.8012	71.8995	73.6758	79.2687	71.7649	76.9091	78.0922	75.4467	73.0976	74.5516	73.9014	73.0425	78.5832	75.5599	67.2217	73.7291	74.6705	75.3421	77.8875	73.8353	0	79.3047	73.1494	78.2521	81.6175	68.831	81.9611	75.8108	76.1712	73.5148
		353	1528.56	72.0178	72.0387	82.705	74.6552	66.7672	69.1004	88.2255	77.6748	74.3683	73.0947	77.6436	73.5595	72.42	73.7588	74.1457	68.6836	80.8943	72.3596	74.1951	74.7959	78.0191	71.4022	78.4492	79.3997	73.8213	70.89	72.6454	71.4139	77.6147	74.8243	0	82.7429	79.368	77.2968	74.6708	0	74.953	71.5303	72.71	69.4047
		354	1532.42	71.1128	72.9555	81.8679	70.9978	67.6736	73.4033	75.6716	75.8851	77.3709	79.4169	71.779	73.6	75.2512	72.2475	73.4787	77.3274	73.1833	67.7631	72.5569	74.5964	81.8122	75.6507	78.2485	80.1887	74.9264	75.0253	77.6982	72.8601	70.5294	71.9885	0	85.8236	76.7397	77.6927	78.535	69.1962	77.6216	74.9669	77.1233	73.4496
		355	1536.28	72.9867	72.1424	83.0665	69.7627	71.981	72.6411	80.8542	76.9236	77.5135	75.0979	75.712	69.0258	73.9231	74.9189	74.2533	82.0141	73.4579	70.5599	77.6879	70.8086	78.0133	75.7467	78.8995	78.07	75.2884	70.6206	72.7464	72.5006	77.4799	71.4839	0	78.7428	77.7406	74.3849	79.8374	65.7907	79.8682	74.4305	75.047	69.6299
		356	1540.14	75.3722	69.8959	85.3242	73.5176	72.2995	74.8452	82.0625	75.4244	73.4231	74.9948	73.9907	76.7388	67.6484	76.6995	69.7203	72.9794	72.8721	69.1114	77.7603	66.5761	74.0138	76.9853	77.4186	75.2846	72.7197	67.1797	70.2045	75.351	79.0893	66.9837	0	81.184	79.8267	70.3071	75.4719	70.693	80.2801	72.7114	76.3298	70.315
		357	1544	73.8816	74.3254	84.4873	72.1878	69.1667	76.1716	79.9322	78.5328	72.4473	74.9941	78.5564	75.8728	0	72.3297	72.7517	71.0241	79.393	0	77.4403	67.9841	77.3339	74.4884	139.323	80.035	66.8637	72.1652	75.0569	77.3868	71.0039	71.2587	0	79.8711	75.4207	74.5491	80.2401	67.0962	74.758	75.7007	76.588	72.0936
		358	1547.86	77.8255	72.1897	81.7209	69.6516	70.8056	75.1628	78.2424	75.8525	71.8275	80.4252	77.4029	73.8616	0	76.3049	72.3503	75.8405	80.8858	0	76.4958	70.6442	82.5576	73.953	78.6861	80.7536	73.8979	74.4316	73.7496	71.3789	75.8817	72.2688	0	77.4739	78.5831	71.8731	75.4139	69.9931	75.8117	68.975	77.8193	67.8509
		359	1551.72	77.4893	72.5474	80.662	71.1405	67.0699	71.9126	79.1329	77.3095	70.538	76.6497	78.5992	76.6028	0	75.0973	75.9456	80.7363	77.0838	71.6169	74.9696	67.3955	78.1322	78.5073	84.3527	72.5026	71.6088	74.2604	71.8904	70.5672	75.802	71.1555	0	80.9148	78.8229	72.0435	79.0079	68.3469	79.223	71.7823	78.1133	70.204
		360	1555.58	70.8186	73.6169	84.4002	76.1571	0	76.9919	77.0663	77.0855	75.271	74.3448	78.7921	73.1941	70.3949	69.0083	76.3565	75.3302	76.9539	68.7158	81.1419	70.0659	81.6299	74.067	77.3736	80.0267	72.6496	69.1425	76.4309	74.7194	75.429	75.4521	0	82.0328	76.0508	71.6604	75.1354	70.3382	77.3575	71.6464	75.297	71.7701
		361	1559.44	72.6306	73.9931	79.6672	75.7111	66.2617	72.3765	82.998	75.1736	70.6543	73.2791	75.7512	73.7088	74.7283	82.7134	72.2555	76.1166	75.2746	0	79.026	70.1038	81.3773	77.1061	116.03	75.5015	65.2161	75.9675	70.8696	73.319	80.9719	72.3051	0	79.3684	72.1653	71.148	78.4795	68.9503	73.6909	74.6664	75.1803	76.7131
		362	1563.3	74.9874	69.4981	84.9607	72.6419	0	70.002	77.807	76.4054	76.11	72.3188	77.7293	78.4208	0	78.7701	70.285	72.2893	75.3002	0	79.8923	69.0893	79.6435	68.7775	93.0113	77.5043	74.8037	71.1784	76.4748	72.7526	73.8831	74.478	0	82.8166	74.664	76.8884	81.8219	69.2566	76.6675	74.8051	77.662	77.7983
		363	1567.16	72.0346	69.2317	83.0091	73.4956	68.4583	73.1155	82.221	78.3199	70.8755	76.2012	78.5207	74.9244	70.1085	73.9962	74.7717	75.9592	75.3517	0	78.5222	70.4541	78.3083	70.5606	122.534	80.5099	71.1189	74.6462	76.5294	77.5106	75.0552	75.0565	0	78.5879	80.3415	78.2827	78.9697	69.3431	77.446	72.1957	70.3347	77.3417
		364	1571.02	73.3601	74.596	77.8891	74.258	68.7014	75.1919	82.5292	78.2729	69.6802	75.7248	75.7155	76.1646	69.6885	83.6121	78.5722	70.4967	75.0316	0	78.1218	67.0139	76.1011	69.7959	94.1657	79.0533	75.4762	70.605	0	72.0853	76.0949	77.6296	0	80.9051	73.9182	70.1523	73.8672	68.1892	73.2566	75.3468	74.2767	70.6139
		365	1574.88	72.1877	71.8907	81.0823	76.2079	68.1014	75.2348	80.9476	73.385	67.9917	75.5374	77.5772	73.1061	71.0458	75.86	79.636	75.3957	81.8772	0	71.9467	72.2918	78.7411	75.5343	72.8471	75.8562	69.7322	74.12	75.0662	76.8817	78.0786	72.325	0	78.4428	71.9054	66.5647	73.1402	66.4873	82.1398	74.2718	72.656	70.4204
		366	1578.74	74.2913	70.8805	79.8091	73.532	69.5656	70.7236	80.9366	76.2033	74.031	77.421	81.39	76.0557	74.4546	78.189	78.0007	74.0948	77.933	68.0644	77.846	68.3655	76.8459	73.0866	82.6514	73.6981	74.7881	71.9942	73.9866	74.7416	74.1982	75.0665	0	73.9256	71.5727	70.8528	79.1331	70.3638	76.4216	74.9778	71.0685	76.0484
		367	1582.6	73.863	74.9009	83.751	75.3067	67.491	75.6525	82.4948	77.9959	70.8378	77.8657	73.4909	74.8689	75.1715	75.4292	73.5682	76.1667	77.6906	0	75.8762	69.9897	73.6388	70.9711	82.7441	74.0462	66.2558	74.7074	73.6701	75.9381	72.4843	78.9829	0	82.316	75.8862	72.4892	71.8164	67.7844	75.6434	72.5402	75.2379	69.2989
		368	1586.46	74.8499	76.0468	81.4682	71.4517	0	77.1871	82.1355	76.8521	68.3805	75.9068	77.4608	74.2093	71.0117	80.1746	71.3746	74.117	80.1537	0	73.1777	67.6557	76.0837	76.5697	78.6207	80.618	74.5245	68.5962	73.2906	74.7966	77.8278	74.0583	74.2706	79.6988	71.3514	74.634	78.4832	69.1818	77.5151	72.5551	74.9861	71.7985
		369	1590.32	70.5308	70.4957	78.8678	72.3553	66.8391	72.3132	79.4989	74.9887	71.4822	74.8753	77.3183	74.7522	75.3256	75.7785	73.7978	79.0994	76.278	64.7117	77.092	70.2137	78.5834	70.9392	79.9836	77.6466	74.1348	71.9661	69.4362	73.9311	72.0237	79.1475	76.0063	79.4298	78.3666	77.328	76.2793	69.021	86.4034	75.1229	68.3023	77.24
		370	1594.18	81.1794	68.7048	78.5858	73.8375	69.9118	74.3443	80.3147	73.8331	72.1246	77.9934	77.8949	74.6751	75.5326	77.0577	74.0212	74.1371	73.0613	68.5729	77.8579	68.3557	75.1824	75.4377	84.3554	81.7413	67.7401	72.9223	74.4601	74.9766	81.4884	71.6633	71.9862	84.5252	75.4772	73.5346	71.6476	67.9516	80.1939	74.6176	76.1786	70.9007
		371	1598.04	75.7268	75.097	76.8004	70.5649	70.5857	72.6214	76.0823	79.4137	77.3012	76.3618	79.2908	75.2698	72.1709	72.8811	70.3334	75.6925	76.4873	72.8309	76.7468	70.1473	73.2873	75.4303	82.9304	75.8392	69.4625	71.6372	0	78.2012	73.7709	78.9871	0	80.9637	77.5818	69.9738	79.2332	66.3103	79.3251	71.6105	75.7503	74.6073
		372	1601.9	77.2772	74.4367	82.8432	70.2058	67.4997	76.9488	84.2073	78.4946	71.7611	76.2197	79.4671	73.0085	71.9395	73.7919	76.0474	73.8211	84.5907	0	78.9602	69.2038	78.5676	73.2313	77.648	78.9201	73.7879	72.0057	72.1593	73.3133	71.8511	72.0841	71.0015	82.864	70.8618	77.241	74.6171	67.3119	78.3606	79.5851	81.201	75.4967
		373	1605.76	76.2618	72.6898	85.2585	69.7084	67.4451	73.1194	81.6476	80.0035	70.4341	71.5143	80.5132	75.4375	70.5137	72.7283	77.0549	69.3329	84.9245	0	75.6669	75.6984	77.752	77.6532	80.7324	76.1227	70.081	70.004	0	73.6372	70.972	79.5359	75.8975	77.3752	73.0646	74.6714	75.0844	72.6674	82.0559	76.7946	73.7524	71.319
		374	1609.62	74.8347	0	78.0502	72.9794	66.6147	72.6491	77.9946	74.317	78.505	74.1205	73.3552	73.4881	67.5436	78.1759	74.2484	75.3902	75.3887	0	77.1048	72.1041	75.4978	73.0898	94.1801	79.5184	71.078	71.3569	0	70.106	77.8803	73.0762	72.7782	77.2158	81.4024	77.0362	79.5878	69.7895	83.0085	76.0291	74.0609	72.7911
		375	1613.48	78.9314	74.0232	84.3835	68.8712	69.8686	74.0703	82.7982	75.1464	74.281	73.602	74.4699	78.8605	71.5728	73.6127	73.5761	75.5065	77.2219	0	73.6742	68.5559	75.5038	74.796	101.281	78.8439	72.9888	71.0979	0	76.0279	74.8424	70.803	74.913	75.6982	78.0825	76.5596	76.7098	69.7713	78.6672	71.6884	76.3602	71.9139
		376	1617.34	73.7472	73.291	79.8266	68.9584	69.5369	74.4412	82.4228	77.8093	68.7053	72.9884	74.6718	72.684	68.6153	73.1487	79.4156	74.9365	81.4252	0	74.7513	69.094	69.2222	74.9834	80.1431	80.0454	73.8033	70.393	0	72.246	77.078	73.0121	75.078	77.1	76.5593	71.6807	74.6124	70.9758	75.1445	74.5046	67.9916	76.1588
		377	1621.2	80.3457	74.1089	84.9456	69.0984	69.5019	71.9909	76.9265	76.3822	72.6215	77.3601	74.6272	72.9594	71.2134	74.3709	72.574	75.2154	81.1083	69.8744	75.5115	65.8104	77.8595	72.5901	75.3427	79.6247	69.3767	69.2516	0	68.5435	73.6205	74.3757	66.9495	84.4054	75.847	71.2676	78.9703	71.6378	81.3966	75.1545	74.6183	74.3442
		378	1625.06	74.1331	72.5556	80.4772	68.4446	74.0652	66.9834	85.5875	77.7174	74.6324	73.5195	78.5279	73.3388	74.1609	72.4958	72.4297	77.3564	80.8577	73.5273	77.1293	69.2643	76.0897	77.502	73.2211	78.8137	72.3712	71.5016	0	76.1255	77.1845	72.2498	76.414	81.7366	76.2255	82.4123	78.7122	66.9071	76.765	75.5117	72.9494	71.9157
		379	1628.92	78.6397	74.8894	86.9214	74.1415	73.7527	72.6362	84.7264	71.959	72.2034	80.2791	81.3698	71.4931	69.7541	75.2391	69.7177	75.3436	73.7269	0	77.395	65.7671	73.6986	72.1462	78.8862	77.7558	70.4157	69.2539	0	73.7864	72.8925	81.0165	76.0392	80.679	72.6109	73.915	80.6119	68.1134	75.5344	73.4897	79.2203	74.8335
		380	1632.78	79.4629	72.9059	84.6282	70.7827	72.0292	77.6532	79.907	73.7087	72.815	72.4336	77.4052	78.0539	74.1243	71.0318	72.2149	76.9991	78.7486	68.4427	78.9593	69.3462	74.6691	74.1476	76.0863	77.6593	71.6804	69.5985	72.7236	73.5935	70.1246	72.699	75.1909	84.2265	75.8487	74.4591	79.6573	72.3061	82.4383	71.9038	72.4557	71.5214
		381	1636.64	72.1871	75.4145	83.2051	72.7008	74.3685	77.2876	80.2638	77.9642	69.403	75.555	84.0674	73.7371	72.533	74.5539	72.9626	76.0766	81.383	0	77.8844	68.4019	82.2936	72.1041	79.4144	81.783	72.0546	70.1926	0	76.8939	73.531	74.3258	73.0097	78.9964	83.3319	71.7817	77.694	0	77.601	77.1573	75.1836	73.201
		382	1640.5	73.9569	77.8648	81.1306	75.7521	71.6506	73.3283	81.8667	75.3065	75.508	72.5281	79.8142	80.3617	73.4868	77.7868	68.6109	78.5636	75.5264	74.8222	74.3842	67.5355	74.2859	69.5938	75.1152	80.3272	75.4981	68.6155	0	76.8247	77.0777	72.7523	74.1805	79.1031	73.1718	72.1187	79.804	67.493	75.2294	71.6669	70.4912	73.6942
		383	1644.36	76.3882	74.9874	86.0669	70.5094	0	78.0036	78.5457	74.5353	72.0447	73.0339	78.2005	86.5077	66.7577	75.6088	71.6614	78.5043	79.3311	0	79.7536	70.7525	79.5756	74.1665	77.7939	76.9758	72.6377	72.7731	0	75.6057	72.6979	79.288	70.963	83.2187	70.6125	70.7262	73.2499	70.1616	75.7059	80.0867	77.0433	72.6313
		384	1648.22	75.2206	74.1359	80.8293	75.6189	66.9613	70.5459	74.758	74.5594	71.4375	76.1683	80.2328	77.553	72.1309	81.8226	70.8304	76.1288	76.2957	72.0361	76.1584	70.8122	76.7726	73.9923	80.3273	80.27	69.7676	72.8783	0	69.8591	81.8096	71.1032	76.8283	79.2458	82.0812	72.7519	80.8695	69.3636	75.6434	73.6197	76.2864	77.3272
		385	1652.08	77.0326	72.1421	80.7531	72.7941	66.9611	72.5739	83.4824	79.2481	74.3066	77.4443	74.8966	71.3132	67.6363	70.993	74.1425	75.0257	75.9199	70.2041	75.6092	68.0509	76.1219	75.8648	79.8042	83.7826	70.1942	78.0675	0	77.7708	80.2424	73.4193	73.9008	82.2241	73.8145	77.0233	78.4493	71.2166	84.5511	75.43	77.2761	71.9432
		386	1655.94	73.8838	74.3704	77.3937	69.9625	71.5349	75.2238	80.2278	73.7231	72.0429	77.8375	71.8777	77.9411	74.5388	80.5729	74.7803	72.4095	79.9994	66.4082	72.5674	71.7168	75.9961	70.1205	77.9828	82.0134	69.9441	70.4292	0	75.8593	69.5354	72.5483	76.1355	81.0354	73.1646	79.7886	78.3289	70.8887	77.5352	71.2212	81.222	72.2234
		387	1659.8	76.6299	77.2739	86.3626	76.4122	71.0589	74.0673	80.1691	73.5136	73.1073	75.6272	80.2239	73.1567	71.9234	76.2466	76.3586	73.4948	82.4133	70.2535	78.1001	73.4462	83.2296	75.3491	81.0739	80.1651	0	66.4319	0	75.864	75.5559	75.8861	75.3465	79.295	80.2853	74.8514	77.4998	72.9896	77.1425	70.4569	74.8892	69.2754
		388	1663.66	71.2671	77.8561	77.9917	74.2817	67.7474	75.7332	81.7029	82.5986	70.8727	74.4227	81.055	73.6043	69.7521	79.5504	78.307	79.637	77.5755	67.6745	72.2761	69.6393	77.1331	74.9769	77.0654	77.5791	74.6025	71.2368	0	72.283	76.8819	72.8904	72.536	79.7413	76.0166	75.3832	76.6477	80.5668	80.133	73.3491	77.527	71.481
		389	1667.52	76.8229	71.5967	82.5565	76.7792	70.7495	78.0532	76.1032	71.5477	73.3866	75.5967	75.8325	75.7505	79.162	79.8691	74.9778	75.8111	75.629	69.7763	74.6936	64.7852	80.2156	76.3019	76.726	78.1374	75.4832	74.4033	0	72.5407	76.2963	77.6625	74.7234	78.322	73.0057	75.279	79.379	0	82.4266	76.0418	77.8333	69.5091
		390	1671.38	80.3483	75.7733	85.8454	71.9987	67.3994	73.1562	79.3086	70.2869	69.2953	76.7387	75.2598	83.5825	77.4429	80.0797	76.108	73.8937	80.1942	69.4978	76.7968	70.9768	78.2066	76.4656	77.1164	77.8558	68.2194	72.9315	0	73.0259	80.1961	72.1366	77.9477	84.8404	78.5208	69.1969	81.8323	67.5698	76.2487	73.5777	76.7206	71.67
		391	1675.24	74.0472	72.0084	83.6336	75.4331	73.2147	72.5186	80.2389	75.4187	72.9788	75.7376	78.3473	80.7916	70.7576	80.2043	81.8937	74.3342	74.7692	69.1044	75.6524	69.5353	73.7007	70.1419	84.6648	74.8376	70.2629	66.8299	0	72.0035	79.5727	73.4332	71.5245	77.0409	73.742	73.3742	76.4529	0	81.3775	74.3445	79.6482	74.5716
		392	1679.1	75.1593	72.2541	76.0222	74.4678	68.6634	67.6195	88.5441	71.3746	76.1375	76.2461	72.1804	76.637	72.5566	75.278	69.4736	76.2631	76.6383	68.2143	75.1706	65.7517	79.4732	73.2174	82.1305	74.8183	73.2003	72.1691	0	73.6335	79.5314	71.3879	72.3112	76.2004	73.3363	72.6281	77.0849	74.1456	79.8474	73.0842	72.4455	69.8297
		393	1682.96	79.9696	73.2184	81.8416	70.9359	70.4811	74.1649	80.2263	75.562	74.4216	76.4456	82.5267	81.0797	75.5492	73.1634	74.9111	74.0696	77.9494	72.7935	77.3107	66.8948	78.5178	73.0249	77.8703	79.8973	68.46	68.2272	0	72.7171	74.6815	74.3332	69.9568	77.8298	77.7653	74.5732	80.3998	77.8668	82.0789	71.4206	74.4906	67.8254
		394	1686.82	73.8056	73.2546	84.2948	78.1191	64.645	75.6765	78.5663	64.553	74.4857	75.9753	76.1305	78.2605	75.2827	70.4999	72.6813	74.1114	77.4797	67.4683	76.3529	64.4185	78.4174	74.3919	74.4495	78.1324	71.1934	71.9517	0	72.0945	75.5371	73.6492	73.549	79.2512	72.2191	78.6534	76.4635	0	79.3596	72.0497	71.597	72.3689
		395	1690.68	73.8744	74.1474	78.2754	74.6606	70.7588	76.2309	96.1057	75.3443	75.7028	72.3116	80.2621	80.9187	69.497	72.4314	74.3344	77.1575	79.6567	68.244	70.5771	74.1699	81.1908	75.2249	79.5493	78.0064	69.1299	69.4358	0	70.6075	84.0236	71.455	74.1101	81.3517	80.4455	75.9341	77.1356	0	82.3904	79.5162	75.8042	67.866
		396	1694.54	74.0441	72.1757	76.4927	73.3279	74.1896	72.0102	79.7777	79.2501	78.3486	77.2409	79.7443	74.5783	71.3374	76.117	75.9602	76.3824	76.8046	73.0234	79.1025	67.6348	78.5174	71.9734	80.4837	78.441	69.0481	69.8367	0	72.3136	73.8645	76.4571	73.759	83.6771	78.3765	77.7909	77.9027	0	80.3101	73.6336	70.198	73.1508
		397	1698.4	77.549	73.5544	80.8326	78.3807	68.6537	72.0216	79.0533	76.6658	76.8741	87.9138	77.1884	74.8768	72.4756	78.4484	81.1289	76.8116	76.2275	71.0562	75.2633	71.6308	72.1947	73.5682	74.8168	74.8539	72.4136	69.6248	0	74.2194	78.5922	75.181	77.1273	78.1011	75.1249	74.9763	78.0938	74.6484	79.3944	81.3781	77.9554	70.7778
		398	1702.26	78.2378	80.6675	77.0373	73.0561	72.6519	70.387	76.9974	75.7832	74.2115	75.9099	76.3142	78.8284	71.1206	76.4062	71.5348	77.476	77.0027	69.5636	74.4131	65.9334	74.8325	73.9256	75.1467	80.9758	72.9556	70.8417	0	72.5084	81.6222	80.5765	71.3413	79.4646	76.1536	75.1163	77.3777	75.1741	72.3665	73.4718	73.7984	76.5888
		399	1706.12	73.9343	75.5166	80.9448	80.9929	67.7396	77.1055	81.7917	72.9664	76.3417	77.0408	77.3147	75.828	72.5716	72.7228	77.0617	72.0283	73.3963	70.4423	73.5566	73.7228	81.3289	79.4661	77.5491	75.7018	69.8311	71.0863	0	73.9876	76.6003	78.2625	75.8312	78.654	78.758	71.8602	75.9658	73.1073	80.49	70.9643	79.8737	67.2799
		400	1709.98	82.2741	75.0132	79.2564	71.7139	66.8387	69.267	76.3414	74.0102	74.9712	69.6956	83.1287	74.5961	69.0947	75.6013	78.8355	73.5374	77.8757	0	76.8419	69.7299	80.351	73.5609	75.8738	80.7911	0	68.5994	0	69.9162	76.9332	75.1573	75.249	82.1508	75.5487	77.9167	82.3486	78.94	84.2459	72.5367	79.0785	71.4831
		401	1713.84	71.6702	69.0829	84.3607	79.9379	70.2521	71.9621	77.6042	80.0821	73.1213	77.8853	79.8649	78.214	78.1389	77.7193	77.5963	77.186	79.119	67.4872	74.8268	71.4694	74.4794	70.867	76.0095	78.7342	74.6725	78.0311	0	73.2864	0	77.8122	72.2997	81.3437	77.1104	76.9662	76.6951	75.2136	76.2759	76.2334	72.9081	66.4969
		402	1717.7	73.2035	71.8995	76.6212	73.4962	70.1046	73.8805	84.7019	75.8671	71.5638	76.7037	80.0194	75.4053	71.6806	73.3931	76.9936	80.2014	74.6159	70.421	77.7663	71.3967	82.0829	69.5511	74.815	79.3802	68.6022	70.9933	0	75.3315	80.5479	69.0256	78.0256	79.4023	76.0259	75.4084	72.666	0	73.2717	78.8951	73.7271	70.6347
		403	1721.56	73.1584	75.7189	81.0129	73.6656	67.3138	76.9585	80.6134	81.1877	70.6133	77.7559	76.6135	78.273	69.5119	71.9322	73.8831	72.6543	80.6217	68.7026	77.072	68.7564	76.1948	71.3763	76.5307	76.7769	74.3335	73.49	0	75.5341	79.4247	73.6736	76.128	83.0106	80.3576	73.4573	73.2232	74.0581	75.5104	73.6444	75.0825	71.0425
		404	1725.42	70.0784	68.1018	86.3053	77.3594	73.2789	70.9781	73.6595	74.1579	77.2313	79.8689	81.4319	78.53	77.3795	75.7604	72.4928	76.3688	77.9871	74.9244	77.4032	71.6088	80.4633	72.8395	83.6983	73.3686	70.163	72.1736	0	77.3323	79.2579	70.1379	73.819	83.0214	80.5507	72.6999	78.2164	79.0749	78.6568	81.3127	82.7389	72.521
		405	1729.28	68.9841	73.4368	82.5561	72.8813	69.2436	72.0522	79.8516	73.2075	71.8158	74.7528	83.1927	79.0747	73.8211	72.0019	72.2449	69.9255	83.1686	69.0332	74.3558	70.6741	76.1004	69.4564	74.4673	81.8408	69.6334	63.7591	0	76.4015	80.6518	71.8605	75.9254	79.4951	80.9014	75.4072	75.2164	74.9743	75.9262	74.0298	78.1503	71.3602
		406	1733.14	77.6705	73.7037	92.3515	76.2524	67.9846	70.5727	76.385	76.83	74.5845	76.4447	79.9644	79.5799	71.0556	75.3909	75.1094	75.9823	78.6358	70.8508	69.7963	0	76.8221	67.9661	79.7274	82.2051	73.9027	73.4257	0	76.0596	75.3769	74.4448	77.0588	81.1742	77.8897	77.5181	79.6504	72.3651	71.7845	78.2485	74.6577	77.6428
		407	1737	76.3699	73.4094	89.0613	74.6933	70.1682	74.4623	81.3179	73.3143	77.4788	78.0306	76.068	77.2595	73.4129	69.972	78.432	68.0554	77.9416	71.2481	71.5476	67.3378	76.4211	69.2738	78.1126	84.3832	72.3099	73.75	0	78.0042	77.7119	75.5676	77.4872	85.1786	72.2654	72.7764	78.4519	72.8579	82.3408	76.487	71.089	73.8709
		408	1740.86	74.1789	69.0974	83.7342	76.6659	69.9145	78.6168	77.3048	79.9065	75.2601	74.6844	77.7618	73.7552	74.9657	70.38	77.8329	71.2274	73.143	67.2903	74.4257	74.4582	75.8902	76.7831	78.048	81.8087	71.8656	71.1583	0	78.0762	76.7241	77.8652	72.0765	82.0827	75.3016	71.9417	80.1118	73.6496	79.4441	70.9701	80.5486	72.7895
		409	1744.72	77.1267	74.9456	84.0279	78.8313	69.4277	81.6104	77.6052	76.4904	77.6432	76.7017	79.5971	73.614	72.968	73.2955	77.2204	78.8672	83.2382	66.8903	69.4184	66.416	73.9457	72.001	80.1538	87.5349	72.0138	68.7096	71.6181	73.2952	74.0597	74.39	77.2612	83.8222	82.7136	73.0044	81.7137	71.3773	83.1331	72.4209	72.5257	71.0833
		410	1748.58	73.8484	73.9603	83.8923	74.0689	71.3591	70.5784	86.509	71.8792	72.5366	72.65	79.9461	74.6091	73.2847	73.121	77.1009	77.6946	80.3034	65.3644	73.6056	67.4629	78.493	78.1189	81.3789	79.0656	72.6096	76.0517	74.9684	75.7346	79.9723	70.8393	76.4961	82.2244	81.1797	71.4354	82.6587	74.2479	73.4074	73.0042	71.0259	75.0234
		411	1752.44	72.744	73.0385	83.2131	75.406	69.6174	76.0678	78.0764	74.5077	77.5402	76.4468	78.5076	74.9833	73.4183	75.7154	75.6287	73.7833	77.0331	69.9792	73.607	70.6921	75.4387	75.5259	83.94	80.3138	69.1921	76.2358	74.5685	70.9652	82.017	73.1916	75.6603	84.7466	80.8148	71.434	77.4391	72.1554	75.1528	70.8664	76.2198	76.6364
		412	1756.3	72.3578	77.2643	78.6818	77.7695	72.6124	82.4702	82.172	75.7886	73.0037	75.5031	82.7099	78.2552	76.4343	74.7189	75.3361	72.3583	75.9029	65.4017	76.7936	70.2593	73.8458	78.9895	77.2065	81.2448	74.9649	72.32	75.2587	71.2558	0	80.3998	76.6038	81.0191	78.7109	78.5842	84.8022	74.2764	80.3728	70.5069	76.3772	72.7464
		413	1760.16	69.9032	71.4936	83.9325	71.795	70.7453	74.5252	79.2873	74.1048	73.641	80.5992	84.5258	79.4813	76.185	68.6288	74.349	74.5903	79.3723	71.342	69.4941	68.1353	69.1784	74.9371	79.3343	82.4102	72.0785	68.2971	70.2321	75.1877	75.6131	72.5444	73.3813	82.2444	77.2263	75.2768	78.6423	76.0703	73.3386	73.1103	77.9527	72.926
		414	1764.02	79.1914	71.5098	80.3059	77.0036	67.7731	73.1862	78.1016	77.2004	78.664	80.3913	77.2343	76.7426	67.351	72.9456	74.7298	82.4396	76.3264	70.8302	76.8889	70.9933	75.1168	68.6977	79.7905	78.6592	71.2342	71.7257	74.0225	74.4559	73.1634	74.9094	79.0221	82.9071	81.7847	70.2625	73.238	72.802	81.2071	75.8915	74.3398	73.1325
		415	1767.88	75.6028	73.4443	78.8481	73.423	0	68.3421	76.4649	74.2867	75.2603	67.2527	77.4479	78.9815	76.9221	70.9903	77.8416	77.0271	79.5278	68.2618	73.1684	79.0679	74.86	73.3362	79.4218	84.9581	70.0095	71.989	79.1387	74.3226	0	69.1094	74.7237	84.8721	77.5479	72.353	76.2963	78.4688	77.1581	72.4435	75.8146	73.2675
		416	1771.74	76.6013	76.7514	81.6345	68.7953	71.4124	77.5785	74.1504	73.8624	75.2466	73.8556	77.3555	74.8357	72.3744	72.9923	79.3517	77.4496	74.4832	67.8873	68.3348	0	73.9906	73.1201	78.7078	81.3737	73.9273	74.7861	76.8461	73.5568	80.6034	74.8958	70.3656	81.0937	76.3431	70.8987	77.1842	79.5612	79.7956	71.7467	74.2324	70.1585
		417	1775.6	70.9238	72.7769	79.64	75.4235	68.6392	76.5826	77.9681	75.6445	75.8694	76.2343	74.9806	77.1654	71.893	72.3085	74.2729	74.2144	75.3211	65.9318	71.9722	73.9372	72.7689	75.3459	77.2881	79.3998	73.6626	73.555	77.568	71.1281	77.8826	72.7504	75.7285	79.2942	74.4465	73.1549	81.8049	77.5594	76.145	73.6584	74.214	72.0215
		418	1779.46	72.5881	76.3801	87.4707	73.2095	71.666	72.7403	87.0797	75.4214	72.8877	74.8384	78.2408	73.351	71.5567	70.7977	81.941	75.2284	80.1213	67.443	72.8406	0	73.8233	73.3343	80.3694	79.9061	73.4245	66.9377	76.2552	74.6864	75.7817	81.9715	74.8914	79.9425	75.2942	73.5017	81.9762	74.2927	78.0363	73.9972	73.3892	72.6982
		419	1783.32	71.4191	73.0742	73.8036	72.9954	65.5267	69.9598	76.103	74.096	71.9092	72.3206	79.39	75.4494	73.8324	75.9709	71.8719	72.7841	78.5144	71.2907	70.5316	70.0812	76.853	73.2256	84.4573	73.1779	70.5154	68.3299	75.1999	76.8473	75.9733	73.3552	73.069	80.7005	76.4658	75.6917	73.7486	74.1664	77.3913	76.7328	72.473	69.5913
		420	1787.18	72.8801	74.2985	88.6372	72.1077	72.6837	75.6231	76.9547	76.2394	74.1497	72.456	76.4246	76.165	68.8051	0	73.1299	74.3749	76.3784	0	74.8532	69.7351	77.2662	73.2963	186.956	78.8385	70.2359	70.0663	74.6553	73.9724	73.8647	75.5386	73.4681	83.9123	78.2177	70.6294	80.4975	76.4813	75.9571	71.751	75.4763	73.5342
[truncated: 176 more rows]

## Sheet: Average Spots by Background
				SptId_10	SptId_11	SptId_12	SptId_17	SptId_19	SptId_21	SptId_22	SptId_25	SptId_28	SptId_30	SptId_32	SptId_35	SptId_37	SptId_38	SptId_39	SptId_44	SptId_46	SptId_47	SptId_49	SptId_51	SptId_56	SptId_59	SptId_60	SptId_63	SptId_64	SptId_69	SptId_71	SptId_73	SptId_75	SptId_78	SptId_80	SptId_81	SptId_85	SptId_86	SptId_88	SptId_89	SptId_92	SptId_93	SptId_95	SptId_98
[truncated: 597 more rows]
