# Supplementary material for: Quantitative imaging of transcription in living Drosophila embryos reveals the impact of core promoter motifs on promoter state dynamics
Source: Nat Commun. 2021 Jul 23;12:4504. doi: 10.1038/s41467-021-24461-6 (PMC8302612; doi:10.1038/s41467-021-24461-6)
Supplement: Supplementary file 13 — Source Data [file 41467_2021_24461_MOESM13_ESM.zip › NatComm Source Data/snaE-sna+INRPr/sna+INRPr M3 - DividedByBackground_SpatialSelected.xls]

## Sheet: Spots by Background
		Frame	Time	SptId_12	SptId_13	SptId_14	SptId_16	SptId_17	SptId_18	SptId_20	SptId_22	SptId_23	SptId_25	SptId_26	SptId_27	SptId_30	SptId_31	SptId_34	SptId_35	SptId_36	SptId_37	SptId_39	SptId_40	SptId_44	SptId_45	SptId_46	SptId_47	SptId_48	SptId_49	SptId_51	SptId_53	SptId_54	SptId_57	SptId_58	SptId_59	SptId_61	SptId_63	SptId_64	SptId_65	SptId_70	SptId_71	SptId_73	SptId_74	SptId_76	SptId_77	SptId_78	SptId_80	SptId_81	SptId_82
		0	138.96	0	0	0	0	0	0	0	0	0	0	0	0	0	0	0	0	0	0	0	0	16.2645	0	0	0	0	0	0	0	0	18.5809	0	0	0	0	0	0	0	0	0	0	0	0	0	0	0	0
		1	142.82	0	0	0	0	0	0	0	0	0	0	0	0	0	0	0	0	0	0	0	0	0	0	0	0	0	0	0	0	0	0	0	0	0	0	0	0	0	0	0	0	0	0	0	0	0	0
		2	146.68	0	0	0	0	0	0	0	0	0	0	0	0	0	0	0	0	0	0	0	0	0	0	0	0	0	0	0	0	0	0	0	0	0	0	0	0	0	0	0	0	0	0	0	0	0	0
		3	150.54	0	0	0	0	0	0	0	0	0	0	0	0	0	0	0	0	0	0	0	0	0	0	0	0	0	0	0	0	0	0	0	0	0	0	0	0	0	0	0	0	0	0	0	0	0	0
		4	154.4	0	0	0	0	0	0	0	0	0	0	0	16.4341	0	0	0	0	0	0	0	0	0	0	0	0	0	0	0	0	0	0	0	0	0	0	0	0	0	0	0	0	0	0	0	0	0	0
		5	158.26	0	0	0	0	0	0	0	0	0	0	0	0	0	0	0	0	0	0	0	0	0	0	0	0	0	0	0	0	0	36.9178	0	0	0	0	0	0	0	0	0	0	0	0	0	0	0	0
		6	162.12	0	0	0	0	0	0	0	0	0	0	0	0	0	0	0	0	0	0	0	0	0	0	0	0	0	0	0	40.7657	0	53.9904	0	0	0	0	0	0	0	0	0	0	0	0	0	0	0	0
		7	165.98	0	0	0	0	0	0	0	0	0	0	0	0	0	0	0	0	0	0	0	0	0	0	0	0	0	0	0	0	0	39.8216	0	0	0	0	0	0	0	0	0	0	0	0	0	0	0	0
		8	169.84	0	0	0	0	0	0	0	0	0	0	0	0	0	0	0	0	0	0	0	0	0	0	0	0	0	0	0	0	0	39.2813	0	0	0	0	0	0	0	0	0	0	0	0	0	0	0	0
		9	173.7	0	0	0	0	0	0	0	0	0	0	0	0	0	0	0	0	0	0	0	0	0	0	0	0	0	0	0	31.1889	0	74.8565	0	0	0	0	0	0	0	0	0	0	0	0	0	0	0	0
		10	177.56	0	0	0	0	0	0	0	0	0	0	0	0	0	0	0	0	0	0	0	0	0	0	0	0	0	0	0	19.0905	0	58.0555	0	0	0	0	0	0	0	0	0	0	0	0	0	0	0	0
		11	181.42	0	0	0	0	0	0	0	0	0	0	0	0	0	0	0	0	0	0	0	0	0	0	0	14.5538	0	0	0	35.1712	0	45.9711	0	0	0	0	0	0	0	0	0	0	0	0	0	0	0	0
		12	185.28	0	0	0	0	0	0	0	0	0	0	0	0	0	0	0	0	0	0	0	0	0	0	0	0	0	0	0	39.2152	0	82.3306	0	0	0	0	0	0	0	0	0	0	0	0	0	0	0	0
		13	189.14	0	0	0	0	22.3075	0	0	0	0	0	0	0	0	0	0	0	0	0	0	0	0	0	0	0	0	0	0	34.346	0	47.7235	0	0	0	0	0	0	0	0	0	0	0	0	0	0	0	0
		14	193	0	0	0	0	0	0	0	0	0	0	0	0	0	0	0	0	0	0	0	0	0	0	0	0	0	0	0	35.0655	0	0	0	0	0	0	0	0	0	0	0	0	0	0	0	0	0	0
		15	196.86	0	0	0	0	0	0	0	0	0	0	0	0	0	0	0	0	0	0	0	0	0	0	0	0	0	0	0	62.3353	0	0	0	0	0	0	0	0	0	0	0	0	0	0	0	0	0	0
		16	200.72	0	0	0	0	0	0	0	0	0	0	0	0	0	0	0	0	0	0	0	0	0	0	0	0	0	0	0	0	0	0	0	0	0	0	0	0	0	0	0	0	0	0	0	0	0	0
		17	204.58	0	0	0	0	0	0	0	0	0	0	0	0	0	0	0	0	0	0	0	0	0	0	0	0	0	0	0	0	0	40.3616	0	0	0	0	0	0	0	0	0	0	0	0	0	0	0	0
		18	208.44	0	0	0	0	0	0	0	0	0	0	0	0	0	0	0	0	0	0	0	0	0	0	0	0	0	0	0	30.0096	0	21.4143	0	0	0	0	0	0	0	0	0	0	0	0	0	0	0	0
		19	212.3	0	0	0	0	0	0	0	0	0	0	0	0	0	0	0	0	0	0	0	0	0	0	0	0	0	0	0	54.7447	0	0	0	0	0	0	0	0	0	0	0	0	0	0	0	0	0	0
		20	216.16	0	0	0	0	0	0	0	0	0	0	0	0	0	0	0	0	0	0	0	0	16.5358	0	0	0	0	0	0	51.1821	0	0	0	0	0	0	0	0	0	0	0	0	0	0	0	0	0	0
		21	220.02	0	0	0	0	0	0	0	0	0	0	0	0	0	0	0	0	0	0	0	0	0	0	0	0	0	0	0	42.1429	0	31.9705	0	0	0	0	0	0	0	0	0	0	0	0	0	0	0	0
		22	223.88	0	0	0	0	0	0	0	0	0	0	0	0	0	0	0	0	0	0	0	0	0	0	0	0	0	0	0	63.5233	0	0	0	0	0	0	0	0	0	0	0	0	0	0	0	0	0	0
		23	227.74	0	0	0	0	0	0	0	0	0	0	0	0	14.7358	0	0	0	0	0	0	0	0	0	0	0	0	0	0	40.7463	0	0	0	0	0	0	0	0	0	0	0	0	0	0	0	0	0	0
		24	231.6	0	0	0	0	0	0	0	0	0	0	0	0	0	0	0	0	0	0	0	0	0	0	0	26.5713	0	0	0	38.1519	0	0	0	0	0	0	0	0	0	0	0	0	0	0	0	0	0	0
		25	235.46	0	0	0	0	0	0	0	0	0	0	0	0	0	0	0	0	0	0	0	0	0	0	0	22.8702	0	0	0	46.9477	0	0	0	0	0	18.2669	0	0	0	0	0	0	0	0	0	0	0	0
		26	239.32	0	0	0	0	0	0	0	0	0	0	0	0	0	0	0	0	0	0	0	0	25.6749	0	0	27.4718	0	0	0	127.882	0	0	0	0	0	0	0	0	0	0	0	0	0	0	0	0	0	0
		27	243.18	0	0	0	0	0	0	0	0	0	0	0	0	0	0	0	0	0	0	0	0	24.8678	0	0	0	0	0	0	58.743	0	0	0	0	0	0	0	0	0	0	0	0	0	0	0	0	0	0
		28	247.04	0	0	0	0	0	0	0	0	0	0	0	0	0	0	0	0	0	0	0	0	41.0517	0	0	28.4767	0	0	0	109.072	0	0	0	0	0	0	0	0	0	16.187	0	0	0	0	0	0	0	35.6245
		29	250.9	0	0	0	0	0	0	0	0	0	0	0	0	0	0	0	0	0	0	0	0	55.0772	0	0	82.5879	0	0	0	60.2031	0	0	0	0	0	0	0	0	0	0	0	0	0	0	0	0	0	44.8946
		30	254.76	0	0	0	0	0	0	0	0	16.0523	0	0	0	0	0	0	0	0	0	0	0	46.8883	0	0	72.0883	0	0	0	62.3156	0	0	0	0	0	0	0	0	0	0	0	0	0	0	0	0	0	35.2493
		31	258.62	0	0	0	0	0	0	0	0	0	0	0	0	0	0	0	0	0	0	0	0	68.5886	0	0	54.7175	0	0	0	61.7056	0	0	0	0	0	0	0	0	0	0	0	0	0	0	0	18.2329	0	64.4701
		32	262.48	0	0	0	0	0	0	0	0	0	0	0	0	0	0	0	0	0	0	0	0	59.9884	0	0	46.3862	0	0	0	95.3629	0	0	0	0	0	46.8322	0	0	0	0	0	0	0	16.2161	0	0	0	89.8065
		33	266.34	0	0	0	0	0	0	0	0	0	0	0	0	0	0	0	0	0	0	0	0	75.3431	0	0	116.404	0	0	0	76.5485	0	0	0	0	0	0	0	0	0	0	0	0	0	0	0	0	0	80.4059
		34	270.2	0	0	0	0	0	0	0	0	0	0	0	0	0	0	0	0	0	0	0	0	60.6226	0	0	48.964	0	0	0	115.035	0	0	0	0	0	0	0	0	0	0	0	0	0	0	0	0	0	112.385
		35	274.06	0	0	0	0	0	0	27.147	0	0	0	0	0	0	0	0	0	0	0	0	0	73.1098	0	0	81.7761	0	0	0	72.5567	0	0	0	0	0	56.634	0	0	0	0	0	0	0	0	0	0	0	129.16
		36	277.92	0	0	0	0	0	0	0	0	0	0	0	0	0	0	0	0	0	0	0	0	75.6704	0	0	56.9842	0	0	0	114.014	0	0	0	0	0	86.5218	0	0	0	0	0	0	0	0	0	0	0	150.988
		37	281.78	0	0	0	0	0	0	19.4914	0	0	0	0	0	0	0	0	0	0	0	0	0	50.4116	0	0	61.3119	0	0	0	49.1737	0	0	0	0	0	49.1835	0	0	0	0	0	0	0	0	0	0	0	133.977
		38	285.64	0	0	0	0	0	0	24.002	0	0	0	0	0	0	0	0	0	0	0	0	0	79.5442	0	0	72.5861	0	0	0	103.942	0	0	0	0	0	93.4927	0	0	0	0	0	0	0	0	0	0	0	143.178
		39	289.5	0	0	0	0	0	0	54.533	0	0	0	0	0	0	0	0	0	0	0	0	0	81.5445	0	0	18.3935	0	0	0	128.313	0	0	0	0	0	102.39	0	0	0	0	0	0	0	0	0	0	0	127.719
		40	293.36	0	0	0	0	0	0	28.4254	0	0	0	0	0	0	0	0	0	0	0	0	0	57.7376	0	0	56.9206	0	0	0	113.105	0	0	0	0	0	115.259	0	0	0	0	0	0	0	0	0	0	0	170.129
		41	297.22	0	0	0	0	0	0	68.9032	0	0	0	0	0	0	0	0	0	0	0	0	0	78.5531	0	0	45.3361	0	0	0	82.3975	0	0	0	0	0	76.9336	0	0	0	0	0	0	0	0	0	0	0	264.381
		42	301.08	0	0	0	0	0	0	54.1063	0	0	0	0	0	0	0	0	22.8556	0	0	0	0	65.0534	0	0	0	0	0	0	68.0527	0	0	0	0	0	120.438	0	0	0	0	0	0	0	0	0	0	0	213.597
		43	304.94	0	0	0	0	0	0	58.3145	0	0	0	0	0	0	0	0	0	0	0	0	0	132.373	0	0	0	0	0	0	96.8804	0	0	0	0	0	52.826	0	0	21.8253	0	0	0	0	0	0	0	0	214.903
		44	308.8	36.1648	0	0	0	0	0	64.6528	0	0	0	0	0	0	0	0	71.4147	0	0	0	0	79.8223	0	0	0	0	0	0	89.2052	0	0	15.433	0	0	88.99	0	0	0	0	0	0	0	0	0	0	0	228.203
		45	312.66	45.2985	0	0	0	0	0	47.3411	0	0	0	0	0	0	0	0	67.9623	0	0	0	0	57.3782	0	0	0	0	0	0	112.852	0	0	0	0	0	71.2669	0	0	0	0	0	0	0	0	0	0	0	168.752
		46	316.52	0	0	0	0	0	0	68.8409	0	0	0	0	0	0	0	0	73.8823	74.4786	0	0	0	88.9415	0	0	0	0	0	0	50.7602	0	0	0	0	0	136.847	33.9298	0	0	0	0	0	0	0	0	0	0	240.801
		47	320.38	74.4251	0	0	0	0	0	60.3677	0	0	0	0	0	0	0	0	83.2651	73.1743	0	0	0	91.2816	0	0	0	0	0	0	98.4648	0	0	0	0	0	72.6076	0	0	0	0	0	0	0	0	0	0	0	211.071
		48	324.24	23.7963	0	0	0	0	0	46.5227	0	0	0	0	0	0	0	0	113.232	83.0794	0	0	0	69.4073	0	0	0	0	0	0	34.6491	0	0	0	0	0	112.623	0	0	0	0	0	0	0	0	0	0	0	310.917
		49	328.1	44.8228	0	0	0	0	0	108.392	0	0	0	0	0	0	0	0	106.888	80.1092	0	0	0	71.1334	0	0	0	0	0	0	57.1808	0	0	0	0	0	77.4518	0	21.7014	0	0	0	0	0	0	0	0	0	291.059
		50	331.96	46.1453	0	0	0	0	0	91.1426	0	0	0	0	0	0	0	0	106.05	66.2102	0	0	0	63.8113	0	0	0	0	0	0	76.6611	0	0	0	0	0	83.4601	0	0	0	0	0	0	0	0	0	0	0	274.098
		51	335.82	56.177	0	0	0	0	0	31.6973	0	0	0	0	0	0	0	0	173.43	114.011	0	0	0	57.7457	0	0	0	0	0	0	124.688	0	0	0	0	0	97.751	0	0	0	0	0	0	0	0	0	0	0	269.933
		52	339.68	45.9311	0	0	0	0	0	70.0068	0	0	0	0	0	0	0	0	152.465	173.174	0	0	0	97.5769	0	0	0	0	0	0	100.132	0	0	0	0	0	102.533	0	0	0	0	0	0	0	0	0	0	0	224.311
		53	343.54	77.3557	0	0	0	0	0	124.743	0	0	0	0	0	0	0	0	148.093	144.177	0	0	0	72.2243	0	0	0	0	0	0	83.2549	0	0	0	0	0	107.173	0	0	0	0	0	0	0	0	0	0	0	254.515
		54	347.4	68.7189	0	0	0	0	0	116.266	0	0	0	0	0	0	0	0	85.4127	145.102	0	0	0	103.011	0	0	0	0	0	0	128.107	0	0	0	0	0	106.386	0	0	0	0	19.5226	0	0	0	0	0	0	223.64
		55	351.26	57.8452	0	0	0	0	0	101.008	0	0	0	0	0	0	0	0	178.829	148.154	0	0	0	95.5802	0	0	0	0	0	0	57.1033	0	0	28.7537	0	0	104.657	0	0	0	0	0	0	0	0	0	0	0	184.708
		56	355.12	72.0134	0	0	0	0	0	45.1927	0	24.2337	0	0	0	0	0	0	132.863	192.565	0	0	0	80.4327	0	0	0	0	0	0	64.6853	0	0	0	0	0	98.1241	0	0	0	0	38.2221	0	0	0	0	0	0	221.973
		57	358.98	68.2644	0	0	0	0	0	55.9332	0	0	0	0	0	0	0	0	174.899	188.741	0	0	0	139.714	0	0	0	0	0	0	46.5012	0	0	0	0	0	26.5549	0	0	0	0	0	0	0	0	0	0	0	204.931
		58	362.84	97.7518	0	0	0	0	0	127.157	0	0	0	0	0	0	0	0	157.725	213.131	0	0	0	132.45	0	0	0	0	0	0	50.3436	0	0	0	0	0	71.15	0	0	0	0	0	0	0	0	0	0	0	248.853
		59	366.7	69.2146	0	0	0	0	0	84.1965	0	36.4712	0	0	0	0	0	0	63.6096	302.62	0	0	0	109.742	0	0	0	0	0	0	78.0042	0	0	0	0	0	98.9366	0	0	0	0	0	0	0	0	0	0	0	235.187
		60	370.56	91.5503	0	0	0	0	0	122.069	0	26.5906	0	0	0	0	0	0	117.271	231.999	0	0	0	96.2958	0	0	0	0	0	0	81.9722	0	0	0	0	0	164.862	0	0	0	0	0	0	0	0	0	0	0	253.7
		61	374.42	84.8684	0	0	0	0	0	96.5011	0	82.2724	0	0	0	0	0	0	184.141	227.136	0	0	0	136.016	0	0	0	0	0	0	84.6549	0	0	0	0	0	106.177	0	0	0	0	65.1886	0	0	0	0	0	0	276.534
		62	378.28	58.8315	0	0	0	0	0	56.7324	0	78.942	0	0	0	0	0	0	167.957	227.287	0	0	0	127.869	0	0	0	0	0	0	0	0	0	0	0	0	108.189	0	0	0	0	0	0	0	0	0	0	0	249.273
		63	382.14	74.8116	0	0	0	0	0	52.764	0	116.666	0	0	0	0	0	0	158.833	249.154	0	0	0	105.634	0	0	0	0	0	0	65.7859	0	0	0	0	0	114.04	0	0	0	0	58.7264	0	0	0	0	0	0	257.712
		64	386	64.3063	0	0	0	0	0	66.499	17.7305	123.818	0	0	0	0	0	0	95.6666	155.392	0	0	0	126.521	0	0	0	0	27.1397	0	43.4988	0	0	0	0	0	96.3639	0	0	0	0	45.3143	0	0	0	0	0	0	255.724
		65	389.86	84.5273	0	0	145.996	0	0	60.919	0	174.524	0	0	0	0	0	0	135.308	269.39	0	0	0	106.343	0	15.9835	0	0	0	0	19.1801	0	0	0	0	0	107.838	0	0	0	0	56.0728	0	0	0	0	0	0	185.062
		66	393.72	115.02	0	0	0	0	0	56.6283	0	163.031	0	30.8973	0	22.8961	0	0	181.329	178.617	0	0	0	108.261	0	0	0	0	0	0	15.5468	0	0	0	0	0	89.5383	0	0	0	0	47.6776	0	0	0	0	0	0	307.282
		67	397.58	83.8696	0	0	0	0	0	50.1108	0	130.781	0	22.6893	0	0	0	0	166.324	250.112	0	0	28.7816	118.691	0	0	0	0	47.9666	0	0	0	20.759	0	0	0	98.883	0	0	0	0	55.7473	0	0	0	0	0	0	250.064
		68	401.44	71.3297	0	0	38.0027	0	0	24.1749	0	108.77	0	91.5179	0	0	0	0	182.985	210.702	0	0	0	88.5121	0	0	0	0	27.4057	0	0	0	0	0	0	0	148.988	0	0	0	0	33.4011	0	0	0	0	0	0	311.079
		69	405.3	118.072	0	0	0	0	0	0	0	196.126	0	52.3807	16.2273	0	0	0	231.824	177.615	0	0	0	102.092	0	0	0	0	65.67	0	0	0	0	0	0	0	92.3912	0	0	0	0	82.6429	0	0	0	0	0	0	248.424
		70	409.16	56.077	0	19.2701	0	0	0	0	0	202.916	0	75.8732	0	0	0	0	170.272	217.803	0	0	22.7813	116.173	0	0	0	0	47.4654	0	0	0	0	0	0	0	105.531	0	0	0	0	111.574	0	0	0	0	0	0	174.611
		71	413.02	91.1629	0	18.0409	0	0	0	16.5457	0	258.497	0	71.7126	0	0	0	0	175.571	245.581	0	0	34.0997	74.5634	0	0	0	0	82.612	0	0	0	0	0	0	0	116.378	47.9931	0	0	0	89.3861	0	0	0	0	0	0	256.936
		72	416.88	82.0261	0	24.0252	0	0	0	23.6681	17.7029	118.387	0	134.273	0	0	0	0	265.47	272.916	0	0	33.9542	109.432	0	0	0	0	47.8475	0	0	0	0	0	0	0	153.567	73.0461	0	0	0	129.616	0	0	0	0	0	0	189.1
		73	420.74	40.5683	0	53.0368	0	0	0	34.3298	0	236.608	0	162.857	0	0	0	0	291.632	188.432	0	0	45.0177	82.5974	0	0	0	0	23.8877	0	0	0	21.5773	0	0	0	106.97	47.1378	0	0	0	119.877	0	0	0	0	0	0	172.413
		74	424.6	85.8968	0	17.8702	22.1121	0	0	0	0	219.481	0	160.729	0	0	0	0	270.519	180.845	0	0	0	109.747	0	0	0	0	90.4683	0	0	0	46.4972	0	0	0	140.253	75.1379	0	0	0	126.277	0	0	0	0	0	0	310.049
		75	428.46	46.7746	0	57.9906	15.5336	0	0	0	0	231.93	0	179.277	0	0	0	0	300.589	196.167	0	0	45.6607	91.228	0	0	0	0	89.3359	0	0	0	64.2774	0	0	0	77.7079	119.357	0	0	0	115.919	0	0	0	0	0	0	165.72
		76	432.32	64.9086	0	0	0	0	0	0	0	259.224	0	207.575	0	0	0	0	266.465	226.502	0	0	57.8588	110.805	0	0	0	0	44.9117	0	0	0	30.4816	0	0	0	85.6517	132.14	0	0	0	119.184	0	0	0	0	0	0	194.818
		77	436.18	21.3107	0	38.7251	41.7109	0	0	0	0	286.977	0	196.794	0	0	0	0	270.75	232.369	0	0	35.2788	54.7603	0	0	0	0	29.2155	0	0	0	18.7143	0	0	0	87.6305	205.924	0	0	0	129.928	0	0	0	0	0	0	188.971
		78	440.04	33.6329	0	84.1164	42.569	0	0	0	0	250.421	0	136.123	15.0055	0	0	0	286.723	201.293	0	0	29.3065	51.634	0	0	0	0	70.2693	0	0	0	0	0	0	0	119.525	153.094	0	0	0	161.059	0	0	0	0	0	0	282.968
		79	443.9	58.1299	0	43.055	49.5149	0	0	22.8321	0	270.961	0	201.327	0	0	0	0	260.348	277.814	0	0	68.2372	125.833	0	0	0	0	63.8208	0	0	0	26.1294	0	0	0	108.763	177.026	0	0	0	106.112	0	0	0	0	0	0	213.241
		80	447.76	56.7698	0	74.4175	52.1392	0	0	17.1182	0	216.55	0	209.289	0	0	0	0	242.393	159.668	0	0	60.4525	108.989	0	0	0	0	0	0	0	0	67.1586	0	0	0	97.2555	152.918	0	0	0	95.7422	0	0	0	0	0	0	267.529
		81	451.62	65.6459	0	38.624	78.0367	0	0	0	0	360.474	0	206.476	0	0	0	0	300.859	229.22	0	0	76.8071	43.1009	0	0	0	0	30.5149	0	0	0	68.4089	0	0	0	84.9083	140.707	0	0	0	112.29	0	0	0	0	0	0	177.114
		82	455.48	65.5727	0	110.276	53.283	0	0	21.0645	0	307.688	0	163.533	0	0	0	0	314.341	153.454	0	0	98.277	113.781	0	0	0	0	74.0399	0	0	0	52.6908	0	0	24.0968	81.9418	174.357	0	0	0	118.62	0	0	0	0	0	0	235.764
		83	459.34	63.0852	0	111.578	56.402	0	0	0	0	360.634	0	205.658	0	0	0	0	248.633	137.204	0	0	68.3697	98.8511	0	0	0	0	73.7938	0	0	0	35.5947	0	0	0	85.4029	269.748	0	27.7643	0	181.457	0	0	0	0	0	0	183.722
		84	463.2	63.7165	0	53.6184	54.0603	0	0	0	0	260.377	0	137.294	0	30.4535	0	0	196.185	196.059	0	0	0	77.2609	0	0	0	0	69.0563	0	0	0	57.6336	0	0	0	136.256	196.803	0	0	0	106.581	0	0	0	0	0	0	230.459
		85	467.06	16.0206	0	70.9649	0	0	0	0	0	376.031	0	157.092	0	0	0	0	320.755	171.201	0	0	95.9714	110.241	0	0	0	0	64.603	0	0	0	125.378	0	0	34.237	88.1373	226.173	0	0	0	112.132	0	0	0	0	0	0	221.219
		86	470.92	0	0	65.3347	38.2307	0	0	0	0	291.23	0	246.758	35.1418	32.2015	0	0	292.36	128.845	0	0	78.4282	100.248	0	0	0	0	93.927	0	0	0	146.505	0	0	26.5659	148.354	206.925	0	0	0	129.853	0	0	0	0	0	0	189.548
		87	474.78	0	0	65.9164	39.1873	0	0	0	0	337.269	0	201.054	26.791	34.2325	0	0	269.31	125.8	0	0	65.9356	51.9998	0	0	0	0	89.6057	0	27.9865	0	162.051	0	0	23.8906	82.8624	206.106	0	0	0	101.962	0	0	0	0	0	0	197.109
		88	478.64	0	0	62.2959	75.5377	0	0	0	0	308.398	0	238.488	24.2215	19.7995	0	0	283.968	183.248	0	0	61.1483	60.3112	0	0	0	0	110.471	0	0	0	127.558	0	0	0	117.887	260.072	0	27.0335	0	161.287	0	0	0	0	0	0	274.914
		89	482.5	32.9119	0	71.5232	48.0138	0	0	0	0	347.657	0	197.483	58.7933	51.6918	0	0	257.917	115.7	0	0	106.679	88.7975	0	0	0	0	42.4816	0	0	0	102.181	28.669	0	0	68.4843	272.945	0	0	0	106.181	0	0	0	0	0	0	241.335
		90	486.36	0	0	72.0546	64.8844	0	0	23.1633	0	344.678	0	241.936	54.7649	96.0984	0	0	222.664	172.297	0	0	105.053	81.1607	0	0	0	0	80.2562	0	19.0055	0	161.474	0	0	17.7766	64.8312	286.989	0	0	0	177.683	0	0	0	0	0	0	251.023
		91	490.22	22.1786	0	47.6086	48.0319	0	0	0	0	358.127	0	227.986	95.1692	66.8268	0	0	236.776	153.956	42.533	0	92.7477	94.024	0	0	0	0	86.0155	0	54.2003	0	96.7158	0	28.4573	22.9889	139.857	335.769	0	63.3436	0	149.523	0	0	0	0	0	0	266.905
		92	494.08	0	0	50.7097	72.2452	0	0	33.3619	0	311.347	0	183.278	70.4587	95.489	0	0	244.73	205.026	43.7222	0	50.3119	37.498	0	0	0	0	83.949	0	53.8644	0	131.403	0	0	0	88.8769	340.202	0	18.3439	0	78.1492	0	0	0	0	0	0	230.835
		93	497.94	21.1051	0	84.4474	107.259	0	0	21.2536	0	296.032	0	204.049	139.365	92.1334	0	0	279.201	205.16	60.3406	0	58.7328	63.3636	0	0	0	0	55.5116	0	90.3084	0	114.049	0	38.872	0	58.3295	173.289	0	73.4979	0	138.241	0	0	0	0	0	0	131.138
		94	501.8	28.1507	0	99.3016	95.9878	0	0	44.9204	0	325.099	0	192.904	135.646	87.5334	0	0	178.785	170.947	51.2484	0	56.9829	49.9238	0	0	0	0	91.9674	0	103.449	0	178.65	0	25.4328	0	78.6355	255.58	0	58.9673	0	164.283	0	0	0	0	0	0	215.367
		95	505.66	48.0562	0	57.8883	111.738	0	0	52.8484	0	302.99	0	257.286	100.166	98.9347	0	0	236.726	226.135	37.3332	0	95.5971	60.1944	0	0	0	0	56.4669	0	136.359	0	192.738	0	31.1215	0	79.595	245.847	0	76.8748	0	135.784	0	0	0	0	0	0	221.782
		96	509.52	25.6625	0	48.4511	114.145	0	0	44.7245	0	351.563	0	287.806	158.474	74.6545	20.9422	0	262.304	215.421	97.3937	0	54.4676	24.5901	0	0	0	0	88.7977	0	91.437	0	186.995	0	64.0914	41.2911	84.5875	231.559	0	40.276	0	109.935	0	0	0	0	0	0	158.982
		97	513.38	44.6902	0	42.4307	37.9552	0	0	21.2479	0	351.178	0	215.652	182.831	95.2879	0	0	242.816	222.602	66.7556	0	84.251	66.5741	0	0	0	0	73.1332	0	147.299	0	221.513	0	65.3977	0	99.2801	305.608	0	91.2232	0	157.16	0	0	0	0	0	0	266.41
		98	517.24	63.9713	0	41.0029	80.2972	0	0	62.5793	0	367.471	0	329.965	137.644	107.64	0	0	221.202	167.23	77.6118	0	73.363	45.8961	0	0	0	0	66.326	0	87.7613	0	245.692	0	64.3976	35.1183	67.7722	278.577	0	90.3223	0	171.813	0	0	0	0	0	0	225.599
		99	521.1	97.8294	0	65.7176	39.2707	0	0	75.3254	0	342.625	0	220.744	139.215	146.987	0	0	169.089	190.248	46.5178	0	88.6125	68.9013	0	0	0	0	59.4713	0	148.132	0	176.056	0	84.0643	25.9045	101.449	178.971	0	138.477	0	134.76	0	0	0	0	0	0	178.817
		100	524.96	116.779	0	70.1629	107.21	0	0	82.1944	0	273.978	0	222.502	193.192	95.8366	0	0	181.457	256.031	99.8211	0	89.8691	48.6828	0	0	0	0	53.4587	0	169.185	0	289.171	0	69.251	0	47.0956	284.455	0	118.452	0	142.902	0	0	0	0	0	0	264.81
		101	528.82	54.2504	0	101.138	48.0808	0	0	63.4428	0	299.669	0	206.085	140.839	185.579	0	0	236.361	282.565	84.0424	0	108.702	43.0948	0	0	0	0	71.0788	0	171.745	0	163.231	23.5388	61.3884	0	85.3053	208.571	0	149.354	0	95.9931	0	0	0	0	0	0	223.242
		102	532.68	105.943	0	59.9757	87.1181	0	0	46.6012	0	300.816	0	285.307	195.567	164.401	0	0	328.677	179.774	143.344	0	60.6347	50.1428	0	0	0	0	92.5357	0	176.765	24.9089	200.651	0	77.1438	0	70.3979	276.359	0	162.159	0	168.284	0	0	0	0	0	0	210.342
		103	536.54	84.5601	0	40.3161	90.0208	0	0	43.9064	0	296.702	0	273.021	217.526	148.037	0	0	216.853	236.39	120.969	0	69.4675	32.9246	0	0	0	0	70.2812	0	279.965	24.9446	216.208	0	53.7518	0	91.8398	266.634	0	144.695	0	178.083	0	0	0	0	0	0	281.285
		104	540.4	65.8839	0	53.4757	105.169	0	0	0	0	297.886	0	219.871	163.526	139.71	0	0	247.866	251.026	131.042	0	48.9096	65.2492	46.0041	0	0	0	92.6782	0	201.109	0	195.853	0	103.818	0	109.309	292.988	0	192.164	0	164.968	0	0	0	0	0	0	226.332
		105	544.26	121.868	0	60.3782	90.8906	0	0	49.5307	0	318.804	0	241.704	223.895	167.968	0	0	218.58	204.349	83.7769	0	140.684	17.5075	0	0	0	0	98.5849	0	205.251	56.4294	244.759	47.995	125.967	0	0	219.719	0	165.035	0	155.892	0	0	0	0	0	0	240.94
		106	548.12	90.8996	0	65.3452	81.0189	0	0	0	0	266.262	0	214.749	134.579	161.21	0	0	260.362	217.173	87.1352	0	57.4308	66.2812	0	0	0	0	54.2534	0	199.821	79.4146	250.948	32.796	165.143	21.5169	91.8652	244.677	0	141.207	0	147.172	0	0	0	0	0	0	236.411
		107	551.98	179.507	0	64.7403	96.4693	0	0	23.2088	0	273.533	0	157.452	146.399	151.868	0	0	322.439	208.458	81.342	0	105.96	76.6046	0	0	0	0	91.8446	0	221.237	68.5771	207.731	48.9943	126.174	36.0771	154.907	198.932	0	254.217	0	180.979	0	0	0	0	0	0	185.52
		108	555.84	140.208	0	118.575	153.54	0	0	20.9059	0	284.077	0	191.72	181.977	149.904	0	0	203.278	231.016	72.3372	0	169.876	60.9106	0	0	0	0	89.9369	0	153.667	101.872	222.617	35.8328	161.634	68.1534	114.536	255.548	0	162.874	0	196.967	0	0	0	0	0	0	216.83
		109	559.7	120.76	0	56.3914	82.2908	0	0	0	0	308.858	0	122.585	207.258	184.812	0	0	243.463	228.286	86.843	0	86.3315	34.8669	0	0	0	0	102.023	0	211.286	116.026	222.164	35.8974	89.2796	53.6441	85.2365	201.356	0	207.174	0	156.232	0	0	0	0	0	0	190.858
		110	563.56	149.534	0	59.5894	106.651	0	0	0	0	282.647	0	120.219	250.265	200.44	0	0	287.476	277.024	56.1355	0	105.247	39.6894	0	0	0	0	44.6396	0	211.643	142.998	225.541	23.25	104.353	105.903	152.011	264.52	0	180.494	0	138.6	0	0	0	0	0	0	174.032
		111	567.42	177.643	0	34.7639	117.488	0	0	0	0	272.464	0	172.154	194.947	212.326	0	0	308.986	229.982	79.9788	0	109.544	0	0	0	0	0	95.0618	0	195.787	99.0609	231.271	61.0837	146.175	110.721	111.612	302.36	0	182.863	0	165.097	0	0	0	0	0	0	268.707
		112	571.28	178.245	0	69.4957	77.0395	0	0	0	0	270.378	0	204.921	204.902	249.115	0	0	234.096	277.684	113.692	0	163.729	30.9072	0	0	0	0	59.6729	0	255.21	121.563	200.639	32.4974	98.3473	111.787	101.322	299.962	0	176.425	0	161.923	0	0	0	0	0	0	170.951
		113	575.14	123.398	0	23.8717	133.967	0	0	35.3005	0	229.051	0	203.855	203.907	192.24	0	0	231.162	160.231	71.5964	0	120.467	38.9494	0	0	0	0	89.5552	0	191.784	193.085	163.502	81.3056	163.019	51.5204	155.251	245.833	0	253.646	0	180.871	0	0	0	0	0	0	203.995
		114	579	194.385	0	36.5075	51.8314	0	0	0	0	261.043	0	194.17	211.992	234.287	0	0	193.497	210.22	94.9808	0	111.626	39.5876	0	0	0	0	45.5378	0	319.131	127.953	201.146	35.3158	128.39	102.628	192.545	290.698	0	106.318	0	142.431	0	0	0	0	0	0	252.799
		115	582.86	160.619	0	80.7476	92.6802	0	0	0	0	266.458	0	165.919	210.93	242.75	0	0	252.197	245.092	97.4618	0	62.4015	54.7898	0	42.035	0	0	52.2873	0	223.59	253.022	244.668	45.771	103.181	94.0129	155.235	299.71	0	161.583	0	100.301	0	0	0	0	0	0	250.754
		116	586.72	245.419	0	51.4721	106.072	0	0	26.8082	0	267.528	0	109.761	155.294	128.074	0	0	242.156	213.362	25.4747	0	147.134	60.9754	0	0	0	0	95.6641	0	173.961	219.013	133.287	55.8678	62.162	169.27	188.684	185.497	0	211.584	0	127.749	0	0	0	0	0	0	261.769
		117	590.58	138.484	0	101.055	64.6981	0	0	0	0	216.55	0	59.908	147.96	220.661	0	0	284.01	244.102	67.2667	0	168.725	56.3299	0	65.7465	0	0	88.4524	0	201.797	178.26	212.712	129.619	117.967	163.142	156.709	317.441	0	201.896	0	133.985	0	0	0	0	0	0	310.837
		118	594.44	226.028	0	102.827	45.7561	0	0	0	0	240.388	0	148.378	146.319	209.425	0	0	266.463	278.913	89.7839	0	150.858	41.424	0	59.0504	0	0	29.7301	0	260.437	191.432	176.317	37.9145	102.247	171.811	208.369	183.845	0	306.374	0	143.318	0	0	0	0	0	0	287.777
		119	598.3	211.361	0	34.5081	67.8912	0	0	0	0	259.911	0	171.004	225.542	300.378	0	0	260.554	239.431	22.6064	0	148.121	41.2665	0	73.5386	0	0	80.9769	0	213.128	189.521	198.912	85.0279	125.426	150.382	160.842	232.099	0	217.133	0	144.694	0	0	0	0	0	0	326.429
		120	602.16	237.228	0	94.8384	75.5686	0	0	0	0	238.894	0	112.751	225.462	229.628	0	0	236.02	212.349	53.1832	0	192.162	36.058	0	129.791	0	0	23.6721	0	225.61	230.351	243.639	114.788	89.8693	166.995	164.863	204.939	0	287.86	0	67.1047	0	0	0	0	0	0	335.019
		121	606.02	280.101	0	66.3994	66.7773	0	0	0	0	249.985	0	145.426	184.671	230.485	0	0	273.8	256.091	37.249	0	183.869	78.201	0	134.242	0	0	54.1022	0	301.96	222.902	208.443	51.7287	143.888	167.461	214.907	170.419	0	276.118	0	116.032	0	0	0	0	0	0	390.489
		122	609.88	321.356	0	91.2968	59.6456	0	0	0	0	280.008	0	175.577	146.447	239.562	0	0	268.333	256.811	0	0	240.201	90.978	0	102.552	0	0	87.1438	0	217.05	175.909	267.375	78.9276	43.0564	257.303	227.138	199.892	0	241.246	0	112.114	0	0	0	0	0	0	153.983
		123	613.74	276.101	0	106.993	0	0	0	0	0	252.744	0	169.201	250.498	289.301	0	0	264.154	214.48	36.6572	0	218.711	0	0	123.606	0	0	44.2999	0	228.692	250.426	186.2	43.8916	31.6061	169.696	231.815	239.368	0	189.211	0	90.0223	0	0	0	0	0	0	332.084
		124	617.6	278.96	0	102.672	103.617	0	0	0	0	201.7	0	139.438	131.351	243.774	0	0	327.875	201.8	34.5479	0	248.096	24.0103	0	201.802	0	0	76.2878	0	241.227	240.463	222.763	92.4525	107.08	229.478	255.332	196.474	0	220.375	0	111.298	0	0	0	0	0	0	310.47
		125	621.46	328.169	0	118.825	33.3497	0	0	0	0	371.998	0	137.198	198.672	283.479	0	0	312.3	303.007	47.9805	0	143.653	0	0	147.824	0	0	89.101	0	271.007	222.344	225.85	107.364	56.5475	233.914	292.197	190.277	0	274.598	0	95.1643	0	0	0	0	0	0	293.448
		126	625.32	214.772	0	135.979	22.5988	0	0	0	0	313.26	0	165.385	186.865	316.746	0	0	261.529	192.85	34.9996	0	134.818	21.5302	0	154.389	0	0	124.81	0	287.072	194.566	193.936	66.2598	116.552	245.581	263.583	225.299	0	273.902	0	191.413	0	0	0	0	0	0	279.78
		127	629.18	277.56	0	118.561	112.232	0	0	0	0	220.397	0	192.951	184.817	232.653	0	0	206.594	210.082	76.4791	0	185.067	57.0453	0	268.961	0	0	48.8165	0	318.337	142.892	187.597	64.049	79.2706	263.271	210.23	268.095	0	190.036	0	82.3622	0	0	0	0	0	0	221.265
		128	633.04	191.733	0	128.233	100.767	0	0	0	0	318.688	0	135.115	195.528	232.268	0	0	241.414	245.438	69.0761	0	172.884	32.4522	0	229.807	0	0	109.462	0	307.399	192.821	207.451	94.9253	129.396	268.24	229.495	235.765	0	169.076	0	94.3634	0	0	0	0	0	0	270.768
		129	636.9	275.437	0	78.9592	60.6507	0	41.1375	0	0	266.526	0	138.81	150.673	262.489	0	0	215.029	225.845	115.469	0	218.623	50.6911	0	184.079	0	0	76.204	0	239.037	205.171	274.117	88.9687	80.5101	184.425	244.23	289.112	0	212.69	0	102.21	0	0	0	0	0	0	346.601
		130	640.76	214.946	0	108.056	67.0643	0	0	0	0	243.518	0	119.952	147.975	275.634	0	0	266.258	231.392	48.416	19.8316	244.109	72.5521	0	267.048	0	0	122.985	0	253.076	122.435	216.148	73.264	122.813	251.533	248.363	238.612	0	272.057	0	91.0967	0	0	0	0	0	0	352.405
		131	644.62	181.327	0	144.268	62.2988	0	0	0	0	237.858	0	168.456	269.228	254.561	0	0	176.839	277.296	98.8012	23.3179	216.816	31.8932	0	215.946	0	0	96.981	0	282.034	193.628	261.694	97.3995	128.056	264.993	249.012	228.769	0	249.183	0	132.177	0	0	0	0	0	0	304.052
		132	648.48	227.469	0	35.6794	64.9509	0	0	0	0	226.276	0	190.166	220.732	244.615	0	0	229.756	276.752	63.1516	35.9138	289.782	51.4649	0	198.568	32.3428	0	105.436	0	248.005	170.537	197.696	104.45	73.5519	322.966	225.935	230.594	0	221.744	0	104.834	0	0	0	0	0	0	408.818
		133	652.34	215.333	0	99.1695	41.762	0	0	0	0	277.13	0	191.651	176.07	246.983	0	0	171.341	205.94	83.0914	0	250.764	88.6038	0	210.885	0	0	83.1551	0	318.113	178.143	247.31	120.783	96.1158	296.269	217.549	287.758	0	247.172	0	179.241	0	0	0	0	0	0	246.607
		134	656.2	167.483	0	59.6391	68.2854	0	0	0	0	124.874	0	165.035	212.964	258.392	0	28.9349	169.933	311.139	108.399	49.1238	273.106	0	0	209.528	39.2118	0	40.804	0	324.183	212.065	227.264	152.993	107.978	272.876	266.091	247.371	0	273.903	0	143.871	0	0	0	0	0	0	255.117
		135	660.06	137.292	0	91.5167	37.993	0	0	0	0	243.527	0	167.948	167.595	263.024	0	0	138.404	246.284	99.2298	0	355.718	45.2665	0	227.661	43.1141	0	65.8019	0	254.201	157.992	262.919	91.1245	126.657	286.577	244.411	279.804	0	264.449	0	191.206	0	0	0	0	0	0	284.682
		136	663.92	167.471	0	96.9691	65.4023	0	0	0	0	189.398	0	165.939	219.401	277.508	0	0	114.249	277.222	59.9519	27.7039	190.883	53.1698	0	239.183	78.7789	0	94.8746	0	255.387	165.635	251.797	174.125	89.4064	295.588	209.943	151.656	0	268.765	0	150.43	0	0	0	0	0	0	277.498
		137	667.78	161.261	0	80.2028	87.5033	0	0	0	0	232.029	0	164.54	237.478	247.771	0	68.8172	125.557	239.958	38.6663	55.8617	202.988	118.265	0	162.988	58.5098	0	99.3351	0	243.185	186.647	145.747	189.902	135.164	362.148	193.263	201.628	0	338.089	0	193.563	0	0	0	0	0	0	243.403
		138	671.64	155.426	0	55.1648	52.352	0	0	0	0	284.987	0	208.319	146.877	323.934	0	55.6259	215.984	241.719	58.7734	40.6881	202.576	108.475	0	212.173	43.9166	0	56.3289	0	333.48	107.742	216.71	136.501	114.389	267.697	183.508	243.371	0	215.896	0	293.311	0	0	0	0	0	0	337.014
		139	675.5	230.85	0	119.53	0	0	0	0	0	214.45	0	203.713	165.823	264.696	0	35.9436	157.954	240.726	56.1485	46.4509	203.609	103.531	0	259.351	68.8537	0	74.2551	0	329.87	107.094	243.682	204.291	75.3754	314.36	201.212	142.646	0	224.804	0	229.64	0	0	0	0	0	0	239.563
		140	679.36	314.645	0	132.508	89.1751	0	0	0	0	319.143	0	146.254	215.644	260.402	0	45.0388	230.279	345.677	121.388	80.5006	230.975	44.3862	0	226.529	92.6036	0	159.026	0	269.26	221.316	186.561	104.613	57.2577	251.841	181.429	194.448	0	249.14	17.571	203.723	0	0	0	0	0	0	316.03
		141	683.22	333.048	0	113.289	61.1011	0	0	0	0	313.503	0	170.649	213.466	345.85	0	48.1501	201.084	211.61	90.5835	0	380.322	64.0826	0	225.395	48.7699	0	90.6335	0	261.148	233.931	167.73	207.349	96.8392	265.325	288.925	216.73	0	159.639	0	254.795	0	0	0	0	0	0	289.753
		142	687.08	188.697	0	110.287	126.697	0	0	0	0	284.712	0	195.922	189.89	316.091	0	74.1017	229.594	200.503	190.917	19.7233	245.531	68.4289	0	301.655	170.575	0	80.9169	0	289.797	130.553	225.75	165.421	87.6711	258.344	304.286	133.935	0	164.683	26.7731	203.977	0	0	0	0	0	0	300.27
		143	690.94	279.991	0	68.2703	53.2304	0	0	0	0	319.265	0	150.146	212.227	237.57	0	55.633	242.008	273.451	157.376	65.1227	293.535	120.403	0	181.416	70.4592	0	98.9024	0	246.075	253.077	147.933	180.56	150.995	372.323	298.385	205.332	0	208.776	0	213.756	0	0	0	0	0	0	286.598
		144	694.8	224.316	0	55.4426	44.389	0	0	0	0	311.556	0	200.786	122.217	213.651	0	95.1341	216.297	263.686	77.1015	51.7349	193.088	108.283	0	241.451	90.5983	0	128.209	0	267.396	203.338	184.218	153.646	129.144	298.169	241.92	240.137	0	212.583	32.0221	188.133	0	0	0	0	0	0	233.994
		145	698.66	414.867	0	117.206	59.7873	0	0	0	0	281.381	0	173.457	245.104	317.345	0	72.3883	267.989	214.995	39.2428	20.4446	139.946	98.5216	0	225.994	75.711	0	141.457	0	267.841	260.756	234.041	136.282	135.673	270.803	256.782	211.363	0	258.809	42.8806	285.607	0	0	0	0	0	0	276.077
		146	702.52	228.944	0	113.205	75.7506	0	0	0	0	278.194	0	229.402	115.555	208.523	0	123.775	262.842	203.887	104.022	100.052	186.239	98.2779	0	240.378	137.135	0	79.0927	0	229.606	241.661	223.267	200.485	150.476	341.252	322.818	219.516	0	131.197	44.0473	283.697	0	0	0	0	0	0	224.575
		147	706.38	290.017	0	85.3683	55.3356	0	0	0	0	256.797	0	188.406	236.939	269.818	0	63.4036	277.58	174.188	87.5194	84.2503	240.877	80.8953	0	162.021	67.4965	0	73.9071	0	223.255	240.073	176.695	157.97	103.265	306.294	340.665	158.362	0	162.683	71.7534	213.825	0	0	0	0	0	0	263.015
		148	710.24	282.428	0	152.017	38.9647	0	0	0	0	366.898	0	177.346	179.015	274.957	0	86.5277	355.162	222.564	130.901	96.0405	334.866	72.6261	0	233.748	125.44	0	126.445	0	315.089	185.922	165.732	160.904	106.606	328.323	256.787	209.433	0	242.031	74.003	221.051	0	0	0	0	0	0	241.934
		149	714.1	302.749	0	99.0642	78.5892	27.7382	0	0	0	356.036	0	285.927	174.436	248.323	0	84.9171	320.102	250.079	63.4072	97.6996	271.3	78.2541	0	207.612	105.289	0	89.5442	0	272.737	252.952	274.838	215.187	132.19	252.611	267.542	200.554	0	151.797	87.6467	238.245	0	0	0	0	0	0	242.048
		150	717.96	397.028	0	100.998	23.4994	0	0	0	0	280.483	0	267.868	226.754	238.501	0	97.6074	337.755	189.998	140.3	60.5205	237.53	77.4178	0	327.608	87.0495	0	91.3654	0	289.696	249.914	115.224	218.654	119.379	260.949	261.084	214.151	0	228.459	141.698	207.52	0	0	0	0	0	0	218.115
		151	721.82	266.187	0	102.391	91.059	41.1546	0	0	0	238.398	0	237.711	273.961	197.486	0	43.3893	294.419	301.768	47.1409	114.368	310.82	160.832	0	181.046	92.1718	0	141.683	0	222.729	233.132	195.215	145.081	129.693	323.528	282.12	258.63	0	191.873	52.8152	347.668	0	0	0	0	0	0	201.397
		152	725.68	288.35	0	126.425	77.8816	27.4088	0	0	0	289.367	0	179.166	262.322	223.212	0	79.3055	361.065	287.009	141.141	99.4812	266.911	135.503	0	335.871	50.2727	52.2067	79.9913	0	252.002	323.855	199.323	183.742	50.4416	310.657	295.493	194.295	0	168.839	132.683	215.851	0	0	0	0	20.1256	0	252.355
		153	729.54	228.55	0	150.876	137.889	22.9534	0	0	0	269.497	0	234.512	232.342	196.644	0	94.7715	271.459	223.003	122.192	43.7195	327.301	144.262	0	199.57	90.282	0	119.824	0	156.293	302.471	234.293	195.209	105.77	292.414	285.824	198.699	0	209.859	141.48	237.234	0	0	0	0	0	0	178.979
		154	733.4	323.346	0	74.926	106.415	33.3336	0	0	0	290.523	0	267.483	237.326	216.599	0	79.4953	232.119	252.071	137.023	100.758	277.856	146.756	0	329.914	116.392	35.6416	21.8852	0	262.746	211.152	209.18	202.804	153.057	206.756	208.081	171.67	0	203.582	99.1606	203.029	0	0	0	0	0	0	188.264
		155	737.26	271.635	0	70.0909	162.704	49.0201	0	0	0	240.054	0	239.052	223.205	286.686	0	128.507	245.159	226.98	126.611	108.467	322.07	166.584	0	317.95	134.69	49.2079	103.834	0	172.159	260.58	176.309	151.508	166.145	313.708	282.575	161.807	0	192.968	119.622	264.739	0	0	0	0	56.1044	0	111.767
		156	741.12	247.021	0	121.576	128.688	65.9115	0	0	0	275.707	0	228.318	207.339	266.246	0	20.5173	265.862	221.946	145.777	47.7256	248.67	128.951	0	310.451	166.009	43.6686	0	0	208.265	229.87	135.334	210.539	141.317	220.324	291.763	212.066	0	202.963	126.951	292.213	0	0	0	0	46.2673	0	134.334
		157	744.98	227.909	0	91.1852	115.845	69.0986	0	0	0	284.807	0	251.711	155.847	229.93	0	54.6876	172.019	226.954	155.996	56.0912	252.907	165.775	0	392.38	151.914	66.0625	47.2624	0	243.663	331.438	258.26	197.69	154.218	257.641	326.336	215.673	0	217.006	180.118	292.286	0	0	0	0	0	0	175.212
		158	748.84	257.197	0	74.0587	162.603	75.6478	0	0	0	237.709	0	293.112	227.071	228.594	0	26.6134	194.971	199.8	60.0534	121.316	244.461	197.898	0	350.22	170.009	79.4948	50.5522	0	236.153	253.344	254.591	158.113	161.785	290.497	247.052	211.315	0	197.739	254.686	229.005	0	0	0	0	76.2151	0	125.113
		159	752.7	289.601	0	102.83	177.733	57.8432	0	0	0	263.136	0	303.749	263.781	230.62	0	38.8528	240.742	186.093	135.14	66.2671	260.735	215.182	0	265.282	180.786	45.3118	70.2894	0	208.609	265.58	256.067	204.997	114.888	260.692	229.87	201.704	0	183.176	252.228	254.869	0	0	0	0	77.8938	0	90.1794
		160	756.56	191.22	0	119.457	231.964	37.9104	0	0	0	272.774	0	217.725	302.907	215.596	0	46.6292	183.01	182.34	144.172	64.2767	277.539	167.785	0	181.949	177.854	108.335	105.77	0	218.118	357.154	234.944	138.651	153.787	225.37	312.446	214.039	0	186.662	151.757	308.72	0	0	0	0	45.4281	0	86.0621
		161	760.42	300.645	0	105.58	154.493	57.2024	0	0	0	276.21	0	285.389	283.627	260.703	0	0	205.925	268.045	110.902	110.51	275.008	163.987	0	215.393	173.277	45.648	61.5904	0	230.345	248.845	189.324	181.541	144.793	221.883	198.734	244.602	0	208.239	207.586	320.406	0	0	0	0	55.0966	0	176.179
		162	764.28	264.552	0	149.027	145.326	135.266	0	0	0	284.601	0	242.935	257.38	233.006	0	0	137.784	217.898	151.357	79.4689	310.68	164.641	0	208.581	124.414	71.0526	42.5149	0	246.657	228.049	233.645	222.045	134.516	233.309	226.778	210.766	0	212.165	259.562	284.446	0	0	0	0	67.3445	0	164.458
		163	768.14	244.578	0	109.993	180.776	118.285	0	0	0	271.624	0	249.775	326.054	225.758	0	0	181.468	215.191	138.893	142.174	221.582	164.659	0	272.81	156.019	27.8386	126.588	0	186.041	232.722	224.221	241.35	168.233	194.677	279.262	221.881	0	209.457	240.309	356.224	0	0	0	0	77.4105	0	181.018
		164	772	253.484	0	136.577	263.315	134.273	0	0	0	224.801	0	317.804	241.333	225.636	0	32.4023	230.319	218.06	123.105	158.724	228.923	182.246	0	241.167	152.26	93.5435	96.9897	0	218.046	271.416	250.289	163.195	254.189	241.581	234.157	231.831	0	165.693	292.387	237.984	0	0	0	0	118.757	0	246.244
		165	775.86	163.933	0	60.0226	152.694	155.145	0	0	0	233.021	0	252.311	328.605	292.067	0	0	265.797	212.221	152.406	157.269	207.084	134.915	0	263.036	202.323	73.3551	106.934	0	223.089	295.767	263.981	160.159	124.69	273.321	226.635	237.373	0	209.659	312.712	390.461	0	0	0	0	63.92	0	119.981
		166	779.72	178.858	0	76.2789	203.816	96.0187	0	0	0	255.671	0	249.464	267.78	266.526	0	0	215.39	206.052	90.1242	125.788	341.327	225.185	0	302.253	208.57	55.5906	77.9467	0	201.683	241.05	254.593	210.175	158.933	250.575	194.714	232.816	0	210.442	215.02	419.495	0	0	0	0	86.3851	0	144.564
		167	783.58	226.439	0	106.597	163.952	76.4627	0	0	0	190.269	0	297.527	323.781	242.55	0	22.5465	248.669	231.139	84.4225	131.792	241.26	254.412	0	282.083	223.817	77.1194	92.8778	0	267.308	290.054	241.848	181.404	262.701	294.276	262.605	325.399	0	235.886	281.451	356.97	0	0	0	0	62.5284	0	166.259
		168	787.44	216.006	0	138.002	164.02	83.3956	0	0	0	234.961	0	316.601	225.598	165.629	0	41.705	225.387	102.925	175.59	76.9083	233.596	140.089	0	211.679	209.937	67.348	110.627	0	230.295	298.351	215.142	218.768	168.247	216.841	228.162	239.455	0	196.331	263.397	273.031	0	0	0	0	71.8369	0	178.139
		169	791.3	225.349	0	38.416	212.897	27.0558	0	0	0	289.438	0	299.349	268.655	182.837	0	50.9268	239.144	91.2105	147.267	102.98	266.809	235.99	0	286.565	209.832	46.3022	119.904	0	243.766	244.39	219.651	217.751	145.494	278.959	275.972	270.942	0	250.601	119.002	333.403	0	0	0	0	114.512	0	186.466
		170	795.16	234.958	0	85.5716	222.015	49.737	0	0	0	278.65	0	216.111	236.979	252.177	0	0	218.035	187.689	95.1003	89.0558	236.745	183.896	0	205.338	209.402	19.6292	90.2599	0	214.7	310.627	251.451	220.635	172.135	242.04	267.395	194.821	0	233.958	205.691	334.503	0	0	0	0	100.976	0	199.23
		171	799.02	164.036	0	108.946	203.167	29.2379	0	0	0	277.897	0	254.519	290.64	277.141	0	25.5282	262.876	180.219	145.476	163.358	260.445	192.915	0	264.93	273.949	45.0795	77.0525	0	207.252	307.538	287.857	201.651	166.961	230.704	217.011	284.126	0	214.919	314.233	326.611	0	0	0	0	109.733	0	210.126
		172	802.88	237.673	0	44.7552	202.145	38.0365	0	0	0	191.306	0	337.666	242.702	237.662	0	0	256.039	216.836	148.131	63.7573	195.336	207.894	0	197.545	160.036	79.1319	48.6451	0	208.782	336.312	275.375	240.703	211.102	261.363	179.409	279.589	0	213.221	158.522	232.458	0	0	0	0	142.739	0	83.3606
		173	806.74	227.335	0	82.7956	236.77	39.553	0	0	0	175.262	0	260.306	231.163	190.709	0	28.4766	259.442	215.486	75.1241	128.895	180.593	133.194	0	211.58	238.884	52.5241	89.2018	0	267.211	347.188	205.043	227.866	190.606	191.32	286.044	194.591	0	248.13	259.415	291.13	0	0	0	0	127.398	0	249.787
		174	810.6	294.312	0	80.4596	288.887	24.2484	0	0	0	250.629	0	244.073	201.763	298.79	0	46.2253	213.343	180.635	111.785	104.514	225.598	215.911	28.7517	264.686	235.622	94.4476	119.183	0	223.339	331.064	220.266	182.796	250.996	218.873	265.875	212.56	0	151.309	230.549	296.943	0	0	0	0	144.382	0	253.733
		175	814.46	239.434	0	28.5603	238.254	40.6125	0	0	0	152.344	0	182.923	229.911	196.308	0	53.3294	203.441	167.256	165.826	49.8433	169.278	149.126	0	311.426	200.357	85.6105	121.929	0	176.472	299.918	226.418	211.99	187.701	239.28	255.869	274.111	0	204.958	246.876	297.369	0	0	0	0	127.634	0	271.01
		176	818.32	164.665	0	150.618	225.799	53.7227	0	0	0	197.738	0	253.429	286.398	312.011	0	62.49	179.069	230.392	118.112	89.0028	196.835	186.549	0	223.146	243.846	93.1278	101.845	0	183.088	262.779	275.36	259.425	207.934	284.201	268.052	270.949	0	220.625	226.815	299.027	0	0	0	0	93.9115	0	234.617
		177	822.18	299.388	0	70.1146	285.188	17.314	0	0	0	275.734	0	202.015	253.122	223.733	0	0	218.664	210.787	160.44	70.3819	279.719	178.424	0	257.784	284.749	79.5868	93.725	0	193.31	300.787	302.71	213.624	241.622	212.899	284.767	221.33	0	198.378	180.798	269.062	0	0	0	0	60.9834	0	198.007
		178	826.04	297.275	0	131.688	222.306	0	0	0	0	150.223	0	187.926	313.943	269.01	0	37.2976	171.228	242.933	111.471	106.284	246.22	178.787	0	245.163	288.252	60.4156	64.8775	0	209.086	332.608	260.561	204.965	223.885	270.339	360.245	295.279	0	186.241	238.833	286.464	0	0	0	0	61.2854	0	244.178
		179	829.9	187.557	0	122.917	179.622	0	0	0	0	189.557	0	320.22	271.211	283.81	0	62.9979	231.548	238.494	152.836	63.8795	175.533	207.32	0	232.977	283.674	49.156	90.7755	0	188.554	219.967	265.935	235.68	199.639	179.706	221.544	214.641	0	203.064	215.761	299.445	0	0	0	0	147.178	0	215.514
		180	833.76	231.235	0	93.3053	323.777	0	0	0	0	203.516	0	271.004	298.762	309.39	0	43.2944	259.08	198.917	112.891	113.931	200.526	159.212	0	197.109	293.269	102.672	83.7087	0	210.457	338.99	235.332	168.408	208.666	298.277	269.944	181.486	0	133.926	281.292	249.023	0	0	0	0	121.168	0	201.246
		181	837.62	277.715	0	70.831	362.097	0	0	0	0	131.981	0	239.439	231.786	255.386	0	66.1771	259.709	208.784	141.779	109.957	273.086	214.917	0	225.004	297.349	95.7643	123.389	0	154.783	379.738	321.183	182.075	210.524	222.972	262.247	233.947	0	175.337	240.14	344.047	0	0	0	0	120.164	0	192.079
		182	841.48	187.49	0	64.7173	319.598	0	0	0	0	184.33	0	262.015	239.647	205.917	0	39.1314	218.866	172.831	96.4279	76.7618	354.107	165.211	0	283.341	267.983	121.686	35.4793	0	196.492	329.031	261.897	206.436	264.459	274.111	235.09	212.758	0	131.118	215.528	200.49	0	0	0	0	126.336	0	278.226
		183	845.34	220.765	0	60.1658	288.989	0	0	0	0	155.449	0	267.024	251.652	317.373	0	37.0036	243.391	288.058	185.494	67.7036	223.839	232.175	0	255.294	256.757	114.698	112.114	0	215.751	246.451	305.975	225.959	230.677	149.626	198.694	238.746	0	179.039	241.766	353.044	0	0	0	0	112.398	0	200.523
		184	849.2	185.605	0	114.579	306.951	0	0	0	0	188.93	0	193.014	222.894	274.769	0	92.5234	281.408	208.524	125.017	69.1734	182.495	295.071	28.3918	169.862	348.231	90.2748	101.904	0	212.319	251.219	343.053	242.48	180.988	262.81	267.398	325.009	0	142.964	239.448	292.402	0	0	0	0	88.2104	0	244.607
		185	853.06	264.758	0	61.9152	279.923	0	0	0	0	179.989	0	202.244	222.881	337.399	0	39.75	229.524	317.541	93.3301	37.4692	146.104	206.6	0	187.402	335.383	39.2029	83.1225	0	108.481	220.427	238.422	175.114	195.282	238.238	238.908	154.308	0	60.5863	168.458	304.604	0	0	0	0	148.055	32.4798	228.149
		186	856.92	246.036	0	52.6366	239.764	0	0	0	0	226.71	0	249.439	256.851	254.433	0	52.7657	171.939	222.12	144.734	92.4708	252.185	193.283	0	154.681	256.644	93.3492	88.8265	0	218.188	311.309	261.582	231.832	225.882	266.52	265.649	185.708	0	103.575	217.497	244.096	40.6422	0	0	0	87.7423	0	235.242
		187	860.78	267.389	0	50.3421	311.53	0	0	0	0	192.527	0	261.409	261.468	206.715	0	65.8546	265.059	328.45	119.524	47.5681	158.294	191.977	0	143.988	257.388	121.084	86.1532	0	105.846	243.187	253.929	221.533	285.078	200.688	267.472	281.069	0	78.8865	209.815	207.939	0	0	0	0	119.631	0	248.517
		188	864.64	272.136	0	102.789	126.288	0	0	0	0	174.662	0	240.377	275.193	274.039	0	34.6824	259.684	317.014	134.094	61.5136	119.104	151.326	0	263.138	272.627	84.6259	94.7017	0	219.167	261.469	224.333	257.14	285.045	228.708	315.238	191.723	0	164.421	179.418	290.978	0	0	0	0	88.0265	0	190.78
		189	868.5	194.491	0	38.0485	213.867	0	0	0	0	255.29	0	205.962	306.408	248.199	0	0	214.291	199.745	192.411	49.861	192.666	142.599	0	202.098	376.218	40.4189	77.1524	38.7384	144.939	248.69	254.431	259.074	325.424	195.389	319.251	233.467	0	140.532	242.807	274.411	0	0	0	0	60.9144	0	255.354
		190	872.36	259.499	0	37.5837	239.933	0	0	0	0	206.482	0	248.065	198.857	308.393	0	74.923	215.705	228.896	126.077	115.877	235.165	138.272	57.3453	213.278	248.931	70.0915	103.635	0	203.642	286.953	285.657	294.657	294.594	178.151	344.089	226.351	0	98.8235	150.888	311.764	0	26.4014	0	0	58.7868	0	210.97
		191	876.22	288.98	0	25.4621	246.926	0	0	0	0	245.149	0	233.695	195.6	220.485	0	55.9213	262.825	238.418	151.198	121.89	221.734	220.886	0	252.359	338.942	82.6391	90.1761	30.0136	187.265	266.314	223.671	217.196	221.812	188.51	285.408	271.537	0	201.771	204.343	342.997	0	0	0	0	141.638	0	219.833
		192	880.08	178.511	0	43.5521	227.461	0	0	0	0	182.289	0	201.465	182.582	212.795	0	51.4089	236.381	251.656	144.028	127.888	201.982	173.436	0	230.119	277.231	71.1012	119.208	39.1987	276.38	306.73	276.33	312.419	290.175	202.749	273.241	220.7	0	160.42	218.279	245.297	29.3415	0	0	0	124.633	0	316.613
		193	883.94	166.454	0	0	269.031	0	0	0	0	217.381	0	156.122	329.82	237.304	0	38.3085	291.343	255.875	153.122	74.4313	212.645	144.493	0	197.129	274.38	43.7628	108.421	50.6101	254.589	204.674	276.208	218.491	295.739	201.58	343.091	240.378	0	60.8811	222.061	238.146	0	55.4516	0	0	96.3816	0	290.461
		194	887.8	180.915	0	26.7193	197.866	0	0	0	0	237.077	0	203.715	159.049	198.973	0	73.3892	279.028	285.192	138.963	84.1246	217.234	191.008	0	193.981	329.67	112.095	50.0746	26.7052	204.891	275.971	253.85	320.077	289.239	190.126	182.173	248.171	0	135.443	322.033	288.455	0	0	0	0	114.079	0	238.454
		195	891.66	302.6	0	0	185.386	0	0	0	0	275.568	0	220.088	200.122	236.625	0	101.962	168.558	239.957	121.994	63.7916	172.806	256.073	0	225.191	355.993	53.2143	102.367	64.04	270.779	276.416	298.788	243.115	262.944	180.318	177.943	243.168	0	130.526	238.51	264.439	42.5782	38.3531	0	0	172.682	0	258.777
		196	895.52	236.095	0	0	195.261	0	0	0	0	258.886	41.638	217.876	248.979	196.08	0	82.737	236.22	292.246	159.464	72.4801	211.779	173.151	0	191.646	287.165	69.0458	77.012	47.9315	214.43	227.474	264.754	210.756	267.91	172.391	257.596	150.064	0	49.2279	263.135	262.646	28.7992	51.6509	0	0	121.436	0	154.174
		197	899.38	233.021	0	38.1732	282.446	0	0	0	0	269.375	27.318	226.722	233.882	222.158	0	46.5308	150.532	260.617	103.875	66.0162	214.7	160.224	0	154.061	275.371	56.1665	106.174	62.4198	267.493	350.538	285.42	133.352	246.208	234.415	262.407	286.619	0	86.4037	287.849	219.933	34.0888	49.6079	0	0	147.646	0	188.979
		198	903.24	228.788	0	24.5169	222.799	0	0	0	0	173.108	0	176.969	319.076	360.644	0	77.7432	200.808	251.949	96.5189	60.1814	181.142	198.335	0	282.098	303.468	152.85	102.516	58.7256	198.217	280.395	275.482	42.5277	250.619	252.85	300.24	212.729	0	162.592	259.814	269.867	50.5731	0	0	25.7217	137.939	0	151.629
		199	907.1	265.861	0	53.8354	250.204	0	0	0	0	180.546	49.3137	139.341	254.095	247.373	0	72.1354	336.775	214.014	144.751	85.7944	199.2	164.2	0	179.562	284.486	79.9068	109.651	101.255	301.1	277.051	289.306	184.766	328.576	328.487	317.504	297.911	0	186.136	287.27	338.245	25.3998	36.4523	0	0	145.661	0	101.917
		200	910.96	226.982	0	46.1858	181.124	0	0	0	0	256.901	0	215.909	207.442	320.816	0	67.6871	265.241	254.07	166.368	54.9639	186.186	223.213	0	253.76	305.42	124.82	90.4856	54.3474	310.705	269.032	144.342	176.471	310.472	221.882	251.637	263.232	0	132.349	192.732	264.302	60.3403	86.4126	0	20.3273	138.482	0	128.654
		201	914.82	186.644	0	90.3666	245.029	0	0	33.9076	0	286.42	69.5314	173.846	277.75	237.005	0	58.7109	244.376	195.317	149.778	61.1875	192.466	178.286	0	201.563	298.631	83.1502	79.3329	86.0256	248.25	274.963	265.245	197.748	314.21	255.079	188.88	241.208	0	124.47	323.523	238.246	47.2561	49.0034	0	28.4277	169.785	0	282.873
		202	918.68	331.616	0	46.231	253.511	0	0	53.5505	0	303.181	28.8545	192.703	225.129	298.562	0	92.6978	296.676	130.924	134.185	65.6247	190.496	183.655	0	142.283	267.265	106.091	61.5213	90.9575	278.731	207.561	171.691	172.816	272.022	241.431	220.507	299.158	0	145.655	252.662	296.143	47.5797	53.1088	0	20.1821	208.156	0	281.202
		203	922.54	263.209	0	45.6444	164.952	0	0	0	0	277.097	71.5626	170.144	190.49	263.555	0	81.7204	206.719	177.867	156.443	31.0094	231.256	183.36	0	168.465	260.592	107.732	57.9253	49.7662	211.799	236.861	194.173	132.986	266.628	172.44	172.244	311.652	0	232.662	291.448	211.697	58.2444	120.074	0	39.645	165.754	0	277.263
		204	926.4	289.025	0	68.752	214.333	0	0	21.4473	0	284.257	63.9572	221.887	173.61	250.574	0	131.135	222.828	253.74	85.689	46.4625	159.565	198.173	0	195.709	298.95	60.613	58.5952	42.8514	179.61	233.701	213.423	171.127	273.695	198.09	208.202	223.537	0	126.299	210.066	246.363	46.3378	71.6884	0	52.0544	157.665	0	265.869
		205	930.26	214.535	0	69.1904	266.944	0	0	36.0151	0	263.031	87.9008	154.729	168.96	200.518	0	75.0506	225.314	267.904	136.258	50.3102	241.379	196.755	0	207.702	285.06	69.2577	67.8459	65.1271	269.438	141.916	201.11	166.368	219.469	204.294	143.605	243.271	0	163.641	237.34	228.544	30.5748	129.814	0	81.6288	195.301	0	210.28
		206	934.12	242.815	0	114.479	208.689	0	0	0	0	262.121	108.478	157.949	246.411	172.846	0	87.3389	230.598	197.457	76.2303	0	203.399	223.764	0	247.329	285.315	106.8	84.5896	79.8932	239.135	264.322	185.572	171.625	291.68	146.742	144.899	249.956	0	135.002	277.363	270.574	63.7231	110.931	0	75.0927	225.275	29.1878	257.956
		207	937.98	279.176	0	45.2871	244.601	0	0	0	0	327.727	73.8402	145.515	228.217	171.402	0	97.2996	232.607	215.112	86.3934	23.1842	211.126	229.354	0	251.042	303.082	66.2812	63.4987	118.988	285.257	199.954	215.182	241.495	232.176	211.759	129.559	475.684	0	224.992	328.428	184.971	42.5696	107.053	0	28.2695	276.516	47.8437	232.962
		208	941.84	190.424	0	82.025	224.416	0	0	40.0317	0	251.968	78.2126	228.93	243.001	235.708	0	115.272	204.282	204.711	77.2834	35.0442	155.972	172.834	0	219.595	287.54	125.751	44.5049	158.178	220.055	247.088	234.739	196.412	241.143	177.166	158.763	310.957	0	169.702	317.878	243.776	26.1419	88.5174	0	69.5188	186.077	0	203.189
		209	945.7	262.819	0	79.5545	181.955	0	0	20.1858	0	226.86	62.045	206.318	211.731	198.232	0	124.883	216.692	237.249	40.7447	0	228.384	259.158	18.8303	284.878	196.774	178.407	81.3417	49.2457	254.633	271.177	208.208	171.888	247.145	149.635	179.346	185.818	0	197.647	280.252	213.6	80.4679	72.406	0	49.9857	193.921	0	253.28
		210	949.56	244.205	0	121.129	190.394	0	0	23.2955	0	234.345	86.1164	193.603	186.278	209.212	0	89.338	336.994	152.429	67.3768	0	164.841	189.194	0	213.879	226.242	122.106	90.48	105.652	228.689	225.788	236.946	212.155	283.986	143.441	212.334	290.257	0	187.567	215.119	218.986	68.1335	96.1756	0	87.918	182.59	47.5269	258.344
		211	953.42	180.136	0	47.4097	218.961	0	38.9344	0	0	257.538	49.3049	176.101	177.051	244.522	0	91.9935	266.408	222.146	67.2548	0	212.366	187.586	0	248.523	203.657	124.709	60.4359	121.987	248.617	231.985	147.353	206.895	311.844	151.313	166.803	266.461	0	256.182	360.929	277.966	41.1792	120.635	0	74.214	282.888	29.3231	175.408
		212	957.28	473.051	0	123.359	168.218	0	30.2595	90.3333	0	310.085	0	205.951	217.041	257.169	0	87.4778	220.378	223.882	93.3786	0	230.321	258.856	0	225.263	248.099	117.555	81.2611	90.0436	289.264	179.528	219.167	226.286	260.001	171.289	165.514	172.428	0	213.379	232.834	265.688	88.7123	112.983	0	94.5589	229.142	33.1472	217.587
		213	961.14	253.246	0	46.0571	189.248	0	0	63.7065	0	237.368	82.4495	212.998	234.101	214.155	0	65.9088	291.071	217.324	37.2485	0	169.898	281.628	20.4357	240.887	214.527	121.37	66.315	114.971	128.885	234.677	166.461	253.317	210.846	192.103	116.948	173.435	0	243.67	191.776	275.05	100.428	58.6304	0	111.631	197.813	26.4459	171.867
		214	965	213.825	0	76.9829	159.77	0	94.8389	82.5595	0	223.304	99.2732	164.031	129.334	138.431	0	60.8995	216.479	166.402	0	0	176.389	282.006	0	233.027	251.631	106.83	51.5404	66.59	183.58	271.823	203.587	249.721	292.622	162.536	216.376	154.773	0	202.499	235.204	223.859	67.0552	145.313	0	129.273	208.081	27.1996	163.466
		215	968.86	461.135	0	54.7617	178.236	0	48.3998	73.4777	0	224.771	49.6097	194.033	213.762	329.644	0	69.7851	263.359	186.097	64.7942	0	169.327	256.659	24.7812	263.658	217.94	97.1306	69.7552	123.087	185.693	149.172	250.424	209.9	235.258	174.315	163.578	129.428	0	265.006	171.66	277.581	105.818	93.3692	0	123.055	195.363	90.7449	245.357
		216	972.72	265.336	0	89.0295	130.865	0	32.0526	17.7835	0	187.095	151.296	183.228	184.943	246.58	0	55.7069	258.623	218.858	24.6072	0	297.462	252.154	0	214.124	253.033	91.8183	85.3937	92.9486	254.384	198.333	187.298	254.868	253.278	218.218	196.357	186.176	0	238.503	155.761	133.501	68.6547	136.455	0	151.85	249.765	84.018	292.609
		217	976.58	501.567	0	40.4352	197.421	0	34.6492	64.3443	0	193.011	119.188	216.84	164.311	312.358	0	70.157	231.063	253.356	26.5274	0	242.514	266.511	21.9593	303.418	257.113	117.856	121.888	67.1664	214.338	229.923	142.183	329.92	340.832	131.79	115.619	139.745	0	156.719	113.177	180.996	63.6818	57.9626	0	141.578	253.053	55.4247	210.857
		218	980.44	548.879	0	71.479	160.561	0	26.8462	89.6184	0	180.864	109.957	132.549	179.004	168.912	0	83.6835	225.571	237.574	0	0	159.601	218.67	36.4171	254.583	149.366	149.388	103.407	66.9617	255.789	166.826	168.137	272.459	338.37	146.159	191.411	125.478	0	177.515	144.488	230.966	58.87	76.5062	0	104.857	201.344	67.9538	198.981
		219	984.3	440.864	0	86.6139	152.74	0	35.2237	53.5009	0	192.709	87.4423	204.279	204.35	282.406	0	55.377	224.858	241.149	87.6333	0	202.736	198.182	50.71	245.446	160.019	118.684	87.9159	100.461	192.162	219.975	166.448	219.176	277.108	129.704	237.968	63.7725	0	221.503	90.1976	274.993	56.6583	88.252	0	161.337	225.659	97.348	129.704
		220	988.16	309.296	0	90.754	130.4	0	38.9735	75.5829	0	169.33	84.2876	155.41	166.987	253.622	0	55.2629	260.843	172.481	54.0019	0	168.743	242.169	47.2111	244.935	171.038	146.176	95.1565	90.823	219.395	170.404	197.079	240.102	249.913	162.941	254.265	91.8564	0	117.584	116.537	224.525	83.0661	102.653	0	159.877	219.111	71.153	223.232
		221	992.02	482.806	0	80.7575	106.125	0	0	83.2436	0	184.876	82.6007	158.862	142.866	191.262	0	73.2431	208.015	179.953	49.9107	0	217.343	295.799	97.7799	303.113	158.961	106.752	127.461	138.431	131.884	199.37	162.547	261.468	292.757	183.777	174.976	157.738	0	235.54	116.935	119.072	46.8649	80.6144	0	140.815	276.036	54.9005	238.116
		222	995.88	576.815	0	73.9667	198.703	0	0	67.6432	0	163.941	109.577	166.04	230.137	234.54	0	18.9293	232.523	247.913	28.8473	0	168.305	332.772	98.0942	234.87	172.262	66.5393	66.3126	133.33	185.352	245.15	159.404	231.286	306.038	137.82	196.975	175.658	0	162.277	131.32	199.245	23.7115	99.0256	0	153.957	201.145	85.1152	158.716
		223	999.74	225.975	0	84.9468	171.08	48.2805	0	101.856	0	179.945	47.6284	117.036	178.417	225.585	0	93.3907	244.172	196.135	44.2429	0	235.632	270.468	89.4965	195.913	186.318	107.292	133.48	54.2614	227.299	211.304	160.804	187.847	291.817	154.543	189.807	111.494	0	214.489	171.291	121.252	50.6859	91.96	0	103.237	290.788	120.051	249.207
		224	1003.6	469.198	0	42.8934	138.689	0	28.667	70.9903	0	103.554	121.88	142.447	255.047	213.46	0	85.721	237.392	176.111	73.3931	0	189.008	210.16	97.226	162.119	214.657	95.071	76.4156	90.0032	138.39	253.846	140.411	200.787	297.908	233.69	248.192	118.259	0	181.507	201.817	180.565	78.3008	78.951	0	135.581	215.377	119.928	197.459
		225	1007.46	605.289	0	50.7361	116.258	37.9727	0	107.721	19.6569	156.38	114.773	127.434	231.002	163.782	0	71.6512	332.113	272.266	52.9207	0	171.526	184.032	138.665	288.896	199.386	86.2477	97.0737	75.4565	219.729	219.278	155.779	164.649	279.299	151.712	219.283	134.298	0	158.068	158.277	290.811	33.4615	62.5942	0	218.339	187.027	85.8984	258.734
		226	1011.32	372.832	0	91.8463	188.523	22.4818	0	111.724	0	134.782	0	189.951	215.552	223.202	0	76.6445	234.688	222.942	101.313	0	162.726	257.563	98.6174	262.721	171.785	104.085	94.0924	54.1502	208.262	280.7	207.058	256.928	267.433	124.884	213.61	94.2147	0	103.407	89.3697	271.504	70.7073	64.6702	0	206.643	202.158	88.0484	137.852
		227	1015.18	202.616	0	76.6789	98.1339	111.487	0	77.5847	0	170.632	56.9735	166.982	225.504	170.365	0	39.2783	258.493	211.955	29.9155	20.8212	171.915	245.124	171.692	298.336	229.229	104.922	136.259	70.7528	198.233	225.476	130.991	206.515	250.116	193.151	192.542	49.6772	0	130.118	177.435	284.916	103.177	37.3231	0	198.561	197.962	111.528	132.573
		228	1019.04	225.639	0	27.1496	101.826	43.5335	0	114.983	0	142.264	108.39	75.09	249.469	177.482	0	72.8126	220.993	214.021	67.2647	0	159.791	202.481	122.107	279.521	217.457	85.4771	127.813	68.0505	185.1	187.622	176.353	240.833	256.98	235.423	251.539	70.881	0	127.129	151.945	191.836	62.8726	98.4895	0	181.008	213.327	136.628	148.577
		229	1022.9	202.913	0	55.6092	128.709	68.6332	0	117.894	0	98.5161	74.1648	121.964	244.674	173.137	0	39.2641	215.215	175.612	67.6489	0	167.601	265.691	114.29	296.498	209.987	100.578	143.2	65.3336	216.516	190.103	156.985	225.733	216.28	287.28	225.298	40.3642	0	151.996	172.548	268.53	86.9108	96.7343	0	187.776	179.168	64.5536	168.652
		230	1026.76	273.494	0	130.461	151.051	116.289	0	55.5542	0	95.1713	68.3637	111.7	353.007	242.45	0	50.9223	194.381	176.094	42.4598	0	153.432	213.982	125.348	213.216	239.245	73.8868	74.9221	43.6708	197.583	215.35	184.052	211.035	287.828	193.059	176.864	59.8838	0	115.806	168.87	245.568	88.2124	140.274	0	175.416	319.71	183.908	164.398
		231	1030.62	229.281	30.764	24.8672	102.441	125.838	0	80.8963	0	80.0161	53.4422	108.924	248.279	227.583	0	67.2791	167.819	230.532	0	0	130.918	225.006	158.401	353.161	193.748	107.024	144.11	27.138	203.439	280.232	190.1	245.405	213.121	198.006	177.208	110.3	0	63.1889	218.23	159.057	92.4505	75.9765	0	239.181	219.011	124.749	69.5219
		232	1034.48	244.789	31.0881	111.096	165.347	127.889	0	52.1338	0	141.135	78.2993	82.5604	163.064	153.994	0	45.6933	204.174	248.539	0	0	177.668	255.259	252.783	226.676	202.242	60.289	89.1332	63.7362	169.594	287.785	237.1	225.297	269.21	241.769	246.263	188.542	0	98.2896	172.935	249.584	71.7841	108.44	0	156.323	237.856	120.867	84.7001
		233	1038.34	276.733	0	92.462	136.917	95.7184	0	79.6139	0	145.704	71.9621	96.7987	133.494	181.081	0	67.6472	213.306	201.799	39.4062	0	147.79	145.215	241.109	295.441	171.127	55.2897	197.757	19.4216	197.859	231.032	217.751	282.683	292.109	241.529	211.439	86.7087	0	61.6592	220.284	304.184	102.002	128.069	0	182.14	242.5	157.617	128.739
		234	1042.2	355.427	35.6113	120.616	105.076	131.696	0	71.8327	0	153.35	109.436	71.2994	252.465	229.704	0	28.9075	177.956	216.648	56.1461	0	129.729	149.393	215.859	202.705	134.952	89.8627	215.187	21.328	228.727	178.216	176.311	244.334	256.647	202.461	152.782	83.9505	0	142	122.424	235.505	91.8035	142.655	0	138.035	215.557	135.029	124.833
		235	1046.06	202.6	45.977	81.6993	195.644	85.854	0	61.3686	0	118.953	59.3434	98.8606	188.898	241.341	0	0	248.496	178.516	51.9196	0	185.397	119.822	195.092	250.384	178.496	116.27	160.62	0	169.015	305.937	221.57	204.121	231.114	239.937	130.487	162.529	0	77.8875	206.409	213.018	114.516	106.029	0	220.537	254.097	154.312	99.2553
		236	1049.92	281.805	50.5461	73.3361	105.681	143.444	0	84.7524	0	111.246	76.4803	83.222	174.617	160.37	0	83.8405	221.464	220.126	76.4497	0	162.481	135.127	167.418	244.387	248.908	140.63	247.591	0	154.277	351.194	158.952	197.469	211.958	247.231	134.945	140.963	0	105.843	194.208	227.597	88.3181	82.7128	0	214.027	224.807	153.947	72.8975
		237	1053.78	330.395	42.17	72.9169	214.83	147.641	0	83.7092	0	100.922	97.6852	81.409	188.497	203.801	0	81.1534	160.863	235.525	132.304	0	196.558	126.433	153.95	231.518	215.744	113.665	290.121	0	149.409	213.353	152.687	197.929	198.252	265.627	159.162	83.6451	0	89.7723	99.0114	191.429	122.61	127.403	0	225.05	228.863	122.242	78.795
		238	1057.64	230.21	0	94.4232	225.667	165.056	0	47.384	0	133.107	70.6963	83.059	309.173	171.34	0	119.462	198.988	325.301	77.8152	0	206.411	200.99	215.482	207.62	172.412	132.677	221.58	0	238.406	222.2	207.329	203.884	229.896	318.542	141.92	131.575	0	104.741	152.311	243.444	161.17	113.195	0	239.52	197.072	152.874	46.4954
		239	1061.5	326.052	50.809	82.8036	144.597	183.398	0	70.3828	0	49.6746	113.335	118.41	232.243	210.419	0	56.5408	170.404	273.096	86.9338	0	159.223	255.547	145.528	260.884	228.267	104.863	228.905	0	216.62	186.39	220.906	212.248	289.824	188.825	98.1186	131.783	0	135.843	144.875	207.506	177.294	177.435	0	268.061	162.873	113.766	122.309
		240	1065.36	227.868	39.0625	134.775	165.045	165.869	0	23.6387	0	56.7147	137.746	91.6979	145.896	143.583	0	0	214.348	211.291	95.9334	0	101.64	162.262	216.651	227.072	178.722	46.9097	196.61	36.4964	182.753	222.401	177.35	250.761	237.586	178.369	160.149	166.234	0	121.912	154.176	247.137	103.952	176.672	0	245.186	157.683	118.434	115.02
		241	1069.22	197.885	35.8787	76.6734	173.451	178.672	0	46.2625	0	82.7997	129.68	79.1971	136.671	161.032	0	98.5348	228.743	208.206	68.1955	0	170.085	205.039	119.975	235.95	205.663	95.9306	230.364	0	227.887	239.908	205.229	230.405	228.86	234.317	136.538	95.6195	0	159.847	181.376	199.954	108.141	97.7023	0	225.143	196.669	98.1397	98.5161
		242	1073.08	171.12	28.6831	36.867	126.893	142.631	0	44.714	0	98.5558	116.213	83.4513	187.68	205.165	0	75.3163	266.79	204.326	118.814	31.6447	174.603	160.188	151.45	225.266	190.102	142.57	266.905	0	231.286	215.77	182.366	196.124	272.604	185.325	143.274	91.4308	0	127.928	182.58	215.355	106.915	152.506	0	252.782	266.191	115.422	88.0498
		243	1076.94	236.805	41.8631	87.5569	178.94	194.451	0	38.0985	0	80.6237	101.713	65.3705	156.915	214.059	0	73.741	255.221	275.241	125.983	0	211.145	206.444	155.822	352.451	221.303	163.965	198.951	0	145.951	229.247	193.53	187.157	214.07	223.466	69.2232	159.934	0	95.1505	192.448	209.625	140.981	116.751	0	309.74	198.875	135.227	153.987
		244	1080.8	157.656	0	68.0417	168.266	139.609	0	39.2365	0	85.7101	81.9349	72.925	150.868	185.958	0	167.412	248.016	164.046	141.657	23.669	211.548	152.733	99.3382	286.449	220.831	135.839	186.37	0	199.474	202.824	124.305	242.318	213.531	270.21	162.554	108.232	0	94.6348	137.556	229.371	149.168	200.651	0	266.82	198.822	195.588	118.254
		245	1084.66	98.3732	0	104.811	155.408	155.206	0	27.0702	0	94.4166	146.677	146.505	104.443	197.016	0	70.0111	305.887	178.104	94.7865	0	168.234	153.392	189.165	269.598	198.257	31.2377	193.61	0	267.323	298.026	130.361	237.215	186.119	209.022	47.6714	201.796	0	162.843	110.003	216.425	125.371	165.575	0	297.432	181.375	116.614	175.625
		246	1088.52	151.972	0	84.4938	138.846	196.927	0	64.0814	0	106.038	108.181	128.083	216.16	251.873	0	63.2547	264.731	150.661	109.937	0	184.91	159.122	180.907	262.011	158.127	108.05	277.156	17.4235	140.498	234.79	182.568	234.888	172.016	164.766	84.939	166.411	0	146.461	49.9563	201.755	119.589	139.927	0	162.406	215.639	233.385	173.598
		247	1092.38	218.954	42.0929	44.7553	60.3477	234.092	0	0	0	56.9973	81.1553	161.164	185.948	189.338	0	54.317	292.578	191.392	156.668	42.3892	129.284	141.101	182.904	242.68	263.398	124.275	252.215	0	191.493	198.232	199.032	223.912	224.77	181.848	173.644	183.393	0	177.815	71.8731	244.949	160.561	174.166	0	222.965	185.427	93.3474	164.038
		248	1096.24	213.779	0	75.9692	100.527	235.413	0	30.5346	0	88.4282	66.5567	117.969	180.136	292.301	0	90.1819	278.822	158.537	62.8574	0	189.727	211.301	111.447	243.135	209.504	112.192	279.325	0	182.925	161.588	207.994	180.467	209.475	187.576	138.091	137.854	0	124.232	119.202	197.341	169.874	202.405	0	287.346	188.846	82.6752	197.363
		249	1100.1	224.22	25.4616	47.6616	90.55	245.444	0	0	0	55.9741	106.34	101.188	153.38	227.571	0	105.604	258.124	222.335	94.7954	20.5303	170.085	184.46	96.0818	305.504	202.045	139.591	249.801	0	274.334	267.323	213.688	112.56	172.906	145.285	100.432	205.65	0	168.399	110.719	187.833	117.213	155.461	0	235.257	191.364	147.463	150.375
		250	1103.96	133.78	0	95.8135	159.35	220.758	0	34.2303	0	60.8505	97.1674	92.0848	151.009	227.455	31.1982	55.4788	231.357	200.981	126.783	40.0094	224.631	221.324	53.8337	253.303	214.058	201.979	255.632	34.3801	207.689	204.729	187.554	230.08	144.951	101.857	194.03	134.074	0	112.131	80.2598	230.777	175.21	213.178	0	251.587	135.647	144.928	194.036
		251	1107.82	268.721	0	87.4131	123.361	229.15	0	48.7939	0	52.8896	111.63	95.4731	159.159	236.014	0	52.0619	363.953	109.732	126.906	25.2606	129.463	225.947	181.111	181.46	204.188	129.174	248.806	0	234.332	218.141	172.268	179.417	246.021	162.602	172.236	60.8722	0	127.158	109.268	286.423	158.14	142.078	0	319.361	179.808	134.337	158.868
		252	1111.68	208.407	29.0851	49.708	151.051	184.609	0	0	0	68.7499	124.985	136.278	117.466	205.188	0	50.1779	263.092	172.588	92.6349	22.1122	133.151	189.491	145.963	257.961	181.85	182.324	211.945	0	171.596	215.591	188.461	149.821	133.621	176.249	134.1	349.661	0	120.594	103.696	256.377	141.174	157.022	0	291.121	143.826	138.129	158.419
		253	1115.54	294.615	0	22.181	185.203	248.042	0	26.9658	0	62.147	121.757	118.947	112.209	173.779	0	34.8423	231.22	107.713	116.723	70.5162	211.256	208.163	152.892	219.567	187.195	150.008	236.363	0	245.426	207.202	164.645	143.258	162.725	176.62	120.098	106.194	0	168.559	199.674	276.739	185.859	128.085	0	297.805	187.132	146.892	139.521
		254	1119.4	190.475	23.4296	54.1877	199.313	192.743	0	0	0	100.289	118.212	160.334	138.87	237.266	46.2671	53.3085	249.321	153.162	75.0243	44.0749	193.147	236.404	206.983	265.754	128.479	86.4644	253.564	0	160.049	210.513	240.146	184.074	150.191	166.078	123.179	166.465	0	78.8564	156.191	219.147	262.834	184.752	0	264.897	197.798	152.654	174.892
		255	1123.26	162.981	0	72.3202	188.848	178.333	0	0	0	90.761	94.8539	145.514	205.673	246.899	0	50.0489	249.571	188.04	41.0552	0	170.317	215.67	179.486	226.759	128.333	104.309	261.778	0	169.805	261.894	210.41	154.379	126.071	130.617	184.582	211.551	0	124.564	137.234	275.296	248.853	229.749	0	242.758	240.991	101.068	194.472
		256	1127.12	214.579	21.052	31.9053	154.971	214.298	0	28.9066	0	99.9393	78.4927	122.303	168.603	133.788	30.0753	43.3759	291.631	127.009	54.3067	0	141.9	224.34	112.417	166.339	134.795	119.121	202.882	41.5002	167.736	220.571	178.512	162.239	180.1	211.914	184.141	263.07	0	176.349	209.557	131.371	195.615	258.227	0	269.654	246.54	169.641	138.665
		257	1130.98	187.458	0	74.1031	133.179	191.761	0	0	0	145.583	68.2601	155.042	167.586	163.641	41.6013	27.1165	264.177	152.368	129.679	40.3177	269.162	193.416	119.823	234.08	234.88	79.4292	239.564	26.413	247.951	247.172	162.646	129.666	158.902	144.301	126.16	326.909	0	148.982	165.611	203.891	207.71	219.269	0	258.298	256.599	157.507	209.303
		258	1134.84	171.745	0	36.9094	139.562	210.663	0	0	0	83.16	67.8599	120.578	117.26	228.503	0	47.1898	246.116	127.732	104.106	39.2928	136.091	150.641	160.599	204.864	183.364	105.897	222.172	35.7205	222.705	208.805	188.138	133.784	226.309	161.841	159.622	547.032	0	166.087	175.338	181.751	151.652	153.919	0	270.3	195.053	173.979	234.052
		259	1138.7	216.571	47.5267	47.6732	154.924	193.161	0	0	0	135.33	47.8987	134.996	145.024	187.458	30.1844	73.4196	274.003	140.812	73.287	35.8707	160.467	214.112	218.275	167.799	169.934	179.217	258.997	26.8122	211.039	260.16	159.382	145.947	211.259	135.905	168.951	352.447	0	130.85	330.833	227.225	164.964	237.13	0	239.803	138.836	161.557	164.55
		260	1142.56	169.044	0	78.7427	146.621	209.268	0	42.1169	0	149.391	75.0182	97.6794	113.205	169.576	24.0316	39.443	264.464	171.812	39.3418	0	153.861	224.279	222.03	136.574	212.489	133.508	229.234	41.5841	242.696	250.866	152.356	177.585	162.433	164.327	85.5865	376.209	0	164.322	197.555	260.068	228.756	236.937	0	143.953	192.998	207.729	174.088
		261	1146.42	186.83	33.8395	130.54	180.247	207.584	28.7332	0	0	153.993	40.6892	106.182	141.94	199.941	46.6614	63.2644	271.358	150.65	47.5159	64.9398	247.078	209.614	162.506	235.775	233.415	95.1	179.929	35.1956	216.538	202.136	181.151	195.746	219.817	243.371	67.838	369.35	0	166.229	132.255	225.663	142.019	207.807	0	229.193	158.478	180.31	210.097
		262	1150.28	186.058	26.4896	76.5267	75.2912	206.92	0	18.3582	0	127.714	92.9873	102.158	121.952	142.826	95.9379	90.3741	305.626	174.598	55.3642	108.273	173.241	217.733	156.431	148.577	193.326	131.315	281.508	77.8665	154.548	241.463	162.81	151.033	151.396	205.332	93.1325	135.481	0	139.229	217.946	182.427	172.293	240.797	0	174.829	162.812	133.489	185.722
		263	1154.14	281.422	21.5614	74.0894	168.138	166.296	0	0	0	103.121	24.5204	196.347	80.6912	194.638	103.034	106.059	277.148	159.615	42.9414	50.956	191.286	167.421	179.297	157.431	264.715	137.289	269.615	129.599	257.58	228.306	152.1	152.64	260.668	212.451	143.772	113.791	0	160.891	223.667	207.754	62.7735	215.48	0	279.896	155.17	207.862	130.24
		264	1158	237.894	74.1895	42.7741	134.135	223.077	36.1101	20.0329	0	56.5065	61.0599	124.755	66.171	201.391	47.0283	34.6715	250.221	164.701	93.7411	63.4652	181.024	219.634	180.375	150.172	209.425	153.391	190.685	96.3555	203.937	198.237	168.661	173.068	263.722	207.226	85.3247	328.947	0	89.8473	164.339	188.947	88.8584	248.588	0	240.562	219.822	190.74	137.439
		265	1161.86	190.201	35.5114	57.5318	124.297	227.441	20.4918	48.3378	0	67.6912	35.5304	163.651	100.314	169.549	37.2477	64.8855	215.873	172.813	84.1711	84.3489	133.605	263.367	180.943	193.116	204.264	141.847	227.722	98.4552	175.477	155.036	173.07	151.302	234.155	205.122	99.7328	153.218	0	125.533	260.505	151.769	162.921	276.316	0	225.742	179.577	215.985	237.279
		266	1165.72	261.572	35.8411	67.5855	164.209	186.889	0	52.5406	0	124.792	32.4855	102.066	106.426	162.913	46.8844	73.3768	196.188	134.777	29.7276	45.8003	135.589	156.026	181.039	215.27	221.347	151.003	185.226	116.175	166.403	182.76	209.003	193.225	257.793	171.714	118.979	79.0497	0	167.9	201.087	244.286	145.453	296.83	0	206.388	190.629	216.914	155.047
		267	1169.58	195.888	43.696	78.4195	173.303	190.906	0	0	0	56.527	49.9396	82.5699	142.712	229.468	60.727	104.938	204.704	205.152	98.791	37.3123	202.891	191.231	84.3355	177.84	183.082	92.8686	207.381	157.547	164.557	132.614	171.201	144.688	297.472	199.375	142.482	222.249	0	170.274	226.459	110.598	199.393	241.325	0	252.018	201.229	136.342	124.246
		268	1173.44	202.849	47.6103	71.9709	67.8993	214.596	0	0	0	67.9214	0	97.7241	134.898	202.035	99.5346	151.386	274.773	171.74	63.5519	71.7397	203.543	262.71	274.69	208.497	181.8	150.55	296.241	142.923	124.981	157.802	130.29	196.621	216.159	215.249	155.022	367.649	0	121.826	255.713	195.628	188.469	318.353	0	285.954	149.053	104.872	207.971
		269	1177.3	204.21	42.8019	74.5804	170.647	226.793	36.4675	0	0	140.918	0	128.814	170.186	141.809	60.7518	100.456	234.921	126.131	57.3666	107.122	104.835	165.516	231.187	206.677	193.452	144.33	160.786	130.361	171.965	145.576	208.408	186.74	263.353	204.315	168.9	329.436	0	222.014	242.983	307.215	132.062	260.371	0	242.515	200.231	139.557	229.952
		270	1181.16	216.342	40.9217	125.897	159.805	286.327	66.604	59.2847	0	101.619	0	112.916	206.653	150.099	60.4113	137	262.184	194.829	49.7202	26.6177	159.61	203.3	219.163	185.671	242.744	118.223	198.124	109.198	124.604	212.518	149.848	156.719	340.363	188.542	132.665	157.799	0	157.894	186.727	137.386	193	307.218	0	249.049	247.725	160.649	190.947
		271	1185.02	213.939	76.8454	116.977	139.981	242.717	0	0	0	96.9068	33.9387	180.725	204.236	155.492	84.954	94.1847	274.683	165.141	35.054	65.19	134.85	190.804	199.406	208.664	204.834	265.895	178.366	140.946	151.878	184.593	157.182	108.491	194.2	138.541	133.687	199.407	0	246.56	239.699	143.875	200.625	288.49	0	171.756	166.777	150.084	153.824
		272	1188.88	198.394	0	99.4678	189.923	227.516	37.9866	46.6393	0	63.3118	0	128.427	199.124	169.272	79.6087	62.9033	246.123	113.972	26.7952	66.8715	131.396	202.419	201.073	161.625	198.108	201.525	199.477	123.246	62.2922	248.935	218.98	121.576	198.05	229.084	199.896	126.955	0	173.444	203.974	147.301	121.469	313.334	0	188.409	184.197	134.098	207.279
		273	1192.74	235.779	71.6964	105.414	192.674	236.127	51.0288	26.2399	0	97.3702	0	178.445	74.5002	123.504	111.524	142.358	240.116	125.573	19.4594	51.1532	206.424	200.717	217.796	202.782	230.788	200.589	144.633	152.29	126.953	174.776	133.252	162.554	248.804	221.329	165.212	134.372	0	167.043	281.12	143.921	88.1898	272.349	0	224.944	212.759	193.583	169.929
		274	1196.6	204.289	97.3063	73.911	128.75	227.135	87.4098	58.85	0	0	0	169.938	131.043	188.656	91.5046	131.92	194.857	103.853	47.6896	96.7159	125.07	135.759	268.879	203.139	211.939	190.225	254.772	161.002	79.7696	213.667	156.41	119.869	283.345	164.126	152.536	126.539	0	162.355	204.54	180.077	112.302	304.403	0	207.078	212.712	230.473	227.802
		275	1200.46	242.725	66.7157	86.3772	115.152	229.289	48.886	28.6401	0	89.9766	24.9948	159.978	173.464	213.526	125.416	278.417	232.319	162.104	28.1871	37.1758	233.615	84.4284	236.737	262.435	246.447	189.589	157.27	118.708	110.494	223.193	175.498	124.782	225.633	138.725	144.906	59.0788	0	252.891	222.286	146.402	135.524	241.774	0	209.007	199.919	112.097	218.443
		276	1204.32	158.234	55.874	107.104	118.944	214.622	38.5206	19.6613	0	63.2217	38.5762	201.577	253.708	194.619	64.8753	138.171	246.512	204.475	56.2497	49.9509	146.554	120.711	227.233	189.152	183.32	168.538	204.309	103.008	65.2863	163.222	170.229	45.7454	187.077	171.225	115.661	120.304	0	150.722	115.96	139.741	210.454	213.215	0	272.429	246.205	172.149	212.879
		277	1208.18	203.423	82.2005	152.763	48.9928	280.563	60.1895	96.7277	0	72.6872	29.0003	122.493	181.354	187.884	107.083	112.101	183.573	171.637	48.031	0	74.7303	140.598	304.713	211.202	271.729	198.035	198.77	184.961	25.4028	179.561	202.593	143.133	238.193	164.716	157.123	144.62	0	179.984	189.198	120.662	126.322	243.734	0	206.366	222.605	181.6	162.58
		278	1212.04	226.802	96.7981	110.719	138.843	228.664	154.173	98.3571	0	64.6879	37.5373	143.508	155.339	156.472	85.2089	162.509	228.102	165.13	101.96	57.9716	131.752	166.324	248.077	234.993	214.005	205.907	199.11	163.196	72.4682	251.171	165.351	128.518	229.008	174.127	209.148	101.626	0	199.514	226.636	137.509	126.627	215.609	0	233.01	241.549	185.695	133.505
		279	1215.9	258.183	50.1621	106.046	149.633	184.502	73.1417	69.439	0	132.465	25.5193	177.969	86.7108	189.078	96.9591	195.603	226.592	175.966	68.2239	40.1899	127.181	212.107	235.592	186.499	232.507	180.967	199.481	182.322	76.6756	366.117	157.671	131.414	223.869	148.738	211.311	158.937	0	194.568	203.492	217.767	147.817	221.579	0	200.236	313.33	164.76	154.278
		280	1219.76	248.717	55.4221	146.848	108.793	220.917	58.5161	0	0	47.6881	0	113.505	207.607	135.493	56.855	180.325	179.694	156.824	39.0744	74.1406	115.358	166.592	196.225	137.468	247.866	189.864	241.803	170.995	64.5517	230.221	155.135	153.27	152.651	159.851	151.781	94.9066	0	185.169	183.424	203.733	154.245	211.382	0	185.001	255.79	161.017	150.971
		281	1223.62	197.166	52.5131	160.457	230.087	288.969	77.7172	81.5979	0	133.033	34.8714	99.7551	184.256	171.253	47.6152	197.774	159.506	158.047	55.4445	47.3677	96.9997	245.028	224.323	150.046	319.461	174.956	142.918	102.344	51.4768	243.366	154.641	123.084	223.546	98.9492	171.421	94.7016	0	151.085	243.064	218.608	174.966	258.62	0	132.158	197.95	155.754	149.609
		282	1227.48	287.192	64.7841	102.273	66.786	219.038	121.59	125.687	0	64.1262	35.4535	167.625	109.068	243.505	79.2359	149.859	140.294	155.331	121.649	87.4948	61.5022	236.959	210.791	108.377	231.415	177.194	193.238	199.829	117.251	320.288	166.755	204.243	141.502	103.525	172.375	70.7109	0	201.984	252.027	199.619	142.056	227.098	0	243.601	299.28	138.6	178.235
		283	1231.34	218.701	46.2347	110.288	193.269	193.895	123.949	75.805	0	61.9317	46.2878	143.28	165.746	164.492	85.944	235.092	189.84	93.5923	47.5978	21.0703	103.075	204.024	244.233	154.636	250.338	147.775	209.472	209.371	94.0857	325.207	178.047	147.341	215.18	167.313	160.925	267.254	0	150.99	168.114	169.767	45.928	213.828	0	263.408	296.107	132.556	162.596
		284	1235.2	288.242	95.5848	145.277	163.211	185.322	88.0589	78.1802	0	116.915	54.694	193.102	96.4762	204.471	67.3108	233.525	138.955	122.753	0	0	130.386	222.733	185.484	195.87	285.013	174.64	224.72	224.579	63.7137	255.744	235.812	159.14	159.489	147.734	196.987	175.034	0	177.727	215.149	214.444	121.808	208.991	16.9633	190.155	242.327	143.292	152.627
		285	1239.06	239.505	38.0517	155.625	142.782	255.173	110.296	109.748	0	61.8261	29.4187	187.518	138.808	165.061	40.158	214.752	157.4	170.714	67.6944	21.8055	133.136	216.725	189.906	199.314	326.708	166.948	179.383	219.73	82.0687	222.135	129.57	222.874	190.803	121.416	202.467	172.534	0	173.065	236.455	209.352	161.4	227.574	0	254.821	241.133	145.793	112.438
		286	1242.92	287.125	30.9807	188.971	157.945	225.491	99.6546	78.6743	0	135.939	91.6101	175.707	157.873	128.452	50.7702	205.179	119.605	76.5729	77.0253	36.9593	117.675	244.418	161.082	185.691	234.903	103.365	165.803	218.963	74.4992	249.097	108.226	114.702	250.852	57.7676	222.02	138.619	0	135.054	217.751	252.581	217.887	150.548	17.0534	185.59	218.154	121.515	115.154
		287	1246.78	301.645	25.6592	131.718	68.3209	191.582	91.2817	81.3387	0	48.8444	28.2917	185.06	175.007	169.306	0	160.109	131.726	137.039	42.6668	0	147.228	233.51	153.869	219.585	276.279	158.197	182.953	190.541	30.3629	233.905	139.781	207.256	153.033	89.2074	128.551	176.109	0	105.249	204.175	246.26	145.044	192.729	44.7636	226.113	199.218	64.1227	106.963
		288	1250.64	266.497	89.6373	160.511	104.702	234.644	95.4382	68.4603	0	36.2239	92.5944	150.794	167.73	157.489	55.647	224.56	126.079	132.644	71.9185	0	50.636	209.952	114.947	127.262	234.993	171.715	160.881	256.59	87.0438	251.719	141.46	134.191	157.554	98.3168	257.242	157.812	0	198.015	180.595	209.47	182.184	182.779	0	175.939	206.115	141.371	106.443
		289	1254.5	324.396	21.8888	173.731	237.291	251.229	84.7336	0	0	0	94.3456	187.84	209.093	155.028	0	149.862	153.402	54.8402	46.2095	40.8174	150.505	230.189	201.256	152.756	221.8	204.842	126.67	315.856	101.403	183.819	194.855	225.527	187.281	109.101	164.436	214.075	0	126.822	142.208	218.852	117.862	200.568	28.3733	187.519	201.071	86.6756	95.4933
		290	1258.36	276.397	55.076	177.298	200.481	290.994	92.6777	123.297	0	43.8497	102.801	139.927	223.475	128.414	62.8703	184.422	217.926	129.122	0	0	179.524	86.5998	219.475	219.8	236.605	190.815	166.073	199.274	87.7499	239.254	176.825	181.507	154.761	62.8963	128.653	192.585	0	158.257	166.8	171.321	202.221	184.935	35.6769	225.876	198.181	231.327	81.7603
		291	1262.22	189.051	37.1939	234.968	101.832	163.122	29.4892	124.467	0	0	63.3527	193.101	116.24	137.424	86.8684	205.288	124.733	149.638	29.1152	22.0589	142.558	273.852	187.185	225.144	301.096	169.663	179.343	306.613	145.42	244.604	228.611	251.118	166.609	102.774	175.866	205.616	0	121.367	174.798	218.681	271.228	215.482	0	180.736	216.783	211.958	124.386
		292	1266.08	221.168	61.0749	183.749	149.577	283.849	126.783	88.6602	0	0	88.6749	203.205	119.042	117.803	83.4125	194.96	92.0585	155.778	104.692	0	176.354	162.443	168.809	205.55	233.669	122.022	193.249	380.727	130.349	244.21	176.366	95.1506	235.188	83.8255	216.502	167.228	0	257.942	103.554	233.486	75.1207	147.717	44.3091	165.019	222.654	138.657	109.815
		293	1269.94	293.402	72.2485	178.696	161.052	227.859	99.9043	69.9961	0	62.7533	92.8912	164.469	80.9645	185.791	60.3347	169.99	174.396	191.036	117.011	0	117.045	192.817	162.574	219.984	251.296	110.712	144.745	319.749	171.008	249.628	223.985	220.414	178.054	107.054	60.9374	163.937	0	123.325	117.462	254.563	144.526	155.748	27.4692	145.979	144.69	123.494	140.183
		294	1273.8	200.867	54.4472	105.949	32.6743	184.528	20.1529	78.6751	0	46.6636	61.6263	200.038	158.904	133.641	86.7105	142.918	124.119	125.786	48.4692	0	163.457	231.611	153.693	152.741	236.725	141.905	191.177	322.031	113.849	249.949	142.732	191.258	198.591	75.2259	160.905	147.184	0	37.821	229.182	226.785	155.467	120.256	44.7169	211.345	293.527	198.374	86.8726
		295	1277.66	296.867	60.285	163.086	36.5862	198.615	56.3811	48.4971	0	0	0	191.325	131.803	161.695	138.148	157.927	164.304	176.441	36.8833	17.6958	144.076	121.97	245.473	175.03	216.996	153.744	249.72	197.539	132.886	178.837	187.203	201.604	260.728	201.669	161.853	202.395	0	76.8186	160.647	267.513	213.712	161.577	46.9976	159.064	182.524	141.63	144.071
		296	1281.52	341.328	52.5106	187.639	73.6444	128.121	58.155	49.4195	0	0	107.912	227.857	200.767	133.614	89.7285	198.953	150.134	131.329	76.6012	33.7986	84.6278	222.107	142.746	288.201	253.274	200.059	170.928	253.459	162.019	278.744	159.942	236.465	207.726	124.237	119.384	247.146	0	86.7031	252.362	200.795	248.766	237.262	17.1542	223.49	197.064	163.463	219.656
		297	1285.38	243.519	55.4039	118.808	76.1093	187.556	41.0971	22.718	0	0	21.4578	148.178	172.099	181.566	22.7724	161.288	197.65	180.025	29.146	86.8155	166.356	196.16	192.424	113.869	219.84	172.432	158.35	260.015	145.392	204.195	160.455	213.002	160.971	129.038	175.844	297.829	0	28.7541	141.62	221.45	193.113	126.608	63.8272	173.943	182.279	144.399	202.563
		298	1289.24	240.959	0	187.025	38.0412	180.315	37.103	59.7821	0	62.6922	60.9356	182.19	154.18	215.839	58.2279	166.606	189.114	225.464	129.658	56.8225	178.246	138.347	225.369	148.412	219.26	180.075	178.052	253.769	178.702	260.245	163.757	171.134	227.93	142.207	192.28	112.935	0	129.658	230.492	230.88	194.099	217.813	69.2942	186.58	249.435	174.003	169.085
		299	1293.1	218.872	45.2973	142.307	101.814	202.016	20.1982	59.9237	0	22.309	90.7358	134.402	147.83	261.597	29.3958	116.815	191.136	165.024	77.1207	60.1887	50.2544	209.22	185.003	176.879	142.815	141.526	173.422	290.719	140.885	178.793	189.221	242.348	248.011	146.435	215.08	204.309	0	136.998	187.756	199.488	163.983	170.185	75.8994	249.131	175.744	205.4	204.207
		300	1296.96	206.263	0	99.5403	188.431	269.593	51.6354	39.4123	0	33.8292	83.8049	191.152	225.15	188.746	134.561	130.23	160.581	103.653	50.4383	0	102.225	194.609	206.537	182.683	201.384	165.177	177.974	240.23	134.412	180.844	128.075	291.804	240.718	187.399	102.611	166.41	0	113.099	209.269	212.37	177.74	238.971	72.9215	203.87	242.865	154.583	195.942
		301	1300.82	221.774	0	166.541	111.01	215.5	83.988	63.1139	0	0	50.2451	137.428	171.902	162.495	81.8292	146.832	198.705	156.584	51.4113	43.8746	90.2687	196.199	262.114	87.7125	150.433	159.416	183.265	258.568	183.555	304.973	170.315	263.237	258.436	157.179	112.325	126.44	0	107.579	139.551	217.651	197.782	208.764	106.338	214.973	202.86	201.673	229.763
		302	1304.68	281.344	115.476	101.19	152.755	170.843	51.8135	45.6497	0	0	94.3904	234.381	152.925	166.941	110.739	87.2134	198.418	174.679	50.2144	60.2492	107.37	171.119	229.782	118.158	204.341	161.422	90.4145	278.955	145.904	214.826	137.236	227.281	257.006	165.298	135.163	103.158	0	27.731	234.581	204.279	182.967	177.153	59.6094	211.766	200.705	107.798	137.371
		303	1308.54	241.733	46.8558	168.711	68.1841	162.065	0	93.195	0	0	140.507	216.707	161.53	209.009	45.1737	191.252	178.35	169.674	25.1161	75.9159	81.5222	143.062	295.619	160.348	219.03	202.538	175.132	211.464	136.81	198.697	170.962	206.685	217.97	129.11	95.4392	184.603	0	141.011	153.195	236.694	189.72	200.141	87.8824	182.537	202.08	198.176	175.198
		304	1312.4	206.659	0	250.668	0	164.762	49.0615	39.953	0	0	19.7372	243.867	113.056	193.119	82.0983	111.391	195.049	167.442	26.3713	0	102.109	95.7361	197.101	119.789	214.966	111.921	135.272	157.268	213.233	217.602	160.447	249.865	233.132	168.785	163.462	145.184	0	115.284	161.598	251.882	230.727	171.617	77.3624	133.31	292.126	146.002	163.487
		305	1316.26	211.7	132.359	247.146	110.319	164.202	80.5632	62.2013	0	0	64.1571	224.365	135.7	180.931	71.8438	177.986	233.141	217.069	76.9046	46.1937	108.061	110.968	246.863	89.4914	174.38	206.375	140.39	158.685	150.689	204.337	218.747	239.657	230.267	155.65	133.098	494.889	0	31.237	159.675	170.014	191.009	203.657	62.6975	191.183	199.43	162.314	198.192
		306	1320.12	127.646	70.0548	209.811	48.1752	134.497	65.9148	101.725	0	0	66.6144	186.005	193.619	236.455	88.1974	128.408	224.367	268.016	67.1943	53.73	123.133	97.1049	257.088	87.828	254.718	169.082	145.21	194.827	160.25	198.668	198.1	282.652	275.882	145.748	211.507	183.085	0	81.9607	102.573	190.012	142.966	201.107	40.548	194.174	199.87	191.81	91.2322
		307	1323.98	151.73	34.2094	220.45	86.9372	135.332	0	127.639	0	0	75.5834	166.411	134.396	130.676	0	180.776	181.993	236.267	20.7315	40.1898	113.539	60.2211	205.218	71.7943	187.722	102.765	161.619	141.523	145.82	220.566	233.842	256.187	281.538	223.442	112.86	117.545	0	146.25	158.155	159.714	187.11	155.355	58.192	164.675	149.918	180.087	152.175
		308	1327.84	164.532	104.127	212.063	94.0419	183.794	91.5432	63.0133	0	0	68.905	204.513	189.087	145.907	118.635	166.535	248.175	221.251	42.7626	114.215	64.9786	130.996	210.035	107.185	214.496	220.519	137.404	217.682	160.305	171.177	245.907	275.786	240.717	185.836	201.931	91.4994	0	121.015	197.654	220.98	302.031	233.198	0	89.8011	197.703	151.386	168.592
		309	1331.7	216.352	147.412	191.555	105.018	140.482	0	88.8377	0	29.187	106.28	198.867	124.298	251.29	0	192.739	299.94	201.329	70.9767	153.315	116.02	157.845	167.69	131.749	216.889	218.312	211.065	201.525	134.804	189.396	256.056	206.135	271.648	222.951	214.139	177.355	0	149.395	182.419	265.408	161.988	181.649	43.1766	165.042	166.235	183.852	187.907
		310	1335.56	227.203	97.2576	185.062	111.275	176.607	99.657	44.2463	0	0	31.036	133.536	166.524	196.467	91.6148	146.53	217.114	263.667	41.0012	98.1551	43.9218	100.591	181.271	139.302	197.315	152.546	114.252	241.595	232.644	168.616	210.786	264.045	211.481	243.442	161.772	117.895	0	194.743	178.561	244.202	122.36	154.478	61.7198	125.467	171.889	210.447	113.447
		311	1339.42	147.208	137.44	158.671	133.195	207.748	96.0122	26.9307	0	0	113.778	212.713	190.722	210.526	75.5614	182.057	218.768	218.094	84.6546	80.3799	88.7999	117.2	210.367	160.875	189.717	179.143	249.884	133.647	188.839	115.741	198.013	219.737	262.693	181.32	193.79	339.098	0	190.771	252.854	227.399	93.9355	164.665	0	174.982	157.19	176.856	133.614
		312	1343.28	184.503	77.5499	116.226	92.3066	198.183	67.4891	33.0323	0	0	125.546	165.543	124.775	221.306	85.9567	263.012	190.329	114.817	59.6689	135.329	122.403	190.099	165.698	171.003	156.694	181.904	149.525	190.912	127.794	166.964	251.798	226.735	259.53	301.717	175.774	84.4847	0	126.745	192.012	265.284	118.942	167.048	0	190.962	240.209	246.079	127.952
		313	1347.14	157.612	105.988	149.079	69.1292	153.187	34.9672	0	0	0	124.248	82.1822	142.675	164.266	105.593	145.101	299.247	215.988	90.3604	97.8018	186.074	82.9537	199.245	124.477	214.324	146.679	162.82	236.025	208.512	239.9	233.964	200.478	224.179	156.412	233.516	121.537	0	133.003	247.282	205.342	137.931	164.673	0	113.087	236.785	191.685	201.638
		314	1351	178.42	104.114	157.153	120.021	177.324	37.8608	34.4347	0	0	73.5819	152.741	109.536	150.01	61.5666	159.61	201.07	200.312	49.9854	117.161	169.531	105.214	144.378	197.553	201.189	260.056	127.755	140.899	232.951	242.746	204.501	216.814	313.984	206.825	133.869	128.376	0	164.006	171.104	111.292	104.808	211.928	0	154.054	173.169	184.95	151.744
		315	1354.86	229.36	114.695	190.534	70.4208	201.885	87.5751	84.7425	57.7758	0	76.6312	84.2928	109.061	213.031	81.0809	219.436	236.676	184.652	115.988	134.998	130.871	122.886	156.906	162.288	156.231	214.981	183.594	111.696	206.185	180.724	222.426	197.517	241.978	173.862	197.351	68.6053	0	159.308	229.565	115.213	161.476	180.683	0	163.869	137.326	234.33	149.397
		316	1358.72	190.107	131.449	165.815	139.068	143.085	84.5366	32.992	35.5213	0	56.9149	169.985	102.533	223.872	76.6663	130.123	259.779	181.737	93.5742	182.889	194.503	104.939	182.452	119.336	224.735	210.714	200.457	202.53	160.36	165.056	182.139	213.036	177.998	257.923	211.178	116.953	0	108.956	293.396	114.839	175.503	128.263	0	115.504	228.333	237.841	162.513
		317	1362.58	143.101	120.909	160.49	113.115	135.705	81.9541	49.1779	0	0	58.7475	191.697	145.815	200.959	27.3223	123.607	138.127	209.673	29.6992	164.468	147.188	99.6894	249.391	169.275	143.421	189.753	249.34	214.947	235.092	142.386	212.828	158.902	303.84	187.339	135.038	150.653	0	152.231	309.472	181.847	135.044	222.808	37.4956	151.919	197.256	177.635	187.584
		318	1366.44	231.181	113.656	169.319	210.756	198.529	71.3683	35.3242	0	0	87.6703	112.162	60.1736	173.723	59.7229	204.057	277.897	149.018	27.7991	161.008	176.204	95.8456	159.397	218.602	155.563	151.554	210.18	185.325	195.18	229.495	189.032	152.23	274.319	100.088	165.462	265.969	0	135.723	197.785	177.411	157.933	177.789	35.3372	118.553	222.946	197.71	148.337
		319	1370.3	155.554	154.369	120.108	145.674	129.495	76.1985	19.0602	0	0	52.8153	182.201	122.745	151.71	63.8504	0	209.295	225.249	67.2482	182.338	127.856	72.6014	209.209	192.486	256.426	119.294	131.405	245.764	254.084	225.489	199.804	270.102	297.126	206.325	202.842	284.206	0	100.967	197.23	266.628	150.285	208.051	0	98.61	156.316	178.662	156.788
		320	1374.16	188.766	129.584	166.28	79.017	203.05	71.0668	33.5867	39.9162	0	64.3491	171.629	105.519	180.245	57.1699	112.05	206.144	246.214	123.405	245.654	154.374	125.021	153.541	165.869	216.865	146.541	185.313	226.003	169.512	261.838	210.313	213.032	196.453	189.663	156.027	172.537	0	138.473	258.384	264.764	144.824	230.271	27.7135	129.283	206.225	170.53	211.158
		321	1378.02	201.525	157.433	159.078	170.66	160.579	49.6861	47.7982	34.6405	0	125.279	112.685	103.396	247.572	74.6927	109.067	203.42	204.823	36.453	141.514	169.025	50.8068	242.393	100.617	168.122	135.037	162.994	262.266	146.111	137.228	226.89	226.431	262.851	206.734	183.226	206.12	0	92.0041	162.094	256.497	234.518	143.14	0	28.4566	147.863	163.847	100.253
		322	1381.88	211.921	162.737	151.368	169.885	130.139	49.1977	0	34.2946	25.5991	53.3892	142.177	124.856	164.49	91.0582	137.781	267.735	185.313	76.3849	114.848	44.0973	109.985	241.649	158.994	212.892	211.885	134.646	285.906	206.51	169.109	158.68	161.088	295.986	128.532	189.876	177.008	0	144.7	212.45	242.669	206.272	102.239	25.067	51.4212	199.614	151.56	141.858
		323	1385.74	186.14	171.585	176.155	229.018	178.271	90.5225	30.7279	87.4587	0	79.3895	179.245	45.9137	212.945	81.7069	109.339	237.784	226.267	53.168	217.901	181.071	171.278	218.886	160.813	180.208	231.766	186.498	279.203	116.413	68.9102	294.459	216.011	230.55	170.793	107.573	99.1594	0	96.254	233.376	225.755	204.377	89.7517	62.5987	107.34	278.919	196.718	198.523
		324	1389.6	136.562	228.114	161.498	72.9454	121.4	71.1211	0	72.521	0	104.407	43.165	101.426	162.455	108.487	154.101	260.105	165.715	36.0935	267.801	132.23	110.245	206.553	119.184	159.057	216.558	264.547	295.291	190.76	73.7708	291.224	242.749	327.061	244.416	166.028	64.1696	0	186.002	187.765	268.25	153.489	108.316	0	85.4508	265.318	147.127	103.729
		325	1393.46	79.3894	220.916	104.044	183.221	132.416	72.911	0	52.3751	21.9597	87.4803	72.6885	64.2644	121.975	85.3301	101.446	176.49	131.726	33.5277	172.454	194.673	46.8778	276.724	100.308	177.652	173.188	250.05	187.309	196.361	135.52	279.569	218.64	318.79	177.838	162.998	44.7394	0	136.016	206.158	221.45	88.631	109.299	26.5303	192.897	236.598	136.019	243.406
		326	1397.32	148.718	182.602	141.848	214.865	150.025	64.8538	0	92.2233	0	101.101	49.491	89.2466	129.037	80.4513	86.395	263.273	97.8882	58.9079	188.877	165.556	118.707	244.691	157.225	156.683	186.216	183.074	160.382	211.989	162.931	244.816	130.024	391.52	201.397	134.104	32.5394	0	82.8136	187.079	172.12	97.8212	169.15	45.2053	101.972	201.417	116.159	121.454
		327	1401.18	142.574	101.571	190.743	220.377	202.157	124.292	21.8042	60.41	41.4331	93.1502	68.8888	91.9765	100.565	69.1368	203.106	156.062	106.052	61.8874	202.617	54.0687	77.4965	226.569	160.907	202.239	203.818	189.087	241.48	243.525	154.796	180.003	248.89	273.573	220.982	179.915	97.06	0	115.702	183.823	213.994	106.055	176.908	0	118.45	203.382	126.611	153.397
		328	1405.04	140.104	147.612	112.764	140.801	106.977	117.298	0	46.1373	63.2356	100.231	105.631	61.411	106.121	32.2008	128.367	255.707	162.753	23.4327	176.937	152.948	39.6752	271.277	152.748	216.136	181.833	287.573	192.706	190.05	166.149	215.281	226.354	232.354	192.457	107.749	36.5589	0	109.691	194.169	262.806	39.7127	190.731	41.5466	108.656	162.603	90.9856	109.803
		329	1408.9	142.787	100.823	134.486	167.103	167.157	86.0586	23.9504	102.56	78.0305	36.5148	69.6944	110.148	100.538	80.0552	135.041	195.852	142.204	41.812	214.561	60.5097	124.696	214.859	138.78	224.723	215.242	225.188	134.554	155.096	231.486	164.67	206.419	232.538	222.274	218.111	151.707	0	108.243	190.896	337.192	90.3928	103.024	86.663	195.469	242.274	79.6886	129.816
		330	1412.76	222.798	71.8257	101.713	142.508	215.231	76.1164	0	109.4	18.785	107.338	169.734	101.493	28.5204	72.4229	201.983	184.1	145.975	39.4325	214.256	156.779	48.9887	216.921	224.036	154.507	141.16	171.794	151.068	165.377	203.531	177.988	285.451	217.71	267.255	183.17	146.438	0	120.906	200.139	225.934	127.037	177.299	44.4683	101.416	257.373	144.101	102.936
		331	1416.62	106.897	101.201	61.9203	204.601	128.183	61.0712	51.7905	105.27	61.1495	110.776	180.676	110.818	58.6347	81.7581	40.4267	230.854	154.449	111.526	199.988	120.708	57.5458	196.52	158.161	184.197	197.871	211.595	148.765	203.591	154.116	161.886	271.663	314.528	201.294	142.699	25.3042	0	102.401	229.695	265.207	165.745	183.708	41.7565	70.1637	203.779	164.267	65.6648
		332	1420.48	163.29	100.75	104.465	56.6137	157.038	104.62	0	33.206	63.4278	76.5863	129.957	105.776	109.974	84.4944	188.811	175.62	165.749	59.6276	211.654	142.386	49.7639	232.581	117.771	149.427	228.668	243.061	226.408	216.558	256.522	197.837	190.014	230.736	176.66	111.523	71.0224	0	188.982	201.805	270.053	226.939	144.901	63.7516	115.702	246.131	132.985	32.6751
		333	1424.34	135.144	143.427	151.294	131.966	271.596	46.8916	67.9581	103.732	61.5622	68.8643	169.402	107.25	189.082	109.959	192.494	112.098	156.087	118.701	178.328	105.135	116.28	251.216	185.15	239.381	196.494	280.457	186.298	129.166	167.602	196.937	248.741	215.677	176.712	95.8242	104.139	0	144.302	228.599	264.139	194.29	151.081	66.4803	113.725	224.806	114.285	38.9252
		334	1428.2	169.443	159.478	87.5465	142.813	214.202	111.22	22.3977	93.7583	131.259	39.9382	175.076	69.2044	170.731	66.7944	185.456	256.999	151.593	51.4423	134.475	154.977	91.7996	110.257	207.837	210.426	183.221	197.376	194.588	110.892	227.85	195.643	263.421	177.487	227.493	138.424	94.546	0	130.68	177.56	236.589	144.693	176.793	0	65.8428	183.753	193.474	116.853
		335	1432.06	238.003	184.039	157.727	120.799	180.726	36.8582	38.5545	88.4575	141.258	65.4097	138.983	82.2275	78.7492	74.0186	166.594	206.045	212.107	83.3855	222.626	146.389	102.077	222.826	168.754	188.049	255.928	281.685	172.316	148.619	210.79	217.735	159.724	255.273	157.239	118.398	40.1962	0	74.2453	290.326	274.154	124.654	132.402	0	51.1457	193.8	159.397	53.9445
		336	1435.92	207.486	73.2863	138.957	157.953	243.463	38.5533	46.2714	65.803	171.67	68.8849	151.366	102.626	112.805	90.2171	178.562	193	193.838	83.4774	204.553	112.351	92.5299	215.093	201.148	246.373	206.775	227.714	236.511	146.655	285.424	196.085	225.049	255.626	124.542	144.051	107.29	0	165.606	219.969	230.424	176.094	172.536	64.6692	157.165	224.768	151.636	30.3703
		337	1439.78	160.644	127.17	128.423	186.609	227.676	45.6558	21.8594	48.2519	82.2079	88.8876	220.718	134.256	90.114	119.967	116.24	185.989	207.95	59.2188	137.245	212.019	73.0727	125.172	239.428	182.803	250.89	228.602	264.143	178.415	198.371	197.037	208.796	186.6	153.97	118.668	41.4716	0	140.014	179.391	218.408	88.4921	217.473	55.4427	120.381	141.115	185.416	60.6381
		338	1443.64	193.345	181.57	147.925	135.785	173.072	63.2852	32.5845	47.3361	132.807	36.3	179.305	115.375	85.633	120.158	82.0953	174.903	190.859	106.408	153.502	118.516	60.3663	239.704	193.352	172.53	238.622	202.684	246.916	196.801	209.582	155.317	233.325	170.663	205.679	98.7091	45.1877	0	137.412	216.822	151.633	100.247	203.637	0	92.0939	226.509	184.661	34.4891
		339	1447.5	85.8896	141.633	126.656	242.332	217.025	53.1997	97.4492	77.2113	121.679	77.5039	182.015	127.61	148.193	30.704	130.319	210.533	181.733	96.2768	246.527	154.243	91.3949	143.618	166.487	234.056	238.355	246.23	332.902	175.041	108.72	148.368	202.605	207.295	231.784	144.874	112.894	0	23.0983	282.942	230.065	90.8569	277.755	83.6036	64.3672	226.257	221.965	71.0376
		340	1451.36	155.078	92.0523	117.212	131.373	216.693	128.312	96.5357	72.9957	138.165	80.3693	182.88	75.4333	97.6305	94.8896	114.791	203.929	113.958	73.2627	230.272	194.396	113.885	192.377	232.342	165.438	247.158	283.81	214.56	214.281	186.234	166.519	226.458	248.444	101.968	154.103	125.47	0	80.5247	255.361	193.51	92.5409	171.554	0	76.4551	192.186	236.438	77.254
		341	1455.22	122.195	146.257	91.2675	174.226	177.088	78.1499	39.024	38.3494	188.638	113.443	214.916	136.239	157.027	123.41	97.3696	185.793	158.123	97.3739	269.534	166.893	96.1221	194.073	218.44	218.143	206.034	248.329	258.857	179.969	144.736	138.09	217.627	281.393	127.683	103.526	99.9244	0	94.5055	241.619	184.944	52.498	220.026	20.4357	99.5209	162.545	238.616	57.562
		342	1459.08	135.235	143.624	147.489	174.287	215.648	75.315	68.1193	43.027	185.218	74.1678	259.309	112.672	125.852	135.611	148.864	232.567	119.183	123.851	266.783	121.157	119.728	120.645	152.171	165.481	205.005	268.524	310.089	126.016	183.019	191.495	254.491	205.065	141.403	89.1755	112.072	0	83.1853	280.079	249.578	35.6478	373.051	61.4248	135.056	172.704	149.399	35.2288
		343	1462.94	132.813	256.436	164.339	188.358	200.001	92.4353	37.7656	35.8752	154.647	27.0002	244.395	50.6778	141.734	68.0305	131.352	205.965	107.072	19.0669	199.985	177.092	0	275.19	216.538	188.738	187.357	256.81	287.799	234.497	327.803	157.363	183.512	200.607	174.469	142.427	153.96	0	91.2674	212.181	255.128	80.2092	260.732	67.6914	41.4383	186.014	168.31	34.2762
		344	1466.8	113.763	172.514	62.1717	148.402	227.067	86.0736	92.7205	79.8894	216.422	48.2969	272.501	143.007	121.335	40.525	158.703	271.294	84.7754	57.9589	217.506	134.483	136.785	219.752	220.098	221.759	217.711	238.634	335.836	186.389	222.766	138.19	253.41	175.579	89.6805	155.142	85.0771	0	41.5371	180.629	214.849	133.188	274.503	42.8276	65.1499	164.305	123.344	55.517
		345	1470.66	165.713	133.095	179.722	122.999	150.632	114.592	70.3638	115.896	188.509	70.7318	272.332	130.13	133.91	110.167	145.902	182.604	101.638	97.2405	228.379	161.928	78.3285	159.208	176.989	166.336	208.947	234.026	242.175	196.974	159.771	199.508	163.754	231.463	83.429	129.027	53.2492	0	87.5962	182.739	136.217	89.2828	317.906	28.8705	51.0864	210.973	184.832	126.59
		346	1474.52	164.511	135.555	115.28	167.157	157.932	98.6927	58.5516	115.355	215.749	60.3362	229.404	63.3642	107.332	90.3615	180.394	229.749	88.9052	44.8595	333.671	155.219	76.4421	71.4784	185.15	132.259	229.835	281.077	216.919	179.898	236.622	105.496	230.434	168.183	51.9732	131.876	66.3442	0	112.971	185.721	132.872	130.42	274.906	58.4407	84.7816	224.346	143.31	23.3071
		347	1478.38	189.124	173.621	148.822	161.777	155.571	75.7575	27.0089	99.1172	254.763	71.7387	249.533	63.1417	88.0604	127.314	196.479	191.359	43.5133	82.444	216.892	204.829	123.37	157.384	205.838	108.75	325.729	227.1	250.07	133.216	197.432	144.197	244.676	207.107	63.7458	149.573	24.9402	0	63.4877	250.281	238.485	95.9738	187.342	44.4914	54.2877	192.23	179.472	39.7394
		348	1482.24	198.443	156.02	102.337	116.141	95.2452	104.699	0	86.1943	235.481	54.1872	259.482	166.506	202.215	53.626	174.619	274.481	86.349	0	202.481	110.406	98.3138	178.787	211.738	197.161	244.429	216.61	276.738	89.8663	163.913	235.906	152.373	186.972	122.395	44.0304	109.819	0	163.221	239.952	127.658	85.9052	177.398	55.8383	99.4108	224.915	123.899	51.9712
		349	1486.1	129.626	192.048	174.795	76.0519	141.835	158.057	57.3528	108.76	210.494	60.4189	183.295	57.7152	148.04	120.46	83.5864	203.516	71.8676	110.549	207.708	210.852	93.0217	204.578	265.133	155.423	258.852	218.202	225.576	132.981	182.843	160.349	143.33	212.525	137.351	189.035	25.8735	0	134.552	172.625	134.354	112.465	150.831	70.2999	36.8798	221.441	199.55	52.4442
		350	1489.96	247.505	153.455	155.813	139.117	216.792	112.649	29.7203	92.3617	231.95	91.7378	231.036	126.296	105.489	60.9497	118.413	179.671	66.1502	55.0199	117.483	163.923	120.472	241.628	184.172	101.189	271.346	205.322	257.65	202.618	212.283	117.084	131.166	252.909	143.446	177.233	0	0	107.986	178.88	193.446	136.411	237.674	83.6139	59.7299	174.5	223.885	78.4444
		351	1493.82	196.449	194.419	147.928	135.709	183.694	170.741	105.747	73.7354	147.181	46.4906	266.486	143.029	150.727	169.606	105.993	193.215	69.4144	66.4921	193.093	163.265	110.801	179.165	191.95	148.929	280.052	183.509	224.13	97.4989	152.311	147.701	100.132	171.591	147.164	158.426	0	0	138.09	195.035	206.242	187.821	129.978	61.9659	89.729	253.039	135.54	58.3397
		352	1497.68	126.802	158.217	143.337	163.95	176.608	189.628	53.2363	125.475	200.242	95.6019	282.114	66.6199	140.887	65.5603	114.325	313.476	65.2135	0	198.222	138.843	77.3474	181.421	200.598	172.334	239.534	162.021	228.186	230.824	180.394	155.509	94.1863	151.695	124.452	181.681	103.451	0	152.676	156.3	171.356	202.064	195.818	47.6732	50.0587	231.549	156.806	102.161
		353	1501.54	232.383	170.035	185.402	172.987	148.772	156.738	77.0246	159.609	134.068	70.6453	236.318	147.555	126.521	110.548	110.672	248.161	81.1663	43.6727	223.626	91.99	103.771	208.204	216.607	141.807	169.231	192.587	157.8	183.451	231.324	188.35	167.191	208.005	110.918	177.443	53.5456	0	102.227	142.595	206.933	149.114	152.986	26.7065	66.4862	335.497	217.1	37.3678
		354	1505.4	221.526	246.346	145.068	114.29	243.12	172.351	53.1851	81.5305	167.151	32.2994	254.176	137.603	153.874	153.513	170.917	139.441	131.953	76.7578	212.604	66.4312	129.995	144.043	213.226	99.924	249.254	204.115	241.439	191.244	150.612	229.583	148.576	209.075	126.031	206.63	141.804	0	94.3318	180.732	129.546	177.231	151.688	98.2555	61.6411	274.839	206.422	124.448
		355	1509.26	180.564	175.815	162.981	224.531	165.779	127.891	47.8377	53.765	153.749	60.1938	277.904	194.086	197.575	222.825	129.325	232.213	69.7437	107.084	129.54	145.336	124.113	157.913	225.995	77.1284	250.836	162.256	167.366	274.759	122.279	215.757	222.982	210.85	166.185	157.517	86.7245	0	99.1842	151.997	190.948	178.075	201.495	63.5549	77.5707	216.483	243.22	100.201
		356	1513.12	153.957	236.141	138.305	183.453	239.611	140.086	110.682	59.858	187.849	55.0615	274.612	87.7683	150.7	176.21	120.597	314.782	82.5539	55.4851	210.069	106.321	155.732	266.627	228.899	88.8111	188.543	101.656	146.588	159.75	191.465	156.532	179.472	145.303	125.331	115.388	63.0078	0	51.1687	158.449	176.789	207.178	197.894	66.0608	77.3236	211.309	253.393	78.4637
		357	1516.98	127.497	224.474	127.424	155.203	193.916	167.665	77.1387	99.1099	216.504	31.3745	265.805	180.558	212.56	130.76	86.3247	147.568	70.3524	83.9325	219.591	126.462	184.016	170.17	184.763	67.6445	190.099	133.87	140.146	215.797	189.718	156.95	138.032	152.41	218.287	245.212	32.2419	0	24.2114	158.224	203.547	278.964	217.94	66.055	34.7276	229.941	242.321	145.957
		358	1520.84	166.173	134.479	70.0601	263.147	165.775	124.787	60.9651	138.661	251.04	69.7301	253.927	140.663	188.681	88.373	0	186.85	86.567	121.253	169.808	110.958	109.338	151.584	224.092	151.259	198.188	122.634	207.301	178.021	200.88	136.88	143.818	184.989	193.712	210.852	115.807	0	66.6603	205.248	131.964	194.018	175.299	0	21.1811	211.325	192.286	117.088
		359	1524.7	174.719	156.434	166.779	194.343	200.169	180.138	114.842	52.0622	160.707	24.0874	182.534	136.61	186.267	132.37	38.5259	166.39	49.1937	101.785	216.17	137.104	123.57	242.092	177.797	100.622	195.93	97.5053	101.712	173.71	205.17	139.182	139.571	217.584	138.216	219.779	94.7873	0	0	159.062	109.733	188.106	135.081	56.6283	28.0012	251.067	215.818	124.925
		360	1528.56	72.5603	180.237	127.848	121.457	138.141	144.834	91.3207	29.7043	171.779	32.5019	178.198	149.234	156.55	143.307	71.3138	202.769	57.1034	158.388	189.522	122.123	155.893	233.785	209.707	183.66	234.665	113.799	159.664	128.938	239.672	112.691	229.451	191.643	125.732	204.61	46.2491	0	28.0016	179.327	159.048	147.062	182.279	88.5654	91.751	292.571	224.036	70.8141
		361	1532.42	108.352	126.097	83.3045	189.572	148.064	171.33	61.6719	90.5856	154.165	18.4639	248.987	161.381	138.887	153.03	85.9333	195.853	82.3216	151.647	160.84	175.088	108.292	165.63	164.956	210.723	241.971	209.575	154.822	243.784	171.124	176.666	180.509	250.913	170.438	205.918	125.956	0	91.9324	157.096	133.973	142.335	72.4413	28.9229	124.2	234.067	251.122	100.596
		362	1536.28	113.677	196.519	111.565	118.081	219.731	104.373	105.391	63.3539	206.802	35.2355	210.77	151.841	181.599	194.121	97.4085	147.643	80.0365	120.22	240.915	136.378	111.955	272.08	227.234	160.589	162.815	172.015	143.204	233.531	166.826	198.408	181.856	179.293	206.367	233	55.5116	0	113.635	126.774	123.122	171.158	151.19	37.8472	65.8528	218.61	194.383	73.8882
		363	1540.14	63.9015	133.001	150.702	181.874	198.202	143.478	108.861	61.7101	179.797	55.2671	291.545	93.648	112.387	83.4725	114.155	212.023	148.899	137.311	100.445	199.958	157.826	239.986	148.186	152.908	192.024	204.133	126.008	189.81	177.539	146.669	96.1398	133.791	100.423	208.872	115.263	0	185.184	156.282	130.62	143.965	178.85	103.85	104.76	193.612	176.646	242.014
		364	1544	95.7313	63.332	102.519	135.15	204.666	140.431	53.8707	50.0617	185.136	36.856	200.687	94.0952	89.6559	214.304	62.3831	179.479	82.3167	92.9543	141.187	128.247	118.166	249.036	217.421	124.808	268.501	305.255	118.739	149.676	212.729	172.13	145.547	152.789	121.567	211.831	105.175	0	40.7736	156.271	120.08	208.308	128.01	0	122.414	211.584	198.447	130.089
		365	1547.86	42.7941	180.721	139.026	201.905	180.764	126.088	71.2463	84.333	145.216	60.3241	246.248	144.005	81.2229	127.443	44.1844	203.357	72.0822	25.9441	115.873	165.139	165.967	243.868	216.687	203.189	251.567	298.563	84.4353	221.08	168.187	121.344	167.436	136.485	145.289	216.812	66.0946	0	108.274	115.08	77.2975	159.212	136.743	49.9074	136.952	180.267	118.184	105.999
		366	1551.72	101.903	204.24	107.658	134.518	189.796	163.046	99.8447	102.81	163.548	64.4243	187.151	50.5851	105.107	203.149	65.3104	228.934	79.8279	142.874	142.04	114.902	147.75	226.47	141.467	200.652	194.156	205.671	140.018	240.866	169.812	105.086	169.689	202.311	131.472	172.446	179.174	0	0	176.613	100.651	193.353	173.82	47.9223	97.7044	126.959	218.312	124.564
		367	1555.58	107.105	136.329	147.137	166.389	247.538	183.707	38.0978	68.9896	184.849	50.8568	210.483	141.749	98.0637	225.752	93.9507	229.989	92.5166	63.5859	73.5271	137.452	148.569	269.024	115.141	153.68	268.191	264.002	147.037	156.142	99.4003	181.704	243.968	175.694	129.39	200.514	95.7627	0	142.017	217.872	82.6839	194.274	126.438	0	92.5884	232.549	146.076	155.795
		368	1559.44	118.411	177.249	104.203	160.385	189.598	129.261	56.8733	117.597	146.938	82.4052	215.996	58.1373	167.703	178.145	22.8203	276.724	40.7068	162.501	138.21	120.887	166.259	196.003	201.816	211.109	279.975	249.139	211.943	115.457	117.28	190.634	155.331	151.368	119.623	202.917	68.2059	0	130.527	180.432	140.606	163.442	144.188	20.5592	80.1653	247.979	223.532	131.629
		369	1563.3	127.663	176.485	157.661	220.033	153.708	200.442	60.0704	57.8409	103.21	0	231.711	177.478	110.518	181.704	54.5948	264.79	32.0137	155.344	140.991	232.081	173.841	306.038	124.812	180.684	233.233	281.104	189.896	139.039	120.812	85.1978	246.102	161.713	91.6136	212.261	143.674	0	183.062	142.389	119.189	190.674	82.4899	51.9482	136.086	207.472	174.471	136.67
		370	1567.16	53.8641	197.274	140.241	163.33	157.963	165.445	54.7379	61.2021	122.764	57.0355	198.118	130.703	94.0634	175.483	68.747	209.158	66.2383	78.4138	91.9176	204.08	120.652	276.435	154.267	174.385	134.71	322.01	166.257	96.315	144.876	130.022	127.636	196.991	119.161	239.393	131.5	0	171.281	184.35	81.7021	141.431	206.677	26.3895	102.847	217.4	125.797	165.821
		371	1571.02	69.2271	127.654	123.269	84.3228	127.745	180.231	86.7835	50.7028	135.434	58.9931	145.548	92.7289	165.198	200.444	64.1983	253.231	138.139	118.451	218.435	161.476	222.042	297.027	186.48	194.03	274.471	277.611	188.982	109.508	132.875	82.6765	157.928	97.7574	145.622	219.54	151.792	0	86.3663	182.76	79.89	203.495	200.367	86.9444	154.433	195.887	95.4786	146.921
		372	1574.88	146.279	137.632	84.3781	58.5669	199.989	226.186	56.0031	56.2288	153.63	85.7003	156.066	125.332	131.243	223.054	35.8617	222.968	74.9019	173.439	180.054	192.671	222.735	256.564	103.324	224.351	240.888	334.489	167.578	168.609	191.498	144.303	155.79	281.52	111.508	193.596	142.355	0	138.548	176.601	97.5359	126.417	129.471	50.3637	126.718	143.715	117.269	166.87
		373	1578.74	189.634	146.261	217.137	146.222	160.988	128.182	41.3228	66.8091	124.947	114.067	133.724	158.699	82.2599	162.773	97.7308	246.224	66.4854	95.2696	142.625	136.769	190.542	308.793	91.3762	167.218	230.014	255.008	140.123	140.251	187.176	149.62	164.458	146.534	200.135	221.232	85.4201	0	179.836	116.048	46.9195	170.931	130.105	72.9836	157.422	182.505	175.534	144.64
		374	1582.6	99.0053	165.74	187.121	102.43	130.638	158.832	46.8998	84.2645	187.256	54.4651	153.282	85.1873	126.918	221.317	93.365	167.883	81.3729	184.262	154.498	131.674	184.314	240.571	174.282	188.251	244.726	289.331	208.529	134.992	141.432	204.155	186.926	212.034	154.075	182.531	173.877	0	109.156	175.988	132.129	173.59	90.4466	0	140.755	197.096	142.233	147.084
		375	1586.46	38.9635	100.122	158.907	128.502	181.855	155.449	93.4942	67.7604	178.459	94.4449	156.607	148.898	159.412	194.669	63.3503	159.183	0	191.697	130.748	153.57	213.312	290.877	155.552	145.963	241.479	332.754	225.8	54.9263	228.988	197.736	120.308	204.993	226.243	160.981	231.36	0	139.701	153.116	127.163	189.266	146.744	0	103.357	158.918	138.253	182.707
		376	1590.32	165.154	110.52	185.618	138.879	113.45	129.451	46.3591	87.9586	131.164	156.237	145.305	100.038	95.9439	179.343	47.8263	243.948	46.3986	172.255	57.2241	122.142	224.74	219.654	86.7446	194.436	292.105	264.923	155.688	29.1755	147.967	193.134	161.35	133.838	157.172	126.56	118.197	0	247.496	243.613	76.0026	143.358	164.92	23.4915	120.756	168.044	246.366	111.379
		377	1594.18	161.021	0	275.428	140.903	178.963	98.9107	64.7712	58.9192	119.951	115.259	136	128.535	24.531	203.884	0	204.724	29.5162	120.928	182.249	187.176	213.152	212.865	156.074	117.051	179.133	270.565	174.782	61.8486	141.612	210.282	154.072	141.771	72.7465	198.444	90.4987	0	151.613	194.587	66.2263	131.331	164.462	0	83.3238	196.178	164.88	212.959
		378	1598.04	137.599	139.527	236.629	170.689	189.198	91.3717	23.0796	71.4591	93.8756	78.4039	153.312	61.6115	190.975	247.251	0	241.217	61.3571	106.695	183.776	152.153	256.141	182.82	114.304	159.469	216.277	158.357	252.508	65.1657	129.189	164.607	162.262	170.673	189.071	144.832	130.861	0	179.425	137.111	152.24	205.437	100.247	0	112.153	202.691	161.624	203.112
		379	1601.9	118.185	157.385	255.498	188.517	155.777	142.401	85.39	97.7491	94.2515	78.4188	149.324	103.452	103.051	194.725	44.3447	220.51	0	162.094	121.125	176.383	185.873	258.316	53.1813	180.561	235.778	187.454	183.304	84.3372	138.721	181.819	93.5691	143.255	114.624	173.19	77.9699	0	164.367	210.194	45.1167	161.517	176.82	0	151.89	160.828	223.229	175.199
		380	1605.76	123.605	219.301	232.36	119.222	236.603	173.97	92.7353	124.422	154.454	118.268	124.75	73.4339	93.7743	220.751	53.5129	232.128	89.4818	169.976	150.429	133.313	163.46	335.452	123.566	101.102	257.512	219.351	246.751	129.849	157.58	164.581	106.737	133.666	137.99	166.048	160.774	0	105.076	136.796	73.2533	103.082	172.393	0	175.824	213.485	194.084	190.516
		381	1609.62	177.913	42.9015	183.311	137.724	214.466	96.7308	35.6454	85.4281	163.039	29.8067	109.55	99.99	156.32	262.814	48.5263	258.016	63.029	124.202	178.458	147.292	170.737	287.415	99.5768	145.306	250.845	158.477	194.805	66.5091	148.101	230.311	231.176	127	156.332	144.466	75.8753	0	123.159	174.412	61.3827	190.985	184.925	40.8659	168.773	187.344	223.184	227.004
		382	1613.48	193.451	177.193	162.151	145.953	163.941	102.248	79.2671	121.227	194.309	58.5749	143.077	99.4198	132.243	238.038	72.7815	232.884	33.3903	138.545	169.539	146.659	218.301	231.386	146.161	146.15	180.099	278.16	225.583	84.9914	154.865	198.513	183.626	174.071	48.2739	144.683	88.8132	0	95.0942	147.254	64.2804	185.008	150.889	49.5887	153.321	160.372	144.809	139.955
		383	1617.34	202.597	170.397	170.736	120.545	196.163	139.615	65.2418	114.592	187.201	123.69	142.624	160.762	94.5173	200.136	89.5155	244.675	35.7179	86.3433	192.781	147.444	263.159	212.191	149.412	149.842	231.868	146.644	177.398	141.094	127.571	194.338	88.3907	176.852	128.691	122.983	147.406	0	82.7489	200.067	90.0889	182.126	134.461	62.7467	284.01	169.431	165.169	229.238
		384	1621.2	147.029	111.011	149.236	232.818	195.755	108.217	26.3751	101.849	112.925	107.536	225.665	118.812	85.5581	207.734	76.7123	171.638	0	153.866	176.485	59.6531	266.331	185.217	84.8714	154.203	247.777	270.353	215.982	56.4636	136.247	154.582	94.6814	123.612	134.813	141.271	70.6078	0	146.995	204.25	113.082	237.962	150.823	89.3633	156.066	150.483	337.554	118.103
		385	1625.06	175.831	131.316	225.512	147.867	198.604	40.8995	84.0496	75.703	43.8641	62.7583	212.679	109.87	150.351	160.815	93.2286	188.653	86.0392	140.989	185.277	77.259	344.976	167.874	125.926	190.303	238.576	222.631	241.981	125.499	193.714	170.357	216.91	148.297	103.852	113.754	109.749	0	181.685	164.638	76.1229	159.443	145.254	70.0062	137.045	190.186	155.547	58.0454
		386	1628.92	116.007	240.568	118.86	139.209	213.306	152.607	44.8951	123.65	57.4788	95.4411	206.365	217.065	147.524	200.379	106.622	270.26	54.7169	90.1	197.459	128.642	197.596	181.635	71.8711	208.395	190.011	196.677	231.233	91.41	112.012	152.159	148.956	112.523	130.976	101.252	153.657	0	102.257	164.025	96.5505	102.029	216.408	122.384	204.122	186.665	182.889	149.667
		387	1632.78	251.21	260.482	185.899	207.045	165.475	65.6719	78.0057	112.803	133.587	68.2707	170.464	76.3235	114.861	206.729	107.172	227.788	98.0769	53.9095	170.237	159.86	164.576	241.145	86.5495	191.85	158.799	221.65	208.682	121.125	159.398	172.69	79.5662	144.23	148.219	75.8918	61.1599	0	46.1605	37.5239	31.4497	39.9535	143.049	112.309	208.63	188.872	243.911	142.677
		388	1636.64	137.093	107.605	179.658	148.5	212.997	178.242	88.8851	118.821	139.113	58.487	160.668	82.4203	56.87	214.851	83.0723	239.12	52.1069	123.439	200.56	83.4241	300.202	195.707	57.998	148.233	204.951	199.856	243.429	111.577	28.1706	196.727	223.143	159.587	166.562	127.703	64.3903	0	50.2022	148.697	73.3181	112.9	154.132	75.7254	201.796	171.142	165.155	129.11
		389	1640.5	252.048	133.365	169.008	160.029	237.332	115.966	74.1683	103.929	108.27	48.5648	146.766	141.992	80.9171	234.237	63.9391	242.222	83.9748	36.6986	180.479	92.9603	243.567	223.599	93.8027	138.039	169.584	200.248	250.815	157.925	57.0879	175.761	158.847	109.53	184.494	106.682	72.7683	0	55.8922	80.1588	98.1906	110.008	215.649	145.996	114.624	191.11	128.121	83.75
		390	1644.36	248.12	107.8	280.974	191.138	141.86	184.627	0	71.1387	120.735	61.7722	206.375	127.907	110.625	167.962	109.873	194.617	45.4646	89.4634	152.361	143.277	202.697	240.949	44.014	235.839	225.927	156.456	158.939	117.459	64.0938	121.062	90.3228	146.217	169.188	88.7018	172.857	0	58.2565	108.632	41.6502	130.922	166.552	84.4298	165.243	74.7492	181.2	47.5557
		391	1648.22	163.904	119.344	201.958	184.193	273.068	162.096	20.6214	59.7298	179.851	109.017	163.626	72.9752	43.4422	131.926	117.109	201.458	110.352	106.726	144.646	90.5352	236.435	240.52	28.4481	193.248	174.582	190.972	270.293	111.104	169.93	118.873	158.63	172.575	152.994	125.181	153.306	0	161.269	194.292	132.505	118.541	100.905	97.4969	187.599	146.495	132.671	111.529
		392	1652.08	220.518	174.931	267.005	180.596	206.423	201.146	0	131.195	171.61	84.7123	194.342	151.978	29.5407	153.93	130.889	263.255	145.858	160.924	179.19	42.2027	299.337	104.038	89.6333	236.736	234.418	208.094	219.957	48.2332	82.6886	103.639	186.564	169.863	175.139	169.979	100.719	0	152.433	150.181	23.8874	93.693	182.067	127.95	173.745	272.368	127.148	136.843
		393	1655.94	201.697	155.574	279.218	162.996	199.705	138.88	63.74	59.0316	120.169	95.0842	193.915	104.976	35.1558	203.509	176.679	278.66	133.922	47.7408	121.739	45.8384	272.289	229.063	97.1558	130.162	218.919	196.145	201.088	73.2468	130.124	102.437	134.617	136.071	186.608	147.697	123.463	0	110.359	169.715	169.975	151.557	165.272	135.302	196.915	169.424	118.549	162.77
		394	1659.8	92.2717	160.598	220.283	120.691	231.587	124.992	95.5008	103.28	109.442	65.1991	131.301	149.931	0	231.074	112.323	275.758	49.4737	91.1818	171.062	126.132	250.834	208.118	86.6285	187.252	143.278	148.09	259.085	113.163	40.7038	108.751	98.4666	116.923	169.578	197.047	92.6036	0	60.0733	34.8301	124.959	205.238	194.986	85.5302	183.712	167.112	168.963	100.212
		395	1663.66	217.349	174.04	283.896	164.28	204.368	139.194	94.2733	56.0267	66.7539	94.1186	214.88	49.6571	0	185.91	153.805	244.777	111.963	113.69	163.189	77.8359	254.935	198.078	123.785	144.064	175.542	172.654	233.751	103.127	147.833	160.058	134.076	185.645	138.514	122.26	136.688	0	112.606	118.915	122.165	129.684	129.69	130.386	168.576	271.591	126.981	89.9089
		396	1667.52	229.246	147.695	247.967	163.391	190.547	69.5051	88.5409	104.567	157.295	175.667	142.764	234.502	36.0155	144.453	84.8673	266.819	75.0428	106.286	83.1668	84.5179	175.959	183.903	96.5583	124.049	274.691	201.956	224.403	184.517	177.54	84.0909	208.525	100.177	155.566	78.0234	33.0717	0	53.7289	95.0042	90.2971	183.244	219.84	103.623	199.606	219.218	76.2392	201.932
		397	1671.38	160.614	157.59	135.28	171.939	236.074	135.254	69.978	57.1303	120.731	110.125	209.921	136.742	25.366	174.643	97.1112	245.851	65.987	30.8398	142.371	114.55	196.497	131.293	86.7373	200.514	248.191	162.115	260.292	85.7337	198.059	53.9537	136.72	109.217	89.5251	124.25	176.092	0	108.346	105.62	121.576	129.642	102.234	96.9889	135.708	104.699	165.018	105.52
		398	1675.24	178.222	76.564	168.628	91.3729	177.048	135.378	115.014	87.2101	152.967	139.024	105.079	95.875	0	200.152	180.241	203.374	125.733	88.2688	154.043	129.627	184.445	228.095	88.1342	228.213	186.29	210.093	236.992	160.633	132.628	129.259	95.6361	194.243	150.615	123.821	145.586	0	159.26	135.574	176.861	114.238	134.25	126.428	161.687	103.659	117.536	144.071
		399	1679.1	186.068	112.782	159.607	182.138	151.269	137.708	148.288	62.5021	152.138	101.127	137.583	110.476	0	233.62	99.4169	230.254	112.78	138.349	117.837	145.359	202.818	162.06	52.304	206.769	143.907	182.733	219.224	156.224	227.03	123.35	133.432	179.662	171.265	164.799	79.0592	0	132.011	75.6296	128.829	60.698	157.728	50.8922	159.284	151.28	132.265	129.883
		400	1682.96	133.888	171.168	225.73	174.39	250.443	85.6122	61.6529	56.9406	151.478	126.867	212.564	134.739	0	236.138	176.451	198.152	103.675	139.446	146.65	68.117	189.295	201.546	54.6851	171.851	215.933	58.4535	300.258	131.68	110.059	30.5288	138.421	191.852	164.672	181.219	132.925	0	153.387	32.8787	135.567	82.6018	205.653	31.5136	117.112	137.037	156.91	195.812
		401	1686.82	203.105	48.6803	188.103	97.0502	197.046	157.302	119.398	88.5955	144.601	270.349	200.334	67.16	57.0379	157.99	94.1672	198.631	20.1632	167.191	134.525	85.1847	194.921	182.711	52.4527	263.099	270.06	169.622	293.832	181.987	110.731	133.758	151.235	209.5	131.989	195.044	28.2512	0	71.7128	84.5083	169.732	117.923	164.203	33.831	80.7578	166.538	113.137	48.9798
		402	1690.68	240.585	101.586	236.224	178.426	144.143	95.7276	79.6358	22.9075	161.934	99.8732	227.959	119.916	83.5071	130.001	167.849	191.087	55.6259	132.59	150.185	160.515	200.155	170.555	0	256.606	256.335	139.459	197.82	111.472	162.535	105.621	130.987	123.833	96.9172	198.511	40.8167	0	109.077	84.2895	175.062	92.483	293.845	49.3739	194.678	137.626	127.14	96.7115
		403	1694.54	151.7	98.4191	210.936	140.602	213.834	143.445	65.2887	66.3973	189.17	112.428	162.952	42.2007	26.7459	192.616	217.95	223.462	111.72	174.409	145.957	79.3447	179.05	114.264	72.4669	292.776	232.328	221.529	168.619	147.868	145.641	130.77	0	191.085	105.325	173.333	58.9235	0	104.547	65.8014	184.411	160.525	183.065	87.9102	159.174	190.303	117.739	191.329
		404	1698.4	272.801	34.8818	195.887	195.3	164.038	139.171	76.0975	29.7786	186.033	139.911	149.636	42.2407	69.511	105.432	179.425	136.974	97.6683	24.3202	177.603	87.3159	141.484	145.892	53.9846	241.643	209.258	147.095	252.183	87.5617	120.104	88.1702	61.1788	195.381	141.72	120.078	48.9089	0	196.646	149.33	186.768	147.091	275.081	69.9383	185.114	204.141	196.843	144.889
		405	1702.26	287.974	90.4578	258.815	183.278	269.625	157.184	118.739	58.3635	180.099	154	117.544	49.4523	42.2487	162.803	250.189	237.73	86.6225	135.266	180.875	49.9772	119.868	130.394	25.7983	234.852	210.567	54.9109	263.214	145.438	150.705	160.91	82.7474	140.811	96.1108	151.971	72.7656	0	170.423	120.148	125.282	35.2462	161.714	69.548	176.161	237.898	79.138	213.46
		406	1706.12	228.511	102.572	187.974	159.94	172.565	168.024	99.3356	30.6209	142.76	155.23	147.152	57.8652	132.612	181.865	116.164	303.025	146.35	83.9421	218.996	111.589	160.312	118.237	80.8066	196.399	199.282	58.2412	225.404	109.858	175.299	93.4578	134.921	131.893	81.4617	235.845	78.1555	0	44.0463	155.518	132.809	65.2959	230.988	78.3667	143.817	217.554	183.858	229.677
		407	1709.98	163.287	168.048	221.078	166.24	252.886	173.637	43.9852	27.043	107.425	186.77	234.169	102.036	156.644	152.026	145.4	239.437	88.5826	110.316	241.824	81.9449	51.5624	171.167	83.3686	179.028	225.704	121.93	215.283	192.936	132.593	145.427	141.392	125.418	169.365	224.59	59.2452	0	73.2357	187.367	179.283	79.3339	254.106	53.6713	235.509	221.654	102.477	213.354
		408	1713.84	181.848	188.069	202.204	116.348	214.333	140.858	70.7234	0	197.32	211.761	177.123	122.638	143.054	111.672	199.508	160.478	53.2798	167.439	218.693	61.8377	147.435	100.278	51.637	169.009	223.853	115.272	248.447	212.309	70.6448	145.945	93.6044	202.647	86.8757	266.284	34.2933	0	131.955	96.1536	179.049	127.149	172.941	123.632	161.667	183.231	162.535	166.973
		409	1717.7	173.506	100.012	236.647	171.029	290.334	83.2772	128.739	32.6128	183.675	198.232	142.952	71.0588	24.0557	159.491	198.7	138.274	111.73	143.342	208.102	89.0292	73.0302	142.604	72.3308	173.709	266.951	85.0532	253.673	193.805	153.928	150.639	91.9144	134.54	86.5835	198.758	0	0	115.555	119.192	119.205	98.7034	258.948	66.408	151.304	193.638	85.2627	198.87
		410	1721.56	234.162	87.899	217.548	235.416	153.464	98.7113	59.085	27.3569	200.503	174.601	97.9112	55.1213	38.4442	138.217	175.619	253.887	31.5802	103.227	194.734	105.384	84.9361	109.833	50.0761	136.282	250.258	47.172	290.553	124.253	91.454	119.195	115.767	216.353	152.653	171.626	60.9304	0	94.7984	129.68	93.9707	124.954	242.858	57.6981	133.116	273.544	177.531	318.695
		411	1725.42	182.086	111.559	163.14	149.14	187.037	153.199	44.8529	48.4379	140.835	253.578	40.4049	85.7365	103.074	198.877	157.14	218.288	39.4809	156.107	236.82	116.901	132.574	91.5747	51.4354	186.676	239.924	158.352	184.446	161.586	110.081	171.519	102.566	183.268	160.958	252.141	48.7196	0	20.4345	178.962	138.113	120.463	282.172	96.1882	100.697	165.63	129.993	289.218
		412	1729.28	234.98	111.751	166.875	176.409	152.847	182.149	95.7496	28.8704	176.201	165.47	144.789	77.1887	155.454	214.814	55.351	164.202	96.1092	137.887	195.978	130.686	79.9668	67.8058	81.177	223.591	221.591	108.103	245.641	212.698	117.536	214.506	141.823	185.06	162.374	156.011	69.4156	0	25.9305	85.254	162.208	77.7173	301.129	85.2207	147.342	226.55	109.079	208.101
		413	1733.14	185.575	36.0154	203.117	185.753	154.126	178.575	50.5981	25.7417	118.214	200.718	148.125	109.84	126.81	157.17	173.45	208.385	91.2471	234.646	160.76	80.5565	136.69	91.1372	105.766	243.468	257.963	93.8151	288.045	119.543	222.8	218.27	138.088	159.253	116.339	140.355	0	0	67.359	99.1192	193.501	68.6705	244.083	125.572	180.135	212.892	144.201	191.183
		414	1737	202.053	83.5276	165.21	243.228	169.381	139.177	44.3391	0	66.7094	158.435	133.053	137.123	115.409	133.407	182.799	272.102	148.597	151.789	215.493	45.6708	86.303	82.4052	88.8121	179.741	244.48	232.69	177.066	215.05	190.079	139.524	107.176	153.569	88.1895	110.773	0	0	71.7473	183.664	87.6535	87.9383	219.316	128.948	168.654	266.419	129.82	213.356
		415	1740.86	122.324	25.2325	135.42	132.807	147.556	129.924	51.8845	0	98.8072	198.098	190.63	115.145	139.174	141.944	32.3248	192.024	87.9544	197.391	159.513	83.4779	61.0604	121.208	21.7547	194.01	244.222	99.9746	226.548	186.778	114.937	157.979	90.3455	153.86	99.4127	114.665	27.4705	0	133.119	168.951	176.229	60.6463	206.913	80.8095	156.405	247.257	132.496	175.372
		416	1744.72	147.94	144.429	177.127	107.861	170.952	225.844	28.9989	21.0638	131.358	64.2872	162.628	98.2367	167.439	162.864	162.692	211.783	78.2778	161.165	294.539	102.181	113.96	124.213	47.8342	155.588	234.629	141.277	249.942	110.994	103.744	188.437	116.465	175.972	127.185	118.976	0	0	68.5856	132.622	122.174	0	223.873	43.9557	166.904	220.239	66.3013	160.125
		417	1748.58	191.392	152.037	223.99	90.459	163.434	157.68	0	31.4801	223.308	132.552	169.636	45.9381	133.548	128.825	134.082	263.685	72.2557	259.393	273.009	71.2266	57.5534	112.374	104.534	197.194	227.967	134.557	154.664	153.929	199.152	149.568	86.2958	157.045	78.97	181.886	0	0	65.3426	104.796	216.158	74.9663	286.328	88.303	99.005	263.888	125.064	205.461
		418	1752.44	160.69	138.917	164.362	129.462	141.507	169.993	48.8549	26.6243	90.2511	178.378	168.085	59.5431	250.228	107.58	81.981	233.686	18.6042	98.2329	206.248	59.9886	55.2672	86.576	45.8065	215.396	268.674	95.0537	172.756	161.234	107.896	167.398	100.65	113.942	108.6	139.416	0	0	74.0613	134.307	175.907	25.6269	228.475	103.17	145.659	214.624	121.655	176.669
		419	1756.3	189.518	106.89	175.729	125.753	197.906	154.909	37.7307	0	83.3016	204.601	160.314	36.9146	143.973	65.3375	99.5633	210.348	39.1704	115.939	244.26	105.5	61.3648	63.4126	24.9411	169.689	234.437	134.456	225.864	187.845	167.826	188.634	154.617	67.6699	165.249	101.2	0	0	98.1472	162.271	201.658	84.4919	192.007	116.535	114.801	224.817	103.639	138.147
		420	1760.16	196.42	88.541	175.144	158.696	173.904	137.253	74.3231	0	160.279	179.137	176.541	31.0846	170.112	121.111	102.849	194.907	30.6941	98.3629	239.493	54.9248	86.6936	91.2806	32.734	177.395	209.417	138.914	153.444	194.037	67.7588	166.932	91.3143	200.797	117.82	116.626	0	0	51.367	149.22	255.165	75.4062	230.43	134.539	270.387	205.003	117.177	137.12
		421	1764.02	163.766	63.0679	180.855	144.333	158.459	176.436	30.5287	0	161.579	193.563	150.08	30.7659	139.77	133.879	168.746	227.7	93.5796	139.704	271.581	0	80.4082	98.1805	100.044	207.391	256.718	219.679	194.645	87.8328	151.332	128.919	101.49	174.675	121.148	132.377	0	0	73.1826	114.094	221.196	84.2098	208.318	61.2035	152.175	203.92	163.725	114.104
		422	1767.88	226.612	74.2695	200.974	182.752	111.867	186.111	59.0932	0	188.959	91.1163	162.075	52.1419	93.8771	179.506	132.141	197.791	67.5921	111.617	192.611	59.5004	51.2756	96.0219	136.058	239.482	230.78	199.431	23.1281	195.934	113.732	174.377	135.883	189.173	64.5273	97.0457	21.2117	0	26.126	149.207	215.337	121.391	211.029	85.516	155.732	252.861	104.541	159.196
		423	1771.74	258.392	38.9661	226.375	123.239	166.127	69.7578	45.9121	0	110.046	183.54	145.676	75.6779	177.069	203.822	77.0067	226.253	65.2551	87.7408	244.564	111.695	26.5207	105.617	88.0818	217.67	188.345	208.82	190.653	112.374	112.469	154.535	201.158	162.651	98.7554	116.222	19.8595	0	0	98.6534	194.368	19.5305	210.736	80.5939	192.47	323.122	0	190.145
		424	1775.6	257.343	109.572	175.985	137.258	166.748	235.895	64.6003	0	161.819	144.814	175.817	120.181	169.691	176.019	98.2146	206.13	79.2636	0	161.072	123.957	53.2942	98.1757	36.6569	160.568	287.72	101.062	161.37	141.078	91.7428	155.163	138.793	132.108	146.905	109.067	31.1225	0	0	127.509	170.45	76.0364	171.235	110.784	193.377	245.089	102.636	201.625
		425	1779.46	269.895	92.8083	239.784	151.658	204.84	159.434	43.7793	0	98.5356	132.337	163.161	105.276	200.843	152.324	138.954	217.064	73.4016	53.0046	233.836	0	73.3441	98.2885	86.1738	180.734	278.371	142.626	144.685	176.856	133.558	214.217	154.249	138.136	104.017	111.486	0	0	54.9025	165.442	180.826	91.3995	185.571	154.603	162.429	275.352	88.7009	198.117
		426	1783.32	229.116	134.313	208.32	116.367	128.764	187.582	32.7683	0	128.281	152.511	200.946	119.349	142.969	174.923	148.297	218.191	88.4438	59.3489	134.384	45.4858	61.5978	126.886	133.287	193.101	280.021	166.092	188.251	133.347	159.989	159.456	140.7	135.455	86.0289	48.5651	0	0	0	220.579	158.434	73.9502	252.77	130.754	151.828	185.337	69.2836	160.402
		427	1787.18	174.281	81.2585	202.985	162.553	224.37	117.488	65.8919	0	168.426	117.502	147.822	65.7898	167.467	108.441	164.687	251.286	22.6641	40.3185	180.43	83.025	45.5017	130.66	99.9079	158.316	219.524	115.375	104.162	128.594	108.807	177.09	171.118	209.783	152.755	112.236	0	0	37.8055	138.909	189.917	117.133	182.712	121.452	156.951	178.627	99.884	138.52
		428	1791.04	260.187	72.1669	169.792	193.681	226.115	174.23	44.3565	0	182.66	109.567	237.407	47.9147	197.727	106.269	78.4931	216.793	26.4514	126.821	213.317	60.3377	80.6428	41.5029	101.283	299.214	166.934	103.658	126.312	100.404	253.456	167.374	120.829	119.452	112.504	162.944	0	0	0	91.8567	141.528	62.9117	172.852	114.073	136.599	265.787	97.0517	206.774
		429	1794.9	115.783	80.433	222.981	115.835	220.302	170.28	40.2938	0	156.111	155.666	180.426	57.8359	112.249	159.55	98.8543	105.843	64.204	224.791	284.016	130.645	39.7655	87.4502	157.181	110.662	249.754	134.769	100.916	50.5105	119.218	134.686	143.293	138.833	34.6714	127.827	27.0449	0	80.284	179.442	165.001	21.2195	157.111	114.759	132.003	220.383	125.155	210.708
		430	1798.76	178.379	132.097	217.439	125.663	155.021	170.805	26.6131	0	210.422	185.509	105.485	121.392	74.83	112.861	109.55	269.604	64.0491	140.372	210.65	117.373	80.1809	54.085	95.0446	153.035	241.951	149.722	129.537	140.569	167.509	166.897	187.961	189.123	178.325	104.097	42.1881	0	0	172.944	261.912	55.374	154.258	76.6288	142.149	218.649	99.5267	214.671
		431	1802.62	72.3179	152.707	176.412	150.555	104.163	154.909	63.5769	0	147.5	171.106	146.977	114.303	141.228	112.003	135.489	179.328	65.1398	147.109	189.211	87.404	50.7427	51.4774	107.419	257.791	228.916	104.324	169.707	102.995	98.5996	172.092	122.68	174.805	172.542	110.698	21.1985	0	114.449	207.027	181.23	129.236	97.3749	37.3719	181.437	250.286	151.06	326.213
		432	1806.48	188.534	161.414	174.622	199.949	238.266	141.629	45.6583	0	156.126	155.284	178.786	115.777	289.058	140.207	64.263	194.71	51.9095	100.061	234.582	51.5085	30.9932	64.8704	100.302	266.511	234.223	90.3825	244.19	161.668	210.474	172.23	154.949	140.352	94.729	90.1498	87.5118	0	86.2599	143.301	122.353	168.086	166.458	0	155.597	227.505	203.094	303.708
		433	1810.34	131.819	139.302	171.799	112.197	204.386	220.213	58.619	0	118.026	147.028	149.04	42.605	185.489	168.833	80.1347	154.711	35.24	140.441	159.563	130.362	82.8574	48.3351	171.805	230.667	199.119	137.117	180.102	143.981	96.4437	170.77	188.537	141.865	151.167	76.6727	86.5193	0	56.5606	254.104	99.5712	141.499	144.756	75.3938	218.235	182.081	110.862	325.366
		434	1814.2	205.242	156.246	198.375	246.338	201.474	188.757	74.5608	0	77.946	186.91	167.118	63.526	143.845	156.846	33.1353	146.17	41.9724	173.871	176.862	92.6737	23.643	78.7413	223.43	298.93	177.809	124.73	138.611	196.905	87.4088	168.849	165.779	256.461	67.6003	168.977	19.5284	0	133.933	208.814	145.865	129.819	145.988	89.5552	231.078	294.976	108.84	216.453
		435	1818.06	116.065	173.542	133.206	242.646	88.8432	171.012	51.0693	0	81.0984	151.818	131.055	47.2995	251.742	158.799	52.3947	191.019	0	156.152	208.189	53.5053	0	51.9087	167.295	299.034	172.102	159.54	128.325	178.62	113.809	101.188	195.97	203.501	114.892	101.429	56.4901	0	64.3673	154.408	133.786	122.771	42.8808	99.9925	246.67	221.974	124.009	207.637
		436	1821.92	221.914	167.634	209.123	136.163	146.218	184.02	111.88	0	128.571	198.4	163.261	149.35	211.287	187.119	46.0848	102.674	33.108	127.627	204.749	49.6453	0	45.3303	195.62	283.188	178.601	92.1963	195.36	176.741	183.183	170.92	98.7573	220.274	140.844	161.901	58.0304	0	121.581	147.138	168.269	112.044	161.714	71.1617	184.528	211.002	174.913	228.535
		437	1825.78	176.948	130.871	172.506	187.917	292.535	179.524	70.326	0	113.416	171.801	159.086	74.9332	117.294	189.485	81.6986	170.54	41.8675	163.875	200.356	31.5077	59.5826	134.128	213.235	228.722	236.355	185.876	175.021	138.246	100.099	120.969	175.631	167.091	129.047	157.423	97.8745	0	144.039	105.258	139.121	172.955	94.6404	67.9416	230.063	134.03	183.939	199.638
		438	1829.64	158.567	72.7901	193.318	261.779	263.15	117.679	33.707	0	116.123	107.688	212.924	158.683	252.08	70.9487	26.1485	197.558	72.1856	101.742	181.805	0	29.8123	71.3909	214.151	213.506	194.071	143.622	226.134	113.374	165.832	182.131	131.621	184.557	174.29	122.018	36.0105	0	81.2618	161.747	92.9911	166.459	94.833	57.6612	254.207	135.846	77.977	177.697
		439	1833.5	139.246	115.333	165.39	239.292	238.677	209.234	53.4704	0	126.763	189.573	145.433	128.263	179.05	132.762	91.1521	141.913	52.3169	113.2	140.793	110.148	29.6996	91.3053	192.464	260.996	191.551	163.695	254.135	159.326	175.808	145.486	196.971	206.227	156.291	141.491	52.7265	0	68.9379	236.491	128.699	170.945	45.0917	62.972	185.08	202.356	141.704	126.858
		440	1837.36	167.355	103.405	162.648	200.595	191.706	112.762	45.7529	0	135.2	136.342	182.442	81.5254	103.709	112.513	76.1349	66.9214	63.7826	166.258	186.676	39.0592	29.9048	129.617	163.757	213.236	241.84	131.396	232.551	144.812	119.736	204.6	230.696	218.843	121.744	182.639	19.345	0	119.111	125.646	155.939	160.666	148.301	66.475	175.191	154.461	158.537	116.786
		441	1841.22	152.908	100.371	177.509	182.778	209.575	51.0649	69.8342	0	123.205	155.988	154.114	19.4963	106.228	153.951	95.1696	74.77	39.5713	35.0863	278.087	53.1361	35.1196	99.6404	218.876	248.51	214.316	145.132	248.554	170.757	167.472	176.498	181.093	216.136	148.166	89.233	33.5984	0	99.9635	141.326	156.576	265.845	32.3089	165.036	170.784	229.337	107.64	96.1384
		442	1845.08	165.98	110.299	143.274	259.865	120.324	173.708	104.568	0	149.971	202.48	157.259	22.8476	193.874	192.17	47.7051	178.224	50.3081	137.294	206.057	59.8404	0	95.5583	201.451	232.878	168.209	244.68	255.557	195.219	106.761	214.572	190.063	214.3	171.757	165.558	129.777	0	110.159	148.923	62.6327	217.825	64.5184	0	151.026	297.858	84.7311	188.085
		443	1848.94	175.581	154.577	122.17	222.254	133.183	187.079	42.7116	0	125.032	217.662	185.368	90.7997	175.164	203.011	78.2495	154.455	50.0532	200.768	254.961	36.9068	39.3581	102.064	227.957	286.489	187.01	105.551	251.728	151.355	159.681	205.572	175.465	127.856	127.519	38.5577	108.223	0	121.391	188.373	134.546	197.354	57.0926	30.9594	263.176	192.253	67.0212	206.503
		444	1852.8	172.542	211.49	138.052	207.62	210.833	108.979	147.123	0	178.881	183.01	177.909	82.1079	178.988	156.971	88.6916	172.381	36.4772	122.242	218.635	85.9572	33.5477	98.6369	169.867	218.852	247.591	150.994	236.544	180.776	181.198	179.097	212.517	76.7692	113.106	98.798	21.527	0	29.2641	189.592	47.8242	182.866	22.3572	89.6034	145.363	251.079	99.1932	194.732
		445	1856.66	190.326	134.873	98.8054	230.95	250.332	95.7881	110.555	0	129.294	237.843	202.325	86.9541	89.1408	133.098	130.77	110.884	41.8259	186.002	268.524	52.0033	40.3516	154.77	201.646	262.176	253.186	152.701	201.902	134.663	177.283	193.127	213.008	154.052	77.1294	227.32	61.2584	0	88.4952	210.454	155.14	200.399	33.7415	120.397	127.275	247.758	77.1022	209.035
		446	1860.52	193.89	122.925	86.4984	310.134	205.901	62.5909	135.266	0	154.077	176.308	211.978	33.2622	206.196	144.576	55.3215	111.434	32.5894	152.628	228.361	57.3433	0	152.702	142.196	261.931	227.481	184.328	250.338	128.997	132.139	219.32	189.814	113.94	88.1952	156.081	78.6853	0	168.124	159.381	119.6	124.335	115.088	77.8096	167.541	135.619	84.8093	234.854
		447	1864.38	195.846	116.435	68.7771	195.747	173.153	236.187	106.193	0	125.331	130.41	153.669	80.8836	177.817	189.991	112.839	134.57	0	97.0433	178.613	72.746	63.719	183.061	163.637	284.309	254.664	191.143	170.053	194.414	128.939	251.639	206.665	213.23	199.936	165.876	23.4933	0	62.4216	125.602	97.4127	198.582	80.2362	141.563	114.513	122.31	83.7066	246.137
		448	1868.24	172.706	99.9179	33.6464	164.568	308.494	171.61	74.7043	0	108.243	186.601	187.467	104.476	161.641	122.986	144.951	72.0348	69.6033	145.335	183.618	56.8769	90.9264	202.295	205.718	203.346	177.704	186.752	188.511	132.829	49.7014	168.535	195.763	184.149	134.563	121.97	46.9858	0	45.5981	213.133	251.072	217.233	69.1613	0	188.437	224.948	77.1854	163.004
		449	1872.1	167.277	220.753	0	243.047	250.855	170.482	157.621	0	128.185	115.412	158.409	89.7303	150.672	199.015	153.407	22.4067	47.5665	215.941	206.543	68.3181	86.2838	97.4629	188.211	211.456	173.27	180.282	196.782	166.939	203.155	216.545	151.856	185.01	100.477	71.9408	89.5549	0	81.6286	247.746	149.072	160.15	74.786	81.8568	158.567	289.692	104.936	147.559
		450	1875.96	227.014	76.4606	48.1454	173.577	238.342	113.091	147.781	0	122.617	114.048	168.285	41.6833	215.517	102.191	124.145	185.83	51.958	161.632	176.276	32.3445	72.9253	141.756	227.926	203.729	175.473	201.481	196.281	109.426	141.635	178.023	154.19	241.015	62.7013	122.266	167.537	0	164.272	161.132	172.002	101.898	97.9428	107.638	138.346	156.662	93.8318	234.572
		451	1879.82	147.062	54.3071	84.711	176.906	216.973	186.825	114.208	0	174.462	184.414	137.515	80.099	119.177	135.888	134.528	108.196	87.8834	189.504	124.295	37.5764	76.7489	101.529	257.266	184.262	184.393	180.32	199.956	204.364	146.096	228.06	178.813	170.681	69.7843	206.979	150.746	0	96.0938	207.698	144.725	122.718	95.9346	99.6435	82.8049	159.541	40.1884	189.84
		452	1883.68	281.223	146.662	93.5423	224.92	187.509	156.565	155.94	0	172.335	191.974	192.784	85.7134	167.509	62.7581	124.48	134.243	90.2893	102.161	221	69.8568	100.951	202.577	182.995	264.217	193.058	230.03	265.238	189.57	152.718	177.822	152.627	222.25	42.5751	111.352	97.7609	0	80.3634	208.559	172.63	116.971	43.5984	180.1	70.2699	118.456	86.823	178.346
		453	1887.54	176.331	120.658	129.447	190.347	189.915	121.84	154.783	0	181.375	116.296	144.839	42.4109	193.556	99.4299	129.718	81.1575	99.2976	149.874	249.077	35.8763	143.703	212.662	192.513	283.861	154.38	173.543	191.995	138.899	229.188	217.041	228.538	144.177	60.4885	137.944	132.766	0	50.714	195.821	143.677	204.17	18.7049	127.54	72.7739	146.634	21.7973	264.823
		454	1891.4	90.069	172.009	77.99	192.754	195.033	107.655	115.202	0	213.829	171.414	133.739	104.26	154.969	114.238	128.698	138.042	74.768	165.035	177.046	0	114.565	154.244	199.976	355.704	172.68	163.198	242.705	149.625	202.974	199.746	198.673	138.981	126.616	135.578	122.567	0	47.3585	199.066	86.9873	92.8602	97.4569	164.697	108.159	151.902	113.867	208.374
		455	1895.26	165.676	104.977	91.0107	159.823	256.256	192.132	139.573	0	235.803	137.403	190.052	104.231	129.079	47.7156	130.109	90.9364	100.046	194.802	227.78	39.6415	67.9082	192.633	107.508	244.603	126.496	166.422	191.979	160.371	216.638	191.352	179.048	152.108	139.024	203.582	165.574	0	0	256.537	205.717	141.131	111.95	141.168	90.7129	162.219	48.9176	180.615
		456	1899.12	204.491	112.587	79.5114	138.146	195.735	130.755	138.641	0	133.83	131.529	188.328	141.585	186.374	128.599	153.365	177.303	71.9936	161.136	214.165	25.3435	99.1974	199.891	114.684	136.423	176.419	161.85	233.074	165.191	237.796	263.524	189.957	120.145	95.1255	197.978	95.5682	0	39.5834	219.291	224.116	159.145	142.771	73.4357	111.648	145.315	0	204.524
		457	1902.98	146.124	98.6345	120.454	141.779	272.128	176.647	145.643	0	150.484	171.203	163.559	89.6595	222.528	94.4136	188.125	146.658	150.414	179.673	163.2	25.847	59.2084	194.11	125.53	279.063	171.898	179.306	140.583	186.944	109.079	186.608	224.29	151.362	162.024	61.0988	82.3498	0	38.7082	159.909	135.591	80.9623	127.203	55.7384	146.012	185.402	58.6616	196.252
		458	1906.84	165.282	0	52.956	118.644	232.696	229.343	178.113	0	133.237	156.322	119.663	128.477	171.836	174.177	141.601	172.158	81.694	75.7299	204.316	29.3218	44.9783	206.657	89.4662	214.147	182.061	248.998	239.843	168.841	170.881	106.626	187.799	57.483	217.942	170.983	123.499	0	29.2307	192.922	164.762	210.708	94.4788	101.525	187.487	181.149	25.9234	256.203
		459	1910.7	174.553	107.377	39.991	178.168	247.381	211.26	198.821	0	115.775	201.97	138.447	103.414	143.675	170.661	113.587	163.93	147.967	131.06	174.336	34.3986	163.246	179.117	119.692	205.738	119.925	241.138	160.242	116.63	173.36	129.286	235.794	159.593	152.995	85.2151	119.086	0	93.5516	198.954	172.273	101.31	138.229	59.3298	78.5277	193.142	57.482	186.675
		460	1914.56	132.512	88.9928	79.654	115.809	222.004	206.497	213.964	0	144.294	143.713	92.4609	58.8972	94.9732	128.161	166.564	109.321	56.8692	166.225	196.92	57.6501	181.319	216.361	72.8777	170.482	151.252	151.841	202.44	136.757	131.332	67.9247	181.639	171.465	77.7089	118.745	149.364	0	125.777	197.109	172.593	110.424	172.69	91.989	118.34	172.74	164.665	140.003
		461	1918.42	195.249	147.843	90.3459	116.508	239.485	194.189	174.727	0	145.712	214.537	151.987	50.047	125.346	149.516	147.558	144.151	83.4371	138.728	244.786	0	115.454	250.32	163.466	116.848	115.72	238.524	237.97	185.253	155.227	160.905	200.45	168.127	108.345	78.9682	140.932	0	150.56	110.497	183.445	205.95	43.4754	134.548	100.313	119.749	52.2577	141.223
		462	1922.28	174.762	154.702	123.687	145.085	252.25	247.069	117.63	0	28.0886	255.167	130.487	198.106	198.097	138.035	118.481	126.778	38.9076	90.6402	234.281	96.3532	175.133	210.798	130.863	179.542	128.725	231.421	187.173	159.77	168.199	133.793	189.939	139.048	129.608	135.65	151.599	0	0	141.425	189.104	109.492	117.336	101.914	222.438	169.958	36.454	162.874
		463	1926.14	146.784	122.258	45.4967	110.425	284.809	239.478	124.094	0	184.303	168.864	48.0391	125.239	149.826	103.757	97.3764	125.054	110.762	110.654	188.083	88.1764	219.159	176.996	159.394	148.421	107.614	222.496	213.113	232.722	160.427	177.668	165.486	138.243	134.614	80.4297	152.946	0	98.067	181.558	240.517	156.758	107.077	98.0594	150.352	241.52	105.499	211.334
		464	1930	204.745	142.665	105.526	43.4364	268.134	230.452	117.295	0	197.615	138.208	92.9886	42.3622	179.953	131.965	136.794	155.329	66.4137	124.46	280.826	40.8728	149.449	194.926	60.4196	207.639	150.398	233.7	181.231	166.601	233.601	197.51	192.274	195.338	135.833	140.167	188.049	0	133.192	128.063	155.528	180.604	154.117	156.812	176.577	175.791	143.405	183.242
		465	1933.86	165.936	110.761	114.574	116.505	281.968	164.713	144.242	21.4584	116.628	144.233	150.319	73.3931	164.673	215.22	106.667	94.0929	70.2996	174.453	231.039	0	195.595	260.723	84.834	200.587	253.934	293.77	162.46	161.607	231.979	165.9	143.786	73.6146	153.648	149.458	165.257	0	135.997	153.658	251.263	193.827	106.254	59.7256	199.871	105.793	102.741	271.87
		466	1937.72	200.209	58.9943	88.9878	134.751	242.544	211.817	161.002	48.1528	201.972	298.384	96.729	37.6256	184.76	188.384	98.7785	172.979	53.4404	118.528	216.686	105.801	206.651	177.297	68.5834	180.611	207.889	246.1	220.312	170.612	155.63	242.433	152.366	143.339	238.562	104.784	147.582	0	77.9302	187.151	265.311	206.847	125.513	90.5634	152.489	134.465	38.9482	224.303
		467	1941.58	208.271	0	101.661	105.045	182.001	170.019	121.105	0	146.276	145.782	127.811	117.926	144.179	150.859	87.966	106.726	126.678	92.1794	217.429	75.876	134.492	226.306	81.6007	160.213	193.166	207.501	195.596	167.286	165.961	197.182	216.04	123.897	159.343	209.463	170.046	0	29.0988	135.951	171.069	214.719	160.135	62.0086	155.662	185.431	26.3238	228.916
		468	1945.44	210.763	119.672	93.2844	88.9598	222.84	137.866	160.597	40.4765	113.646	264.739	69.8496	87.0099	145.508	120.458	137.529	128.479	38.1956	94.5539	166.173	65.4895	254.417	191.526	87.2184	171.673	147.358	274.562	239.114	149.284	218.854	143.801	273.82	155.715	129.009	143.934	167.593	0	0	55.6318	180.043	161.453	127.696	109.767	171.849	281.582	62.8121	218.234
		469	1949.3	190.637	69.2275	80.1136	76.9547	186.074	172.256	204.554	41.4853	170.143	191.099	137.114	157.883	110.872	187.989	98.3721	201.286	50.5154	106.173	224.44	64.0096	154.578	134.103	172.481	103.995	151.149	258.38	156.403	171.351	184.734	116.61	121.979	125.758	198.767	232.898	173.23	0	46.953	53.7868	176.808	204.244	162.561	112.782	219.712	147.402	49.1639	205.373
		470	1953.16	197.128	79.832	111.448	82.892	321.432	205.344	189.829	80.5537	183.174	212.468	72.1686	113.432	88.4136	156.552	119.863	161.763	85.6319	118.498	149.897	50.4519	197.286	223.229	149.518	162.455	143.608	357.049	255.22	174.782	223.646	143.088	246.401	164.569	173.228	152.136	149.764	0	33.978	117.037	179.695	136.785	112.259	103.608	182.245	299.715	115.631	222.543
		471	1957.02	228.036	85.045	105.389	92.2481	258.621	184.837	263.169	51.9814	160.97	153.381	103.714	132.75	156.128	188.508	97.7903	60.002	0	125.428	160.448	71.2478	168.073	213.883	152.316	140.655	185.56	231.327	212.603	160.034	147.311	266.376	141.648	190.506	163.053	175.443	105.298	0	0	140.718	76.0947	164.512	187.34	73.096	195.879	213.586	87.0219	198.392
		472	1960.88	270.168	73.9693	127.972	84.6046	292.568	140.21	175.008	94.5186	153.959	140.335	109.458	140.727	177.136	201.016	148.853	104.868	80.9071	43.4102	197.555	54.5006	157.071	102.118	135.896	95.5533	89.6017	211.618	229.382	169.446	61.7145	174.256	121.335	117.787	184.463	187.096	106.735	0	28.2374	142.563	229.053	150.918	192.979	103.317	176.034	200.817	43.7027	123.595
		473	1964.74	168.336	72.4273	103.397	196.64	258.72	164.491	144.699	61.5852	133.441	206.742	115.147	86.6201	128.874	192.542	124.18	93.5176	63.3424	59.6353	156.312	74.9288	176.292	195.879	97.8636	174.502	142.582	270.295	165.73	160.73	175.909	145.564	134.287	178.892	142.157	133.295	166.505	0	0	60.8985	158.419	90.7296	152.346	0	168.848	165.155	144.452	140.909
		474	1968.6	210.134	99.4429	131.824	114.488	204.165	179.697	221.198	45.6269	117.828	167.866	106.553	139.42	150.171	247.26	158.228	67.5391	58.2589	108.953	228.889	83.7097	172.259	158.061	81.9031	241.591	136.217	276.547	200.405	153.712	201.264	203.067	171.826	167.533	108.693	150.348	113.625	0	54.151	96.6604	178.576	85.8515	166.707	100.703	111.753	143.576	143.663	205.757
		475	1972.46	275.873	104.967	70.5111	52.6099	316.132	171.132	171.092	86.3188	223.429	188.249	109.323	74.4421	53.0455	174.881	136.56	80.8569	40.3409	110.446	171.117	83.3015	173.743	172.112	159.327	138.183	151.816	233.071	242.324	171.542	245.854	145.05	160.45	29.4264	149.967	194.765	191.977	0	143.509	90.1392	245.773	117.88	132.803	39.194	190.44	179.921	56.0557	126.807
		476	1976.32	251.421	44.6053	113.028	114.771	325.829	169.64	144.894	103.086	84.5216	110.529	89.4166	119.67	132.049	243.127	140.533	116.458	120.526	97.7138	122.831	92.8653	164.1	173.653	151.327	230.292	134.786	214.361	180.811	150.287	198.724	192.282	193.85	93.4858	176.756	161.372	182.635	0	132.386	45.0188	229.419	88.8816	148.256	143.138	88.0142	171.095	57.7031	193.225
		477	1980.18	228.2	75.9326	75.4054	124.283	335.425	180.49	196.654	93.7714	74.2273	158.739	103.82	55.2532	111.349	210.164	133.563	27.5484	74.2479	52.444	176.107	71.6302	231.093	228.448	164.842	195.345	162.253	161.181	248.311	99.6405	75.3946	157.163	137.694	126.543	133.92	112.851	206.313	0	69.6207	85.2427	171.022	89.6498	144.804	59.5778	133.083	260.328	81.7857	156.768
		478	1984.04	336.591	77.7105	108.652	25.6259	225.34	80.7835	178.428	98.9639	58.6931	189.524	153.894	122.68	195.152	221.459	146.985	66.1179	92.6392	0	208.831	83.2142	208.36	185.015	141.111	135.597	76.7199	162.988	230.405	167.332	100.291	255.016	213.975	138.525	157.466	103.529	230.567	0	39.9222	51.6783	263.125	101.116	176.561	81.3272	172.634	263.493	70.4905	189.777
		479	1987.9	270.785	112.423	111.213	99.2928	226.305	131.221	213.597	102.738	131.969	148.014	185.374	121.818	97.1535	210.751	81.8336	19.5787	90.7494	24.2201	198.489	112.026	222.167	190.592	195.143	137.929	142.666	214.454	220.843	126.568	144.523	191.8	111.105	71.8498	196.409	141.91	201.298	0	57.981	75.2744	168.628	70.6149	166.355	140.129	170.847	198.406	64.3778	209.959
		480	1991.76	195.428	110.743	139.31	125.162	184.453	148.796	186.721	105.232	196.665	230.439	124.875	41.6723	106.889	169.845	170.807	55.0541	113.333	61.0599	129.364	130.221	313.788	191.34	174.333	192.965	158.384	134.967	288.094	209.029	157.68	249.96	195.225	120.45	237.271	112.702	122.28	0	53.006	87.1623	166.658	40.0201	120.566	64.1434	195.272	177.001	88.4374	192.089
		481	1995.62	129.564	0	86.8424	122.719	270.744	79.1738	222.266	100.886	230.636	216.514	187.832	124.377	111.21	170.192	153.291	139.665	111.344	140.374	158.644	58.5596	187.821	249.726	192.31	248.425	134.598	177.379	222.259	199.928	146.377	164.333	75.0219	190.287	185.267	146.455	202.759	0	99.249	76.0185	238.719	172.459	212.133	119.387	168.683	232.446	102.814	222.764
		482	1999.48	262.59	22.7859	138.455	153.8	224.506	103.367	259.627	128.129	163.343	133.982	131.956	144.045	112.05	210.721	170.882	64.3133	108.699	169.961	130.723	94.774	129.011	126.957	200.895	238.831	113.235	143.476	161.24	110.798	252.032	220.56	81.0398	111.685	136.079	172.885	184.77	0	85.6288	36.3278	197.212	106.349	181.799	91.023	179.839	202.358	90.2056	206.282
		483	2003.34	168.892	110.623	67.1545	148.095	212.687	30.9249	212.492	91.8668	134.908	269.499	184.857	99.959	121.712	205.507	203.942	112.709	87.0646	140.241	206.177	133.073	190.624	222.909	214.512	178.929	140.294	172.863	217.845	218.222	174.394	202.538	158.528	115.284	150.59	219.399	230.017	0	168.259	160.233	178.855	69.9064	243.148	148.575	86.0205	111.496	36.5374	259.75
		484	2007.2	230.801	34.3763	82.8922	107.28	244.884	188.793	235.642	156.476	191.877	198.931	178.621	37.5089	117.589	122.758	165.795	87.2899	209.934	97.1425	227.772	78.0703	199.378	172.627	168.286	156.338	188.077	112.172	290.969	130.431	164.315	160.906	84.9753	117.128	155.861	185.537	209.564	0	151.746	188.901	171.302	120.886	223.826	126.934	146.052	185.077	114.348	170.978
		485	2011.06	225.054	121.128	92.6847	151.453	189.923	210.175	152.955	170.101	104.326	240.208	193.391	145.04	167.249	210.474	122.272	97.4562	117.535	100.17	176.238	122.028	186.911	193.543	194.878	148.023	96.7406	155.039	235.891	147.434	106.064	185.486	145.475	129.933	194.216	164.135	182.131	0	209.476	150.818	172.295	138.388	168.974	96.833	89.5662	197.953	104.212	275.806
		486	2014.92	186.425	166.496	91.9514	193.661	262.469	133.742	239.013	209.554	176.7	197.266	203.475	65.8316	182.192	190.586	167.024	38.589	122.33	207.448	225.975	117.892	173.807	225.673	237.141	130.339	143.435	150.308	257.52	123.581	125.651	212.593	197.825	105.42	173.946	206.254	163.996	0	131.965	164.617	110.769	148.725	212.757	128.312	62.9943	195.252	57.7775	252.136
		487	2018.78	154.794	91.4893	113.014	184.248	244.699	179.537	217.912	190.548	90.4697	231.549	111.621	67.0292	75.5028	327.603	139.905	108.377	114.187	122.206	246.801	123.451	155.411	225.199	222.88	180.902	158.503	123.821	195.212	154.239	174.597	211.575	118.947	151.034	271.486	212.595	226.777	0	216.956	250.109	200.57	145.838	176.09	92.7763	50.2565	188.893	114.91	263.779
		488	2022.64	200.166	145.511	103.452	116.073	224.259	145.181	143.889	157.248	108.612	181.271	249.685	44.1855	176.041	280.935	169.275	93.1747	124.243	124.948	191.753	128.395	116.018	214.926	243.104	190.295	157.142	164.742	175.043	125.581	171.232	198.008	149.459	132.738	210.165	168.012	182.108	0	111.355	121.752	147.107	108.7	169.26	103.792	163.828	125.503	123.896	217.422
		489	2026.5	167.692	95.6987	120.967	140.204	183.385	169.215	248.683	199.485	115.883	220.935	187.394	154.449	164.864	263.408	132.493	80.2636	160.46	94.6735	172.359	111.454	145.656	144.482	201.236	214.05	182.584	224.565	242.22	126.345	177.612	188.309	194.408	174.337	184.787	202.56	169.54	0	171.986	155.511	108.802	91.5557	103.724	138.506	100.832	211.741	22.152	231.702
		490	2030.36	217.554	98.1717	117.991	166.265	240.484	99.1524	231.991	167.433	87.9259	154.63	210.559	135.288	93.7659	161.73	121.343	165.355	111.058	155.616	172.14	103.811	164.966	219.75	232.57	190.704	174.323	205.916	268.599	187.223	180.839	180.794	174.69	144.788	224.247	185.466	164.319	0	248.941	157.5	149.226	67.8769	92.6172	112.215	125.478	210.551	61.8071	253.319
		491	2034.22	218.74	107.911	84.2985	172.765	311.494	162.952	314.545	228.975	87.7351	168.128	142.384	145.279	42.3248	251.307	132.279	38.6671	123.296	50.7928	257.361	83.7903	142.431	160.972	181.121	354.956	109.136	207.195	263.542	105.262	48.6235	165.081	155.94	227.383	170.095	160.03	169.847	0	179.689	157.741	145.631	107.687	186.096	173.685	48.0379	158.932	98.2523	234.211
		492	2038.08	200.433	31.4988	154.115	99.6292	184.092	177.987	262.03	235.487	149.897	249.812	246.936	89.8289	36.6066	198.644	175.659	114.625	165.587	199.972	227.638	134.949	150.778	174.247	202.34	189.847	151.976	211.461	197.546	199.314	135.006	212.527	147.281	158.948	185.686	175.729	384.236	0	157.188	216.787	197.846	94.9277	140.51	97.5056	134.152	130.926	99.7101	224.998
		493	2041.94	184.33	27.255	130.784	164.484	207.151	195.647	245.035	189.376	146.056	226.006	213.396	146.075	71.8265	245.17	185.215	169.274	150.767	159.653	173.106	169.288	135.895	168.893	209.35	193.238	147.379	230.13	209.898	126.364	138.717	237.254	131.39	214.621	112.484	124.809	96.0245	0	129.684	156.616	146.232	132.134	103.046	130.93	107.798	174.939	78.268	186.183
		494	2045.8	137.649	142.27	178.931	209.637	184.327	159.381	188.481	194.311	180.862	187.717	157.733	75.9502	32.6947	191.308	124.727	75.1398	85.5579	108.547	240.278	87.8287	107.699	235.663	298.466	222.869	133.917	201.151	229.434	138.401	97.6873	136.563	111.221	149.877	273.646	145.506	168.811	0	141.665	197.015	36.7486	96.4613	96.0216	79.1343	154.367	183.647	126.719	129.393
		495	2049.66	168.028	72.4639	94.2504	136.22	208.575	183.907	226.157	170.65	59.2144	232.499	180.601	169.065	165.713	271.891	85.4159	163.069	148.121	84.3146	186.945	192.964	137.741	105.635	147.521	163.428	128.917	206.837	218.854	200.946	119.699	179.67	96.9649	220.33	225.053	144.829	167.877	0	158.257	142.015	75.4523	129.921	225.462	158.598	122.686	245.913	95.4348	140.457
		496	2053.52	222.431	86.3866	118.245	186.599	203.037	156.981	171.314	282.46	138.769	235.523	156.891	112.899	198.847	200.215	140.443	90.5563	161.13	143.747	192.45	157.936	115.48	145.102	158.606	190.654	171.609	181.778	247.783	112.759	111.813	249.314	105.979	148.552	206.141	268.445	141.6	0	164.348	0	81.6988	125.169	126.122	178.325	81.7826	269.716	159.368	242.859
		497	2057.38	184.833	112.115	95.9792	137.742	195.499	169.502	150.224	170.851	118.299	258.896	216.355	108.652	79.2187	243.09	184.901	136.957	231.549	139.248	238.62	178.393	149.613	206.465	305.317	176.754	176.492	309.949	164.837	137.555	103.69	189.106	125.764	300.23	154.722	200.941	180.023	0	158.63	124.195	92.0177	227.307	151.232	91.3239	81.7481	229.122	142.936	152.507
		498	2061.24	203.665	168.142	109.499	275.171	177.397	185.503	181.974	228.6	96.3533	202.279	249.646	62.6658	81.731	257.99	157.696	160.892	184.748	52.5619	186.937	126.401	162.212	119.296	217.435	247.123	214.679	164.929	183.725	96.2996	169.8	166.591	36.7043	220.257	162.157	167.057	224.077	0	151.442	179.11	45.9501	160.991	109.535	89.3262	106.63	248.673	181.098	277.027
		499	2065.1	60.3203	72.6061	138.176	167.708	192.939	171.31	123.118	256.699	116.377	263.87	145.687	80.8334	115.257	255.448	150.172	96.3788	205.959	79.8278	178.686	156.729	103.108	143.067	153.806	226.311	196.14	175.448	179.265	183.201	128.142	171.113	145.022	238.199	187.039	225.611	142.884	0	99.2705	113.776	130.489	138.04	106.726	130.665	63.2465	321.011	154.355	133.104
		500	2068.96	198.69	119.097	138.807	193.844	133.224	74.8848	134.064	257.494	68.106	245.003	194.318	84.7614	104.478	105.997	189.48	185.201	144.29	150.538	153.892	147.402	201.548	126.591	237.919	115.708	191.156	150.138	150.24	156.804	109.235	206.155	68.5226	166.785	166.908	106.567	192.359	0	136.365	118.125	141.639	214.53	173.55	185.19	65.8122	335.698	152.514	214.022
		501	2072.82	137.526	44.2848	188.63	104.154	199.381	233.517	188.006	200.049	170.92	178.293	218.081	26.3294	84.2019	198.11	152.329	138.334	136.34	154.973	242.416	125.611	178.417	47.1774	214.894	179.289	187.609	264.541	216.561	121.428	103.648	228.705	71.6613	188.729	172.314	229.266	137.988	0	37.6099	71.0615	160.565	108.298	160.848	132.546	90.322	304.7	70.9561	209.534
		502	2076.68	230.751	175.05	97.169	129.982	235.868	161.98	215.148	205.458	44.8387	240.354	174.169	36.9949	66.8208	198.576	157.027	111.849	157.2	172.463	206.499	140.824	167.896	34.8675	206.61	187.61	200.946	224.606	202.781	57.5239	107.184	140.987	95.547	178.36	75.2488	111.282	134.7	0	96.5026	200.294	147.004	152.164	136.371	134.037	129.601	216.086	59.3265	164.076
		503	2080.54	165.993	0	179.45	180.952	215.872	105.33	211.897	238.021	75.2418	286.975	152.581	141.832	112.541	270.045	176.867	114.765	148.458	189.03	203.176	195.865	165.951	89.5605	202.84	152.797	122.51	142.181	168.914	143.805	104.74	166.106	42.405	158.8	93.0185	130.909	70.3853	0	99.1702	203.476	192.159	53.948	211.619	92.4968	114.057	234.684	180.243	191.661
		504	2084.4	185.538	104.653	198.78	199.774	183.058	164.051	212.361	204.38	229.67	249.173	176.844	90.5191	161.631	171.999	130.662	109.416	146.363	201.229	197.136	130.7	127.165	60.0754	180.982	216.502	150.848	175.355	144.907	177.418	87.2102	263.757	85.8119	188.214	95.4184	232.484	151.18	0	120.435	141.053	77.5725	121.258	165.473	166.956	127.744	293.145	75.4115	229.166
		505	2088.26	208.788	107.522	182.538	183.909	251.513	136.013	173.133	223.034	128.839	254.888	210.099	119.359	132.579	152.418	217.63	117.255	190.658	159.578	168.619	207.945	186.429	211.064	218.124	160.345	166.55	167.39	225.764	195.672	117.918	186.774	41.9734	134.602	207.611	249.42	216.625	0	157.834	130.787	149.696	172.754	216.937	136.458	83.8294	283.894	149.309	169.631
		506	2092.12	117.167	88.6818	258.423	151.171	200.333	150.433	149.183	223.719	175.42	234.457	148.795	71.2503	173.824	171.531	130.399	216.225	206.012	183.43	158.815	136.273	156.183	116.819	189.309	221.16	182.951	143.87	188.997	116.861	126.742	176.132	96.8284	192.74	80.4839	133.756	138.886	0	153.74	158.567	114.875	58.2467	177.748	187.47	173.654	222.059	56.9446	226.981
		507	2095.98	167.392	99.5222	206.223	264.791	217.035	43.1121	196.744	173.614	215.472	245.037	117.772	102.302	102.953	128.165	117.82	142.638	116.052	107.159	195.526	114.899	94.8744	110.085	210.611	225.698	102.974	220.795	171.335	66.8257	78.4283	145.705	112.411	198.806	116.761	163.046	142.282	0	108.131	126.925	79.6123	172.461	173.429	155.616	94.9513	145.028	92.3086	184.682
		508	2099.84	231.175	122.656	266.52	120.662	167.993	128.753	185.632	193.673	122.65	311.21	138.241	109.085	61.9081	186.6	158.498	164.861	196.663	107.757	146.556	236.243	165.029	127.749	131.046	158.985	140.155	216.215	206.887	56.7611	145.642	202.002	101.768	85.5817	127.136	194.938	171.209	0	150.793	160.553	165.268	152.356	261.638	135.818	128.536	229.89	61.7074	174.399
		509	2103.7	166.414	126.88	186.483	170.628	261.611	167.711	195.755	278.432	188.295	215.583	144.739	89.7184	45.1744	176.915	174.791	163.143	137.133	145.044	224.739	161.676	109.173	207.451	197.654	201.728	167.87	242.127	196.773	117.185	116.994	203.753	25.1464	230.857	131.73	212.816	113.93	0	79.1423	151.004	185.301	141.851	223.808	133.753	101.699	213.687	0	208.16
		510	2107.56	198.989	183.595	148.423	205.449	179.106	185.878	213.721	267.799	205.184	234.249	150.212	171.685	93.0773	206.146	76.7573	101.556	188.462	172.41	183.755	133.154	129.742	89.9496	232.493	155.559	146.313	131.462	186.366	146.535	154.641	175.113	98.7798	275.521	103.273	203.544	109.701	0	114.295	161.381	177.148	115.7	197.186	152.849	148.585	199.992	117.048	165.101
		511	2111.42	134.068	169.201	170.92	176.019	139.48	210.072	167.624	275.177	215.904	187.109	165.172	68.4954	74.4847	211.235	178.691	147.858	127.902	142.329	206.814	204.076	240.191	187.302	181.531	211.545	110.669	98.8663	243.577	149.991	88.8516	198.928	101.018	243.066	114.868	144.621	208.648	0	90.1162	104.706	120.031	170.343	111.305	110.044	98.5722	197.058	86.5535	180.101
		512	2115.28	127.038	171.21	163.592	91.1289	204.543	88.6866	254.319	267.348	119.99	255.225	141.265	73.8642	105.465	209.906	91.3464	183.417	113.788	156.301	166.126	116.042	165.08	69.7242	169.4	122.803	130.209	271.307	230.384	140.795	24.7658	166.972	139.472	198.813	159.702	197.327	161.916	0	137.111	173.189	131.038	79.7514	150.733	122.079	82.3123	165.928	154.314	174.776
		513	2119.14	174.283	164.882	128.396	165.886	169.472	172.239	425.662	307.514	224.981	200.922	76.2745	127.78	44.3266	198.993	159.061	124.493	77.9622	177.879	220.051	199.191	136.929	117.829	231.054	153.192	121.03	177.21	177.669	223.656	0	129.166	71.0323	134.582	160.325	226.3	118.489	43.3221	74.7768	131.143	98.8749	143.969	102.039	143.864	127.717	236.42	44.844	153.095
		514	2123	99.2052	122.376	97.7021	59.397	219.458	124.494	357.094	99.881	160.844	208.027	122.801	92.9506	103.913	171.435	77.4136	177.452	137.121	158.608	162.709	161.204	114.596	135.76	206.195	157.332	150.794	164.798	183.031	75.286	63.8726	113.572	194.751	186.139	74.9037	191.65	163.073	23.7804	118.192	99.5019	113.284	103.818	248.121	100.828	55.4212	242.674	0	134.544
		515	2126.86	121.506	51.6616	97.4326	76.8383	188.49	157.943	279.297	232.151	163.381	187.716	110.113	125.95	80.2523	228.778	153.049	218.217	163.422	112.647	231.232	165.514	222.476	289.836	141.507	126.981	196.95	165.625	154.424	100.775	75.8319	193.993	121.698	175.612	103.758	159.09	193.84	19.4145	112.685	133.301	122.708	171.343	233.855	169.957	141.183	279.139	39.8003	278.875
		516	2130.72	220.915	33.2069	155.651	0	165.236	93.5165	390.956	244.979	186.881	170.711	141.727	103.664	79.7895	220.251	91.3691	137.806	161.046	116.036	212.9	213.796	286.206	233.79	249.068	115.856	71.5347	182.641	179.079	78.365	69.9422	234.571	109.338	157.788	149.598	106.826	139.488	17.6743	114.398	210.39	75.9629	156.765	213.127	171.59	154.668	208.12	58.888	230.848
		517	2134.58	161.491	146.925	147.641	58.2365	214.107	212.347	371.485	173.047	152.383	152.526	129.877	76.0904	64.7522	151.693	86.7979	220.109	175.356	148.706	150.216	157.497	157.691	196.701	169.67	197.516	170.433	213.014	145.336	90.3852	73.3139	145.678	74.6089	133.937	116.079	240.769	100.979	41.2848	138.409	175.3	180.128	175.846	140.042	112.422	74.7882	212.981	61.7444	225.442
		518	2138.44	145.169	144.574	184.582	78.056	165.048	152.701	425.829	200.859	113.117	212.739	121.559	117.417	106.492	219.939	135.383	207.234	164.865	169.298	203.422	208.812	152.66	122.983	137.807	143.473	153.932	163.306	190.269	119.146	74.6999	175.876	92.7983	241.159	134.201	270.708	143.952	64.2316	118.709	148.895	115.158	179.183	144.198	113.418	79.3364	221.494	86.061	215.893
		519	2142.3	161.789	174.99	132.344	75.5253	223.707	197.003	368.897	234.5	188.178	119.45	70.0305	72.0958	75.8955	213.542	123.981	120.914	178.81	56.8534	224.376	151.146	197.195	184.894	271.175	197.834	179.433	204.121	235.936	70.8447	144.787	222.436	120.829	194.591	135.345	201.262	119.965	45.3271	61.083	237.527	39.92	95.3007	195.036	119.957	152.274	221.623	39.2564	295.507
		520	2146.16	156.197	204.638	128.969	54.6368	177.005	127.804	333.022	171.728	173.633	157.244	33.0674	126.433	93.2905	136.017	168.694	149.51	131.423	66.0062	160.323	0	184.655	158.403	121.061	166.556	88.8726	226.635	251.847	102.191	139.323	211.712	157.093	160.913	160.725	224.583	148.728	110.274	74.7215	226.456	155.728	97.5168	183.478	111.306	110.907	170.444	65.1982	219.613
		521	2150.02	117.39	125.884	106.948	100.233	175.787	178.555	345.223	186.188	192.803	176.665	78.3059	111.598	151.505	174.433	127.695	117.398	138.144	164.083	239.676	86.9547	196.247	132.062	166.222	199.312	144.157	146.605	265.529	62.294	125.104	205.785	134.678	154.829	131.851	235.195	158.608	94.4401	86.5659	215.527	121.956	115.207	220.797	92.4172	142.71	175.481	90.0947	207.61
		522	2153.88	65.9591	142.877	137.774	64.3467	168.162	164.47	333.009	148.652	174.938	209.338	68.7428	144.504	98.1195	208.375	129.306	124.593	194.17	69.3475	175.255	98.6795	123.455	95.9759	155.297	200.54	164.244	199.021	243.862	94.879	139.575	182.722	113.046	174.222	158.975	172.541	161.305	114.28	19.6296	163.277	120.836	69.289	125.009	85.7125	145.988	84.7505	101.45	169.657
		523	2157.74	137.03	148.856	126.522	79.2739	169.425	206.71	359.442	193.222	236.368	172.813	51.4651	69.491	85.7489	147.419	94.7483	107.003	170.773	145.648	231.979	138.733	181.256	49.9636	193.206	183.028	170.131	112.439	244.192	102.465	181.93	169.128	100.695	130.96	149.695	172.521	129.681	150.607	74.8023	186.751	179.758	117.293	214.302	178.116	46.8519	75.2188	39.6622	268.183
		524	2161.6	128.681	195.142	144.863	75.1643	222.724	158.637	477.593	193.107	223.9	131.408	75.9159	90.7864	235.867	141.444	146.154	115.005	206.395	129.726	146.791	166.739	181.565	111.957	185.056	121.828	197.074	250.206	190.512	84.1217	160.681	304.794	94.0216	152.913	112.561	143.453	172.463	147.408	84.6619	238.562	102.356	55.3704	120.119	97.3234	131.361	73.5587	103.447	228.52
		525	2165.46	55.967	120.679	106.601	107.914	214.733	196.613	525.283	215.637	269.559	126.401	54.1934	96.7603	195.664	207.113	135.327	124.694	209.932	0	227.179	103.264	205.904	156.369	188.906	185.845	190.224	216.689	286.831	49.4193	175.369	224.823	117.859	194.944	92.7802	138.759	96.7747	140.772	132.162	196.745	110.624	79.6698	172.556	28.6258	138.603	131.315	69.5425	251.969
		526	2169.32	57.0708	184.813	111.726	23.1746	234.246	109.722	348.873	309.06	262.178	124.253	72.3456	118.178	131.253	136.866	110.713	106.725	107.119	215.681	199.318	152.61	203.82	92.3129	131.64	211.661	226.521	185.01	248.277	118.316	151.129	198.899	139.067	265.646	70.3603	133.16	197.958	203.808	27.5431	98.3808	151.511	97.637	178.548	81.2841	143.398	212.582	54.908	176.706
		527	2173.18	110.384	177.523	132.247	30.8031	283.158	155.969	313.167	225.064	235.775	204.966	69.1626	147.491	131.583	185.896	207.763	110.407	188.46	35.4035	200.889	238.839	259.41	125.826	144.581	232.919	222.19	103.572	286.406	96.0555	102.894	252.444	125.145	147.647	140.434	117.155	139.976	140.383	87.292	139.845	171.391	93.4772	218.759	132.324	157.203	104.806	59.3799	250.445
		528	2177.04	141.534	101.382	176.932	98.0471	313.266	111.157	217.258	291.563	166.732	215.686	70.6905	144.167	124.413	184.496	125.133	138.274	93.82	37.7922	221.214	117.201	251.502	173.598	108.713	127.085	162.761	190.712	259.062	149.73	109.247	229.483	106.943	181.088	126.187	116.855	175.863	195.536	123.86	104.093	129.12	108.494	134.622	74.4619	162.077	128.484	41.5425	218.935
		529	2180.9	80.3001	147.861	197.882	35.4374	340.815	113.297	252.961	251.05	165.607	184.411	114.31	58.1163	151.134	159.269	126.352	194.651	172.495	120.935	197.352	149.229	185.549	181.097	136.493	178.446	178.802	146.442	233.848	96.6228	164.391	176.178	134.764	213.201	146.054	138.855	148.774	178.718	22.6979	146.566	137.883	18.6448	124.921	144.51	125.098	44.8497	0	194.852
		530	2184.76	134.676	127.571	171.957	94.2177	335.385	142.53	188.627	203.017	239.506	106.428	72.1483	153.868	143.708	166.504	128.613	157.283	148.462	99.2724	228.732	43.5752	187.205	107.909	71.4503	300.513	197.37	146.916	154.414	67.1863	140.672	243.444	139.507	161.82	76.6863	173.792	184.488	113.075	102.661	210.715	132.221	122.221	127.813	104.254	138.139	138.375	72.1644	152.971
		531	2188.62	48.6233	146.508	180.433	23.8023	311.667	176.339	286.823	212.295	98.2098	186.529	31.4213	70.311	121.201	153.564	102.417	63.838	278.363	56.992	190.617	183.937	246.825	219.621	115.112	152.553	221.435	177.28	281.575	130.281	216.903	264.29	144.214	101.599	137.751	150.274	146.445	143.743	160.679	164.007	121.791	117.985	116.917	45.1667	127.508	120.148	0	174.423
		532	2192.48	73.5968	139.427	158.191	49.7817	203.611	183.877	282.809	217.992	170.314	136.388	110.635	66.5648	179.035	152.052	107.449	111.217	188.866	141.12	218.71	121.999	224.672	95.3896	138.678	186.114	133.882	194.661	295.003	87.1707	210.008	237.009	87.5561	78.2036	164.104	206.714	157.903	225.451	90.3967	130.091	123.4	124.062	110.511	0	105.556	111.449	0	212.567
		533	2196.34	99.3495	121.289	150.724	68.9856	292.437	257.597	401.77	230.82	212.767	148.558	126.734	89.1614	124.362	138.622	101.94	28.036	193.08	69.6653	264.434	73.5882	190.193	143.054	138.155	168.462	171.072	158.617	321.333	20.1951	199.088	196.538	140.676	49.7101	128.955	151.793	122.11	202.356	122.805	170.097	118.454	99.0748	152.615	100.195	95.7212	156.471	38.3832	191.414
		534	2200.2	77.6079	127.691	185.371	101.013	249.413	169.848	305.021	280.946	201.384	201.307	36.8302	0	160.834	182.909	59.177	117.306	217.456	71.1667	194.168	174.225	176.904	130.26	168.549	282.769	224.404	180.162	213.075	111.799	130.319	226.782	91.5863	62.6418	108.691	87.5856	156.583	199.948	209.174	161.615	142.383	86.0518	118.997	126.16	160.647	147.436	94.8833	201.323
		535	2204.06	53.2634	199.245	133.31	56.1487	240.886	227.73	126.008	261.868	84.8906	219.812	93.6161	72.5614	111.715	128.198	124.47	163.961	234.631	127.82	222.782	151.093	140.422	102.541	166.434	216.883	255.087	151.949	214.199	77.5846	213.738	205.898	121.391	123.023	154.14	101.957	84.0506	131.097	162.546	159.998	145.953	77.2829	70.9426	220.74	103.083	115.85	81.0302	240.692
		536	2207.92	76.677	111.811	151.965	72.1815	273.857	146.233	262.968	238.258	197.054	252.556	74.1844	111.957	165.624	80.03	100.889	190.783	210.734	78.739	216.117	156.467	146.067	98.9024	135.292	239.605	178.333	129.958	192.415	26.9769	183.92	292.089	111.288	41.7741	129.671	144.138	47.1191	162.083	166.218	181.766	118.53	127.295	28.7343	131.672	0	151.966	36.7899	195.774
		537	2211.78	93.8129	154.781	158.55	143.007	149.938	202.819	280.075	283.685	147.563	206.524	78.3733	101.334	119.145	143.024	57.5045	185.924	277.041	100.752	160.431	161.528	167.468	141.654	201.903	229.222	183.641	145.02	202.173	98.7986	221.739	219.678	179.708	78.7613	152.104	194.842	53.8576	183.849	162.132	194.823	162.357	92.6875	108.438	143.48	83.5472	160.835	42.1776	180.497
		538	2215.64	69.8429	102.851	91.5713	95.2915	235.666	221.518	166.124	316.065	163.462	172.967	91.8931	124.633	132.642	91.0113	66.3207	140.572	250.454	179.161	190.487	93.8864	241.172	173.7	177.775	229.122	176.024	134.798	220.183	77.2033	265.659	178.5	170.101	88.0249	166.939	97.5322	135.583	200.229	118.547	57.5083	103.244	103.099	69.1389	182.405	169.231	132.032	70.0857	223.703
		539	2219.5	76.3446	75.9122	152.878	116.602	319.448	216.46	353.008	188.442	139.139	156.073	114.409	135.845	99.5927	118.073	80.3286	215.428	200.84	122.596	182.978	93.5203	131.296	88.8318	177.039	209.39	196.195	191.337	232.975	143.187	249.242	253.209	88.9437	0	31.8151	119.032	192.835	182.879	38.9665	197.686	121.478	85.3548	145.039	94.7574	194.521	91.0142	112.478	157.096
		540	2223.36	44.1634	92.2504	182.392	59.4833	345.41	287.208	251.392	315.06	124.517	142.557	64.4119	112.472	147.377	194.866	105.878	98.7763	194.756	146.552	239.107	103.583	172.438	228.7	204.225	216.817	193.136	100.419	255.271	96.1081	244.485	248.863	129.625	38.4847	81.1723	98.8797	191.569	200.904	93.6741	222.78	168.087	137.713	90.7885	105.391	147.716	110.482	53.3521	249.301
		541	2227.22	34.7123	48.0569	242.07	46.5548	139.694	184.607	322.228	327.697	71.4649	129.63	69.4735	84.8739	79.3646	98.3094	61.7571	199.223	171.255	49.178	217.003	121.548	254.099	117.022	182.335	227.303	163.501	170.117	315.099	100.776	208.084	162.066	85.9377	79.1866	122.898	158.258	150.079	169.08	126.961	198.879	207.464	109.79	54.0208	81.3756	161.714	103.108	0	185.766
		542	2231.08	86.837	126.815	86.7109	0	261.398	110.753	483.126	320.379	140.122	134.039	82.1857	38.0704	128.374	158.652	113.565	121.816	110.018	233.669	185.465	123.925	214.777	167.472	149.124	161.272	173.291	163.005	271.864	104.964	201.405	290.592	156.241	47.5857	161.112	75.9963	110.152	149.893	66.083	89.1333	185.48	108.325	122.425	66.5782	162.557	139.268	68.0426	152.753
		543	2234.94	67.6534	180.722	135.658	53.4151	243.661	106.676	289.798	283.319	162.467	80.266	63.8094	112.343	123.55	188.72	93.6014	159.729	246.957	73.9142	170.129	80.801	296.392	156.452	190.933	195.479	124.861	206.538	233.403	28.785	204.905	217.024	131.05	109.471	147.736	104.975	167.581	142.29	111.313	189.973	135.103	116.727	126.189	54.6526	228.646	199.151	154.301	147.036
		544	2238.8	53.3524	134.164	124.601	116.923	270.165	68.6446	309.512	310.475	208.783	142.41	124.646	51.5716	145.729	143.899	97.7329	210.806	288.486	126.857	136.683	83.8648	253.199	184.685	196.518	210.663	150.969	130.826	246.774	103.643	272.408	140.311	109.011	78.3344	110.995	68.3951	119.287	124.225	74.7318	110.481	192.871	89.02	135.837	125.773	184.103	142.032	121.395	148.845
		545	2242.66	74.1509	106.119	111.568	78.3212	208.706	116.283	113.617	335.317	118.726	85.0305	120.059	99.0017	153.119	251.688	102.399	159.006	188.091	120.437	187.046	108.645	246.427	250.992	136.819	198.794	175.044	100.457	289.862	68.6317	223.939	254.405	141.886	59.3633	102.346	32.9792	147.376	137.144	88.8194	183.931	201.229	118.196	150.108	103.818	163.357	134.346	86.0556	201.382
		546	2246.52	92.438	169.819	162.659	38.1706	272.228	229.365	218.434	338.235	147.296	105.764	93.8728	112.413	114.463	251.471	84.6327	168.875	227.638	120.395	229.136	53.7836	195.48	155.72	242.074	157.365	222.882	181.859	244.129	87.4704	269.142	211.602	197.241	115.661	124.325	109.297	149.469	128.454	20.1658	138.544	184.01	59.7338	136.024	55.8348	223.089	239.483	154.078	172.677
		547	2250.38	122.089	134.655	146.084	112.355	323.901	114.528	113.482	258.772	160.649	123.89	114.652	105.85	169.414	221.332	69.2867	157.37	186.018	61.8789	171.032	106.548	233.346	225.799	196.436	168.481	158.849	251.125	280.667	52.6495	234.049	128.542	73.1478	125.782	46.6155	142.703	102.278	145.906	79.8246	182.902	213.76	73.4097	146.515	103.574	154.525	225.582	134.959	109.391
		548	2254.24	117.919	167.36	140.53	107.554	308.26	204.895	166.38	316.755	172.224	160.011	87.5523	88.2575	83.2929	127.963	67.7411	147.922	188.633	118.334	169.353	139.56	230.745	215.598	161.21	252.09	125.067	199.235	266.066	116.182	123.712	152.017	127.809	128.188	32.2908	137.358	101.24	113.946	73.28	257.934	129.246	35.9898	159.213	112.511	168.299	197.936	197.876	137.738
		549	2258.1	72.6494	143.393	138.971	136.887	204.017	163.939	183.221	216.184	167.658	197.337	45.5649	88.3328	81.861	154.031	72.5526	192.661	219.708	0	213.586	113.804	171.773	183.131	128.174	183.047	103.578	141.408	233.416	115.86	168.914	216.15	164.964	92.715	90.3076	115.027	103.397	150.746	106.472	226.531	187.308	103.279	112.072	123.034	162.57	252.936	119.304	134.028
		550	2261.96	54.9315	160.373	107.796	92.9695	327.017	264.173	399.623	295.859	246.22	210.805	144.146	104.8	83.8761	128.558	94.9618	132.252	156.873	99.3102	202.685	139.03	225.503	136.951	171.181	172.965	128.365	159.704	269.96	94.3095	142.645	237.668	98.2522	66.9741	70.2998	146.067	124.559	176.801	15.4751	251.249	137.738	43.5121	95.8594	56.6851	228.122	196.504	119.844	161.53
		551	2265.82	109.39	126.67	82.2793	148.165	178.172	162.049	280.611	327.579	162.714	170.437	93.2776	57.3691	125.32	157.518	206.311	163.501	91.0841	126.275	183.596	135.803	119.128	197.87	207.232	162.421	98.7078	149.252	194.255	113.865	177.201	211.944	163.121	74.1585	53.9521	171.932	108.857	196.16	82.0504	158.09	158.349	71.1577	194.723	124.765	206.026	197.557	127.326	170.489
		552	2269.68	64.401	162.183	163.241	73.5878	245.948	148.827	91.9203	339.634	196.592	160.002	108.913	115.263	91.3622	147.26	82.4023	230.935	111.439	188.078	119.973	63.3727	193.455	126.762	147.041	198.937	99.9773	193.936	209.213	26.206	231.235	189.698	116.104	75.1827	129.027	120.099	90.2868	214.605	20.2785	196.109	263.609	57.0816	65.0867	127.95	251.329	150.086	150.218	176.787
		553	2273.54	63.9169	188.775	125.97	69.8258	367.925	145.166	161.566	335.297	134.291	178.099	97.1649	155.502	72.0485	90.2886	106.161	206.835	187.107	147.404	162.894	100.436	114.942	148.845	118.023	165.753	120.259	170.914	175.974	28.8441	181.846	244.862	158.723	147.223	120.433	132.916	112.61	143.063	32.9678	178.92	248.518	32.763	74.5606	148.001	255.867	206.041	219.582	178.09
		554	2277.4	91.5287	183.698	117.954	118.309	342.704	214.543	147.295	358.808	232.491	171.091	122.429	49.5217	30.9756	111.57	135.162	60.126	127.356	147.694	140.926	102.597	210.962	115.791	197.547	183.593	96.9667	183.296	181.467	131.063	167.369	185.095	106.822	68.7442	61.7015	227.569	135.13	171.36	60.0033	169.623	170.53	56.1061	74.6908	168.83	235.608	221.052	144.507	177.179
		555	2281.26	45.8625	136.328	144.888	120.23	268.768	191.413	232.516	247.582	252.242	176.881	104.636	195.238	22.9952	188.913	88.4095	160.912	135.829	138.123	99.6282	72.7209	127.209	138.59	112.402	194.977	118.59	125.397	191.542	140.356	176.862	265.688	138.661	67.7642	80.4203	151.613	89.7938	260.178	107.277	158.133	159.34	29.2383	70.94	140.893	241.583	221.66	143.87	163.29
		556	2285.12	113.644	115.999	135.616	145.095	261.234	121.717	468.439	301.671	194.797	106.776	81.6279	0	91.061	129.48	87.594	178.101	113.418	83.3305	191.706	111.135	156.994	251.164	101.322	246.953	140.482	251.287	222.187	181.199	179.813	242.549	167.758	24.3981	61.5965	146.428	141.33	169.235	48.2205	256.619	222.264	33.3699	98.0789	206.809	129.931	213.978	197.654	213.294
		557	2288.98	63.859	92.9264	110.483	139.417	223.245	118.639	170.693	268.97	129.92	266.359	123.757	46.9405	93.7133	124.288	106.684	188.405	140.828	118.561	157.333	64.5288	105.766	180.155	237.316	212.786	46.3865	189.305	204.798	165.686	187.929	272.027	124.522	25.05	148.347	141.045	108.719	166.856	90.1385	166.28	174.759	40.1086	154.93	74.0772	177.094	223.456	193.234	164.432
		558	2292.84	85.6865	127.985	166.473	150.939	240.647	235.337	208.215	347.687	108.523	170.51	117.149	109.7	88.9442	101.771	126.37	145.3	62.5719	125.403	130.886	158.637	150.82	281.608	105.326	284.005	116.969	169.004	244.03	126.596	128.05	243.97	168.569	125.222	150.616	130.35	102.969	157.479	52.105	197.976	201.722	51.6555	113.302	271.597	255.922	180.765	147.545	102.394
		559	2296.7	59.8063	142.386	131.544	81.7671	304.785	230.562	121.907	262.573	215.696	251.591	128.407	113.958	143.982	86.5102	135.292	184.533	136.436	64.5791	193.649	83.4723	148.232	215.222	197.371	159.911	104.73	147.761	193.135	21.9034	225.509	262.577	158.994	73.8422	155.065	283.435	131.957	205.956	58.8157	143.357	141.977	34.8899	83.0208	144.771	175.914	170.632	170.654	187.358
		560	2300.56	94.5748	178.278	96.7423	109.506	283.749	197.126	277.259	266.862	230.851	181.973	163.572	68.7945	16.9848	99.4232	198.345	177.623	86.2716	62.7277	224.217	68.7093	132.916	253.744	167.708	201.26	46.2674	197.264	185.95	45.4083	148.928	265.174	161.94	99.6579	123.783	180.498	69.3342	229.438	25.9857	201.742	168.382	36.8077	176.324	212.448	185.345	175.312	161.739	150.811
		561	2304.42	113.633	115.716	126.968	80.2522	250.085	171.921	144.436	300.708	247.064	222.264	169.756	109.68	67.724	148.154	162.189	128.617	151.157	110.677	204.939	142.526	217.365	179.071	84.5824	218.695	78.2869	52.0521	158.533	156.497	164.927	202.548	160.72	109.206	195.369	162.303	126.774	229.457	65.0444	158.265	207.579	25.9794	120.232	147.826	113.826	270.772	245.275	174.109
		562	2308.28	183.936	88.6232	71.669	92.535	235.869	207.408	130.33	221.811	234.115	179.371	95.1638	59.1408	25.8149	117.319	98.9361	226.71	128.992	177.632	189.329	86.5793	174.202	211.59	163.692	291.11	84.6967	114.237	193.567	148.188	175.464	193.362	199.082	101.315	152.332	119.933	80.3029	174.494	36.811	160.84	173.401	76.5011	82.6214	83.8119	198.043	252.779	171.094	172.066
		563	2312.14	154.058	103.511	117.486	116.994	273.294	202.38	151.847	246.469	214.336	233.625	173.253	99.167	72.2613	137.958	133.499	260.552	132.458	109.872	211.425	112.965	256.726	252.196	150.834	224.948	109.772	175.573	130.673	65.6161	167.82	248.592	122.53	141.391	103.149	197.826	101.219	222.913	107.787	181.261	196.349	62.1281	72.527	144.367	187.069	245.7	150.141	194.596
		564	2316	117.804	144.285	160.968	163.931	260.548	154.056	227.275	176.435	163.55	191.726	160.148	117.976	199.437	93.6025	107.433	227.663	136.848	138.308	197.858	118.299	267.189	250.148	72.5433	183.108	74.2978	93.1415	141.823	106.986	214.857	210.145	132.996	101.528	148.665	199.146	166.935	264.788	74.1112	210.014	158.082	0	100.208	246.298	193.184	245.633	173.255	155.444
		565	2319.86	158.293	128.494	144.993	128.939	237.657	160.858	369.818	231.226	272.532	193.231	126.716	142.637	119.537	150.278	89.1201	168.586	126.264	107.213	195.995	102.021	257.988	289.408	52.7189	155.042	135.764	173.187	110.042	55.5478	220.622	190.664	76.9302	80.8418	167.765	104.697	88.1788	249.151	91.7372	255.534	110.826	69.3683	101.413	169.474	128.911	226.688	114.824	155.015
		566	2323.72	177.182	157.264	172.52	137.37	269.933	159.592	192.351	299.693	256.005	250.591	50.6735	77.4338	118.041	108.572	46.7538	238.231	126.355	25.7469	193.351	68.4256	225.255	194.966	76.1122	212.88	89.997	220.86	114.035	160.68	235.713	249.102	135.763	91.5683	101.726	166.344	103.021	144.219	122.439	235.536	130.086	67.4426	158.897	36.3907	158.435	185.904	157.453	206.66
		567	2327.58	142.804	179.267	149.891	151.146	344.776	118.012	202.657	295.167	180.479	155.128	146.561	110.91	98.7136	119.03	95.8403	241.878	144.922	137.313	159.346	63.2051	213.126	206.68	52.6839	248.699	148.145	182.811	262.655	155.557	185.066	186.132	76.4996	23.7757	36.8179	110.702	98.3781	299.82	107.309	235.202	170.343	114.434	94.8496	121.816	130.963	264.803	116.132	121.339
		568	2331.44	209.847	161.781	109.574	166.018	293.972	109.824	174.36	345.181	219.531	238.339	125.307	135.35	65.8851	148.11	97.6333	233.496	106.905	0	205.233	40.4679	238.794	353.255	116.2	229.106	191.662	158.562	195.137	106.866	141.705	275.799	119.469	73.0054	140.19	206.269	203.661	204.539	71.9832	89.2206	149.612	124.213	136.088	122.063	76.706	270.747	90.8139	173.85
		569	2335.3	166.415	135.941	55.4186	150.324	245.675	168.306	394.222	212.906	226.441	180.334	157.256	120.017	91.3342	173.707	124.091	152.461	113.927	65.2725	59.5332	119.665	266.66	260.352	201.509	256.571	137.708	139.191	178.69	53.3628	230.587	229.028	84.7246	91.9957	166.118	165.804	98.9047	201.052	74.921	216.649	144.622	116.903	179.545	124.313	148.066	285.911	164.203	155.195
		570	2339.16	127.194	131.273	86.1526	208.695	226.346	214.818	372.591	250.673	155.031	180.145	90.9981	149.03	116.435	184.48	198.546	120.724	31.9029	84.8237	170.315	82.2431	257.467	233.329	170.471	256.047	170.027	171.373	169.863	134.22	235.511	199.943	161.933	106.935	110.034	212.24	153.178	190.588	106.611	209.031	117.845	80.2844	112.473	161.047	72.8756	266.802	72.5159	197.797
		571	2343.02	130.191	160.493	116.943	162.744	196.32	207.861	259.578	218.932	236.942	201.872	181.02	74.1515	144.067	157.404	91.11	122.556	204.573	58.1877	165.248	76.7557	230.674	244.492	108.63	300.397	142.837	176.899	164.176	120.264	284.814	301.366	123.716	147.544	119.38	198.799	81.7977	221.528	71.3222	147.822	83.0082	129.536	157.188	153.297	230.933	249.597	95.734	165.618
		572	2346.88	251.182	238.603	126.449	178.891	234.3	182.597	456.442	222.632	232.966	150.158	147.161	123.098	125.946	179.367	66.8304	139.283	90.6793	0	201.35	84.9746	216.089	208.131	106.836	407.069	44.4321	224.283	198.467	165.156	225	243.546	140.877	132.27	117.233	209.968	182.808	235.836	106.515	150	103.701	83.471	104.331	106.399	201.437	252.947	59.1801	192.718
		573	2350.74	184.373	252.138	98.0302	112.295	242.676	143.444	234.229	259.19	185.849	200.096	123.344	113.906	126.297	180.613	65.0152	180.734	113.689	40.8461	106.636	106.583	252.785	249.399	172.645	318.403	140.021	128.347	122.129	97.1732	219.337	116.644	77.7552	235.114	182.136	190.529	159.2	166.28	129.137	231.857	84.9386	85.6738	113.342	142.931	139.325	217.071	112.905	165.182
		574	2354.6	182.708	203.857	106.266	220.409	256.845	168.451	151.03	350.512	268.061	232.446	162.431	85.2396	149.252	234.862	82.3651	153.945	161.552	0	117.335	105.257	311.18	247.737	214.87	352.78	162.408	83.958	150.937	148.136	219.263	287.252	85.3285	210.266	142.725	175.419	168.304	220.309	151.455	139.015	58.2714	118.568	31.6705	99.1177	185.977	279.634	150.682	155.934
		575	2358.46	194.713	156.793	109.672	157.854	237.641	179.882	136.795	275.264	187.21	182.539	188.795	0	56.7464	251.416	82.868	222.628	104.233	62.3553	125.438	99.9545	253.829	207.465	164.113	324.996	114.615	132.264	155.807	96.1839	210.505	228.894	112.083	247.866	147.79	198.096	185.397	160.179	69.8528	105.521	123.21	128.432	59.541	176.496	123.13	311.587	78.3276	145.526
		576	2362.32	213.767	129.778	94.5351	117.739	221.997	227.351	148.422	220.538	254.98	199.849	186.455	83.7546	78.6679	155.14	211.261	75.0452	166.542	0	143.998	114.183	234.248	225.373	174.79	343.237	159.493	148.157	45.493	110.03	242.171	208.883	0	80.8245	168.365	112.567	162.762	218.742	95.8812	100.774	101.489	39.6534	121.424	169.67	154.4	237.834	117.92	189.098
		577	2366.18	259.369	151.298	155.766	136.237	254.164	179.405	108.307	264.048	278.209	181.437	134.694	27.1593	52.9883	127.064	120.2	126.423	91.5516	0	108.576	60.4718	325.503	210.443	131.253	327.474	112.44	153.001	109.778	95.985	214.676	207.233	96.3674	133.417	108.764	122.971	34.9817	219.061	234.673	218.168	70.2571	154.391	155.397	146.381	165.628	214.128	133.256	150.606
		578	2370.04	263.095	109.78	121.04	171.026	279.276	460.036	117.149	203.701	271.882	268.177	177.138	30.1563	53.956	164.425	135.07	119.551	128.735	0	106.039	89.0207	230.073	226.932	207.855	382.231	161.555	166.937	220.145	98.4185	187.329	199.981	101.192	156.589	177.867	148.831	227.598	206.957	203.838	75.3985	109.572	78.2884	112.888	156.524	221.374	232.025	108.582	113.826
		579	2373.9	212.027	134.322	156.957	167.449	254.764	310.866	125.531	210.969	219.3	196.245	160.036	61.4346	72.5562	205.725	130.188	124.458	103.229	0	222.342	122.537	257.81	226.484	213.62	209.885	165.443	160.963	184.187	76.6125	217.225	189.517	89.2612	108.416	115.065	191.99	177.071	208.315	170.355	157.06	102.364	60.4085	137.439	180.723	68.1439	134.064	37.6182	130.161
		580	2377.76	203.503	125.632	117.61	142.108	282.279	286.533	82.3083	209.892	217.311	235.176	91.3143	141.889	49.7634	163.016	99.76	123.451	159.499	0	178.288	106.193	273.07	237.776	206.556	222.811	139.68	137.764	169.523	143.277	195.59	252.144	115.636	151.257	101.05	126.62	91.9558	209.455	167.488	215.621	91.6005	58.625	95.1493	116.549	89.8405	252.75	141.968	96.4617
		581	2381.62	264.02	162.717	156.849	183.819	268.121	366.491	90.6148	257.295	246.363	140.679	151.275	71.6222	50.6505	179.975	151.036	83.102	180.309	0	156.482	126.547	234.126	299.832	210.121	229.273	210.905	125.968	187.652	102.272	198.103	161.39	78.0728	132.833	104.544	266.435	132.005	153.789	117.984	192.411	108.075	30.812	86.9219	115.004	212.446	235.291	123.73	99.4971
		582	2385.48	227.1	122.651	221.481	145.161	275.883	252.424	99.5927	301.193	312.595	125.497	196.358	103.618	46.5438	193.264	117.267	155.802	29.0735	0	78.7697	165.955	315.87	186.511	267.943	239.65	128.415	100.332	152.505	105.07	212.01	195.812	97.7083	140.078	81.1469	171.457	170.092	177.615	135.661	56.8584	46.6788	102.95	90.419	224.348	130.515	214.847	101.959	151.913
		583	2389.34	181.379	162.658	92.1996	285.421	296.684	188.474	163.681	341.117	249.29	164.811	158.327	138.248	61.7226	170.198	149.147	112.815	51.8137	0	121.037	55.281	223.717	183.372	209.426	291.062	117.801	135.12	136.572	100.969	150.842	160.175	60.142	130.689	131.276	224.852	164.826	130.456	141.726	140.764	144.377	75.0484	128.918	167.938	95.9841	241.372	118.387	198.286
		584	2393.2	262.581	177.912	87.2367	120.029	370.775	214.718	421.842	290.867	245.373	229.346	58.9749	135.002	93.7102	235.296	183.874	129.477	131.083	0	96.2392	87.2107	290.355	177.135	189.558	275.695	137.548	151.437	154.248	73.0159	206.265	158.955	126.485	155.518	108.886	122.209	163.922	152.905	186.871	124.188	70.7192	93.246	101.112	182.538	86.35	183.164	119.951	161.121
		585	2397.06	214.966	234.235	163.318	96.9439	282.371	90.4035	173.659	223.696	223.084	185.606	178.908	150.579	80.1897	83.444	97.4537	68.2407	96.0311	0	119.762	175.57	245.012	300.303	156.465	173.051	142.478	173.554	162.609	31.8513	154.237	190.725	59.3414	152.131	94.362	133.255	195.105	131.749	106.783	75.3667	92.521	68.2418	66.0418	143.847	157.716	195.615	81.9448	104.607
		586	2400.92	247.285	156.651	161.848	212.73	362.941	150.924	411.105	271.469	168.736	81.6462	127.291	135.143	138.231	201.864	79.8803	114.903	137.025	0	232.736	169.873	293.393	241.445	163.123	189.938	147.753	51.046	164.679	65.1356	215.799	185.773	164.858	119.306	93.1044	200.726	189.101	156.065	158.683	145.927	113.547	43.3336	93.8453	127.65	142.315	241.715	152.252	137.577
		587	2404.78	215.232	188.024	172.879	174.666	270.654	172.885	99.2787	325.142	243.25	202.282	202.505	177.491	124.091	171.319	126.291	74.5681	162.038	0	144.971	161.89	264.431	244.497	164.402	215.542	145.867	75.3672	138.061	66.2804	155.66	155.15	142.968	74.4282	128.977	141.987	168.479	189.837	127.636	143.471	117.31	98.6791	107.117	129.362	197.866	198.425	96.7019	220.876
		588	2408.64	253.553	122.882	143.672	178.593	248.806	192.689	227.793	218.986	269.388	247.166	99.2766	56.7817	81.5659	120.962	183.624	139.348	112.926	43.5062	132.287	162.234	293.668	266.594	136.356	218.66	176.176	119.026	122.194	93.6506	240.652	101.086	73.1608	185.676	107.795	182.587	98.7992	124.48	146.562	154.63	87.8189	91.2263	112.922	212.106	144.605	204.875	70.0297	186.401
		589	2412.5	248.56	171.964	171.871	92.4059	311.026	427.788	341.708	275.648	340.556	179.797	163.919	103.163	161.846	223.883	219.593	115.951	108.463	60.9419	141.391	134.18	270.225	211.733	126.083	276.047	135.541	125.69	117.509	112.883	197.618	111.116	74.6648	111.744	60.0251	180.38	167.41	96.5696	192.147	86.0558	92.026	112.066	98.8821	171.865	218.532	173.576	142.329	181.472
		590	2416.36	312.597	179.196	139.144	164.538	227.063	219.769	179.319	286.162	255.479	180.469	83.7614	87.899	56.4132	169.053	171.349	62.1103	147.047	76.7421	170.419	157.573	254.841	236.151	157.55	120.464	125.385	157.07	166.652	56.8306	253.363	124.686	94.817	127.353	121.221	105.483	115.366	136.409	74.0861	97.1753	34.281	0	135.33	192.023	216.359	189.16	113.84	175.481
		591	2420.22	251.014	247.063	214.506	188.756	286.328	210.701	346.292	221.893	107.287	252.202	89.2247	0	31.3108	202.356	197.982	199.709	112.887	0	201.571	143.286	268.645	233.19	205.698	232.552	73.5826	159.243	135.774	55.7344	137.248	113.128	168.149	187.033	146.386	205.611	48.0491	206.118	91.2157	141.521	52.6558	120.95	96.8106	129.882	170.507	191.165	70.4447	206.712
		592	2424.08	202.203	205.258	181.396	108.134	324.162	137.306	302.526	333.93	207.707	207.057	45.1274	96.5683	87.31	195.557	151.893	121.356	60.5826	86.774	171.842	174.344	249.882	245.151	199.871	161.699	162.924	162.888	166.341	55.8687	219.809	176.258	218.716	138.007	123.307	202.168	145.831	177.269	117.73	62.5108	82.2107	30.7111	160.544	151.065	87.8687	217.909	85.3246	209.54
[truncated: 25 more columns]

## Sheet: Average Background
				SptId_12	SptId_13	SptId_14	SptId_16	SptId_17	SptId_18	SptId_20	SptId_22	SptId_23	SptId_25	SptId_26	SptId_27	SptId_30	SptId_31	SptId_34	SptId_35	SptId_36	SptId_37	SptId_39	SptId_40	SptId_44	SptId_45	SptId_46	SptId_47	SptId_48	SptId_49	SptId_51	SptId_53	SptId_54	SptId_57	SptId_58	SptId_59	SptId_61	SptId_63	SptId_64	SptId_65	SptId_70	SptId_71	SptId_73	SptId_74	SptId_76	SptId_77	SptId_78	SptId_80	SptId_81	SptId_82
		0	138.96	0	0	0	0	0	0	0	0	0	0	0	0	0	0	0	0	0	0	0	0	216.545	0	0	0	0	0	0	0	0	228.676	0	0	0	0	0	0	0	0	0	0	0	0	0	0	0	0
		1	142.82	0	0	0	0	0	0	0	0	0	0	0	0	0	0	0	0	0	0	0	0	0	0	0	0	0	0	0	0	0	0	0	0	0	0	0	0	0	0	0	0	0	0	0	0	0	0
		2	146.68	0	0	0	0	0	0	0	0	0	0	0	0	0	0	0	0	0	0	0	0	0	0	0	0	0	0	0	0	0	0	0	0	0	0	0	0	0	0	0	0	0	0	0	0	0	0
		3	150.54	0	0	0	0	0	0	0	0	0	0	0	0	0	0	0	0	0	0	0	0	0	0	0	0	0	0	0	0	0	0	0	0	0	0	0	0	0	0	0	0	0	0	0	0	0	0
		4	154.4	0	0	0	0	0	0	0	0	0	0	0	223.985	0	0	0	0	0	0	0	0	0	0	0	0	0	0	0	0	0	0	0	0	0	0	0	0	0	0	0	0	0	0	0	0	0	0
		5	158.26	0	0	0	0	0	0	0	0	0	0	0	0	0	0	0	0	0	0	0	0	0	0	0	0	0	0	0	0	0	233.139	0	0	0	0	0	0	0	0	0	0	0	0	0	0	0	0
		6	162.12	0	0	0	0	0	0	0	0	0	0	0	0	0	0	0	0	0	0	0	0	0	0	0	0	0	0	0	212.826	0	225.651	0	0	0	0	0	0	0	0	0	0	0	0	0	0	0	0
		7	165.98	0	0	0	0	0	0	0	0	0	0	0	0	0	0	0	0	0	0	0	0	0	0	0	0	0	0	0	0	0	218.901	0	0	0	0	0	0	0	0	0	0	0	0	0	0	0	0
		8	169.84	0	0	0	0	0	0	0	0	0	0	0	0	0	0	0	0	0	0	0	0	0	0	0	0	0	0	0	0	0	223.618	0	0	0	0	0	0	0	0	0	0	0	0	0	0	0	0
		9	173.7	0	0	0	0	0	0	0	0	0	0	0	0	0	0	0	0	0	0	0	0	0	0	0	0	0	0	0	212.159	0	228.544	0	0	0	0	0	0	0	0	0	0	0	0	0	0	0	0
		10	177.56	0	0	0	0	0	0	0	0	0	0	0	0	0	0	0	0	0	0	0	0	0	0	0	0	0	0	0	217.49	0	214.657	0	0	0	0	0	0	0	0	0	0	0	0	0	0	0	0
		11	181.42	0	0	0	0	0	0	0	0	0	0	0	0	0	0	0	0	0	0	0	0	0	0	0	207.987	0	0	0	207.784	0	227.621	0	0	0	0	0	0	0	0	0	0	0	0	0	0	0	0
		12	185.28	0	0	0	0	0	0	0	0	0	0	0	0	0	0	0	0	0	0	0	0	0	0	0	0	0	0	0	205.38	0	220.489	0	0	0	0	0	0	0	0	0	0	0	0	0	0	0	0
		13	189.14	0	0	0	0	199.484	0	0	0	0	0	0	0	0	0	0	0	0	0	0	0	0	0	0	0	0	0	0	213.067	0	227.016	0	0	0	0	0	0	0	0	0	0	0	0	0	0	0	0
		14	193	0	0	0	0	0	0	0	0	0	0	0	0	0	0	0	0	0	0	0	0	0	0	0	0	0	0	0	217.051	0	0	0	0	0	0	0	0	0	0	0	0	0	0	0	0	0	0
		15	196.86	0	0	0	0	0	0	0	0	0	0	0	0	0	0	0	0	0	0	0	0	0	0	0	0	0	0	0	213.795	0	0	0	0	0	0	0	0	0	0	0	0	0	0	0	0	0	0
		16	200.72	0	0	0	0	0	0	0	0	0	0	0	0	0	0	0	0	0	0	0	0	0	0	0	0	0	0	0	0	0	0	0	0	0	0	0	0	0	0	0	0	0	0	0	0	0	0
		17	204.58	0	0	0	0	0	0	0	0	0	0	0	0	0	0	0	0	0	0	0	0	0	0	0	0	0	0	0	0	0	212.182	0	0	0	0	0	0	0	0	0	0	0	0	0	0	0	0
		18	208.44	0	0	0	0	0	0	0	0	0	0	0	0	0	0	0	0	0	0	0	0	0	0	0	0	0	0	0	204.402	0	211.961	0	0	0	0	0	0	0	0	0	0	0	0	0	0	0	0
		19	212.3	0	0	0	0	0	0	0	0	0	0	0	0	0	0	0	0	0	0	0	0	0	0	0	0	0	0	0	200.348	0	0	0	0	0	0	0	0	0	0	0	0	0	0	0	0	0	0
		20	216.16	0	0	0	0	0	0	0	0	0	0	0	0	0	0	0	0	0	0	0	0	211.3	0	0	0	0	0	0	206.322	0	0	0	0	0	0	0	0	0	0	0	0	0	0	0	0	0	0
		21	220.02	0	0	0	0	0	0	0	0	0	0	0	0	0	0	0	0	0	0	0	0	0	0	0	0	0	0	0	205.159	0	215.23	0	0	0	0	0	0	0	0	0	0	0	0	0	0	0	0
		22	223.88	0	0	0	0	0	0	0	0	0	0	0	0	0	0	0	0	0	0	0	0	0	0	0	0	0	0	0	200.163	0	0	0	0	0	0	0	0	0	0	0	0	0	0	0	0	0	0
		23	227.74	0	0	0	0	0	0	0	0	0	0	0	0	216.683	0	0	0	0	0	0	0	0	0	0	0	0	0	0	211.7	0	0	0	0	0	0	0	0	0	0	0	0	0	0	0	0	0	0
		24	231.6	0	0	0	0	0	0	0	0	0	0	0	0	0	0	0	0	0	0	0	0	0	0	0	214.141	0	0	0	206.333	0	0	0	0	0	0	0	0	0	0	0	0	0	0	0	0	0	0
		25	235.46	0	0	0	0	0	0	0	0	0	0	0	0	0	0	0	0	0	0	0	0	0	0	0	211.061	0	0	0	206.017	0	0	0	0	0	202.881	0	0	0	0	0	0	0	0	0	0	0	0
		26	239.32	0	0	0	0	0	0	0	0	0	0	0	0	0	0	0	0	0	0	0	0	221.189	0	0	208.505	0	0	0	201.248	0	0	0	0	0	0	0	0	0	0	0	0	0	0	0	0	0	0
		27	243.18	0	0	0	0	0	0	0	0	0	0	0	0	0	0	0	0	0	0	0	0	201.988	0	0	0	0	0	0	201.607	0	0	0	0	0	0	0	0	0	0	0	0	0	0	0	0	0	0
		28	247.04	0	0	0	0	0	0	0	0	0	0	0	0	0	0	0	0	0	0	0	0	213.682	0	0	213.683	0	0	0	199.235	0	0	0	0	0	0	0	0	0	215.111	0	0	0	0	0	0	0	207.582
		29	250.9	0	0	0	0	0	0	0	0	0	0	0	0	0	0	0	0	0	0	0	0	209.324	0	0	208.408	0	0	0	212.581	0	0	0	0	0	0	0	0	0	0	0	0	0	0	0	0	0	212.965
		30	254.76	0	0	0	0	0	0	0	0	211.933	0	0	0	0	0	0	0	0	0	0	0	224.47	0	0	209.687	0	0	0	203.833	0	0	0	0	0	0	0	0	0	0	0	0	0	0	0	0	0	207.578
		31	258.62	0	0	0	0	0	0	0	0	0	0	0	0	0	0	0	0	0	0	0	0	218.812	0	0	208.781	0	0	0	199.836	0	0	0	0	0	0	0	0	0	0	0	0	0	0	0	215.051	0	217.775
		32	262.48	0	0	0	0	0	0	0	0	0	0	0	0	0	0	0	0	0	0	0	0	215.875	0	0	217.629	0	0	0	207.104	0	0	0	0	0	206.396	0	0	0	0	0	0	0	203.008	0	0	0	211.577
		33	266.34	0	0	0	0	0	0	0	0	0	0	0	0	0	0	0	0	0	0	0	0	208.699	0	0	204.503	0	0	0	208.848	0	0	0	0	0	0	0	0	0	0	0	0	0	0	0	0	0	210.159
		34	270.2	0	0	0	0	0	0	0	0	0	0	0	0	0	0	0	0	0	0	0	0	214.54	0	0	213.075	0	0	0	204.947	0	0	0	0	0	0	0	0	0	0	0	0	0	0	0	0	0	212.235
		35	274.06	0	0	0	0	0	0	213.246	0	0	0	0	0	0	0	0	0	0	0	0	0	214.212	0	0	206.992	0	0	0	203.386	0	0	0	0	0	208.214	0	0	0	0	0	0	0	0	0	0	0	213.72
		36	277.92	0	0	0	0	0	0	0	0	0	0	0	0	0	0	0	0	0	0	0	0	208.972	0	0	215.972	0	0	0	211.001	0	0	0	0	0	203.463	0	0	0	0	0	0	0	0	0	0	0	206.169
		37	281.78	0	0	0	0	0	0	200.807	0	0	0	0	0	0	0	0	0	0	0	0	0	206.579	0	0	203.631	0	0	0	206.391	0	0	0	0	0	209.705	0	0	0	0	0	0	0	0	0	0	0	210.73
		38	285.64	0	0	0	0	0	0	196.567	0	0	0	0	0	0	0	0	0	0	0	0	0	212.75	0	0	212.341	0	0	0	205.076	0	0	0	0	0	208.99	0	0	0	0	0	0	0	0	0	0	0	210.57
		39	289.5	0	0	0	0	0	0	212.935	0	0	0	0	0	0	0	0	0	0	0	0	0	208.917	0	0	217.088	0	0	0	206.69	0	0	0	0	0	199.591	0	0	0	0	0	0	0	0	0	0	0	219.623
		40	293.36	0	0	0	0	0	0	203.726	0	0	0	0	0	0	0	0	0	0	0	0	0	203.801	0	0	205.743	0	0	0	203.961	0	0	0	0	0	200.158	0	0	0	0	0	0	0	0	0	0	0	214.784
		41	297.22	0	0	0	0	0	0	200.992	0	0	0	0	0	0	0	0	0	0	0	0	0	207.528	0	0	212.391	0	0	0	203.004	0	0	0	0	0	202.265	0	0	0	0	0	0	0	0	0	0	0	203.85
		42	301.08	0	0	0	0	0	0	212.064	0	0	0	0	0	0	0	0	205.77	0	0	0	0	212.994	0	0	0	0	0	0	205.356	0	0	0	0	0	207.816	0	0	0	0	0	0	0	0	0	0	0	211.787
		43	304.94	0	0	0	0	0	0	200.43	0	0	0	0	0	0	0	0	0	0	0	0	0	219.139	0	0	0	0	0	0	205.005	0	0	0	0	0	212.301	0	0	192.803	0	0	0	0	0	0	0	0	214.967
		44	308.8	200.554	0	0	0	0	0	206.194	0	0	0	0	0	0	0	0	193.616	0	0	0	0	210.931	0	0	0	0	0	0	210.761	0	0	201.71	0	0	209.833	0	0	0	0	0	0	0	0	0	0	0	217.245
		45	312.66	194.642	0	0	0	0	0	196.679	0	0	0	0	0	0	0	0	194.932	0	0	0	0	218.689	0	0	0	0	0	0	205.295	0	0	0	0	0	211.15	0	0	0	0	0	0	0	0	0	0	0	211.304
		46	316.52	0	0	0	0	0	0	200.564	0	0	0	0	0	0	0	0	189.003	216.733	0	0	0	216.783	0	0	0	0	0	0	207.485	0	0	0	0	0	200.173	201.033	0	0	0	0	0	0	0	0	0	0	214.97
		47	320.38	199.543	0	0	0	0	0	202.062	0	0	0	0	0	0	0	0	199.604	203.938	0	0	0	201.377	0	0	0	0	0	0	211.081	0	0	0	0	0	201.522	0	0	0	0	0	0	0	0	0	0	0	215.269
		48	324.24	202.048	0	0	0	0	0	204.029	0	0	0	0	0	0	0	0	203.732	215.505	0	0	0	213.234	0	0	0	0	0	0	199.63	0	0	0	0	0	198.316	0	0	0	0	0	0	0	0	0	0	0	206.73
		49	328.1	197.868	0	0	0	0	0	202.561	0	0	0	0	0	0	0	0	200.369	211.386	0	0	0	214.428	0	0	0	0	0	0	198.056	0	0	0	0	0	209.717	0	184.412	0	0	0	0	0	0	0	0	0	212.788
		50	331.96	204.81	0	0	0	0	0	204.745	0	0	0	0	0	0	0	0	201.679	211.236	0	0	0	217.877	0	0	0	0	0	0	198.301	0	0	0	0	0	210.076	0	0	0	0	0	0	0	0	0	0	0	207.689
		51	335.82	198.213	0	0	0	0	0	194.023	0	0	0	0	0	0	0	0	193.173	206.375	0	0	0	214.371	0	0	0	0	0	0	203.813	0	0	0	0	0	199.016	0	0	0	0	0	0	0	0	0	0	0	202.332
		52	339.68	192.615	0	0	0	0	0	197.852	0	0	0	0	0	0	0	0	203.456	204.603	0	0	0	213.616	0	0	0	0	0	0	194.744	0	0	0	0	0	198.415	0	0	0	0	0	0	0	0	0	0	0	201.894
		53	343.54	189.514	0	0	0	0	0	197.43	0	0	0	0	0	0	0	0	193.459	217.274	0	0	0	208.6	0	0	0	0	0	0	196.937	0	0	0	0	0	208.765	0	0	0	0	0	0	0	0	0	0	0	203.147
		54	347.4	202.768	0	0	0	0	0	193.634	0	0	0	0	0	0	0	0	195.767	211.602	0	0	0	207.561	0	0	0	0	0	0	195.985	0	0	0	0	0	202.084	0	0	0	0	205.915	0	0	0	0	0	0	205.486
		55	351.26	195.176	0	0	0	0	0	208.26	0	0	0	0	0	0	0	0	197.155	212.562	0	0	0	213.674	0	0	0	0	0	0	204.121	0	0	155.284	0	0	197.894	0	0	0	0	0	0	0	0	0	0	0	211.75
		56	355.12	195.991	0	0	0	0	0	201.67	0	198.732	0	0	0	0	0	0	200.357	212.422	0	0	0	207.925	0	0	0	0	0	0	203.987	0	0	0	0	0	204.741	0	0	0	0	202.919	0	0	0	0	0	0	213.129
		57	358.98	194.142	0	0	0	0	0	204.744	0	0	0	0	0	0	0	0	192.22	221.611	0	0	0	207.231	0	0	0	0	0	0	200.554	0	0	0	0	0	203.352	0	0	0	0	0	0	0	0	0	0	0	213.379
		58	362.84	189.623	0	0	0	0	0	202.93	0	0	0	0	0	0	0	0	199.854	210.88	0	0	0	215.425	0	0	0	0	0	0	203.76	0	0	0	0	0	201.068	0	0	0	0	0	0	0	0	0	0	0	207.114
		59	366.7	193.081	0	0	0	0	0	202.609	0	205.532	0	0	0	0	0	0	195.804	200.948	0	0	0	212.308	0	0	0	0	0	0	201.169	0	0	0	0	0	198.834	0	0	0	0	0	0	0	0	0	0	0	207.877
		60	370.56	188.563	0	0	0	0	0	206.908	0	205.035	0	0	0	0	0	0	191.752	209.932	0	0	0	215.015	0	0	0	0	0	0	199.519	0	0	0	0	0	200.356	0	0	0	0	0	0	0	0	0	0	0	218.391
		61	374.42	195.02	0	0	0	0	0	198.34	0	203.835	0	0	0	0	0	0	200.217	203.349	0	0	0	205.645	0	0	0	0	0	0	195.452	0	0	0	0	0	205.891	0	0	0	0	201.216	0	0	0	0	0	0	204.376
		62	378.28	188.997	0	0	0	0	0	198.969	0	200.641	0	0	0	0	0	0	191.811	202.08	0	0	0	203.301	0	0	0	0	0	0	0	0	0	0	0	0	199.65	0	0	0	0	0	0	0	0	0	0	0	216.353
		63	382.14	184.811	0	0	0	0	0	202.942	0	194.032	0	0	0	0	0	0	204.624	205.122	0	0	0	203.76	0	0	0	0	0	0	190.39	0	0	0	0	0	200.324	0	0	0	0	208.594	0	0	0	0	0	0	213.804
		64	386	182.533	0	0	0	0	0	188.018	188.94	196.118	0	0	0	0	0	0	203.185	215.307	0	0	0	208.25	0	0	0	0	213.377	0	198.718	0	0	0	0	0	198.819	0	0	0	0	207.021	0	0	0	0	0	0	215.565
		65	389.86	192.056	0	0	150.278	0	0	199.347	0	197.022	0	0	0	0	0	0	196.212	211.86	0	0	0	208.345	0	183.127	0	0	0	0	201.042	0	0	0	0	0	192.864	0	0	0	0	207.052	0	0	0	0	0	0	213.312
		66	393.72	196.548	0	0	0	0	0	199.847	0	207.359	0	205.972	0	197.021	0	0	199.108	217.639	0	0	0	203.979	0	0	0	0	0	0	195.409	0	0	0	0	0	203.622	0	0	0	0	200.513	0	0	0	0	0	0	208.681
		67	397.58	195.339	0	0	0	0	0	197.722	0	204.265	0	208.072	0	0	0	0	191.524	212.893	0	0	197.592	199.998	0	0	0	0	197.909	0	0	0	213.642	0	0	0	198.78	0	0	0	0	205.535	0	0	0	0	0	0	214.409
		68	401.44	189.963	0	0	204.038	0	0	199.794	0	210.563	0	205.632	0	0	0	0	194.475	213.059	0	0	0	213.316	0	0	0	0	207.183	0	0	0	0	0	0	0	203.036	0	0	0	0	201.43	0	0	0	0	0	0	200.335
		69	405.3	186.674	0	0	0	0	0	0	0	205.021	0	209.104	192.7	0	0	0	194.618	212.009	0	0	0	204.707	0	0	0	0	203.7	0	0	0	0	0	0	0	206.632	0	0	0	0	200.332	0	0	0	0	0	0	202.525
		70	409.16	203.434	0	196.937	0	0	0	0	0	200.783	0	204.71	0	0	0	0	192.023	214.519	0	0	201.613	203.403	0	0	0	0	205.202	0	0	0	0	0	0	0	207.267	0	0	0	0	199.859	0	0	0	0	0	0	203.572
		71	413.02	186.699	0	207.362	0	0	0	203.013	0	202.192	0	217.465	0	0	0	0	195.487	207.744	0	0	206.629	203.156	0	0	0	0	211.374	0	0	0	0	0	0	0	190.216	190.986	0	0	0	194.773	0	0	0	0	0	0	207.339
		72	416.88	198.108	0	190.425	0	0	0	203.988	211.604	205.69	0	216.902	0	0	0	0	208.554	208.987	0	0	203.038	201.587	0	0	0	0	210.439	0	0	0	0	0	0	0	194.618	192.413	0	0	0	188.889	0	0	0	0	0	0	215.092
		73	420.74	192.761	0	199.56	0	0	0	186.951	0	201.828	0	202.478	0	0	0	0	165.339	221.963	0	0	213.849	207.718	0	0	0	0	202.447	0	0	0	218.563	0	0	0	210.808	202.534	0	0	0	197.052	0	0	0	0	0	0	214.572
		74	424.6	200.438	0	203.075	198.126	0	0	0	0	200.869	0	208.568	0	0	0	0	204.563	218.038	0	0	0	205.965	0	0	0	0	204.337	0	0	0	200.27	0	0	0	212.067	188.879	0	0	0	196.172	0	0	0	0	0	0	204.877
		75	428.46	199.232	0	203.568	205.296	0	0	0	0	207.83	0	211.209	0	0	0	0	197.948	217.539	0	0	212.371	209.168	0	0	0	0	200.558	0	0	0	210.26	0	0	0	210.429	187.505	0	0	0	190.624	0	0	0	0	0	0	212.853
		76	432.32	191.669	0	0	0	0	0	0	0	196.645	0	202.9	0	0	0	0	202.45	212.537	0	0	213.641	198.674	0	0	0	0	205.826	0	0	0	204.976	0	0	0	206.347	202.18	0	0	0	195.908	0	0	0	0	0	0	210.776
		77	436.18	194.503	0	202.504	198.485	0	0	0	0	203.131	0	205.017	0	0	0	0	196.72	215.153	0	0	213.669	197.789	0	0	0	0	204.241	0	0	0	210.214	0	0	0	203.32	197.986	0	0	0	188.197	0	0	0	0	0	0	213.874
		78	440.04	187.881	0	205.144	204.727	0	0	0	0	195.795	0	218.876	209.723	0	0	0	190.121	211.13	0	0	199.785	206.472	0	0	0	0	204.983	0	0	0	0	0	0	0	191.308	197.774	0	0	0	191.756	0	0	0	0	0	0	208.01
		79	443.9	190.005	0	211.45	192.548	0	0	190.828	0	206.635	0	209.564	0	0	0	0	202.963	212.466	0	0	214.311	202.093	0	0	0	0	207.989	0	0	0	218.987	0	0	0	207.929	196.429	0	0	0	193.767	0	0	0	0	0	0	208.37
		80	447.76	197.165	0	202.049	200.943	0	0	203.643	0	212.459	0	205.448	0	0	0	0	203.492	211.815	0	0	208.593	199.625	0	0	0	0	0	0	0	0	209.326	0	0	0	205.603	196.347	0	0	0	183.597	0	0	0	0	0	0	195.198
		81	451.62	197.134	0	198.607	206.8	0	0	0	0	208.481	0	206.925	0	0	0	0	193.868	217.472	0	0	204.942	213.29	0	0	0	0	213.273	0	0	0	207.955	0	0	0	209.603	197.858	0	0	0	199.92	0	0	0	0	0	0	214.771
		82	455.48	194.822	0	196.27	196.198	0	0	200.242	0	209.904	0	210.508	0	0	0	0	193.313	211.015	0	0	207.169	199.215	0	0	0	0	212.818	0	0	0	207.285	0	0	210.069	204.804	203.25	0	0	0	196.342	0	0	0	0	0	0	194.563
		83	459.34	187.635	0	195.71	189.78	0	0	0	0	213.524	0	202.992	0	0	0	0	195.597	211.816	0	0	214.583	206.877	0	0	0	0	202.348	0	0	0	214.836	0	0	0	204.946	189.054	0	214.772	0	196.371	0	0	0	0	0	0	212.963
		84	463.2	189.229	0	199.148	187.55	0	0	0	0	206.958	0	209.761	0	205.789	0	0	190.972	213.094	0	0	0	191.74	0	0	0	0	213.478	0	0	0	207.379	0	0	0	210.72	205.261	0	0	0	193.861	0	0	0	0	0	0	206.831
		85	467.06	203.301	0	194.505	0	0	0	0	0	210.177	0	210.959	0	0	0	0	195.611	213.603	0	0	206.374	204.461	0	0	0	0	211.801	0	0	0	213.267	0	0	206.706	199.836	189.523	0	0	0	200.434	0	0	0	0	0	0	220.284
		86	470.92	0	0	200.429	198.322	0	0	0	0	218.323	0	197.088	206.193	205.239	0	0	194.955	219.202	0	0	203.83	209.969	0	0	0	0	205.266	0	0	0	206.689	0	0	215.427	206.742	198.323	0	0	0	199.341	0	0	0	0	0	0	208.49
		87	474.78	0	0	204.517	193.889	0	0	0	0	212.308	0	204.06	204.808	198.671	0	0	206.947	215.159	0	0	211.449	200.078	0	0	0	0	212.297	0	205.278	0	198.993	0	0	219.877	199.439	192.527	0	0	0	197.799	0	0	0	0	0	0	208.996
		88	478.64	0	0	198.536	197.57	0	0	0	0	217.371	0	209.399	205.066	200.207	0	0	199.73	214.84	0	0	208.33	202.4	0	0	0	0	209.621	0	0	0	213.989	0	0	0	203.008	184.845	0	211.589	0	202.403	0	0	0	0	0	0	210.047
		89	482.5	188.533	0	200.648	195.735	0	0	0	0	206.854	0	213.624	213.477	201.405	0	0	197.319	211.029	0	0	214.148	200.366	0	0	0	0	208.326	0	0	0	207.366	206.599	0	0	212.545	195.625	0	0	0	196.722	0	0	0	0	0	0	210.641
		90	486.36	0	0	199.016	205.042	0	0	193.323	0	206.366	0	208.923	201.407	210.191	0	0	200.616	211.548	0	0	209.932	193.813	0	0	0	0	206.165	0	194.364	0	215.96	0	0	212.076	205.611	192.196	0	0	0	199.315	0	0	0	0	0	0	209.008
		91	490.22	199.832	0	204.648	200.346	0	0	0	0	204.919	0	208.662	209.227	201.416	0	0	200.865	216.393	200.362	0	209.051	192.185	0	0	0	0	210.392	0	198.412	0	218.496	0	195.978	207.666	198.996	191.584	0	201.204	0	205.661	0	0	0	0	0	0	194.871
		92	494.08	0	0	202.466	190.933	0	0	194.293	0	207.733	0	212.546	200.955	205.804	0	0	215.527	209.364	197.154	0	209.314	208.198	0	0	0	0	210.461	0	193.838	0	215.634	0	0	0	195.247	194.067	0	206.553	0	202.779	0	0	0	0	0	0	215.596
		93	497.94	190.665	0	204.234	193.98	0	0	200.766	0	216.362	0	217.673	203.674	204.844	0	0	188.474	207.828	195.706	0	203.992	201.977	0	0	0	0	209.524	0	187.801	0	211.743	0	203.977	0	208.711	206.932	0	203.775	0	197.113	0	0	0	0	0	0	206.34
		94	501.8	195.732	0	195.032	201.296	0	0	199.842	0	211.591	0	213.619	200.493	202.243	0	0	201.874	224.929	190.913	0	211.151	203.53	0	0	0	0	210.357	0	196.134	0	207.775	0	201.983	0	197.557	194.221	0	204.384	0	195.742	0	0	0	0	0	0	206.341
		95	505.66	197.956	0	201.889	186.776	0	0	193.913	0	208.258	0	215.977	207.306	200.112	0	0	202.242	204.409	195.268	0	207.297	197.493	0	0	0	0	202.65	0	185.048	0	218.198	0	194.207	0	197.06	204.522	0	207.571	0	205.333	0	0	0	0	0	0	208.556
		96	509.52	188.719	0	204.701	202.803	0	0	198.191	0	205.141	0	216.938	205.232	201.354	187.516	0	206.086	213.41	194.222	0	206.526	205.611	0	0	0	0	207.438	0	190.689	0	223.964	0	212.415	204.136	192.274	198.593	0	210.944	0	197.326	0	0	0	0	0	0	200.162
		97	513.38	194.114	0	202.023	201.659	0	0	185.807	0	206.978	0	216.831	216.112	204.034	0	0	192.557	203.965	193.048	0	203.725	205.53	0	0	0	0	206.418	0	192.005	0	217.675	0	204.548	0	189.776	191.847	0	208.16	0	198.925	0	0	0	0	0	0	211.403
		98	517.24	195.103	0	211.034	193.332	0	0	203.374	0	209.246	0	204.191	198.898	208.613	0	0	203.742	206.864	195.151	0	206.221	213.831	0	0	0	0	210.641	0	193.035	0	215.099	0	192.585	210.688	198.179	195.716	0	204.091	0	198.629	0	0	0	0	0	0	204.944
		99	521.1	196.679	0	196.401	198.545	0	0	198.207	0	212.518	0	204.509	200.754	206.399	0	0	196.228	222.346	192.056	0	200.085	204.031	0	0	0	0	210.909	0	190.208	0	208.717	0	195.505	198.421	209.424	196.278	0	205.889	0	190.747	0	0	0	0	0	0	212.166
		100	524.96	198.598	0	200.548	198.237	0	0	185.803	0	209.791	0	213.504	208.419	221.053	0	0	199.651	205.854	194.498	0	204.041	200.482	0	0	0	0	206.215	0	195.904	0	207.97	0	204.402	0	198.575	194.962	0	204.885	0	192.013	0	0	0	0	0	0	201.099
		101	528.82	187.187	0	197.719	191.698	0	0	194.459	0	216.268	0	210.19	204.07	211.323	0	0	199.796	214.928	191.296	0	202.416	209.213	0	0	0	0	215.043	0	194.038	0	226.868	189.092	200.869	0	197.784	201.063	0	203.375	0	206.171	0	0	0	0	0	0	198.941
		102	532.68	197.909	0	207.201	198.145	0	0	198.557	0	211.335	0	207.254	202.13	215.564	0	0	196.707	212.818	190.59	0	201.535	202.701	0	0	0	0	210.74	0	196.911	204.425	212.214	0	210.321	0	204.665	199.95	0	209.418	0	197.856	0	0	0	0	0	0	199.87
		103	536.54	203.559	0	201.533	193.822	0	0	190.177	0	207.329	0	207.694	186.994	215.709	0	0	203.336	222.103	190.396	0	200.612	209.235	0	0	0	0	212.475	0	182.316	201.848	211.5	0	203.286	0	208.21	205.514	0	201.845	0	195.364	0	0	0	0	0	0	194.842
		104	540.4	183.763	0	203.214	201.418	0	0	0	0	206.156	0	212.351	193.865	213.686	0	0	187.686	212.412	192.603	0	200.799	200.554	204.46	0	0	0	213.373	0	196.048	0	216.376	0	190.758	0	194.75	199.022	0	208.457	0	195.274	0	0	0	0	0	0	198.589
		105	544.26	192.126	0	204.925	198.326	0	0	188.671	0	212.131	0	212.264	203.747	207.826	0	0	203.564	211.887	193.705	0	199.369	198.543	0	0	0	0	203.155	0	199.381	198.762	212.503	194.583	195.527	0	0	198.991	0	209.277	0	204.969	0	0	0	0	0	0	199.012
		106	548.12	190.925	0	198.454	193.251	0	0	0	0	205.482	0	215.009	201.131	205.396	0	0	198.52	202.52	191.932	0	188.07	202.682	0	0	0	0	212.116	0	201.23	202.696	210.896	193.987	195.861	202.864	192.249	200.971	0	213.204	0	197.232	0	0	0	0	0	0	197.516
		107	551.98	184.555	0	197.049	197.482	0	0	191.652	0	212.413	0	207.847	198.287	220.699	0	0	195.516	209.054	195.274	0	191.072	200.497	0	0	0	0	201.721	0	188.024	205.754	213.454	189.308	198.678	200.515	204.485	194.835	0	200.628	0	190.182	0	0	0	0	0	0	207.369
		108	555.84	197.949	0	198.449	198.182	0	0	197.791	0	201.896	0	208.857	200.498	222.229	0	0	200.031	212.094	197.81	0	190.886	194.745	0	0	0	0	207.512	0	194.043	197.051	205.155	192.868	199.896	201.384	202.73	188.837	0	214.467	0	194.515	0	0	0	0	0	0	202.25
		109	559.7	191.786	0	202.903	206.536	0	0	0	0	204.391	0	217.905	199.626	212.286	0	0	195.208	209.452	187.108	0	198.954	198.899	0	0	0	0	199.475	0	187.509	196.249	201.653	192.298	198.623	205.819	197.603	198.494	0	211.904	0	197.226	0	0	0	0	0	0	191.195
		110	563.56	193.428	0	198.072	198.058	0	0	0	0	206.155	0	217.678	191.884	211.425	0	0	197.79	215.447	187.653	0	184.214	192.596	0	0	0	0	206.274	0	188.62	206.451	204.451	196.215	206.625	202.119	208.591	195.607	0	199.846	0	201.545	0	0	0	0	0	0	201.101
		111	567.42	193.951	0	203.458	205.528	0	0	0	0	198.445	0	224.503	197.346	223.915	0	0	202.469	221.526	192.576	0	196.26	0	0	0	0	0	219.278	0	181.774	206.772	213.438	191.082	218.492	195.762	208.023	185.653	0	213.619	0	201.451	0	0	0	0	0	0	190.062
		112	571.28	191.831	0	206.502	202.688	0	0	0	0	210.113	0	218.611	194.83	214.467	0	0	202.844	210.721	198.474	0	197.375	206.101	0	0	0	0	201.364	0	180.099	201.705	202.772	200.016	202.049	193.913	209.175	194.351	0	211.365	0	198.626	0	0	0	0	0	0	210.44
		113	575.14	189.427	0	197.096	198.765	0	0	186.286	0	209.088	0	221.55	196.791	216.266	0	0	197.13	210.89	196.518	0	203.699	198.745	0	0	0	0	199.363	0	192.091	197.224	210.432	196.899	199.413	195.884	200.379	191.398	0	204.25	0	190.479	0	0	0	0	0	0	208.721
		114	579	199.938	0	205.054	204.664	0	0	0	0	197.753	0	218.319	204.673	213.708	0	0	208.061	215.917	188.638	0	194.04	198.774	0	0	0	0	205.566	0	195.252	205.951	210.728	198.636	205.99	196.252	203.241	181.697	0	203.334	0	196.39	0	0	0	0	0	0	218.071
		115	582.86	205.393	0	198.619	200.96	0	0	0	0	218.364	0	209.693	195.866	209.05	0	0	201.77	215.719	192.126	0	201.918	206.334	0	192.982	0	0	194.713	0	197.353	198.907	201.576	207.992	196.829	207.014	204.625	187.034	0	208.14	0	194.445	0	0	0	0	0	0	203.654
		116	586.72	193.147	0	195.543	201.391	0	0	192.068	0	207.287	0	216.717	205.365	212.635	0	0	201.948	214.026	178.059	0	190.929	202.032	0	0	0	0	206.472	0	192.853	203.691	203.628	196.822	199.72	203.32	205.561	187.863	0	201.017	0	194.334	0	0	0	0	0	0	207.175
		117	590.58	198.593	0	197.268	196.435	0	0	0	0	208.464	0	228.601	202	212.947	0	0	187.993	212.776	195.193	0	197.778	206.604	0	192.816	0	0	193.573	0	199.448	207.91	204.826	198.697	196.995	202.922	201.099	190.237	0	211.619	0	196.663	0	0	0	0	0	0	210.271
		118	594.44	200.002	0	196.272	209.24	0	0	0	0	215.093	0	218.213	196.768	216.923	0	0	198.79	217.821	191.549	0	185.539	205.437	0	200.015	0	0	200.806	0	194.396	214.112	211.086	198.051	202.92	207.798	199.895	191.634	0	208.484	0	205.111	0	0	0	0	0	0	211.761
		119	598.3	202.734	0	192.274	198.347	0	0	0	0	205.694	0	207.808	191.703	215.252	0	0	196.547	218.977	186.673	0	196.522	198.781	0	195.326	0	0	196.414	0	184.856	210.894	210.119	196.077	209.718	197.81	209.343	200.992	0	214.32	0	192.876	0	0	0	0	0	0	202.73
		120	602.16	197.401	0	194.974	194.724	0	0	0	0	212.345	0	214.64	200.051	218.166	0	0	198.318	208.798	198.86	0	186.343	206.473	0	190.606	0	0	209.572	0	197.442	210.353	207.758	200.979	204.786	207.228	196.545	191.998	0	205.895	0	206.275	0	0	0	0	0	0	197.52
		121	606.02	189.336	0	195.258	196.444	0	0	0	0	197.124	0	215.332	205.301	209.55	0	0	206.165	209.359	178.851	0	196.923	199.154	0	194.253	0	0	201.877	0	191.823	216.808	221.749	193.954	190.898	206.753	202.678	194.286	0	204.691	0	196.791	0	0	0	0	0	0	210.393
		122	609.88	202.399	0	189.338	193.007	0	0	0	0	209.326	0	206.508	201.152	214.149	0	0	197.236	216.023	0	0	195.482	198.938	0	189.884	0	0	199.475	0	197.848	206.09	205.674	188.806	198.67	212.182	199.442	191.374	0	207.635	0	198.672	0	0	0	0	0	0	206.341
		123	613.74	193.654	0	188.471	0	0	0	0	0	211.321	0	212.841	197.088	210.235	0	0	198.793	213.153	188.749	0	189.396	0	0	197.806	0	0	202.957	0	190.514	209.634	215.123	200.813	204.138	208.295	202.282	189.069	0	207.208	0	193.074	0	0	0	0	0	0	208.76
		124	617.6	193.637	0	195.71	190.18	0	0	0	0	216.326	0	212.904	195.849	201.913	0	0	188.267	212.309	189.968	0	192.458	199.831	0	197.337	0	0	201.487	0	197.681	209.196	211.485	196.133	202.381	212.644	197.468	192.748	0	206.112	0	193.256	0	0	0	0	0	0	204.12
		125	621.46	191.718	0	194.657	193.735	0	0	0	0	198.345	0	212.504	193.213	211.793	0	0	190.007	210.242	183.137	0	191.6	0	0	189.821	0	0	198.09	0	190.641	203.185	190.391	196.603	200.221	203.985	201.337	187.758	0	217.135	0	190.902	0	0	0	0	0	0	211.71
		126	625.32	197.116	0	192.192	196.559	0	0	0	0	215.374	0	211.15	193.177	198.203	0	0	189.807	212.222	185.231	0	193.846	198.605	0	194.975	0	0	198.759	0	191.071	200.564	206.14	191.987	202.288	209.401	200.062	187.71	0	208.71	0	194.929	0	0	0	0	0	0	200.565
		127	629.18	197.535	0	192.972	194.874	0	0	0	0	212.357	0	222.502	197.487	207.803	0	0	196.71	217.434	189.084	0	189.32	205.521	0	190.206	0	0	213.78	0	190.654	207.464	208.154	197.49	200.692	214.912	210.864	194.767	0	204.387	0	190.621	0	0	0	0	0	0	210.49
		128	633.04	192.747	0	195.2	200.154	0	0	0	0	201.68	0	215.151	200.094	207.924	0	0	198.514	213.219	191.673	0	184.124	196.504	0	205.764	0	0	204.363	0	195.83	208.768	215.068	186.03	210.292	217.321	205.739	191.899	0	202.725	0	187.435	0	0	0	0	0	0	210.18
		129	636.9	191.568	0	190.491	187.764	0	185.086	0	0	203.001	0	226.302	201.529	206.881	0	0	194.588	217.698	197.377	0	204.905	199.68	0	191.44	0	0	209.949	0	194.99	202.143	208.338	193.484	198.733	205.091	200.565	181.878	0	206.86	0	194.188	0	0	0	0	0	0	212.432
		130	640.76	188.326	0	191.327	194.112	0	0	0	0	204.371	0	215.87	199.892	206.034	0	0	192.441	217.242	183.163	189.748	197.515	203.936	0	200.51	0	0	207.35	0	195.23	211.043	204.439	188.101	199.482	204.788	209.46	191.03	0	204.979	0	192.751	0	0	0	0	0	0	202.69
		131	644.62	189.977	0	196.732	198.399	0	0	0	0	207.666	0	211.005	201.863	210.841	0	0	203.416	209.358	188.561	194.485	200.949	197.44	0	191.72	0	0	207.783	0	197.079	203.153	212.756	182.106	194.024	214.371	195.34	194.113	0	210.159	0	194.837	0	0	0	0	0	0	201.097
		132	648.48	188.611	0	197.005	199.212	0	0	0	0	203.928	0	215.706	193.461	204.681	0	0	199.276	216.862	187.659	196.944	192.186	214.126	0	189.104	199.673	0	206.997	0	192.859	212.939	214.273	194.17	207.323	206.074	197.402	197.178	0	203.73	0	189.614	0	0	0	0	0	0	208.474
		133	652.34	199.12	0	199.84	198.602	0	0	0	0	201.912	0	213.325	189.692	211.541	0	0	196.199	211.343	192.138	0	209.464	201.289	0	199.53	0	0	209.632	0	194.755	209.781	207.711	189.357	207.666	208.044	195.441	195.595	0	205.404	0	192.177	0	0	0	0	0	0	209.438
		134	656.2	201.919	0	201.529	192.955	0	0	0	0	200.138	0	214.615	203.461	213.834	0	182.928	200.726	214.107	182.317	205.827	194.792	0	0	195.992	204.403	0	213.656	0	196.515	212.746	208.885	201.232	203.172	207.658	197.102	196.612	0	214.876	0	188.606	0	0	0	0	0	0	210.711
		135	660.06	197.157	0	201.504	195.773	0	0	0	0	204.195	0	220.556	206.731	202.867	0	0	204.243	208.552	191.727	0	197.648	203.594	0	206.755	200.955	0	201.97	0	195.519	212.536	205.581	196.643	198.307	203.955	198.804	191.094	0	213.356	0	191.887	0	0	0	0	0	0	206.318
		136	663.92	173.272	0	193.216	184.29	0	0	0	0	207.811	0	216.278	197.739	205.911	0	0	195.099	213.446	195.557	195.496	206.283	202.54	0	202.883	211.173	0	198.177	0	192.543	207.04	211.826	194.24	198.632	202.765	204.198	201.601	0	212.725	0	189.324	0	0	0	0	0	0	206.077
		137	667.78	198.733	0	190.23	187.993	0	0	0	0	199.005	0	219.412	191.588	196.839	0	187.366	197.424	209.899	191.924	198.974	191.78	206.747	0	198.701	212.665	0	208.053	0	190.336	210.038	210.166	195.243	196.546	203.29	196.882	191.189	0	202.748	0	191.845	0	0	0	0	0	0	209.056
		138	671.64	196.672	0	197.282	188.13	0	0	0	0	197.577	0	209.079	200.296	197.72	0	185.327	196.885	218.721	192.621	210.16	196.401	196.524	0	194.662	215.909	0	205.827	0	188.488	212.675	216.562	192.798	198.358	213.338	208.732	187.232	0	207.275	0	189.891	0	0	0	0	0	0	214.689
		139	675.5	202.474	0	200.377	0	0	0	0	0	201.128	0	218.803	199.677	206.762	0	181.896	192.759	216.113	190.976	190.158	194.481	195.863	0	199.336	207.513	0	211.218	0	199.955	205.071	201.119	188.569	194.957	209.826	218.585	192.813	0	214.187	0	190.947	0	0	0	0	0	0	216.285
		140	679.36	189.343	0	197.339	185.22	0	0	0	0	211.658	0	222.504	199	206.968	0	190.414	201.143	210.902	186.212	201.614	196.181	208.848	0	202.028	209.333	0	203.961	0	191.603	205.164	211.4	196.563	195.624	208.04	209.977	199.704	0	208.015	196.859	194.106	0	0	0	0	0	0	211.081
		141	683.22	190.808	0	189.621	194.056	0	0	0	0	199.086	0	213.726	196.401	199.722	0	177.715	195.898	218.468	186.491	0	196.588	205.329	0	194.676	210.232	0	208.654	0	190.333	205.877	205.861	194.59	202.284	210.123	207.826	201.121	0	209.147	0	189.96	0	0	0	0	0	0	209.679
		142	687.08	194.715	0	196.379	200.967	0	0	0	0	200.487	0	222.537	195.503	199.569	0	187.944	200.101	217.334	180.146	191.499	200.362	202.064	0	201.926	211.666	0	207.818	0	197.214	198.005	202.121	198.125	206.157	208.594	208.728	201.515	0	209.998	193.963	206.053	0	0	0	0	0	0	207.097
		143	690.94	191.938	0	202.357	199.134	0	0	0	0	197.933	0	216.01	204.14	204.264	0	190.157	192.998	221.144	189.114	197.55	201.567	210.65	0	194.078	209.398	0	200.511	0	191.288	202.48	204.451	195.863	203.815	211.588	201.199	189.678	0	213.291	0	196.182	0	0	0	0	0	0	202.688
		144	694.8	194.221	0	194.868	194.868	0	0	0	0	201.136	0	216.634	200.962	208.715	0	180.429	201.852	218.035	199.529	210.187	192.933	190.556	0	192.648	205.412	0	206.693	0	205.026	209.287	212.373	188.72	202.348	202.999	200.285	193.111	0	204.179	191.274	195.936	0	0	0	0	0	0	204.745
		145	698.66	191.235	0	182.968	192.332	0	0	0	0	200.504	0	224.136	199.255	206.157	0	172.832	200.9	223.043	193.768	196.971	194.853	216.064	0	191.018	214.87	0	205.144	0	201.828	214.71	206.785	197.077	196.141	206.626	213.769	196.108	0	217.496	194.68	190.457	0	0	0	0	0	0	210.843
		146	702.52	196.917	0	199.947	198.084	0	0	0	0	204.066	0	215.016	191.649	211.574	0	183.648	196.833	218.989	194.122	200.636	202.16	200.401	0	192.18	201.801	0	209.868	0	196.441	210.357	201.777	189.006	208.944	205.572	214.895	192.014	0	203.214	187.162	197.683	0	0	0	0	0	0	208.283
		147	706.38	202.395	0	196.01	190.89	0	0	0	0	202.923	0	222.265	187.285	202.836	0	185.873	205.523	210.692	196.448	211.785	189.611	197.675	0	201.961	213.048	0	211.928	0	183.033	206.921	202.965	186.636	208	208.995	213.576	190.096	0	207.606	183.462	202.357	0	0	0	0	0	0	209.509
		148	710.24	200.09	0	182.394	195.972	0	0	0	0	201.097	0	226.371	199.793	200.747	0	181.815	194.317	211.714	186.667	200.082	195.475	200.74	0	190.402	213.218	0	204.01	0	190.241	203.768	205.971	186.937	198.47	201.457	208.091	188.032	0	210.27	185.709	187.201	0	0	0	0	0	0	209.677
		149	714.1	187.965	0	196.65	192.673	195.182	0	0	0	197.017	0	221.029	196.083	204.552	0	183.991	197.168	214.72	193.716	200.799	201.825	202.992	0	201.318	202.235	0	209.695	0	195.423	202.975	204.441	189.38	206.037	205.253	204.506	187.695	0	203.357	180.44	191.551	0	0	0	0	0	0	198.494
		150	717.96	195.243	0	185.548	204.558	0	0	0	0	194.739	0	215.752	193.174	199.899	0	182.435	205.025	216.155	184.812	207.929	195.045	206.529	0	196.375	205.504	0	201.849	0	196.803	200.661	212.863	192.839	209.694	210.6	212.487	197.697	0	212.861	184.4	196.318	0	0	0	0	0	0	214.433
		151	721.82	197.962	0	194.597	190.997	200.366	0	0	0	195.081	0	221.45	203.179	209.828	0	178.154	192.586	216.722	188.202	208.1	201.506	206.42	0	193.736	217.973	0	202.903	0	191.138	198.617	204.549	186.31	212.887	210.937	205.023	187.333	0	204.286	184.701	192.485	0	0	0	0	0	0	215.068
		152	725.68	202.785	0	189.859	197.235	197.126	0	0	0	202.072	0	216.71	197.006	203.408	0	181.992	201.177	212.945	189.781	206.361	194.619	200.144	0	189.483	207.051	210.931	209.348	0	184.991	208.402	208.651	194.768	204.236	201.393	202.973	198.111	0	199.883	189.211	189.404	0	0	0	0	193.137	0	200.111
		153	729.54	196.263	0	194.192	194.475	200.188	0	0	0	201.019	0	220.744	194.924	207.35	0	181.035	195.75	214.419	190.184	198.859	195.805	199.838	0	187.393	210.673	0	210.834	0	193.016	207.693	213.826	201.287	209.928	209.669	198.955	197.781	0	203.946	182.648	184.03	0	0	0	0	0	0	215.399
		154	733.4	192.53	0	184.342	205.299	201.418	0	0	0	204.47	0	211.404	195.617	202.655	0	179.168	203.25	212.384	190.954	209.125	202.98	203.589	0	190.665	206.054	207.987	199.724	0	198.271	208.765	203.366	194.72	205.499	207.694	202.488	186.416	0	201.471	184.872	188.018	0	0	0	0	0	0	210.789
		155	737.26	197.669	0	188.798	205.785	202.957	0	0	0	200.467	0	217.831	187.791	208.545	0	176.255	198.92	212.314	196.516	200.06	191.471	215.369	0	188.363	211.263	201.533	211.549	0	197.015	213.972	211.09	201.699	210.1	199.3	199.699	189.788	0	207.386	187.474	188.896	0	0	0	0	203.727	0	217.793
		156	741.12	199.481	0	196.058	206.569	203.151	0	0	0	200.659	0	224.394	197.913	203.399	0	176.534	192.521	209.205	189.303	197.462	199.735	211.972	0	191.989	202.182	204.838	0	0	195.29	212.207	217.639	192.463	216.357	209.8	192.828	185.815	0	205.708	190.467	190.227	0	0	0	0	200.617	0	204.014
		157	744.98	199.264	0	189.472	211.48	198.224	0	0	0	200.94	0	218.48	195.48	201.701	0	176.621	189.194	210.576	201.672	193.613	198.84	216.022	0	192.24	213.003	203.398	221.762	0	193.357	197.609	216.433	181.967	213.47	205.103	199.745	188.387	0	205.293	184.48	186.451	0	0	0	0	0	0	205.962
		158	748.84	197.561	0	203.055	199.683	200.402	0	0	0	204.885	0	210.585	195.203	208.352	0	176.716	187.91	209.97	186.784	197.518	199.017	204.903	0	191.474	208.777	210.831	205.847	0	198.172	205.594	209.186	189.725	205.297	204.811	203.083	190.758	0	209.316	183.347	193.367	0	0	0	0	190.002	0	201.802
		159	752.7	202.962	0	193.688	198.641	204.38	0	0	0	201.644	0	221.232	189.456	212.653	0	174.273	198.395	213.586	192.644	201.518	189.598	218.229	0	199.583	213.987	210.078	215.253	0	188.093	202.651	217.908	190.003	206.288	204.406	192.126	191.751	0	203.722	194.451	195.371	0	0	0	0	204.073	0	210.104
		160	756.56	198.797	0	193.3	192.306	201.66	0	0	0	203.432	0	221.794	198.727	209.554	0	175.641	192.486	207.634	196.827	204.802	194.139	206.854	0	194.439	210.094	211.917	200.558	0	200.483	210.495	207.662	187.845	200.205	214.154	188.433	184.808	0	211.746	184.492	191.477	0	0	0	0	194.769	0	211.359
		161	760.42	197.405	0	193.143	199.867	205.044	0	0	0	199.091	0	220.187	194.015	207.991	0	0	192.507	211.002	190.817	206.786	195.423	200.211	0	204.747	208.775	208.246	209.124	0	197.513	209.006	210.972	186.801	212.123	214.609	205.425	183.253	0	207.488	185.749	193.873	0	0	0	0	194.803	0	202.573
		162	764.28	194.333	0	185.074	205.827	205.624	0	0	0	192.227	0	222.282	207.301	214.175	0	0	208.965	219.75	193.609	205.212	195.207	204.918	0	201.073	204.543	204.525	200.354	0	192.194	207.977	209.981	192.772	208.332	207.506	191.006	197.897	0	207.4	184.091	193.615	0	0	0	0	191.849	0	206.649
		163	768.14	195.504	0	196.686	194.987	201.876	0	0	0	196.462	0	216.987	194.413	211.04	0	0	200.526	214.911	190.311	206.255	196.482	202.613	0	198.728	210.019	208.523	211.299	0	199.553	204.549	217.446	186.985	207.468	211.612	199.526	181.467	0	219.831	185.848	194.785	0	0	0	0	200.838	0	203.272
		164	772	197.389	0	189.929	198.869	202.028	0	0	0	194.265	0	220.488	196.807	219.88	0	186.53	208.168	207.369	205.378	205.477	194.393	209.278	0	196.755	216.341	206.61	203.331	0	190.758	195.088	206.821	188.909	204.065	214.624	197.222	184.682	0	200.202	188.616	184.29	0	0	0	0	203.129	0	203.083
		165	775.86	200.558	0	191.628	190.079	205.439	0	0	0	196.193	0	217.851	190.603	210.979	0	0	192.248	213.725	196.22	208.604	190.376	206.983	0	206.325	211.028	211.942	207.239	0	188.53	204.637	208.133	190.055	208.718	201.806	201.35	178.327	0	214.263	184.604	190.641	0	0	0	0	203.708	0	202.433
		166	779.72	195.999	0	189.292	207.511	208.813	0	0	0	191.437	0	217.438	196.038	208.52	0	0	200.794	213.538	202.365	206.594	185.713	208.349	0	202.016	213.185	211.654	216.045	0	194.652	203.626	210.568	189.042	202.947	213.717	193.258	189.768	0	211.075	187.847	184.739	0	0	0	0	204.399	0	202.354
		167	783.58	191.601	0	183.805	202.443	198.672	0	0	0	200.07	0	220.457	192.565	216.689	0	188.145	198.903	196.518	203.785	203.685	199.482	204.058	0	198.835	202.398	213.604	206.712	0	179.037	204.627	206.787	202.47	207.548	217.371	199.551	193.934	0	206.736	194.841	180.69	0	0	0	0	205.826	0	208.037
		168	787.44	196.624	0	179.975	197.238	201.989	0	0	0	200.719	0	214.162	197.182	214.238	0	171.754	208.543	209.2	192.278	206.181	195.671	200.316	0	204.63	204.08	210.459	204.904	0	186.474	190.018	199.793	196.637	204.402	212.626	198.968	189.284	0	208.52	177.671	184.019	0	0	0	0	193.16	0	200.765
		169	791.3	203.6	0	192.081	189.514	204.54	0	0	0	199.048	0	220.739	198.593	218.725	0	181.889	193.963	216.938	187.741	211.973	201.504	199.212	0	209.3	209.797	211.135	212.986	0	191.072	207.251	205.768	186.769	213.981	218.035	194.759	189.66	0	207.258	186.77	195.073	0	0	0	0	195.595	0	223.36
		170	795.16	198.856	0	195.298	193.464	201.198	0	0	0	200.729	0	223.436	195.946	220.174	0	0	216.181	212.324	189.8	208.633	201.047	209.243	0	205.276	210.151	212.999	221.516	0	189.963	197.307	209.738	193.192	213.763	209.437	198.792	192.387	0	198.104	188.433	195.179	0	0	0	0	195.482	0	213.813
		171	799.02	198.413	0	189.681	197.66	203.914	0	0	0	198.674	0	222.843	185.064	211.301	0	181.055	196.457	224.177	189.31	204.667	200.718	209.362	0	188.887	205.688	206.125	219.188	0	190.323	206.303	208.614	191.96	225.178	207.344	198.331	191.77	0	212.634	183.711	189.262	0	0	0	0	201.79	0	207.295
		172	802.88	200.712	0	185.722	199.159	205.434	0	0	0	207.898	0	217.102	181.651	217.767	0	0	197.365	199.293	185.538	195.836	200.496	204.215	0	199.848	225.5	202.472	224.442	0	190.409	203.13	202.353	200.816	215.024	213.136	194.126	184.768	0	205.242	197.361	185.917	0	0	0	0	200.548	0	200.622
		173	806.74	192.57	0	182.534	199.312	203.651	0	0	0	195.359	0	219.783	194.071	214.41	0	181.553	205.665	209.081	197.966	194.616	192.781	209.191	0	208.432	221.518	209.371	216.801	0	188.847	206.566	202.568	197.638	213.078	218.529	199.235	183.513	0	204.131	182.025	186.913	0	0	0	0	203.889	0	205.379
		174	810.6	191.172	0	183.446	198.749	199.106	0	0	0	200.915	0	218.46	191.11	218.933	0	178.625	201.82	207.712	194.901	195.601	200.697	200.36	169.207	204.412	210.422	208.825	206.498	0	195.752	209.717	195.237	192.86	205.928	210.743	204.284	189.085	0	212.063	180.291	191.178	0	0	0	0	193.14	0	210.485
		175	814.46	207.038	0	185.467	202.305	211.684	0	0	0	200.205	0	214.5	190.191	215.763	0	178.644	197.566	209.38	187.613	205.343	203.689	204.807	0	201.367	211.583	210.909	197.935	0	188.897	206.256	213.596	200.075	196.967	209.386	210.154	185.899	0	207.096	184.907	186.096	0	0	0	0	203.629	0	207.387
		176	818.32	188.886	0	184.586	203.38	199.748	0	0	0	202.197	0	225.01	193.046	211.935	0	186.382	200.973	219.075	188.474	206.87	198.024	201.765	0	201.038	204.871	203.183	194.414	0	195.076	210.024	212.547	196.685	202.492	207.202	197.992	189.194	0	208.263	185.795	191.762	0	0	0	0	199.741	0	204.188
		177	822.18	192.035	0	185.81	193.321	208.444	0	0	0	201.118	0	218.795	182.039	214.676	0	0	201.959	217.59	187.491	205.962	188.679	207.573	0	200.92	219.386	211.857	210.435	0	190.71	201.272	202.977	190.985	210.295	206.553	199.465	196.919	0	211.152	194.892	184.586	0	0	0	0	197.349	0	209.381
		178	826.04	186.121	0	190.632	198.348	0	0	0	0	206.28	0	216.361	182.912	213.561	0	179.073	210.894	214.125	187.366	200.614	201.824	199.377	0	206.398	208.033	206.056	213.772	0	189.042	206.267	207.71	189.642	212.131	202.575	203.439	189.485	0	204.31	186.105	181.147	0	0	0	0	208.304	0	214.5
		179	829.9	193.285	0	192.033	196.39	0	0	0	0	197.961	0	213.016	187.053	220.295	0	187.133	211.796	223.26	192.998	199.783	197.957	207.24	0	198.487	212.966	209.801	215.983	0	183.22	206.199	210.138	186.741	216.31	206.509	182.799	181.275	0	217.06	184.005	191.29	0	0	0	0	207.075	0	216.121
		180	833.76	193.414	0	188.864	188.241	0	0	0	0	202.928	0	217.48	192.578	212.725	0	186.144	199.302	217.216	198.572	201.535	196.832	201.668	0	202.39	207.134	199.11	207.72	0	188.666	207.985	209.53	206.748	210.432	210.902	194.266	189.927	0	199.417	189.166	187.649	0	0	0	0	205.549	0	206.299
		181	837.62	203.636	0	188.025	190.717	0	0	0	0	195.74	0	226.918	192.333	220.18	0	178.43	205.033	214.897	193.901	201.388	208.041	201.222	0	207.201	217.058	195.459	210.603	0	187.553	196.891	208.894	203.191	212.959	209.255	187.415	189.154	0	203.922	184.018	187.646	0	0	0	0	199.844	0	202.182
		182	841.48	187.493	0	182.285	197.079	0	0	0	0	186.486	0	217.766	191.486	216.762	0	187.369	202.106	220.95	189.489	193.729	199.276	207.697	0	204.605	207.89	207.468	207.614	0	183.162	202.182	216.486	197.96	208.702	210.09	191.527	190.461	0	207.088	189.725	196.903	0	0	0	0	203.362	0	214.649
		183	845.34	195.574	0	189.343	193.25	0	0	0	0	204.073	0	220.287	194.702	219.369	0	180.253	207.316	210.086	192.723	198.143	203.955	200.439	0	201.854	210.849	206.193	197.932	0	182.896	215.308	214.919	188.689	208.222	213.887	200.077	195.157	0	210.631	190.333	183.394	0	0	0	0	196.881	0	206.255
		184	849.2	199.919	0	182.616	194.969	0	0	0	0	188.573	0	218.725	186.672	222.94	0	190.557	199.76	220.938	191.149	196.087	201.392	197.302	203.58	212.372	214.245	208.574	200.788	0	190.251	207.242	213.541	194.482	206.792	202.728	188.779	184.998	0	212.997	190.885	195.098	0	0	0	0	205.883	0	214.773
		185	853.06	196.066	0	187.014	199.944	0	0	0	0	197.218	0	224.076	198.492	213.356	0	182.591	200.663	218.545	187.453	192.424	200.774	197.053	0	212.372	205.297	207.332	214.178	0	185.904	211.372	216.746	194.747	209.159	213.455	194.389	197.858	0	209.206	193.116	189.242	0	0	0	0	207.93	185.531	206.154
		186	856.92	191.955	0	184.225	188.172	0	0	0	0	204.649	0	223.879	189.121	216.638	0	175.834	209.207	215.37	189.818	206.4	197.403	192.758	0	204.957	212.54	210.179	221.893	0	182.022	197.174	213.172	191.19	213.475	201.22	195.261	195.533	0	201.409	194.472	197.377	184.242	0	0	0	193.886	0	216.526
		187	860.78	190.427	0	181.776	187.349	0	0	0	0	196.824	0	229.41	196.047	220.768	0	183.131	194.817	226.985	193.208	195.005	201.657	209.004	0	206.454	212.376	214.455	194.711	0	191.646	212.071	216.265	196.82	209.578	200.012	195.662	186.776	0	207.551	194.509	201.151	0	0	0	0	193.921	0	217.639
		188	864.64	192.014	0	179.28	211.73	0	0	0	0	196.574	0	218.19	192.119	210.412	0	178.448	202.958	222.072	197.377	208.458	198.877	193.476	0	194.084	204.815	211.566	205.751	0	186.018	205.47	207.66	197.352	213.342	218.925	195.855	187.635	0	210.187	192.412	195.005	0	0	0	0	208.778	0	217.245
		189	868.5	182.08	0	188.549	197.478	0	0	0	0	200.188	0	215.768	185.804	214.573	0	0	207.209	223.365	182.442	199.976	193.257	204.069	0	200.992	205.618	214.801	204.193	205.248	190.576	202.011	212.325	198.395	207.228	211.598	192.09	193.3	0	205.491	193.326	197.868	0	0	0	0	194.519	0	219.46
		190	872.36	189.712	0	193.701	202.181	0	0	0	0	191.513	0	233.048	185.932	211.814	0	180.172	207.821	222.673	187.631	193.896	195.752	204.062	199.336	208.737	207.343	207.101	209.061	0	188.454	200.284	212.244	190.903	219.159	212.752	194.804	194.088	0	206.914	193.713	194.634	0	192.679	0	0	196.303	0	216.884
		191	876.22	202.076	0	191.029	198.65	0	0	0	0	203.289	0	211.215	185.92	212.89	0	188.265	208.154	211.058	188.911	199.566	204.109	200.787	0	191.469	210.659	213.882	196.46	204.474	197.949	205.708	213.832	199.792	208.347	220.64	201.494	189.076	0	204.102	198.24	192.824	0	0	0	0	199.544	0	215.35
		192	880.08	192.447	0	189.222	210.129	0	0	0	0	196.26	0	222.093	188.622	204.705	0	180.475	196.873	214.05	185.248	200.276	195.81	205.598	0	199.262	209.71	213.878	203.384	196.052	186.518	201.239	205.128	193.849	206.82	205.278	198.067	196.538	0	217.081	194.402	197.503	183.051	0	0	0	197.661	0	202.263
		193	883.94	195.008	0	0	193.253	0	0	0	0	201.071	0	219.437	183.755	215.891	0	190.48	207.686	225.966	190.979	194.381	207.558	204.086	0	205.84	208.455	206.134	206.334	204.05	198.379	205.493	212.525	196.26	212.589	210.448	194.779	191.615	0	205.499	187.692	195.889	0	194.386	0	0	201.937	0	213.282
		194	887.8	202.67	0	183.987	190.083	0	0	0	0	203.727	0	214.54	194.324	212.018	0	175.244	200.346	216.703	189.705	200.785	201.525	199.4	0	201.396	206.773	204.64	201.739	199.137	186.386	201.699	203.333	190.66	204.813	203.97	201.759	196.574	0	217.568	194.71	193.493	0	0	0	0	194.033	0	208.98
		195	891.66	202.889	0	0	203.721	0	0	0	0	206.029	0	215.259	194.776	214.884	0	178.4	207.495	221.615	184.879	204.667	197.678	194.698	0	199.023	208.681	208.064	201.482	191.131	192.378	207.831	206.38	193.736	209.482	202.459	204.397	195.515	0	210.678	200.553	199.547	175.254	193.257	0	0	195.852	0	215.321
		196	895.52	185.9	0	0	191.687	0	0	0	0	199.308	191.652	213.231	189.827	221.899	0	183.872	190.551	227.503	196.991	201.559	197.257	207.045	0	203.698	207.522	210.86	202.241	198.366	199.179	205.944	210.29	177.722	212.706	208.462	199.036	192.598	0	210.064	201.22	190.119	185.665	198.389	0	0	188.915	0	215.984
		197	899.38	188.524	0	181.41	195.694	0	0	0	0	203.932	191.558	216.864	185.423	222.396	0	178.742	205.758	219.418	196.689	199.224	191.84	205.469	0	225.189	212.128	209.858	206.605	196.909	200.637	201	209.985	191.905	209.014	214.833	196.878	194.052	0	205.593	191.434	195.287	177.976	198.88	0	0	186.839	0	213.754
		198	903.24	189.105	0	180.243	189.911	0	0	0	0	202.088	0	215.462	186.855	212.739	0	171.385	198.737	225.049	194.387	195.293	198.805	199.955	0	189.392	214.184	180.969	193.686	196.337	187.456	217.14	221.593	178.707	202.459	215.851	196.113	190.576	0	227.121	194.02	180.856	176.023	0	0	182.375	198.587	0	213.31
		199	907.1	185.575	0	187.033	200.404	0	0	0	0	217.136	190.596	217.661	177.737	221.904	0	177.194	204.442	219.373	191.619	195.118	208.705	202.583	0	197.747	215.368	216.152	198.602	193.027	187.127	209.676	208.25	189.018	212.483	219.019	190.518	196.562	0	208.273	188.903	187.97	183.427	196.695	0	0	201.359	0	210.034
		200	910.96	190.385	0	190.924	202.11	0	0	0	0	200.517	0	220.778	184.529	211.969	0	180.965	203.298	223.615	190.235	201.023	197.008	214.924	0	190.472	209.747	203.005	198.043	203.45	187.96	208.492	202.36	193.584	197.081	207.746	185.803	194.832	0	225.472	189.403	185.636	175.339	198.119	0	181.382	183.374	0	211.436
		201	914.82	194.889	0	189.484	197.124	0	0	187.038	0	202.412	197.508	207.131	188.735	219.417	0	183.39	201.141	217.339	189.607	202.345	204.826	208.643	0	209.979	206.198	208.911	194.283	201.405	190.518	212.985	209.621	192.103	202.403	217.317	199.544	196.992	0	229.124	191.94	187.436	181.902	190.987	0	169.131	195.712	0	197.368
		202	918.68	193.332	0	180.333	200.973	0	0	185.152	0	196.763	193.973	226.867	191.339	223.903	0	177.469	208.49	219.166	198.502	205.075	199.364	206.513	0	203.622	214.641	207.699	196.452	204.139	182.918	221.805	215.405	183.797	207.906	210.681	195.263	199.43	0	220.885	191.513	189.773	181.128	191.663	0	184.322	192.202	0	203.125
		203	922.54	187.349	0	186.616	200.894	0	0	0	0	196.859	192.475	223.752	190.672	220.637	0	187.065	201.97	224.937	187.889	193.78	204.319	208.993	0	203.01	210.881	220.649	199.585	202.407	187.522	204.702	205.281	185.087	205.789	211.644	204.117	184.895	0	206.776	193.695	192.119	181.854	203.017	0	182.596	200.713	0	209.087
		204	926.4	195.921	0	191.398	204.439	0	0	191.493	0	197.592	189.048	214.182	185.099	227.626	0	177.747	212.815	215.382	182.567	200.893	195.932	201.642	0	201.738	210.306	208.717	190.783	204.194	190.613	210.26	203.816	183.314	204.75	205.725	202.972	177.729	0	199.028	192.449	197.558	189.263	196.949	0	179.793	189.573	0	214.579
		205	930.26	195.754	0	193.495	199.027	0	0	186.755	0	192.779	188.906	229.725	177.308	213.273	0	181.038	208.305	217.007	194.8	198.906	194.259	200.056	0	199.473	210.121	219.557	196.475	194.266	188.381	208.892	213.635	181.952	204.321	208.341	196.372	189.242	0	198.135	192.989	190.86	184.891	196.119	0	186.233	198.693	0	199.058
		206	934.12	191.657	0	197.294	197.763	0	0	0	0	204.298	186.389	217.773	175.626	218.697	0	179.553	200.626	221.259	185.477	0	192.877	212.281	0	203.053	207.125	207.96	189.811	199.842	186.539	214.465	210.091	184.566	206.661	213.715	190.05	184.297	0	204.449	199.475	188.998	180.72	200.331	0	178.246	191.846	197.343	207.392
		207	937.98	196.471	0	201.227	189.226	0	0	0	0	191.26	189.409	218.788	182.721	223.189	0	178.654	204.482	227.454	182.537	199.316	205.735	201.601	0	197.561	210.996	219.896	192.728	199.844	185.633	207.673	216.394	188.931	204.987	210.239	200.503	177.568	0	215.981	197.986	187.283	187.317	203.152	0	185.359	193.432	199.253	214.443
		208	941.84	194.939	0	182.969	201.612	0	0	185.153	0	198.731	184.855	220.941	186.757	212.229	0	183.071	200.904	219.749	178.331	202.43	191.342	207.135	0	200.474	207.46	217.414	199.146	200.976	184.868	214.576	216.705	186.985	198.214	207.687	187.557	178.944	0	202.655	191.017	199.773	170.913	191.838	0	184.756	194.376	0	212.448
		209	945.7	208.09	0	185.37	185.848	0	0	184.486	0	191.806	187.751	221.105	194.038	223.182	0	180.513	204.807	219.542	175.311	0	201.831	201.178	192.509	196.273	201.943	217.301	186.215	198.007	196.361	210.855	213.844	182.055	203.371	208.347	192.795	191.467	0	200.773	191.806	196.891	177.301	197.056	0	178.991	194.115	0	205.156
		210	949.56	199.238	0	196.765	199.192	0	0	193.557	0	196.928	190.382	214.759	182.496	223.453	0	189.997	207.285	227.366	173.888	0	201.576	195.614	0	201.506	200.056	222.929	186.141	202.856	189.117	208.639	216.674	182.918	207.665	216.41	189.226	200.753	0	210.944	187.459	195.616	183.067	197.524	0	180.236	203.489	192.754	214.985
		211	953.42	196.746	0	190.657	197.428	0	203.29	0	0	196.631	189.717	222.429	193.972	216.549	0	173.947	209.003	219.266	173.921	0	200.187	189.513	0	206.822	206.877	209.472	195.53	200.022	193.635	210.043	220.043	190.27	207.01	209.004	186.028	186.433	0	203.457	192.647	202.553	168.167	208.488	0	176.288	195.286	184.428	211.478
		212	957.28	191.455	0	182.119	198.551	0	208.86	184.705	0	191.847	0	217.11	180.081	208.991	0	184.367	202.176	220.907	176.839	0	197.385	195.371	0	199.211	209.981	217.576	196.035	203.424	188.129	202.631	210.611	187.303	199.58	216.179	189.79	179.895	0	192.751	194.963	189.64	176.052	201.128	0	179.655	194.574	196.155	205.531
		213	961.14	194.198	0	190.959	191.357	0	0	183.294	0	197.293	192.118	216.664	178.419	210.502	0	188.381	197.753	219.253	181.35	0	205.747	198.07	197.84	200.052	207.825	218.752	200.603	192.832	186.717	204.771	214.116	195.214	215.783	201.523	190.786	181.544	0	201.732	190.232	199.56	183.296	190.362	0	176.581	192.01	189.859	208.947
		214	965	186.021	0	184.548	197.196	0	193.739	179.64	0	187.27	198.241	224.811	188.952	216.144	0	180.888	197.322	219.684	0	0	191.707	204.095	0	206.598	210.443	218.076	197.612	202.177	191.927	214.53	209.296	199.394	210.77	207.117	190.747	178.345	0	207.823	190.975	194.435	174.14	192.75	0	184.841	197.76	192.245	207.34
		215	968.86	187.038	0	185.33	196.375	0	198.224	184.927	0	196.088	201.614	227.854	184.611	210.251	0	186.644	195.573	226.602	180.495	0	197.151	210.092	198.78	200.309	212.173	219.313	189.735	195.553	181.945	204.958	222.69	196.817	207.096	208.14	192.544	188.962	0	205.588	182.739	193.061	172.938	199.745	0	173.573	191.024	183.338	197.386
		216	972.72	187.698	0	187.421	198.457	0	188.721	191.694	0	203.073	192.378	214.088	196.293	213.33	0	182.096	202.743	223.857	172.754	0	197.572	209.729	0	194.948	204.068	214.336	195.67	199.863	192.54	201.635	222.918	188.144	210.152	202.761	186.573	183.793	0	209.758	191.538	201.167	174.103	198.894	0	170.234	195.143	172.618	207.557
		217	976.58	198.544	0	194.855	181.734	0	191.952	192.853	0	210.988	194.777	215.071	191.843	210.582	0	182.591	202.672	220.346	184.451	0	205.419	205.215	194.086	205.806	213.152	207.652	199.257	192.671	183.328	206.826	211.326	197.505	203.373	202.914	199.647	182.182	0	210.631	184.34	198.85	179.989	193.504	0	181.596	194.608	186.361	214.885
		218	980.44	190.9	0	192.406	192.619	0	193.361	174.417	0	207.659	191.166	222.597	193.152	211.471	0	181.684	195.513	215.058	0	0	204.398	205.543	187.989	209.884	207.35	220.834	194.117	197.232	185.325	199.345	222.396	190.781	203.233	203.655	199.607	179.394	0	208.393	191.967	198.246	179.022	194.546	0	177.851	189.919	178.754	210.643
		219	984.3	204.07	0	195.373	196.36	0	193.478	179.455	0	200.821	190.137	214.256	190.472	209.443	0	180.4	198.921	216.866	177.387	0	196.043	205.952	202.84	201.848	202.72	215.607	191.649	179.562	188.747	208.469	208.095	201.363	206.381	211.698	194.127	180.235	0	208.914	189.595	193.208	175.261	195.599	0	178.223	205.5	178.545	212.869
		220	988.16	191.28	0	190.129	189.194	0	203.42	192.954	0	202.427	185.14	215.682	190.243	213.416	0	179.288	200.753	213.618	197.234	0	201.733	212.5	202.495	199.053	209.275	209.37	194.774	190.657	185.72	209.748	210.869	197.495	204.523	216.293	192.657	183.863	0	202.936	190.326	190.651	184.732	201.68	0	176.46	198.265	183.689	210.503
		221	992.02	193.067	0	189.704	199.558	0	0	183.894	0	197.035	191.536	221.507	196.778	210.308	0	172.712	197.765	221.724	180.743	0	199.827	207.056	195.684	195.914	204.175	206.011	202.768	191.02	190.03	200.707	208.099	182.087	211.22	220.8	191.438	186.874	0	207.031	201.411	202.289	172.965	203.425	0	175.649	195.467	186.629	210.767
		222	995.88	198.454	0	192.005	195.986	0	0	182.99	0	197.937	190.924	220.634	179.91	213.848	0	181.517	197.465	213.764	188.995	0	198.301	199.308	188.197	204.492	211.661	208.899	199.027	204.253	189.871	200.596	205.528	187.296	219.482	211.304	195.883	182.776	0	207.564	187.778	192.733	174.472	202.887	0	178.544	190.624	178.887	207.843
		223	999.74	191.844	0	192.061	205.39	195.71	0	193.646	0	203.724	180.04	223.214	195.631	207.695	0	167.426	203.938	215.561	180.684	0	193.187	206.894	197.393	205.458	198.135	211.395	194.809	189.085	185.337	205.675	210.909	191.166	203.689	215.648	192.295	176.323	0	202.482	194.54	197.621	168.015	196.433	0	186.6	198.952	189.544	200.504
		224	1003.6	197.965	0	193.596	198.357	0	206.16	196.041	0	198.128	190.171	227.334	191.035	224.904	0	188.11	199.552	211.514	184.772	0	189.331	204.882	203.063	203.332	198.429	210.927	195.628	191.449	194.552	207.681	207.861	191.187	217.581	208.939	194.265	188.163	0	200.201	187.442	188.093	168.785	200.466	0	185.461	192.179	187.605	214.389
		225	1007.46	194.801	0	195.403	186.705	191.295	0	187.057	204.356	200.256	190.898	223.001	187.388	215.848	0	175.461	203.111	210.515	185.901	0	204.435	196.351	202.545	201.474	202.978	207.379	191.164	195.119	192.56	207.919	204.54	194.091	209.188	215.922	192.773	192.14	0	207.961	183.217	197.293	184.152	197.143	0	175.915	193.117	187.629	201.67
		226	1011.32	199.369	0	186.605	183.808	198.249	0	181.125	0	203.647	0	210.197	188.108	209.375	0	170.332	195.408	217.245	187.735	0	199.163	196.794	195.179	205.911	206.543	208.917	189.675	193.997	189.113	199.348	207.507	185.301	207.947	219.347	195.44	195.978	0	202.529	189.482	193.544	185.54	202.118	0	173.512	199.982	187.715	209.644
		227	1015.18	196.164	0	195.321	187.978	195.665	0	185.745	0	205.9	189.246	227.881	184.999	213.923	0	179.437	196.342	205.318	195.217	204.792	201.035	206.19	200.737	213.434	206.772	209.823	193.733	186.678	185.721	203.907	220.785	201.399	212.853	221.475	197.78	181.371	0	203.838	187.128	201.456	178.354	196.286	0	177.794	196.275	188.822	214.757
		228	1019.04	197.142	0	194.662	185.061	198.514	0	181.14	0	197.112	193.099	221.361	196.217	203.384	0	175.657	199.535	210.049	179.083	0	193.54	206.414	193.977	204.571	203.199	208.91	189.355	193.283	184.684	208.456	207.935	184.701	207.164	213.909	189.192	195.017	0	206.004	181.461	200.478	176.277	188.172	0	174.445	199.956	168.355	207.77
		229	1022.9	192.373	0	201.639	195.262	198.606	0	181.112	0	186.406	192.598	222.181	186.15	204.982	0	178.535	204.702	209.581	178.584	0	194.206	202.619	198.041	205.219	204.751	212.473	188.575	202.346	184.241	210.102	220.486	198.257	205.017	215.925	198.209	192.002	0	202.815	196.472	198.827	171.992	198.409	0	175.688	202.374	182.546	201.432
		230	1026.76	189.232	0	191.765	203.203	196.149	0	192.209	0	197.087	199.902	224.02	187.345	205.573	0	166.155	199.161	218.451	182.29	0	196.25	200.105	202.707	210.523	199.841	218.172	193.881	202.08	185.198	202.731	212.912	199.327	202.499	214.22	191.141	188.665	0	200.404	181.163	201.891	186.606	202.825	0	172.408	203.697	183.325	201.176
		231	1030.62	198.73	180.536	187.918	199.88	198.962	0	188.278	0	195.811	185.79	221.742	170.695	210.275	0	163.201	212.938	219.532	0	0	198.223	211.039	205.908	213.835	209.902	218.876	197.19	194.377	183.465	211.051	208.064	190.892	207.268	216.468	193.051	178.822	0	199.038	186.115	203.26	186.078	193.428	0	174.972	195.511	188.018	202.972
		232	1034.48	194.212	185.73	197.306	208.639	198.992	0	194.365	0	199.886	189.912	222.976	192.618	213.885	0	169.697	199.717	223.929	0	0	202.907	222.911	206.043	208.31	216.993	218.531	187.977	205.613	189.823	210.601	207.541	192.151	199.643	216.306	187.369	187.639	0	213.197	186.202	204.573	177.769	198.903	0	183.722	203.619	183.896	200.177
		233	1038.34	181.489	0	191.614	208.119	206.826	0	191.864	0	206.137	202.815	223.639	184.465	208.978	0	178.352	197.524	222.647	187.001	0	205.027	218.077	202.489	196.408	205.525	214.054	188.908	192.157	183.312	214.407	209.904	186.215	193.674	217.68	188.485	190.142	0	211.761	183.499	196.411	176.712	191.046	0	180.992	195.563	189.751	210.216
		234	1042.2	184.528	180.87	192.056	202.215	198.025	0	189.259	0	206.606	190.796	226.145	192.007	203.096	0	183.793	201.769	216.706	181.616	0	203.647	207.874	206.533	209.136	201.434	212.958	187.827	197.909	183.888	208.59	205.857	196.571	197.216	214.575	179.177	183.406	0	205.367	185.438	212.602	179.296	198.094	0	185.12	199.91	181.288	208.574
		235	1046.06	202.951	181.874	191.238	205.056	188.075	0	180.532	0	203.231	192.962	230.142	184.962	215.566	0	0	195.995	222.529	172.767	0	188.719	217.631	198.773	206.056	207.371	213.77	193.294	0	182.895	213.563	219.859	194.12	205.967	217.665	179.795	180.023	0	198.363	181.295	194.462	165.042	187.052	0	181.534	196.268	185.462	202.347
		236	1049.92	193.545	189.312	191.979	200.33	194.947	0	186.119	0	209.023	199.11	228.017	189.81	210.095	0	176.061	201.681	220.369	188.385	0	202.19	218.601	200.29	207.801	199.66	213.326	188.706	0	192.414	197.896	215.298	191.777	200.407	209.011	181.296	175.813	0	210.339	189.971	196.027	176.215	200.67	0	182.86	201.404	180.601	208.677
		237	1053.78	189.219	188.167	188.653	194.81	195.319	0	194.184	0	209.606	193.407	223.907	191.366	220.583	0	172.5	203.21	217.514	188.694	0	200.013	210.079	205.437	212.221	204.789	207.425	193.616	0	198.535	216.688	210.967	189.219	202.938	214.816	177.599	190.591	0	199.739	190.968	208.15	174.848	199.077	0	186.101	196.314	185.795	211.105
		238	1057.64	190.213	0	193.702	197.801	204.076	0	183.733	0	198.465	190.265	227.381	183.855	209.927	0	178.734	195.439	234.331	191.891	0	196.002	208.384	199.154	212.701	197.724	216.601	187.494	0	188.586	212.489	214.948	175.62	216.589	215.714	185.302	187.445	0	199.33	183.709	195.581	180.245	193.321	0	175.881	211.963	182.104	203.439
		239	1061.5	188.059	185.105	198.349	197.984	203.699	0	179.49	0	205.538	187.126	224.052	189.922	211.502	0	177.288	201.116	234.848	188.488	0	202.087	200.108	209.919	203.174	202.242	215.987	190.022	0	190.103	213.568	210.27	192.025	206.025	214.076	178.743	176.806	0	208.329	188.093	196.592	177.682	196.912	0	178.276	198.578	181.653	209.837
		240	1065.36	204.618	189.081	182.6	194.747	197.24	0	186.601	0	195.364	184.608	220.256	185.365	215.673	0	0	211.978	219.721	185.108	0	202.37	204.608	209.06	203.601	206.024	218.846	196.302	193.142	189.977	212.233	206.146	186.548	205.336	219.742	186.945	185.275	0	208.478	187.144	194.398	171.637	201.883	0	184.044	202.222	185.039	208.18
		241	1069.22	185.734	191.785	184.679	201.763	198.375	0	174.548	0	195.701	190.084	222.483	180.646	220.199	0	183.194	207.285	230.123	180.305	0	206.203	203.317	206.844	208.336	194.313	213.613	201.65	0	184.824	210.143	210.672	190.652	214.755	218.465	181.985	187.002	0	211.183	186.965	199.251	178.656	201.623	0	182.093	200.515	176.055	215.325
		242	1073.08	195.202	189.066	176.825	199.01	199.347	0	184.752	0	201.622	191.262	219.781	183.008	225.906	0	181.488	218.374	217.026	183.801	201.993	205.294	215.984	201.36	205.335	197.189	209.356	194.226	0	189.078	213.677	211.629	194.713	207.473	226.532	188.206	186.545	0	223.196	183.821	206.524	168.722	190.294	0	185.436	195.281	183.059	205.418
		243	1076.94	190.329	197.095	189.18	193.819	196.955	0	185.571	0	193.826	186.574	221.598	187.14	218.081	0	187.033	214.727	218.95	183.97	0	199.933	202.956	194.697	198.558	195.379	207.922	201.955	0	185.301	203.593	218.432	187.575	213.888	217.116	168.874	181.825	0	217.718	180.563	202.337	188.465	191.93	0	180.435	203.746	189.999	202.601
		244	1080.8	203.05	0	187.753	196.124	196.012	0	180.036	0	196.196	186.746	229.427	184.499	213.747	0	172.873	198.5	219.622	188.631	206.262	211.952	215.232	211.147	207.583	205.904	206.222	202.619	0	187.403	214.546	217.225	191.385	196.768	218.157	186.633	189.759	0	214.763	185.488	188.733	181.466	195.698	0	179.087	200.687	181.811	209.862
		245	1084.66	193.62	0	185.63	186.174	200.933	0	184.409	0	206.373	193.159	227.869	185.431	215.957	0	187.342	203.451	244.75	181.904	0	210.849	208.225	205.435	204.549	208.447	215.829	200.966	0	180.508	207.925	233.368	193.314	204.423	215.728	191.016	188.433	0	204.264	190.449	195.754	183.479	190.397	0	186.927	205.634	186.127	206.115
		246	1088.52	190.535	0	185.055	195.087	205.792	0	186.965	0	196.629	189.84	220.553	187.236	216.085	0	185.741	200.864	220.847	189.218	0	204.797	217.538	193.127	206.56	198.499	214.04	200.245	188.538	187.341	205.469	218.642	189.95	209.266	226.581	225.032	181.022	0	212.493	186.763	194.335	189.039	200.705	0	178.146	205.937	185.804	210.659
		247	1092.38	186.578	185.21	191.888	196.942	201.092	0	0	0	204.01	197.387	219.459	200.116	217.442	0	177.974	205.716	219.806	194.182	204.887	204.009	215.159	195.464	209.737	193.768	208.892	202.458	0	188.722	207.035	210.469	186.743	197.735	226.018	179.361	187.417	0	213.065	188.485	196.952	187.331	200.401	0	189.559	209.754	179.394	215.206
		248	1096.24	188.601	0	184.641	211.356	198.948	0	192.176	0	194.553	186.262	219.397	186.815	211.826	0	179.615	201.038	220.97	188.824	0	205.632	209.388	191.597	211.824	203.677	209.757	191.848	0	183.452	209.929	220.886	184.92	192.553	222.102	187.775	179.778	0	216.506	176.431	190.224	183.895	184.502	0	177.065	203.16	184.783	213.343
		249	1100.1	198.568	191.111	180.523	199.161	189.106	0	0	0	196.198	184.126	211.269	194.895	212.004	0	178.091	205.471	215.503	179.745	202.871	199.412	204.679	201.797	208.96	192.744	212.514	200.744	0	188.675	211.059	211.841	193.746	200.381	213.863	183.408	176.518	0	209.823	185.506	192.065	180.491	196.378	0	186.881	199.609	173.881	213.912
		250	1103.96	190.051	0	187.374	187.442	196.903	0	195.265	0	188.38	190.27	220.71	193.022	217.753	176.228	174.697	199.998	227.121	188.29	204.352	201.539	207.424	189.175	213.349	199.446	207.997	188.505	198.458	184.964	214.425	198.109	189.365	196.025	215.205	192.975	186.211	0	216.532	194.095	189.273	189.635	196.601	0	181.202	199.725	183.132	206.9
		251	1107.82	194.455	0	195.222	204.951	192.319	0	196.52	0	194.537	189.501	217.946	194.365	209.259	0	173.601	196.72	227.846	185.357	203.242	197.887	203.096	202.279	211.661	208.415	214.417	204.456	0	187.409	205.839	206.04	191.314	205.121	215.323	200.893	182.662	0	205.752	184.555	190.205	202.681	197.616	0	181.747	191.76	183.791	209.527
		252	1111.68	191.39	185.765	191.177	202.137	210.607	0	0	0	199.069	191.263	235.908	195.81	216.767	0	178.485	196.532	222.849	187.154	195.457	204.271	212.669	198.804	198.797	208.77	214.217	198.806	0	188.56	206.632	219.658	188.912	210.746	228.835	199.753	199.854	0	211.927	191.116	180.929	187.797	198.724	0	181.564	197.691	184.813	220.51
		253	1115.54	179.003	0	182.318	199.834	197.604	0	187.756	0	203.405	191.611	216.727	198.852	212.632	0	181.733	205.078	218.785	183.725	202.422	195.672	221.763	209.271	194.679	202.148	215.202	190.47	0	185.453	210.253	213.52	193.874	208.124	219.573	190.178	189.475	0	205.566	191.062	191.513	186.313	194.714	0	178.026	200.164	171.378	211.051
		254	1119.4	188.24	176.358	181.517	189.154	194.347	0	0	0	197.34	190.98	225.692	187.838	214.346	173.881	188.094	201.03	217.861	190.032	208.599	205.475	211.515	201.586	195.444	196.554	220.773	187.811	0	187.768	217.535	218.592	195.291	211.451	222.432	194.448	182.236	0	208.404	188.008	204.881	188.899	204.864	0	171.41	205.452	184.725	215.962
		255	1123.26	192.016	0	182.563	191.28	198.6	0	0	0	204.141	188.047	224.096	197.682	219.365	0	184.779	202.924	213.369	185.945	0	189.623	215.75	193.809	204.759	195.96	206.731	190.532	0	189.965	214.763	218.783	180.239	202.378	224.894	182.83	184.844	0	209.707	187.169	186.011	197.012	207.396	0	183.043	199.75	185.963	214.791
		256	1127.12	191.612	190.386	183.136	192.753	201.71	0	183.626	0	192.737	178.322	227.982	189.255	215.625	172.434	183.143	199.872	218.033	189.958	0	199.302	217.772	202.149	200.573	208.116	213.329	188.311	207.854	190.483	209.325	216.843	187.68	203.675	222.595	188.742	177.531	0	211.41	180.882	195.689	187.27	196.602	0	176.089	200.568	189.082	215.331
		257	1130.98	191.707	0	184.162	196.217	196.385	0	0	0	187.454	183.24	231.769	188.966	219.927	169.177	177.493	208.061	214.324	192.49	201.128	188.734	213.53	188.745	195.685	202.959	200.682	188.605	200.583	182.834	218.225	212.708	184.914	210.922	231.26	197.583	199.046	0	214.516	194.298	198.003	194.006	211.653	0	185.747	201.104	176.424	199.968
		258	1134.84	191.232	0	189.166	199.539	199.541	0	0	0	194.949	190.157	217.611	195.497	215.59	0	186.396	203.985	220.281	184.35	210.471	197.338	215.844	193.992	209.896	203.022	201.96	192.441	196.302	185.375	216.058	221.539	186.129	208.674	214.785	188.545	185.942	0	211.569	194.619	190.546	190.39	205.309	0	180.074	212.808	176.826	210.505
		259	1138.7	188.4	181.456	183.94	197.483	197.432	0	0	0	199.874	187.521	220.555	192.934	210.682	169.69	182.526	208.107	201.801	190.416	212.011	193.653	207.055	198.887	213.589	198.942	209.88	189.049	200.953	191.823	212.477	214.648	198.236	208.247	228.013	187.937	203.356	0	206.718	184.649	197.399	182.791	202.1	0	180.51	202.39	183.514	209.255
		260	1142.56	200.64	0	184.081	197.598	201.273	0	176.2	0	189.771	182.636	223.179	188.455	216.21	170.734	185.635	211.25	208.477	184.867	0	198.341	204.638	199.176	206.071	198.885	212.084	185.439	204.525	183.003	205.843	215.378	187.51	215.756	232.408	185.205	178.329	0	209.685	193.987	193.591	186.198	200.475	0	179.336	194.448	179.084	199.123
		261	1146.42	207.033	192.733	181.983	190.616	204.259	203.841	0	0	200.275	183.882	228.005	184.226	217.039	180.085	184.369	203.565	210.389	193.535	202.126	195.651	216.674	197.316	197.447	202.746	203.901	198.889	208.634	187.404	216.261	205.106	192.203	204.752	219.615	190.218	187.667	0	201.139	183.652	187.656	186.411	209.016	0	184.037	193.225	177.3	206.695
		262	1150.28	206.15	183.167	193.344	183.952	194.36	0	181.118	0	199.649	178.046	226.041	186.089	221.857	170.454	179.565	200.693	211.64	190.502	203.402	189.603	223.351	201.354	206.075	188.717	211.5	196.389	209.602	182.092	207.058	212.874	197.421	202.965	210.089	187.035	180.52	0	210.516	197.255	190.394	182.399	207.698	0	199.092	201.521	178.089	217.551
		263	1154.14	194.519	184.357	189.298	184.574	200.114	0	0	0	197.302	186.783	223.742	185.832	210.195	177.727	177.222	197.303	208.664	185.672	203.391	192.183	210.517	194.063	203.321	205.682	212.77	199.14	201.398	194.813	213.188	216.759	193.802	205.506	213.424	188.555	188.784	0	200.577	201.331	195.038	179.136	215.315	0	180.364	200.484	178.214	210.266
		264	1158	194.149	180.241	190.372	187.707	201.944	196.289	169.971	0	206.49	186.636	222.965	191.625	216.659	178.743	181.619	207.393	205.002	194.941	204.364	182.495	202.842	199.085	205.178	197.045	207.698	197.168	206.413	189.215	226.184	211.275	195.796	200.871	217.082	190.531	187.83	0	212.371	200.884	202.253	183.877	206.044	0	188.621	196.441	180.932	199.208
		265	1161.86	195.572	185.011	186.193	195.588	202.03	200.129	172.474	0	192.654	184.912	215.312	191.539	220.497	175.152	192.693	200.335	214.168	178.422	198.011	197.157	209.537	198.316	201.47	204.03	209.938	183.557	196.495	191.586	219.452	210.152	201.973	209.319	218.826	189.877	189.136	0	213.554	189.332	201.616	180.099	213.108	0	183.985	196.1	169.484	215.641
		266	1165.72	200.973	181.077	184.374	188.838	197.031	0	170.211	0	187.111	195.256	229.175	191.035	215.711	188.869	184.663	208.25	219.222	195.273	203.689	189.905	216.189	191.649	208.44	193.754	208.904	191.734	200.077	181.919	213.007	215.021	193.868	209.886	219.609	182.075	200.747	0	209.642	194.384	193.9	188.7	202.655	0	185.854	207.114	181.242	211.465
		267	1169.58	184.825	183.586	191.636	187.521	202.23	0	0	0	206.468	184.603	219.366	193.221	207.227	176.626	174.369	210.768	213.929	185.007	208.484	183.078	211.948	201.208	205.516	193.979	217.662	189.926	199.572	177.664	217.79	203.982	200.121	205.576	215.097	188.537	194.421	0	204.535	190.971	204.433	187.82	206.104	0	185.669	207.863	177.341	211.572
		268	1173.44	199.355	185.905	198.997	187.366	200.833	0	0	0	193.385	0	223.619	190.892	215.942	169.609	183.227	210.662	214.272	182.465	201.13	206.098	211.214	189.257	195.883	200.687	211.843	187.688	205.446	185.812	210.181	205.687	203.696	197.452	214.537	189.922	184.543	0	206.753	191.614	193.607	172.134	213.059	0	191.184	197.749	178.884	206.298
		269	1177.3	205.671	186.955	183.936	191.161	199.345	197.299	0	0	202.232	0	222.436	194.981	209.838	177.213	189.327	205.857	212.319	189.396	205.692	191.578	219.217	198.19	200.831	201.492	208.557	201.293	199.056	191.492	210.652	215.798	197.462	196.455	214.816	188.224	207.227	0	203.523	187.544	191.452	172.865	207.389	0	186.788	195.015	178.579	209.626
		270	1181.16	188.442	179.929	192.976	194.668	195.577	198.291	178.292	0	195.938	0	228.816	183.811	205.765	176.821	177.964	200.203	209.759	175.583	198.589	196.466	198.529	196.005	213.964	199.016	208.724	191.824	198.695	188.637	211.384	209.84	191.426	205.002	220.783	186.492	199.076	0	200.483	186.775	196.395	168.031	209.421	0	187.971	193.828	172.824	215.714
		271	1185.02	190.573	189.146	194.371	197.362	200.571	0	0	0	191.906	189.665	229.591	186.221	206.21	166.419	173.861	201.989	210.402	180.407	199.08	204.316	206.269	194.227	213.419	186.302	218.338	195.839	195.394	193.419	208.231	197.751	203.371	201.73	212.471	194.716	205.811	0	208.594	194.411	203.725	173.647	192.454	0	184.629	199.608	178.673	221.507
		272	1188.88	192.441	0	194.143	188.577	197.133	201.15	179.87	0	186.727	0	225.085	192.649	207.914	168.499	176.922	197.686	211.806	177.308	199.412	189.762	207.604	204.025	216.916	206.221	207.315	196.85	191.081	190.746	211.453	205.95	197.918	206.609	213.503	180.659	187.578	0	214.588	187.348	202.544	188.139	203.173	0	186.562	191.561	178.422	207.575
		273	1192.74	193.079	187.68	188.637	185.101	192.13	199.319	182.356	0	190.49	0	230.323	184.536	208.374	175.514	174.884	195.405	215.708	177.703	199.694	201.513	212.677	208.861	209.289	197.853	199.218	184.758	192.415	194.852	209.588	205.197	190.81	200.813	219.546	181.748	181.816	0	215.197	181.428	201.826	165.768	195.911	0	187.167	195.949	174.793	213.253
		274	1196.6	191.904	180.841	204.773	179.914	194.735	198.742	179.83	0	0	0	229.29	186.13	217.608	179.499	181.353	200.968	206.098	190.377	205.137	201.215	212.171	202.999	202.58	194.183	206.865	188.204	198.6	188.831	211.109	206.343	207.669	200.97	217.79	196.898	188.961	0	202.901	191.161	199.482	172.232	199.41	0	177.682	199.861	176.715	221.241
		275	1200.46	196.832	175.686	198.999	203.991	191.078	203.473	183.519	0	190.75	185.758	228.701	176.117	208.593	176.444	176.404	196.686	215.917	180.934	199.861	197.222	223.551	206.136	194.974	208.451	215.045	186.863	195.462	182.833	216.553	212.726	192.415	197.196	216.536	198.515	191.558	0	202.388	198.722	208.529	174.168	205.948	0	181.391	201.842	173.091	206.47
		276	1204.32	198.428	178.043	194.493	193.04	194.7	204.799	176.133	0	200.596	188.588	218.646	187.093	208.675	172.778	185.929	199.244	212.872	177.69	201.018	207.793	211.008	192.67	211.079	201.97	204.108	191.768	188.326	185.475	218.843	208.16	189.615	212.324	213.52	183.173	194.233	0	203.261	195.033	207.161	173.368	202.538	0	175.822	190.341	173.791	219.486
		277	1208.18	200.582	176.678	194.707	189.538	191.646	201.53	167.894	0	197.518	180.102	225.123	182.163	210.593	171.017	182.068	203.444	215.187	177.136	0	195.061	200.977	190.576	201.187	201.215	203.959	191.322	186.245	189.664	211.789	202.544	191.793	204.566	214.4	192.709	174.548	0	203.346	192.349	211.616	176.77	198.996	0	178.61	196.698	177.015	203.536
		278	1212.04	197.948	181.729	190.274	197.309	200.618	203.706	187.277	0	189.201	183.497	220.364	176.891	222.487	186.412	183.091	198.814	210.507	175.824	193.422	201.12	210.265	201.188	208.721	207.294	207.384	195.726	200.66	174.918	216.048	198.929	199.248	207.731	216.853	201.269	182.611	0	213.619	196.773	202.117	180.309	209.18	0	185.425	188.745	171.13	209.415
		279	1215.9	203.298	175.591	201.242	196.841	194.714	198.136	181.109	0	196.293	182.528	229.192	180.243	201.964	176.961	175.125	197.443	212.188	180.567	198.906	192.945	206.038	195.707	198.232	197.263	207.237	197.437	188.836	185.3	210.269	202.37	196.326	203.624	222.525	189.361	193.782	0	199.884	190.293	205.578	173.924	209.695	0	188.503	191.405	170.144	221.282
		280	1219.76	199.806	177.98	201.133	182.172	200.211	199.278	0	0	183.421	0	233.321	177.957	210.704	168.71	179.282	200.686	229.48	190.944	200.376	195.955	192.896	191.061	202.608	199.059	214.538	199.886	196.995	193.581	220.857	205.298	196.404	201.892	215.976	186.024	181.61	0	208.161	195.056	205.161	181.134	204.033	0	191.961	198.401	177.36	215.525
		281	1223.62	195.277	187.058	190.045	190.763	197.54	192.416	176.5	0	193.982	187.288	224.299	180.846	201.48	164.254	185.429	206.77	204.8	186.204	195.703	199.423	205.617	194.545	217.147	205.568	208.167	195.98	185.161	181.344	228.647	192.555	198.027	203.573	225.55	194.48	186.333	0	208.863	192.525	214.297	174.651	193.152	0	181.956	195.292	176.856	204.5
		282	1227.48	187.234	179.658	187.439	184.664	200.527	193.569	177.76	0	200.807	181.449	220.599	177.614	204.821	163.764	180.803	198.583	213.177	181.391	197.269	208.188	214.412	198.343	207.489	212	204.996	183.033	191.429	188.68	220.111	200.558	195.17	207.531	207.506	198.109	182.49	0	207.71	197.566	208.482	181.668	192.82	0	183.624	194.664	173.001	210.402
		283	1231.34	198.755	184.45	192.342	202.733	196.343	190.643	181.452	0	189.709	187.457	226.57	177.658	204.429	174.16	172.486	197.361	228	188.874	194.254	203.115	212.608	201.48	211.859	197.318	214.529	194.589	197.816	183.386	207.966	199.161	204.723	196.863	217.365	194.531	193.43	0	213.902	204.088	208.498	173.315	208.957	0	191.023	199.691	175.367	214.102
		284	1235.2	196.974	185.427	191.868	196.984	195.265	190.929	178.28	0	189.907	182.744	223.623	182.833	192.467	172.855	177.643	200.215	218.187	0	0	206.848	215.379	200.044	212.339	209.12	202.102	203.774	195.815	188.374	223.645	197.662	194.3	204.885	224.701	201.135	180.976	0	214.593	193.526	198.611	172.624	195.463	198.015	185.58	193.606	178.754	213.488
		285	1239.06	186.914	180.333	183.691	195.775	194.366	195.556	169.616	0	183.709	188.486	225.013	185.919	210.165	175.631	176.203	194.466	218.635	182.792	191.557	201.493	205.361	197.392	208.38	209.884	199.051	199.333	200.287	183.152	216.423	208.212	190.669	214.283	214.831	194.294	184.787	0	216.069	200.808	203.141	181.778	211.025	0	189.023	196.85	174.974	212.703
		286	1242.92	183.996	180.112	199.083	201.191	199.813	198.616	180.542	0	187.79	193.756	222.689	182.812	217.818	178.49	169.764	206.036	215.389	176.617	195.025	193.006	216.003	201.059	199.39	202.934	209.123	191.963	197.371	179.881	208.176	193.465	192.141	213.72	210.205	205.959	193.401	0	219.778	183.402	203.079	175.403	208.333	185.476	179.977	196.627	183.229	204.925
		287	1246.78	193.509	176.506	194.051	198.563	205.86	192.328	172.661	0	194.577	190.303	220.302	190.01	201.091	0	179.303	195.846	216.872	183.702	0	187.423	201.272	190.233	202.586	204.836	205.282	186.856	201.909	190.199	213.561	199.805	189.919	224.03	221.204	214.46	191.898	0	209.124	195.48	200.987	182.703	211.058	199.805	190.528	193.707	175.741	205.445
		288	1250.64	200.1	175.987	190.105	196.098	200.9	192.847	180.513	0	189.875	188.5	211.884	171.204	210.657	172.174	179.351	198.011	215.178	173.78	0	183.525	207.123	202.128	203.289	214.611	202.801	201.112	201.578	193.397	217.52	202.51	201.653	214.155	211.225	192.679	180.975	0	207.827	197.265	216.804	177.409	199.837	0	191.3	191.398	174.626	218.784
		289	1254.5	193.02	188.224	193.299	194.917	200.844	191.99	0	0	0	199.363	214.533	178.973	211.484	0	185.844	193.139	214.222	178.556	204.202	185.164	208.872	196.615	206.094	207.141	213.995	197.521	199.465	190.625	211.888	200.744	191.055	206.716	218.092	205.113	189.27	0	200.304	180.932	202.781	175.247	211.759	203.818	188.952	196.612	187.735	206.067
		290	1258.36	203.179	180.986	194.633	193.704	205.3	190.089	177.084	0	196.49	191.029	219.629	173.666	212.438	176.936	175.738	198.14	221.682	0	0	191.328	206.871	191.448	210.823	195.136	208.899	197.1	195.706	189.596	204.937	209.913	194.406	216.037	222.191	198.121	180.866	0	206.462	183.136	199.923	179.685	208.744	194.832	191.477	199.565	184.276	211.643
		291	1262.22	198.322	175.27	193.895	198.189	197.172	200.039	167.852	0	0	188.437	224.462	186.39	218.47	170.891	179.558	203.362	220.993	174.033	189.629	192.798	197.947	186.51	207.187	196.715	202.354	187.741	203.899	190.937	207.58	205.755	187.219	212.864	220.63	208.426	179.543	0	207.907	188.229	221.862	170.812	205.121	0	193.371	194.803	180.413	210.265
		292	1266.08	198.347	184.167	193.073	190.01	205.285	194.781	174.362	0	0	182.216	218.675	180.81	209.46	178.546	174.646	200.568	231.529	188.199	0	186.449	202.878	192.004	203.693	205.988	204.905	186.056	200.958	180.508	210.901	212.047	189.563	200.248	221.174	199.296	189.424	0	207.434	192.422	207.212	173.494	210.788	176.149	193.796	192.558	183.871	211.256
		293	1269.94	195.36	173.9	199.58	201.395	208.937	198.47	173.31	0	197.711	194.679	217.822	182.907	213.385	174.195	184.781	193.055	221.665	184.103	0	188.679	206.813	194.066	208.888	197.098	210.916	186.335	197.918	182.401	209.924	198.397	188.414	205.039	217.786	188.768	184.088	0	213.996	188.801	196.639	175.27	210.937	188.975	181.745	195.791	183.061	210.482
		294	1273.8	203.483	185.152	202.004	198.719	196.024	190.891	175.405	0	200.092	195.225	219.288	179.995	209.966	175.054	180.075	201.928	213.911	179.31	0	184.886	211.26	191.72	205.636	202.442	202.495	192.308	205.642	188.697	222.646	203.136	186.92	206.077	223.194	200.671	178.41	0	199.255	193.026	214.233	179.196	201.129	194.043	185.172	193.846	184.182	209.894
		295	1277.66	190.91	177.938	186.361	194.308	200.634	184.654	177.701	0	0	0	222.909	181.605	203.185	170.912	178.677	202.204	217.586	177.994	200.16	200.117	206.108	193.927	198.783	202.672	203.156	184.715	203.595	190.825	213.199	193.533	191.945	203.016	215.293	193.317	181.427	0	200.316	197.072	205.291	182.821	199.428	185.073	189.703	196.358	182.503	213.215
		296	1281.52	190.265	173.66	185.228	195.303	201.864	186.089	175.376	0	0	195.957	219.949	188.044	217.133	173.078	187.154	212.53	218.359	179.24	191.813	190.103	211.245	194.982	202.255	204.656	191.744	185.037	209.462	188.243	217.422	200.148	188.556	197.202	223.846	198.327	184.709	0	225.517	196.254	197.659	184.258	193.845	195.346	194.327	197.347	182.494	203.673
		297	1285.38	197.048	178.886	191.173	190.791	198.73	185.609	186.108	0	0	187.252	217.32	183.824	213.873	173.368	181.712	205.368	218.965	187.813	195.841	183.041	196.202	192.596	210.136	188.164	203.843	189.643	212.753	195.217	213.301	206.65	186.684	207.578	221.756	187.888	177.716	0	209.396	194.253	205.306	177.922	200.975	186.363	193.247	199.874	184.579	210.197
		298	1289.24	198.358	0	177.057	202.333	196.994	191.548	194.255	0	180.98	193.696	205.889	186.542	219.312	169.747	183.907	225.076	220.891	184.347	200.044	194.473	204.688	190.168	202.491	194.796	201.593	195.949	200.233	191.017	220.035	212.198	195.32	207.239	225.151	190.961	181.635	0	185.727	197.065	202.551	176.492	198.891	187.332	193.23	188.149	183.606	214.561
		299	1293.1	191.687	176.81	191.606	184.119	208.018	186.155	181.648	0	191.313	186.2	215.674	192.228	208.382	174.821	180.755	205.1	218.689	188.095	201.682	192.998	212.207	189.954	208.283	202.556	211.608	193.274	206.457	191.624	219.455	209.469	194.056	208.394	222.932	198.419	177.28	0	198.951	195.088	204.88	176.018	210.965	196.115	189.302	189.856	173.169	219.797
		300	1296.96	191.828	0	195.921	183.308	190.702	184.97	190.321	0	185.461	195.394	216.299	185.889	216.184	171.223	179.159	210.735	220.534	173.36	0	187.283	197.945	196.502	211.306	202.692	191.08	190.938	204.941	179.396	213.953	205.278	177.554	209.166	215.945	193.002	177.189	0	217.26	195.996	207.435	180.477	202.309	193.468	193.893	193.972	186.03	213.997
		301	1300.82	206.878	0	191.43	185.912	202.868	192.778	182.622	0	0	186.247	216.236	189.213	206.837	168.595	170.691	203.292	226.249	171.169	198.566	192.126	206.112	199.73	199.55	198.74	202.144	195.471	198.749	188.957	211.717	198.515	188.434	208.531	222.746	191.49	179.485	0	219.82	195.835	187.341	178.732	203.316	180.678	194.197	190.491	168.129	212.04
		302	1304.68	200.378	180.687	197.609	198.225	186.47	191.668	184.251	0	0	191.799	224.165	175.596	211.65	181.165	171.35	213.796	228.493	179.55	203.621	200.559	202.111	186.151	197.455	191.924	206.199	183.333	199.942	185.129	215.044	195.116	182.541	213.765	226.894	186.59	185.142	0	202.806	182.918	207.995	188.138	207.606	183.612	196.722	198.182	176.292	221.182
		303	1308.54	198.69	166.66	196.638	187.287	198.79	0	173.035	0	0	186.888	211.263	190.293	216.393	168.262	174.372	201.536	222.91	174.788	199.168	190.01	192.707	193.401	200.913	202.497	196.965	194.962	204.29	196.842	206.435	197.319	187.213	216.631	208.016	181.047	187.505	0	205.402	200.627	198.231	175.184	211.52	185.589	188.976	195.27	183.745	208.929
		304	1312.4	200.581	0	195.626	0	198.577	189.069	177.909	0	0	184.525	218.877	184.058	216.002	174.937	177.734	207.518	227.093	178.641	0	185.038	195.955	191.76	206.045	202.227	199.462	190.313	200.556	196.156	210.398	201.904	192.86	205.97	218.04	194.241	182.775	0	201.208	192.435	208.753	173.629	206.355	178.666	194.336	186.865	181.025	203.949
		305	1316.26	204.218	176.414	195.625	194.645	188.719	197.112	185.623	0	0	178.982	221.821	186.809	209.119	172.847	175.21	199.132	222.653	180.821	202.387	191.225	198.22	202.692	202.601	196.794	197.732	187.72	193.629	175.991	217.63	202.531	195.483	206.33	211.41	194.142	173.578	0	204.629	190.242	203.659	180.5	204.495	172.862	184.273	187.896	195.978	201.849
		306	1320.12	206.43	181.601	200.609	190.99	204.324	189.305	188.921	0	0	183.204	226.424	184.021	200.516	170.266	170.605	190.051	215.92	180.119	203.35	200.588	202.297	191.538	199.196	189.512	214.553	196.736	200.947	183.451	214.393	198.531	190.811	214.135	219.249	188.159	183.696	0	209.295	178.312	199.429	165.508	206.88	187.26	199.656	189.909	194.046	203.097
		307	1323.98	215.613	181.529	189.708	197.246	185.048	0	190.129	0	0	185.451	213.586	179.372	200.778	0	165.857	197.7	225.313	190.097	199.802	197.289	204.148	195.436	202.774	204.03	212.446	197.687	191.481	194.109	211.882	191.36	189.635	204.832	217.864	190.768	185.802	0	210.12	191.558	199.426	179.68	204.95	179.526	193.624	191.832	175.826	202.135
		308	1327.84	208.056	178.311	189.146	194.424	191.295	195.056	174.566	0	0	189.159	219.922	183.916	200.539	162.169	171.268	197.312	217.577	186.191	197.427	213.224	202.861	185.131	208.088	195.02	204.345	192.419	192.887	188.191	211.722	199.274	178.338	212.794	214.227	181.587	179.182	0	209.032	198.25	203.208	177.409	204.864	0	204.831	195.637	180.076	212.406
		309	1331.7	202.85	179.775	185.941	193.482	184.017	0	175.376	0	185.185	181.276	218.634	184.943	214.517	0	171.833	198.023	224.285	183.525	191.58	188.277	209.801	190.745	211.956	191.171	210.918	195.059	188.775	186.478	202.169	200.972	187.94	197.992	219.277	182.008	179.787	0	223.02	185.052	199.93	182.939	207.125	184.174	200.119	198.755	174.129	204.548
		310	1335.56	207.968	183.893	186.635	188.892	191.42	194.708	158.002	0	0	182.175	215.732	185.811	205.963	166.905	175.132	204.606	220.354	185.775	198.492	198.944	192.313	189.771	200.069	189.859	212.073	180.854	187.586	182.932	209.529	195.753	185.624	203.366	219.909	187.399	192.765	0	205.348	187.975	203.565	182.846	208.379	181.514	213.243	193.886	178.125	206.501
		311	1339.42	200.152	172.715	188.913	184.767	207.949	191.861	163.79	0	0	179.955	217.758	190.151	210.762	166.169	175.292	192.057	212.014	182.376	196.741	200.439	191.707	192.131	197.65	208.257	211.803	195.867	194.408	185.766	205.363	189.947	181.016	199.956	221.718	179.617	178.807	0	224.4	192.641	202.93	171.841	206.917	0	184.956	202.812	179.225	191.162
		312	1343.28	206.778	177.834	192.03	189.358	193.352	189.127	174.768	0	0	180.921	226.793	188.163	210.952	169.551	177.422	195.635	222.65	193.853	191.105	199.742	190.99	199.23	194.032	194.091	210.204	196.094	193.917	177.293	216.053	203.131	189.975	205.302	207.857	181.949	188.803	0	215.961	195.077	198.323	177.187	208.574	0	205.653	185.301	180.901	206.937
		313	1347.14	209.407	185.078	189.899	198.295	195.486	188.319	0	0	0	183.834	228.371	195.437	214.695	160.561	168.737	182.485	212.378	182.204	195.518	201.764	209.466	192.562	201.643	189.489	212.423	184.971	195.865	174.282	201.522	199.659	180.658	198.948	220.226	177.157	182.372	0	217.92	193.48	176.237	166.279	213.253	0	199.015	189.932	176.644	192.096
		314	1351	213.283	175.586	188.657	198.532	189.947	187.529	177.873	0	0	185.861	225.833	191.344	206.539	164.781	175.026	190.66	219.622	170.73	191.053	203.567	198.006	212.436	204.194	201.065	201.472	197.879	201.783	173.474	195.719	187.862	188.069	196.879	217.411	184.702	185.043	0	223.022	195.384	185.053	176.742	208.226	0	202.701	189.26	179.351	208.865
		315	1354.86	200.205	181.229	190.985	201.616	191.451	186.103	174.788	197.453	0	178.831	229.284	185.886	212.79	173.913	169.006	195.748	209.773	182.889	200.996	206.624	203.066	192.886	202.498	204.057	211.898	181.531	199.533	188.767	208.212	198.164	181.594	208.99	207.774	185.953	181.677	0	210.535	181.678	192.34	175.128	205.929	0	195.29	192.659	170.537	206.745
		316	1358.72	209.955	165.996	198.185	204.015	192.969	191.609	169.586	209.255	0	188.053	224.614	188.895	213.269	171.014	176.51	199.065	216.929	185.115	194.03	202.83	190.74	199.949	196.864	188.449	210.76	195.303	191.794	183.063	198.859	197.64	190.916	204.503	214.661	187.06	185.571	0	214.041	190.541	192.687	167.769	198.116	0	187.872	192.447	177.85	195.929
		317	1362.58	210.62	178.804	190.273	202.67	196.669	184.103	171.378	0	0	177.761	224.354	176.21	202.643	176.742	171.738	194.422	223.191	182.194	200.581	207.979	202.328	198.753	201.607	187.35	205.636	191.763	187.809	186.51	209.023	193.663	183.497	205.45	220.402	179.883	195.721	0	211.474	193.058	188.972	179.72	203.381	175.461	192.846	195.203	182.07	192.335
		318	1366.44	206.665	173.286	200.202	203.221	187.363	187.002	164.165	0	0	190.988	216.063	183.752	217.248	169.818	169.854	196.987	215.995	182.2	184.668	191.5	199.06	190.826	204.746	197.399	209.397	190.27	196.304	183.119	202.967	212.218	196.965	212.486	219.846	182.459	179.074	0	207.562	192.113	189.086	178.633	199.141	170.642	186.895	186.265	177.29	197.806
		319	1370.3	188.603	176.979	191.928	202.219	195.529	185.109	179.746	0	0	186.593	231.552	191.992	206.355	170.054	0	203.588	202.167	179.276	191.622	192.787	201.773	199.122	196.872	203.895	205.25	185.617	190.821	187.001	205.301	204.135	177.285	209.504	216.963	185.622	186.214	0	210.455	190.047	193.896	182.008	196.337	0	186.847	197.542	174.743	194.269
		320	1374.16	206.387	184.267	192.969	195.604	191.283	188.851	169.77	202.524	0	178.557	219.87	182.251	206.242	171.699	165.498	199.399	222.717	182.035	183.128	194.858	190.552	196.267	204.571	207.171	211.797	183.986	199.971	191.338	196.625	193.901	185.014	213.899	225.432	184.058	172.508	0	205.375	188.576	193.932	187.503	193.224	174.644	185.376	193.74	179.969	195.901
		321	1378.02	202.154	180.172	190.227	193.572	184.476	189.168	171.722	197.341	0	186.04	224.989	188.547	213.99	169.347	167.31	200.625	208.98	187.968	186.843	193.96	198.97	193.256	206.753	205.196	215.392	189.436	193.723	183.566	196.862	204.02	194.475	206.06	216.031	187.632	185.989	0	217.545	192.561	187.791	180.626	197.534	0	183.894	196.824	171.202	196.444
		322	1381.88	203.652	176.315	192.696	197.922	197.12	197.306	0	198.224	196.452	188.015	218.642	181.561	209.258	169.793	170.357	196.074	203.095	180.886	197.253	195.068	199.091	198.295	210.467	195.93	206.754	192.831	207.631	184.01	199.422	198.797	194.037	207.858	216.125	195.017	192.138	0	208.805	194.318	191.602	183.491	200.852	171.022	180.781	201.544	184.634	195.328
		323	1385.74	192.269	176.636	188.226	197.945	188.163	195.476	171.18	181.217	0	186.435	216.603	180.73	209.998	173.217	177.146	190.538	208.192	180.767	182.285	204.307	198.975	191.072	200.506	200.985	211.713	190.425	201.499	179.979	194.63	196.397	193.176	203.7	219.862	187.836	186.367	0	213.622	195.702	196.283	167.167	203.406	180.083	184.824	203.457	185.265	207.013
		324	1389.6	205.445	173.343	196.003	205.386	195.338	192.475	0	182.843	0	191.366	227.638	187.556	207.424	167.55	173.275	201.3	208.014	190.505	195.511	191.295	194.475	194.298	205.044	205.807	212.886	185.154	202.245	182.286	218.081	188.649	182.407	197.932	217.085	180.626	186.927	0	207.192	200.842	199.336	182.111	202.141	0	188.588	201.422	177.568	200.743
		325	1393.46	205.77	179.399	200.329	199.431	193.603	197.24	0	189.346	187.571	186.739	224.561	182.341	207.124	165.487	176.764	193.037	213.52	185.488	186.05	193.55	193.503	187.837	209.066	200.111	215.633	194.593	200.775	193.826	201.432	186.93	195.687	208.134	218.396	188.333	182.971	0	207.233	192.46	189.524	198.181	207.074	187.521	181.03	195.145	173.285	204.625
		326	1397.32	207.595	178.935	192.96	187.164	193.527	194.206	0	189.919	0	191.907	231.012	179.749	217.178	172.75	170.461	186.833	216.073	192.555	193.083	199.34	187.807	197.31	201.101	204.062	209.268	190.667	198.364	184.311	193.217	195.322	191.81	200.424	221.627	193.223	194.318	0	205.425	190.054	199.361	178.663	199.627	177.081	187.15	204.938	178.875	191.553
		327	1401.18	205.831	177.817	204.736	191.313	196.184	194.582	168.775	186.625	183.79	179.42	226.568	181.122	196.719	173.829	175.839	197.479	223.212	188.697	192.901	204.684	194.951	198.633	200.563	193.178	209.638	192.869	186.363	181.513	207.879	188.053	183.619	197.11	204.202	183.32	187.636	0	208.605	187.746	193.351	182.679	197.249	0	176.184	195.381	172.125	182.82
		328	1405.04	209.066	185.804	192.881	208.166	196.256	200.567	0	184.97	185.576	182.967	224.242	176.385	200.629	170.151	175.863	193.186	206.313	191.74	182.579	189.222	183.767	198.737	200.422	200.628	214.515	195.804	196.974	182.326	192.363	179.993	187.021	202.041	225.23	182.859	183.922	0	207.492	188.356	196.921	183.619	198.086	183.071	188.21	194.848	208.659	204.174
		329	1408.9	196.586	184.224	196.689	202.534	207.015	187.826	164.59	191.653	186.043	186.719	228.225	182	205.207	164.037	172.763	202.505	210.529	177.772	187.881	196.53	197.768	193.382	207.962	199.673	217.778	191.076	203.502	186.53	203.507	179.772	181.286	199.348	224.502	183.718	181.468	0	205.38	180.963	194.676	178.698	197.012	178.242	180.76	197.631	204.258	197.626
		330	1412.76	200.338	184.572	206.533	210.802	199.409	191.247	0	186.106	196.114	176.881	227.008	177.351	216.897	177.554	171.668	193.96	205.303	188.195	180.555	194.344	193.718	200.93	198.174	194.108	211.888	188.808	206.093	183.369	208.258	190.339	182.655	199.049	217.792	178.687	173.023	0	219.12	194.33	181.748	178.632	201.738	174.529	179.074	194.115	179.777	206.448
		331	1416.62	218.136	177.775	193.248	206.587	191.82	190.237	168.274	192.876	188.669	172.655	223.018	174.854	204.265	171.09	182.182	192.424	191.403	179.545	186.031	197.376	194.332	206.452	203.362	203.223	201.819	191.758	202.333	177.399	204.885	179.954	183.845	202.449	221.104	190.905	176.611	0	209.5	181.197	182.446	187.311	196.29	179.445	178.155	195.305	180.535	203.625
		332	1420.48	206.119	183.146	198.851	196.507	189.49	197.449	0	193.61	188.498	172.929	236.732	171.05	209.849	172.106	181.526	198.735	209.455	180.99	184.065	194.872	187.867	194.762	198.393	210.049	208.735	185.048	202.705	179.559	194.143	175.028	179.677	200.857	214.746	187.908	166.258	0	210.851	189.911	190.922	192.488	191.78	178.051	187.464	196.144	180.931	197.459
		333	1424.34	204.204	182.95	197.482	207.66	192.256	192.764	173.121	198.607	180.452	179.382	216.68	174.041	204.007	171.937	176.042	197.086	208.352	176.831	187.543	195.586	193.222	194.454	209.927	195.567	206.281	194.03	208.129	184.359	207.552	192.163	180.493	204.76	220.5	180.278	184.426	0	208.965	182.765	181.878	184.101	204.076	179.076	177.49	202.86	177.154	194.707
		334	1428.2	206.559	176.257	198.512	201.103	193.299	193.715	170.464	182.885	189.632	175.521	225.571	183.038	198.581	170.149	170.094	191.285	212.41	174.078	193.114	197.029	194.467	198.383	208.26	208.539	208.846	193.392	216.298	176.325	207.259	190.127	178.232	213.3	203.931	186.803	183.836	0	207.353	184.366	192.465	183.616	195.494	0	181.797	189.951	177.766	188.468
		335	1432.06	205.502	190.204	197.367	192.742	201.322	195.479	170.175	190.283	184.456	184.208	227.452	184.683	213.996	161.068	171.482	194.501	204.821	184.492	195.166	187.78	190.405	204.792	201.66	194.386	210.782	191.157	213.602	183.981	205.37	184.674	180.899	204.62	217.198	183.364	176.235	0	213.751	185.182	188.128	187.591	198.411	0	189.439	192.275	170.179	188.23
		336	1435.92	207.112	178.369	202.71	196.729	201.887	195.21	168.808	186.77	189.543	177.557	226.015	170.961	215.354	176.585	179.808	195.347	207.467	177.102	181.249	206.611	181.833	200.253	197.894	197.104	212.525	190.098	205.225	181.917	213.279	197.425	185.92	208.402	209.383	176.792	175.487	0	206.798	193.032	188.431	177.973	205.106	170.761	190.271	196.006	174.095	181.394
		337	1439.78	203.413	185.335	202.332	195.483	196.991	186.088	165.558	187.992	188.778	178.495	232.237	191.605	204.974	165.712	177.727	198.867	210.974	176.194	199.373	211.881	189.482	195.147	198.978	190.03	205.7	199.425	204.756	173.617	208.992	198.222	193.107	211.072	221.939	183.874	188.201	0	207.458	178.911	188.381	184.434	210.022	176.272	185.037	206.605	173.119	184.653
		338	1443.64	203.191	182.652	196.661	192.606	192.036	178.004	175.053	187.658	190.29	185.537	235.704	176.902	209.242	164.999	187.258	197.069	213.158	169.977	189.216	204.808	202.282	198.227	196.336	190.356	196.118	197.056	218.18	174.856	207.575	186.199	182.638	202.803	210.469	175.374	182.572	0	206.19	195.51	188.317	175.067	207.516	0	179.73	189.706	171.162	183.623
		339	1447.5	203.762	177.085	198.585	195.187	204.24	186.749	168.631	175.169	194.414	185.604	221.481	173.191	207.021	165.451	177.142	179.364	213.357	170.965	198.153	204.483	191.499	196.298	198.784	202.302	204.439	188.51	212.492	174.176	202.438	190.176	187.527	214.921	209.742	185.209	182.232	0	191.875	198.341	185.574	172.986	209.177	172.923	178.01	188.339	166.508	202.034
		340	1451.36	201.563	189.783	190.459	186.461	191.104	196.35	170.237	180.175	183.15	178.003	226.268	185.873	208.316	158.753	197.054	200.57	212.604	164.668	195.921	196.938	193.336	192.118	196.629	199.361	207.859	192.643	198.97	168.61	194.556	193.035	194.853	206.003	208.996	184.649	186.004	0	206.334	198.096	190.735	182.73	196.452	0	189.131	189.634	180.517	192.844
		341	1455.22	203.388	175.636	192.325	197.778	199.675	194.217	170.715	192.076	198.513	179.209	226.856	174.282	212.333	160.765	170.135	197.295	205.321	163.606	195.586	201.626	198.383	188.115	193.522	189.816	205.398	193.437	203.398	160.872	193	191.151	188.787	213.371	207.835	195.082	173.021	0	206.009	195.014	186.306	183.836	205.648	179.832	178.556	187.222	179.209	187.381
		342	1459.08	213.606	180.707	207.656	194.524	194.205	196.375	178.716	186.883	188.172	184.703	227.339	180.896	212.328	165.894	170.942	191.123	203.216	174.879	194.255	209.497	190.005	196.055	195.74	183.785	206.697	201.929	213.506	169.264	195.723	190.971	191.634	206.578	205.003	181.115	175.985	0	209.364	190.65	183.329	179.843	196.244	180.806	185.101	194.251	182.284	187.262
		343	1462.94	211.365	166.934	164.964	181.93	189.079	199.394	179.052	187.149	191.119	187.813	228.92	195.549	198.513	162.148	169.118	195.247	214.425	179.316	194.225	211.004	0	186.602	193.869	192.674	203.654	193.551	204.883	174.394	195.663	192.885	182.446	213.123	193.53	184.881	182.788	0	217.076	205.683	183.884	177.411	201.59	172.607	183.116	191.276	178.308	198.768
		344	1466.8	208.97	178.171	191.84	183.731	193.093	191.604	189.915	182.064	195.779	196.348	234.847	175.411	211.152	164.664	165.416	194.626	206.912	154.42	191.884	195.921	181.255	182.956	202.31	185.071	217.394	190.904	199.499	178.47	200.309	186.345	188.272	210.213	209.399	179.345	175.406	0	203.264	207.564	185.372	180.692	201.674	172.179	176.485	195.435	180.018	195.814
		345	1470.66	204.438	170.179	192.642	185.945	202.401	188.67	180.05	176.813	189.884	196.913	228.46	189.28	202.383	164.894	174.33	197.772	199.394	186.538	194.72	203.874	193.608	195.148	192.48	186.075	210.202	194.739	197.184	173.094	191.644	191.797	186.786	198.144	204.521	182.155	177.674	0	198.045	191.826	179.207	188.581	200.503	177.517	185.157	193.816	171.285	151.734
		346	1474.52	207.05	174.667	188.871	184.73	192.051	189.872	163.634	181.614	192.107	182.312	221.121	180.559	204.972	178.129	169.906	193.385	191.833	180.073	191.467	204.009	186.886	187.301	189.571	191.192	206.091	191.339	207.917	173.932	197.843	192.679	183.15	206.519	216.515	181.079	180.287	0	211.187	199.294	180.001	177.825	200.312	172.636	182.327	184.47	173.554	183.892
		347	1478.38	205.553	178.28	196.395	184.625	197.858	189.737	162.02	179.273	195.394	174.467	222.467	191.474	205.166	172.008	174.278	195.339	200.674	178.364	196.716	208.212	186.763	193.367	197.602	182.206	203.175	184.619	190.059	173.388	199.543	192.958	186.185	207.787	204.061	183.47	175.419	0	207.71	196.423	184.447	180.914	205.87	188.823	179.709	189.008	181.883	200.632
		348	1482.24	208.811	184.81	194.162	199.43	198.719	186.095	0	174.246	196.054	177.644	229.041	171.675	209.975	168.146	169.655	183.641	201.948	0	197.698	209.073	193.157	193.548	192.035	188.582	204.006	186.017	195.543	171.566	195.47	185.785	186.141	201.207	210.457	189.596	176.481	0	204.434	202.761	183.922	170.991	194.72	170.672	172.677	193.931	180.905	195.609
		349	1486.1	203.871	170.947	201.876	181.363	193.788	195.582	162.991	178.053	192.961	190.222	229.166	177.423	210.052	164.204	172.564	192.265	203.374	182.073	200.165	201.018	185.774	194.737	191.006	194.489	202.795	184.54	197.907	189.321	195.283	193.871	183.297	205.322	209.413	171.111	175.508	0	207.102	194.352	181.074	185.435	198.712	177.98	174.703	188.041	181.103	200.937
		350	1489.96	210.162	170.109	200.927	196.172	191.128	190.467	166.082	190.609	177.116	187.273	223.939	161.96	198.219	168.286	165.505	189.023	197.792	171.738	185.763	201.417	191.472	195.011	197.142	187.57	206.007	181.305	203.334	179.13	201.123	173.986	185.643	206.746	215.649	182.111	0	0	200.267	199.681	180.045	178.432	188.359	184.634	180.646	198.109	172.91	204.081
		351	1493.82	209.621	179.648	204.803	187.386	194.731	199.436	162.321	186.884	186.275	187.522	207.744	185.249	202.737	169.28	164.038	194.876	190.033	180.803	198.055	193.649	189.095	196.434	208.435	192.139	202.641	187.304	198.242	171.048	196.105	190.832	191.637	200.85	217.615	177.912	0	0	212.065	192.632	180.652	182.45	201.442	180.631	180.521	180.114	171.411	205.469
		352	1497.68	219.208	172.687	198.336	198.7	182.013	187.726	168.212	182.961	194.949	190.132	214.789	185.965	205.554	167.678	172.929	185.233	196.692	0	187.537	199.045	186.962	183.33	194.359	191.558	210.391	182.563	202.055	168.05	201.797	181.578	192.204	212.209	211.303	182.667	174.188	0	200.006	195.56	182.934	182.071	190.81	171.69	177.672	181.404	177.773	209.003
		353	1501.54	196.778	180.122	193.099	190.361	199.81	190.809	164.233	177.378	180.423	190.388	220.681	171.915	201.405	168.18	161.377	188.063	202.288	179.815	188.865	186.651	185.168	204.391	193.452	203.425	211.356	182.276	191.654	170.062	199.72	176.995	186.571	205.139	206.747	186.291	171.947	0	197.54	197.237	189.39	172.359	197.3	181.117	178.609	189.581	183.073	203.732
		354	1505.4	207.245	177.871	195.578	191.521	197.824	197.655	162.865	182.374	181.727	187.806	217.051	168.659	197.22	165.204	158.095	197.718	201.692	175.787	190.354	189.023	185.454	204.182	192.505	200.883	211.178	183.274	198.03	184.283	191.459	169.738	196.486	220.394	213.209	190.248	175.27	0	198.491	203.213	192.827	185.548	206.061	177.384	175.062	185.767	171.963	197.672
		355	1509.26	208.701	171.072	194.287	191.154	192.069	189.263	162.508	177.829	179.338	191.282	209.712	174.675	204.272	164.398	165.126	190.648	198.011	173.247	190.15	189.601	200.301	202.909	186.469	202.623	205.071	183.408	198.422	172.187	201.27	184.161	185.257	205.743	210.951	194.62	174.599	0	204.387	197.004	185.941	188.252	198.884	176.005	179.617	186.394	173.711	226.545
		356	1513.12	202.667	185.262	196.667	199.511	197.704	189.469	165.338	188.747	182.865	197.234	221.921	173.035	197.857	160.854	163.212	189.763	191.402	179.796	185.273	189.634	192.202	205.943	197.057	207.44	212.917	186.521	191.257	180.213	188.907	181.515	175.181	198.427	200.604	182.679	170.233	0	208.936	199.907	181.821	194.721	197.328	176.474	179.311	192.41	175.471	205.343
		357	1516.98	212.091	182.997	202.771	195.724	198.375	187.224	170.018	185.743	181.784	193.31	214.507	172.017	207.161	166.412	162.665	202.184	204.286	181.372	194.461	192.548	193.668	203.256	195.293	195.448	206.245	180.712	195.289	178.556	199.617	187.634	189.094	209.107	198.839	180	159.048	0	197.593	210.436	185.136	184.558	192.154	178.185	173.205	185.209	185.122	208.89
		358	1520.84	201.802	178.726	202.84	192.66	206.111	189.739	175.576	182.308	186.707	197.963	224.301	176.834	203.211	171.602	0	197.26	194.208	176.87	190.987	185.323	191.864	202.218	190.422	206.633	206.203	176.623	193.925	177.529	189.093	190.305	180.519	214.538	207.276	179.837	170.31	0	199.189	203.997	184.262	184.004	196.043	0	186.581	184.247	176.175	197.996
		359	1524.7	205.369	167.348	208.713	194.054	194.231	191.68	167.595	186.047	192.985	184.371	214.82	177.432	207.315	167.659	165.655	186.79	200.391	173.907	193.588	187.281	190.953	194.773	203.429	202.372	213.485	200.779	184.58	178.947	187.493	168.01	186.851	217.379	208.832	175.654	176.047	0	0	204.115	179.245	174.205	210.392	172.44	182.314	187.472	175.143	207.845
		360	1528.56	209.826	166.803	192.337	194.809	207.969	187.428	177.353	192.228	189.51	189.835	214.884	175.805	206.388	167.144	174.931	189.038	199.901	168.34	189.297	188.908	187.866	202.553	181.048	205.042	209.929	186.347	181.682	184.833	187.686	186.679	186.549	215.457	203.735	183.583	158.533	0	198.167	192.787	190.288	180.013	196.474	172.178	178.614	185.101	181.288	207.444
		361	1532.42	201.445	176.539	195.416	202.567	207.39	182.665	170.791	191.52	180.735	188.368	218.376	179.879	216.038	171.169	163.417	198.015	203.397	176.799	189.474	190.288	193.227	195.37	187.213	202.327	211.377	171.051	190.535	179.368	192.902	184.727	182.323	214.373	198.864	190.309	164.732	0	205.499	200.744	187.672	177.939	201.611	174.636	167.165	187.54	181.25	204.83
		362	1536.28	202.275	176.248	203.837	194.824	210.088	191.247	171.115	191.622	192.634	182.373	211.624	168.591	204.131	159.642	168.692	191.922	198.772	174.696	186.223	190.09	192.934	199.699	191.758	211.098	207.985	179.165	184.695	175.6	189.815	182.17	175.562	207.666	210.78	190.764	164.524	0	193.654	205.712	182.77	177.625	190.026	162.231	187.6	184.114	177.783	204.674
		363	1540.14	214.987	159.149	206.328	198	206.391	187.492	168.867	193.664	185.114	184.884	222.463	176.042	213.36	168.115	168.341	183.952	193.46	169.862	190.672	195.201	198.681	205.808	183.971	202.573	215.989	183.478	198.098	176.229	196.565	178.75	183.743	203.026	201.219	186.008	163.859	0	196.254	194.495	191.348	173.41	203.008	175.666	175.84	180.949	184.284	197.385
		364	1544	202.4	173.814	201.495	193.97	209.849	196.032	169.202	183.614	180.651	199.018	212.709	163.111	220.934	169.447	165.75	195.566	200.883	180.196	182.58	187.684	203.518	201.176	195.469	203.008	209.396	182.31	198.679	183.349	191.488	182.327	189.252	207.509	208.206	183.477	172.323	0	203.171	201.867	190.448	183.814	193.227	0	162.775	192.033	173.21	203.253
		365	1547.86	201.593	178.435	197.438	204.987	190.016	192.914	176.192	185.135	181.695	188.913	218.938	163.612	205.422	160.762	168.227	185.712	192.96	166.434	193.808	191.983	204.92	198.267	191.515	198.185	218.801	188.61	192.573	173.023	184.247	185.638	189.009	209.158	211.543	177.278	163.024	0	200.343	219.013	184.637	182.536	200.837	171.097	185.904	189.396	174.947	200.955
		366	1551.72	210.299	183.343	208.308	199.869	207.591	195.319	175.452	196.187	179.146	185.349	226.358	163.606	199.796	166.331	165.288	193.96	202.097	177.541	189.461	184.358	207.56	202.672	189.861	193.006	218.351	190.392	178.534	173.354	185.263	190.54	181.125	200.241	207.588	191.869	163.411	0	0	204.317	174.444	179.33	196.605	180.98	174.168	187.556	181.653	187.317
		367	1555.58	208.991	182.741	206.745	196.203	199.384	197.085	168.986	194.74	177.08	186.662	223.605	161.214	203.052	168.437	169.057	189.174	191.155	170.242	181.144	184.362	189.191	183.273	198.869	205.459	211.916	189.696	184.498	182.27	195.311	177.602	179.315	201.692	214.081	176.931	162.506	0	197.194	210.389	177.217	183.921	192.426	0	169.676	197.296	180.563	192.766
		368	1559.44	200.024	187.353	202.93	193.185	204.617	189.144	172.102	188.764	180.056	180.814	216.166	167.242	206.692	165.247	161.435	184.133	199.082	187.685	189.147	183.916	198.209	196.676	188.771	200.873	209.044	181.056	190.032	190.998	185.138	176.737	190.573	199.355	205.948	194.04	178.665	0	196.204	203.262	183.378	186.984	199.657	178.606	176.71	197.606	168.065	193.916
		369	1563.3	203.277	181.675	205.872	191.185	197.264	182.272	169.584	200.723	174.703	0	226.308	171.492	210.174	166.518	171.958	193.236	184.265	179.981	186.82	184.879	188.16	194.198	201.616	195.192	207.187	182.929	179.683	180.346	182.242	188.01	191.348	191.524	217.009	170.418	170.476	0	201.063	202.797	183.684	187.12	184.786	179.371	175.36	193.091	166.497	196.401
		370	1567.16	189.793	175.203	202.259	191.581	190.576	194.106	166.283	196.742	185.185	176.224	219.47	164.518	200.896	175.333	160.254	200.767	186.916	186.715	187.189	178.405	213.001	195.695	188.686	214.193	206.088	178.932	177.202	190.407	188.983	190.114	182.511	204.892	220.483	180.519	168.753	0	189.876	191.484	184.353	189.569	192.179	171.053	170.992	186.288	178.931	191.646
		371	1571.02	198.073	178.819	198.419	185.371	191.178	191.909	161.505	201.547	171.611	175.292	228.351	159.53	192.702	158.653	161.936	192.927	194.269	183.249	194.053	179.346	199.732	196.733	186.862	196.351	209.975	188.296	189.172	171.504	196.801	182.857	170.432	196.875	213.807	184.791	166.564	0	198.955	196.963	191.288	186.309	190.75	171.523	180.694	188.425	171.997	191.218
		372	1574.88	192.065	177.205	203.038	190.995	196.696	183.579	152.777	192.997	174.803	185.915	225.129	167.978	201.055	164.158	162.68	194.05	206.897	177.215	191.886	193.578	192.857	186.694	188.058	187.528	200.973	194.264	183.616	174.237	196.096	184.632	192.663	198.977	211.725	175.804	163.802	0	191.175	196.663	173.874	196.667	202.108	170.202	181.86	186.215	175.222	188.877
		373	1578.74	202.833	180.745	196.088	197.07	199.68	201.526	162.937	188.732	179.052	189.187	223.214	167.525	195.733	165.125	171.318	199.956	192.463	184.644	191.986	195.68	204.139	194.914	197.294	207.801	205.778	183.52	191.488	178.216	186.044	180.437	195.326	216.496	222.08	186.035	174.842	0	192.77	198.789	189.431	187.538	197.656	172.737	174.149	189.069	172.719	200.076
		374	1582.6	208.837	177.079	204.975	193.235	188.912	190.32	170.086	194.151	186.066	183.402	212.829	168.652	204.432	163.815	172.024	193.533	195.188	168.526	193.452	188.329	202.545	190.709	197.381	219.005	206.361	190.961	192.832	172.151	185.093	188.724	193.424	212.452	223.553	188.692	168.315	0	193.658	196.189	189.088	196.331	199.831	0	170.857	177.578	177.793	200.104
		375	1586.46	205.525	181.23	202.798	195.383	197.779	189.567	164.855	190.568	185.88	193.647	227.199	162.366	195.864	167.849	167.971	185.071	0	162.068	181.547	185.427	202.497	194.752	194.887	211.41	212.698	182.408	177.391	175.635	184.901	175.628	200.27	202.012	219.088	176.996	158.925	0	204.687	194.566	171.277	192.126	197.568	0	179.242	188.223	181.841	191.104
		376	1590.32	210.755	177.705	196.124	191.584	194.756	187.654	168.338	189.453	177.442	188.329	216.654	172.884	206.006	162.76	161.292	181.982	201.407	154.521	191.283	178.915	201.904	199.459	193.741	213.437	206.891	188.417	180.47	175.558	178.283	186.705	189.942	204.598	217.927	173.475	161.028	0	196.641	206.52	180.612	192.874	201.298	188.366	175.719	189.004	183.706	188.42
		377	1594.18	216.028	0	201.966	196.248	199.807	179.96	171.99	200.223	181.241	185.791	220.867	168.195	196.038	158.105	0	178.02	183.933	169.821	188.401	185.472	194.293	184.821	196.253	196.043	214.583	177.144	191.89	183.399	186.064	187.957	188.95	188.677	218.595	180.505	167.174	0	191.613	204.079	187.901	185.76	197.013	0	184.413	176.31	178.846	192.455
		378	1598.04	201.063	183.699	197.186	194.225	187.137	188.975	173.443	189.479	175.626	176.968	210.832	173.133	202.445	166.903	0	189.257	200.433	170.757	193.311	183.302	194.897	198.02	193.213	210.712	214.845	180.624	192.125	172.038	180.325	179.621	187.586	193.346	228.083	175.148	178.808	0	201.366	208.874	175.316	183.385	201.472	0	187.565	191.893	179.305	204.892
		379	1601.9	208.901	175.988	193.77	199.425	195.452	183.889	179.283	187.357	165.663	179.179	209.953	166.976	203.308	166.26	169.558	190.831	0	170.395	205.647	175.482	201.482	183.492	196.103	210.35	217.662	183.837	192.206	167.02	177.737	188.551	183.768	188.518	216.071	182.943	178.851	0	196.913	195.101	177.606	181.901	190.04	0	183.225	187.865	172.984	192.649
		380	1605.76	214.507	174.286	206.847	178.239	202.689	181.761	175.165	192.674	185.997	184.446	217.771	172.808	209.866	165.965	164.652	195.194	196.554	174.36	189.558	174.005	202.263	202.872	195.993	200.016	208.635	178.422	188.194	164.553	179.636	177.354	190.515	201.877	213.11	176.828	171.297	0	201.159	201.556	174.927	187.094	196.052	0	181.005	188.552	164.743	192.656
		381	1609.62	206.359	186.777	203.081	197.446	200.759	182.496	170.345	193.086	173.983	177.141	216.613	168.587	198.714	164.443	161.376	178.907	195.243	172.139	189.916	187.817	204.695	185.742	194.604	188.54	209.962	186.419	190.77	162.73	176.387	180.625	179.27	194.157	212.343	173.612	170.134	0	208.373	200.725	177.232	175.548	197.458	165.982	190.362	184.772	171.276	188.807
		382	1613.48	218.8	178.765	219.666	184.772	188.641	186.39	174.12	194.849	183.445	176.151	222.076	169.694	206.756	170.468	159.944	185.006	193.859	178.152	191.579	182.526	206.504	189.51	191.276	206.5	216.459	179.181	186.118	166.852	180.46	186.053	191.008	189.514	213.304	170.089	177.305	0	206.111	201.421	176.057	174.582	192.678	167.135	182.95	183.616	168.574	191.697
		383	1617.34	220.344	179.182	200.66	185.135	194.476	193.539	166.212	198.566	171.778	185.384	212.04	168.578	205.73	165.492	143.93	185.234	189.093	164.865	182.306	185.012	199.64	189.159	189.609	204.115	206.846	184.664	194.743	173.402	179.876	184.694	176.682	191.613	219.247	171.374	179.674	0	202.263	194.735	175.626	187.672	193.253	171.674	186.074	183.515	170.28	187.12
		384	1621.2	219.78	180.874	205.741	192.472	200.348	185.923	168.037	193.295	180.748	181.167	214.854	169.596	207.04	168.124	163.012	194.118	0	174.242	193.738	176.621	202.038	192.034	190.441	206.359	199.999	188.779	189.363	164.283	175.703	194.194	187.196	202.975	219.985	174.813	182.161	0	202.347	203.104	175.819	167.644	200.102	162.36	180.526	186.905	163.595	189.572
		385	1625.06	209.963	178.569	199.723	181.846	206.954	180.882	182.583	188.856	171.005	176.327	211.972	173.45	202.626	161.813	161.034	187.471	197.154	178.78	194.806	175.164	187.628	195.616	197.72	215.131	214.787	184.049	205.103	173.148	169.926	185.71	183.2	202.884	212.947	176.829	179.154	0	207.887	200.148	179.276	176.364	192.601	162.957	189.164	184.866	176.056	184.976
		386	1628.92	217.047	173.851	209.937	182.732	199.484	185.162	174.384	194.177	170.898	180.918	215.419	162.288	202.157	156.254	160.107	184.471	193.066	167.325	196.562	174.204	203.724	186.869	196.059	203.772	205.261	184.816	192.585	174.817	171.446	177.321	198.34	204.51	215.367	178.396	177.122	0	204.299	193.775	158.995	175.343	199.239	165.291	182.886	181.534	169.983	187.296
		387	1632.78	211.942	173.444	209.807	182.743	207.795	178.143	178.474	199.153	182.81	177.499	215.406	169.227	208.356	162.188	147.38	194.672	187.567	165.407	198.823	172.563	191.383	194.468	189.441	200.349	212.652	187.368	204.996	163.574	173.403	192.848	203.78	196.963	212.996	183.024	178.091	0	211.025	196.408	171.894	193.4	205.447	165.303	182.485	177.136	164.08	188.096
		388	1636.64	212.045	171.275	208.357	179.361	198.223	176.698	181.898	194.83	179.789	183.152	221.307	167.568	201.512	162.978	153.336	176.618	185.196	172.62	190.372	181.506	194.036	189.646	190.007	206.911	206.172	180.965	203.073	162.803	163.682	181.455	188.91	190.648	214.532	177.71	174.281	0	195.908	198.283	174.991	169.274	195.04	174.842	192.814	186.518	160.194	190.953
		389	1640.5	215.796	173.561	214.014	182.923	191.298	186.167	175.641	185.204	173.048	179.163	215.963	171.862	198.462	163.403	170.318	173.205	183.329	168.699	192.172	183.519	202.22	192.711	196.828	193.909	209.631	184.446	197.205	164.401	171.525	179.323	189.692	189.82	212.918	176.628	184.572	0	199.885	195.088	171.187	169.27	196.389	174.367	187.832	181.828	167.779	185.958
		390	1644.36	206.412	171.215	214.949	193.29	198.943	174.102	0	189.812	177.504	191.996	211.959	176.604	202.749	162.626	158.328	185.122	196.548	166.515	187.535	179.275	190.161	183.085	184.532	194.005	210.324	175.219	195.741	170.162	177.662	176.612	177.895	192.091	215.866	179.658	173.357	0	199.136	188.222	164.681	173.385	207.767	159.955	194.199	180.805	169.343	185.53
		391	1648.22	210.056	174.395	216.867	189.247	203.177	178.401	173.509	199.03	181.867	188.384	213.976	178.115	209.98	165.509	169.185	194.04	185.524	164.664	198.927	173.932	186.685	208.81	185.495	193.932	213.356	179.848	199.136	170.138	172.541	179.797	187.474	202.359	209.348	178.134	182.217	0	196.615	185.247	161.209	184.492	193.083	162.785	186.925	184.279	167.301	194.192
		392	1652.08	207.448	176.464	217.284	192.346	203.476	169.325	0	182.987	178.165	189.134	216.583	168.623	211.234	168.96	169.662	187.617	194.614	168.831	187.856	195.864	187.765	198.388	184.909	188.387	209.382	188.251	191.379	159.019	184.415	162.063	186.312	190.141	216.748	178.069	182.627	0	197.87	196.556	167.996	190.943	186.783	164.517	181.801	190.533	162.857	203.51
		393	1655.94	211.198	169.822	208.926	182.999	194.993	173.415	178.82	180.734	174.588	181.471	206.75	168.915	203.182	164.519	163.902	185.376	193.784	163.529	198.351	214.122	186.053	196.414	181.667	200.727	206.958	184.104	200.763	160.471	185.922	164.355	178.277	188.85	214.819	176.124	184.363	0	198.199	191.096	178.591	173.393	194.552	167.995	184.881	186.39	180.475	198.064
		394	1659.8	227.047	178.24	209.526	192.658	205.072	169.795	180.082	182.997	178.231	185.616	208.78	181.363	0	174.884	171.71	190.808	190	181.977	192.819	191.593	187.447	197.907	185.055	199.8	208.817	184.482	204.589	163.119	186.248	160.542	173.744	191.699	219.486	170.797	169.756	0	201.787	183.06	177.042	180.215	202.682	163.603	194.495	187.772	160.763	189.798
		395	1663.66	218.473	176.643	207.963	186.912	197.883	175.216	181.907	196.763	176.619	186.201	214.757	168.475	0	164.332	169.273	188.449	198.628	161.931	197.685	171.707	198.741	199.492	191.122	188.597	209.335	186.246	201.03	171.206	193.738	164.247	182.65	194.134	208.635	187.077	179.255	0	187.264	185.544	179.34	181.326	207.017	170.847	186.319	184.263	169.671	185.632
		396	1667.52	213.286	166.58	210.919	185.439	198.413	176.476	183.113	186.12	175.346	180.887	212.945	169.926	219.628	171.177	174.131	194.889	192.57	163.145	189.186	180.755	186.083	202.237	203.421	191.916	214.23	185.842	214.172	159.297	179.199	175.465	175.696	193.956	212.875	166.988	181.242	0	197.436	184.055	197.016	184.546	187.719	167.473	183.817	185.587	180.144	202.558
		397	1671.38	209.682	161.552	216.025	180.197	201.068	179.809	174.398	198.896	180.053	184.663	212.189	174.08	203.619	167.502	165.038	193.292	187.234	153.957	198.06	174.308	194.517	207.018	189.042	188.356	210.757	180.446	201.09	165.256	179.946	172.222	178.277	189.732	209.036	164.571	177.737	0	187.059	187.796	175.116	183.22	217.99	164.442	188.096	192.409	171.915	202.615
		398	1675.24	212.42	155.752	219.632	184.245	206.441	163.121	190.021	188.281	179.202	176.617	209.101	170.326	0	168.202	169.617	190.826	193.832	166.05	194.167	168.352	194.752	196.861	187.952	191.04	206.833	187.503	202.285	166.087	196.007	168.467	184.052	189.222	213.551	175.851	181.811	0	188.905	196.616	176.24	174.583	190.391	163.199	184.344	180.746	200.432	195.528
		399	1679.1	213.427	169.379	205.154	171.431	197.601	173.759	178.97	196.793	179.462	197.109	215.339	170.354	0	164.673	179.205	189.778	190.354	164.541	188.498	173.908	196.97	213.723	196.715	188.635	216.752	180.789	195.918	154.561	190.472	163.129	195.425	192.133	209.056	169.922	164.914	0	198.423	198.124	182.529	218.244	193.377	167.374	188.801	181.088	176.403	202.967
		400	1682.96	209.467	162.554	204.638	183.307	190.67	168.002	188.491	192.376	193.078	194.03	210.737	160.562	0	169.007	183.4	182.729	197.454	165.748	185.081	172.703	195.679	199.9	198.61	191.416	213.756	191.622	199.888	163.092	196.213	163.976	188.895	190.141	203.404	178.154	174.212	0	199.912	197.575	176.526	172.018	188.424	172.687	185.515	186.737	176.496	203.848
		401	1686.82	207.021	167.727	210.082	184.008	193.28	169.28	195.657	195.845	189.508	192.599	213.374	172.662	213.945	168.289	173.171	185.545	195.604	157.682	187.6	185.737	191.503	198.532	179.743	188.142	212.379	195.753	203.099	162.418	197.551	162.39	178.861	193.532	221.662	165.066	192.983	0	189.492	183.864	171.718	177.039	211.111	160.061	191.412	193.806	165.091	210.515
		402	1690.68	208.159	158.162	207.02	189.529	200.426	176.177	196.972	193.168	185.65	183.953	200.382	162.239	200.39	172.452	169.825	191.818	188.527	162.29	187.802	183.659	189.118	193.626	0	185.616	209.444	188.945	216.49	160.785	210.73	171.595	181.102	193.931	216.814	173.568	171.988	0	193.129	195.991	172.413	168.712	200.013	167.518	185.47	196.518	158.77	218.154
		403	1694.54	214.892	173.117	207.214	187.081	200.22	168.057	190.186	204.361	186.123	182.792	216.53	170.661	195.955	165.334	167.024	183.386	197.091	159.551	191.92	190.687	183.205	198.909	187.727	183.471	211.481	176.053	201.341	164.43	192.555	181.111	0	188.56	211.479	168.78	166.08	0	202.97	194.327	168.982	177.985	207.118	156.171	181.757	187.78	171.745	194.147
		404	1698.4	213.863	175.593	211.152	181.096	192.827	203.929	178.429	202.327	184.145	181.737	211.172	217.421	197.695	166.515	173.482	186.247	192.181	159.744	182.176	176.577	183.971	202.068	185.405	187.355	219.322	178.184	206.933	170.04	190.551	163.275	169.536	191.575	213.498	177.743	170.869	0	198.153	193.739	183.404	174.423	194.626	160.456	188.17	188.042	162.861	187.923
		405	1702.26	226.955	175.297	216.169	180.78	201.717	170.616	185.037	197.23	195.47	193.201	220.88	177.889	208.882	177.085	172.589	187.389	190.551	158.591	191.481	178.821	187.515	192.769	187.106	192.538	212.545	173.955	203.75	170.327	197.087	158.716	181.54	197.662	202.693	166.993	169.654	0	182.628	192.105	176.497	183.509	205.616	158.222	180.954	191.708	162.488	189.408
		406	1706.12	215.189	163.807	220.259	177.385	192.658	180.332	176.976	193.626	187.153	186.331	217.972	167.908	198.73	168.037	155.298	187.958	197.451	156.811	205.597	181.03	182.794	212.733	183.413	198.922	216.251	182.551	205.374	174.835	188.917	180.103	164.697	201.467	202.942	169.001	157.647	0	182.376	190.672	184.574	164.987	200.768	159.251	180.688	184.428	169.25	186.866
		407	1709.98	221.304	170.695	212.273	171.763	191.074	172.255	189.359	203.898	187.48	181.458	204.075	170.038	197.665	162.814	163.666	184.767	200.773	159.479	199.41	169.346	187.404	209.725	179.168	190.132	214.467	173.755	193.703	164.288	186.774	172.245	176.757	202.348	216.609	174.139	181.196	0	196.899	184.131	168.644	174.011	197.618	165.414	183.004	187.459	161.159	186.554
		408	1713.84	226.612	162.802	211.687	181.851	191.799	179.123	187.774	0	190.928	184.717	216.099	158.548	200.554	165.78	165.206	194.775	194.483	157.084	203.925	170.77	177.217	204.522	190.367	186.34	221.533	182.152	205.811	173.426	190.106	179.212	187.566	205.846	206.767	188.003	177.265	0	187.851	185.724	176.153	167.292	202.89	163.421	192.896	192.216	162.421	188.431
		409	1717.7	218.028	177.5	223.536	177.637	186.457	184.516	189.678	190.202	183.901	181.722	211.784	164.371	202.571	167.031	172.713	202.879	206.936	162.535	196.365	172.966	181.308	223.065	197.26	189.259	214.204	177.265	208.134	183.783	191.128	165.176	173.303	209.581	214.44	168.536	0	0	186.622	193.83	165.127	165.273	194.356	163.414	189.301	185.449	155.109	194.157
		410	1721.56	213.783	177.021	215.29	181.368	183.21	187.263	187.526	193.772	185.663	184.839	218.208	163.403	207.235	159.394	169.685	184.118	206.49	168.038	210.683	176.147	180.277	209.29	193.485	194.596	218.926	168.638	198.814	172.076	201.642	185.235	170.195	195.795	207.635	176.086	167.847	0	185.14	186.536	175.491	166.773	196.448	160.699	196.948	184.226	159.77	191.883
		411	1725.42	214.811	176.624	212.302	188.87	195.774	181.144	186.922	190.945	183.839	187.363	217.474	171.794	195.742	164.901	163.657	180.528	208.253	163.644	192.463	171.059	177.139	203.004	189.383	195.462	217.14	172.3	209.677	165.558	197.962	168.033	180.284	204.416	205.302	176.56	164.061	0	186.009	191.314	181.713	165.313	203.142	151.64	192.27	203.978	161.848	197.844
		412	1729.28	220.38	179.077	206.987	191.299	196.242	176.537	192.982	199.443	185.391	185.375	211.736	187.035	213.747	165.245	167.025	183.829	191.22	164.28	206.962	166.131	179.174	203.139	199.613	190.191	211.132	175.749	211.414	162.592	190.682	170.545	172.179	199.941	208.427	167.707	170.308	0	182.72	194.091	172.735	168.006	198.968	166.908	179.304	187.067	164.605	197.52
		413	1733.14	223.742	173.898	210.1	180.481	202.626	178.334	176.489	197.889	183.464	192.778	218.896	177.977	208.233	165.508	158.34	187.154	200.204	165.402	202.32	159.317	175.023	214.479	190.798	195.438	216.655	181.794	206.843	171.671	190.853	176.007	171.905	194.646	206.904	169.506	0	0	174.186	189.812	173.059	170.452	209.879	151.904	184.584	188.8	159.93	203.915
		414	1737	215.187	175.367	194.788	191.504	196.415	172.722	178.172	0	172.255	183.665	211.818	175.718	201.188	156.708	170.126	185.397	199.606	156.975	203.301	176.524	167.399	209.513	194.624	191.687	219.159	167.124	208.876	161.595	197.402	169.885	174.163	211.214	220.117	173.264	0	0	174.71	191.219	181.43	172.758	205.758	160.77	170.326	196.69	161.131	192.866
		415	1740.86	215.853	173.665	212.687	183.989	202.323	178.504	180.323	0	174.684	192.45	220.27	174.676	208.847	167.53	187.132	183.716	192.134	152.378	207.513	184.875	176.923	206.306	193.521	201.912	208.011	170.533	211.395	164.243	202.493	187.538	169.726	203.295	209.611	166.449	169.891	0	179.216	189.759	176.219	175.328	194.841	170.265	177.802	195.376	157.642	194.415
		416	1744.72	216.898	169.98	205.056	180.723	190.376	179.318	199.145	196.451	181.785	185.122	216.144	167.565	203.644	168.103	167.169	188.962	182.734	165.315	210.088	173.545	172.263	213.664	191.202	201.893	220.293	182.939	205.627	167.947	183.229	176.382	175.907	210.329	216.299	169.648	0	0	180.096	186.682	179.809	0	204.523	162.368	175.82	197.626	165.065	202.248
		417	1748.58	219.869	179.148	207.103	176.533	203.311	185.363	0	201.397	177.177	189.677	200.335	166.333	197.299	148.962	165.786	175.873	195.389	163.277	206.656	178.922	186.835	210.644	192.339	192.156	215.922	170.694	211.116	166.551	206.31	177.404	175.86	194.104	209.155	159.072	0	0	172.72	189.883	176.45	165.608	201.416	165.51	185.809	193.68	163.141	208.093
		418	1752.44	222.167	169.475	213.28	174.491	195.779	179.566	190.196	196.963	184.452	187.786	216.552	169.86	197.695	157.297	152.072	177.217	187.216	170.788	207.144	172.916	171.024	218.178	188.445	203.444	216.813	168.631	203.657	179.131	201.129	175.701	164.719	198.68	199.605	170.999	0	0	178.433	198.485	180.061	180.904	211.778	163.245	175.08	198.402	163.717	197.992
		419	1756.3	219.889	169.39	202.608	173.436	197.033	184.786	174.023	0	180.693	178.611	219.182	169.093	215.797	162.663	171.288	182.45	194.918	169.753	205.679	159.422	186.426	208.933	171.484	201.769	211.374	173.566	198.642	166.179	202.687	174.407	170.04	204.803	206.362	176.591	0	0	184.57	173.611	176.685	173.78	209.127	159.891	181.941	196.026	158.83	203.24
		420	1760.16	222.762	168.024	202.874	169.979	200.788	178.197	187.358	0	176.324	180.102	216.528	167.543	214.688	160.29	163.977	192.62	190.558	170.583	198.278	162.586	174.28	218.907	176.911	202.052	218.55	172.74	203.944	166.402	193.2	173.232	172.667	207.334	202.427	175.613	0	0	197.247	189.077	176.49	169.973	198.638	162.63	178.518	192.393	170.059	191.329
		421	1764.02	226.817	163.443	206.674	171.824	201.838	191.894	198.371	0	182.19	191.483	214.132	160.112	200.229	167.196	166.261	176.834	195.171	156.08	195.098	0	172.768	212.822	173.433	198.075	219.622	169.975	197.75	179.648	202.224	174.745	177.584	209.63	200.952	178.249	0	0	181.423	182.771	181.034	183.969	202.364	157.801	185.839	192.845	166.2	188.871
		422	1767.88	233.376	160.308	210.007	171.571	197.806	181.832	179.851	0	171.651	189.692	213.321	160.945	210.989	158.474	162.705	171.747	195.629	161.006	198.607	172.806	161.539	220.169	183.069	195.334	217.021	170.575	193.617	179.209	196.848	182.013	172.347	204.225	212.158	176.494	185.982	0	184.797	183.664	164.997	177.015	196.831	159.268	182.962	188.677	151.175	191.475
		423	1771.74	220.653	167.402	197.805	177.078	203.568	179.98	178.014	0	163.568	188.722	216.323	166.469	203.61	155.763	160.947	173.669	193.379	183.461	197.613	172.138	165.983	210.59	172.442	196.017	218.715	178.953	205.137	190.907	194.161	188.482	165.874	204.967	215.694	166.647	186.561	0	0	196.942	158.169	169.018	201.683	148.833	183.525	196.235	0	201.368
		424	1775.6	225.272	163.391	214.877	169.987	198.329	189.58	177.012	0	178.013	190.99	220.24	153.003	201.919	171.97	147.677	172.711	196.042	0	203.381	174.011	177.918	208.076	193.169	190.785	219.3	180.325	201.735	175.528	209.957	183.002	165.952	206.74	208.053	164.432	184.657	0	0	188.685	167.017	186.174	201.582	158.588	182.602	189.127	164.494	190.522
		425	1779.46	231.331	171.202	201.877	171.9	194.156	189.601	192.191	0	170.294	195.697	214.69	160.805	219.405	171.89	149.603	171.963	195.146	162.778	193.863	0	167.812	205.518	183.745	186.766	222.067	179.056	200.87	165.084	204.106	179.071	183.411	206.492	202.545	168.183	0	0	178.735	194.46	168.328	181.161	206.924	162.985	192.429	193.927	167.473	211.864
		426	1783.32	217.685	172.53	213.599	165.692	207.255	193.318	177.183	0	175.887	194.425	223.702	156.029	211.304	168.48	164.993	165.616	185.745	180.323	194.889	201.711	167.263	205.2	178.419	186.157	225.447	170.321	202.894	175.714	205.614	183.342	179.083	206.128	217.811	169.669	0	0	0	191.781	175.972	204.719	197.511	157.502	188.015	192.978	168.597	191.331
		427	1787.18	211.257	166.826	201.606	169.527	195.592	190.981	178.672	0	167.961	189.01	231.15	159.417	217.708	169.797	167.718	171.653	189.595	167.615	200.161	188.991	165.554	211.465	187.162	195.679	223.985	178.99	200.956	164.72	204.877	179.903	180.694	206.098	217.565	163.789	0	0	181.243	192.133	165.862	161.56	196.303	151.459	183.357	186.002	162.048	200.751
		428	1791.04	215.18	170.868	210.281	168.648	198.324	194.892	178.351	0	178.649	189.892	214.408	156.361	216.986	167.876	159.148	173.299	191.937	184.331	192.957	170.54	187.803	216.924	170.255	177.632	219.949	184.375	195.199	163.739	195.26	187.622	182.861	203.488	209.824	155.397	0	0	0	173.444	177.851	173.275	207.646	154.164	184.854	190.551	162.975	196.291
		429	1794.9	215.031	176.619	212.408	178.919	200.77	200.857	177.695	0	176.125	190.928	218.383	160.229	198.711	174.597	166.366	164.905	194.754	174.985	192.412	169.995	184.456	200.972	171.796	203.087	223.156	193.872	198.998	173.984	205.464	185.869	181.398	200.881	208.904	170.785	189.611	0	214.974	184.171	172.726	191.051	205.785	157.791	181.625	204.159	156.326	191.977
		430	1798.76	224.27	184.644	209.746	168.952	197.528	192.331	175.74	0	178.679	185.274	216.923	151.146	210.557	170.324	158.886	175.895	193.305	178.903	193.795	168.411	183.647	203.568	175.76	187.891	211.493	185.957	205.818	166.494	199.356	190.806	181.431	197.654	202.114	168.323	201.716	0	0	187.887	165.223	177.845	197.15	155.934	197.476	194.023	153.707	206.278
		431	1802.62	225.546	166.397	199.38	183.494	196.576	187.865	177.328	0	186.17	175.663	220.116	160.993	202.665	157.282	178.686	175.784	193.891	171.812	199.021	174.58	183.81	212.695	188.059	191.919	208.177	182.442	202.637	167.64	204.26	192.194	182.629	202.986	204.651	166.119	190.721	0	186.363	187.783	176.632	170.826	205.012	155.063	190.788	185.5	160.221	196.035
		432	1806.48	220.427	179.526	204.109	174.644	193.918	194.804	176.31	0	174.775	178.962	215.006	158.78	204.28	168.65	157.089	170.818	195.494	174.743	198.332	172.962	171.619	220.548	190.364	182	230.003	180.787	212.482	163.922	187.405	208.326	184.926	200.888	214.148	166.856	183.05	0	181.417	185.972	173.294	173.245	198.458	0	189.104	210.154	154.948	198.882
		433	1810.34	221.417	174.104	202.207	208.135	199.021	199.293	189.99	0	164.642	181.143	211.749	153.761	209.608	169.943	164.81	168.411	188.195	179.072	214.022	176.854	173.901	212.558	176.177	182.293	204.24	171.532	209.281	162.571	200.231	196.101	183.906	193.669	201.697	166.604	192.547	0	194.146	182.779	170.883	170.078	205.021	158.713	185.988	196.6	146.822	195.187
		434	1814.2	219.16	166.308	201.316	171.224	206.32	191.903	181.986	0	183.999	175.604	217.702	152.646	204.915	167.171	154.246	169.296	186.575	176.913	196.068	170.62	178.192	214.868	184.362	189.506	214.956	179.243	215.552	156.75	193.539	200.369	178.985	202.42	196.597	170.064	192.182	0	183.07	192.487	174.654	170.407	198.037	155.334	177.871	190.307	155.843	194.698
		435	1818.06	228.01	177.905	194.113	180.621	212.183	192.677	181.263	0	177.044	173.57	214.169	159.389	211.419	162.117	158.012	172.475	0	187.753	204.708	176.768	0	208.019	182.498	185.999	207.581	182.255	209.772	170.737	195.398	183.688	181.615	199.538	204.574	171.657	196.265	0	190.268	179.609	174.996	173.885	196.008	162.302	177.682	195.397	155.424	200.167
		436	1821.92	225.295	174.045	197.649	185.535	196.645	193.795	178.557	0	166.585	171.038	206.553	162.591	205.365	168.337	160.4	175.302	180.289	186.231	195.371	198.327	0	213.058	186.99	194.532	210.139	167.49	211.517	170.718	203.278	188.006	174.063	195.942	208.188	171.407	190.056	0	187.711	183.671	184.782	181.74	194.386	153.805	187.972	201.378	161.989	197.038
		437	1825.78	230.621	188.125	200.949	189.195	206.417	196.519	176.805	0	167.137	184.62	214.727	164.32	202.048	168.367	171.876	173.549	189.431	181.218	197.498	184.463	169.731	208.861	179.609	200.641	217.947	179.453	208.712	171.679	197.465	188.52	175.92	201.357	204.53	173.805	181.447	0	195.156	192.118	188.541	170.021	200.031	149.643	189.114	196.396	151.24	205.332
		438	1829.64	230.553	174.172	201.326	172.604	209.413	202.254	185.54	0	177.811	178.275	208.901	157.874	209.16	186.952	179.59	167.06	184.441	175.974	195.198	0	174.324	228.012	198.831	191.972	216.761	175.433	217	172.535	194.396	192.213	185.335	202.669	205.411	170.91	197.22	0	183.309	178.482	176.856	174.902	204.412	161.894	192.737	194.868	158.213	197.758
		439	1833.5	226.75	176.107	200.623	172.873	201.662	200.536	188.852	0	171.636	183.006	214.835	171.389	206.596	183.321	163.562	171.831	196.304	168.321	195.017	189.717	175.49	221.203	185.167	185.727	209.631	171.887	200.842	173.563	208.836	199.6	178.209	200.42	202.429	177.39	192.18	0	208.347	194.109	176.031	191.085	202.166	149.4	193.906	196.945	159.911	197.095
		440	1837.36	223.74	170.321	199.413	171.899	213.604	189.177	171.836	0	174.807	175.815	211.492	173.786	206.039	178.992	197.938	168.87	184.721	167.763	203.073	192.016	168.401	214.099	189.055	204.694	211.21	176.908	191.399	167.038	198.07	196.53	177.692	205.654	209.924	168.283	189.041	0	184.643	186.285	178.659	175.364	192.871	146.175	192.201	193.408	152.015	221.439
		441	1841.22	226.163	183.967	197.264	168.932	189.937	195.966	190.451	0	179.465	181.611	212.096	180.804	205.293	167.988	189.325	160.385	195.52	168.47	194.943	185.336	177.878	204.355	192.388	203.336	216.979	175.681	204.869	172.749	207.467	191.843	166.716	205.13	212.694	171.002	190.277	0	194.321	175.12	170.103	175.399	209.757	150.943	186.715	191.583	146.831	201.231
		442	1845.08	211.182	184.942	204.071	176.422	206.717	190.061	192.305	0	165.765	169.207	224.298	188.86	203.653	158.464	182.894	168.508	180.488	182.929	194.616	199.631	0	211.306	187.808	200.019	209.733	179.005	207.809	175.915	201.318	192.761	179.993	194.022	204.544	160.965	197.277	0	181.765	183.021	175.611	181.581	203.74	0	181.856	195.194	193.919	195.725
		443	1848.94	217.142	186.787	195.883	169.379	213.173	192.122	176.346	0	169.253	173.296	217.556	198.316	205.128	157.346	166.467	176.705	189.678	175.815	197.775	185.711	173.255	215.091	194.686	189.247	210.754	176.909	207.279	171.656	204.645	186.359	175.619	201.328	190.261	162.51	176.968	0	175.136	183.615	181.328	173.019	206.296	149.551	194.242	189.453	204.652	192.689
		444	1852.8	219.198	174.964	204.799	172.667	204.447	197.625	175.853	0	166.775	182.487	210.012	161.921	204.985	157.525	168.133	163.858	197.164	172.306	194.621	188.861	180.162	206.211	207.144	196.407	213.861	185.821	205.923	164.845	211.376	180.751	182.875	205.76	205.649	179.376	194.918	0	181.109	179.902	188.795	172.181	201.59	158.677	197.994	188.044	149.647	195.833
		445	1856.66	226.743	174.32	205.029	173.093	206.23	204.984	172.855	0	175.135	184.626	205.032	169.94	208.019	164.675	173.618	173.334	183.331	183.009	195.48	183.988	167.998	209.84	203.763	209.699	219.704	179.121	207.071	168.866	202.338	184.899	188.19	205.417	203.424	176.351	190.88	0	181.309	191.97	179.406	171.048	198.776	152.662	193.479	187.598	146.753	199.876
		446	1860.52	226.902	168.899	190.593	168.556	203.117	190.859	173.059	0	173.914	172.034	203.28	160.091	213.384	162.454	170.35	172.111	191.289	174.142	195.261	183.265	0	201.294	195.118	202.542	216.023	183.488	202.922	175.128	205.367	196.676	183.927	213.639	210.522	180.829	203.189	0	183.484	192.878	185.628	170.523	211.16	152.256	199.616	196.588	150.479	198.476
		447	1864.38	231.912	161.086	197.42	164.212	199.136	194.947	179.719	0	165.362	181.827	209.925	173.657	212.016	174.598	174.203	164.807	0	177.642	199.107	188.024	175.866	203.119	197.694	198.77	214.428	183.046	209.647	181.417	214.636	194.89	172.583	213.309	200.229	178.182	188.522	0	173.722	184.026	185.766	173.062	207.575	151.53	193.306	197.646	146.679	187.156
		448	1868.24	218.093	170.57	212.89	158.876	216.578	196.439	183.269	0	169.488	175.423	202.211	176.615	209.446	170.02	179.696	182.009	179.086	184.477	203.231	207.483	178.914	208.646	199.526	196.591	216.72	163.859	208.216	176.076	199.069	201.329	166.865	203.032	206.26	173.362	176.713	0	185.337	186.01	184.732	172.616	196.295	0	171.314	200.985	151.207	182.511
		449	1872.1	219.39	166.747	0	172.979	215.24	190.871	173.974	0	178.633	177.702	216.471	176.763	207.55	179.464	174.353	176.421	195.032	180.684	198.041	194.838	179.419	237.29	200.328	187.391	217.694	162.651	215.676	177.083	203.392	201.427	186.11	213.064	199.041	175.366	175.457	0	179.177	186.081	182.603	179.688	202.284	146.255	185.385	190.679	149.73	208.737
		450	1875.96	219.008	168.74	198.399	178.036	207.542	188.451	178.386	0	182.455	173.9	208.914	179.784	202.847	165.709	167.256	171.495	186.631	197.932	196.21	202.446	184.6	198.983	197.573	185.781	214.027	171.639	205.623	187.569	195.792	188.565	189.63	214.547	190.857	170.955	174.159	0	188.858	196.032	169.411	178.845	188.355	165.388	182.658	198.293	164.646	194.806
		451	1879.82	221.641	172.187	199.785	168.807	208.335	182.738	182.833	0	165.142	192.588	211.01	170.864	209.839	162.693	178.654	175.524	182.037	179.923	189.719	182.828	189.514	208.63	188.859	194.028	214.677	169.831	207.326	176.162	196.918	191.985	173.925	206.813	193.955	174.443	189.039	0	198.702	188.168	169.722	170.016	202.909	161.777	188.552	192.094	165.495	189.338
		452	1883.68	229.914	161.337	201.609	170.145	207.26	195.037	168.277	0	176.273	176.686	204.26	166.24	201.458	169.843	176.783	172.851	191.595	172.542	201.665	196.259	185.793	193.492	194.273	193.765	209.663	174.838	198.391	170.312	196.879	194.183	188.656	210.326	199.107	181.407	174.068	0	181.787	184.025	180.739	174.291	205.994	148.84	173.09	191.75	145.561	197.919
		453	1887.54	218.294	173.06	198.614	164.473	208.557	192.153	170.988	0	169.263	181.743	213.485	163.402	204.525	173.298	175.62	181.413	191.485	189.412	207.02	189.652	178.904	202.241	200.844	187.765	215.721	173.923	219.047	165.747	199.556	192.134	181.204	220.688	195.624	181.632	180.716	0	185.787	197.078	192.355	170.995	207.7	152.752	183.995	188.967	150.294	195.949
		454	1891.4	226.338	177.171	210.476	174.061	209.426	182.695	175.83	0	183.207	179.291	202.005	162.91	206.189	168.587	172.839	175.758	186.711	193.171	205.41	0	187.745	199.579	195.443	191.389	208.038	173.292	211.437	165.641	197.292	194.242	171.498	213.972	196.903	176.842	186.649	0	179.799	203.033	177.497	172.011	203.085	163.859	186.717	186.679	149.709	196.973
		455	1895.26	227.782	168.818	198.845	167.836	215.199	198.197	182.808	0	173.937	190.468	215.598	168.625	208.647	174.45	168.074	164.159	181.266	192.985	202.384	195.855	190.699	186.619	193.688	194.601	207.343	181.436	216.753	167.611	200.644	187.853	190.932	203.244	206.094	173.414	168.837	0	0	206.021	168.572	175.362	203.368	158.152	184.704	191.704	157.285	201.456
		456	1899.12	223.677	174.905	194.111	166.607	214.857	193.132	177.942	0	176.179	183.754	215.99	160.942	205.496	169.488	157.891	167.921	190.378	185.279	194.663	181.506	189.864	194.591	199.417	186.457	202.949	174.989	214.065	167.569	204.121	190.98	183.731	209.231	194.49	176.913	185.721	0	179.015	190.381	168.716	164.793	209.741	155.742	183.99	196.443	0	195.576
		457	1902.98	218.444	168.531	202.757	163.035	216.075	206.061	175.217	0	176.033	177.111	211.22	159.961	190.093	174.117	172.806	174.822	193.386	194.498	202.954	194.801	179.299	197.341	190.942	188.054	208.293	197.522	200.692	164.087	206.914	187.452	185.336	209.307	197.1	184.75	187.408	0	183.398	196.68	174.687	162.014	208.186	158.472	197.511	188.752	146.518	210.637
		458	1906.84	223.387	0	195.899	158.078	221.435	199.435	177.28	0	176.429	185.284	202.201	149.988	201.966	156.376	163.826	178.847	193.197	183.402	202.138	197.021	186.735	201.914	192.721	185.532	205.98	193.817	214.532	166.228	201.532	193.424	195.119	208.531	194.556	183.188	182.957	0	178.271	193.601	171.636	165.571	198.436	166.186	195.806	186.538	140.838	200.7
		459	1910.7	215.482	189.742	201.895	158.945	215.393	198.736	181.027	0	176.93	166.356	206.093	166.554	203.605	165.035	161.154	173.403	181.635	185.961	201.174	188.176	198.142	200.137	196.847	193.703	215.944	194.98	214.906	165.549	199.291	194.877	181.035	202.909	196.909	175.38	181.046	0	176.929	193.647	175.123	176.912	204.943	161.622	186.711	190.756	147.211	209.653
		460	1914.56	216.486	188.364	205.84	156.508	220.852	202.846	185.798	0	187.963	178.773	201.144	154.099	193.549	176.785	163.595	175.437	194.851	183.552	199.533	198.768	193.079	203.729	198.785	191.856	212.566	194.46	215.925	171.377	196.206	193.14	189.943	210.311	195.061	177.254	182.434	0	184.811	202.959	156.073	171.72	202.253	161.193	197.152	193.632	146.522	201.432
		461	1918.42	225.414	185.149	197.463	162.563	229.542	192.652	177.391	0	190.135	177.522	193.411	171.818	202.217	183.553	162.438	179.79	186.092	176.475	203.194	0	189.695	203.543	202.996	185.292	208.607	190.115	202.971	166.129	203.953	184.066	188.681	208.098	191.066	180.782	166.535	0	181.276	202.838	172.559	165.065	214.995	154.242	191.62	185.045	146.543	217.592
		462	1922.28	223.126	174.73	207.96	153.717	220.611	188.474	184.528	0	181.746	175.042	212.076	158.571	194.743	180.707	161.014	182.224	190.245	183.539	202.906	191.971	193.316	213.783	193.591	174.611	202.198	181.198	219.722	180.102	196.357	192.461	192.104	209.683	195.32	180.818	170.753	0	0	195.369	172.086	172.954	193.555	159.967	190.912	192.129	147.474	208.965
		463	1926.14	209.784	170.811	198.212	164.166	213.038	197.96	183.684	0	181.153	178.646	205.624	173.364	201.874	179.198	160.111	184.784	180.431	175.303	207.43	184.358	194.644	211.152	201.588	190.579	218.801	196.13	210.523	175.071	204.137	197.633	198.427	207.143	199.43	175.109	180.005	0	180.152	183.291	164.778	179.499	210.849	157.323	185.884	172.677	147.092	208.106
		464	1930	213.832	173.084	198.16	166.519	208.758	195.234	180.007	0	191.221	174.788	205.918	160.804	192.273	176.137	158.75	193.634	177.99	189.226	198.746	185.992	183.253	209.772	206.919	186.386	211.765	197.629	219.432	176.031	210.025	195.676	196.865	206.959	187.664	192.363	173.869	0	191.206	188.313	175.865	187.305	211.327	170	182.577	188.024	148.886	204.555
		465	1933.86	221.785	181.373	192.199	154.886	210.066	198.132	177.75	189.623	185.178	177.38	207.293	168.027	203.689	179.737	154.106	188.038	188.721	183.528	202.866	0	189.821	228.069	213.287	189.33	198.91	191.555	201.89	181.471	212.131	200.163	184.677	198.154	199.15	192.991	179.654	0	188.452	200.074	169.181	175.667	204.313	156.801	193.134	189.153	160.54	194.619
		466	1937.72	214.975	175.712	205.545	152.985	225.382	184.424	185.47	193.26	190.566	184.276	208.283	156.117	195.275	181.778	156.38	184.589	183.382	177.402	194.152	187.314	198.29	207.962	218.989	185.315	207.673	188.842	211.11	175.984	206.065	196.029	184.575	206.887	187.268	175.713	171.966	0	171.346	185.075	168.467	176.584	210.384	169.936	189.148	183.467	151.791	208.179
		467	1941.58	226.416	0	194.539	164.644	213.115	187.803	191.808	0	196.676	183.589	203.997	165.222	192.948	187.585	147.762	196.147	182.55	171.383	197.959	197.889	195.811	193.521	214.202	188.399	195.412	193.748	217.075	180.547	212.803	193.593	178.707	199.843	196.676	170.269	166.461	0	191.829	223.131	176.215	186.793	203.166	162.574	185.421	183.27	162.818	207.976
		468	1945.44	224.717	170.399	198.908	161.961	220.324	196.503	176.23	185.688	193.759	184.008	200.488	167.912	194.147	186.811	154.498	182.396	177.638	180.511	194.014	188.396	190.828	211.501	186.601	194.317	203.28	189.232	211.121	176.422	209.56	192.46	186.491	202.08	215.885	176.602	173.217	0	0	184.499	176.464	178.244	196.318	162.917	191.761	178.552	148.14	195.02
		469	1949.3	224.861	159.518	201.913	159.925	217.65	194.013	186.46	193.9	176.692	187.029	199.571	164.603	187.54	180.633	159.822	185.9	181.489	176.409	205.49	188.425	201.516	208.682	194.7	190.644	201.464	192.956	215.949	181.808	196.444	187.12	184.089	203.486	206.397	169.121	175.224	0	201.563	200.291	169.868	169.997	205.96	150.414	186.672	192.935	157.473	199.096
		470	1953.16	224.352	158.533	195.078	158.351	218.024	197.225	183.639	193.982	182.886	185.318	203.523	166.02	202.107	183.875	152.491	183.868	184.814	195.489	195.601	171.55	200.095	204.082	192.352	189.622	205.908	186.358	214.74	173.359	204.099	196.872	199.825	197.09	206.046	165.582	177.993	0	182	202.347	188.92	186.212	199.717	172.564	202.431	199.556	173.344	205.066
		471	1957.02	213.339	178.082	203.683	155.093	220.721	191.833	179.383	193.55	186.433	186.62	204.563	167.624	197.703	185.647	152.306	191.41	0	167.611	209.588	189.943	192.077	203.415	187.006	190.537	199.72	200.577	213.798	172.326	205.45	185.771	191.722	202.241	209.293	169.32	168.227	0	0	189.364	182.378	183.105	205.535	156.972	185.451	188.749	136.092	194.948
		472	1960.88	222.843	166.136	194.895	172.059	218.359	186.328	176.295	190.915	184.751	194.071	202.087	145.388	184.802	179.244	145.513	182.239	180.244	172.517	197.16	186.934	198.446	206.653	198.004	190.449	211.101	188.755	204.689	169.086	197.134	187.109	187.811	203.876	200.192	166.487	178.555	0	190.881	194.391	180.177	178.275	211.546	165.104	192.753	196.866	157.588	199.652
		473	1964.74	230.48	161.555	202.753	157.938	208.759	189.688	189.006	193.602	190.496	183.166	213.578	165.204	194.717	179.753	150.387	195.225	193.409	171.861	191.835	186.377	195.528	198.357	191.205	199.831	201	181.809	207.971	170.161	200.097	187.313	189.616	202.798	202.284	168.528	170.475	0	0	193.174	176.955	176.37	198.843	0	183.011	192.177	155.574	192.813
		474	1968.6	222.854	162.847	198.082	172.7	220.459	197.8	183.13	195.499	176.647	174.497	201.082	169.675	188.598	176.45	162.209	210.515	188.04	176.543	195.404	168.738	188.31	188.352	193.46	194.838	207.808	179.886	205.903	174.169	206.549	189.401	184.698	197.525	200.243	164.619	174.037	0	182.01	175.532	172.772	180.719	214.803	151.723	187.502	190.22	158.879	190.428
		475	1972.46	221.729	166.719	207.769	158.677	223.71	186.652	181.376	197.118	173.581	175.751	209.672	171.314	190.44	173.901	156.466	189.223	179.049	175.035	199.576	175.711	202.8	191.259	185.624	198.114	198.563	188.364	198.028	174.809	201.457	191.92	188.613	206.175	224.329	163.463	173.844	0	182.665	200.889	181.261	177.919	225.363	198.117	177.657	191.968	161.643	199.666
		476	1976.32	229.738	156.08	204.223	164.293	217.578	192.548	188.365	197.659	173.222	176.542	202.088	164.644	194.707	168.106	166.473	193.409	188.49	180.169	194.503	177.526	195.302	193.202	197.546	191.835	209.532	182.164	216.558	171.372	212.994	203.103	182.837	211.636	200.921	161.973	158.667	0	192.007	191.72	177.278	178.743	219.789	154.46	189.435	188.539	153.856	201.381
		477	1980.18	230.04	175.419	205.463	166.162	204.138	186.404	191.127	197.832	204.278	178.292	198.554	153.674	208.802	177.357	163.571	186	186.12	176.207	192.196	196.942	196.259	188.257	192.754	195.198	205.488	194.092	211.948	175.039	212.973	208.001	201.831	200.05	206.481	166.068	175.229	0	193.405	199.677	178.474	183.536	202.723	164.642	190.611	184.175	159.038	197.368
		478	1984.04	226.488	166.902	198.79	155.351	213.979	194.21	180.762	194.192	186.598	169.313	198.377	174.495	197.816	184.526	163.894	204.876	179.902	0	186.787	177.662	197.955	186.86	195.059	197.04	207.391	193.027	208.108	165.874	192.31	208.214	187.624	212.264	207.479	163.673	165.093	0	186.613	220.75	186.376	187.458	212.454	160.561	181.952	178.179	149.197	197.184
		479	1987.9	222.572	166.283	201.749	161.412	209.107	199.205	182.699	196.675	185.71	179.314	204.775	177.97	197.306	182.694	150.623	198.174	178.91	177.828	197.583	186.706	200.462	192.096	198.311	186.894	208.424	196.676	204.317	164.978	201.719	201.642	196.597	204.635	218.615	165.281	174.796	0	189.579	191.539	181.725	179.778	214.115	159.118	182.631	187.353	204.248	186.341
		480	1991.76	220.184	177.175	199.376	158.499	209.626	194.347	180.644	201.574	181.914	171.633	204.268	172.273	199.767	184.839	144.602	194.427	197.938	175.058	194.428	197.886	191.891	207.808	212.146	199.756	207.514	188.076	208.658	159.169	197.096	214.538	179.715	202.848	206.57	174.54	176.685	0	191.922	220.933	187.54	180.284	207.596	181.952	191.743	183.383	155.319	193.228
		481	1995.62	229.817	0	213.72	167.447	204.666	189.975	186.21	188.619	186.631	185.549	183.409	172.17	204.874	180.972	150.831	197.579	188.721	171.514	187.646	191.156	197.811	188.314	203.271	190.613	195.338	187.272	210.012	165.14	205.784	221.374	188.945	201.149	198.854	176.744	169.033	0	218.39	209.607	172.898	181.87	214.096	167.329	188.904	195.491	161.952	195.454
		482	1999.48	236.403	155.886	197.363	182.023	203.21	189.48	185.732	191.495	181.128	173.21	199.392	168.017	188.166	175.806	151.736	198.917	194.326	174.14	183.686	190.96	196.836	203.983	198.836	193.723	215.605	204.194	214.19	180.49	194.574	202.172	184.157	206.804	204.983	168.349	167.225	0	192.19	187.625	166.39	181.496	210.952	185.151	180.561	195.154	160.101	197.613
		483	2003.34	235.512	171.501	198.215	157.19	215.402	190.009	184.261	198.461	180.708	179.351	197.986	170.16	187.435	175.187	152.45	193.134	193.018	176.219	185.991	181.081	201.082	194.438	202.469	192.601	203.687	185.951	210.673	168.81	195.437	203.651	181.059	202.414	200.511	179.964	169.366	0	200.667	185.817	172.871	195.647	216.642	184.46	175.935	203.505	160.301	190.822
		484	2007.2	222.179	174.51	201.322	184.759	204.44	183.534	179.739	188.482	187.266	179.56	200.928	165.587	181.479	170.832	150.499	188.395	194.909	175.268	192.49	190.572	199.967	194.211	205.554	195.397	204.783	191.161	207.662	177.496	202.374	207.5	183.877	201.344	220.446	172.596	164.909	0	191.781	187.125	183.541	182.262	212.156	173.752	185.632	190.294	142.819	195.083
		485	2011.06	226.675	171.86	206.28	183.779	214.466	193.386	181.57	193.779	186.223	182.551	187.687	159.57	186.429	181.567	152.39	191.389	196.256	178.975	193.67	186.367	202.641	198.85	200.079	196.625	210.387	185.302	212.679	169.445	206.847	196.289	190.356	206.521	207.347	185.658	167.154	0	202.047	171.173	178.914	191.65	201.439	169.632	177.444	198.254	157.545	197.642
		486	2014.92	227.25	171.422	204.391	167.937	206.984	191.615	188.626	197.295	182.654	183.772	203.809	160.182	189.876	173.827	152.918	185.338	195.292	176.551	182.255	219.921	205.619	192.495	190.924	191.638	206.379	196.656	202.982	175.213	198.446	199.338	181.914	211.279	207.133	172.564	160.12	0	202.986	183.104	179.6	191.441	217.342	172.104	184.953	188.904	157.535	191.568
		487	2018.78	230.603	163.79	213.805	162.395	209.972	194.088	184.721	187.748	187.588	186.963	193.628	166.748	198.549	175.755	152.918	200.624	195.889	172.299	197.535	198.014	197.662	205.174	201.458	195.111	213.781	195.767	198.015	181.744	199.98	210.124	169.689	208.51	200.71	162.563	174.78	0	191.578	178.834	182.659	193.845	226.969	183.344	182.683	192.014	159.247	201.297
		488	2022.64	222.16	170.201	215.2	170.678	214.088	189.866	179.722	190.317	178.912	181.932	196.051	175.374	185.104	172.029	158.747	185.737	198.619	175.321	191.903	194.954	200.159	190.465	201.848	188.844	200.347	205.843	199.3	164.786	207.525	203.098	178.263	207.22	203.25	170.19	163.463	0	200.089	179.052	172.18	181.665	213.848	166.062	166.687	200.409	162.281	203.135
		489	2026.5	229.784	171.538	210.289	185.758	221.9	187.312	180.145	190.054	192.436	175.359	202.013	174.835	188.222	175.982	149.902	179.695	195.681	180.167	190.098	206.642	207.97	189.276	199.184	189.157	221.542	198.611	199.963	172.804	209.192	211.169	173.702	210.259	202.347	165.788	170.579	0	222.64	182.707	188.967	194.199	236.378	165.25	173.239	193.378	172.625	201.268
		490	2030.36	219.233	174.205	196.922	180.868	215.349	177.505	185.727	195.851	175.182	185.061	206.161	163.969	184.523	180.43	158.18	184.318	200.624	169.784	187.4	200.46	201.411	182.612	201.152	189.005	205.853	188.188	196.799	174.482	194.267	199.215	187.572	208.864	210.277	166.731	174.113	0	209.367	185.028	184.679	190.462	235.118	161.93	173.927	194.774	208.245	203.12
		491	2034.22	220.902	187.858	206.73	188.667	222.781	177.869	180.388	185.96	179.176	187.816	200.128	154.668	175.712	177.918	147.143	202.497	191.174	178.431	191.793	199.092	202.161	189.834	196.327	196.019	203.526	186.834	198.098	173.197	210.557	204.336	175.414	209.669	205.527	180.523	181.964	0	202.422	174.152	189.094	187.246	220.391	171.984	178.276	196.663	163.497	200.9
		492	2038.08	224.578	172.134	207.728	187.144	215.539	181.278	181.151	192.682	193.233	184.419	210.054	163.311	188.49	173.26	148.566	186.46	186.199	167.398	189.252	195.126	205.308	183.538	196.15	188.557	208.875	198.779	191.424	160.942	198.754	199.918	162.275	200.096	211.222	168.777	178.862	0	203.234	176.38	173.822	191.03	222.048	178.103	169.077	194.278	158.951	193.553
		493	2041.94	228.785	171.491	204.535	177.409	215.017	191.892	184.557	191.481	179.795	184.575	202.126	155.023	185.001	173.936	143.152	178.155	191.195	168.152	194.938	187.74	211.817	194.715	197.392	181.311	204.567	181.849	207.829	177.298	198.072	186.808	173.803	206.466	199.059	178.432	175.424	0	190.886	174.963	180.228	190.896	233.313	172.398	187.843	202.677	162.864	203.284
		494	2045.8	223.59	169.93	192.873	167.923	224.101	179.909	185.886	188.08	181.116	198.144	205.518	173.364	171.159	182.826	151.307	192.974	195.493	163.293	186.801	199.627	218.025	186.028	184.553	187.631	215.178	190.747	201.108	172.145	202.114	191.113	185.001	208.177	205.185	174.488	173.442	0	188.938	192.868	175.98	187.08	216.691	175.777	174.345	189.217	164.892	205.444
		495	2049.66	224.843	188.591	200.508	180.671	210.85	180.765	180.229	191.96	193.737	186.681	198.626	173.07	185.489	177.549	153.578	172.994	193.76	184.049	188.109	211.283	216.523	201.629	203.889	199.562	209.895	192.204	217.341	164.99	197.904	207.119	168.442	201.611	203.348	174.364	160.731	0	199.953	180.023	181.108	197.404	216.28	174.858	170.558	194.996	161.912	205.458
		496	2053.52	216.827	170.64	200.127	165.52	214.237	195.164	191.677	190.661	178.541	190.096	201.598	170.507	177.78	172.715	150.986	183.985	194.793	159.892	185.566	200.601	214.219	204.394	193.025	193.539	207.728	198.358	205.405	167.535	204.708	206.278	175.394	216.086	208.26	175.525	156.384	0	196.583	0	171.618	182.722	213.706	164.867	184.526	188.817	161.043	187.677
		497	2057.38	217.629	170.397	203.763	179.03	205.382	178.942	193.118	192.062	184.677	182.857	204.053	162.915	183.076	178.333	155.072	180.634	195.579	161.058	189.092	198.629	198.325	200.019	196.933	195.848	203.766	178.723	206.434	161.798	212.952	206.445	180.838	207.298	196.707	170.428	167.179	0	200.586	168.316	186.192	168.085	218.836	200.003	168.897	203.124	158.827	209.498
		498	2061.24	225.429	176.399	194.916	160.13	208.058	186.563	174.773	190.477	186.802	189.659	195.208	172.327	193.819	171.29	145.679	187.169	198.778	164.815	188.048	196.969	203.832	205.381	205.321	200.293	211.693	185.68	201.056	167.81	202.062	208.18	174.366	210.949	204.746	166.859	171.802	0	206.825	181.799	174.864	187.856	218.788	166.2	174.876	185.083	155.91	194.382
		499	2065.1	224.618	179.283	201.425	171.292	208.543	185.827	183.149	196.884	191.026	185.777	199.249	168.124	194.895	176.963	143.169	184.055	191.975	174.952	195.247	202.355	218.053	183.194	209.731	196.362	208.152	191.886	214.81	162.837	210.016	211.661	173.16	216.97	195.061	170.182	165.736	0	213.356	164.48	182.261	182.744	206.754	167.129	173.575	179.05	162.133	192.489
		500	2068.96	215.723	187.78	204.147	171.277	214.286	191.828	183.905	190.571	181.599	180.495	198.885	168.461	185.265	177.864	139.149	190.987	197.707	156.519	197.248	201.49	203.292	187.533	191.746	190.065	216.132	175.745	218.291	170.933	209.09	205.505	175.971	206.073	198.739	179.202	181.572	0	203.182	174.908	186.446	193.679	216.941	174.707	168.935	195.804	157.913	185.079
		501	2072.82	224.118	183.291	203.451	161.578	219.424	178.098	179.531	193.447	184.022	196.183	198.312	172.507	178.975	178.582	140.742	188.602	198.204	160.054	202.908	198.558	211.387	184.601	214.329	193.208	224.381	171.637	220.991	177.364	205.715	205.964	179.386	199.366	199.096	179.948	163.623	0	198.299	190.3	183.664	188.812	222.34	169.609	170.59	193.058	161.015	202.907
		502	2076.68	223.657	194.796	201	167.769	217.686	177.25	183.813	194.128	177.882	190.073	196.935	179.646	194.056	178.219	149.503	187.1	197.844	166.923	192.921	199	215.967	191.009	200	193.737	230.913	175.521	210.183	181.698	201.737	199.756	178.687	211.241	207.817	172.507	160.089	0	197.518	169.037	182.431	198.943	215.317	160.777	181.603	209.209	166.115	208.098
		503	2080.54	214.515	0	198.294	172.151	207.803	192.044	185.066	193.328	181.96	201.184	196.433	163.926	181.525	169.061	147.121	189.963	196.635	163.773	190.77	180.43	203.434	190.754	209.48	198.008	225.231	174.778	206.288	177.434	202.501	195.616	171.442	211.776	191.768	176.627	157.874	0	191.701	188.617	188.677	204.623	211.521	149.951	170.371	190.626	163.224	201.956
		504	2084.4	229.156	178.056	195.87	163.194	224.169	186.271	176.878	191.638	182.148	196.293	210.179	166.551	190.576	175.28	159.305	183.867	195.412	165.92	194.251	200.138	198.404	187.465	210.856	194.52	224.942	179.801	207.388	174.463	220.571	209.014	176.712	210.984	197.614	177.384	153.631	0	195.856	182.973	183.622	193.43	221.184	158.814	170.192	189.681	168.621	195.688
		505	2088.26	219.869	185.506	191.264	166.653	222.799	186.813	178.441	191.653	182.507	193.438	198.892	160.206	181.816	169.79	146.744	188.785	186.554	168.181	194.106	185.4	195.19	183.258	210.788	186.517	225.344	180.955	211.168	174.225	211.266	196.628	180.948	213.905	197.032	173.619	160.254	0	191.505	176.722	188.829	197.298	219.53	164.952	175.416	195.58	170.465	203.966
		506	2092.12	213.909	197.944	199.344	176.476	221.242	195.469	179.545	185.737	185.218	176.876	197.795	154.961	183.559	174.663	163.667	170.73	189.95	163.179	192.186	204.384	205.144	182.196	214.205	179.667	215.675	180.997	207.035	152.634	200.391	198.84	176.808	207.154	198.512	174.018	169.088	0	193.437	188.822	190.694	190.019	231.676	167.216	176.23	205.166	160.191	202.779
		507	2095.98	212.048	175.016	203.541	164.548	213.638	193.171	174.028	193.602	193.12	188.11	199.097	167.358	179.12	176.967	147.335	174.701	189.354	154.032	191.376	194.292	198.178	178.952	211.319	178.22	216.21	175.792	202.679	176.848	203.447	199.41	186.387	197.489	195.382	174.264	159.859	0	196.733	187.929	185.197	191.244	223.054	170.567	174.721	184.074	172.454	207.129
		508	2099.84	222.546	188.095	189.621	157.531	210.604	191.646	178.267	177.816	193.787	201.285	197.293	168.19	177.117	169.394	157.081	187.583	196.962	162.179	183.909	197.436	194.523	183.853	211.865	183.628	210.724	178.808	208.389	179.101	200.932	208.142	170.26	194.972	203.293	165.632	164.244	0	196.448	180.358	186.091	183.098	208.41	158.47	171.672	195.785	166.025	196.561
		509	2103.7	223.864	175.717	193.643	166.989	213.955	194.46	178.468	190.276	186.224	200.234	197.784	178.235	187.429	170.381	147.29	177.12	198.019	164.867	195.302	207.768	206.012	186.738	208.754	185.74	207.231	166.14	207.722	171.25	213.053	211.879	172.629	192.903	184.636	177.712	178.654	0	200.677	178.505	188.045	183.122	214.533	162.614	162.44	192.576	0	185.823
		510	2107.56	220.399	182.124	202.819	161.154	213.081	191.642	183.295	190.329	180.462	198.238	186.742	170.353	187.017	169.181	146.097	180.402	192.426	158.036	188.054	200.31	209.978	176.51	203.464	182.072	221.806	172.08	207.721	178.115	206.162	199.865	171.371	205.186	200.585	180.58	169.087	0	194.558	176.334	194.561	198.038	216.806	161.912	167.608	190.863	160.797	187.624
		511	2111.42	206.275	180.536	194.541	170.072	208.187	186.998	178.089	190.143	187.945	184.572	194.748	165.135	186.146	167.472	147.394	179.159	189.536	169.087	198.425	197.216	200.869	183.308	206.328	188.669	222.6	171.565	207.745	176.697	211.161	213.328	181.244	198.674	190.314	174.035	165.542	0	196.568	183.791	186.494	191.379	227.142	159.227	167.481	189.442	160.814	202.425
		512	2115.28	212.826	179.878	215.653	155.801	215.921	194.426	182.09	180.491	186.357	179.109	195.236	177.028	186.128	168.618	153.865	184.814	199.484	168.803	187.894	202.521	206.464	183.624	201.86	191.51	227.673	162.801	219.919	178.253	202.901	211.328	178.244	209.946	222.846	177.888	159.583	0	198.657	175.779	187.487	194.254	223.515	179.433	156.745	189.6	159.876	210.326
		513	2119.14	217.417	178.655	200.995	152.888	220.254	206.098	171.253	185.357	197.31	189.247	201.968	171.404	186.705	172.9	150.873	188.621	194.915	161.795	196.213	194.702	205.303	194.485	126.321	187.758	220.368	187.292	225.262	169.993	0	207.462	166.305	201.594	183.727	175.758	167.255	179.562	195.769	167.657	193.639	177.253	220.309	156.419	166.352	197.593	160.245	192.182
		514	2123	214.061	181.98	205.083	159.335	215.358	202.058	176.743	201.95	200.119	194.177	205.129	173.21	178.697	168.419	155.128	181.429	201.449	155.648	196.124	203.661	193.218	191.366	199.268	195.135	210.187	176.75	210.151	174.362	212.908	208.943	169.519	198.319	175.131	176.024	155.482	187.675	199.532	179.625	196.056	186.162	224.544	169.467	164.901	193.721	0	201.413
		515	2126.86	221.076	192.58	196.177	166.427	221.683	192.525	165.827	194.878	193.53	187.427	198.677	182.033	183.758	170.396	156.845	180.926	188.738	156.826	197.801	199.505	206.449	199.33	203.933	201.818	211.988	187.466	209.054	167.681	197.516	219.43	183.659	205.539	185.826	179.816	157.233	178.938	209.016	176.885	189.002	179.961	229.215	177.522	162.902	182.608	161.858	198.48
		516	2130.72	215.712	179.421	192.842	0	213.913	201.922	172.73	181.616	194.996	183.96	194.811	170.927	185.689	168.326	160.995	175.189	199.801	166.956	184.904	199.508	193.28	198.824	203.615	178.687	224.632	179.719	211.644	166.656	207.343	208.823	168.048	210.688	193.205	176.662	159.491	190.163	197.223	181.582	199.071	173.285	211.133	176.385	172.33	185.316	161.901	202.982
		517	2134.58	221.616	187.239	202.952	167.49	217.845	189.972	176.411	181.095	191.944	192.4	195.338	173.189	185.492	175.183	155.649	185.762	202.114	165.857	185.939	205.325	194.348	186.166	197.63	184.102	222.228	175.778	225.099	161.553	196.811	223.033	171.548	202.879	188.518	190.444	156.359	169.53	205.492	182.373	189.771	175.648	227.846	165.67	160.199	191.378	162.881	195.429
		518	2138.44	209.287	191.895	193.025	169.327	218.979	192.651	146.286	191.976	193.445	198.718	200.775	182.29	183.168	167.419	149.347	180.733	201.972	163.582	190.083	200.912	191.995	200.768	209.191	207.28	217.876	182.4	228.55	167.525	203.467	221.832	165.865	207.469	186.497	182.333	149.924	177.747	195.359	195.775	189.202	171.942	229.352	168.307	160.368	187.17	160.212	190.39
		519	2142.3	227.673	191.576	196.654	168.725	210.762	196.905	176.29	189.045	192.913	180.636	200.912	192.952	197.429	169.208	151.442	189.556	191.818	164.915	186.241	196.241	192.682	194.306	199.805	177.548	220.696	176.366	214.126	163.428	208.983	211.769	184.922	207.892	184.544	178.245	151.852	179.341	192.689	192.925	192.911	174.018	226.568	176.18	156.35	181.664	168.253	189.214
		520	2146.16	205.202	191.914	190.123	163.608	213.684	209.352	183.096	183.535	196.184	183.282	193.816	179.692	194.264	181.116	152.092	180.864	195.323	163.379	193.235	0	201.018	185.363	204.451	183.962	222.397	186.578	218.998	169.399	210.977	218.792	166.698	209.306	192.683	188.705	160.105	174.819	209.645	192.867	182.884	172.165	227.521	176.541	158.457	193.46	169.161	182.712
		521	2150.02	221.74	187.657	195.03	168.099	214.088	187.471	179.663	178.819	188.954	192.608	184.52	172.28	206.455	171.894	150.546	189.33	197.439	162.942	186.16	184.107	195.356	196.711	206.14	177.48	216.479	183.071	224.732	163.354	213.087	218.154	168.528	203.373	186.476	194.54	166.643	175.646	198.958	189.986	183.526	172.29	223.305	168.962	165.448	181.182	165.992	189.36
		522	2153.88	215.103	189.163	203.253	175.829	218.373	190.046	170.767	184.949	190.861	184.663	187.162	174.957	201.662	175.808	151.633	186.775	209.847	166.293	185.273	185.327	209.193	194.549	193.654	173.906	218.401	171.816	214.117	164.778	205.344	230.684	178.361	199.004	187.325	180.861	175.407	178.788	201.278	198.344	189.273	168.295	214.897	173.895	161.048	183.114	161.706	201.548
		523	2157.74	221.01	194.645	193.065	170.624	215.518	196.502	172.601	191.422	185.562	190.744	195.317	191.651	187.396	176.096	151.95	178.556	198.984	162.028	181.306	206.49	202.035	191.46	194.823	180.831	230.358	179.831	217.296	159.742	204.809	218.645	177.07	198.625	185.276	195.448	170.765	179.262	224.525	195.11	181.154	161.084	219.788	155.314	158.265	186.975	153.043	196.09
		524	2161.6	227.431	192.798	188.661	171.73	221.202	187.982	139.897	185.928	202.778	188.147	184.072	174.079	195.076	169.205	153.003	174.009	202.694	159.914	187.702	196.199	192.702	188.349	210.548	185.155	225.378	166.647	220.726	168.411	204.275	225.156	168.61	204.149	187.517	192.885	167.184	183.24	207.803	190.898	180.536	163.987	249.502	164.976	158.571	186.436	163.234	193.961
		525	2165.46	213.483	192.179	196.358	173.601	213.903	191.289	129.544	198.051	200.85	198.677	192.182	169.212	184.27	168.719	153.281	187.908	191.652	0	181.482	191.462	195.125	194.693	199.422	180.689	220.614	180.235	218.578	156.659	205.578	225.03	175.583	198.955	193.295	191.541	164.423	183.687	204.348	185.509	188.386	170.353	230.476	180.956	158.113	194.943	159.917	191.015
		526	2169.32	221.602	205.023	192.586	169.755	217.771	194.126	179.842	190.351	201.501	184.575	192.465	186.676	189.749	167.785	150.912	187.558	186.978	152.443	187.795	189.942	194.647	178.426	208.394	187.04	218.757	183.812	220.601	171	209.741	224.063	175.843	192.967	175.539	198.799	168.703	179.801	207.312	182.149	179.901	173.981	220.792	164.362	149.221	176.144	165.404	187.136
		527	2173.18	212.902	199.963	187.49	176.703	227.152	195.315	175.778	189.573	191.649	179.884	197.809	177.875	184.341	164.528	154.614	183.674	186.05	159.25	187.139	182.709	198.682	195.047	206.59	188.052	206.76	174.033	226.168	169.131	204.705	217.482	173.558	194.85	188.894	197.474	181.788	181.946	192.228	183.703	182.373	167.121	222.254	168.843	159.832	188.634	162.698	183.949
		528	2177.04	205.484	201.822	193.023	166.043	228.161	195.895	168.431	193.478	205.6	183.693	195.967	176.747	200.156	168.323	155.962	189.11	191.761	144.448	181.991	184.7	197.251	191.01	203.674	195.664	225.054	167.357	218.407	168.403	205.497	224.086	179.497	195.475	181.159	182.414	170.366	190.472	196.448	175.804	177.308	174.231	223.753	158.927	155.081	179.921	166.384	197.141
		529	2180.9	216.351	183.53	187.738	170.357	214.486	201.382	188.436	199.331	197.136	191.848	190.193	181.24	185.074	166.391	156.848	195.642	195.89	156.249	185.764	193.414	200.701	195.763	203.615	188.191	215.512	171.05	211.805	171.647	201.951	225.664	173.169	201.472	185.733	179.453	166.131	192.208	202.001	182.143	185.476	187.935	210.173	158.12	151.873	198.931	0	197.257
		530	2184.76	216.445	194.378	189.093	161.403	224.032	196.52	196.669	190.634	197.068	177.65	193.948	156.068	189.607	160.632	152.1	188.85	188.951	156.066	178.532	200.321	210.331	200.364	199.523	191.047	211.901	175.257	219.495	175.631	219.283	228.899	160.63	206.013	172.925	189.784	160.059	183.948	192.196	179.579	187.201	168.31	217.051	165.758	155.785	182.201	151.917	198.142
		531	2188.62	207.987	198.091	191.479	166.538	230.3	203.953	181.551	193.268	201.67	183.564	195.027	172.363	195.972	165.709	150.795	192.566	184.691	151.442	185.257	200.851	203.942	192.964	198.685	195.185	218.593	170.99	219.139	175.851	198.398	228.178	161.274	201.281	181.791	183.033	167.025	180.05	187	182.651	181.072	170.988	212.51	167.092	158.336	196.183	0	189.998
		532	2192.48	206.639	198.821	197.085	160.722	220.313	188.61	180.588	188.746	204.98	170.946	187.806	162.819	196.543	166.404	156.158	181.727	184.512	149.036	184.404	189.272	194.897	202.737	195.373	188.272	219.611	169.438	221.177	178.879	208.392	231.649	167.641	198.367	192.981	181.1	165.792	186.138	196.036	183.356	181.2	181.168	213.571	0	154.694	198.781	0	194.677
		533	2196.34	211.083	196.283	196.585	178.037	229.663	197.196	181.718	192.284	204.929	176.221	191.228	162.167	193.813	167.217	152.384	181.124	200.026	157.022	186.803	199.326	206.738	182.987	197.793	198.009	222.444	172.775	218.705	172.022	213.554	209.374	153.679	199.376	183.598	183.302	167.243	185.658	201.971	174.823	185.009	183.689	212.522	153.701	157.207	192.112	159.106	199.995
		534	2200.2	220.416	181.563	194.162	163.622	219.066	195.439	180.821	188.495	203.397	187.574	180.449	0	182.934	155.023	142.353	177.45	200.16	150.337	171.908	190.432	206.179	199.609	205.839	189.565	219.123	174.97	230.952	183.365	207.676	216.517	172.122	200.09	187.972	181.856	167.936	196.972	194.719	178.505	183.288	168.98	208.224	172.923	154.861	188.713	162.178	189.089
		535	2204.06	210.051	190.474	197.015	163.298	221.516	198.49	202.789	187.702	202.166	185.194	178.986	166.177	182.957	153.739	158.022	178.665	194.821	154.952	181.361	202.763	206.933	197.434	199.322	185.722	210.226	170.28	222.867	180.629	216.644	206.767	163.802	191.51	174.121	183.961	166.662	191.72	190.21	161.715	192.124	169.688	208.295	168.796	149.074	196.737	167.271	191.207
		536	2207.92	222.544	181.735	189.176	158.088	222.101	200.626	183.243	195.796	193.967	182.11	188.463	161.205	184.261	163.476	156.171	180.556	178.144	159.451	168.376	212.07	197.793	192.503	191.955	196.511	212.002	179.835	225.674	182.379	202.599	219.793	165.22	198.808	172.012	181.874	170.504	202.477	192.097	162.5	187.193	162.701	211.141	162.707	0	191.424	159.881	193.075
		537	2211.78	214.139	182.626	195.863	159.776	224.912	196.619	153.127	190.669	200.308	179.437	182.434	165.373	186.924	162.246	150.023	173.904	202.681	156.492	174.367	207.543	206.397	200.298	202.151	199.871	220.125	168.094	232.904	186.723	198.937	217.687	173.46	196.099	178.614	180.823	166.922	192.833	199.869	178.829	189.12	175.288	207.676	154.28	160.556	188.237	160.702	202.02
		538	2215.64	215.527	197.063	184.217	164.663	225.149	209.469	196.558	198.244	203.081	176.79	188.393	167.539	182.62	160.508	147.028	181.43	207.763	162.441	183.598	215.825	200.745	200.587	203.684	189.676	211.71	168.119	229.704	182.376	214.417	207.434	156.654	190.764	180.754	175.388	177.382	196.345	187.277	178.009	188.263	173.058	219.558	162.035	153.666	192.007	157.479	191.567
		539	2219.5	211.109	179.036	190.106	153.307	219.864	213.522	139.917	188.179	208.497	187.348	173.823	164.68	188.387	163.628	145.403	175.256	198.033	150.576	185.296	191.873	199.664	188.761	209.88	186.308	210.128	166.831	226.578	170.078	213.607	207.196	174.256	0	177.526	174.734	170.452	200.105	189.855	176.801	188.265	171.754	220.789	169.697	160.846	191.662	159.009	191.004
		540	2223.36	221.314	181.289	190.748	169.325	222.886	203.64	182.905	191.122	186.89	179.648	190.819	167.41	190.417	164.108	146.461	184.761	190.757	153.932	181.003	182.23	204.903	184.102	203.907	190.492	201.045	175.484	224.859	172.025	205.53	220.692	175.399	191.427	180.468	175.466	171.144	210.086	197.002	167.035	181.983	168.705	216.591	168.421	166.062	188.881	163.724	180.938
		541	2227.22	207.333	198.286	182.464	159.124	215.006	206.064	157.786	198.021	187.043	178.416	184.804	157.693	198.93	172.985	142.656	174.583	193.588	166.619	185.131	197.247	206.604	201.432	203.279	193.35	204.158	168.902	221.845	175.002	207.022	206.175	177.163	185.562	181.898	177.287	162.261	201.928	185.474	178.219	187.748	171.254	213.751	166.389	159.356	193.515	0	191.629
		542	2231.08	209.45	190.348	179.839	0	228.476	192.265	136.321	192.587	187.202	185.417	181.516	154.845	197.657	177.331	150.988	183.654	184.46	156.773	184.778	196.973	209.063	194.157	199.465	188.297	214.102	172.633	223.788	181.482	215.919	212.415	174.211	179.802	176.983	170.035	165.081	184.485	196.919	176.421	182.553	169	213.437	181.351	168.36	190.403	157.769	188.573
		543	2234.94	215.894	181.997	188.121	155.724	218.377	198.817	183.994	198.282	186.057	179.217	179.409	155.791	191.097	170.798	146.611	176.161	191.827	171.469	188.598	195.654	211.679	202.4	203.924	206.748	205.812	178.321	225.22	187.459	201.621	219.892	171.378	181.263	184.545	170.44	184.68	186.978	188.271	173.951	191.21	163.886	209.385	164.018	163.205	205.091	159.915	197.224
		544	2238.8	211.706	188.97	193.851	159.721	217.667	198.18	168.391	202.953	180.762	181.118	195.025	153.961	195.816	162.405	152.109	174.179	187.063	165.942	178.646	196.352	209.546	203.914	195.275	193.612	203.638	178.428	223.703	171.377	208.929	221.059	178.073	181.236	183.315	176.767	166.347	187.128	198.349	177.668	190.314	162.885	201.204	171.651	167.379	212.867	168.368	185.576
		545	2242.66	211.609	192.068	186.093	162.255	220.574	188.333	180.624	204.723	191.079	184.522	186.234	159.321	190.264	165.455	141.799	171.798	185.384	168.943	177.272	198.832	202.308	192.48	198.305	185.363	208.508	191.245	230.351	163.044	209.557	213.651	174.823	173.98	187.638	171.502	179.079	192.586	202.535	175.413	168.659	171.52	202.768	169.817	173.338	200.802	164.719	186.452
		546	2246.52	202.601	185.633	191.677	169.528	223.856	192.749	178.187	198.268	192.252	177.914	194.433	174.153	201.402	161.915	149.517	183.124	181.49	176.842	180.474	178.921	211.382	208.818	192.97	202.885	205.584	165.457	230.382	160.203	212.311	214.062	170.447	184.038	185.361	156.783	167.914	201.162	196.57	175.8	193.153	171.645	199.252	197.422	168.484	199.351	164.41	194.281
		547	2250.38	217.783	181.501	182.689	168.822	213.006	203.914	182.398	204.129	186.911	186.085	180.886	161.653	183.97	174.146	144.66	185.899	189.341	158.762	180.633	197.807	205.776	195.683	192.617	192.947	214.984	173.101	223.532	171.379	209.431	210.421	167.428	175.685	191.76	174.439	171.982	188.724	199.713	176.094	184.095	184.117	202.805	165.746	179.874	194.696	163.753	181.047
		548	2254.24	212.536	181.776	179.193	155.475	215.785	209.932	164.714	201.184	200.048	173.088	176.043	162.4	192.321	157.85	150.381	192.068	193.1	163.419	179.56	201.59	201.785	199.362	204.473	189.829	209.417	171.732	223.903	156.169	212.954	215.976	164.159	185.79	186.276	174.492	176.077	189.274	184.839	171.524	188.494	165.741	200.555	166.909	180.999	189.329	156.295	181.387
		549	2258.1	218.749	188.957	181.959	160.308	212.943	206.797	187.861	210.451	196.644	193.293	179.217	161.967	186.829	162.461	147.245	184.983	187.039	0	187.526	192.497	191.829	202.494	195.047	196.043	211.521	184	229.264	155.273	213.357	209.192	171.704	172.529	178.678	182.54	172.772	182.884	189.317	177.569	200.504	181.846	206.385	169.172	172.72	199.904	171.813	190.498
		550	2261.96	215.851	186.727	191.436	158.998	205.552	198.045	131.339	197.215	180.818	188.392	176.661	160.563	181.506	165.272	148.481	175.718	193.328	162.874	178.948	194.455	202.419	179.669	192.51	179.909	206.146	184.924	217.947	159.634	210.888	204.512	175.538	183.116	184.311	188.687	173.733	176.181	222.939	180.467	193.179	179.858	204.571	167.787	169.852	187.208	159.582	193.66
		551	2265.82	213.337	192.177	189.306	154.955	220.355	202.347	171.062	202.421	188.785	192.083	175.208	160.348	189.235	157.41	142.256	186.751	189.902	173.415	182.82	199.642	191.449	188.477	199.694	189.982	208.758	180.889	230.63	154.412	206.782	205.975	169.132	182.528	174.84	173.674	178.611	188.881	193.747	178.513	198.556	178.828	201.579	160.269	176.391	190.082	164.601	180.792
		552	2269.68	215.525	201.982	197.315	152.661	217.232	196.517	195.115	205.824	199.917	190.836	174.901	158.732	198.134	156.648	141.61	170.043	200.747	176.745	184.283	206.303	194.774	197.134	194.599	196.308	217.71	174.176	221.324	176.219	200.787	221.621	161.424	177.115	182.116	167.711	170.856	186.822	190.201	174.178	189.136	178.569	207.677	176.366	172.224	193.056	165.839	190.692
		553	2273.54	212.401	198.925	188.41	159.067	212.684	190.616	189.384	201.741	193.044	183.763	179.211	160.699	195.452	169.025	147.465	174.037	189.234	168.136	183.064	200.407	205.755	197.528	200.74	193.547	201.216	175.784	228.545	159.27	208.016	211.592	176.66	180.427	176.355	177.338	163.467	195.271	193.856	180.913	195.113	178.555	227.855	167.809	163.523	188.758	163.556	195.553
		554	2277.4	209.847	184.079	170.922	165.363	223.925	193.15	183.312	204.488	191.693	187.31	177.189	153.852	197.801	153.061	153.579	185.095	185.888	171.869	183.394	214.49	198.851	204.308	206.826	197.725	207.824	165.737	220.569	154.888	210.093	210.675	177.875	185.747	189.136	176.856	179.397	192.477	188.373	175.164	193.485	175.934	208.54	156.856	166.068	195.112	157.66	185.93
		555	2281.26	211.48	188.12	183.148	169.076	224.692	196.308	187.617	212.786	181.386	177.888	183.054	153.346	211.262	162.747	150.708	173.288	190.247	165.026	179.578	194.167	193.846	200.613	202.576	192.038	191.838	170.22	226.373	152.391	216.7	207.093	165.641	177.793	191.109	175.242	168.92	197.615	196.091	179.829	210.086	180.619	201.706	166.325	165.699	194.645	163.523	202.841
		556	2285.12	210.957	183.372	191.415	162.231	218.834	189.169	122.774	212.676	187.164	187.785	188.735	0	204.336	167.478	161.267	170.672	179.601	167.31	186.551	189.401	191.695	199.34	211.376	197.341	199.854	170.968	222.353	154.874	211.153	211.512	172.606	173.825	189.881	181.672	173.523	187.053	226.107	170.253	192.969	174.798	204.478	170.636	168.982	196.548	167.904	198.018
		557	2288.98	224.542	195.467	194.228	154.773	224.941	192.794	181.139	207.919	189.171	190.454	173.242	167.531	198.019	168.126	137.64	178.02	193.648	165.282	176.205	195.308	203.013	202.076	198.71	201.296	200.921	166.889	218.718	144.852	196.537	219.835	165.473	173.094	193.809	175.682	183.224	196.745	195.765	176.871	198.336	183.402	205.519	160.913	165.686	194.172	157.27	182.039
		558	2292.84	218.553	197.523	192.53	158.607	218.764	191.228	183.114	208.642	180.386	186.124	174.547	170.282	188.59	164.693	152.006	177.777	182.686	159.669	187.132	199.638	204.72	212.185	201.488	185.637	193.068	163.008	230.824	152.848	204.068	218.445	176.473	177.932	188.652	186.023	177.422	193.823	195.183	188.598	194.604	179.981	209.131	164.129	169.778	184.936	169.277	187.365
		559	2296.7	212.837	194.493	185.566	162.278	210.26	190.188	196.125	201.392	196.133	187.968	169.438	167.535	188.85	163.9	143.705	188.758	173.737	155.515	181.628	192.543	201.071	202.293	209.742	198.229	197.737	160.807	221.803	148.379	201.314	213.576	166.812	180.791	179.454	177.547	169.965	197.013	186.753	180.996	193.968	170.508	204.25	162.145	175.353	191.459	165.206	190.571
		560	2300.56	215.047	189.878	183.922	165.352	231.666	197.011	196.275	195.685	185.791	183.918	168.849	160.725	197.589	164.579	148.226	173.992	177.104	161.173	183.711	186.758	198.215	201.727	202.996	199.583	203.167	166.862	240.581	146.912	203.159	214.972	168.507	180.528	183.005	184.955	168.589	193.255	184.063	184.676	195.894	173.306	210.737	177.686	174.836	186.535	157.333	199.018
		561	2304.42	210.503	196.3	189.159	158.65	205.974	201.558	188.644	203.962	187.692	184.348	169.538	167.569	193.964	158.68	146.193	182.767	171.629	162.021	182.571	190.464	213.185	200.965	196.991	193.274	207.187	159.533	232.664	151.025	199.204	217.701	162.102	171.365	176.205	184.303	171.028	189.343	187.61	208.189	202.28	165.785	203.631	164.836	174.126	196.254	154.9	181.375
		562	2308.28	223.306	191.631	196.263	159.648	212.702	191.352	173.79	201.861	174.47	190.143	171.357	179.893	205.657	166.35	152.644	173.049	174.624	162.753	188.317	183.658	211.186	203.62	206.15	198.375	195.616	173.831	224.475	150.424	202.013	213.118	163.947	177.881	188.391	190.206	168.088	191.514	185.76	180.061	197.126	165.501	200.263	173.054	169.195	192.758	166.341	187.707
		563	2312.14	216.172	186.753	184.856	157.727	214.429	204.363	179.358	213.475	172.612	185.177	180.551	172.013	194.945	147.292	149.589	174.05	180.971	153.879	193.653	180.915	194.92	209.611	195.48	190.657	207.63	170.994	233.123	147.281	219.384	211.411	167.232	172.012	184.724	180.083	168.772	190.446	178.102	191.475	200.154	170.293	198.878	180.893	169.291	186.878	157.611	190.359
		564	2316	216.02	192.514	193.573	159.695	202.811	197.798	178.462	208.82	192.418	170.41	181.919	166.949	198.273	158.607	141.139	174.939	183.474	161.082	179.295	176.316	201.67	197.883	194.436	193.76	194.811	170.493	222.532	148.141	203.786	223.755	175.239	171.479	181.583	191.332	177.902	195.247	185.019	171.031	200.232	0	193.247	168.613	175.692	195.141	162.812	190.037
		565	2319.86	216.239	199.504	198.548	153.39	220.435	198.772	133.011	201.024	181.883	175.784	167.216	172.186	203.2	156.11	150.74	178.289	180.542	160.689	181.387	181.914	194.331	209.186	209.849	191.684	198.432	164.383	217.372	152.589	206.412	219.889	170.83	173.586	188.198	171.59	185.611	190.202	177.692	180.09	194.115	165.537	207.371	173.289	165.525	200.27	176.87	184.137
		566	2323.72	203.238	193.02	193.282	145.032	207.6	187.916	189.606	204.299	185.426	181.934	169.615	169.254	191.552	162.03	148.651	178.575	177.626	161.65	182.42	168.65	202.361	203.949	200.126	196.778	202.518	168.256	224.851	157.673	206.607	216.233	164.073	174.253	180.407	181.792	178.867	186.029	198.735	168.352	188.429	167.906	196.87	179.304	164.793	200.227	168.19	185.599
		567	2327.58	213.649	207.545	195.382	152.614	205.986	200.014	182.678	204.298	183.213	198.945	166.525	160.915	189.184	153.39	145.68	172.728	188.143	156.912	185.432	178.831	213.311	203.169	204.142	198.227	204.346	165.548	227.081	155.86	207.78	230.444	164.563	168.575	183.443	170.512	176.808	191.992	186.192	175.942	192.119	173.017	202.837	166.916	168.207	184.454	171.064	193.334
		568	2331.44	202.147	205.964	197.721	147.351	217.119	205.129	178.659	198.447	188.502	177.541	167.333	152.818	187.614	150.206	148.617	181.918	181.058	0	187.694	188.52	200.768	208.809	199.278	193.64	196.883	171.454	239.591	154.765	208.194	222.756	158.652	161.865	168.621	178.49	178.929	184.244	194.17	181.068	192.753	168.598	209.063	177.359	164.068	190.384	165.052	186.138
		569	2335.3	210.108	200.359	185.75	149.723	216.123	192.388	171.076	214.963	178.837	188.871	161.253	150.288	193.838	159.775	152.331	174.215	185.935	156.222	188.315	182.902	202.152	210.822	195.902	210.332	206.785	161.677	232.453	162.079	207.649	222.305	164.557	165.334	182.25	177.384	178.394	191.726	191.629	171.295	182.186	188.353	203.119	166.885	168.371	197.866	171.3	187.222
		570	2339.16	210.45	198.503	197.069	142.667	213.924	195.524	159.432	205.937	179.229	186.677	171.817	157.317	189.711	160.565	150.041	168.243	188.102	154.32	184.136	179.383	202.251	205.495	200.381	196.499	199.386	174.432	219.748	160.878	198.547	224.328	156.787	169.57	177.209	177.799	174.967	204.604	179.991	175.362	184.844	170.457	205.738	171.224	168.987	190.242	167.067	190.65
		571	2343.02	203.316	192.301	193	149.093	217.497	193.707	172.388	213.203	176.208	183.19	158.872	158.554	203.552	159.755	153.353	179.396	183.871	141.37	182.677	197.731	197.17	202.228	198.195	200.125	188.586	172.89	237.026	153.92	211.226	224.564	155.639	161.016	191.414	179.116	172.584	193	179.664	163.791	198.161	180.321	203.553	170.636	164.892	191.408	170.598	180.361
		572	2346.88	220.577	194.871	194.529	148.565	218.536	182.609	145.769	208.038	187.22	201.322	161.789	158.427	198.625	163.001	146.43	185.298	188.136	0	179.926	185.609	204.633	204.674	204.528	220.624	193.216	164.934	235.692	149.985	214.174	219.384	157.443	172.171	175.949	170.773	170.764	189.967	183.523	165.74	192.505	178.505	205.202	172.736	174.735	189.459	169.111	191.295
		573	2350.74	213.719	195.298	187.402	147.317	203.699	195.394	177.335	205.872	185.204	191.383	159.821	160.272	198.279	160.62	152.657	171.789	177.529	150.785	192.233	184.045	204.625	208.365	189.62	201.383	192.171	155.025	230.797	154.487	217.241	216.386	165.494	167.382	176.204	169.108	172.588	193.432	190.859	162.747	191.091	180.347	196.793	170.299	168.857	199.58	169.939	187.52
		574	2354.6	213.521	194.288	196.092	142.98	217.154	198.674	180.692	213.462	178.713	185.566	162.432	163.797	190.611	157.403	161.245	173.322	176.643	0	180.927	176.473	201.967	216.669	184.186	197.185	189.301	167.477	224.901	154.162	217.192	214.975	162.326	167.15	189.722	176.954	178.558	190.905	193.068	177.24	188.6	186.822	217.995	170.414	163.316	197.029	162.913	189.157
		575	2358.46	213.493	194.288	200.89	148.13	221.809	188.874	175.226	204.865	199.273	184.569	164.215	0	181.985	159.95	148.212	165.258	174.84	138.545	189.783	181.222	203.18	216.471	187.956	192.775	189.854	157.064	229.63	156.315	220.788	224.541	167.715	171.935	188.436	165.698	178.018	185.38	174.524	162.404	190.893	178.842	203.037	174.361	168.448	199.655	165.204	181.46
		576	2362.32	217.564	200.488	191.4	142.238	206.48	194.924	180.937	215.373	197.25	198.285	165.434	158.224	198.124	157.683	154.501	178.666	175.554	0	188.065	185.518	200.45	204.652	203.805	222.109	188.146	170.839	231.201	163.229	203.245	226.639	0	171.705	179.8	165.794	180.417	181.04	196.18	170.67	183.114	170.679	196.058	175.717	161.457	195.46	161.931	186.85
		577	2366.18	218.742	198.905	186.588	143.933	217.022	198.913	162.742	215.071	196.676	183.419	158.411	157.588	178.813	154.096	153.861	175.688	184.311	0	189.656	182.498	193.03	202.677	194.045	200.239	200.294	160.359	235.803	159.119	212.432	220.196	178.899	166.298	173.955	167.828	175.806	178.252	196.784	167.376	188.308	167.613	204.567	168.984	170.696	192.852	161.178	189.555
		578	2370.04	214.182	209.318	186.625	153.03	209.671	194.737	178.225	207.868	196.17	180.176	153.146	156.883	184.484	159.914	154.365	165.595	170.109	0	181.123	168.129	209.016	205.559	201.505	219.579	196.305	158.048	235.967	152.055	208.847	235.258	164.528	164.986	179.719	175.702	169.936	182.806	192.806	173.531	189.729	172.848	194.972	173.353	163.687	199.655	160.211	182.903
		579	2373.9	223.853	210.428	189.644	149.813	220.891	196.232	182.886	212.372	187.715	173.614	166.143	141.939	190.969	155.163	151.78	162.087	176.18	0	173.391	181.455	197.72	206.152	189.205	193.03	184.377	164.709	230.087	160.522	201.621	233.42	158.904	168.646	186.155	167.045	156.898	184.662	195.75	162.727	187.907	164.199	196.014	168.545	162.098	193.907	165.744	194.705
		580	2377.76	215.313	217.89	190.732	155.867	207.008	191.297	170.785	207.973	202.144	187.213	160.555	155.734	191.848	159.395	151.183	164.632	182.578	0	181.818	179.192	190.936	213.903	198.556	198.76	184.608	162.089	231.379	160.94	200.286	218.582	167.924	168.435	185.135	167.762	163.546	190.996	188.772	164.145	174.246	167.181	199.171	173.609	165.627	197.594	170.278	192.76
		581	2381.62	210.048	209.406	183.406	162.486	213.74	185.445	179.408	210.471	198.281	195.388	167.133	152.215	186.573	154.849	155.598	165.219	186.718	0	189.504	175.532	199.982	202.707	191.475	200.957	188.896	161.049	231.626	147.069	202.93	219.939	165.435	172.359	172.425	166.664	170.562	177.678	193.476	180.941	186.916	173.017	192.794	181.793	169.812	203.433	168.836	213.242
		582	2385.48	204.526	200.977	194.134	148.415	212.609	195.493	173.125	210.988	193.736	196.713	155.634	165.522	187.028	155.771	160.037	162.906	178.616	0	188.182	179.561	199.934	206.384	191.809	195.368	198.481	160.318	215.205	157.571	186.538	225.006	167.406	166.678	176.063	164.245	167.798	178.115	198.281	177.212	176.183	177.65	191.354	177.162	162.816	190.159	158.045	193.321
		583	2389.34	208.26	209.636	178.211	146.475	211.801	208.777	176.636	206.695	201.404	200.781	169.056	152.501	172.238	168.081	148.156	155.52	191.995	0	188.273	178.904	206.373	210.141	199.455	190.104	182.588	167.843	226.496	150.086	192.075	226.721	157.311	168.989	185.144	167.368	161.285	182	191.87	177.985	177.515	167.625	183.93	182.585	162.36	194.687	163.76	182.121
		584	2393.2	205.391	206.27	187.203	149.514	210.332	209.782	145.789	209.979	194.28	190.193	159.475	150.02	185.572	161.379	152.654	166.083	172.708	0	174.835	188.956	197.713	217.63	196.341	201.77	190.617	159.717	222.077	151.118	206.914	225.661	160.928	168.823	194.837	177.115	155.94	177.816	198.501	173.278	172.513	163.374	187.881	174.326	169.091	203.304	173.437	185.308
		585	2397.06	205.497	213.17	176.894	151.531	207.511	195.28	174.359	218.109	187.27	195.063	151.844	156.861	185.323	165.524	150.861	179.101	179.005	0	182.396	193.342	196.337	201.443	188.949	198.063	187.614	156.28	219.872	148.126	199.278	219.667	158.608	168.21	182.489	160.257	153.097	170.992	194.179	176.431	177.96	170.262	195.876	176.687	161.562	210.382	164.733	202.96
		586	2400.92	210.862	209.236	187.355	158.224	211.629	199.79	181.64	208.639	194.286	188.57	147.504	141.702	193.836	155.798	159.276	166.74	173.823	0	171.71	190.254	205.932	207.989	183.745	193.916	188.591	169.318	241.038	149.411	197.021	224.166	173.64	163.537	166.942	167.203	156.599	184.891	202.026	174.745	177.222	166.361	198.891	169.166	158.311	197.592	163.177	201.923
		587	2404.78	195.301	208.149	178.437	156.562	207.335	191.81	180.22	209.862	198.656	192.785	150.045	142.621	181.52	165.37	156.456	174.311	174.367	0	179.029	184.724	201.031	206.121	194.426	193.79	192.175	152.56	237.822	152.141	194.443	220.639	174.026	166.053	179.164	172.143	147.905	172.2	194.318	184.887	174.359	173.238	195.17	165.753	167.124	197.278	156.067	207.356
		588	2408.64	203.622	209.885	181.455	152.01	212.861	194.931	187.807	215.722	204.159	191.134	162.022	149.168	191.109	174.295	145.09	183.834	181.357	144.393	168.951	177.577	202.852	197.735	199.126	202.021	180.144	156.571	224.634	149.172	191.601	218.398	157.393	156.935	177.02	165.373	151.732	167.496	195.904	169.948	176.101	176.901	188.492	171.424	170.955	195.558	170.785	203.572
		589	2412.5	203.054	198.745	190.393	147.577	214.345	180.066	182.82	212.223	183.841	186.176	148.158	141.736	191.503	171.116	151.503	175.479	179.288	140.15	171.581	180.265	197.858	202.391	195.442	202.697	186.843	163.354	234.289	158.172	199.167	217.755	163.062	168.421	178.892	172.89	157.069	186.632	183.214	186.925	163.041	174.719	180.508	175.865	165.504	202.799	159.125	210.836
		590	2416.36	209.062	208.989	189.027	145.936	207.506	211.74	181.163	216.056	192.302	196.383	153.639	148.375	189.849	158.689	151.171	174.432	180.874	151.403	173.303	187.316	200.482	209.92	191.919	202.991	183.849	155.269	234.65	148.142	176.158	230.364	153.338	149.027	172.734	164.216	169.998	186.945	187.255	188.608	176.454	0	184.948	171.954	164.278	200.703	160.944	198.967
		591	2420.22	210.271	202.981	190.489	145.844	209.899	210.274	186.014	214.626	204.88	201.505	149.062	0	184.824	152.063	151.746	173.753	175.653	0	174.434	184.031	194.603	200.493	190.702	193.892	189.311	153.169	238.426	157.353	185.927	231.64	162.814	165.527	185.278	174.295	149.847	179.707	189.649	183.626	187.406	163.332	186.033	169.022	165.119	191.086	168.302	203.752
		592	2424.08	216.436	199.339	182.474	145.458	214.245	224.367	181.363	208.945	207.932	194.111	152.59	148.889	197.561	159.713	149.704	173.901	175.001	145.078	175.876	184.967	198.19	213.028	195.451	198.832	192.39	158.919	223.354	156.778	173.71	231.184	162.96	173.136	184.831	177.58	165.919	184.708	191.311	182.336	193.795	165.445	183.202	173.64	177.401	193.517	153.824	211.201
[truncated: 25 more columns]

## Sheet: Background Std
				SptId_12	SptId_13	SptId_14	SptId_16	SptId_17	SptId_18	SptId_20	SptId_22	SptId_23	SptId_25	SptId_26	SptId_27	SptId_30	SptId_31	SptId_34	SptId_35	SptId_36	SptId_37	SptId_39	SptId_40	SptId_44	SptId_45	SptId_46	SptId_47	SptId_48	SptId_49	SptId_51	SptId_53	SptId_54	SptId_57	SptId_58	SptId_59	SptId_61	SptId_63	SptId_64	SptId_65	SptId_70	SptId_71	SptId_73	SptId_74	SptId_76	SptId_77	SptId_78	SptId_80	SptId_81	SptId_82
		0	138.96	0	0	0	0	0	0	0	0	0	0	0	0	0	0	0	0	0	0	0	0	75.5111	0	0	0	0	0	0	0	0	74.3683	0	0	0	0	0	0	0	0	0	0	0	0	0	0	0	0
		1	142.82	0	0	0	0	0	0	0	0	0	0	0	0	0	0	0	0	0	0	0	0	0	0	0	0	0	0	0	0	0	0	0	0	0	0	0	0	0	0	0	0	0	0	0	0	0	0
		2	146.68	0	0	0	0	0	0	0	0	0	0	0	0	0	0	0	0	0	0	0	0	0	0	0	0	0	0	0	0	0	0	0	0	0	0	0	0	0	0	0	0	0	0	0	0	0	0
		3	150.54	0	0	0	0	0	0	0	0	0	0	0	0	0	0	0	0	0	0	0	0	0	0	0	0	0	0	0	0	0	0	0	0	0	0	0	0	0	0	0	0	0	0	0	0	0	0
		4	154.4	0	0	0	0	0	0	0	0	0	0	0	75.2864	0	0	0	0	0	0	0	0	0	0	0	0	0	0	0	0	0	0	0	0	0	0	0	0	0	0	0	0	0	0	0	0	0	0
		5	158.26	0	0	0	0	0	0	0	0	0	0	0	0	0	0	0	0	0	0	0	0	0	0	0	0	0	0	0	0	0	75.8942	0	0	0	0	0	0	0	0	0	0	0	0	0	0	0	0
		6	162.12	0	0	0	0	0	0	0	0	0	0	0	0	0	0	0	0	0	0	0	0	0	0	0	0	0	0	0	74.4554	0	73.6741	0	0	0	0	0	0	0	0	0	0	0	0	0	0	0	0
		7	165.98	0	0	0	0	0	0	0	0	0	0	0	0	0	0	0	0	0	0	0	0	0	0	0	0	0	0	0	0	0	74.7968	0	0	0	0	0	0	0	0	0	0	0	0	0	0	0	0
		8	169.84	0	0	0	0	0	0	0	0	0	0	0	0	0	0	0	0	0	0	0	0	0	0	0	0	0	0	0	0	0	76.2361	0	0	0	0	0	0	0	0	0	0	0	0	0	0	0	0
		9	173.7	0	0	0	0	0	0	0	0	0	0	0	0	0	0	0	0	0	0	0	0	0	0	0	0	0	0	0	71.8012	0	73.7556	0	0	0	0	0	0	0	0	0	0	0	0	0	0	0	0
		10	177.56	0	0	0	0	0	0	0	0	0	0	0	0	0	0	0	0	0	0	0	0	0	0	0	0	0	0	0	75.4487	0	72.6676	0	0	0	0	0	0	0	0	0	0	0	0	0	0	0	0
		11	181.42	0	0	0	0	0	0	0	0	0	0	0	0	0	0	0	0	0	0	0	0	0	0	0	77.7468	0	0	0	74.3545	0	77.8399	0	0	0	0	0	0	0	0	0	0	0	0	0	0	0	0
		12	185.28	0	0	0	0	0	0	0	0	0	0	0	0	0	0	0	0	0	0	0	0	0	0	0	0	0	0	0	72.2443	0	74.5413	0	0	0	0	0	0	0	0	0	0	0	0	0	0	0	0
		13	189.14	0	0	0	0	71.0185	0	0	0	0	0	0	0	0	0	0	0	0	0	0	0	0	0	0	0	0	0	0	75.7504	0	78.3858	0	0	0	0	0	0	0	0	0	0	0	0	0	0	0	0
		14	193	0	0	0	0	0	0	0	0	0	0	0	0	0	0	0	0	0	0	0	0	0	0	0	0	0	0	0	72.6428	0	0	0	0	0	0	0	0	0	0	0	0	0	0	0	0	0	0
		15	196.86	0	0	0	0	0	0	0	0	0	0	0	0	0	0	0	0	0	0	0	0	0	0	0	0	0	0	0	71.7327	0	0	0	0	0	0	0	0	0	0	0	0	0	0	0	0	0	0
		16	200.72	0	0	0	0	0	0	0	0	0	0	0	0	0	0	0	0	0	0	0	0	0	0	0	0	0	0	0	0	0	0	0	0	0	0	0	0	0	0	0	0	0	0	0	0	0	0
		17	204.58	0	0	0	0	0	0	0	0	0	0	0	0	0	0	0	0	0	0	0	0	0	0	0	0	0	0	0	0	0	69.917	0	0	0	0	0	0	0	0	0	0	0	0	0	0	0	0
		18	208.44	0	0	0	0	0	0	0	0	0	0	0	0	0	0	0	0	0	0	0	0	0	0	0	0	0	0	0	71.6588	0	69.4543	0	0	0	0	0	0	0	0	0	0	0	0	0	0	0	0
		19	212.3	0	0	0	0	0	0	0	0	0	0	0	0	0	0	0	0	0	0	0	0	0	0	0	0	0	0	0	72.1641	0	0	0	0	0	0	0	0	0	0	0	0	0	0	0	0	0	0
		20	216.16	0	0	0	0	0	0	0	0	0	0	0	0	0	0	0	0	0	0	0	0	75.9508	0	0	0	0	0	0	69.8233	0	0	0	0	0	0	0	0	0	0	0	0	0	0	0	0	0	0
		21	220.02	0	0	0	0	0	0	0	0	0	0	0	0	0	0	0	0	0	0	0	0	0	0	0	0	0	0	0	71.0462	0	72.0694	0	0	0	0	0	0	0	0	0	0	0	0	0	0	0	0
		22	223.88	0	0	0	0	0	0	0	0	0	0	0	0	0	0	0	0	0	0	0	0	0	0	0	0	0	0	0	72.5798	0	0	0	0	0	0	0	0	0	0	0	0	0	0	0	0	0	0
		23	227.74	0	0	0	0	0	0	0	0	0	0	0	0	74.8038	0	0	0	0	0	0	0	0	0	0	0	0	0	0	70.1187	0	0	0	0	0	0	0	0	0	0	0	0	0	0	0	0	0	0
		24	231.6	0	0	0	0	0	0	0	0	0	0	0	0	0	0	0	0	0	0	0	0	0	0	0	72.5952	0	0	0	70.7454	0	0	0	0	0	0	0	0	0	0	0	0	0	0	0	0	0	0
		25	235.46	0	0	0	0	0	0	0	0	0	0	0	0	0	0	0	0	0	0	0	0	0	0	0	70.011	0	0	0	68.4301	0	0	0	0	0	68.2369	0	0	0	0	0	0	0	0	0	0	0	0
		26	239.32	0	0	0	0	0	0	0	0	0	0	0	0	0	0	0	0	0	0	0	0	72.7281	0	0	69.1226	0	0	0	71.627	0	0	0	0	0	0	0	0	0	0	0	0	0	0	0	0	0	0
		27	243.18	0	0	0	0	0	0	0	0	0	0	0	0	0	0	0	0	0	0	0	0	72.4247	0	0	0	0	0	0	70.4292	0	0	0	0	0	0	0	0	0	0	0	0	0	0	0	0	0	0
		28	247.04	0	0	0	0	0	0	0	0	0	0	0	0	0	0	0	0	0	0	0	0	76.6295	0	0	74.9086	0	0	0	72.3971	0	0	0	0	0	0	0	0	0	71.8871	0	0	0	0	0	0	0	73.3656
		29	250.9	0	0	0	0	0	0	0	0	0	0	0	0	0	0	0	0	0	0	0	0	73.667	0	0	70.2116	0	0	0	72.7001	0	0	0	0	0	0	0	0	0	0	0	0	0	0	0	0	0	70.4411
		30	254.76	0	0	0	0	0	0	0	0	73.9716	0	0	0	0	0	0	0	0	0	0	0	76.5398	0	0	70.6144	0	0	0	77.2324	0	0	0	0	0	0	0	0	0	0	0	0	0	0	0	0	0	72.4102
		31	258.62	0	0	0	0	0	0	0	0	0	0	0	0	0	0	0	0	0	0	0	0	74.973	0	0	71.3063	0	0	0	69.2258	0	0	0	0	0	0	0	0	0	0	0	0	0	0	0	77.4796	0	71.4728
		32	262.48	0	0	0	0	0	0	0	0	0	0	0	0	0	0	0	0	0	0	0	0	73.9015	0	0	73.5171	0	0	0	73.3308	0	0	0	0	0	73.5267	0	0	0	0	0	0	0	72.8423	0	0	0	71.4594
		33	266.34	0	0	0	0	0	0	0	0	0	0	0	0	0	0	0	0	0	0	0	0	74.268	0	0	72.2595	0	0	0	69.4439	0	0	0	0	0	0	0	0	0	0	0	0	0	0	0	0	0	70.6735
		34	270.2	0	0	0	0	0	0	0	0	0	0	0	0	0	0	0	0	0	0	0	0	74.4632	0	0	74.5522	0	0	0	72.487	0	0	0	0	0	0	0	0	0	0	0	0	0	0	0	0	0	69.103
		35	274.06	0	0	0	0	0	0	71.548	0	0	0	0	0	0	0	0	0	0	0	0	0	72.7769	0	0	70.9582	0	0	0	74.3977	0	0	0	0	0	69.2866	0	0	0	0	0	0	0	0	0	0	0	69.3386
		36	277.92	0	0	0	0	0	0	0	0	0	0	0	0	0	0	0	0	0	0	0	0	72.7682	0	0	76.0343	0	0	0	72.2837	0	0	0	0	0	71.6245	0	0	0	0	0	0	0	0	0	0	0	70.9956
		37	281.78	0	0	0	0	0	0	74.6602	0	0	0	0	0	0	0	0	0	0	0	0	0	68.8912	0	0	75.299	0	0	0	72.8289	0	0	0	0	0	70.2133	0	0	0	0	0	0	0	0	0	0	0	72.5079
		38	285.64	0	0	0	0	0	0	70.1885	0	0	0	0	0	0	0	0	0	0	0	0	0	75.3143	0	0	73.6148	0	0	0	72.6269	0	0	0	0	0	73.5945	0	0	0	0	0	0	0	0	0	0	0	67.7847
		39	289.5	0	0	0	0	0	0	74.3145	0	0	0	0	0	0	0	0	0	0	0	0	0	73.6142	0	0	75.2177	0	0	0	71.4371	0	0	0	0	0	69.2393	0	0	0	0	0	0	0	0	0	0	0	72.1137
		40	293.36	0	0	0	0	0	0	72.037	0	0	0	0	0	0	0	0	0	0	0	0	0	71.8527	0	0	70.6543	0	0	0	69.4269	0	0	0	0	0	72.9279	0	0	0	0	0	0	0	0	0	0	0	73.0818
		41	297.22	0	0	0	0	0	0	69.2391	0	0	0	0	0	0	0	0	0	0	0	0	0	73.8405	0	0	73.9075	0	0	0	75.7555	0	0	0	0	0	68.7113	0	0	0	0	0	0	0	0	0	0	0	72.2342
		42	301.08	0	0	0	0	0	0	72.3708	0	0	0	0	0	0	0	0	68.5874	0	0	0	0	72.2939	0	0	0	0	0	0	70.9238	0	0	0	0	0	71.5453	0	0	0	0	0	0	0	0	0	0	0	73.2969
		43	304.94	0	0	0	0	0	0	68.8527	0	0	0	0	0	0	0	0	0	0	0	0	0	76.2608	0	0	0	0	0	0	68.8771	0	0	0	0	0	74.3664	0	0	69.5084	0	0	0	0	0	0	0	0	79.2614
		44	308.8	72.4038	0	0	0	0	0	75.2172	0	0	0	0	0	0	0	0	70.2555	0	0	0	0	73.5787	0	0	0	0	0	0	73.1267	0	0	71.435	0	0	71.169	0	0	0	0	0	0	0	0	0	0	0	71.9382
		45	312.66	69.4242	0	0	0	0	0	69.9728	0	0	0	0	0	0	0	0	72.2302	0	0	0	0	71.3704	0	0	0	0	0	0	74.5466	0	0	0	0	0	73.5677	0	0	0	0	0	0	0	0	0	0	0	71.1759
		46	316.52	0	0	0	0	0	0	77.0855	0	0	0	0	0	0	0	0	68.0191	73.0273	0	0	0	72.9947	0	0	0	0	0	0	75.6906	0	0	0	0	0	68.9042	74.3892	0	0	0	0	0	0	0	0	0	0	76.3787
		47	320.38	72.5624	0	0	0	0	0	70.2589	0	0	0	0	0	0	0	0	70.7151	70.6072	0	0	0	76.6608	0	0	0	0	0	0	71.8216	0	0	0	0	0	69.1645	0	0	0	0	0	0	0	0	0	0	0	75.2124
		48	324.24	72.2104	0	0	0	0	0	72.5148	0	0	0	0	0	0	0	0	71.5069	74.47	0	0	0	71.8189	0	0	0	0	0	0	72.0135	0	0	0	0	0	67.5843	0	0	0	0	0	0	0	0	0	0	0	73.1706
		49	328.1	71.6344	0	0	0	0	0	71.5932	0	0	0	0	0	0	0	0	72.4559	73.8097	0	0	0	73.7104	0	0	0	0	0	0	70.173	0	0	0	0	0	68.7894	0	67.7141	0	0	0	0	0	0	0	0	0	75.8924
		50	331.96	71.9607	0	0	0	0	0	69.8145	0	0	0	0	0	0	0	0	70.0619	67.7514	0	0	0	72.233	0	0	0	0	0	0	72.2412	0	0	0	0	0	73.1699	0	0	0	0	0	0	0	0	0	0	0	70.2311
		51	335.82	71.8247	0	0	0	0	0	65.8509	0	0	0	0	0	0	0	0	67.3042	70.7132	0	0	0	72.5874	0	0	0	0	0	0	70.7396	0	0	0	0	0	69.1783	0	0	0	0	0	0	0	0	0	0	0	70.2269
		52	339.68	67.4616	0	0	0	0	0	70.0871	0	0	0	0	0	0	0	0	72.2686	71.4103	0	0	0	73.0799	0	0	0	0	0	0	67.5147	0	0	0	0	0	69.9465	0	0	0	0	0	0	0	0	0	0	0	70.3698
		53	343.54	65.9511	0	0	0	0	0	69.8251	0	0	0	0	0	0	0	0	68.1061	71.4816	0	0	0	70.1843	0	0	0	0	0	0	68.3728	0	0	0	0	0	72.0508	0	0	0	0	0	0	0	0	0	0	0	71.2231
		54	347.4	71.0774	0	0	0	0	0	66.4485	0	0	0	0	0	0	0	0	72.2511	75.3184	0	0	0	70.5196	0	0	0	0	0	0	73.1293	0	0	0	0	0	69.6161	0	0	0	0	71.2858	0	0	0	0	0	0	68.5172
		55	351.26	69.1033	0	0	0	0	0	71.3228	0	0	0	0	0	0	0	0	71.8637	72.9026	0	0	0	74.2797	0	0	0	0	0	0	69.7238	0	0	87.1185	0	0	71.119	0	0	0	0	0	0	0	0	0	0	0	71.8996
		56	355.12	69.4231	0	0	0	0	0	67.7251	0	71.1903	0	0	0	0	0	0	69.7506	73.2129	0	0	0	72.0907	0	0	0	0	0	0	72.1557	0	0	0	0	0	69.0501	0	0	0	0	72.3372	0	0	0	0	0	0	71.0602
		57	358.98	67.3893	0	0	0	0	0	70.8137	0	0	0	0	0	0	0	0	69.7861	73.6266	0	0	0	72.9197	0	0	0	0	0	0	71.737	0	0	0	0	0	69.1011	0	0	0	0	0	0	0	0	0	0	0	74.6503
		58	362.84	66.446	0	0	0	0	0	67.8406	0	0	0	0	0	0	0	0	70.2677	73.8116	0	0	0	72.5173	0	0	0	0	0	0	68.4086	0	0	0	0	0	70.0432	0	0	0	0	0	0	0	0	0	0	0	64.2669
		59	366.7	72.9616	0	0	0	0	0	69.9302	0	74.012	0	0	0	0	0	0	68.9185	74.8259	0	0	0	73.5784	0	0	0	0	0	0	71.3508	0	0	0	0	0	66.22	0	0	0	0	0	0	0	0	0	0	0	70.5983
		60	370.56	65.0187	0	0	0	0	0	66.5569	0	70.4803	0	0	0	0	0	0	66.4492	73.7147	0	0	0	72.1362	0	0	0	0	0	0	69.6461	0	0	0	0	0	70.0973	0	0	0	0	0	0	0	0	0	0	0	73.9155
		61	374.42	67.8058	0	0	0	0	0	71.6548	0	70.3714	0	0	0	0	0	0	71.1162	70.8934	0	0	0	72.0834	0	0	0	0	0	0	66.7285	0	0	0	0	0	69.1801	0	0	0	0	69.0438	0	0	0	0	0	0	70.0612
		62	378.28	67.5813	0	0	0	0	0	72.1696	0	69.7176	0	0	0	0	0	0	70.2672	69.9643	0	0	0	69.2909	0	0	0	0	0	0	0	0	0	0	0	0	72.799	0	0	0	0	0	0	0	0	0	0	0	76.3192
		63	382.14	67.5536	0	0	0	0	0	74.2206	0	72.5151	0	0	0	0	0	0	70.8093	73.7257	0	0	0	70.8438	0	0	0	0	0	0	72.406	0	0	0	0	0	66.9584	0	0	0	0	68.0165	0	0	0	0	0	0	72.3893
		64	386	65.7756	0	0	0	0	0	66.2593	74.6337	70.0467	0	0	0	0	0	0	72.5316	74.1352	0	0	0	72.1724	0	0	0	0	73.5548	0	68.3896	0	0	0	0	0	72.7089	0	0	0	0	72.3432	0	0	0	0	0	0	73.4619
		65	389.86	70.8033	0	0	84.1646	0	0	71.2122	0	68.8131	0	0	0	0	0	0	71.102	72.458	0	0	0	71.3961	0	66.8994	0	0	0	0	71.3986	0	0	0	0	0	65.9149	0	0	0	0	73.16	0	0	0	0	0	0	73.8016
		66	393.72	73.1481	0	0	0	0	0	72.1637	0	72.6953	0	69.968	0	73.8928	0	0	73.819	77.0084	0	0	0	70.679	0	0	0	0	0	0	67.5312	0	0	0	0	0	72.9401	0	0	0	0	71.7858	0	0	0	0	0	0	71.6147
		67	397.58	68.7336	0	0	0	0	0	69.0072	0	72.7477	0	73.5479	0	0	0	0	69.2352	73.5665	0	0	66.645	69.307	0	0	0	0	69.2378	0	0	0	74.4234	0	0	0	72.9492	0	0	0	0	68.9559	0	0	0	0	0	0	72.1831
		68	401.44	65.8156	0	0	70.8341	0	0	73.7847	0	74.1533	0	67.6842	0	0	0	0	69.6127	72.8675	0	0	0	76.1616	0	0	0	0	72.9492	0	0	0	0	0	0	0	73.947	0	0	0	0	70.0162	0	0	0	0	0	0	71.0932
		69	405.3	69.9239	0	0	0	0	0	0	0	67.6372	0	69.568	76.8635	0	0	0	68.6588	71.1648	0	0	0	70.8704	0	0	0	0	69.5668	0	0	0	0	0	0	0	74.0237	0	0	0	0	72.4061	0	0	0	0	0	0	74.0657
		70	409.16	75.9464	0	71.3772	0	0	0	0	0	72.5046	0	72.3802	0	0	0	0	69.6064	72.3368	0	0	71.5337	70.5561	0	0	0	0	69.4087	0	0	0	0	0	0	0	73.295	0	0	0	0	70.6697	0	0	0	0	0	0	70.3379
		71	413.02	69.9019	0	73.2572	0	0	0	71.1329	0	68.1625	0	73.7408	0	0	0	0	70.9487	70.1121	0	0	71.9691	68.7783	0	0	0	0	73.5017	0	0	0	0	0	0	0	67.5211	72.0838	0	0	0	69.0217	0	0	0	0	0	0	69.2538
		72	416.88	72.3955	0	76.9781	0	0	0	69.9452	70.9297	70.1972	0	76.206	0	0	0	0	73.6133	70.5853	0	0	71.0269	73.275	0	0	0	0	70.3543	0	0	0	0	0	0	0	65.6838	69.5912	0	0	0	67.6621	0	0	0	0	0	0	73.4922
		73	420.74	69.3065	0	71.1048	0	0	0	66.93	0	70.3204	0	74.0533	0	0	0	0	84.6591	77.6325	0	0	74.3457	72.1088	0	0	0	0	65.6463	0	0	0	77.1182	0	0	0	71.1932	74.8288	0	0	0	72.0694	0	0	0	0	0	0	73.5961
		74	424.6	74.3384	0	71.5228	70.9675	0	0	0	0	67.255	0	72.7301	0	0	0	0	75.7708	72.1288	0	0	0	74.7439	0	0	0	0	69.7707	0	0	0	69.8264	0	0	0	70.8662	67.1269	0	0	0	68.2655	0	0	0	0	0	0	76.1368
		75	428.46	70.2942	0	73.2045	69.2643	0	0	0	0	72.5495	0	72.031	0	0	0	0	68.8569	77.0418	0	0	71.7823	75.0301	0	0	0	0	64.5506	0	0	0	71.6061	0	0	0	73.997	69.4561	0	0	0	68.7096	0	0	0	0	0	0	73.9018
		76	432.32	70.2723	0	0	0	0	0	0	0	69.6826	0	70.8034	0	0	0	0	75.7292	71.6617	0	0	71.8902	67.2601	0	0	0	0	70.233	0	0	0	70.3864	0	0	0	72.7406	68.4833	0	0	0	68.9604	0	0	0	0	0	0	76.2476
		77	436.18	66.7288	0	71.7977	70.2341	0	0	0	0	68.1289	0	67.8498	0	0	0	0	73.7575	74.4488	0	0	72.1713	71.4711	0	0	0	0	65.584	0	0	0	70.0085	0	0	0	71.6696	70.9565	0	0	0	66.3602	0	0	0	0	0	0	76.4124
		78	440.04	69.4932	0	72.5453	72.2806	0	0	0	0	69.2873	0	72.0218	75.6788	0	0	0	65.9887	71.3917	0	0	67.0797	70.3961	0	0	0	0	72.4526	0	0	0	0	0	0	0	69.0808	66.6393	0	0	0	70.47	0	0	0	0	0	0	73.1389
		79	443.9	66.7939	0	72.9992	69.4212	0	0	66.8173	0	74.698	0	69.9911	0	0	0	0	71.6783	74.8055	0	0	71.7032	73.9715	0	0	0	0	72.2568	0	0	0	75.6154	0	0	0	72.6582	77.2247	0	0	0	68.939	0	0	0	0	0	0	69.8146
		80	447.76	72.0194	0	70.224	68.9368	0	0	71.5336	0	70.5053	0	69.4076	0	0	0	0	74.8991	72.5874	0	0	71.647	71.3069	0	0	0	0	0	0	0	0	71.9573	0	0	0	71.1487	69.3089	0	0	0	66.2004	0	0	0	0	0	0	68.8059
		81	451.62	73.9504	0	66.1049	71.7881	0	0	0	0	68.225	0	71.7202	0	0	0	0	69.6632	73.6332	0	0	75.3699	78.6403	0	0	0	0	71.7225	0	0	0	69.2074	0	0	0	71.1373	74.6822	0	0	0	70.5538	0	0	0	0	0	0	77.4581
		82	455.48	67.6888	0	67.6467	69.2134	0	0	71.2891	0	71.7205	0	71.5005	0	0	0	0	69.6418	74.6791	0	0	70.9405	70.7407	0	0	0	0	74.7215	0	0	0	70.2244	0	0	69.0191	76.9559	72.2198	0	0	0	66.3858	0	0	0	0	0	0	68.285
		83	459.34	66.9411	0	65.6749	64.7235	0	0	0	0	77.0021	0	71.0662	0	0	0	0	69.7992	71.1255	0	0	73.2527	77.3002	0	0	0	0	71.5767	0	0	0	75.735	0	0	0	69.2004	67.1522	0	72.5342	0	67.4194	0	0	0	0	0	0	72.5709
		84	463.2	68.8796	0	71.1188	71.327	0	0	0	0	68.9836	0	70.1399	0	71.0711	0	0	67.5341	72.4017	0	0	0	72.3906	0	0	0	0	73.5755	0	0	0	69.1558	0	0	0	75.4546	69.7162	0	0	0	71.0106	0	0	0	0	0	0	68.5423
		85	467.06	74.7513	0	71.6797	0	0	0	0	0	72.7676	0	70.5091	0	0	0	0	69.0503	76.9468	0	0	70.8044	69.1222	0	0	0	0	73.8077	0	0	0	71.8604	0	0	72.2368	71.5901	63.2881	0	0	0	67.9277	0	0	0	0	0	0	74.5969
		86	470.92	0	0	66.913	68.8172	0	0	0	0	77.2361	0	67.4904	70.2469	68.9095	0	0	69.7992	74.862	0	0	68.5689	70.0431	0	0	0	0	66.3267	0	0	0	69.2505	0	0	72.1301	71.7536	69.5848	0	0	0	69.0242	0	0	0	0	0	0	69.1281
		87	474.78	0	0	69.2193	68.9543	0	0	0	0	71.4198	0	71.2392	71.0876	74.4717	0	0	75.887	70.5263	0	0	73.1908	70.2244	0	0	0	0	73.7468	0	71.8991	0	69.5678	0	0	72.3477	67.7342	70.9091	0	0	0	68.9909	0	0	0	0	0	0	67.1699
		88	478.64	0	0	72.9378	70.0124	0	0	0	0	74.844	0	76.4672	72.7555	69.4595	0	0	69.4971	74.1598	0	0	71.4133	73.6663	0	0	0	0	67.8171	0	0	0	77.3667	0	0	0	74.2625	67.0006	0	70.3158	0	71.0183	0	0	0	0	0	0	73.0425
		89	482.5	67.1505	0	70.0342	70.1477	0	0	0	0	72.1465	0	68.9598	73.9557	71.9765	0	0	66.8466	75.1485	0	0	72.5983	70.3715	0	0	0	0	71.3272	0	0	0	76.6401	76.2195	0	0	74.976	74.8809	0	0	0	71.8217	0	0	0	0	0	0	72.2062
		90	486.36	0	0	71.3539	71.0953	0	0	71.4725	0	74.3681	0	72.3639	69.805	69.1774	0	0	71.1369	71.7652	0	0	75.5996	69.7187	0	0	0	0	70.1012	0	68.8863	0	71.9423	0	0	73.4939	75.2471	68.3108	0	0	0	69.6924	0	0	0	0	0	0	71.307
		91	490.22	71.6188	0	73.665	71.9141	0	0	0	0	72.7534	0	68.8759	73.1328	70.3219	0	0	74.7973	76.0942	67.8854	0	73.092	68.0436	0	0	0	0	76.7422	0	74.2092	0	73.8006	0	70.55	72.5176	72.4321	71.8696	0	72.2044	0	72.7533	0	0	0	0	0	0	70.5621
		92	494.08	0	0	68.3479	64.9252	0	0	69.2591	0	73.6307	0	75.6752	72.0966	70.2124	0	0	76.7712	70.0635	69.0859	0	69.809	73.5384	0	0	0	0	71.2942	0	70.6991	0	71.3591	0	0	0	71.8855	73.5644	0	69.9391	0	68.759	0	0	0	0	0	0	75.3511
		93	497.94	71.9197	0	72.8578	67.3023	0	0	71.5596	0	75.2134	0	69.1071	74.9729	71.2054	0	0	69.253	71.5453	66.0612	0	67.1617	70.0112	0	0	0	0	70.6163	0	71.0164	0	73.2703	0	67.5261	0	68.8267	71.7199	0	71.9332	0	71.8016	0	0	0	0	0	0	71.5131
		94	501.8	70.7506	0	68.2071	70.9375	0	0	68.6143	0	73.1136	0	70.384	70.286	70.3377	0	0	73.2471	79.2162	68.4965	0	69.6307	68.2121	0	0	0	0	72.9093	0	68.3054	0	71.8593	0	72.712	0	73.8545	67.6915	0	72.2937	0	65.0882	0	0	0	0	0	0	69.534
		95	505.66	73.1976	0	66.8934	66.2401	0	0	71.5546	0	73.055	0	70.6982	71.5991	71.4755	0	0	72.0707	74.0488	69.8265	0	76.4148	70.5229	0	0	0	0	72.5775	0	66.1594	0	75.6711	0	68.5922	0	71.1024	70.5386	0	75.1809	0	72.3266	0	0	0	0	0	0	71.1652
		96	509.52	71.2523	0	70.5297	70.8611	0	0	72.2085	0	71.2563	0	74.7563	73.3464	66.9641	79.6884	0	73.8818	75.5558	72.7098	0	71.5163	72.6213	0	0	0	0	74.0769	0	71.5923	0	74.0355	0	72.9961	71.337	69.635	70.8324	0	73.9348	0	66.5374	0	0	0	0	0	0	74.2481
		97	513.38	73.3935	0	72.0742	69.9752	0	0	66.8344	0	70.2834	0	73.7555	76.3634	72.2222	0	0	65.6778	70.6246	67.1596	0	73.2084	74.9994	0	0	0	0	69.3757	0	68.9621	0	76.5768	0	68.9822	0	72.6688	70.8038	0	73.5365	0	67.6055	0	0	0	0	0	0	74.5979
		98	517.24	70.2709	0	75.0367	69.0051	0	0	71.6415	0	71.1957	0	70.8263	67.6586	75.921	0	0	67.5471	72.1323	71.9336	0	69.0826	71.3325	0	0	0	0	71.4122	0	67.8725	0	75.2725	0	68.9289	76.4498	71.1267	66.0373	0	71.7491	0	70.1676	0	0	0	0	0	0	67.559
		99	521.1	69.1758	0	65.9759	73.2696	0	0	68.1099	0	77.0854	0	70.7807	71.2145	72.2643	0	0	67.1367	79.8416	67.0746	0	68.5133	70.4449	0	0	0	0	70.7785	0	66.8859	0	73.9907	0	69.2034	73.8868	71.7253	66.0201	0	73.3574	0	67.726	0	0	0	0	0	0	77.0126
		100	524.96	69.4988	0	72.0422	69.8714	0	0	66.5268	0	72.1788	0	75.0644	69.455	75.1684	0	0	72.1615	71.499	67.3953	0	67.8371	69.5778	0	0	0	0	69.3759	0	66.2459	0	74.0394	0	71.5979	0	69.7503	69.302	0	71.1883	0	65.9916	0	0	0	0	0	0	68.8957
		101	528.82	65.641	0	68.8796	69.2214	0	0	72.0686	0	76.3211	0	72.0328	74.6777	70.5036	0	0	70.1566	75.4205	70.4377	0	70.2644	73.5953	0	0	0	0	69.4262	0	69.964	0	74.9833	63.8707	67.193	0	74.3161	71.864	0	75.2935	0	76.0408	0	0	0	0	0	0	70.4163
		102	532.68	71.3465	0	74.2338	68.0357	0	0	74.1087	0	70.6771	0	68.2956	72.7961	74.9408	0	0	73.4841	68.9921	69.8963	0	71.9656	67.2299	0	0	0	0	71.342	0	71.5774	69.3473	68.8508	0	70.5779	0	73.821	70.9964	0	72.1947	0	71.7059	0	0	0	0	0	0	69.0487
		103	536.54	74.4111	0	72.291	71.1553	0	0	70.7883	0	73.0462	0	74.3289	71.0343	74.2177	0	0	73.8299	70.9115	69.2657	0	70.6401	74.745	0	0	0	0	71.3868	0	64.7368	71.4558	70.0287	0	74.1039	0	72.0362	73.9543	0	69.0864	0	71.7331	0	0	0	0	0	0	69.3116
		104	540.4	66.4001	0	72.2566	73.1739	0	0	0	0	73.3085	0	71.8949	66.9146	75.5785	0	0	67.832	74.9427	71.4604	0	71.7348	68.1762	71.6194	0	0	0	73.2307	0	69.5052	0	72.3742	0	68.047	0	70.8169	73.1219	0	70.5669	0	68.332	0	0	0	0	0	0	71.0011
		105	544.26	70.2854	0	69.4562	75.0578	0	0	67.9408	0	72.0496	0	74.0094	68.9702	67.5288	0	0	73.8878	75.2678	69.5625	0	71.4154	71.4968	0	0	0	0	72.1643	0	69.8625	67.7613	74.6855	66.5712	69.2436	0	0	73.3478	0	78.5939	0	69.5488	0	0	0	0	0	0	73.7184
		106	548.12	67.9385	0	73.4901	72.6208	0	0	0	0	73.4955	0	71.5207	77.0761	68.356	0	0	70.0403	70.8144	67.1341	0	70.4458	72.4991	0	0	0	0	75.8135	0	72.0521	71.8352	73.3748	70.925	68.4893	72.8332	71.3862	71.9452	0	72.0978	0	69.2802	0	0	0	0	0	0	66.9899
		107	551.98	74.1444	0	70.005	69.3834	0	0	72.3955	0	76.4387	0	69.8851	70.5037	77.7352	0	0	73.5992	73.4488	73.2206	0	68.2799	68.713	0	0	0	0	70.8981	0	69.7923	75.3696	72.2646	66.055	70.3264	75.2019	76.6183	72.4931	0	68.8213	0	67.1223	0	0	0	0	0	0	70.981
		108	555.84	73.5078	0	70.2026	68.2734	0	0	73.5805	0	71.4838	0	70.6273	67.3817	74.3983	0	0	74.7894	70.2085	70.8768	0	69.2302	68.6067	0	0	0	0	74.7572	0	71.7292	71.264	73.1221	65.9454	70.6844	69.3163	71.5274	72.349	0	74.148	0	67.1479	0	0	0	0	0	0	73.818
		109	559.7	69.5017	0	71.8825	71.3411	0	0	0	0	71.8369	0	72.2429	67.929	72.285	0	0	72.1382	68.1517	71.5426	0	71.4042	70.3913	0	0	0	0	70.7139	0	67.2939	68.7877	72.5134	68.2879	67.2573	71.8825	73.1788	74.4208	0	70.7695	0	71.4781	0	0	0	0	0	0	72.7496
		110	563.56	66.2259	0	69.5353	73.1156	0	0	0	0	71.6384	0	72.8495	69.6583	72.1035	0	0	69.6068	73.7806	70.3513	0	68.7126	66.1253	0	0	0	0	74.0267	0	67.5676	73.5308	68.7874	67.2295	70.9977	74.5061	74.4162	72.5921	0	70.1071	0	74.5127	0	0	0	0	0	0	76.2368
		111	567.42	68.6483	0	78.2407	71.9239	0	0	0	0	65.291	0	72.1303	70.347	73.2972	0	0	72.1435	76.3862	65.7307	0	68.8252	0	0	0	0	0	72.9603	0	61.2277	68.9746	72.219	66.8537	73.458	68.379	74.3467	71.0342	0	74.3115	0	72.2023	0	0	0	0	0	0	69.6305
		112	571.28	66.8817	0	75.2635	67.8322	0	0	0	0	72.1695	0	75.8693	72.7403	69.0238	0	0	70.9051	71.5147	70.6575	0	69.2002	72.7402	0	0	0	0	69.1546	0	68.7944	70.805	73.2981	72.0094	70.2496	65.3633	71.7071	69.7018	0	70.0537	0	70.8816	0	0	0	0	0	0	76.7139
		113	575.14	68.7547	0	76.1573	67.7307	0	0	65.0441	0	73.1222	0	75.2851	67.1649	69.2568	0	0	73.8717	73.47	77.0968	0	66.6761	71.4315	0	0	0	0	67.9607	0	69.8759	70.3158	71.5102	69.387	70.6958	68.9748	71.1391	70.6487	0	74.7069	0	69.3901	0	0	0	0	0	0	75.1708
		114	579	72.853	0	71.8147	72.6951	0	0	0	0	71.394	0	74.1215	69.2736	74.3085	0	0	74.6871	76.2659	68.871	0	69.2495	70.3824	0	0	0	0	72.5488	0	70.1392	68.151	72.7826	72.6849	74.0167	72.54	69.2279	67.5826	0	73.9523	0	69.8899	0	0	0	0	0	0	75.0248
		115	582.86	77.9874	0	68.928	70.8182	0	0	0	0	78.9944	0	69.5978	70.0058	69.371	0	0	69.6813	77.1009	68.5065	0	71.2425	71.7632	0	69.9432	0	0	68.9778	0	73.1222	68.0289	69.9383	68.686	72.0843	72.4993	73.1112	65.8378	0	73.3101	0	67.8865	0	0	0	0	0	0	71.4138
		116	586.72	66.2878	0	70.2844	72.1056	0	0	65.3055	0	74.8683	0	70.2977	69.5284	71.3856	0	0	75.9744	71.9683	66.8484	0	66.7439	69.1776	0	0	0	0	73.3584	0	68.4377	68.866	67.4274	69.4962	67.7289	73.6694	72.5537	65.6634	0	67.5772	0	70.9598	0	0	0	0	0	0	72.3612
		117	590.58	73.2698	0	70.0283	67.7626	0	0	0	0	70.9923	0	78.4153	69.9953	71.9122	0	0	65.5752	74.3647	70.7989	0	71.4058	71.3341	0	69.981	0	0	65.6054	0	71.6258	74.6351	74.7224	70.6474	69.2563	71.7341	69.8776	70.2778	0	71.6371	0	70.0581	0	0	0	0	0	0	77.5276
		118	594.44	68.5364	0	69.4764	71.2047	0	0	0	0	73.6601	0	72.5263	67.9781	78.8343	0	0	74.1597	73.3485	70.0881	0	65.0717	74.8345	0	67.7741	0	0	69.9045	0	68.2713	72.509	74.9413	68.1101	76.3446	72.4156	71.1268	75.9102	0	74.175	0	72.3444	0	0	0	0	0	0	75.6041
		119	598.3	73.6823	0	70.1557	70.8733	0	0	0	0	68.9799	0	68.4983	68.4571	72.9684	0	0	70.775	74.03	70.2677	0	73.0011	75.0395	0	69.804	0	0	66.2381	0	66.9112	71.3937	72.5111	65.7134	74.2097	66.0284	73.1883	75.9746	0	73.5251	0	72.7036	0	0	0	0	0	0	72.3742
		120	602.16	69.887	0	70.1774	69.0021	0	0	0	0	75.8601	0	74.3047	73.9037	71.9868	0	0	71.4966	76.6403	70.2003	0	68.8449	71.799	0	68.6359	0	0	73.5112	0	73.1136	71.7071	71.7613	71.7925	70.3073	73.2255	69.1506	69.2764	0	74.3705	0	73.3581	0	0	0	0	0	0	68.263
		121	606.02	66.2487	0	71.0027	69.318	0	0	0	0	67.0416	0	72.6672	74.5645	72.5973	0	0	73.7969	72.4518	65.3182	0	67.943	72.075	0	65.7665	0	0	67.4321	0	72.5917	74.592	77.3708	68.3832	67.5194	67.2771	69.8684	69.8046	0	69.7257	0	71.1417	0	0	0	0	0	0	70.7752
		122	609.88	72.7405	0	70.7636	70.5319	0	0	0	0	71.6509	0	69.0803	70.1166	71.2055	0	0	71.4104	73.2708	0	0	69.0244	72.5014	0	66.9842	0	0	71.5381	0	71.3576	69.373	68.8334	67.6032	69.0827	69.9584	69.4947	67.3462	0	70.5338	0	69.2139	0	0	0	0	0	0	73.0931
		123	613.74	72.9368	0	68.9935	0	0	0	0	0	79.0581	0	72.0614	65.812	73.8591	0	0	76.8786	69.384	69.5748	0	71.6666	0	0	69.1873	0	0	68.2373	0	68.028	71.5236	74.3194	67.8415	74.2882	69.6518	72.2412	68.9469	0	75.9094	0	70.0261	0	0	0	0	0	0	72.3714
		124	617.6	70.4037	0	70.2268	71.5143	0	0	0	0	76.5151	0	71.0671	75.7015	68.8062	0	0	70.5808	74.0829	66.3772	0	72.3656	71.3326	0	69.6471	0	0	69.3601	0	74.546	70.8168	77.9912	70.7947	72.7664	68.0185	68.3289	72.3713	0	73.5779	0	74.0443	0	0	0	0	0	0	72.5766
		125	621.46	67.1317	0	67.6573	69.8531	0	0	0	0	66.7479	0	74.5561	68.1443	72.5889	0	0	73.3098	74.1575	66.4541	0	73.7153	0	0	68.517	0	0	72.5522	0	74.4973	67.0908	69.7375	72.0891	71.0211	70.7946	71.6189	70.0169	0	77.3932	0	69.4221	0	0	0	0	0	0	75.2142
		126	625.32	73.2463	0	67.0668	66.4536	0	0	0	0	75.9628	0	69.6883	70.1097	68.7937	0	0	70.7915	71.7264	66.6785	0	73.6033	73.1759	0	68.3132	0	0	63.1883	0	69.6375	69.6621	73.9287	70.2023	68.563	73.058	66.2761	68.0775	0	74.4489	0	71.9472	0	0	0	0	0	0	69.3879
		127	629.18	72.0841	0	67.4524	69.0864	0	0	0	0	72.0931	0	72.9678	73.3868	70.7991	0	0	70.02	75.037	69.775	0	70.4183	71.5253	0	68.3748	0	0	82.9526	0	66.7826	68.0553	71.4875	71.1543	76.9509	76.4106	75.1753	69.6705	0	70.1993	0	66.2004	0	0	0	0	0	0	76.6633
		128	633.04	69.2016	0	67.7512	69.744	0	0	0	0	74.3562	0	71.4196	73.651	70.977	0	0	72.5967	74.2544	67.7121	0	66.4623	72.8782	0	71.6377	0	0	75.7072	0	69.7866	73.9282	75.7413	66.7369	83.5252	76.6932	70.73	66.6999	0	74.291	0	70.1697	0	0	0	0	0	0	71.2534
		129	636.9	68.973	0	68.4268	68.2475	0	77.3789	0	0	72.1219	0	77.2896	72.3263	72.8934	0	0	72.7812	76.7656	69.9985	0	71.321	68.6883	0	71.5438	0	0	72.3605	0	72.2891	72.1937	71.556	74.4009	68.4338	74.0336	72.8821	69.2253	0	73.8507	0	68.3711	0	0	0	0	0	0	73.3502
		130	640.76	66.6192	0	68.4197	68.2664	0	0	0	0	75.2447	0	74.2643	70.9011	69.7058	0	0	68.506	75.0188	67.4616	68.5315	69.4412	74.0584	0	71.9834	0	0	71.0372	0	71.648	69.6738	69.454	74.2079	68.5956	72.6527	75.1831	72.0331	0	72.8105	0	70.6562	0	0	0	0	0	0	68.1729
		131	644.62	72.7191	0	69.1957	70.8356	0	0	0	0	72.3208	0	73.2411	68.8509	72.2649	0	0	74.3233	74.158	66.8541	67.6759	68.7846	70.5621	0	68.7837	0	0	73.8562	0	73.069	71.578	73.1187	66.7577	72.0048	75.3442	68.5028	70.7091	0	76.5411	0	68.5447	0	0	0	0	0	0	72.5561
		132	648.48	73.2332	0	70.4118	72.6318	0	0	0	0	75.0496	0	71.2015	69.5182	72.7435	0	0	74.0882	71.1444	66.2597	68.5753	73.4002	72.2967	0	70.1604	67.4229	0	74.934	0	73.2939	70.1412	76.142	68.2842	74.5872	73.7	68.7443	72.8255	0	67.2813	0	66.7191	0	0	0	0	0	0	74.1403
		133	652.34	73.8847	0	73.5226	69.7539	0	0	0	0	69.4155	0	71.8053	63.4711	73.3528	0	0	72.9179	73.4833	70.3795	0	75.9434	73.8026	0	67.3837	0	0	68.3594	0	70.214	74.2819	74.9904	70.4	73.0624	72.778	68.9199	72.6003	0	70.1331	0	69.3382	0	0	0	0	0	0	75.8393
		134	656.2	77.6367	0	73.1726	71.4275	0	0	0	0	73.7033	0	71.5015	71.4159	71.0186	0	67.8137	70.5026	73.2181	67.0695	68.4441	71.7692	0	0	70.7562	72.9761	0	74.2093	0	71.6936	73.2965	71.6317	68.5442	69.9476	70.3254	72.4139	72.1114	0	75.4847	0	64.5986	0	0	0	0	0	0	73.5759
		135	660.06	73.0387	0	74.0148	68.4566	0	0	0	0	73.676	0	73.9087	77.5483	68.1567	0	0	74.1769	74.5281	69.0003	0	69.6698	71.4107	0	73.2809	69.6365	0	71.7981	0	71.1961	72.1603	67.8581	69.1213	68.6464	68.6049	72.271	73.9327	0	71.8484	0	70.2509	0	0	0	0	0	0	71.4273
		136	663.92	66.8495	0	69.3763	65.8794	0	0	0	0	71.4978	0	71.6557	72.4515	69.1753	0	0	73.2239	74.8657	71.8367	69.9055	73.1158	71.2746	0	72.6867	74.4208	0	68.7314	0	70.2988	71.34	71.585	67.2077	69.6675	69.5882	73.1977	72.0957	0	72.8189	0	71.7414	0	0	0	0	0	0	71.3894
		137	667.78	72.9605	0	64.5779	69.8247	0	0	0	0	68.8309	0	73.7339	66.9622	69.1343	0	70.7264	71.6352	71.348	66.9209	65.9836	71.2446	71.7492	0	68.7964	73.7742	0	72.0251	0	65.5055	71.4265	75.812	70.8216	68.4906	72.9524	68.2295	72.2525	0	68.5519	0	68.7507	0	0	0	0	0	0	74.0209
[truncated: 455 more rows]
[truncated: 25 more columns]

## Sheet: Average Spots by Background
				SptId_12	SptId_13	SptId_14	SptId_16	SptId_17	SptId_18	SptId_20	SptId_22	SptId_23	SptId_25	SptId_26	SptId_27	SptId_30	SptId_31	SptId_34	SptId_35	SptId_36	SptId_37	SptId_39	SptId_40	SptId_44	SptId_45	SptId_46	SptId_47	SptId_48	SptId_49	SptId_51	SptId_53	SptId_54	SptId_57	SptId_58	SptId_59	SptId_61	SptId_63	SptId_64	SptId_65	SptId_70	SptId_71	SptId_73	SptId_74	SptId_76	SptId_77	SptId_78	SptId_80	SptId_81	SptId_82
[truncated: 593 more rows]
[truncated: 25 more columns]
