# Supplementary material for: Quantitative imaging of transcription in living Drosophila embryos reveals the impact of core promoter motifs on promoter state dynamics
Source: Nat Commun. 2021 Jul 23;12:4504. doi: 10.1038/s41467-021-24461-6 (PMC8302612; doi:10.1038/s41467-021-24461-6)
Supplement: Supplementary file 13 — Source Data [file 41467_2021_24461_MOESM13_ESM.zip › NatComm Source Data/snaE-sna+INRPr/sna+INRPr M4 - ComprehensiveActivationData.xls]

## Sheet: Sheet 1
						Time	Frame	Active Nucs	Cumulative Active Nucs
Tot Nucs Numb	57					169.84	0	1	1
Region						173.7	1	1	1
X1	35					177.56	2	1	1
X2	61					181.42	3	1	1
Y1	-25					185.28	4	1	1
Y2	25					189.14	5	1	1
						193	6	1	1
Filter Parameters						196.86	7	1	1
Zeros	2					200.72	8	1	1
Ones	30					204.58	9	1	1
Pix Size	0.1312					208.44	10	1	1
						212.3	11	1	1
						216.16	12	1	1
						220.02	13	1	1
						223.88	14	1	1
						227.74	15	1	1
						231.6	16	1	1
						235.46	17	1	1
						239.32	18	1	1
						243.18	19	1	1
						247.04	20	1	1
						250.9	21	1	1
						254.76	22	1	1
						258.62	23	1	1
						262.48	24	1	1
						266.34	25	1	1
						270.2	26	1	1
						274.06	27	1	1
						277.92	28	1	1
						281.78	29	1	1
						285.64	30	2	2
						289.5	31	2	2
						293.36	32	2	2
						297.22	33	2	2
						301.08	34	2	2
						304.94	35	2	2
						308.8	36	2	2
						312.66	37	2	2
						316.52	38	3	3
						320.38	39	3	3
						324.24	40	3	3
						328.1	41	3	3
						331.96	42	2	3
						335.82	43	2	3
						339.68	44	2	3
						343.54	45	2	3
						347.4	46	2	3
						351.26	47	2	3
						355.12	48	2	3
						358.98	49	2	3
						362.84	50	2	3
						366.7	51	2	3
						370.56	52	2	3
						374.42	53	3	4
						378.28	54	3	4
						382.14	55	3	4
						386	56	3	4
						389.86	57	3	4
						393.72	58	3	4
						397.58	59	4	5
						401.44	60	4	5
						405.3	61	4	5
						409.16	62	4	5
						413.02	63	5	6
						416.88	64	5	6
						420.74	65	5	6
						424.6	66	6	7
						428.46	67	7	8
						432.32	68	7	8
						436.18	69	7	8
						440.04	70	8	9
						443.9	71	8	9
						447.76	72	8	9
						451.62	73	8	9
						455.48	74	8	9
						459.34	75	8	9
						463.2	76	9	10
						467.06	77	9	10
						470.92	78	10	11
						474.78	79	10	11
						478.64	80	10	11
						482.5	81	10	11
						486.36	82	10	11
						490.22	83	10	11
						494.08	84	10	11
						497.94	85	10	11
						501.8	86	10	11
						505.66	87	10	11
						509.52	88	10	11
						513.38	89	11	12
						517.24	90	11	12
						521.1	91	11	12
						524.96	92	11	12
						528.82	93	12	13
						532.68	94	12	13
						536.54	95	12	13
						540.4	96	12	13
						544.26	97	12	13
						548.12	98	12	13
						551.98	99	12	13
						555.84	100	12	13
						559.7	101	12	13
						563.56	102	12	13
						567.42	103	12	13
						571.28	104	12	13
						575.14	105	12	13
						579	106	13	14
						582.86	107	13	14
						586.72	108	13	14
						590.58	109	13	14
						594.44	110	13	14
						598.3	111	13	14
						602.16	112	13	14
						606.02	113	13	14
						609.88	114	13	14
						613.74	115	14	15
						617.6	116	14	15
						621.46	117	14	15
						625.32	118	14	15
						629.18	119	14	15
						633.04	120	14	15
						636.9	121	14	15
						640.76	122	14	15
						644.62	123	14	15
						648.48	124	14	15
						652.34	125	14	15
						656.2	126	15	16
						660.06	127	15	16
						663.92	128	15	16
						667.78	129	15	16
						671.64	130	15	16
						675.5	131	16	17
						679.36	132	17	18
						683.22	133	17	18
						687.08	134	17	18
						690.94	135	17	18
						694.8	136	17	18
						698.66	137	18	19
						702.52	138	19	20
						706.38	139	19	20
						710.24	140	22	23
						714.1	141	21	23
						717.96	142	21	23
						721.82	143	22	24
						725.68	144	22	24
						729.54	145	22	24
						733.4	146	22	24
						737.26	147	22	24
						741.12	148	22	24
						744.98	149	22	24
						748.84	150	22	24
						752.7	151	22	24
						756.56	152	23	25
						760.42	153	23	25
						764.28	154	24	26
						768.14	155	25	27
						772	156	25	27
						775.86	157	24	27
						779.72	158	24	27
						783.58	159	24	27
						787.44	160	24	27
						791.3	161	24	27
						795.16	162	24	27
						799.02	163	27	28
						802.88	164	27	28
						806.74	165	27	28
						810.6	166	27	28
						814.46	167	28	29
						818.32	168	28	29
						822.18	169	28	29
						826.04	170	28	29
						829.9	171	28	29
						833.76	172	28	29
						837.62	173	28	29
						841.48	174	28	29
						845.34	175	28	29
						849.2	176	28	29
						853.06	177	28	29
						856.92	178	28	29
						860.78	179	28	29
						864.64	180	28	29
						868.5	181	28	29
						872.36	182	28	29
						876.22	183	28	29
						880.08	184	28	29
						883.94	185	28	29
						887.8	186	28	29
						891.66	187	28	29
						895.52	188	28	29
						899.38	189	28	29
						903.24	190	28	29
						907.1	191	29	30
						910.96	192	29	30
						914.82	193	29	30
						918.68	194	30	31
						922.54	195	30	31
						926.4	196	31	32
						930.26	197	31	32
						934.12	198	31	32
						937.98	199	31	32
						941.84	200	31	32
						945.7	201	31	32
						949.56	202	31	32
						953.42	203	31	32
						957.28	204	31	32
						961.14	205	32	33
						965	206	33	34
						968.86	207	33	34
						972.72	208	33	34
						976.58	209	33	34
						980.44	210	33	34
						984.3	211	33	34
						988.16	212	33	34
						992.02	213	33	34
						995.88	214	33	34
						999.74	215	33	34
						1003.6	216	33	34
						1007.46	217	34	35
						1011.32	218	34	35
						1015.18	219	35	36
						1019.04	220	36	37
						1022.9	221	36	37
						1026.76	222	36	37
						1030.62	223	36	37
						1034.48	224	36	37
						1038.34	225	37	38
						1042.2	226	37	38
						1046.06	227	37	38
						1049.92	228	37	38
						1053.78	229	38	38
						1057.64	230	37	38
						1061.5	231	37	38
						1065.36	232	38	39
						1069.22	233	39	39
						1073.08	234	40	40
						1076.94	235	40	40
						1080.8	236	40	40
						1084.66	237	40	40
						1088.52	238	40	40
						1092.38	239	40	40
						1096.24	240	40	40
						1100.1	241	40	40
						1103.96	242	39	40
						1107.82	243	39	40
						1111.68	244	39	40
						1115.54	245	39	40
						1119.4	246	39	40
						1123.26	247	39	40
						1127.12	248	39	40
						1130.98	249	39	40
						1134.84	250	40	41
						1138.7	251	40	41
						1142.56	252	40	41
						1146.42	253	40	41
						1150.28	254	42	43
						1154.14	255	42	43
						1158	256	42	43
						1161.86	257	42	43
						1165.72	258	42	43
						1169.58	259	42	43
						1173.44	260	43	44
						1177.3	261	43	44
						1181.16	262	43	44
						1185.02	263	43	44
						1188.88	264	45	46
						1192.74	265	46	47
						1196.6	266	46	47
						1200.46	267	47	48
						1204.32	268	47	48
						1208.18	269	47	48
						1212.04	270	47	48
						1215.9	271	47	48
						1219.76	272	47	48
						1223.62	273	47	48
						1227.48	274	48	48
						1231.34	275	48	48
						1235.2	276	48	48
						1239.06	277	48	48
						1242.92	278	48	48
						1246.78	279	48	48
						1250.64	280	48	48
						1254.5	281	48	48
						1258.36	282	48	48
						1262.22	283	48	48
						1266.08	284	48	48
						1269.94	285	48	48
						1273.8	286	48	48
						1277.66	287	48	48
						1281.52	288	48	48
						1285.38	289	48	48
						1289.24	290	48	48
						1293.1	291	48	48
						1296.96	292	48	48
						1300.82	293	47	48
						1304.68	294	47	48
						1308.54	295	47	48
						1312.4	296	48	48
						1316.26	297	48	48
						1320.12	298	48	48
						1323.98	299	48	48
						1327.84	300	49	49
						1331.7	301	49	49
						1335.56	302	49	49
						1339.42	303	49	49
						1343.28	304	49	49
						1347.14	305	48	49
						1351	306	48	49
						1354.86	307	48	49
						1358.72	308	49	50
						1362.58	309	49	50
						1366.44	310	49	50
						1370.3	311	49	50
						1374.16	312	50	51
						1378.02	313	50	51
						1381.88	314	50	51
						1385.74	315	50	51
						1389.6	316	50	51
						1393.46	317	50	51
						1397.32	318	50	51
						1401.18	319	50	51
						1405.04	320	50	51
						1408.9	321	50	51
						1412.76	322	50	51
						1416.62	323	50	51
						1420.48	324	49	51
						1424.34	325	49	51
						1428.2	326	49	51
						1432.06	327	50	51
						1435.92	328	49	51
						1439.78	329	49	51
						1443.64	330	49	51
						1447.5	331	48	51
						1451.36	332	49	51
						1455.22	333	49	51
						1459.08	334	49	51
						1462.94	335	49	51
						1466.8	336	49	51
						1470.66	337	49	51
						1474.52	338	49	51
						1478.38	339	49	51
						1482.24	340	50	51
						1486.1	341	50	51
						1489.96	342	50	51
						1493.82	343	50	51
						1497.68	344	51	52
						1501.54	345	51	52
						1505.4	346	51	52
						1509.26	347	51	52
						1513.12	348	51	52
						1516.98	349	51	52
						1520.84	350	51	52
						1524.7	351	51	52
						1528.56	352	51	52
						1532.42	353	51	52
						1536.28	354	51	52
						1540.14	355	51	52
						1544	356	51	52
						1547.86	357	51	52
						1551.72	358	51	52
						1555.58	359	51	52
						1559.44	360	51	52
						1563.3	361	51	52
						1567.16	362	51	52
						1571.02	363	51	52
						1574.88	364	51	52
						1578.74	365	51	52
						1582.6	366	51	52
						1586.46	367	50	52
						1590.32	368	50	52
						1594.18	369	50	52
						1598.04	370	50	52
						1601.9	371	53	53
						1605.76	372	53	53
						1609.62	373	53	53
						1613.48	374	53	53
						1617.34	375	53	53
						1621.2	376	53	53
						1625.06	377	53	53
						1628.92	378	53	53
						1632.78	379	53	53
						1636.64	380	53	53
						1640.5	381	53	53
						1644.36	382	53	53
						1648.22	383	54	54
						1652.08	384	54	54
						1655.94	385	55	55
						1659.8	386	55	55
						1663.66	387	55	55
						1667.52	388	55	55
						1671.38	389	55	55
						1675.24	390	55	55
						1679.1	391	55	55
						1682.96	392	55	55
						1686.82	393	55	55
						1690.68	394	54	55
						1694.54	395	54	55
						1698.4	396	54	55
						1702.26	397	55	55
						1706.12	398	55	55
						1709.98	399	55	55
						1713.84	400	55	55
						1717.7	401	55	55
						1721.56	402	55	55
						1725.42	403	55	55
						1729.28	404	54	55
						1733.14	405	54	55
						1737	406	54	55
						1740.86	407	55	55
						1744.72	408	55	55
						1748.58	409	55	55
						1752.44	410	55	55
						1756.3	411	55	55
						1760.16	412	55	55
						1764.02	413	55	55
						1767.88	414	55	55
						1771.74	415	55	55
						1775.6	416	55	55
						1779.46	417	55	55
						1783.32	418	55	55
						1787.18	419	55	55
						1791.04	420	55	55
						1794.9	421	55	55
						1798.76	422	55	55
						1802.62	423	55	55
						1806.48	424	55	55
						1810.34	425	55	55
						1814.2	426	55	55
						1818.06	427	55	55
						1821.92	428	55	55
						1825.78	429	55	55
						1829.64	430	55	55
						1833.5	431	55	55
						1837.36	432	55	55
						1841.22	433	55	55
						1845.08	434	55	55
						1848.94	435	55	55
						1852.8	436	55	55
						1856.66	437	55	55
						1860.52	438	55	55
						1864.38	439	55	55
						1868.24	440	55	55
						1872.1	441	54	55
						1875.96	442	54	55
						1879.82	443	54	55
						1883.68	444	55	55
						1887.54	445	54	55
						1891.4	446	54	55
						1895.26	447	54	55
						1899.12	448	55	55
						1902.98	449	55	55
						1906.84	450	55	55
						1910.7	451	55	55
						1914.56	452	55	55
						1918.42	453	55	55
						1922.28	454	55	55
						1926.14	455	55	55
						1930	456	55	55
						1933.86	457	55	55
						1937.72	458	55	55
						1941.58	459	55	55
						1945.44	460	55	55
						1949.3	461	55	55
						1953.16	462	55	55
						1957.02	463	55	55
						1960.88	464	55	55
						1964.74	465	55	55
						1968.6	466	55	55
						1972.46	467	55	55
						1976.32	468	55	55
						1980.18	469	55	55
						1984.04	470	55	55
						1987.9	471	55	55
						1991.76	472	55	55
						1995.62	473	55	55
						1999.48	474	55	55
						2003.34	475	55	55
						2007.2	476	55	55
						2011.06	477	54	55
						2014.92	478	54	55
						2018.78	479	54	55
						2022.64	480	54	55
						2026.5	481	54	55
						2030.36	482	54	55
						2034.22	483	53	55
						2038.08	484	53	55
						2041.94	485	54	55
						2045.8	486	54	55
						2049.66	487	54	55
						2053.52	488	54	55
						2057.38	489	54	55
						2061.24	490	54	55
						2065.1	491	54	55
						2068.96	492	54	55
						2072.82	493	54	55
						2076.68	494	54	55
						2080.54	495	54	55
						2084.4	496	54	55
						2088.26	497	54	55
						2092.12	498	54	55
						2095.98	499	54	55
						2099.84	500	54	55
						2103.7	501	54	55
						2107.56	502	54	55
						2111.42	503	54	55
						2115.28	504	54	55
						2119.14	505	54	55
						2123	506	54	55
						2126.86	507	54	55
						2130.72	508	54	55
						2134.58	509	54	55
						2138.44	510	54	55
						2142.3	511	54	55
						2146.16	512	54	55
						2150.02	513	54	55
						2153.88	514	54	55
						2157.74	515	54	55
						2161.6	516	54	55
						2165.46	517	54	55
						2169.32	518	54	55
						2173.18	519	54	55
						2177.04	520	54	55
						2180.9	521	54	55
						2184.76	522	53	55
						2188.62	523	53	55
						2192.48	524	53	55
						2196.34	525	53	55
						2200.2	526	54	55
						2204.06	527	54	55
						2207.92	528	54	55
						2211.78	529	54	55
						2215.64	530	54	55
						2219.5	531	54	55
						2223.36	532	55	56
						2227.22	533	55	56
						2231.08	534	55	56
						2234.94	535	55	56
						2238.8	536	55	56
						2242.66	537	55	56
						2246.52	538	55	56
						2250.38	539	55	56
						2254.24	540	55	56
						2258.1	541	55	56
						2261.96	542	55	56
						2265.82	543	55	56
						2269.68	544	55	56
						2273.54	545	55	56
						2277.4	546	55	56
						2281.26	547	55	56
						2285.12	548	55	56
						2288.98	549	55	56
						2292.84	550	55	56
						2296.7	551	55	56
						2300.56	552	55	56
						2304.42	553	55	56
						2308.28	554	55	56
						2312.14	555	55	56
						2316	556	55	56
						2319.86	557	55	56
						2323.72	558	55	56
						2327.58	559	55	56
						2331.44	560	55	56
						2335.3	561	55	56
						2339.16	562	55	56
						2343.02	563	55	56
						2346.88	564	55	56
						2350.74	565	55	56
						2354.6	566	55	56
						2358.46	567	55	56
						2362.32	568	55	56
						2366.18	569	55	56
						2370.04	570	55	56
						2373.9	571	55	56
						2377.76	572	55	56
						2381.62	573	55	56
						2385.48	574	55	56
						2389.34	575	55	56
						2393.2	576	54	56
						2397.06	577	54	56
						2400.92	578	54	56
						2404.78	579	54	56
						2408.64	580	55	57
						2412.5	581	55	57
						2416.36	582	55	57
						2420.22	583	55	57
						2424.08	584	55	57
						2427.94	585	55	57
						2431.8	586	55	57
						2435.66	587	55	57
						2439.52	588	55	57
						2443.38	589	55	57
						2447.24	590	55	57
						2451.1	591	55	57
						2454.96	592	55	57
						2458.82	593	55	57
						2462.68	594	55	57
						2466.54	595	55	57
						2470.4	596	55	57
						2474.26	597	55	57
						2478.12	598	55	57
						2481.98	599	54	57
						2485.84	600	54	57
						2489.7	601	54	57
						2493.56	602	54	57
						2497.42	603	54	57
						2501.28	604	54	57
						2505.14	605	54	57
						2509	606	53	57
						2512.86	607	53	57
						2516.72	608	53	57
						2520.58	609	53	57
						2524.44	610	53	57
						2528.3	611	53	57
						2532.16	612	53	57
						2536.02	613	53	57
